# Supplementary material for: Worth the Weight: Sub-Pocket EXplorer (SubPEx), a Weighted Ensemble Method to Enhance Binding-Pocket Conformational Sampling
Source: J Chem Theory Comput. 2023 Aug 16;19(17):5677–89. doi: 10.1021/acs.jctc.3c00478 (PMC10500992; doi:10.1021/acs.jctc.3c00478)
Supplement: Supplementary file 2 — ct3c00478_si_002.zip [file ct3c00478_si_002.zip › clustered_structures/NA/brute-force/rep.c11.aligned.pdb]

HELIX    1   1 SER     23  LYS     29  1                                   7
HELIX    2   2 PRO    328  THR    331  1                                   4
SHEET    1   1 1 GLY    14  LYS    20  0
SHEET    2   2 1 PHE    39  CYX    42  0
SHEET    3   3 1 CYX    47  THR    53  0
SHEET    4   4 1 THR    75  PRO    80  0
SHEET    5   5 1 ARG    91  VAL    95  0
SHEET    6   6 1 SER    98  HIE   103  0
SHEET    7   7 1 TRP   108  SER   114  0
SHEET    8   8 1 VAL   121  TYR   126  0
SHEET    9   9 1 ILE   130  LYS   135  0
SHEET   10  10 1 ALA   150  VAL   152  0
SHEET   11  11 1 SER   155  ASP   162  0
SHEET   12  12 1 SER   170  GLU   177  0
SHEET   13  13 1 LYS   180  LEU   187  0
SHEET   14  14 1 SER   198  PRO   201  0
SHEET   15  15 1 ILE   206  VAL   209  0
SHEET   16  16 1 PRO   220  PHE   224  0
SHEET   17  17 1 TYR   230  TYR   234  0
SHEET   18  18 1 SER   268  TYR   271  0
SHEET   19  19 1 GLY   274  THR   280  0
SHEET   20  20 1 PHE   289  ASP   294  0
SHEET   21  21 1 VAL   307  VAL   312  0
SHEET   22  22 1 SER   321  GLN   326  0
SHEET   23  23 1 ARG   337  GLY   347  0
SHEET   24  24 1 THR   356  VAL   366  0
CRYST1  151.913  145.780  152.434   7.21   3.52   7.42               1
ATOM      1  N   VAL     1      37.171  17.446  22.327  1.00  0.00           N
ATOM      2  H1  VAL     1      37.402  16.573  22.780  1.00  0.00           H
ATOM      3  H2  VAL     1      36.790  17.970  23.101  1.00  0.00           H
ATOM      4  H3  VAL     1      36.446  17.265  21.648  1.00  0.00           H
ATOM      5  CA  VAL     1      38.459  18.069  21.881  1.00  0.00           C
ATOM      6  HA  VAL     1      39.088  17.277  21.476  1.00  0.00           H
ATOM      7  CB  VAL     1      38.257  19.067  20.773  1.00  0.00           C
ATOM      8  HB  VAL     1      39.179  19.605  20.556  1.00  0.00           H
ATOM      9  CG1 VAL     1      37.936  18.453  19.353  1.00  0.00           C
ATOM     10 HG11 VAL     1      38.698  17.867  18.839  1.00  0.00           H
ATOM     11 HG12 VAL     1      37.105  17.748  19.356  1.00  0.00           H
ATOM     12 HG13 VAL     1      37.783  19.297  18.683  1.00  0.00           H
ATOM     13  CG2 VAL     1      37.131  20.078  21.032  1.00  0.00           C
ATOM     14 HG21 VAL     1      36.154  19.630  20.855  1.00  0.00           H
ATOM     15 HG22 VAL     1      37.183  20.431  22.062  1.00  0.00           H
ATOM     16 HG23 VAL     1      37.257  21.003  20.469  1.00  0.00           H
ATOM     17  C   VAL     1      39.323  18.587  23.053  1.00  0.00           C
ATOM     18  O   VAL     1      38.744  19.089  24.033  1.00  0.00           O
ATOM     19  N   LYS     2      40.630  18.530  22.990  1.00  0.00           N
ATOM     20  H   LYS     2      41.042  18.172  22.141  1.00  0.00           H
ATOM     21  CA  LYS     2      41.514  19.090  24.060  1.00  0.00           C
ATOM     22  HA  LYS     2      41.262  18.751  25.065  1.00  0.00           H
ATOM     23  CB  LYS     2      42.916  18.471  23.662  1.00  0.00           C
ATOM     24  HB2 LYS     2      42.734  17.400  23.760  1.00  0.00           H
ATOM     25  HB3 LYS     2      43.016  18.710  22.603  1.00  0.00           H
ATOM     26  CG  LYS     2      44.138  19.056  24.321  1.00  0.00           C
ATOM     27  HG2 LYS     2      44.732  19.805  23.796  1.00  0.00           H
ATOM     28  HG3 LYS     2      43.871  19.517  25.272  1.00  0.00           H
ATOM     29  CD  LYS     2      45.119  17.925  24.727  1.00  0.00           C
ATOM     30  HD2 LYS     2      44.588  17.211  25.357  1.00  0.00           H
ATOM     31  HD3 LYS     2      45.366  17.456  23.775  1.00  0.00           H
ATOM     32  CE  LYS     2      46.413  18.445  25.294  1.00  0.00           C
ATOM     33  HE2 LYS     2      46.778  19.250  24.655  1.00  0.00           H
ATOM     34  HE3 LYS     2      46.112  18.967  26.202  1.00  0.00           H
ATOM     35  NZ  LYS     2      47.308  17.250  25.592  1.00  0.00           N
ATOM     36  HZ1 LYS     2      47.707  16.894  24.736  1.00  0.00           H
ATOM     37  HZ2 LYS     2      48.073  17.520  26.194  1.00  0.00           H
ATOM     38  HZ3 LYS     2      46.718  16.539  25.997  1.00  0.00           H
ATOM     39  C   LYS     2      41.605  20.646  24.182  1.00  0.00           C
ATOM     40  O   LYS     2      42.027  21.148  25.199  1.00  0.00           O
ATOM     41  N   LEU     3      41.240  21.403  23.099  1.00  0.00           N
ATOM     42  H   LEU     3      41.003  20.865  22.278  1.00  0.00           H
ATOM     43  CA  LEU     3      41.024  22.810  23.081  1.00  0.00           C
ATOM     44  HA  LEU     3      41.665  23.184  23.879  1.00  0.00           H
ATOM     45  CB  LEU     3      41.485  23.512  21.745  1.00  0.00           C
ATOM     46  HB2 LEU     3      40.914  23.153  20.889  1.00  0.00           H
ATOM     47  HB3 LEU     3      41.181  24.553  21.853  1.00  0.00           H
ATOM     48  CG  LEU     3      43.022  23.281  21.395  1.00  0.00           C
ATOM     49  HG  LEU     3      43.169  22.352  20.845  1.00  0.00           H
ATOM     50  CD1 LEU     3      43.464  24.263  20.407  1.00  0.00           C
ATOM     51 HD11 LEU     3      43.226  25.284  20.702  1.00  0.00           H
ATOM     52 HD12 LEU     3      44.509  24.130  20.125  1.00  0.00           H
ATOM     53 HD13 LEU     3      42.837  24.088  19.534  1.00  0.00           H
ATOM     54  CD2 LEU     3      44.142  23.314  22.432  1.00  0.00           C
ATOM     55 HD21 LEU     3      45.081  22.994  21.979  1.00  0.00           H
ATOM     56 HD22 LEU     3      44.148  24.378  22.665  1.00  0.00           H
ATOM     57 HD23 LEU     3      43.961  22.667  23.291  1.00  0.00           H
ATOM     58  C   LEU     3      39.548  23.000  23.280  1.00  0.00           C
ATOM     59  O   LEU     3      38.747  22.429  22.519  1.00  0.00           O
ATOM     60  N   ALA     4      39.082  23.776  24.376  1.00  0.00           N
ATOM     61  H   ALA     4      39.803  24.306  24.844  1.00  0.00           H
ATOM     62  CA  ALA     4      37.638  24.156  24.610  1.00  0.00           C
ATOM     63  HA  ALA     4      37.163  23.193  24.794  1.00  0.00           H
ATOM     64  CB  ALA     4      37.608  24.899  25.917  1.00  0.00           C
ATOM     65  HB1 ALA     4      37.836  24.294  26.795  1.00  0.00           H
ATOM     66  HB2 ALA     4      38.382  25.663  25.867  1.00  0.00           H
ATOM     67  HB3 ALA     4      36.592  25.276  26.029  1.00  0.00           H
ATOM     68  C   ALA     4      36.932  24.810  23.315  1.00  0.00           C
ATOM     69  O   ALA     4      37.465  25.726  22.688  1.00  0.00           O
ATOM     70  N   GLY     5      35.664  24.336  23.110  1.00  0.00           N
ATOM     71  H   GLY     5      35.236  23.650  23.715  1.00  0.00           H
ATOM     72  CA  GLY     5      34.704  25.099  22.361  1.00  0.00           C
ATOM     73  HA2 GLY     5      35.213  25.710  21.616  1.00  0.00           H
ATOM     74  HA3 GLY     5      33.954  24.489  21.857  1.00  0.00           H
ATOM     75  C   GLY     5      33.933  26.076  23.188  1.00  0.00           C
ATOM     76  O   GLY     5      33.599  25.804  24.301  1.00  0.00           O
ATOM     77  N   ASN     6      33.668  27.259  22.715  1.00  0.00           N
ATOM     78  H   ASN     6      34.142  27.584  21.884  1.00  0.00           H
ATOM     79  CA  ASN     6      32.644  28.178  23.328  1.00  0.00           C
ATOM     80  HA  ASN     6      32.867  28.103  24.392  1.00  0.00           H
ATOM     81  CB  ASN     6      32.926  29.646  22.924  1.00  0.00           C
ATOM     82  HB2 ASN     6      34.007  29.705  22.795  1.00  0.00           H
ATOM     83  HB3 ASN     6      32.429  29.884  21.982  1.00  0.00           H
ATOM     84  CG  ASN     6      32.461  30.573  23.967  1.00  0.00           C
ATOM     85  OD1 ASN     6      31.588  30.367  24.778  1.00  0.00           O
ATOM     86  ND2 ASN     6      32.945  31.768  24.086  1.00  0.00           N
ATOM     87 HD21 ASN     6      33.599  32.170  23.431  1.00  0.00           H
ATOM     88 HD22 ASN     6      32.347  32.387  24.614  1.00  0.00           H
ATOM     89  C   ASN     6      31.136  27.734  23.170  1.00  0.00           C
ATOM     90  O   ASN     6      30.319  28.228  22.446  1.00  0.00           O
ATOM     91  N   SER     7      30.838  26.659  23.922  1.00  0.00           N
ATOM     92  H   SER     7      31.461  26.243  24.600  1.00  0.00           H
ATOM     93  CA  SER     7      29.442  26.131  24.090  1.00  0.00           C
ATOM     94  HA  SER     7      28.939  26.174  23.123  1.00  0.00           H
ATOM     95  CB  SER     7      29.579  24.658  24.465  1.00  0.00           C
ATOM     96  HB2 SER     7      30.256  24.131  23.791  1.00  0.00           H
ATOM     97  HB3 SER     7      30.016  24.581  25.460  1.00  0.00           H
ATOM     98  OG  SER     7      28.259  24.198  24.490  1.00  0.00           O
ATOM     99  HG  SER     7      28.292  23.260  24.287  1.00  0.00           H
ATOM    100  C   SER     7      28.587  27.023  25.074  1.00  0.00           C
ATOM    101  O   SER     7      29.034  28.012  25.618  1.00  0.00           O
ATOM    102  N   SER     8      27.281  26.686  25.328  1.00  0.00           N
ATOM    103  H   SER     8      26.784  25.926  24.884  1.00  0.00           H
ATOM    104  CA  SER     8      26.477  27.391  26.256  1.00  0.00           C
ATOM    105  HA  SER     8      26.905  28.389  26.338  1.00  0.00           H
ATOM    106  CB  SER     8      25.047  27.570  25.771  1.00  0.00           C
ATOM    107  HB2 SER     8      25.116  27.726  24.694  1.00  0.00           H
ATOM    108  HB3 SER     8      24.361  26.749  25.985  1.00  0.00           H
ATOM    109  OG  SER     8      24.475  28.679  26.248  1.00  0.00           O
ATOM    110  HG  SER     8      23.717  28.734  25.662  1.00  0.00           H
ATOM    111  C   SER     8      26.541  26.745  27.650  1.00  0.00           C
ATOM    112  O   SER     8      26.832  25.542  27.722  1.00  0.00           O
ATOM    113  N   LEU     9      26.223  27.491  28.654  1.00  0.00           N
ATOM    114  H   LEU     9      25.885  28.415  28.427  1.00  0.00           H
ATOM    115  CA  LEU     9      26.268  26.995  30.047  1.00  0.00           C
ATOM    116  HA  LEU     9      27.196  26.453  30.229  1.00  0.00           H
ATOM    117  CB  LEU     9      26.299  28.134  31.058  1.00  0.00           C
ATOM    118  HB2 LEU     9      25.505  28.860  30.878  1.00  0.00           H
ATOM    119  HB3 LEU     9      26.022  27.771  32.048  1.00  0.00           H
ATOM    120  CG  LEU     9      27.579  28.884  31.226  1.00  0.00           C
ATOM    121  HG  LEU     9      27.867  29.178  30.217  1.00  0.00           H
ATOM    122  CD1 LEU     9      27.266  30.094  32.118  1.00  0.00           C
ATOM    123 HD11 LEU     9      26.728  30.771  31.454  1.00  0.00           H
ATOM    124 HD12 LEU     9      26.842  29.924  33.108  1.00  0.00           H
ATOM    125 HD13 LEU     9      28.209  30.607  32.309  1.00  0.00           H
ATOM    126  CD2 LEU     9      28.625  28.024  31.834  1.00  0.00           C
ATOM    127 HD21 LEU     9      29.455  28.695  32.054  1.00  0.00           H
ATOM    128 HD22 LEU     9      28.257  27.597  32.767  1.00  0.00           H
ATOM    129 HD23 LEU     9      28.981  27.191  31.229  1.00  0.00           H
ATOM    130  C   LEU     9      25.079  26.090  30.212  1.00  0.00           C
ATOM    131  O   LEU     9      23.999  26.186  29.618  1.00  0.00           O
ATOM    132  N   CYX    10      25.293  25.049  31.038  1.00  0.00           N
ATOM    133  H   CYX    10      26.192  25.020  31.498  1.00  0.00           H
ATOM    134  CA  CYX    10      24.279  24.043  31.366  1.00  0.00           C
ATOM    135  HA  CYX    10      24.034  23.544  30.428  1.00  0.00           H
ATOM    136  CB  CYX    10      24.951  23.012  32.290  1.00  0.00           C
ATOM    137  HB2 CYX    10      25.507  23.482  33.101  1.00  0.00           H
ATOM    138  HB3 CYX    10      24.162  22.376  32.692  1.00  0.00           H
ATOM    139  SG  CYX    10      26.076  21.887  31.534  1.00  0.00           S
ATOM    140  C   CYX    10      23.012  24.724  31.978  1.00  0.00           C
ATOM    141  O   CYX    10      23.104  25.661  32.763  1.00  0.00           O
ATOM    142  N   PRO    11      21.771  24.217  31.697  1.00  0.00           N
ATOM    143  CD  PRO    11      21.516  23.173  30.663  1.00  0.00           C
ATOM    144  HD2 PRO    11      22.201  22.328  30.711  1.00  0.00           H
ATOM    145  HD3 PRO    11      21.580  23.586  29.657  1.00  0.00           H
ATOM    146  CG  PRO    11      20.048  22.679  30.857  1.00  0.00           C
ATOM    147  HG2 PRO    11      20.058  21.785  31.482  1.00  0.00           H
ATOM    148  HG3 PRO    11      19.636  22.375  29.895  1.00  0.00           H
ATOM    149  CB  PRO    11      19.440  23.890  31.443  1.00  0.00           C
ATOM    150  HB2 PRO    11      18.585  23.524  32.012  1.00  0.00           H
ATOM    151  HB3 PRO    11      19.110  24.598  30.683  1.00  0.00           H
ATOM    152  CA  PRO    11      20.522  24.579  32.318  1.00  0.00           C
ATOM    153  HA  PRO    11      20.272  25.633  32.442  1.00  0.00           H
ATOM    154  C   PRO    11      20.517  23.951  33.760  1.00  0.00           C
ATOM    155  O   PRO    11      20.893  22.816  34.042  1.00  0.00           O
ATOM    156  N   ILE    12      20.081  24.777  34.667  1.00  0.00           N
ATOM    157  H   ILE    12      19.755  25.673  34.336  1.00  0.00           H
ATOM    158  CA  ILE    12      19.901  24.431  36.110  1.00  0.00           C
ATOM    159  HA  ILE    12      19.897  23.350  36.245  1.00  0.00           H
ATOM    160  CB  ILE    12      21.184  24.893  36.859  1.00  0.00           C
ATOM    161  HB  ILE    12      21.162  24.400  37.830  1.00  0.00           H
ATOM    162  CG2 ILE    12      22.525  24.481  36.250  1.00  0.00           C
ATOM    163 HG21 ILE    12      23.247  24.646  37.049  1.00  0.00           H
ATOM    164 HG22 ILE    12      22.492  23.464  35.863  1.00  0.00           H
ATOM    165 HG23 ILE    12      22.720  25.093  35.369  1.00  0.00           H
ATOM    166  CG1 ILE    12      21.124  26.455  37.044  1.00  0.00           C
ATOM    167 HG12 ILE    12      21.144  26.952  36.074  1.00  0.00           H
ATOM    168 HG13 ILE    12      20.185  26.778  37.491  1.00  0.00           H
ATOM    169  CD1 ILE    12      22.240  27.057  37.912  1.00  0.00           C
ATOM    170 HD11 ILE    12      23.211  26.858  37.459  1.00  0.00           H
ATOM    171 HD12 ILE    12      22.198  28.144  37.849  1.00  0.00           H
ATOM    172 HD13 ILE    12      22.052  26.713  38.930  1.00  0.00           H
ATOM    173  C   ILE    12      18.620  24.796  36.820  1.00  0.00           C
ATOM    174  O   ILE    12      17.738  25.442  36.206  1.00  0.00           O
ATOM    175  N   ASN    13      18.571  24.449  38.066  1.00  0.00           N
ATOM    176  H   ASN    13      19.257  23.774  38.372  1.00  0.00           H
ATOM    177  CA  ASN    13      17.528  24.925  39.097  1.00  0.00           C
ATOM    178  HA  ASN    13      17.200  25.911  38.769  1.00  0.00           H
ATOM    179  CB  ASN    13      16.329  23.956  39.168  1.00  0.00           C
ATOM    180  HB2 ASN    13      16.738  22.948  39.238  1.00  0.00           H
ATOM    181  HB3 ASN    13      15.676  24.176  40.013  1.00  0.00           H
ATOM    182  CG  ASN    13      15.522  24.266  37.944  1.00  0.00           C
ATOM    183  OD1 ASN    13      15.040  25.356  37.697  1.00  0.00           O
ATOM    184  ND2 ASN    13      15.230  23.209  37.249  1.00  0.00           N
ATOM    185 HD21 ASN    13      14.498  23.230  36.554  1.00  0.00           H
ATOM    186 HD22 ASN    13      15.676  22.320  37.427  1.00  0.00           H
ATOM    187  C   ASN    13      17.983  25.093  40.553  1.00  0.00           C
ATOM    188  O   ASN    13      17.233  25.092  41.520  1.00  0.00           O
ATOM    189  N   GLY    14      19.294  25.022  40.752  1.00  0.00           N
ATOM    190  H   GLY    14      19.901  24.718  40.004  1.00  0.00           H
ATOM    191  CA  GLY    14      19.995  25.291  41.998  1.00  0.00           C
ATOM    192  HA2 GLY    14      19.809  26.297  42.373  1.00  0.00           H
ATOM    193  HA3 GLY    14      19.481  24.756  42.797  1.00  0.00           H
ATOM    194  C   GLY    14      21.467  24.908  41.964  1.00  0.00           C
ATOM    195  O   GLY    14      22.059  24.662  40.867  1.00  0.00           O
ATOM    196  N   TRP    15      22.119  25.074  43.184  1.00  0.00           N
ATOM    197  H   TRP    15      21.611  25.485  43.954  1.00  0.00           H
ATOM    198  CA  TRP    15      23.551  24.796  43.454  1.00  0.00           C
ATOM    199  HA  TRP    15      23.865  24.465  42.464  1.00  0.00           H
ATOM    200  CB  TRP    15      24.146  26.147  43.821  1.00  0.00           C
ATOM    201  HB2 TRP    15      23.749  26.408  44.802  1.00  0.00           H
ATOM    202  HB3 TRP    15      25.232  26.119  43.906  1.00  0.00           H
ATOM    203  CG  TRP    15      23.862  27.263  42.909  1.00  0.00           C
ATOM    204  CD1 TRP    15      22.759  28.072  42.938  1.00  0.00           C
ATOM    205  HD1 TRP    15      21.922  28.001  43.618  1.00  0.00           H
ATOM    206  NE1 TRP    15      22.744  28.926  41.829  1.00  0.00           N
ATOM    207  HE1 TRP    15      22.076  29.679  41.755  1.00  0.00           H
ATOM    208  CE2 TRP    15      23.728  28.572  40.928  1.00  0.00           C
ATOM    209  CZ2 TRP    15      24.128  29.060  39.676  1.00  0.00           C
ATOM    210  HZ2 TRP    15      23.637  29.938  39.283  1.00  0.00           H
ATOM    211  CH2 TRP    15      25.198  28.374  38.948  1.00  0.00           C
ATOM    212  HH2 TRP    15      25.506  28.776  37.994  1.00  0.00           H
ATOM    213  CZ3 TRP    15      25.912  27.405  39.680  1.00  0.00           C
ATOM    214  HZ3 TRP    15      26.747  27.036  39.104  1.00  0.00           H
ATOM    215  CE3 TRP    15      25.677  27.041  41.002  1.00  0.00           C
ATOM    216  HE3 TRP    15      26.055  26.105  41.386  1.00  0.00           H
ATOM    217  CD2 TRP    15      24.550  27.632  41.664  1.00  0.00           C
ATOM    218  C   TRP    15      23.967  23.589  44.422  1.00  0.00           C
ATOM    219  O   TRP    15      23.349  23.569  45.547  1.00  0.00           O
ATOM    220  N   ALA    16      24.847  22.688  44.003  1.00  0.00           N
ATOM    221  H   ALA    16      25.157  22.763  43.045  1.00  0.00           H
ATOM    222  CA  ALA    16      25.400  21.564  44.894  1.00  0.00           C
ATOM    223  HA  ALA    16      24.851  21.644  45.831  1.00  0.00           H
ATOM    224  CB  ALA    16      24.977  20.247  44.248  1.00  0.00           C
ATOM    225  HB1 ALA    16      23.905  20.396  44.115  1.00  0.00           H
ATOM    226  HB2 ALA    16      25.406  20.188  43.248  1.00  0.00           H
ATOM    227  HB3 ALA    16      25.104  19.392  44.914  1.00  0.00           H
ATOM    228  C   ALA    16      26.881  21.540  45.250  1.00  0.00           C
ATOM    229  O   ALA    16      27.717  21.982  44.455  1.00  0.00           O
ATOM    230  N   VAL    17      27.218  21.074  46.502  1.00  0.00           N
ATOM    231  H   VAL    17      26.405  20.816  47.044  1.00  0.00           H
ATOM    232  CA  VAL    17      28.604  20.772  46.906  1.00  0.00           C
ATOM    233  HA  VAL    17      29.053  21.765  46.885  1.00  0.00           H
ATOM    234  CB  VAL    17      28.720  20.295  48.372  1.00  0.00           C
ATOM    235  HB  VAL    17      28.044  20.858  49.016  1.00  0.00           H
ATOM    236  CG1 VAL    17      28.264  18.741  48.500  1.00  0.00           C
ATOM    237 HG11 VAL    17      28.937  18.017  48.041  1.00  0.00           H
ATOM    238 HG12 VAL    17      27.939  18.415  49.488  1.00  0.00           H
ATOM    239 HG13 VAL    17      27.324  18.618  47.960  1.00  0.00           H
ATOM    240  CG2 VAL    17      30.103  20.372  49.031  1.00  0.00           C
ATOM    241 HG21 VAL    17      30.872  19.950  48.384  1.00  0.00           H
ATOM    242 HG22 VAL    17      30.429  21.402  49.169  1.00  0.00           H
ATOM    243 HG23 VAL    17      30.011  20.078  50.076  1.00  0.00           H
ATOM    244  C   VAL    17      29.358  19.934  45.913  1.00  0.00           C
ATOM    245  O   VAL    17      28.839  19.005  45.278  1.00  0.00           O
ATOM    246  N   TYR    18      30.657  20.276  45.809  1.00  0.00           N
ATOM    247  H   TYR    18      30.921  21.175  46.185  1.00  0.00           H
ATOM    248  CA  TYR    18      31.600  19.649  44.876  1.00  0.00           C
ATOM    249  HA  TYR    18      31.281  18.706  44.433  1.00  0.00           H
ATOM    250  CB  TYR    18      31.702  20.590  43.679  1.00  0.00           C
ATOM    251  HB2 TYR    18      30.873  20.568  42.971  1.00  0.00           H
ATOM    252  HB3 TYR    18      31.840  21.594  44.079  1.00  0.00           H
ATOM    253  CG  TYR    18      32.956  20.275  42.808  1.00  0.00           C
ATOM    254  CD1 TYR    18      32.896  19.265  41.857  1.00  0.00           C
ATOM    255  HD1 TYR    18      31.978  18.695  41.860  1.00  0.00           H
ATOM    256  CE1 TYR    18      34.017  18.992  41.032  1.00  0.00           C
ATOM    257  HE1 TYR    18      33.972  18.252  40.246  1.00  0.00           H
ATOM    258  CZ  TYR    18      35.077  19.883  41.025  1.00  0.00           C
ATOM    259  OH  TYR    18      36.030  19.869  40.069  1.00  0.00           O
ATOM    260  HH  TYR    18      35.694  19.318  39.359  1.00  0.00           H
ATOM    261  CE2 TYR    18      35.104  20.936  41.977  1.00  0.00           C
ATOM    262  HE2 TYR    18      35.897  21.661  41.873  1.00  0.00           H
ATOM    263  CD2 TYR    18      34.046  21.103  42.878  1.00  0.00           C
ATOM    264  HD2 TYR    18      34.131  21.963  43.526  1.00  0.00           H
ATOM    265  C   TYR    18      32.974  19.360  45.625  1.00  0.00           C
ATOM    266  O   TYR    18      33.248  18.192  45.684  1.00  0.00           O
ATOM    267  N   SER    19      33.636  20.389  46.228  1.00  0.00           N
ATOM    268  H   SER    19      33.138  21.264  46.316  1.00  0.00           H
ATOM    269  CA  SER    19      34.958  20.197  46.920  1.00  0.00           C
ATOM    270  HA  SER    19      34.915  19.203  47.368  1.00  0.00           H
ATOM    271  CB  SER    19      36.089  20.231  45.925  1.00  0.00           C
ATOM    272  HB2 SER    19      35.920  19.444  45.191  1.00  0.00           H
ATOM    273  HB3 SER    19      36.230  21.195  45.438  1.00  0.00           H
ATOM    274  OG  SER    19      37.286  19.948  46.581  1.00  0.00           O
ATOM    275  HG  SER    19      37.496  19.020  46.450  1.00  0.00           H
ATOM    276  C   SER    19      35.237  21.149  48.097  1.00  0.00           C
ATOM    277  O   SER    19      35.003  22.374  48.018  1.00  0.00           O
ATOM    278  N   LYS    20      35.959  20.610  49.100  1.00  0.00           N
ATOM    279  H   LYS    20      36.259  19.645  49.097  1.00  0.00           H
ATOM    280  CA  LYS    20      36.333  21.418  50.298  1.00  0.00           C
ATOM    281  HA  LYS    20      36.290  22.471  50.021  1.00  0.00           H
ATOM    282  CB  LYS    20      35.472  21.052  51.456  1.00  0.00           C
ATOM    283  HB2 LYS    20      34.436  21.238  51.169  1.00  0.00           H
ATOM    284  HB3 LYS    20      35.648  19.982  51.552  1.00  0.00           H
ATOM    285  CG  LYS    20      35.754  21.776  52.781  1.00  0.00           C
ATOM    286  HG2 LYS    20      36.495  21.339  53.450  1.00  0.00           H
ATOM    287  HG3 LYS    20      35.983  22.780  52.424  1.00  0.00           H
ATOM    288  CD  LYS    20      34.493  21.809  53.703  1.00  0.00           C
ATOM    289  HD2 LYS    20      34.753  22.407  54.577  1.00  0.00           H
ATOM    290  HD3 LYS    20      33.723  22.269  53.084  1.00  0.00           H
ATOM    291  CE  LYS    20      33.888  20.484  54.143  1.00  0.00           C
ATOM    292  HE2 LYS    20      32.868  20.769  54.399  1.00  0.00           H
ATOM    293  HE3 LYS    20      33.816  19.825  53.277  1.00  0.00           H
ATOM    294  NZ  LYS    20      34.588  19.839  55.301  1.00  0.00           N
ATOM    295  HZ1 LYS    20      35.487  19.470  55.027  1.00  0.00           H
ATOM    296  HZ2 LYS    20      34.559  20.469  56.090  1.00  0.00           H
ATOM    297  HZ3 LYS    20      34.046  19.026  55.557  1.00  0.00           H
ATOM    298  C   LYS    20      37.798  21.093  50.665  1.00  0.00           C
ATOM    299  O   LYS    20      38.151  19.885  50.596  1.00  0.00           O
ATOM    300  N   ASP    21      38.590  22.115  51.068  1.00  0.00           N
ATOM    301  H   ASP    21      38.225  23.056  51.058  1.00  0.00           H
ATOM    302  CA  ASP    21      40.004  21.919  51.361  1.00  0.00           C
ATOM    303  HA  ASP    21      40.458  21.333  50.562  1.00  0.00           H
ATOM    304  CB  ASP    21      40.653  23.341  51.232  1.00  0.00           C
ATOM    305  HB2 ASP    21      41.722  23.214  51.402  1.00  0.00           H
ATOM    306  HB3 ASP    21      40.673  23.712  50.207  1.00  0.00           H
ATOM    307  CG  ASP    21      40.340  24.372  52.258  1.00  0.00           C
ATOM    308  OD1 ASP    21      39.544  24.109  53.186  1.00  0.00           O
ATOM    309  OD2 ASP    21      40.924  25.478  52.185  1.00  0.00           O
ATOM    310  C   ASP    21      40.310  21.230  52.693  1.00  0.00           C
ATOM    311  O   ASP    21      41.321  20.515  52.759  1.00  0.00           O
ATOM    312  N   ASN    22      39.485  21.358  53.729  1.00  0.00           N
ATOM    313  H   ASN    22      38.760  22.011  53.473  1.00  0.00           H
ATOM    314  CA  ASN    22      39.773  20.942  55.085  1.00  0.00           C
ATOM    315  HA  ASN    22      38.959  21.419  55.632  1.00  0.00           H
ATOM    316  CB  ASN    22      39.664  19.370  55.171  1.00  0.00           C
ATOM    317  HB2 ASN    22      40.595  18.937  54.804  1.00  0.00           H
ATOM    318  HB3 ASN    22      39.497  19.012  56.187  1.00  0.00           H
ATOM    319  CG  ASN    22      38.428  18.651  54.604  1.00  0.00           C
ATOM    320  OD1 ASN    22      37.333  19.075  55.000  1.00  0.00           O
ATOM    321  ND2 ASN    22      38.539  17.621  53.765  1.00  0.00           N
ATOM    322 HD21 ASN    22      39.482  17.358  53.516  1.00  0.00           H
ATOM    323 HD22 ASN    22      37.726  17.240  53.302  1.00  0.00           H
ATOM    324  C   ASN    22      41.063  21.528  55.682  1.00  0.00           C
ATOM    325  O   ASN    22      41.787  20.883  56.421  1.00  0.00           O
ATOM    326  N   SER    23      41.320  22.791  55.393  1.00  0.00           N
ATOM    327  H   SER    23      40.732  23.281  54.735  1.00  0.00           H
ATOM    328  CA  SER    23      42.500  23.551  55.852  1.00  0.00           C
ATOM    329  HA  SER    23      43.298  23.019  55.335  1.00  0.00           H
ATOM    330  CB  SER    23      42.473  24.993  55.294  1.00  0.00           C
ATOM    331  HB2 SER    23      42.913  25.778  55.909  1.00  0.00           H
ATOM    332  HB3 SER    23      42.994  25.042  54.338  1.00  0.00           H
ATOM    333  OG  SER    23      41.218  25.468  54.905  1.00  0.00           O
ATOM    334  HG  SER    23      41.079  25.255  53.979  1.00  0.00           H
ATOM    335  C   SER    23      42.737  23.384  57.370  1.00  0.00           C
ATOM    336  O   SER    23      43.668  22.681  57.779  1.00  0.00           O
ATOM    337  N   ILE    24      41.829  23.936  58.182  1.00  0.00           N
ATOM    338  H   ILE    24      41.160  24.546  57.733  1.00  0.00           H
ATOM    339  CA  ILE    24      41.984  24.070  59.644  1.00  0.00           C
ATOM    340  HA  ILE    24      42.843  24.666  59.954  1.00  0.00           H
ATOM    341  CB  ILE    24      40.759  24.935  60.149  1.00  0.00           C
ATOM    342  HB  ILE    24      39.798  24.484  59.905  1.00  0.00           H
ATOM    343  CG2 ILE    24      40.826  25.224  61.653  1.00  0.00           C
ATOM    344 HG21 ILE    24      40.052  25.867  62.072  1.00  0.00           H
ATOM    345 HG22 ILE    24      40.846  24.301  62.233  1.00  0.00           H
ATOM    346 HG23 ILE    24      41.703  25.790  61.968  1.00  0.00           H
ATOM    347  CG1 ILE    24      40.746  26.285  59.392  1.00  0.00           C
ATOM    348 HG12 ILE    24      40.335  26.171  58.389  1.00  0.00           H
ATOM    349 HG13 ILE    24      40.043  26.984  59.845  1.00  0.00           H
ATOM    350  CD1 ILE    24      42.119  27.073  59.284  1.00  0.00           C
ATOM    351 HD11 ILE    24      41.877  28.039  58.842  1.00  0.00           H
ATOM    352 HD12 ILE    24      42.721  27.220  60.180  1.00  0.00           H
ATOM    353 HD13 ILE    24      42.753  26.564  58.556  1.00  0.00           H
ATOM    354  C   ILE    24      42.056  22.688  60.339  1.00  0.00           C
ATOM    355  O   ILE    24      42.949  22.448  61.146  1.00  0.00           O
ATOM    356  N   ARG    25      41.372  21.743  59.716  1.00  0.00           N
ATOM    357  H   ARG    25      40.637  21.950  59.055  1.00  0.00           H
ATOM    358  CA  ARG    25      41.422  20.314  60.138  1.00  0.00           C
ATOM    359  HA  ARG    25      41.104  20.237  61.178  1.00  0.00           H
ATOM    360  CB  ARG    25      40.381  19.540  59.315  1.00  0.00           C
ATOM    361  HB2 ARG    25      39.471  20.138  59.261  1.00  0.00           H
ATOM    362  HB3 ARG    25      40.739  19.406  58.294  1.00  0.00           H
ATOM    363  CG  ARG    25      40.028  18.130  59.816  1.00  0.00           C
ATOM    364  HG2 ARG    25      40.937  17.534  59.884  1.00  0.00           H
ATOM    365  HG3 ARG    25      39.558  18.132  60.800  1.00  0.00           H
ATOM    366  CD  ARG    25      39.142  17.398  58.757  1.00  0.00           C
ATOM    367  HD2 ARG    25      39.503  17.281  57.735  1.00  0.00           H
ATOM    368  HD3 ARG    25      38.850  16.382  59.019  1.00  0.00           H
ATOM    369  NE  ARG    25      37.851  18.091  58.563  1.00  0.00           N
ATOM    370  HE  ARG    25      37.872  19.092  58.704  1.00  0.00           H
ATOM    371  CZ  ARG    25      36.705  17.581  58.334  1.00  0.00           C
ATOM    372  NH1 ARG    25      35.746  18.362  58.154  1.00  0.00           N
ATOM    373 HH11 ARG    25      35.927  19.349  58.270  1.00  0.00           H
ATOM    374 HH12 ARG    25      34.800  18.145  57.873  1.00  0.00           H
ATOM    375  NH2 ARG    25      36.373  16.295  58.205  1.00  0.00           N
ATOM    376 HH21 ARG    25      37.047  15.543  58.255  1.00  0.00           H
ATOM    377 HH22 ARG    25      35.434  15.926  58.230  1.00  0.00           H
ATOM    378  C   ARG    25      42.811  19.672  60.054  1.00  0.00           C
ATOM    379  O   ARG    25      43.439  19.188  61.033  1.00  0.00           O
ATOM    380  N   ILE    26      43.374  19.819  58.863  1.00  0.00           N
ATOM    381  H   ILE    26      42.773  20.095  58.100  1.00  0.00           H
ATOM    382  CA  ILE    26      44.644  19.231  58.635  1.00  0.00           C
ATOM    383  HA  ILE    26      44.687  18.250  59.108  1.00  0.00           H
ATOM    384  CB  ILE    26      44.803  19.058  57.116  1.00  0.00           C
ATOM    385  HB  ILE    26      44.742  20.072  56.723  1.00  0.00           H
ATOM    386  CG2 ILE    26      46.219  18.400  56.755  1.00  0.00           C
ATOM    387 HG21 ILE    26      46.949  19.074  57.202  1.00  0.00           H
ATOM    388 HG22 ILE    26      46.262  17.385  57.150  1.00  0.00           H
ATOM    389 HG23 ILE    26      46.373  18.376  55.676  1.00  0.00           H
ATOM    390  CG1 ILE    26      43.703  18.191  56.500  1.00  0.00           C
ATOM    391 HG12 ILE    26      42.846  18.850  56.364  1.00  0.00           H
ATOM    392 HG13 ILE    26      44.005  17.909  55.491  1.00  0.00           H
ATOM    393  CD1 ILE    26      43.275  16.845  57.226  1.00  0.00           C
ATOM    394 HD11 ILE    26      44.227  16.446  57.577  1.00  0.00           H
ATOM    395 HD12 ILE    26      42.577  17.063  58.035  1.00  0.00           H
ATOM    396 HD13 ILE    26      42.692  16.298  56.486  1.00  0.00           H
ATOM    397  C   ILE    26      45.737  20.130  59.295  1.00  0.00           C
ATOM    398  O   ILE    26      46.782  19.608  59.686  1.00  0.00           O
ATOM    399  N   GLY    27      45.593  21.428  59.411  1.00  0.00           N
ATOM    400  H   GLY    27      44.774  21.708  58.891  1.00  0.00           H
ATOM    401  CA  GLY    27      46.488  22.384  60.107  1.00  0.00           C
ATOM    402  HA2 GLY    27      47.484  22.362  59.665  1.00  0.00           H
ATOM    403  HA3 GLY    27      46.146  23.414  60.008  1.00  0.00           H
ATOM    404  C   GLY    27      46.686  22.113  61.576  1.00  0.00           C
ATOM    405  O   GLY    27      47.645  22.554  62.121  1.00  0.00           O
ATOM    406  N   SER    28      45.811  21.273  62.186  1.00  0.00           N
ATOM    407  H   SER    28      44.988  20.984  61.676  1.00  0.00           H
ATOM    408  CA  SER    28      45.910  20.847  63.585  1.00  0.00           C
ATOM    409  HA  SER    28      46.066  21.771  64.140  1.00  0.00           H
ATOM    410  CB  SER    28      44.716  20.014  64.054  1.00  0.00           C
ATOM    411  HB2 SER    28      44.873  19.674  65.079  1.00  0.00           H
ATOM    412  HB3 SER    28      43.804  20.611  64.049  1.00  0.00           H
ATOM    413  OG  SER    28      44.600  18.894  63.297  1.00  0.00           O
ATOM    414  HG  SER    28      44.098  19.182  62.531  1.00  0.00           H
ATOM    415  C   SER    28      47.165  20.019  63.877  1.00  0.00           C
ATOM    416  O   SER    28      47.759  20.035  64.981  1.00  0.00           O
ATOM    417  N   LYS    29      47.743  19.370  62.794  1.00  0.00           N
ATOM    418  H   LYS    29      47.231  19.522  61.937  1.00  0.00           H
ATOM    419  CA  LYS    29      49.024  18.692  62.659  1.00  0.00           C
ATOM    420  HA  LYS    29      49.348  18.096  63.513  1.00  0.00           H
ATOM    421  CB  LYS    29      48.960  17.677  61.564  1.00  0.00           C
ATOM    422  HB2 LYS    29      48.635  18.144  60.633  1.00  0.00           H
ATOM    423  HB3 LYS    29      49.892  17.137  61.396  1.00  0.00           H
ATOM    424  CG  LYS    29      47.994  16.560  61.996  1.00  0.00           C
ATOM    425  HG2 LYS    29      47.972  16.374  63.070  1.00  0.00           H
ATOM    426  HG3 LYS    29      47.004  16.825  61.628  1.00  0.00           H
ATOM    427  CD  LYS    29      48.441  15.284  61.391  1.00  0.00           C
ATOM    428  HD2 LYS    29      49.434  15.031  61.763  1.00  0.00           H
ATOM    429  HD3 LYS    29      47.766  14.525  61.786  1.00  0.00           H
ATOM    430  CE  LYS    29      48.256  15.284  59.867  1.00  0.00           C
ATOM    431  HE2 LYS    29      47.252  15.444  59.473  1.00  0.00           H
ATOM    432  HE3 LYS    29      48.923  16.089  59.561  1.00  0.00           H
ATOM    433  NZ  LYS    29      48.763  13.970  59.283  1.00  0.00           N
ATOM    434  HZ1 LYS    29      48.223  13.201  59.654  1.00  0.00           H
ATOM    435  HZ2 LYS    29      48.616  14.032  58.286  1.00  0.00           H
ATOM    436  HZ3 LYS    29      49.714  13.770  59.557  1.00  0.00           H
ATOM    437  C   LYS    29      50.203  19.630  62.350  1.00  0.00           C
ATOM    438  O   LYS    29      51.315  19.159  62.448  1.00  0.00           O
ATOM    439  N   GLY    30      49.968  20.919  62.163  1.00  0.00           N
ATOM    440  H   GLY    30      49.062  21.348  62.280  1.00  0.00           H
ATOM    441  CA  GLY    30      50.971  21.855  61.571  1.00  0.00           C
ATOM    442  HA2 GLY    30      50.745  22.864  61.918  1.00  0.00           H
ATOM    443  HA3 GLY    30      51.972  21.683  61.967  1.00  0.00           H
ATOM    444  C   GLY    30      50.894  21.858  60.012  1.00  0.00           C
ATOM    445  O   GLY    30      50.011  21.261  59.386  1.00  0.00           O
ATOM    446  N   ASP    31      51.922  22.430  59.445  1.00  0.00           N
ATOM    447  H   ASP    31      52.577  22.893  60.058  1.00  0.00           H
ATOM    448  CA  ASP    31      52.417  22.458  58.020  1.00  0.00           C
ATOM    449  HA  ASP    31      53.058  23.340  57.996  1.00  0.00           H
ATOM    450  CB  ASP    31      53.140  21.121  57.833  1.00  0.00           C
ATOM    451  HB2 ASP    31      52.392  20.340  57.969  1.00  0.00           H
ATOM    452  HB3 ASP    31      53.565  21.078  56.829  1.00  0.00           H
ATOM    453  CG  ASP    31      54.334  20.833  58.706  1.00  0.00           C
ATOM    454  OD1 ASP    31      55.126  21.724  59.161  1.00  0.00           O
ATOM    455  OD2 ASP    31      54.616  19.662  58.945  1.00  0.00           O
ATOM    456  C   ASP    31      51.400  22.798  56.953  1.00  0.00           C
ATOM    457  O   ASP    31      51.802  22.640  55.798  1.00  0.00           O
ATOM    458  N   VAL    32      50.211  23.322  57.322  1.00  0.00           N
ATOM    459  H   VAL    32      49.912  23.141  58.270  1.00  0.00           H
ATOM    460  CA  VAL    32      49.186  23.816  56.305  1.00  0.00           C
ATOM    461  HA  VAL    32      49.478  23.381  55.348  1.00  0.00           H
ATOM    462  CB  VAL    32      47.775  23.453  56.738  1.00  0.00           C
ATOM    463  HB  VAL    32      47.622  23.762  57.771  1.00  0.00           H
ATOM    464  CG1 VAL    32      46.714  24.177  55.865  1.00  0.00           C
ATOM    465 HG11 VAL    32      45.761  23.729  56.149  1.00  0.00           H
ATOM    466 HG12 VAL    32      46.627  25.253  56.013  1.00  0.00           H
ATOM    467 HG13 VAL    32      46.813  24.025  54.791  1.00  0.00           H
ATOM    468  CG2 VAL    32      47.547  21.932  56.675  1.00  0.00           C
ATOM    469 HG21 VAL    32      48.248  21.364  57.284  1.00  0.00           H
ATOM    470 HG22 VAL    32      46.527  21.740  57.007  1.00  0.00           H
ATOM    471 HG23 VAL    32      47.712  21.519  55.680  1.00  0.00           H
ATOM    472  C   VAL    32      49.378  25.341  56.228  1.00  0.00           C
ATOM    473  O   VAL    32      49.543  25.967  57.245  1.00  0.00           O
ATOM    474  N   PHE    33      49.372  25.857  55.028  1.00  0.00           N
ATOM    475  H   PHE    33      49.115  25.178  54.326  1.00  0.00           H
ATOM    476  CA  PHE    33      49.377  27.281  54.692  1.00  0.00           C
ATOM    477  HA  PHE    33      50.271  27.679  55.172  1.00  0.00           H
ATOM    478  CB  PHE    33      49.552  27.541  53.179  1.00  0.00           C
ATOM    479  HB2 PHE    33      48.720  27.108  52.623  1.00  0.00           H
ATOM    480  HB3 PHE    33      49.453  28.622  53.078  1.00  0.00           H
ATOM    481  CG  PHE    33      50.861  27.148  52.626  1.00  0.00           C
ATOM    482  CD1 PHE    33      52.091  27.837  53.191  1.00  0.00           C
ATOM    483  HD1 PHE    33      52.011  28.610  53.941  1.00  0.00           H
ATOM    484  CE1 PHE    33      53.288  27.720  52.424  1.00  0.00           C
ATOM    485  HE1 PHE    33      54.201  28.196  52.748  1.00  0.00           H
ATOM    486  CZ  PHE    33      53.447  26.686  51.457  1.00  0.00           C
ATOM    487  HZ  PHE    33      54.324  26.703  50.826  1.00  0.00           H
ATOM    488  CE2 PHE    33      52.337  25.904  51.058  1.00  0.00           C
ATOM    489  HE2 PHE    33      52.364  25.188  50.250  1.00  0.00           H
ATOM    490  CD2 PHE    33      50.995  26.201  51.585  1.00  0.00           C
ATOM    491  HD2 PHE    33      50.117  25.668  51.252  1.00  0.00           H
ATOM    492  C   PHE    33      48.212  28.081  55.302  1.00  0.00           C
ATOM    493  O   PHE    33      47.077  27.567  55.197  1.00  0.00           O
ATOM    494  N   VAL    34      48.514  29.260  55.866  1.00  0.00           N
ATOM    495  H   VAL    34      49.499  29.482  55.859  1.00  0.00           H
ATOM    496  CA  VAL    34      47.637  30.435  55.981  1.00  0.00           C
ATOM    497  HA  VAL    34      46.663  30.062  56.300  1.00  0.00           H
ATOM    498  CB  VAL    34      48.216  31.403  57.024  1.00  0.00           C
ATOM    499  HB  VAL    34      49.233  31.703  56.773  1.00  0.00           H
ATOM    500  CG1 VAL    34      47.405  32.747  57.008  1.00  0.00           C
ATOM    501 HG11 VAL    34      46.333  32.592  57.126  1.00  0.00           H
ATOM    502 HG12 VAL    34      47.744  33.480  57.741  1.00  0.00           H
ATOM    503 HG13 VAL    34      47.684  33.293  56.107  1.00  0.00           H
ATOM    504  CG2 VAL    34      48.244  30.864  58.423  1.00  0.00           C
ATOM    505 HG21 VAL    34      47.215  30.658  58.715  1.00  0.00           H
ATOM    506 HG22 VAL    34      48.836  29.949  58.391  1.00  0.00           H
ATOM    507 HG23 VAL    34      48.680  31.619  59.076  1.00  0.00           H
ATOM    508  C   VAL    34      47.598  31.001  54.562  1.00  0.00           C
ATOM    509  O   VAL    34      48.551  31.473  53.934  1.00  0.00           O
ATOM    510  N   ILE    35      46.338  31.102  54.137  1.00  0.00           N
ATOM    511  H   ILE    35      45.562  30.696  54.639  1.00  0.00           H
ATOM    512  CA  ILE    35      45.956  31.436  52.759  1.00  0.00           C
ATOM    513  HA  ILE    35      46.826  31.781  52.199  1.00  0.00           H
ATOM    514  CB  ILE    35      45.363  30.164  52.052  1.00  0.00           C
ATOM    515  HB  ILE    35      44.881  30.474  51.126  1.00  0.00           H
ATOM    516  CG2 ILE    35      46.407  29.104  51.718  1.00  0.00           C
ATOM    517 HG21 ILE    35      46.715  28.541  52.598  1.00  0.00           H
ATOM    518 HG22 ILE    35      46.069  28.446  50.917  1.00  0.00           H
ATOM    519 HG23 ILE    35      47.237  29.683  51.313  1.00  0.00           H
ATOM    520  CG1 ILE    35      44.271  29.376  52.831  1.00  0.00           C
ATOM    521 HG12 ILE    35      44.778  28.807  53.609  1.00  0.00           H
ATOM    522 HG13 ILE    35      43.631  30.145  53.267  1.00  0.00           H
ATOM    523  CD1 ILE    35      43.325  28.508  51.972  1.00  0.00           C
ATOM    524 HD11 ILE    35      42.597  28.207  52.724  1.00  0.00           H
ATOM    525 HD12 ILE    35      42.845  29.299  51.395  1.00  0.00           H
ATOM    526 HD13 ILE    35      43.879  27.693  51.507  1.00  0.00           H
ATOM    527  C   ILE    35      44.844  32.543  52.595  1.00  0.00           C
ATOM    528  O   ILE    35      44.144  32.820  53.521  1.00  0.00           O
ATOM    529  N   ARG    36      44.816  33.280  51.490  1.00  0.00           N
ATOM    530  H   ARG    36      45.659  33.244  50.934  1.00  0.00           H
ATOM    531  CA  ARG    36      43.784  34.187  51.095  1.00  0.00           C
ATOM    532  HA  ARG    36      42.799  33.943  51.494  1.00  0.00           H
ATOM    533  CB  ARG    36      44.086  35.644  51.414  1.00  0.00           C
ATOM    534  HB2 ARG    36      45.105  35.898  51.124  1.00  0.00           H
ATOM    535  HB3 ARG    36      43.335  36.208  50.862  1.00  0.00           H
ATOM    536  CG  ARG    36      43.996  36.009  52.883  1.00  0.00           C
ATOM    537  HG2 ARG    36      44.657  35.367  53.466  1.00  0.00           H
ATOM    538  HG3 ARG    36      44.431  36.997  53.035  1.00  0.00           H
ATOM    539  CD  ARG    36      42.615  35.957  53.545  1.00  0.00           C
ATOM    540  HD2 ARG    36      42.213  34.958  53.713  1.00  0.00           H
ATOM    541  HD3 ARG    36      42.557  36.443  54.518  1.00  0.00           H
ATOM    542  NE  ARG    36      41.616  36.481  52.676  1.00  0.00           N
ATOM    543  HE  ARG    36      41.216  35.847  51.999  1.00  0.00           H
ATOM    544  CZ  ARG    36      41.021  37.653  52.621  1.00  0.00           C
ATOM    545  NH1 ARG    36      39.934  37.844  51.982  1.00  0.00           N
ATOM    546 HH11 ARG    36      39.526  37.028  51.548  1.00  0.00           H
ATOM    547 HH12 ARG    36      39.566  38.783  51.938  1.00  0.00           H
ATOM    548  NH2 ARG    36      41.602  38.659  53.284  1.00  0.00           N
ATOM    549 HH21 ARG    36      42.461  38.495  53.788  1.00  0.00           H
ATOM    550 HH22 ARG    36      41.112  39.541  53.239  1.00  0.00           H
ATOM    551  C   ARG    36      43.613  33.937  49.615  1.00  0.00           C
ATOM    552  O   ARG    36      44.449  33.321  48.904  1.00  0.00           O
ATOM    553  N   GLH    37      42.403  34.251  49.119  1.00  0.00           N
ATOM    554  H   GLH    37      41.797  34.586  49.855  1.00  0.00           H
ATOM    555  CA  GLH    37      41.803  33.903  47.835  1.00  0.00           C
ATOM    556  HA  GLH    37      40.717  33.892  47.933  1.00  0.00           H
ATOM    557  CB  GLH    37      41.972  35.019  46.774  1.00  0.00           C
ATOM    558  HB2 GLH    37      41.570  34.537  45.883  1.00  0.00           H
ATOM    559  HB3 GLH    37      41.307  35.814  47.112  1.00  0.00           H
ATOM    560  CG  GLH    37      43.325  35.557  46.476  1.00  0.00           C
ATOM    561  HG2 GLH    37      44.093  34.840  46.766  1.00  0.00           H
ATOM    562  HG3 GLH    37      43.424  35.682  45.397  1.00  0.00           H
ATOM    563  CD  GLH    37      43.721  36.861  47.142  1.00  0.00           C
ATOM    564  OE1 GLH    37      43.856  36.908  48.336  1.00  0.00           O
ATOM    565  OE2 GLH    37      43.907  37.975  46.371  1.00  0.00           O
ATOM    566  HE2 GLH    37      43.869  37.693  45.454  1.00  0.00           H
ATOM    567  C   GLH    37      42.233  32.473  47.325  1.00  0.00           C
ATOM    568  O   GLH    37      43.012  32.390  46.380  1.00  0.00           O
ATOM    569  N   PRO    38      41.808  31.391  47.987  1.00  0.00           N
ATOM    570  CD  PRO    38      41.137  31.315  49.300  1.00  0.00           C
ATOM    571  HD2 PRO    38      40.319  32.024  49.432  1.00  0.00           H
ATOM    572  HD3 PRO    38      41.911  31.348  50.066  1.00  0.00           H
ATOM    573  CG  PRO    38      40.619  29.820  49.436  1.00  0.00           C
ATOM    574  HG2 PRO    38      39.621  29.846  48.998  1.00  0.00           H
ATOM    575  HG3 PRO    38      40.599  29.555  50.493  1.00  0.00           H
ATOM    576  CB  PRO    38      41.659  29.065  48.586  1.00  0.00           C
ATOM    577  HB2 PRO    38      41.235  28.113  48.262  1.00  0.00           H
ATOM    578  HB3 PRO    38      42.613  28.939  49.097  1.00  0.00           H
ATOM    579  CA  PRO    38      41.825  30.029  47.427  1.00  0.00           C
ATOM    580  HA  PRO    38      42.770  29.796  46.938  1.00  0.00           H
ATOM    581  C   PRO    38      40.690  30.040  46.291  1.00  0.00           C
ATOM    582  O   PRO    38      39.531  29.723  46.499  1.00  0.00           O
ATOM    583  N   PHE    39      41.045  30.427  45.079  1.00  0.00           N
ATOM    584  H   PHE    39      42.023  30.648  44.957  1.00  0.00           H
ATOM    585  CA  PHE    39      40.175  30.277  43.963  1.00  0.00           C
ATOM    586  HA  PHE    39      39.153  30.082  44.288  1.00  0.00           H
ATOM    587  CB  PHE    39      40.416  31.418  42.951  1.00  0.00           C
ATOM    588  HB2 PHE    39      39.703  31.255  42.143  1.00  0.00           H
ATOM    589  HB3 PHE    39      40.250  32.370  43.456  1.00  0.00           H
ATOM    590  CG  PHE    39      41.805  31.476  42.249  1.00  0.00           C
ATOM    591  CD1 PHE    39      41.921  30.768  41.053  1.00  0.00           C
ATOM    592  HD1 PHE    39      41.159  30.104  40.673  1.00  0.00           H
ATOM    593  CE1 PHE    39      43.119  30.915  40.225  1.00  0.00           C
ATOM    594  HE1 PHE    39      43.216  30.436  39.261  1.00  0.00           H
ATOM    595  CZ  PHE    39      44.207  31.617  40.766  1.00  0.00           C
ATOM    596  HZ  PHE    39      45.050  31.709  40.097  1.00  0.00           H
ATOM    597  CE2 PHE    39      44.146  32.305  42.035  1.00  0.00           C
ATOM    598  HE2 PHE    39      45.007  32.867  42.369  1.00  0.00           H
ATOM    599  CD2 PHE    39      42.944  32.263  42.687  1.00  0.00           C
ATOM    600  HD2 PHE    39      42.789  32.833  43.592  1.00  0.00           H
ATOM    601  C   PHE    39      40.403  28.919  43.348  1.00  0.00           C
ATOM    602  O   PHE    39      41.473  28.269  43.426  1.00  0.00           O
ATOM    603  N   ILE    40      39.362  28.469  42.602  1.00  0.00           N
ATOM    604  H   ILE    40      38.483  28.965  42.644  1.00  0.00           H
ATOM    605  CA  ILE    40      39.438  27.272  41.719  1.00  0.00           C
ATOM    606  HA  ILE    40      40.168  26.552  42.088  1.00  0.00           H
ATOM    607  CB  ILE    40      38.203  26.323  41.875  1.00  0.00           C
ATOM    608  HB  ILE    40      37.319  26.869  41.544  1.00  0.00           H
ATOM    609  CG2 ILE    40      38.298  24.909  41.108  1.00  0.00           C
ATOM    610 HG21 ILE    40      38.130  25.064  40.043  1.00  0.00           H
ATOM    611 HG22 ILE    40      39.289  24.466  41.222  1.00  0.00           H
ATOM    612 HG23 ILE    40      37.584  24.203  41.533  1.00  0.00           H
ATOM    613  CG1 ILE    40      37.936  26.036  43.369  1.00  0.00           C
ATOM    614 HG12 ILE    40      37.656  27.023  43.737  1.00  0.00           H
ATOM    615 HG13 ILE    40      37.000  25.500  43.527  1.00  0.00           H
ATOM    616  CD1 ILE    40      38.986  25.346  44.167  1.00  0.00           C
ATOM    617 HD11 ILE    40      38.509  25.023  45.093  1.00  0.00           H
ATOM    618 HD12 ILE    40      39.280  24.510  43.533  1.00  0.00           H
ATOM    619 HD13 ILE    40      39.832  25.986  44.416  1.00  0.00           H
ATOM    620  C   ILE    40      39.709  27.510  40.257  1.00  0.00           C
ATOM    621  O   ILE    40      39.285  28.532  39.719  1.00  0.00           O
ATOM    622  N   SER    41      40.342  26.547  39.586  1.00  0.00           N
ATOM    623  H   SER    41      40.859  25.948  40.216  1.00  0.00           H
ATOM    624  CA  SER    41      40.615  26.674  38.143  1.00  0.00           C
ATOM    625  HA  SER    41      39.731  27.119  37.687  1.00  0.00           H
ATOM    626  CB  SER    41      41.830  27.543  38.010  1.00  0.00           C
ATOM    627  HB2 SER    41      41.647  28.571  38.319  1.00  0.00           H
ATOM    628  HB3 SER    41      42.588  27.047  38.617  1.00  0.00           H
ATOM    629  OG  SER    41      42.254  27.471  36.678  1.00  0.00           O
ATOM    630  HG  SER    41      42.704  28.289  36.451  1.00  0.00           H
ATOM    631  C   SER    41      40.865  25.224  37.643  1.00  0.00           C
ATOM    632  O   SER    41      41.360  24.338  38.329  1.00  0.00           O
ATOM    633  N   CYX    42      40.371  24.942  36.388  1.00  0.00           N
ATOM    634  H   CYX    42      39.926  25.733  35.945  1.00  0.00           H
ATOM    635  CA  CYX    42      40.353  23.602  35.775  1.00  0.00           C
ATOM    636  HA  CYX    42      41.028  22.939  36.316  1.00  0.00           H
ATOM    637  CB  CYX    42      39.011  22.985  35.590  1.00  0.00           C
ATOM    638  HB2 CYX    42      38.551  23.537  34.771  1.00  0.00           H
ATOM    639  HB3 CYX    42      39.236  21.956  35.310  1.00  0.00           H
ATOM    640  SG  CYX    42      37.923  23.128  37.072  1.00  0.00           S
ATOM    641  C   CYX    42      41.041  23.588  34.402  1.00  0.00           C
ATOM    642  O   CYX    42      40.893  24.599  33.648  1.00  0.00           O
ATOM    643  N   SER    43      41.589  22.491  34.064  1.00  0.00           N
ATOM    644  H   SER    43      41.568  21.789  34.791  1.00  0.00           H
ATOM    645  CA  SER    43      42.068  22.082  32.743  1.00  0.00           C
ATOM    646  HA  SER    43      42.099  22.945  32.078  1.00  0.00           H
ATOM    647  CB  SER    43      43.524  21.620  32.829  1.00  0.00           C
ATOM    648  HB2 SER    43      44.045  21.694  31.875  1.00  0.00           H
ATOM    649  HB3 SER    43      43.941  22.237  33.625  1.00  0.00           H
ATOM    650  OG  SER    43      43.621  20.204  33.265  1.00  0.00           O
ATOM    651  HG  SER    43      44.537  19.993  33.460  1.00  0.00           H
ATOM    652  C   SER    43      41.035  21.025  32.267  1.00  0.00           C
ATOM    653  O   SER    43      40.002  20.737  32.988  1.00  0.00           O
ATOM    654  N   HID    44      41.291  20.444  31.108  1.00  0.00           N
ATOM    655  H   HID    44      42.027  20.926  30.612  1.00  0.00           H
ATOM    656  CA  HID    44      40.453  19.357  30.495  1.00  0.00           C
ATOM    657  HA  HID    44      39.429  19.691  30.662  1.00  0.00           H
ATOM    658  CB  HID    44      40.711  19.094  28.988  1.00  0.00           C
ATOM    659  HB2 HID    44      40.080  18.274  28.649  1.00  0.00           H
ATOM    660  HB3 HID    44      40.396  19.872  28.291  1.00  0.00           H
ATOM    661  CG  HID    44      42.146  18.734  28.707  1.00  0.00           C
ATOM    662  ND1 HID    44      42.717  17.542  28.933  1.00  0.00           N
ATOM    663  HD1 HID    44      42.245  16.712  29.263  1.00  0.00           H
ATOM    664  CE1 HID    44      44.034  17.677  28.577  1.00  0.00           C
ATOM    665  HE1 HID    44      44.745  16.877  28.435  1.00  0.00           H
ATOM    666  NE2 HID    44      44.320  18.907  28.201  1.00  0.00           N
ATOM    667  CD2 HID    44      43.082  19.605  28.245  1.00  0.00           C
ATOM    668  HD2 HID    44      42.873  20.610  27.910  1.00  0.00           H
ATOM    669  C   HID    44      40.497  17.986  31.308  1.00  0.00           C
ATOM    670  O   HID    44      39.809  17.005  31.086  1.00  0.00           O
ATOM    671  N   LEU    45      41.485  17.867  32.246  1.00  0.00           N
ATOM    672  H   LEU    45      42.050  18.673  32.467  1.00  0.00           H
ATOM    673  CA  LEU    45      41.892  16.674  32.847  1.00  0.00           C
ATOM    674  HA  LEU    45      41.064  15.975  32.727  1.00  0.00           H
ATOM    675  CB  LEU    45      43.050  16.039  32.082  1.00  0.00           C
ATOM    676  HB2 LEU    45      42.662  15.773  31.099  1.00  0.00           H
ATOM    677  HB3 LEU    45      43.843  16.772  31.932  1.00  0.00           H
ATOM    678  CG  LEU    45      43.674  14.761  32.772  1.00  0.00           C
ATOM    679  HG  LEU    45      43.850  15.007  33.820  1.00  0.00           H
ATOM    680  CD1 LEU    45      42.601  13.658  32.764  1.00  0.00           C
ATOM    681 HD11 LEU    45      43.036  12.661  32.823  1.00  0.00           H
ATOM    682 HD12 LEU    45      41.877  13.720  33.578  1.00  0.00           H
ATOM    683 HD13 LEU    45      42.100  13.670  31.797  1.00  0.00           H
ATOM    684  CD2 LEU    45      44.891  14.388  31.925  1.00  0.00           C
ATOM    685 HD21 LEU    45      45.639  15.178  31.996  1.00  0.00           H
ATOM    686 HD22 LEU    45      45.279  13.509  32.440  1.00  0.00           H
ATOM    687 HD23 LEU    45      44.684  14.045  30.911  1.00  0.00           H
ATOM    688  C   LEU    45      41.974  16.743  34.427  1.00  0.00           C
ATOM    689  O   LEU    45      41.952  15.724  35.096  1.00  0.00           O
ATOM    690  N   GLU    46      42.092  18.005  34.951  1.00  0.00           N
ATOM    691  H   GLU    46      42.031  18.802  34.333  1.00  0.00           H
ATOM    692  CA  GLU    46      42.071  18.223  36.346  1.00  0.00           C
ATOM    693  HA  GLU    46      41.278  17.563  36.698  1.00  0.00           H
ATOM    694  CB  GLU    46      43.408  17.837  36.988  1.00  0.00           C
ATOM    695  HB2 GLU    46      43.399  17.992  38.067  1.00  0.00           H
ATOM    696  HB3 GLU    46      43.615  16.792  36.762  1.00  0.00           H
ATOM    697  CG  GLU    46      44.651  18.698  36.635  1.00  0.00           C
ATOM    698  HG2 GLU    46      44.835  18.637  35.562  1.00  0.00           H
ATOM    699  HG3 GLU    46      44.341  19.724  36.833  1.00  0.00           H
ATOM    700  CD  GLU    46      45.977  18.408  37.305  1.00  0.00           C
ATOM    701  OE1 GLU    46      46.817  17.786  36.668  1.00  0.00           O
ATOM    702  OE2 GLU    46      46.168  18.829  38.469  1.00  0.00           O
ATOM    703  C   GLU    46      41.654  19.576  36.847  1.00  0.00           C
ATOM    704  O   GLU    46      41.939  20.574  36.170  1.00  0.00           O
ATOM    705  N   CYX    47      40.919  19.674  37.975  1.00  0.00           N
ATOM    706  H   CYX    47      40.763  18.864  38.558  1.00  0.00           H
ATOM    707  CA  CYX    47      40.631  20.995  38.622  1.00  0.00           C
ATOM    708  HA  CYX    47      40.874  21.775  37.900  1.00  0.00           H
ATOM    709  CB  CYX    47      39.136  21.152  39.062  1.00  0.00           C
ATOM    710  HB2 CYX    47      38.849  20.424  39.822  1.00  0.00           H
ATOM    711  HB3 CYX    47      39.132  22.091  39.616  1.00  0.00           H
ATOM    712  SG  CYX    47      37.830  21.268  37.869  1.00  0.00           S
ATOM    713  C   CYX    47      41.603  21.123  39.919  1.00  0.00           C
ATOM    714  O   CYX    47      41.942  20.177  40.615  1.00  0.00           O
ATOM    715  N   ARG    48      41.984  22.392  40.181  1.00  0.00           N
ATOM    716  H   ARG    48      41.597  23.146  39.631  1.00  0.00           H
ATOM    717  CA  ARG    48      43.051  22.751  41.110  1.00  0.00           C
ATOM    718  HA  ARG    48      43.253  21.906  41.768  1.00  0.00           H
ATOM    719  CB  ARG    48      44.378  23.118  40.429  1.00  0.00           C
ATOM    720  HB2 ARG    48      44.222  23.907  39.692  1.00  0.00           H
ATOM    721  HB3 ARG    48      45.064  23.286  41.259  1.00  0.00           H
ATOM    722  CG  ARG    48      44.887  21.983  39.493  1.00  0.00           C
ATOM    723  HG2 ARG    48      44.916  21.033  40.025  1.00  0.00           H
ATOM    724  HG3 ARG    48      44.209  21.873  38.646  1.00  0.00           H
ATOM    725  CD  ARG    48      46.320  22.216  38.971  1.00  0.00           C
ATOM    726  HD2 ARG    48      46.517  21.279  38.450  1.00  0.00           H
ATOM    727  HD3 ARG    48      46.318  23.046  38.265  1.00  0.00           H
ATOM    728  NE  ARG    48      47.357  22.262  40.079  1.00  0.00           N
ATOM    729  HE  ARG    48      47.653  23.146  40.466  1.00  0.00           H
ATOM    730  CZ  ARG    48      47.914  21.238  40.696  1.00  0.00           C
ATOM    731  NH1 ARG    48      48.792  21.487  41.598  1.00  0.00           N
ATOM    732 HH11 ARG    48      48.861  22.448  41.901  1.00  0.00           H
ATOM    733 HH12 ARG    48      49.298  20.778  42.109  1.00  0.00           H
ATOM    734  NH2 ARG    48      47.633  19.997  40.470  1.00  0.00           N
ATOM    735 HH21 ARG    48      47.039  19.823  39.672  1.00  0.00           H
ATOM    736 HH22 ARG    48      48.175  19.302  40.962  1.00  0.00           H
ATOM    737  C   ARG    48      42.578  23.885  41.997  1.00  0.00           C
ATOM    738  O   ARG    48      41.970  24.794  41.448  1.00  0.00           O
ATOM    739  N   THR    49      43.012  23.924  43.228  1.00  0.00           N
ATOM    740  H   THR    49      43.559  23.139  43.551  1.00  0.00           H
ATOM    741  CA  THR    49      42.892  25.017  44.191  1.00  0.00           C
ATOM    742  HA  THR    49      42.039  25.645  43.931  1.00  0.00           H
ATOM    743  CB  THR    49      42.587  24.432  45.579  1.00  0.00           C
ATOM    744  HB  THR    49      43.492  23.926  45.916  1.00  0.00           H
ATOM    745  CG2 THR    49      42.286  25.559  46.580  1.00  0.00           C
ATOM    746 HG21 THR    49      41.498  26.234  46.244  1.00  0.00           H
ATOM    747 HG22 THR    49      42.126  25.116  47.564  1.00  0.00           H
ATOM    748 HG23 THR    49      43.186  26.169  46.664  1.00  0.00           H
ATOM    749  OG1 THR    49      41.530  23.440  45.564  1.00  0.00           O
ATOM    750  HG1 THR    49      41.518  23.084  46.455  1.00  0.00           H
ATOM    751  C   THR    49      44.132  25.979  44.198  1.00  0.00           C
ATOM    752  O   THR    49      45.116  25.694  44.869  1.00  0.00           O
ATOM    753  N   PHE    50      44.150  27.076  43.446  1.00  0.00           N
ATOM    754  H   PHE    50      43.383  27.323  42.835  1.00  0.00           H
ATOM    755  CA  PHE    50      45.239  28.058  43.373  1.00  0.00           C
ATOM    756  HA  PHE    50      46.285  27.757  43.444  1.00  0.00           H
ATOM    757  CB  PHE    50      45.147  28.808  42.023  1.00  0.00           C
ATOM    758  HB2 PHE    50      44.111  28.994  41.741  1.00  0.00           H
ATOM    759  HB3 PHE    50      45.710  29.736  42.120  1.00  0.00           H
ATOM    760  CG  PHE    50      45.805  28.115  40.843  1.00  0.00           C
ATOM    761  CD1 PHE    50      45.274  26.940  40.291  1.00  0.00           C
ATOM    762  HD1 PHE    50      44.386  26.474  40.693  1.00  0.00           H
ATOM    763  CE1 PHE    50      45.906  26.270  39.220  1.00  0.00           C
ATOM    764  HE1 PHE    50      45.393  25.386  38.870  1.00  0.00           H
ATOM    765  CZ  PHE    50      47.084  26.807  38.724  1.00  0.00           C
ATOM    766  HZ  PHE    50      47.534  26.432  37.817  1.00  0.00           H
ATOM    767  CE2 PHE    50      47.643  28.023  39.281  1.00  0.00           C
ATOM    768  HE2 PHE    50      48.590  28.370  38.892  1.00  0.00           H
ATOM    769  CD2 PHE    50      47.061  28.643  40.369  1.00  0.00           C
ATOM    770  HD2 PHE    50      47.577  29.487  40.803  1.00  0.00           H
ATOM    771  C   PHE    50      44.908  29.033  44.536  1.00  0.00           C
ATOM    772  O   PHE    50      43.718  29.396  44.633  1.00  0.00           O
ATOM    773  N   PHE    51      45.964  29.538  45.151  1.00  0.00           N
ATOM    774  H   PHE    51      46.905  29.266  44.905  1.00  0.00           H
ATOM    775  CA  PHE    51      45.820  30.401  46.374  1.00  0.00           C
ATOM    776  HA  PHE    51      45.002  31.063  46.090  1.00  0.00           H
ATOM    777  CB  PHE    51      45.698  29.625  47.676  1.00  0.00           C
ATOM    778  HB2 PHE    51      45.469  30.321  48.484  1.00  0.00           H
ATOM    779  HB3 PHE    51      44.799  29.020  47.562  1.00  0.00           H
ATOM    780  CG  PHE    51      46.798  28.631  48.032  1.00  0.00           C
ATOM    781  CD1 PHE    51      47.976  29.012  48.817  1.00  0.00           C
ATOM    782  HD1 PHE    51      48.113  30.043  49.111  1.00  0.00           H
ATOM    783  CE1 PHE    51      48.934  28.081  49.142  1.00  0.00           C
ATOM    784  HE1 PHE    51      49.841  28.323  49.678  1.00  0.00           H
ATOM    785  CZ  PHE    51      48.813  26.764  48.720  1.00  0.00           C
ATOM    786  HZ  PHE    51      49.631  26.070  48.843  1.00  0.00           H
ATOM    787  CE2 PHE    51      47.575  26.370  48.086  1.00  0.00           C
ATOM    788  HE2 PHE    51      47.501  25.332  47.801  1.00  0.00           H
ATOM    789  CD2 PHE    51      46.592  27.273  47.721  1.00  0.00           C
ATOM    790  HD2 PHE    51      45.654  26.933  47.307  1.00  0.00           H
ATOM    791  C   PHE    51      47.028  31.310  46.508  1.00  0.00           C
ATOM    792  O   PHE    51      48.144  31.054  46.159  1.00  0.00           O
ATOM    793  N   LEU    52      46.788  32.424  47.226  1.00  0.00           N
ATOM    794  H   LEU    52      45.871  32.613  47.605  1.00  0.00           H
ATOM    795  CA  LEU    52      47.911  33.222  47.761  1.00  0.00           C
ATOM    796  HA  LEU    52      48.836  33.158  47.187  1.00  0.00           H
ATOM    797  CB  LEU    52      47.684  34.792  47.686  1.00  0.00           C
ATOM    798  HB2 LEU    52      46.929  35.126  48.397  1.00  0.00           H
ATOM    799  HB3 LEU    52      48.646  35.231  47.948  1.00  0.00           H
ATOM    800  CG  LEU    52      47.367  35.354  46.314  1.00  0.00           C
ATOM    801  HG  LEU    52      46.521  34.813  45.890  1.00  0.00           H
ATOM    802  CD1 LEU    52      47.166  36.946  46.406  1.00  0.00           C
ATOM    803 HD11 LEU    52      48.069  37.430  46.775  1.00  0.00           H
ATOM    804 HD12 LEU    52      46.846  37.291  45.422  1.00  0.00           H
ATOM    805 HD13 LEU    52      46.274  37.117  47.010  1.00  0.00           H
ATOM    806  CD2 LEU    52      48.488  35.093  45.280  1.00  0.00           C
ATOM    807 HD21 LEU    52      49.374  35.519  45.751  1.00  0.00           H
ATOM    808 HD22 LEU    52      48.509  34.021  45.089  1.00  0.00           H
ATOM    809 HD23 LEU    52      48.284  35.567  44.320  1.00  0.00           H
ATOM    810  C   LEU    52      48.281  32.874  49.209  1.00  0.00           C
ATOM    811  O   LEU    52      47.509  32.739  50.111  1.00  0.00           O
ATOM    812  N   THR    53      49.575  32.890  49.486  1.00  0.00           N
ATOM    813  H   THR    53      50.195  32.973  48.694  1.00  0.00           H
ATOM    814  CA  THR    53      50.211  32.726  50.836  1.00  0.00           C
ATOM    815  HA  THR    53      49.495  33.136  51.549  1.00  0.00           H
ATOM    816  CB  THR    53      50.500  31.232  51.151  1.00  0.00           C
ATOM    817  HB  THR    53      49.588  30.655  50.999  1.00  0.00           H
ATOM    818  CG2 THR    53      51.672  30.639  50.376  1.00  0.00           C
ATOM    819 HG21 THR    53      51.891  29.651  50.780  1.00  0.00           H
ATOM    820 HG22 THR    53      51.502  30.718  49.301  1.00  0.00           H
ATOM    821 HG23 THR    53      52.542  31.268  50.561  1.00  0.00           H
ATOM    822  OG1 THR    53      50.791  31.121  52.543  1.00  0.00           O
ATOM    823  HG1 THR    53      49.975  31.006  53.037  1.00  0.00           H
ATOM    824  C   THR    53      51.429  33.652  51.086  1.00  0.00           C
ATOM    825  O   THR    53      52.250  33.875  50.244  1.00  0.00           O
ATOM    826  N   GLN    54      51.589  34.205  52.261  1.00  0.00           N
ATOM    827  H   GLN    54      50.819  34.200  52.915  1.00  0.00           H
ATOM    828  CA  GLN    54      52.799  34.877  52.749  1.00  0.00           C
ATOM    829  HA  GLN    54      53.130  35.601  52.004  1.00  0.00           H
ATOM    830  CB  GLN    54      52.597  35.703  54.114  1.00  0.00           C
ATOM    831  HB2 GLN    54      52.106  35.015  54.802  1.00  0.00           H
ATOM    832  HB3 GLN    54      53.549  35.878  54.616  1.00  0.00           H
ATOM    833  CG  GLN    54      51.694  37.017  54.036  1.00  0.00           C
ATOM    834  HG2 GLN    54      50.720  36.667  53.696  1.00  0.00           H
ATOM    835  HG3 GLN    54      51.508  37.536  54.976  1.00  0.00           H
ATOM    836  CD  GLN    54      52.252  38.067  53.016  1.00  0.00           C
ATOM    837  OE1 GLN    54      53.321  37.996  52.418  1.00  0.00           O
ATOM    838  NE2 GLN    54      51.504  39.145  52.925  1.00  0.00           N
ATOM    839 HE21 GLN    54      50.742  39.334  53.560  1.00  0.00           H
ATOM    840 HE22 GLN    54      51.876  39.936  52.418  1.00  0.00           H
ATOM    841  C   GLN    54      54.026  33.901  52.891  1.00  0.00           C
ATOM    842  O   GLN    54      55.139  34.292  53.306  1.00  0.00           O
ATOM    843  N   GLY    55      53.796  32.593  52.816  1.00  0.00           N
ATOM    844  H   GLY    55      52.923  32.261  52.432  1.00  0.00           H
ATOM    845  CA  GLY    55      54.786  31.455  53.176  1.00  0.00           C
ATOM    846  HA2 GLY    55      54.622  30.626  52.486  1.00  0.00           H
ATOM    847  HA3 GLY    55      55.768  31.875  52.952  1.00  0.00           H
ATOM    848  C   GLY    55      54.663  31.064  54.655  1.00  0.00           C
ATOM    849  O   GLY    55      55.632  30.604  55.283  1.00  0.00           O
ATOM    850  N   ALA    56      53.494  31.322  55.246  1.00  0.00           N
ATOM    851  H   ALA    56      52.724  31.586  54.648  1.00  0.00           H
ATOM    852  CA  ALA    56      53.178  31.153  56.662  1.00  0.00           C
ATOM    853  HA  ALA    56      54.047  30.885  57.263  1.00  0.00           H
ATOM    854  CB  ALA    56      52.797  32.518  57.272  1.00  0.00           C
ATOM    855  HB1 ALA    56      51.954  32.836  56.658  1.00  0.00           H
ATOM    856  HB2 ALA    56      52.457  32.279  58.280  1.00  0.00           H
ATOM    857  HB3 ALA    56      53.658  33.187  57.256  1.00  0.00           H
ATOM    858  C   ALA    56      52.186  30.070  56.900  1.00  0.00           C
ATOM    859  O   ALA    56      51.414  29.713  55.976  1.00  0.00           O
ATOM    860  N   LEU    57      52.317  29.422  58.085  1.00  0.00           N
ATOM    861  H   LEU    57      53.016  29.715  58.753  1.00  0.00           H
ATOM    862  CA  LEU    57      51.752  28.118  58.311  1.00  0.00           C
ATOM    863  HA  LEU    57      51.179  27.800  57.440  1.00  0.00           H
ATOM    864  CB  LEU    57      52.980  27.191  58.472  1.00  0.00           C
ATOM    865  HB2 LEU    57      53.642  27.437  59.303  1.00  0.00           H
ATOM    866  HB3 LEU    57      52.571  26.219  58.749  1.00  0.00           H
ATOM    867  CG  LEU    57      53.939  27.024  57.281  1.00  0.00           C
ATOM    868  HG  LEU    57      54.320  27.950  56.847  1.00  0.00           H
ATOM    869  CD1 LEU    57      55.211  26.325  57.786  1.00  0.00           C
ATOM    870 HD11 LEU    57      55.623  26.899  58.616  1.00  0.00           H
ATOM    871 HD12 LEU    57      55.006  25.284  58.037  1.00  0.00           H
ATOM    872 HD13 LEU    57      55.922  26.330  56.960  1.00  0.00           H
ATOM    873  CD2 LEU    57      53.152  26.193  56.220  1.00  0.00           C
ATOM    874 HD21 LEU    57      52.936  25.191  56.592  1.00  0.00           H
ATOM    875 HD22 LEU    57      52.248  26.697  55.878  1.00  0.00           H
ATOM    876 HD23 LEU    57      53.759  26.168  55.314  1.00  0.00           H
ATOM    877  C   LEU    57      50.932  28.119  59.545  1.00  0.00           C
ATOM    878  O   LEU    57      51.188  28.847  60.479  1.00  0.00           O
ATOM    879  N   LEU    58      49.885  27.257  59.628  1.00  0.00           N
ATOM    880  H   LEU    58      49.704  26.658  58.834  1.00  0.00           H
ATOM    881  CA  LEU    58      49.115  27.054  60.879  1.00  0.00           C
ATOM    882  HA  LEU    58      48.820  27.989  61.356  1.00  0.00           H
ATOM    883  CB  LEU    58      47.844  26.299  60.498  1.00  0.00           C
ATOM    884  HB2 LEU    58      48.113  25.400  59.942  1.00  0.00           H
ATOM    885  HB3 LEU    58      47.247  26.004  61.361  1.00  0.00           H
ATOM    886  CG  LEU    58      46.955  27.267  59.634  1.00  0.00           C
ATOM    887  HG  LEU    58      47.562  28.113  59.310  1.00  0.00           H
ATOM    888  CD1 LEU    58      46.371  26.619  58.384  1.00  0.00           C
ATOM    889 HD11 LEU    58      45.859  27.376  57.791  1.00  0.00           H
ATOM    890 HD12 LEU    58      47.290  26.427  57.832  1.00  0.00           H
ATOM    891 HD13 LEU    58      45.773  25.744  58.639  1.00  0.00           H
ATOM    892  CD2 LEU    58      45.814  27.936  60.391  1.00  0.00           C
ATOM    893 HD21 LEU    58      46.196  28.463  61.266  1.00  0.00           H
ATOM    894 HD22 LEU    58      45.490  28.745  59.735  1.00  0.00           H
ATOM    895 HD23 LEU    58      45.091  27.151  60.615  1.00  0.00           H
ATOM    896  C   LEU    58      49.923  26.109  61.872  1.00  0.00           C
ATOM    897  O   LEU    58      50.734  25.288  61.392  1.00  0.00           O
ATOM    898  N   ASN    59      49.651  26.259  63.177  1.00  0.00           N
ATOM    899  H   ASN    59      48.910  26.897  63.432  1.00  0.00           H
ATOM    900  CA  ASN    59      50.257  25.592  64.348  1.00  0.00           C
ATOM    901  HA  ASN    59      50.180  26.228  65.229  1.00  0.00           H
ATOM    902  CB  ASN    59      49.519  24.267  64.546  1.00  0.00           C
ATOM    903  HB2 ASN    59      49.592  23.690  63.625  1.00  0.00           H
ATOM    904  HB3 ASN    59      50.007  23.641  65.293  1.00  0.00           H
ATOM    905  CG  ASN    59      48.130  24.396  65.071  1.00  0.00           C
ATOM    906  OD1 ASN    59      47.963  24.737  66.239  1.00  0.00           O
ATOM    907  ND2 ASN    59      47.124  24.063  64.320  1.00  0.00           N
ATOM    908 HD21 ASN    59      46.243  24.494  64.562  1.00  0.00           H
ATOM    909 HD22 ASN    59      47.282  23.743  63.374  1.00  0.00           H
ATOM    910  C   ASN    59      51.824  25.495  64.331  1.00  0.00           C
ATOM    911  O   ASN    59      52.425  24.435  64.428  1.00  0.00           O
ATOM    912  N   ASP    60      52.454  26.663  64.062  1.00  0.00           N
ATOM    913  H   ASP    60      51.881  27.477  63.893  1.00  0.00           H
ATOM    914  CA  ASP    60      53.884  26.779  63.958  1.00  0.00           C
ATOM    915  HA  ASP    60      54.414  25.912  63.564  1.00  0.00           H
ATOM    916  CB  ASP    60      54.229  27.794  62.866  1.00  0.00           C
ATOM    917  HB2 ASP    60      53.795  27.341  61.974  1.00  0.00           H
ATOM    918  HB3 ASP    60      53.647  28.695  63.054  1.00  0.00           H
ATOM    919  CG  ASP    60      55.694  28.174  62.685  1.00  0.00           C
ATOM    920  OD1 ASP    60      56.540  27.512  63.390  1.00  0.00           O
ATOM    921  OD2 ASP    60      55.960  29.228  62.055  1.00  0.00           O
ATOM    922  C   ASP    60      54.461  27.388  65.278  1.00  0.00           C
ATOM    923  O   ASP    60      54.051  28.411  65.764  1.00  0.00           O
ATOM    924  N   LYS    61      55.296  26.562  65.900  1.00  0.00           N
ATOM    925  H   LYS    61      55.569  25.758  65.352  1.00  0.00           H
ATOM    926  CA  LYS    61      55.912  26.763  67.217  1.00  0.00           C
ATOM    927  HA  LYS    61      55.255  27.219  67.958  1.00  0.00           H
ATOM    928  CB  LYS    61      56.449  25.387  67.684  1.00  0.00           C
ATOM    929  HB2 LYS    61      57.004  25.004  66.828  1.00  0.00           H
ATOM    930  HB3 LYS    61      57.022  25.622  68.581  1.00  0.00           H
ATOM    931  CG  LYS    61      55.263  24.410  67.959  1.00  0.00           C
ATOM    932  HG2 LYS    61      54.570  24.929  68.621  1.00  0.00           H
ATOM    933  HG3 LYS    61      54.694  24.242  67.044  1.00  0.00           H
ATOM    934  CD  LYS    61      55.569  23.049  68.469  1.00  0.00           C
ATOM    935  HD2 LYS    61      56.063  22.375  67.769  1.00  0.00           H
ATOM    936  HD3 LYS    61      56.231  23.114  69.332  1.00  0.00           H
ATOM    937  CE  LYS    61      54.189  22.454  68.903  1.00  0.00           C
ATOM    938  HE2 LYS    61      53.874  23.058  69.754  1.00  0.00           H
ATOM    939  HE3 LYS    61      53.382  22.451  68.171  1.00  0.00           H
ATOM    940  NZ  LYS    61      54.264  21.025  69.190  1.00  0.00           N
ATOM    941  HZ1 LYS    61      54.369  20.439  68.374  1.00  0.00           H
ATOM    942  HZ2 LYS    61      55.147  20.942  69.671  1.00  0.00           H
ATOM    943  HZ3 LYS    61      53.455  20.691  69.692  1.00  0.00           H
ATOM    944  C   LYS    61      57.010  27.919  67.055  1.00  0.00           C
ATOM    945  O   LYS    61      57.752  28.170  68.023  1.00  0.00           O
ATOM    946  N   HIP    62      57.253  28.540  65.892  1.00  0.00           N
ATOM    947  H   HIP    62      56.857  28.132  65.058  1.00  0.00           H
ATOM    948  CA  HIP    62      57.924  29.850  65.719  1.00  0.00           C
ATOM    949  HA  HIP    62      58.190  30.154  66.732  1.00  0.00           H
ATOM    950  CB  HIP    62      59.233  29.694  65.017  1.00  0.00           C
ATOM    951  HB2 HIP    62      59.026  29.480  63.968  1.00  0.00           H
ATOM    952  HB3 HIP    62      59.845  30.595  65.081  1.00  0.00           H
ATOM    953  CG  HIP    62      60.043  28.557  65.630  1.00  0.00           C
ATOM    954  ND1 HIP    62      60.834  28.588  66.795  1.00  0.00           N
ATOM    955  HD1 HIP    62      61.098  29.329  67.429  1.00  0.00           H
ATOM    956  CE1 HIP    62      61.426  27.399  66.903  1.00  0.00           C
ATOM    957  HE1 HIP    62      62.038  27.151  67.758  1.00  0.00           H
ATOM    958  NE2 HIP    62      61.190  26.657  65.750  1.00  0.00           N
ATOM    959  HE2 HIP    62      61.489  25.706  65.584  1.00  0.00           H
ATOM    960  CD2 HIP    62      60.284  27.404  65.021  1.00  0.00           C
ATOM    961  HD2 HIP    62      59.944  27.027  64.068  1.00  0.00           H
ATOM    962  C   HIP    62      57.010  30.906  65.128  1.00  0.00           C
ATOM    963  O   HIP    62      57.551  31.870  64.590  1.00  0.00           O
ATOM    964  N   SER    63      55.693  30.780  65.214  1.00  0.00           N
ATOM    965  H   SER    63      55.231  30.015  65.684  1.00  0.00           H
ATOM    966  CA  SER    63      54.725  31.714  64.650  1.00  0.00           C
ATOM    967  HA  SER    63      54.556  31.594  63.579  1.00  0.00           H
ATOM    968  CB  SER    63      53.339  31.526  65.224  1.00  0.00           C
ATOM    969  HB2 SER    63      52.968  30.588  64.811  1.00  0.00           H
ATOM    970  HB3 SER    63      53.354  31.464  66.313  1.00  0.00           H
ATOM    971  OG  SER    63      52.460  32.531  64.789  1.00  0.00           O
ATOM    972  HG  SER    63      51.677  32.324  65.302  1.00  0.00           H
ATOM    973  C   SER    63      55.065  33.299  64.720  1.00  0.00           C
ATOM    974  O   SER    63      55.040  33.881  65.811  1.00  0.00           O
ATOM    975  N   ASN    64      55.090  33.965  63.513  1.00  0.00           N
ATOM    976  H   ASN    64      54.805  33.378  62.744  1.00  0.00           H
ATOM    977  CA  ASN    64      55.503  35.393  63.214  1.00  0.00           C
ATOM    978  HA  ASN    64      56.253  35.672  63.955  1.00  0.00           H
ATOM    979  CB  ASN    64      56.109  35.308  61.781  1.00  0.00           C
ATOM    980  HB2 ASN    64      56.988  34.663  61.782  1.00  0.00           H
ATOM    981  HB3 ASN    64      55.358  34.946  61.079  1.00  0.00           H
ATOM    982  CG  ASN    64      56.589  36.647  61.164  1.00  0.00           C
ATOM    983  OD1 ASN    64      57.019  37.626  61.810  1.00  0.00           O
ATOM    984  ND2 ASN    64      56.399  36.816  59.846  1.00  0.00           N
ATOM    985 HD21 ASN    64      56.732  37.657  59.398  1.00  0.00           H
ATOM    986 HD22 ASN    64      56.234  36.033  59.229  1.00  0.00           H
ATOM    987  C   ASN    64      54.319  36.349  63.291  1.00  0.00           C
ATOM    988  O   ASN    64      53.171  35.875  63.155  1.00  0.00           O
ATOM    989  N   GLY    65      54.605  37.645  63.310  1.00  0.00           N
ATOM    990  H   GLY    65      55.587  37.871  63.384  1.00  0.00           H
ATOM    991  CA  GLY    65      53.566  38.658  63.373  1.00  0.00           C
ATOM    992  HA2 GLY    65      52.743  38.249  63.958  1.00  0.00           H
ATOM    993  HA3 GLY    65      54.071  39.498  63.850  1.00  0.00           H
ATOM    994  C   GLY    65      53.103  38.993  61.994  1.00  0.00           C
ATOM    995  O   GLY    65      53.485  38.396  60.995  1.00  0.00           O
ATOM    996  N   THR    66      52.103  39.919  61.868  1.00  0.00           N
ATOM    997  H   THR    66      51.696  40.221  62.742  1.00  0.00           H
ATOM    998  CA  THR    66      51.395  40.330  60.646  1.00  0.00           C
ATOM    999  HA  THR    66      50.985  39.389  60.278  1.00  0.00           H
ATOM   1000  CB  THR    66      50.172  41.227  60.935  1.00  0.00           C
ATOM   1001  HB  THR    66      49.498  40.765  61.657  1.00  0.00           H
ATOM   1002  CG2 THR    66      50.458  42.651  61.268  1.00  0.00           C
ATOM   1003 HG21 THR    66      51.249  42.825  61.997  1.00  0.00           H
ATOM   1004 HG22 THR    66      50.605  43.194  60.334  1.00  0.00           H
ATOM   1005 HG23 THR    66      49.627  43.089  61.821  1.00  0.00           H
ATOM   1006  OG1 THR    66      49.419  41.257  59.669  1.00  0.00           O
ATOM   1007  HG1 THR    66      48.904  40.450  59.737  1.00  0.00           H
ATOM   1008  C   THR    66      52.351  40.917  59.539  1.00  0.00           C
ATOM   1009  O   THR    66      53.335  41.562  60.007  1.00  0.00           O
ATOM   1010  N   VAL    67      51.984  40.931  58.263  1.00  0.00           N
ATOM   1011  H   VAL    67      51.052  40.608  58.042  1.00  0.00           H
ATOM   1012  CA  VAL    67      52.864  41.510  57.197  1.00  0.00           C
ATOM   1013  HA  VAL    67      53.348  42.442  57.488  1.00  0.00           H
ATOM   1014  CB  VAL    67      53.990  40.539  56.784  1.00  0.00           C
ATOM   1015  HB  VAL    67      54.545  40.267  57.681  1.00  0.00           H
ATOM   1016  CG1 VAL    67      53.311  39.228  56.258  1.00  0.00           C
ATOM   1017 HG11 VAL    67      52.621  38.849  57.011  1.00  0.00           H
ATOM   1018 HG12 VAL    67      52.846  39.407  55.288  1.00  0.00           H
ATOM   1019 HG13 VAL    67      54.063  38.454  56.107  1.00  0.00           H
ATOM   1020  CG2 VAL    67      55.021  41.041  55.804  1.00  0.00           C
ATOM   1021 HG21 VAL    67      55.794  40.330  55.513  1.00  0.00           H
ATOM   1022 HG22 VAL    67      54.566  41.375  54.870  1.00  0.00           H
ATOM   1023 HG23 VAL    67      55.541  41.943  56.128  1.00  0.00           H
ATOM   1024  C   VAL    67      51.953  41.968  56.062  1.00  0.00           C
ATOM   1025  O   VAL    67      50.902  41.354  55.821  1.00  0.00           O
ATOM   1026  N   LYS    68      52.282  43.037  55.392  1.00  0.00           N
ATOM   1027  H   LYS    68      53.138  43.504  55.653  1.00  0.00           H
ATOM   1028  CA  LYS    68      51.614  43.717  54.315  1.00  0.00           C
ATOM   1029  HA  LYS    68      50.703  44.090  54.783  1.00  0.00           H
ATOM   1030  CB  LYS    68      52.532  44.831  53.771  1.00  0.00           C
ATOM   1031  HB2 LYS    68      52.097  45.333  52.908  1.00  0.00           H
ATOM   1032  HB3 LYS    68      52.596  45.549  54.589  1.00  0.00           H
ATOM   1033  CG  LYS    68      53.925  44.452  53.331  1.00  0.00           C
ATOM   1034  HG2 LYS    68      54.433  43.920  54.136  1.00  0.00           H
ATOM   1035  HG3 LYS    68      53.921  43.765  52.485  1.00  0.00           H
ATOM   1036  CD  LYS    68      54.784  45.684  52.837  1.00  0.00           C
ATOM   1037  HD2 LYS    68      55.835  45.517  52.596  1.00  0.00           H
ATOM   1038  HD3 LYS    68      54.455  45.992  51.845  1.00  0.00           H
ATOM   1039  CE  LYS    68      54.761  46.833  53.850  1.00  0.00           C
ATOM   1040  HE2 LYS    68      53.778  47.302  53.873  1.00  0.00           H
ATOM   1041  HE3 LYS    68      54.979  46.340  54.799  1.00  0.00           H
ATOM   1042  NZ  LYS    68      55.810  47.799  53.527  1.00  0.00           N
ATOM   1043  HZ1 LYS    68      55.899  47.982  52.538  1.00  0.00           H
ATOM   1044  HZ2 LYS    68      55.419  48.667  53.865  1.00  0.00           H
ATOM   1045  HZ3 LYS    68      56.674  47.506  53.960  1.00  0.00           H
ATOM   1046  C   LYS    68      51.187  42.841  53.108  1.00  0.00           C
ATOM   1047  O   LYS    68      51.891  41.966  52.631  1.00  0.00           O
ATOM   1048  N   ASP    69      50.022  43.095  52.612  1.00  0.00           N
ATOM   1049  H   ASP    69      49.644  43.959  52.974  1.00  0.00           H
ATOM   1050  CA  ASP    69      49.356  42.269  51.546  1.00  0.00           C
ATOM   1051  HA  ASP    69      49.376  41.230  51.876  1.00  0.00           H
ATOM   1052  CB  ASP    69      47.868  42.724  51.390  1.00  0.00           C
ATOM   1053  HB2 ASP    69      47.935  43.729  50.973  1.00  0.00           H
ATOM   1054  HB3 ASP    69      47.331  42.115  50.662  1.00  0.00           H
ATOM   1055  CG  ASP    69      47.077  42.715  52.729  1.00  0.00           C
ATOM   1056  OD1 ASP    69      47.264  41.792  53.554  1.00  0.00           O
ATOM   1057  OD2 ASP    69      46.240  43.662  52.983  1.00  0.00           O
ATOM   1058  C   ASP    69      50.127  42.333  50.205  1.00  0.00           C
ATOM   1059  O   ASP    69      50.355  41.297  49.635  1.00  0.00           O
ATOM   1060  N   ARG    70      50.572  43.501  49.784  1.00  0.00           N
ATOM   1061  H   ARG    70      50.150  44.274  50.278  1.00  0.00           H
ATOM   1062  CA  ARG    70      51.551  43.760  48.713  1.00  0.00           C
ATOM   1063  HA  ARG    70      51.362  42.985  47.972  1.00  0.00           H
ATOM   1064  CB  ARG    70      51.372  45.126  48.098  1.00  0.00           C
ATOM   1065  HB2 ARG    70      51.547  45.973  48.760  1.00  0.00           H
ATOM   1066  HB3 ARG    70      52.196  45.278  47.402  1.00  0.00           H
ATOM   1067  CG  ARG    70      50.013  45.296  47.427  1.00  0.00           C
ATOM   1068  HG2 ARG    70      49.757  44.460  46.775  1.00  0.00           H
ATOM   1069  HG3 ARG    70      49.295  45.198  48.241  1.00  0.00           H
ATOM   1070  CD  ARG    70      49.852  46.561  46.600  1.00  0.00           C
ATOM   1071  HD2 ARG    70      50.488  46.486  45.718  1.00  0.00           H
ATOM   1072  HD3 ARG    70      48.809  46.519  46.283  1.00  0.00           H
ATOM   1073  NE  ARG    70      50.114  47.829  47.253  1.00  0.00           N
ATOM   1074  HE  ARG    70      51.023  48.256  47.147  1.00  0.00           H
ATOM   1075  CZ  ARG    70      49.420  48.324  48.273  1.00  0.00           C
ATOM   1076  NH1 ARG    70      49.835  49.355  48.906  1.00  0.00           N
ATOM   1077 HH11 ARG    70      50.661  49.808  48.542  1.00  0.00           H
ATOM   1078 HH12 ARG    70      49.376  49.817  49.677  1.00  0.00           H
ATOM   1079  NH2 ARG    70      48.334  47.698  48.720  1.00  0.00           N
ATOM   1080 HH21 ARG    70      48.038  46.863  48.236  1.00  0.00           H
ATOM   1081 HH22 ARG    70      47.860  48.023  49.551  1.00  0.00           H
ATOM   1082  C   ARG    70      53.023  43.319  49.105  1.00  0.00           C
ATOM   1083  O   ARG    70      53.924  44.058  48.583  1.00  0.00           O
ATOM   1084  N   SER    71      53.365  42.299  49.906  1.00  0.00           N
ATOM   1085  H   SER    71      52.637  41.696  50.264  1.00  0.00           H
ATOM   1086  CA  SER    71      54.745  41.985  50.339  1.00  0.00           C
ATOM   1087  HA  SER    71      55.155  42.836  50.883  1.00  0.00           H
ATOM   1088  CB  SER    71      54.721  40.809  51.256  1.00  0.00           C
ATOM   1089  HB2 SER    71      54.113  40.978  52.144  1.00  0.00           H
ATOM   1090  HB3 SER    71      54.289  40.046  50.609  1.00  0.00           H
ATOM   1091  OG  SER    71      55.983  40.314  51.606  1.00  0.00           O
ATOM   1092  HG  SER    71      56.359  41.005  52.155  1.00  0.00           H
ATOM   1093  C   SER    71      55.570  41.483  49.115  1.00  0.00           C
ATOM   1094  O   SER    71      55.159  40.721  48.269  1.00  0.00           O
ATOM   1095  N   PRO    72      56.904  41.878  49.097  1.00  0.00           N
ATOM   1096  CD  PRO    72      57.471  43.041  49.753  1.00  0.00           C
ATOM   1097  HD2 PRO    72      57.573  42.928  50.832  1.00  0.00           H
ATOM   1098  HD3 PRO    72      56.915  43.932  49.461  1.00  0.00           H
ATOM   1099  CG  PRO    72      58.861  43.258  49.206  1.00  0.00           C
ATOM   1100  HG2 PRO    72      59.555  43.583  49.981  1.00  0.00           H
ATOM   1101  HG3 PRO    72      58.774  44.037  48.450  1.00  0.00           H
ATOM   1102  CB  PRO    72      59.231  41.913  48.620  1.00  0.00           C
ATOM   1103  HB2 PRO    72      59.611  41.248  49.398  1.00  0.00           H
ATOM   1104  HB3 PRO    72      60.029  41.882  47.877  1.00  0.00           H
ATOM   1105  CA  PRO    72      57.888  41.250  48.177  1.00  0.00           C
ATOM   1106  HA  PRO    72      57.749  41.547  47.138  1.00  0.00           H
ATOM   1107  C   PRO    72      57.986  39.738  48.189  1.00  0.00           C
ATOM   1108  O   PRO    72      58.219  39.069  47.162  1.00  0.00           O
ATOM   1109  N   HID    73      57.756  39.155  49.355  1.00  0.00           N
ATOM   1110  H   HID    73      57.595  39.794  50.121  1.00  0.00           H
ATOM   1111  CA  HID    73      57.789  37.690  49.506  1.00  0.00           C
ATOM   1112  HA  HID    73      58.554  37.327  48.819  1.00  0.00           H
ATOM   1113  CB  HID    73      58.402  37.462  50.931  1.00  0.00           C
ATOM   1114  HB2 HID    73      57.640  37.866  51.600  1.00  0.00           H
ATOM   1115  HB3 HID    73      58.401  36.382  51.074  1.00  0.00           H
ATOM   1116  CG  HID    73      59.839  37.998  51.171  1.00  0.00           C
ATOM   1117  ND1 HID    73      60.977  37.411  50.729  1.00  0.00           N
ATOM   1118  HD1 HID    73      61.043  36.618  50.107  1.00  0.00           H
ATOM   1119  CE1 HID    73      61.997  37.983  51.390  1.00  0.00           C
ATOM   1120  HE1 HID    73      63.006  37.612  51.293  1.00  0.00           H
ATOM   1121  NE2 HID    73      61.513  38.953  52.218  1.00  0.00           N
ATOM   1122  CD2 HID    73      60.173  39.045  52.032  1.00  0.00           C
ATOM   1123  HD2 HID    73      59.435  39.622  52.569  1.00  0.00           H
ATOM   1124  C   HID    73      56.527  36.892  49.222  1.00  0.00           C
ATOM   1125  O   HID    73      56.444  35.620  49.388  1.00  0.00           O
ATOM   1126  N   ARG    74      55.368  37.501  48.968  1.00  0.00           N
ATOM   1127  H   ARG    74      55.350  38.508  48.891  1.00  0.00           H
ATOM   1128  CA  ARG    74      54.130  36.754  48.788  1.00  0.00           C
ATOM   1129  HA  ARG    74      54.043  36.006  49.574  1.00  0.00           H
ATOM   1130  CB  ARG    74      52.939  37.703  48.875  1.00  0.00           C
ATOM   1131  HB2 ARG    74      53.147  38.454  49.637  1.00  0.00           H
ATOM   1132  HB3 ARG    74      52.863  38.375  48.020  1.00  0.00           H
ATOM   1133  CG  ARG    74      51.675  36.982  49.238  1.00  0.00           C
ATOM   1134  HG2 ARG    74      51.319  36.131  48.656  1.00  0.00           H
ATOM   1135  HG3 ARG    74      51.740  36.585  50.251  1.00  0.00           H
ATOM   1136  CD  ARG    74      50.558  38.034  49.252  1.00  0.00           C
ATOM   1137  HD2 ARG    74      50.898  38.843  49.898  1.00  0.00           H
ATOM   1138  HD3 ARG    74      50.514  38.494  48.264  1.00  0.00           H
ATOM   1139  NE  ARG    74      49.243  37.579  49.719  1.00  0.00           N
ATOM   1140  HE  ARG    74      49.068  36.644  50.056  1.00  0.00           H
ATOM   1141  CZ  ARG    74      48.177  38.332  49.686  1.00  0.00           C
ATOM   1142  NH1 ARG    74      47.110  37.774  50.145  1.00  0.00           N
ATOM   1143 HH11 ARG    74      47.241  36.903  50.638  1.00  0.00           H
ATOM   1144 HH12 ARG    74      46.337  38.421  50.200  1.00  0.00           H
ATOM   1145  NH2 ARG    74      48.184  39.524  49.201  1.00  0.00           N
ATOM   1146 HH21 ARG    74      49.049  40.023  49.051  1.00  0.00           H
ATOM   1147 HH22 ARG    74      47.280  39.957  49.069  1.00  0.00           H
ATOM   1148  C   ARG    74      54.117  35.950  47.503  1.00  0.00           C
ATOM   1149  O   ARG    74      54.691  36.410  46.540  1.00  0.00           O
ATOM   1150  N   THR    75      53.433  34.753  47.525  1.00  0.00           N
ATOM   1151  H   THR    75      52.879  34.459  48.316  1.00  0.00           H
ATOM   1152  CA  THR    75      53.351  33.947  46.307  1.00  0.00           C
ATOM   1153  HA  THR    75      53.662  34.546  45.450  1.00  0.00           H
ATOM   1154  CB  THR    75      54.087  32.609  46.443  1.00  0.00           C
ATOM   1155  HB  THR    75      54.059  31.998  45.541  1.00  0.00           H
ATOM   1156  CG2 THR    75      55.582  32.821  46.834  1.00  0.00           C
ATOM   1157 HG21 THR    75      55.645  33.317  47.803  1.00  0.00           H
ATOM   1158 HG22 THR    75      56.091  31.870  46.995  1.00  0.00           H
ATOM   1159 HG23 THR    75      56.220  33.327  46.109  1.00  0.00           H
ATOM   1160  OG1 THR    75      53.587  31.803  47.476  1.00  0.00           O
ATOM   1161  HG1 THR    75      52.649  31.633  47.359  1.00  0.00           H
ATOM   1162  C   THR    75      51.905  33.600  46.000  1.00  0.00           C
ATOM   1163  O   THR    75      51.029  33.536  46.842  1.00  0.00           O
ATOM   1164  N   LEU    76      51.689  33.210  44.748  1.00  0.00           N
ATOM   1165  H   LEU    76      52.534  33.329  44.208  1.00  0.00           H
ATOM   1166  CA  LEU    76      50.624  32.296  44.241  1.00  0.00           C
ATOM   1167  HA  LEU    76      49.678  32.413  44.769  1.00  0.00           H
ATOM   1168  CB  LEU    76      50.402  32.736  42.763  1.00  0.00           C
ATOM   1169  HB2 LEU    76      50.056  33.769  42.718  1.00  0.00           H
ATOM   1170  HB3 LEU    76      51.341  32.632  42.219  1.00  0.00           H
ATOM   1171  CG  LEU    76      49.345  31.982  41.932  1.00  0.00           C
ATOM   1172  HG  LEU    76      49.583  30.920  41.992  1.00  0.00           H
ATOM   1173  CD1 LEU    76      47.864  32.146  42.366  1.00  0.00           C
ATOM   1174 HD11 LEU    76      47.152  31.714  41.663  1.00  0.00           H
ATOM   1175 HD12 LEU    76      47.742  31.703  43.355  1.00  0.00           H
ATOM   1176 HD13 LEU    76      47.542  33.183  42.458  1.00  0.00           H
ATOM   1177  CD2 LEU    76      49.654  32.182  40.402  1.00  0.00           C
ATOM   1178 HD21 LEU    76      49.679  33.196  40.003  1.00  0.00           H
ATOM   1179 HD22 LEU    76      50.569  31.640  40.164  1.00  0.00           H
ATOM   1180 HD23 LEU    76      48.848  31.733  39.821  1.00  0.00           H
ATOM   1181  C   LEU    76      51.237  30.846  44.271  1.00  0.00           C
ATOM   1182  O   LEU    76      52.310  30.710  43.725  1.00  0.00           O
ATOM   1183  N   MET    77      50.485  29.864  44.716  1.00  0.00           N
ATOM   1184  H   MET    77      49.627  30.200  45.132  1.00  0.00           H
ATOM   1185  CA  MET    77      50.713  28.439  44.495  1.00  0.00           C
ATOM   1186  HA  MET    77      51.544  28.225  43.822  1.00  0.00           H
ATOM   1187  CB  MET    77      51.046  27.688  45.772  1.00  0.00           C
ATOM   1188  HB2 MET    77      50.207  27.735  46.466  1.00  0.00           H
ATOM   1189  HB3 MET    77      51.272  26.650  45.533  1.00  0.00           H
ATOM   1190  CG  MET    77      52.222  28.365  46.379  1.00  0.00           C
ATOM   1191  HG2 MET    77      53.034  28.377  45.651  1.00  0.00           H
ATOM   1192  HG3 MET    77      52.050  29.398  46.682  1.00  0.00           H
ATOM   1193  SD  MET    77      52.881  27.431  47.826  1.00  0.00           S
ATOM   1194  CE  MET    77      53.645  25.957  47.027  1.00  0.00           C
ATOM   1195  HE1 MET    77      52.834  25.439  46.514  1.00  0.00           H
ATOM   1196  HE2 MET    77      54.449  26.327  46.389  1.00  0.00           H
ATOM   1197  HE3 MET    77      54.095  25.238  47.713  1.00  0.00           H
ATOM   1198  C   MET    77      49.446  27.838  43.836  1.00  0.00           C
ATOM   1199  O   MET    77      48.366  28.468  43.748  1.00  0.00           O
ATOM   1200  N   SER    78      49.525  26.500  43.629  1.00  0.00           N
ATOM   1201  H   SER    78      50.420  26.032  43.602  1.00  0.00           H
ATOM   1202  CA  SER    78      48.359  25.624  43.395  1.00  0.00           C
ATOM   1203  HA  SER    78      47.480  26.039  43.887  1.00  0.00           H
ATOM   1204  CB  SER    78      48.133  25.540  41.891  1.00  0.00           C
ATOM   1205  HB2 SER    78      47.099  25.253  41.699  1.00  0.00           H
ATOM   1206  HB3 SER    78      48.221  26.533  41.451  1.00  0.00           H
ATOM   1207  OG  SER    78      48.956  24.575  41.211  1.00  0.00           O
ATOM   1208  HG  SER    78      49.369  25.043  40.482  1.00  0.00           H
ATOM   1209  C   SER    78      48.466  24.234  43.962  1.00  0.00           C
ATOM   1210  O   SER    78      49.577  23.737  44.061  1.00  0.00           O
ATOM   1211  N   CYS    79      47.309  23.548  44.249  1.00  0.00           N
ATOM   1212  H   CYS    79      46.385  23.934  44.120  1.00  0.00           H
ATOM   1213  CA  CYS    79      47.326  22.143  44.706  1.00  0.00           C
ATOM   1214  HA  CYS    79      48.204  21.633  44.310  1.00  0.00           H
ATOM   1215  CB  CYS    79      47.364  22.203  46.243  1.00  0.00           C
ATOM   1216  HB2 CYS    79      47.363  21.208  46.691  1.00  0.00           H
ATOM   1217  HB3 CYS    79      48.360  22.623  46.377  1.00  0.00           H
ATOM   1218  SG  CYS    79      46.017  23.142  46.927  1.00  0.00           S
ATOM   1219  HG  CYS    79      46.191  24.358  46.402  1.00  0.00           H
ATOM   1220  C   CYS    79      46.131  21.361  44.117  1.00  0.00           C
ATOM   1221  O   CYS    79      45.233  21.992  43.462  1.00  0.00           O
ATOM   1222  N   PRO    80      46.092  20.010  44.214  1.00  0.00           N
ATOM   1223  CD  PRO    80      47.189  19.115  44.576  1.00  0.00           C
ATOM   1224  HD2 PRO    80      47.216  19.003  45.660  1.00  0.00           H
ATOM   1225  HD3 PRO    80      48.193  19.446  44.308  1.00  0.00           H
ATOM   1226  CG  PRO    80      46.839  17.736  43.971  1.00  0.00           C
ATOM   1227  HG2 PRO    80      47.117  16.843  44.529  1.00  0.00           H
ATOM   1228  HG3 PRO    80      47.329  17.673  43.000  1.00  0.00           H
ATOM   1229  CB  PRO    80      45.347  17.841  43.903  1.00  0.00           C
ATOM   1230  HB2 PRO    80      44.940  17.525  44.865  1.00  0.00           H
ATOM   1231  HB3 PRO    80      44.996  17.178  43.112  1.00  0.00           H
ATOM   1232  CA  PRO    80      44.925  19.229  43.638  1.00  0.00           C
ATOM   1233  HA  PRO    80      44.909  19.428  42.567  1.00  0.00           H
ATOM   1234  C   PRO    80      43.628  19.620  44.384  1.00  0.00           C
ATOM   1235  O   PRO    80      43.698  19.879  45.582  1.00  0.00           O
ATOM   1236  N   VAL    81      42.385  19.652  43.819  1.00  0.00           N
ATOM   1237  H   VAL    81      42.264  19.493  42.829  1.00  0.00           H
ATOM   1238  CA  VAL    81      41.181  19.919  44.609  1.00  0.00           C
ATOM   1239  HA  VAL    81      41.139  20.926  45.022  1.00  0.00           H
ATOM   1240  CB  VAL    81      39.875  19.995  43.851  1.00  0.00           C
ATOM   1241  HB  VAL    81      39.012  20.044  44.513  1.00  0.00           H
ATOM   1242  CG1 VAL    81      39.880  21.361  43.153  1.00  0.00           C
ATOM   1243 HG11 VAL    81      39.662  22.097  43.928  1.00  0.00           H
ATOM   1244 HG12 VAL    81      40.842  21.534  42.669  1.00  0.00           H
ATOM   1245 HG13 VAL    81      39.021  21.367  42.483  1.00  0.00           H
ATOM   1246  CG2 VAL    81      39.622  18.826  42.900  1.00  0.00           C
ATOM   1247 HG21 VAL    81      39.472  17.856  43.374  1.00  0.00           H
ATOM   1248 HG22 VAL    81      38.664  19.018  42.415  1.00  0.00           H
ATOM   1249 HG23 VAL    81      40.313  18.601  42.088  1.00  0.00           H
ATOM   1250  C   VAL    81      40.972  18.794  45.628  1.00  0.00           C
ATOM   1251  O   VAL    81      41.351  17.636  45.441  1.00  0.00           O
ATOM   1252  N   GLY    82      40.520  19.150  46.838  1.00  0.00           N
ATOM   1253  H   GLY    82      40.302  20.121  47.009  1.00  0.00           H
ATOM   1254  CA  GLY    82      40.179  18.203  47.929  1.00  0.00           C
ATOM   1255  HA2 GLY    82      39.223  18.461  48.384  1.00  0.00           H
ATOM   1256  HA3 GLY    82      40.116  17.211  47.483  1.00  0.00           H
ATOM   1257  C   GLY    82      41.231  18.033  49.023  1.00  0.00           C
ATOM   1258  O   GLY    82      40.869  17.498  50.083  1.00  0.00           O
ATOM   1259  N   GLU    83      42.418  18.602  48.846  1.00  0.00           N
ATOM   1260  H   GLU    83      42.535  19.368  48.199  1.00  0.00           H
ATOM   1261  CA  GLU    83      43.426  18.544  49.886  1.00  0.00           C
ATOM   1262  HA  GLU    83      43.159  17.792  50.628  1.00  0.00           H
ATOM   1263  CB  GLU    83      44.769  18.121  49.139  1.00  0.00           C
ATOM   1264  HB2 GLU    83      44.887  18.784  48.282  1.00  0.00           H
ATOM   1265  HB3 GLU    83      45.645  18.162  49.788  1.00  0.00           H
ATOM   1266  CG  GLU    83      44.625  16.746  48.434  1.00  0.00           C
ATOM   1267  HG2 GLU    83      44.004  16.920  47.555  1.00  0.00           H
ATOM   1268  HG3 GLU    83      45.633  16.508  48.095  1.00  0.00           H
ATOM   1269  CD  GLU    83      44.135  15.485  49.216  1.00  0.00           C
ATOM   1270  OE1 GLU    83      43.742  14.506  48.499  1.00  0.00           O
ATOM   1271  OE2 GLU    83      44.257  15.415  50.484  1.00  0.00           O
ATOM   1272  C   GLU    83      43.701  19.876  50.598  1.00  0.00           C
ATOM   1273  O   GLU    83      43.658  20.927  49.979  1.00  0.00           O
ATOM   1274  N   ALA    84      44.100  19.805  51.905  1.00  0.00           N
ATOM   1275  H   ALA    84      44.124  18.921  52.392  1.00  0.00           H
ATOM   1276  CA  ALA    84      44.594  20.981  52.661  1.00  0.00           C
ATOM   1277  HA  ALA    84      43.781  21.702  52.573  1.00  0.00           H
ATOM   1278  CB  ALA    84      44.660  20.536  54.097  1.00  0.00           C
ATOM   1279  HB1 ALA    84      44.802  21.357  54.798  1.00  0.00           H
ATOM   1280  HB2 ALA    84      43.643  20.246  54.366  1.00  0.00           H
ATOM   1281  HB3 ALA    84      45.306  19.685  54.312  1.00  0.00           H
ATOM   1282  C   ALA    84      45.927  21.473  52.146  1.00  0.00           C
ATOM   1283  O   ALA    84      46.804  20.626  51.928  1.00  0.00           O
ATOM   1284  N   PRO    85      46.097  22.804  51.948  1.00  0.00           N
ATOM   1285  CD  PRO    85      45.100  23.789  52.289  1.00  0.00           C
ATOM   1286  HD2 PRO    85      44.822  23.674  53.336  1.00  0.00           H
ATOM   1287  HD3 PRO    85      44.214  23.806  51.655  1.00  0.00           H
ATOM   1288  CG  PRO    85      45.754  25.131  51.989  1.00  0.00           C
ATOM   1289  HG2 PRO    85      46.103  25.495  52.956  1.00  0.00           H
ATOM   1290  HG3 PRO    85      45.006  25.781  51.537  1.00  0.00           H
ATOM   1291  CB  PRO    85      46.845  24.877  51.038  1.00  0.00           C
ATOM   1292  HB2 PRO    85      47.702  25.537  51.164  1.00  0.00           H
ATOM   1293  HB3 PRO    85      46.407  25.034  50.052  1.00  0.00           H
ATOM   1294  CA  PRO    85      47.246  23.431  51.277  1.00  0.00           C
ATOM   1295  HA  PRO    85      47.424  22.992  50.295  1.00  0.00           H
ATOM   1296  C   PRO    85      48.542  23.289  52.144  1.00  0.00           C
ATOM   1297  O   PRO    85      48.647  23.923  53.156  1.00  0.00           O
ATOM   1298  N   SER    86      49.495  22.531  51.670  1.00  0.00           N
ATOM   1299  H   SER    86      49.354  22.020  50.809  1.00  0.00           H
ATOM   1300  CA  SER    86      50.761  22.313  52.322  1.00  0.00           C
ATOM   1301  HA  SER    86      50.866  23.214  52.926  1.00  0.00           H
ATOM   1302  CB  SER    86      50.590  21.117  53.188  1.00  0.00           C
ATOM   1303  HB2 SER    86      49.821  21.165  53.958  1.00  0.00           H
ATOM   1304  HB3 SER    86      50.403  20.178  52.666  1.00  0.00           H
ATOM   1305  OG  SER    86      51.789  20.880  53.905  1.00  0.00           O
ATOM   1306  HG  SER    86      51.868  21.455  54.670  1.00  0.00           H
ATOM   1307  C   SER    86      51.976  22.350  51.316  1.00  0.00           C
ATOM   1308  O   SER    86      51.804  22.034  50.127  1.00  0.00           O
ATOM   1309  N   PRO    87      53.246  22.654  51.631  1.00  0.00           N
ATOM   1310  CD  PRO    87      53.654  23.316  52.832  1.00  0.00           C
ATOM   1311  HD2 PRO    87      53.291  22.834  53.739  1.00  0.00           H
ATOM   1312  HD3 PRO    87      53.242  24.322  52.751  1.00  0.00           H
ATOM   1313  CG  PRO    87      55.156  23.333  52.818  1.00  0.00           C
ATOM   1314  HG2 PRO    87      55.499  22.529  53.470  1.00  0.00           H
ATOM   1315  HG3 PRO    87      55.514  24.333  53.062  1.00  0.00           H
ATOM   1316  CB  PRO    87      55.587  23.011  51.381  1.00  0.00           C
ATOM   1317  HB2 PRO    87      56.520  22.449  51.400  1.00  0.00           H
ATOM   1318  HB3 PRO    87      55.808  23.982  50.940  1.00  0.00           H
ATOM   1319  CA  PRO    87      54.392  22.439  50.673  1.00  0.00           C
ATOM   1320  HA  PRO    87      54.195  23.061  49.801  1.00  0.00           H
ATOM   1321  C   PRO    87      54.615  20.970  50.279  1.00  0.00           C
ATOM   1322  O   PRO    87      55.157  20.724  49.191  1.00  0.00           O
ATOM   1323  N   TYR    88      54.077  20.030  51.029  1.00  0.00           N
ATOM   1324  H   TYR    88      53.571  20.366  51.835  1.00  0.00           H
ATOM   1325  CA  TYR    88      54.095  18.566  50.741  1.00  0.00           C
ATOM   1326  HA  TYR    88      54.995  18.206  50.240  1.00  0.00           H
ATOM   1327  CB  TYR    88      53.996  17.752  52.029  1.00  0.00           C
ATOM   1328  HB2 TYR    88      52.971  17.770  52.398  1.00  0.00           H
ATOM   1329  HB3 TYR    88      54.187  16.700  51.816  1.00  0.00           H
ATOM   1330  CG  TYR    88      54.987  18.190  53.034  1.00  0.00           C
ATOM   1331  CD1 TYR    88      56.320  17.873  52.784  1.00  0.00           C
ATOM   1332  HD1 TYR    88      56.551  17.214  51.960  1.00  0.00           H
ATOM   1333  CE1 TYR    88      57.328  18.399  53.596  1.00  0.00           C
ATOM   1334  HE1 TYR    88      58.363  18.125  53.451  1.00  0.00           H
ATOM   1335  CZ  TYR    88      57.018  19.167  54.728  1.00  0.00           C
ATOM   1336  OH  TYR    88      57.925  19.565  55.612  1.00  0.00           O
ATOM   1337  HH  TYR    88      57.700  20.311  56.173  1.00  0.00           H
ATOM   1338  CE2 TYR    88      55.696  19.592  54.934  1.00  0.00           C
ATOM   1339  HE2 TYR    88      55.383  20.240  55.738  1.00  0.00           H
ATOM   1340  CD2 TYR    88      54.677  19.136  54.046  1.00  0.00           C
ATOM   1341  HD2 TYR    88      53.671  19.458  54.268  1.00  0.00           H
ATOM   1342  C   TYR    88      53.007  18.156  49.712  1.00  0.00           C
ATOM   1343  O   TYR    88      52.988  16.984  49.254  1.00  0.00           O
ATOM   1344  N   ASN    89      52.215  19.120  49.154  1.00  0.00           N
ATOM   1345  H   ASN    89      52.236  19.972  49.696  1.00  0.00           H
ATOM   1346  CA  ASN    89      51.260  18.855  48.047  1.00  0.00           C
ATOM   1347  HA  ASN    89      51.650  18.058  47.415  1.00  0.00           H
ATOM   1348  CB  ASN    89      49.875  18.361  48.541  1.00  0.00           C
ATOM   1349  HB2 ASN    89      49.331  18.198  47.610  1.00  0.00           H
ATOM   1350  HB3 ASN    89      50.042  17.434  49.088  1.00  0.00           H
ATOM   1351  CG  ASN    89      49.146  19.251  49.494  1.00  0.00           C
ATOM   1352  OD1 ASN    89      49.371  20.448  49.564  1.00  0.00           O
ATOM   1353  ND2 ASN    89      48.338  18.771  50.398  1.00  0.00           N
ATOM   1354 HD21 ASN    89      47.929  19.450  51.024  1.00  0.00           H
ATOM   1355 HD22 ASN    89      48.126  17.788  50.503  1.00  0.00           H
ATOM   1356  C   ASN    89      51.019  20.006  47.078  1.00  0.00           C
ATOM   1357  O   ASN    89      50.536  19.843  45.969  1.00  0.00           O
ATOM   1358  N   SER    90      51.264  21.221  47.513  1.00  0.00           N
ATOM   1359  H   SER    90      51.506  21.359  48.485  1.00  0.00           H
ATOM   1360  CA  SER    90      51.153  22.327  46.595  1.00  0.00           C
ATOM   1361  HA  SER    90      50.355  22.132  45.879  1.00  0.00           H
ATOM   1362  CB  SER    90      51.048  23.629  47.428  1.00  0.00           C
ATOM   1363  HB2 SER    90      52.011  23.772  47.917  1.00  0.00           H
ATOM   1364  HB3 SER    90      50.971  24.476  46.745  1.00  0.00           H
ATOM   1365  OG  SER    90      50.122  23.580  48.463  1.00  0.00           O
ATOM   1366  HG  SER    90      50.016  22.644  48.644  1.00  0.00           H
ATOM   1367  C   SER    90      52.473  22.376  45.803  1.00  0.00           C
ATOM   1368  O   SER    90      53.503  21.790  46.192  1.00  0.00           O
ATOM   1369  N   ARG    91      52.273  23.129  44.726  1.00  0.00           N
ATOM   1370  H   ARG    91      51.297  23.313  44.540  1.00  0.00           H
ATOM   1371  CA  ARG    91      53.377  23.654  43.901  1.00  0.00           C
ATOM   1372  HA  ARG    91      54.340  23.363  44.320  1.00  0.00           H
ATOM   1373  CB  ARG    91      53.259  22.996  42.495  1.00  0.00           C
ATOM   1374  HB2 ARG    91      54.138  23.308  41.931  1.00  0.00           H
ATOM   1375  HB3 ARG    91      53.351  21.940  42.745  1.00  0.00           H
ATOM   1376  CG  ARG    91      51.978  23.338  41.656  1.00  0.00           C
ATOM   1377  HG2 ARG    91      51.158  22.898  42.224  1.00  0.00           H
ATOM   1378  HG3 ARG    91      51.823  24.399  41.459  1.00  0.00           H
ATOM   1379  CD  ARG    91      52.184  22.675  40.241  1.00  0.00           C
ATOM   1380  HD2 ARG    91      53.065  23.214  39.893  1.00  0.00           H
ATOM   1381  HD3 ARG    91      52.481  21.632  40.353  1.00  0.00           H
ATOM   1382  NE  ARG    91      51.072  22.838  39.290  1.00  0.00           N
ATOM   1383  HE  ARG    91      50.823  23.785  39.045  1.00  0.00           H
ATOM   1384  CZ  ARG    91      50.469  21.855  38.559  1.00  0.00           C
ATOM   1385  NH1 ARG    91      49.744  22.162  37.564  1.00  0.00           N
ATOM   1386 HH11 ARG    91      49.784  23.082  37.150  1.00  0.00           H
ATOM   1387 HH12 ARG    91      49.333  21.433  36.996  1.00  0.00           H
ATOM   1388  NH2 ARG    91      50.517  20.626  38.878  1.00  0.00           N
ATOM   1389 HH21 ARG    91      51.125  20.318  39.624  1.00  0.00           H
ATOM   1390 HH22 ARG    91      49.970  19.959  38.352  1.00  0.00           H
ATOM   1391  C   ARG    91      53.402  25.173  43.830  1.00  0.00           C
ATOM   1392  O   ARG    91      52.368  25.865  43.661  1.00  0.00           O
ATOM   1393  N   PHE    92      54.595  25.645  43.797  1.00  0.00           N
ATOM   1394  H   PHE    92      55.390  25.025  43.870  1.00  0.00           H
ATOM   1395  CA  PHE    92      54.908  27.116  43.528  1.00  0.00           C
ATOM   1396  HA  PHE    92      54.388  27.703  44.286  1.00  0.00           H
ATOM   1397  CB  PHE    92      56.398  27.300  43.743  1.00  0.00           C
ATOM   1398  HB2 PHE    92      56.648  27.175  44.796  1.00  0.00           H
ATOM   1399  HB3 PHE    92      56.955  26.507  43.246  1.00  0.00           H
ATOM   1400  CG  PHE    92      56.961  28.651  43.212  1.00  0.00           C
ATOM   1401  CD1 PHE    92      57.362  28.717  41.881  1.00  0.00           C
ATOM   1402  HD1 PHE    92      57.328  27.828  41.267  1.00  0.00           H
ATOM   1403  CE1 PHE    92      57.629  30.072  41.371  1.00  0.00           C
ATOM   1404  HE1 PHE    92      57.936  30.145  40.338  1.00  0.00           H
ATOM   1405  CZ  PHE    92      57.393  31.209  42.185  1.00  0.00           C
ATOM   1406  HZ  PHE    92      57.438  32.197  41.748  1.00  0.00           H
ATOM   1407  CE2 PHE    92      56.886  31.021  43.478  1.00  0.00           C
ATOM   1408  HE2 PHE    92      56.604  31.908  44.025  1.00  0.00           H
ATOM   1409  CD2 PHE    92      56.745  29.751  44.020  1.00  0.00           C
ATOM   1410  HD2 PHE    92      56.164  29.685  44.929  1.00  0.00           H
ATOM   1411  C   PHE    92      54.535  27.494  42.060  1.00  0.00           C
ATOM   1412  O   PHE    92      55.000  26.869  41.094  1.00  0.00           O
ATOM   1413  N   GLU    93      53.869  28.643  41.844  1.00  0.00           N
ATOM   1414  H   GLU    93      53.684  29.313  42.576  1.00  0.00           H
ATOM   1415  CA  GLU    93      53.435  28.980  40.490  1.00  0.00           C
ATOM   1416  HA  GLU    93      53.866  28.319  39.738  1.00  0.00           H
ATOM   1417  CB  GLU    93      51.934  28.886  40.262  1.00  0.00           C
ATOM   1418  HB2 GLU    93      51.543  29.580  41.006  1.00  0.00           H
ATOM   1419  HB3 GLU    93      51.753  29.257  39.253  1.00  0.00           H
ATOM   1420  CG  GLU    93      51.355  27.523  40.613  1.00  0.00           C
ATOM   1421  HG2 GLU    93      51.812  27.105  41.510  1.00  0.00           H
ATOM   1422  HG3 GLU    93      50.291  27.627  40.831  1.00  0.00           H
ATOM   1423  CD  GLU    93      51.482  26.562  39.438  1.00  0.00           C
ATOM   1424  OE1 GLU    93      50.683  25.584  39.393  1.00  0.00           O
ATOM   1425  OE2 GLU    93      52.225  26.785  38.438  1.00  0.00           O
ATOM   1426  C   GLU    93      54.015  30.374  40.111  1.00  0.00           C
ATOM   1427  O   GLU    93      54.662  30.569  39.066  1.00  0.00           O
ATOM   1428  N   SER    94      53.679  31.369  40.970  1.00  0.00           N
ATOM   1429  H   SER    94      53.242  31.158  41.856  1.00  0.00           H
ATOM   1430  CA  SER    94      54.455  32.613  40.882  1.00  0.00           C
ATOM   1431  HA  SER    94      55.458  32.302  40.589  1.00  0.00           H
ATOM   1432  CB  SER    94      53.830  33.520  39.826  1.00  0.00           C
ATOM   1433  HB2 SER    94      53.547  32.872  38.996  1.00  0.00           H
ATOM   1434  HB3 SER    94      52.870  33.938  40.126  1.00  0.00           H
ATOM   1435  OG  SER    94      54.652  34.552  39.334  1.00  0.00           O
ATOM   1436  HG  SER    94      54.157  35.002  38.646  1.00  0.00           H
ATOM   1437  C   SER    94      54.646  33.434  42.142  1.00  0.00           C
ATOM   1438  O   SER    94      53.864  33.418  43.127  1.00  0.00           O
ATOM   1439  N   VAL    95      55.656  34.316  42.151  1.00  0.00           N
ATOM   1440  H   VAL    95      56.398  34.347  41.468  1.00  0.00           H
ATOM   1441  CA  VAL    95      55.766  35.409  43.194  1.00  0.00           C
ATOM   1442  HA  VAL    95      55.571  34.942  44.159  1.00  0.00           H
ATOM   1443  CB  VAL    95      57.138  36.177  43.099  1.00  0.00           C
ATOM   1444  HB  VAL    95      57.148  36.711  42.149  1.00  0.00           H
ATOM   1445  CG1 VAL    95      57.187  37.247  44.223  1.00  0.00           C
ATOM   1446 HG11 VAL    95      56.370  37.955  44.079  1.00  0.00           H
ATOM   1447 HG12 VAL    95      57.144  36.820  45.225  1.00  0.00           H
ATOM   1448 HG13 VAL    95      58.138  37.775  44.154  1.00  0.00           H
ATOM   1449  CG2 VAL    95      58.367  35.291  43.116  1.00  0.00           C
ATOM   1450 HG21 VAL    95      58.276  34.760  44.064  1.00  0.00           H
ATOM   1451 HG22 VAL    95      58.359  34.624  42.253  1.00  0.00           H
ATOM   1452 HG23 VAL    95      59.259  35.915  43.090  1.00  0.00           H
ATOM   1453  C   VAL    95      54.592  36.428  42.843  1.00  0.00           C
ATOM   1454  O   VAL    95      54.523  36.851  41.672  1.00  0.00           O
ATOM   1455  N   ALA    96      53.618  36.743  43.744  1.00  0.00           N
ATOM   1456  H   ALA    96      53.706  36.305  44.650  1.00  0.00           H
ATOM   1457  CA  ALA    96      52.441  37.583  43.469  1.00  0.00           C
ATOM   1458  HA  ALA    96      52.832  38.462  42.956  1.00  0.00           H
ATOM   1459  CB  ALA    96      51.420  36.869  42.644  1.00  0.00           C
ATOM   1460  HB1 ALA    96      51.897  36.626  41.694  1.00  0.00           H
ATOM   1461  HB2 ALA    96      50.977  36.020  43.164  1.00  0.00           H
ATOM   1462  HB3 ALA    96      50.711  37.664  42.415  1.00  0.00           H
ATOM   1463  C   ALA    96      51.756  38.101  44.765  1.00  0.00           C
ATOM   1464  O   ALA    96      51.647  37.376  45.706  1.00  0.00           O
ATOM   1465  N   TRP    97      51.259  39.325  44.689  1.00  0.00           N
ATOM   1466  H   TRP    97      51.523  39.871  43.882  1.00  0.00           H
ATOM   1467  CA  TRP    97      50.275  39.869  45.607  1.00  0.00           C
ATOM   1468  HA  TRP    97      50.037  39.126  46.369  1.00  0.00           H
ATOM   1469  CB  TRP    97      50.892  41.057  46.321  1.00  0.00           C
ATOM   1470  HB2 TRP    97      50.104  41.402  46.990  1.00  0.00           H
ATOM   1471  HB3 TRP    97      51.617  40.593  46.990  1.00  0.00           H
ATOM   1472  CG  TRP    97      51.520  42.215  45.582  1.00  0.00           C
ATOM   1473  CD1 TRP    97      52.821  42.641  45.809  1.00  0.00           C
ATOM   1474  HD1 TRP    97      53.489  42.199  46.532  1.00  0.00           H
ATOM   1475  NE1 TRP    97      53.090  43.758  45.009  1.00  0.00           N
ATOM   1476  HE1 TRP    97      53.865  44.387  45.161  1.00  0.00           H
ATOM   1477  CE2 TRP    97      51.953  44.087  44.181  1.00  0.00           C
ATOM   1478  CZ2 TRP    97      51.629  45.217  43.382  1.00  0.00           C
ATOM   1479  HZ2 TRP    97      52.351  45.964  43.089  1.00  0.00           H
ATOM   1480  CH2 TRP    97      50.401  45.229  42.754  1.00  0.00           C
ATOM   1481  HH2 TRP    97      50.251  45.976  41.989  1.00  0.00           H
ATOM   1482  CZ3 TRP    97      49.415  44.401  43.148  1.00  0.00           C
ATOM   1483  HZ3 TRP    97      48.444  44.434  42.675  1.00  0.00           H
ATOM   1484  CE3 TRP    97      49.713  43.286  44.014  1.00  0.00           C
ATOM   1485  HE3 TRP    97      48.925  42.635  44.361  1.00  0.00           H
ATOM   1486  CD2 TRP    97      50.944  43.108  44.574  1.00  0.00           C
ATOM   1487  C   TRP    97      48.907  40.098  44.922  1.00  0.00           C
ATOM   1488  O   TRP    97      47.991  40.640  45.461  1.00  0.00           O
ATOM   1489  N   SER    98      48.818  39.707  43.679  1.00  0.00           N
ATOM   1490  H   SER    98      49.673  39.360  43.267  1.00  0.00           H
ATOM   1491  CA  SER    98      47.599  39.583  42.825  1.00  0.00           C
ATOM   1492  HA  SER    98      46.748  39.283  43.435  1.00  0.00           H
ATOM   1493  CB  SER    98      47.214  40.917  42.226  1.00  0.00           C
ATOM   1494  HB2 SER    98      46.991  41.687  42.965  1.00  0.00           H
ATOM   1495  HB3 SER    98      48.096  41.259  41.684  1.00  0.00           H
ATOM   1496  OG  SER    98      46.157  40.889  41.227  1.00  0.00           O
ATOM   1497  HG  SER    98      45.422  40.436  41.646  1.00  0.00           H
ATOM   1498  C   SER    98      47.782  38.586  41.713  1.00  0.00           C
ATOM   1499  O   SER    98      48.868  38.587  41.119  1.00  0.00           O
ATOM   1500  N   ALA    99      46.785  37.789  41.257  1.00  0.00           N
ATOM   1501  H   ALA    99      45.877  37.890  41.689  1.00  0.00           H
ATOM   1502  CA  ALA    99      46.971  36.810  40.226  1.00  0.00           C
ATOM   1503  HA  ALA    99      47.538  37.229  39.394  1.00  0.00           H
ATOM   1504  CB  ALA    99      47.749  35.611  40.823  1.00  0.00           C
ATOM   1505  HB1 ALA    99      48.020  35.009  39.956  1.00  0.00           H
ATOM   1506  HB2 ALA    99      48.733  35.948  41.147  1.00  0.00           H
ATOM   1507  HB3 ALA    99      47.269  35.174  41.698  1.00  0.00           H
ATOM   1508  C   ALA    99      45.615  36.161  39.674  1.00  0.00           C
ATOM   1509  O   ALA    99      44.485  36.490  40.097  1.00  0.00           O
ATOM   1510  N   SER   100      45.746  35.396  38.565  1.00  0.00           N
ATOM   1511  H   SER   100      46.668  35.490  38.164  1.00  0.00           H
ATOM   1512  CA  SER   100      44.795  34.691  37.817  1.00  0.00           C
ATOM   1513  HA  SER   100      44.104  34.376  38.598  1.00  0.00           H
ATOM   1514  CB  SER   100      44.119  35.538  36.736  1.00  0.00           C
ATOM   1515  HB2 SER   100      43.709  36.386  37.286  1.00  0.00           H
ATOM   1516  HB3 SER   100      44.890  35.919  36.067  1.00  0.00           H
ATOM   1517  OG  SER   100      43.076  34.892  36.085  1.00  0.00           O
ATOM   1518  HG  SER   100      42.406  34.578  36.698  1.00  0.00           H
ATOM   1519  C   SER   100      45.416  33.426  37.170  1.00  0.00           C
ATOM   1520  O   SER   100      46.554  33.526  36.665  1.00  0.00           O
ATOM   1521  N   ALA   101      44.748  32.298  37.165  1.00  0.00           N
ATOM   1522  H   ALA   101      43.821  32.344  37.561  1.00  0.00           H
ATOM   1523  CA  ALA   101      45.341  31.106  36.522  1.00  0.00           C
ATOM   1524  HA  ALA   101      46.117  31.453  35.840  1.00  0.00           H
ATOM   1525  CB  ALA   101      46.100  30.317  37.582  1.00  0.00           C
ATOM   1526  HB1 ALA   101      46.833  29.647  37.133  1.00  0.00           H
ATOM   1527  HB2 ALA   101      46.758  30.835  38.279  1.00  0.00           H
ATOM   1528  HB3 ALA   101      45.380  29.759  38.182  1.00  0.00           H
ATOM   1529  C   ALA   101      44.356  30.261  35.700  1.00  0.00           C
ATOM   1530  O   ALA   101      43.199  30.141  36.113  1.00  0.00           O
ATOM   1531  N   CYX   102      44.786  29.730  34.495  1.00  0.00           N
ATOM   1532  H   CYX   102      45.752  29.895  34.251  1.00  0.00           H
ATOM   1533  CA  CYX   102      43.952  28.925  33.653  1.00  0.00           C
ATOM   1534  HA  CYX   102      43.321  28.196  34.161  1.00  0.00           H
ATOM   1535  CB  CYX   102      42.980  29.781  32.784  1.00  0.00           C
ATOM   1536  HB2 CYX   102      42.570  29.112  32.028  1.00  0.00           H
ATOM   1537  HB3 CYX   102      42.255  30.102  33.533  1.00  0.00           H
ATOM   1538  SG  CYX   102      43.648  31.244  32.014  1.00  0.00           S
ATOM   1539  C   CYX   102      44.813  28.020  32.749  1.00  0.00           C
ATOM   1540  O   CYX   102      46.010  27.811  33.068  1.00  0.00           O
ATOM   1541  N   HIE   103      44.208  27.259  31.878  1.00  0.00           N
ATOM   1542  H   HIE   103      43.202  27.324  31.799  1.00  0.00           H
ATOM   1543  CA  HIE   103      44.848  26.279  30.957  1.00  0.00           C
ATOM   1544  HA  HIE   103      45.902  26.559  30.922  1.00  0.00           H
ATOM   1545  CB  HIE   103      44.684  24.892  31.615  1.00  0.00           C
ATOM   1546  HB2 HIE   103      45.077  24.997  32.626  1.00  0.00           H
ATOM   1547  HB3 HIE   103      43.612  24.695  31.628  1.00  0.00           H
ATOM   1548  CG  HIE   103      45.411  23.758  30.888  1.00  0.00           C
ATOM   1549  ND1 HIE   103      45.041  23.208  29.692  1.00  0.00           N
ATOM   1550  CE1 HIE   103      45.939  22.243  29.485  1.00  0.00           C
ATOM   1551  HE1 HIE   103      45.802  21.469  28.743  1.00  0.00           H
ATOM   1552  NE2 HIE   103      46.784  22.101  30.475  1.00  0.00           N
ATOM   1553  HE2 HIE   103      47.545  21.437  30.479  1.00  0.00           H
ATOM   1554  CD2 HIE   103      46.577  23.132  31.287  1.00  0.00           C
ATOM   1555  HD2 HIE   103      47.100  23.379  32.200  1.00  0.00           H
ATOM   1556  C   HIE   103      44.299  26.296  29.525  1.00  0.00           C
ATOM   1557  O   HIE   103      43.142  26.106  29.270  1.00  0.00           O
ATOM   1558  N   ASP   104      45.116  26.606  28.538  1.00  0.00           N
ATOM   1559  H   ASP   104      46.111  26.591  28.709  1.00  0.00           H
ATOM   1560  CA  ASP   104      44.741  26.821  27.142  1.00  0.00           C
ATOM   1561  HA  ASP   104      43.913  27.526  27.073  1.00  0.00           H
ATOM   1562  CB  ASP   104      45.886  27.587  26.519  1.00  0.00           C
ATOM   1563  HB2 ASP   104      45.461  27.907  25.567  1.00  0.00           H
ATOM   1564  HB3 ASP   104      46.219  28.389  27.178  1.00  0.00           H
ATOM   1565  CG  ASP   104      47.097  26.748  26.108  1.00  0.00           C
ATOM   1566  OD1 ASP   104      47.299  25.655  26.700  1.00  0.00           O
ATOM   1567  OD2 ASP   104      47.905  27.203  25.214  1.00  0.00           O
ATOM   1568  C   ASP   104      44.449  25.499  26.286  1.00  0.00           C
ATOM   1569  O   ASP   104      44.281  25.598  25.067  1.00  0.00           O
ATOM   1570  N   GLY   105      44.404  24.352  26.994  1.00  0.00           N
ATOM   1571  H   GLY   105      44.638  24.422  27.975  1.00  0.00           H
ATOM   1572  CA  GLY   105      44.433  23.062  26.297  1.00  0.00           C
ATOM   1573  HA2 GLY   105      43.815  22.319  26.801  1.00  0.00           H
ATOM   1574  HA3 GLY   105      44.027  23.089  25.285  1.00  0.00           H
ATOM   1575  C   GLY   105      45.752  22.405  26.150  1.00  0.00           C
ATOM   1576  O   GLY   105      45.854  21.194  25.890  1.00  0.00           O
ATOM   1577  N   THR   106      46.853  23.117  26.301  1.00  0.00           N
ATOM   1578  H   THR   106      46.719  24.079  26.576  1.00  0.00           H
ATOM   1579  CA  THR   106      48.164  22.531  26.023  1.00  0.00           C
ATOM   1580  HA  THR   106      48.106  21.443  26.064  1.00  0.00           H
ATOM   1581  CB  THR   106      48.692  23.060  24.717  1.00  0.00           C
ATOM   1582  HB  THR   106      49.620  22.513  24.546  1.00  0.00           H
ATOM   1583  CG2 THR   106      47.795  22.823  23.530  1.00  0.00           C
ATOM   1584 HG21 THR   106      47.466  21.794  23.673  1.00  0.00           H
ATOM   1585 HG22 THR   106      46.891  23.410  23.693  1.00  0.00           H
ATOM   1586 HG23 THR   106      48.282  23.004  22.571  1.00  0.00           H
ATOM   1587  OG1 THR   106      49.119  24.418  24.803  1.00  0.00           O
ATOM   1588  HG1 THR   106      48.507  24.992  25.270  1.00  0.00           H
ATOM   1589  C   THR   106      49.140  22.651  27.183  1.00  0.00           C
ATOM   1590  O   THR   106      49.891  21.707  27.507  1.00  0.00           O
ATOM   1591  N   SER   107      49.114  23.780  27.860  1.00  0.00           N
ATOM   1592  H   SER   107      48.548  24.455  27.365  1.00  0.00           H
ATOM   1593  CA  SER   107      49.750  24.075  29.087  1.00  0.00           C
ATOM   1594  HA  SER   107      49.987  23.159  29.628  1.00  0.00           H
ATOM   1595  CB  SER   107      51.066  24.831  28.857  1.00  0.00           C
ATOM   1596  HB2 SER   107      51.700  24.311  28.138  1.00  0.00           H
ATOM   1597  HB3 SER   107      50.775  25.732  28.318  1.00  0.00           H
ATOM   1598  OG  SER   107      51.853  25.117  30.077  1.00  0.00           O
ATOM   1599  HG  SER   107      51.484  25.798  30.646  1.00  0.00           H
ATOM   1600  C   SER   107      48.838  24.942  30.050  1.00  0.00           C
ATOM   1601  O   SER   107      48.081  25.864  29.567  1.00  0.00           O
ATOM   1602  N   TRP   108      49.162  24.842  31.329  1.00  0.00           N
ATOM   1603  H   TRP   108      49.734  24.071  31.643  1.00  0.00           H
ATOM   1604  CA  TRP   108      48.736  25.882  32.277  1.00  0.00           C
ATOM   1605  HA  TRP   108      47.655  25.993  32.193  1.00  0.00           H
ATOM   1606  CB  TRP   108      48.977  25.531  33.798  1.00  0.00           C
ATOM   1607  HB2 TRP   108      50.064  25.448  33.817  1.00  0.00           H
ATOM   1608  HB3 TRP   108      48.815  26.415  34.416  1.00  0.00           H
ATOM   1609  CG  TRP   108      48.407  24.316  34.405  1.00  0.00           C
ATOM   1610  CD1 TRP   108      48.764  23.014  34.231  1.00  0.00           C
ATOM   1611  HD1 TRP   108      49.625  22.647  33.692  1.00  0.00           H
ATOM   1612  NE1 TRP   108      47.810  22.186  34.869  1.00  0.00           N
ATOM   1613  HE1 TRP   108      47.896  21.180  34.855  1.00  0.00           H
ATOM   1614  CE2 TRP   108      46.742  22.952  35.333  1.00  0.00           C
ATOM   1615  CZ2 TRP   108      45.495  22.608  35.989  1.00  0.00           C
ATOM   1616  HZ2 TRP   108      45.245  21.594  36.265  1.00  0.00           H
ATOM   1617  CH2 TRP   108      44.582  23.593  36.380  1.00  0.00           C
ATOM   1618  HH2 TRP   108      43.701  23.360  36.960  1.00  0.00           H
ATOM   1619  CZ3 TRP   108      44.866  24.930  35.991  1.00  0.00           C
ATOM   1620  HZ3 TRP   108      44.046  25.576  36.268  1.00  0.00           H
ATOM   1621  CE3 TRP   108      46.078  25.288  35.315  1.00  0.00           C
ATOM   1622  HE3 TRP   108      46.169  26.329  35.042  1.00  0.00           H
ATOM   1623  CD2 TRP   108      47.075  24.304  35.079  1.00  0.00           C
ATOM   1624  C   TRP   108      49.461  27.215  32.082  1.00  0.00           C
ATOM   1625  O   TRP   108      50.654  27.255  31.645  1.00  0.00           O
ATOM   1626  N   LEU   109      48.721  28.306  32.256  1.00  0.00           N
ATOM   1627  H   LEU   109      47.783  27.992  32.458  1.00  0.00           H
ATOM   1628  CA  LEU   109      48.946  29.698  32.088  1.00  0.00           C
ATOM   1629  HA  LEU   109      50.007  29.852  31.887  1.00  0.00           H
ATOM   1630  CB  LEU   109      48.089  30.208  30.862  1.00  0.00           C
ATOM   1631  HB2 LEU   109      48.511  29.844  29.925  1.00  0.00           H
ATOM   1632  HB3 LEU   109      47.069  29.825  30.841  1.00  0.00           H
ATOM   1633  CG  LEU   109      48.064  31.826  30.724  1.00  0.00           C
ATOM   1634  HG  LEU   109      48.080  32.312  31.699  1.00  0.00           H
ATOM   1635  CD1 LEU   109      49.274  32.397  29.977  1.00  0.00           C
ATOM   1636 HD11 LEU   109      49.303  32.239  28.899  1.00  0.00           H
ATOM   1637 HD12 LEU   109      49.123  33.477  30.002  1.00  0.00           H
ATOM   1638 HD13 LEU   109      50.244  32.318  30.467  1.00  0.00           H
ATOM   1639  CD2 LEU   109      46.848  32.224  29.851  1.00  0.00           C
ATOM   1640 HD21 LEU   109      45.920  31.870  30.298  1.00  0.00           H
ATOM   1641 HD22 LEU   109      46.743  33.303  29.749  1.00  0.00           H
ATOM   1642 HD23 LEU   109      47.044  31.762  28.883  1.00  0.00           H
ATOM   1643  C   LEU   109      48.628  30.470  33.335  1.00  0.00           C
ATOM   1644  O   LEU   109      47.571  30.383  33.848  1.00  0.00           O
ATOM   1645  N   THR   110      49.567  31.220  33.874  1.00  0.00           N
ATOM   1646  H   THR   110      50.513  31.135  33.529  1.00  0.00           H
ATOM   1647  CA  THR   110      49.312  32.221  34.913  1.00  0.00           C
ATOM   1648  HA  THR   110      48.257  32.463  34.782  1.00  0.00           H
ATOM   1649  CB  THR   110      49.485  31.514  36.201  1.00  0.00           C
ATOM   1650  HB  THR   110      48.876  30.610  36.183  1.00  0.00           H
ATOM   1651  CG2 THR   110      50.945  31.197  36.535  1.00  0.00           C
ATOM   1652 HG21 THR   110      51.403  30.498  35.835  1.00  0.00           H
ATOM   1653 HG22 THR   110      51.542  32.107  36.590  1.00  0.00           H
ATOM   1654 HG23 THR   110      51.084  30.750  37.519  1.00  0.00           H
ATOM   1655  OG1 THR   110      48.993  32.254  37.291  1.00  0.00           O
ATOM   1656  HG1 THR   110      48.033  32.258  37.277  1.00  0.00           H
ATOM   1657  C   THR   110      49.959  33.550  34.774  1.00  0.00           C
ATOM   1658  O   THR   110      51.099  33.640  34.369  1.00  0.00           O
ATOM   1659  N   ILE   111      49.181  34.480  35.246  1.00  0.00           N
ATOM   1660  H   ILE   111      48.349  34.129  35.698  1.00  0.00           H
ATOM   1661  CA  ILE   111      49.332  35.929  35.019  1.00  0.00           C
ATOM   1662  HA  ILE   111      50.237  36.218  34.484  1.00  0.00           H
ATOM   1663  CB  ILE   111      48.169  36.551  34.295  1.00  0.00           C
ATOM   1664  HB  ILE   111      47.269  36.308  34.858  1.00  0.00           H
ATOM   1665  CG2 ILE   111      48.427  38.050  34.236  1.00  0.00           C
ATOM   1666 HG21 ILE   111      47.594  38.585  33.782  1.00  0.00           H
ATOM   1667 HG22 ILE   111      48.509  38.479  35.235  1.00  0.00           H
ATOM   1668 HG23 ILE   111      49.246  38.333  33.575  1.00  0.00           H
ATOM   1669  CG1 ILE   111      47.947  35.879  32.931  1.00  0.00           C
ATOM   1670 HG12 ILE   111      47.627  36.632  32.210  1.00  0.00           H
ATOM   1671 HG13 ILE   111      48.883  35.420  32.614  1.00  0.00           H
ATOM   1672  CD1 ILE   111      46.757  34.849  32.965  1.00  0.00           C
ATOM   1673 HD11 ILE   111      46.170  34.756  32.052  1.00  0.00           H
ATOM   1674 HD12 ILE   111      47.137  33.907  33.364  1.00  0.00           H
ATOM   1675 HD13 ILE   111      46.022  35.157  33.708  1.00  0.00           H
ATOM   1676  C   ILE   111      49.484  36.476  36.448  1.00  0.00           C
ATOM   1677  O   ILE   111      48.585  36.228  37.284  1.00  0.00           O
ATOM   1678  N   GLY   112      50.716  36.906  36.818  1.00  0.00           N
ATOM   1679  H   GLY   112      51.468  37.105  36.173  1.00  0.00           H
ATOM   1680  CA  GLY   112      51.014  36.976  38.308  1.00  0.00           C
ATOM   1681  HA2 GLY   112      50.149  37.184  38.939  1.00  0.00           H
ATOM   1682  HA3 GLY   112      51.551  36.102  38.678  1.00  0.00           H
ATOM   1683  C   GLY   112      51.909  38.111  38.711  1.00  0.00           C
ATOM   1684  O   GLY   112      52.948  38.380  38.069  1.00  0.00           O
ATOM   1685  N   ILE   113      51.362  39.007  39.559  1.00  0.00           N
ATOM   1686  H   ILE   113      50.505  38.761  40.035  1.00  0.00           H
ATOM   1687  CA  ILE   113      51.809  40.346  39.704  1.00  0.00           C
ATOM   1688  HA  ILE   113      52.610  40.566  38.999  1.00  0.00           H
ATOM   1689  CB  ILE   113      50.585  41.284  39.352  1.00  0.00           C
ATOM   1690  HB  ILE   113      50.067  41.337  40.310  1.00  0.00           H
ATOM   1691  CG2 ILE   113      51.101  42.669  39.063  1.00  0.00           C
ATOM   1692 HG21 ILE   113      51.672  42.672  38.134  1.00  0.00           H
ATOM   1693 HG22 ILE   113      50.187  43.248  38.933  1.00  0.00           H
ATOM   1694 HG23 ILE   113      51.592  43.048  39.959  1.00  0.00           H
ATOM   1695  CG1 ILE   113      49.615  40.745  38.277  1.00  0.00           C
ATOM   1696 HG12 ILE   113      50.147  40.463  37.369  1.00  0.00           H
ATOM   1697 HG13 ILE   113      49.114  39.883  38.716  1.00  0.00           H
ATOM   1698  CD1 ILE   113      48.501  41.704  37.884  1.00  0.00           C
ATOM   1699 HD11 ILE   113      47.863  41.878  38.750  1.00  0.00           H
ATOM   1700 HD12 ILE   113      48.843  42.567  37.314  1.00  0.00           H
ATOM   1701 HD13 ILE   113      47.912  41.142  37.158  1.00  0.00           H
ATOM   1702  C   ILE   113      52.365  40.674  41.074  1.00  0.00           C
ATOM   1703  O   ILE   113      51.715  40.351  42.042  1.00  0.00           O
ATOM   1704  N   SER   114      53.505  41.282  41.083  1.00  0.00           N
ATOM   1705  H   SER   114      53.735  41.733  40.209  1.00  0.00           H
ATOM   1706  CA  SER   114      54.241  41.726  42.265  1.00  0.00           C
ATOM   1707  HA  SER   114      53.557  42.065  43.044  1.00  0.00           H
ATOM   1708  CB  SER   114      55.136  40.607  42.728  1.00  0.00           C
ATOM   1709  HB2 SER   114      54.561  39.682  42.777  1.00  0.00           H
ATOM   1710  HB3 SER   114      55.838  40.501  41.901  1.00  0.00           H
ATOM   1711  OG  SER   114      55.825  40.864  44.003  1.00  0.00           O
ATOM   1712  HG  SER   114      55.426  40.306  44.675  1.00  0.00           H
ATOM   1713  C   SER   114      55.001  43.008  41.938  1.00  0.00           C
ATOM   1714  O   SER   114      55.117  43.354  40.798  1.00  0.00           O
ATOM   1715  N   GLY   115      55.653  43.666  42.894  1.00  0.00           N
ATOM   1716  H   GLY   115      55.422  43.456  43.854  1.00  0.00           H
ATOM   1717  CA  GLY   115      56.514  44.844  42.620  1.00  0.00           C
ATOM   1718  HA2 GLY   115      57.433  44.586  43.147  1.00  0.00           H
ATOM   1719  HA3 GLY   115      56.761  44.954  41.564  1.00  0.00           H
ATOM   1720  C   GLY   115      56.006  46.179  43.189  1.00  0.00           C
ATOM   1721  O   GLY   115      54.941  46.200  43.858  1.00  0.00           O
ATOM   1722  N   PRO   116      56.759  47.224  42.991  1.00  0.00           N
ATOM   1723  CD  PRO   116      57.992  47.234  42.213  1.00  0.00           C
ATOM   1724  HD2 PRO   116      57.779  47.377  41.154  1.00  0.00           H
ATOM   1725  HD3 PRO   116      58.713  46.454  42.459  1.00  0.00           H
ATOM   1726  CG  PRO   116      58.765  48.420  42.756  1.00  0.00           C
ATOM   1727  HG2 PRO   116      59.480  48.810  42.032  1.00  0.00           H
ATOM   1728  HG3 PRO   116      59.359  48.088  43.607  1.00  0.00           H
ATOM   1729  CB  PRO   116      57.749  49.413  43.176  1.00  0.00           C
ATOM   1730  HB2 PRO   116      57.486  49.770  42.181  1.00  0.00           H
ATOM   1731  HB3 PRO   116      58.146  50.211  43.804  1.00  0.00           H
ATOM   1732  CA  PRO   116      56.545  48.583  43.634  1.00  0.00           C
ATOM   1733  HA  PRO   116      56.539  48.374  44.703  1.00  0.00           H
ATOM   1734  C   PRO   116      55.149  49.261  43.339  1.00  0.00           C
ATOM   1735  O   PRO   116      54.621  49.129  42.211  1.00  0.00           O
ATOM   1736  N   ASP   117      54.503  49.913  44.294  1.00  0.00           N
ATOM   1737  H   ASP   117      54.992  50.052  45.167  1.00  0.00           H
ATOM   1738  CA  ASP   117      53.102  50.333  44.103  1.00  0.00           C
ATOM   1739  HA  ASP   117      52.698  49.332  43.948  1.00  0.00           H
ATOM   1740  CB  ASP   117      52.567  51.081  45.384  1.00  0.00           C
ATOM   1741  HB2 ASP   117      53.137  51.998  45.537  1.00  0.00           H
ATOM   1742  HB3 ASP   117      51.538  51.331  45.126  1.00  0.00           H
ATOM   1743  CG  ASP   117      52.476  50.240  46.736  1.00  0.00           C
ATOM   1744  OD1 ASP   117      52.684  48.984  46.735  1.00  0.00           O
ATOM   1745  OD2 ASP   117      51.931  50.807  47.740  1.00  0.00           O
ATOM   1746  C   ASP   117      52.825  51.277  42.932  1.00  0.00           C
ATOM   1747  O   ASP   117      51.693  51.445  42.505  1.00  0.00           O
ATOM   1748  N   ASN   118      53.839  51.891  42.362  1.00  0.00           N
ATOM   1749  H   ASN   118      54.742  51.750  42.793  1.00  0.00           H
ATOM   1750  CA  ASN   118      53.890  52.765  41.184  1.00  0.00           C
ATOM   1751  HA  ASN   118      52.939  52.749  40.651  1.00  0.00           H
ATOM   1752  CB  ASN   118      54.206  54.240  41.516  1.00  0.00           C
ATOM   1753  HB2 ASN   118      55.278  54.372  41.657  1.00  0.00           H
ATOM   1754  HB3 ASN   118      53.910  54.905  40.704  1.00  0.00           H
ATOM   1755  CG  ASN   118      53.424  54.821  42.677  1.00  0.00           C
ATOM   1756  OD1 ASN   118      53.828  54.834  43.860  1.00  0.00           O
ATOM   1757  ND2 ASN   118      52.117  55.077  42.514  1.00  0.00           N
ATOM   1758 HD21 ASN   118      51.632  55.424  43.330  1.00  0.00           H
ATOM   1759 HD22 ASN   118      51.714  54.848  41.617  1.00  0.00           H
ATOM   1760  C   ASN   118      54.748  52.201  40.054  1.00  0.00           C
ATOM   1761  O   ASN   118      54.981  52.927  39.098  1.00  0.00           O
ATOM   1762  N   GLY   119      55.178  50.925  40.080  1.00  0.00           N
ATOM   1763  H   GLY   119      54.969  50.304  40.849  1.00  0.00           H
ATOM   1764  CA  GLY   119      55.996  50.266  39.035  1.00  0.00           C
ATOM   1765  HA2 GLY   119      55.778  50.667  38.045  1.00  0.00           H
ATOM   1766  HA3 GLY   119      57.013  50.530  39.323  1.00  0.00           H
ATOM   1767  C   GLY   119      55.842  48.747  38.907  1.00  0.00           C
ATOM   1768  O   GLY   119      56.713  48.157  38.291  1.00  0.00           O
ATOM   1769  N   ALA   120      54.791  48.071  39.326  1.00  0.00           N
ATOM   1770  H   ALA   120      54.047  48.579  39.783  1.00  0.00           H
ATOM   1771  CA  ALA   120      54.693  46.612  39.325  1.00  0.00           C
ATOM   1772  HA  ALA   120      55.625  46.147  39.646  1.00  0.00           H
ATOM   1773  CB  ALA   120      53.634  46.338  40.445  1.00  0.00           C
ATOM   1774  HB1 ALA   120      53.555  45.264  40.605  1.00  0.00           H
ATOM   1775  HB2 ALA   120      53.990  46.781  41.376  1.00  0.00           H
ATOM   1776  HB3 ALA   120      52.690  46.824  40.197  1.00  0.00           H
ATOM   1777  C   ALA   120      54.396  46.024  37.885  1.00  0.00           C
ATOM   1778  O   ALA   120      53.890  46.753  37.019  1.00  0.00           O
ATOM   1779  N   VAL   121      54.615  44.725  37.752  1.00  0.00           N
ATOM   1780  H   VAL   121      55.106  44.193  38.456  1.00  0.00           H
ATOM   1781  CA  VAL   121      54.583  44.082  36.432  1.00  0.00           C
ATOM   1782  HA  VAL   121      54.188  44.809  35.723  1.00  0.00           H
ATOM   1783  CB  VAL   121      56.088  43.796  36.030  1.00  0.00           C
ATOM   1784  HB  VAL   121      56.490  43.331  36.930  1.00  0.00           H
ATOM   1785  CG1 VAL   121      56.222  42.901  34.870  1.00  0.00           C
ATOM   1786 HG11 VAL   121      55.532  42.057  34.860  1.00  0.00           H
ATOM   1787 HG12 VAL   121      56.059  43.445  33.940  1.00  0.00           H
ATOM   1788 HG13 VAL   121      57.186  42.395  34.919  1.00  0.00           H
ATOM   1789  CG2 VAL   121      56.990  45.010  35.759  1.00  0.00           C
ATOM   1790 HG21 VAL   121      58.038  44.739  35.637  1.00  0.00           H
ATOM   1791 HG22 VAL   121      56.531  45.363  34.836  1.00  0.00           H
ATOM   1792 HG23 VAL   121      56.982  45.799  36.511  1.00  0.00           H
ATOM   1793  C   VAL   121      53.744  42.853  36.436  1.00  0.00           C
ATOM   1794  O   VAL   121      54.050  41.990  37.279  1.00  0.00           O
ATOM   1795  N   ALA   122      52.844  42.671  35.509  1.00  0.00           N
ATOM   1796  H   ALA   122      52.684  43.459  34.898  1.00  0.00           H
ATOM   1797  CA  ALA   122      52.169  41.351  35.365  1.00  0.00           C
ATOM   1798  HA  ALA   122      51.873  41.004  36.355  1.00  0.00           H
ATOM   1799  CB  ALA   122      50.958  41.538  34.459  1.00  0.00           C
ATOM   1800  HB1 ALA   122      51.278  42.001  33.525  1.00  0.00           H
ATOM   1801  HB2 ALA   122      50.599  40.519  34.307  1.00  0.00           H
ATOM   1802  HB3 ALA   122      50.162  42.127  34.911  1.00  0.00           H
ATOM   1803  C   ALA   122      53.250  40.429  34.647  1.00  0.00           C
ATOM   1804  O   ALA   122      53.706  40.797  33.565  1.00  0.00           O
ATOM   1805  N   VAL   123      53.700  39.334  35.204  1.00  0.00           N
ATOM   1806  H   VAL   123      53.307  39.196  36.125  1.00  0.00           H
ATOM   1807  CA  VAL   123      54.616  38.380  34.540  1.00  0.00           C
ATOM   1808  HA  VAL   123      54.872  38.786  33.560  1.00  0.00           H
ATOM   1809  CB  VAL   123      55.880  37.974  35.306  1.00  0.00           C
ATOM   1810  HB  VAL   123      55.560  37.308  36.108  1.00  0.00           H
ATOM   1811  CG1 VAL   123      56.898  37.145  34.475  1.00  0.00           C
ATOM   1812 HG11 VAL   123      56.430  36.314  33.949  1.00  0.00           H
ATOM   1813 HG12 VAL   123      57.394  37.754  33.719  1.00  0.00           H
ATOM   1814 HG13 VAL   123      57.716  36.787  35.102  1.00  0.00           H
ATOM   1815  CG2 VAL   123      56.436  39.225  36.022  1.00  0.00           C
ATOM   1816 HG21 VAL   123      56.673  40.048  35.347  1.00  0.00           H
ATOM   1817 HG22 VAL   123      55.767  39.474  36.846  1.00  0.00           H
ATOM   1818 HG23 VAL   123      57.295  39.013  36.659  1.00  0.00           H
ATOM   1819  C   VAL   123      53.781  37.113  34.321  1.00  0.00           C
ATOM   1820  O   VAL   123      53.051  36.558  35.129  1.00  0.00           O
ATOM   1821  N   LEU   124      53.910  36.627  33.069  1.00  0.00           N
ATOM   1822  H   LEU   124      54.525  37.103  32.424  1.00  0.00           H
ATOM   1823  CA  LEU   124      53.202  35.505  32.473  1.00  0.00           C
ATOM   1824  HA  LEU   124      52.339  35.299  33.106  1.00  0.00           H
ATOM   1825  CB  LEU   124      52.593  35.891  31.066  1.00  0.00           C
ATOM   1826  HB2 LEU   124      53.380  36.171  30.364  1.00  0.00           H
ATOM   1827  HB3 LEU   124      52.288  34.957  30.594  1.00  0.00           H
ATOM   1828  CG  LEU   124      51.504  36.922  31.096  1.00  0.00           C
ATOM   1829  HG  LEU   124      50.769  36.588  31.828  1.00  0.00           H
ATOM   1830  CD1 LEU   124      51.871  38.405  31.329  1.00  0.00           C
ATOM   1831 HD11 LEU   124      52.475  38.758  30.494  1.00  0.00           H
ATOM   1832 HD12 LEU   124      50.899  38.885  31.446  1.00  0.00           H
ATOM   1833 HD13 LEU   124      52.310  38.551  32.317  1.00  0.00           H
ATOM   1834  CD2 LEU   124      50.833  36.771  29.723  1.00  0.00           C
ATOM   1835 HD21 LEU   124      50.143  37.610  29.632  1.00  0.00           H
ATOM   1836 HD22 LEU   124      51.592  36.854  28.945  1.00  0.00           H
ATOM   1837 HD23 LEU   124      50.424  35.761  29.682  1.00  0.00           H
ATOM   1838  C   LEU   124      54.022  34.254  32.408  1.00  0.00           C
ATOM   1839  O   LEU   124      55.180  34.312  31.988  1.00  0.00           O
ATOM   1840  N   LYS   125      53.486  33.134  32.828  1.00  0.00           N
ATOM   1841  H   LYS   125      52.512  33.092  33.092  1.00  0.00           H
ATOM   1842  CA  LYS   125      54.112  31.880  33.123  1.00  0.00           C
ATOM   1843  HA  LYS   125      55.057  31.949  32.585  1.00  0.00           H
ATOM   1844  CB  LYS   125      54.346  31.777  34.636  1.00  0.00           C
ATOM   1845  HB2 LYS   125      53.421  31.884  35.202  1.00  0.00           H
ATOM   1846  HB3 LYS   125      54.690  30.790  34.948  1.00  0.00           H
ATOM   1847  CG  LYS   125      55.404  32.804  35.089  1.00  0.00           C
ATOM   1848  HG2 LYS   125      56.395  32.534  34.724  1.00  0.00           H
ATOM   1849  HG3 LYS   125      55.284  33.788  34.638  1.00  0.00           H
ATOM   1850  CD  LYS   125      55.558  32.775  36.619  1.00  0.00           C
ATOM   1851  HD2 LYS   125      55.982  33.744  36.881  1.00  0.00           H
ATOM   1852  HD3 LYS   125      54.646  32.635  37.199  1.00  0.00           H
ATOM   1853  CE  LYS   125      56.744  31.934  37.049  1.00  0.00           C
ATOM   1854  HE2 LYS   125      57.637  32.201  36.483  1.00  0.00           H
ATOM   1855  HE3 LYS   125      56.896  32.227  38.088  1.00  0.00           H
ATOM   1856  NZ  LYS   125      56.602  30.472  36.950  1.00  0.00           N
ATOM   1857  HZ1 LYS   125      57.398  29.961  37.305  1.00  0.00           H
ATOM   1858  HZ2 LYS   125      55.940  30.192  37.659  1.00  0.00           H
ATOM   1859  HZ3 LYS   125      56.374  30.097  36.041  1.00  0.00           H
ATOM   1860  C   LYS   125      53.381  30.672  32.549  1.00  0.00           C
ATOM   1861  O   LYS   125      52.209  30.458  32.793  1.00  0.00           O
ATOM   1862  N   TYR   126      53.983  29.966  31.613  1.00  0.00           N
ATOM   1863  H   TYR   126      54.930  30.319  31.596  1.00  0.00           H
ATOM   1864  CA  TYR   126      53.478  28.994  30.697  1.00  0.00           C
ATOM   1865  HA  TYR   126      52.629  28.439  31.096  1.00  0.00           H
ATOM   1866  CB  TYR   126      53.059  29.732  29.427  1.00  0.00           C
ATOM   1867  HB2 TYR   126      52.351  30.521  29.682  1.00  0.00           H
ATOM   1868  HB3 TYR   126      53.943  30.192  28.985  1.00  0.00           H
ATOM   1869  CG  TYR   126      52.365  28.967  28.321  1.00  0.00           C
ATOM   1870  CD1 TYR   126      53.144  28.737  27.142  1.00  0.00           C
ATOM   1871  HD1 TYR   126      54.181  29.031  27.223  1.00  0.00           H
ATOM   1872  CE1 TYR   126      52.470  28.250  26.045  1.00  0.00           C
ATOM   1873  HE1 TYR   126      52.981  28.119  25.104  1.00  0.00           H
ATOM   1874  CZ  TYR   126      51.057  27.892  26.081  1.00  0.00           C
ATOM   1875  OH  TYR   126      50.425  27.555  24.976  1.00  0.00           O
ATOM   1876  HH  TYR   126      49.496  27.342  25.096  1.00  0.00           H
ATOM   1877  CE2 TYR   126      50.341  28.122  27.294  1.00  0.00           C
ATOM   1878  HE2 TYR   126      49.277  27.939  27.310  1.00  0.00           H
ATOM   1879  CD2 TYR   126      51.008  28.618  28.377  1.00  0.00           C
ATOM   1880  HD2 TYR   126      50.496  29.025  29.237  1.00  0.00           H
ATOM   1881  C   TYR   126      54.570  27.953  30.322  1.00  0.00           C
ATOM   1882  O   TYR   126      55.717  28.380  30.141  1.00  0.00           O
ATOM   1883  N   ASN   127      54.265  26.646  30.363  1.00  0.00           N
ATOM   1884  H   ASN   127      53.297  26.358  30.351  1.00  0.00           H
ATOM   1885  CA  ASN   127      55.283  25.616  30.630  1.00  0.00           C
ATOM   1886  HA  ASN   127      54.621  24.774  30.829  1.00  0.00           H
ATOM   1887  CB  ASN   127      56.044  25.342  29.299  1.00  0.00           C
ATOM   1888  HB2 ASN   127      56.657  26.213  29.065  1.00  0.00           H
ATOM   1889  HB3 ASN   127      56.719  24.492  29.385  1.00  0.00           H
ATOM   1890  CG  ASN   127      55.154  25.085  28.111  1.00  0.00           C
ATOM   1891  OD1 ASN   127      54.579  24.105  27.925  1.00  0.00           O
ATOM   1892  ND2 ASN   127      55.068  26.129  27.279  1.00  0.00           N
ATOM   1893 HD21 ASN   127      54.477  26.085  26.461  1.00  0.00           H
ATOM   1894 HD22 ASN   127      55.654  26.940  27.411  1.00  0.00           H
ATOM   1895  C   ASN   127      56.127  25.834  31.871  1.00  0.00           C
ATOM   1896  O   ASN   127      57.327  25.607  31.763  1.00  0.00           O
ATOM   1897  N   GLY   128      55.684  26.645  32.830  1.00  0.00           N
ATOM   1898  H   GLY   128      54.730  26.953  32.705  1.00  0.00           H
ATOM   1899  CA  GLY   128      56.391  27.140  33.959  1.00  0.00           C
ATOM   1900  HA2 GLY   128      55.649  27.405  34.711  1.00  0.00           H
ATOM   1901  HA3 GLY   128      57.076  26.360  34.296  1.00  0.00           H
ATOM   1902  C   GLY   128      57.281  28.328  33.583  1.00  0.00           C
ATOM   1903  O   GLY   128      57.212  29.349  34.254  1.00  0.00           O
ATOM   1904  N   ILE   129      57.946  28.324  32.400  1.00  0.00           N
ATOM   1905  H   ILE   129      57.873  27.533  31.776  1.00  0.00           H
ATOM   1906  CA  ILE   129      58.791  29.475  31.889  1.00  0.00           C
ATOM   1907  HA  ILE   129      59.550  29.544  32.668  1.00  0.00           H
ATOM   1908  CB  ILE   129      59.608  29.129  30.563  1.00  0.00           C
ATOM   1909  HB  ILE   129      58.874  28.638  29.926  1.00  0.00           H
ATOM   1910  CG2 ILE   129      60.072  30.450  29.818  1.00  0.00           C
ATOM   1911 HG21 ILE   129      60.600  31.085  30.529  1.00  0.00           H
ATOM   1912 HG22 ILE   129      60.804  30.265  29.033  1.00  0.00           H
ATOM   1913 HG23 ILE   129      59.230  31.002  29.401  1.00  0.00           H
ATOM   1914  CG1 ILE   129      60.674  28.055  30.779  1.00  0.00           C
ATOM   1915 HG12 ILE   129      61.327  28.389  31.585  1.00  0.00           H
ATOM   1916 HG13 ILE   129      60.271  27.081  31.057  1.00  0.00           H
ATOM   1917  CD1 ILE   129      61.507  27.826  29.480  1.00  0.00           C
ATOM   1918 HD11 ILE   129      60.880  27.791  28.589  1.00  0.00           H
ATOM   1919 HD12 ILE   129      62.185  28.671  29.375  1.00  0.00           H
ATOM   1920 HD13 ILE   129      61.987  26.858  29.625  1.00  0.00           H
ATOM   1921  C   ILE   129      58.144  30.840  31.795  1.00  0.00           C
ATOM   1922  O   ILE   129      57.063  30.965  31.203  1.00  0.00           O
ATOM   1923  N   ILE   130      58.830  31.839  32.291  1.00  0.00           N
ATOM   1924  H   ILE   130      59.807  31.694  32.502  1.00  0.00           H
ATOM   1925  CA  ILE   130      58.384  33.291  32.129  1.00  0.00           C
ATOM   1926  HA  ILE   130      57.344  33.398  32.439  1.00  0.00           H
ATOM   1927  CB  ILE   130      59.281  34.167  33.032  1.00  0.00           C
ATOM   1928  HB  ILE   130      60.323  33.847  33.006  1.00  0.00           H
ATOM   1929  CG2 ILE   130      59.332  35.651  32.658  1.00  0.00           C
ATOM   1930 HG21 ILE   130      58.429  36.074  32.217  1.00  0.00           H
ATOM   1931 HG22 ILE   130      59.389  36.263  33.559  1.00  0.00           H
ATOM   1932 HG23 ILE   130      60.208  35.750  32.019  1.00  0.00           H
ATOM   1933  CG1 ILE   130      58.857  33.928  34.528  1.00  0.00           C
ATOM   1934 HG12 ILE   130      57.919  34.466  34.663  1.00  0.00           H
ATOM   1935 HG13 ILE   130      58.450  32.922  34.639  1.00  0.00           H
ATOM   1936  CD1 ILE   130      59.797  34.199  35.691  1.00  0.00           C
ATOM   1937 HD11 ILE   130      59.945  35.276  35.775  1.00  0.00           H
ATOM   1938 HD12 ILE   130      59.229  33.874  36.562  1.00  0.00           H
ATOM   1939 HD13 ILE   130      60.781  33.728  35.694  1.00  0.00           H
ATOM   1940  C   ILE   130      58.495  33.607  30.634  1.00  0.00           C
ATOM   1941  O   ILE   130      59.590  33.758  30.165  1.00  0.00           O
ATOM   1942  N   THR   131      57.315  33.732  30.048  1.00  0.00           N
ATOM   1943  H   THR   131      56.515  33.690  30.662  1.00  0.00           H
ATOM   1944  CA  THR   131      57.160  33.734  28.597  1.00  0.00           C
ATOM   1945  HA  THR   131      58.130  33.323  28.322  1.00  0.00           H
ATOM   1946  CB  THR   131      56.186  32.695  28.094  1.00  0.00           C
ATOM   1947  HB  THR   131      55.177  32.961  28.411  1.00  0.00           H
ATOM   1948  CG2 THR   131      56.140  32.669  26.598  1.00  0.00           C
ATOM   1949 HG21 THR   131      55.666  31.743  26.270  1.00  0.00           H
ATOM   1950 HG22 THR   131      55.703  33.600  26.238  1.00  0.00           H
ATOM   1951 HG23 THR   131      57.166  32.648  26.231  1.00  0.00           H
ATOM   1952  OG1 THR   131      56.540  31.354  28.468  1.00  0.00           O
ATOM   1953  HG1 THR   131      56.753  31.466  29.397  1.00  0.00           H
ATOM   1954  C   THR   131      56.932  35.167  27.989  1.00  0.00           C
ATOM   1955  O   THR   131      57.552  35.417  26.945  1.00  0.00           O
ATOM   1956  N   ASP   132      56.217  36.068  28.712  1.00  0.00           N
ATOM   1957  H   ASP   132      55.746  35.762  29.551  1.00  0.00           H
ATOM   1958  CA  ASP   132      55.925  37.453  28.399  1.00  0.00           C
ATOM   1959  HA  ASP   132      56.771  37.875  27.856  1.00  0.00           H
ATOM   1960  CB  ASP   132      54.685  37.580  27.438  1.00  0.00           C
ATOM   1961  HB2 ASP   132      54.797  36.708  26.795  1.00  0.00           H
ATOM   1962  HB3 ASP   132      53.708  37.619  27.920  1.00  0.00           H
ATOM   1963  CG  ASP   132      54.752  38.727  26.474  1.00  0.00           C
ATOM   1964  OD1 ASP   132      53.814  38.889  25.680  1.00  0.00           O
ATOM   1965  OD2 ASP   132      55.697  39.542  26.544  1.00  0.00           O
ATOM   1966  C   ASP   132      55.717  38.289  29.779  1.00  0.00           C
ATOM   1967  O   ASP   132      55.567  37.677  30.827  1.00  0.00           O
ATOM   1968  N   THR   133      55.591  39.592  29.586  1.00  0.00           N
ATOM   1969  H   THR   133      55.650  39.967  28.650  1.00  0.00           H
ATOM   1970  CA  THR   133      55.385  40.555  30.683  1.00  0.00           C
ATOM   1971  HA  THR   133      54.813  39.980  31.410  1.00  0.00           H
ATOM   1972  CB  THR   133      56.654  41.138  31.375  1.00  0.00           C
ATOM   1973  HB  THR   133      56.387  41.840  32.165  1.00  0.00           H
ATOM   1974  CG2 THR   133      57.572  40.125  31.996  1.00  0.00           C
ATOM   1975 HG21 THR   133      57.043  39.719  32.859  1.00  0.00           H
ATOM   1976 HG22 THR   133      57.863  39.308  31.336  1.00  0.00           H
ATOM   1977 HG23 THR   133      58.510  40.565  32.336  1.00  0.00           H
ATOM   1978  OG1 THR   133      57.456  41.831  30.441  1.00  0.00           O
ATOM   1979  HG1 THR   133      57.786  42.647  30.824  1.00  0.00           H
ATOM   1980  C   THR   133      54.520  41.780  30.237  1.00  0.00           C
ATOM   1981  O   THR   133      54.532  42.158  28.986  1.00  0.00           O
ATOM   1982  N   ILE   134      53.866  42.493  31.222  1.00  0.00           N
ATOM   1983  H   ILE   134      53.889  41.994  32.099  1.00  0.00           H
ATOM   1984  CA  ILE   134      52.981  43.675  31.132  1.00  0.00           C
ATOM   1985  HA  ILE   134      53.189  44.220  30.211  1.00  0.00           H
ATOM   1986  CB  ILE   134      51.521  43.402  31.004  1.00  0.00           C
ATOM   1987  HB  ILE   134      51.181  43.392  32.039  1.00  0.00           H
ATOM   1988  CG2 ILE   134      50.764  44.594  30.269  1.00  0.00           C
ATOM   1989 HG21 ILE   134      51.066  45.594  30.579  1.00  0.00           H
ATOM   1990 HG22 ILE   134      50.895  44.498  29.190  1.00  0.00           H
ATOM   1991 HG23 ILE   134      49.691  44.456  30.398  1.00  0.00           H
ATOM   1992  CG1 ILE   134      51.188  42.050  30.408  1.00  0.00           C
ATOM   1993 HG12 ILE   134      51.614  42.002  29.406  1.00  0.00           H
ATOM   1994 HG13 ILE   134      51.650  41.285  31.033  1.00  0.00           H
ATOM   1995  CD1 ILE   134      49.679  41.671  30.205  1.00  0.00           C
ATOM   1996 HD11 ILE   134      49.171  41.908  31.140  1.00  0.00           H
ATOM   1997 HD12 ILE   134      49.370  42.267  29.345  1.00  0.00           H
ATOM   1998 HD13 ILE   134      49.653  40.613  29.946  1.00  0.00           H
ATOM   1999  C   ILE   134      53.294  44.816  32.173  1.00  0.00           C
ATOM   2000  O   ILE   134      53.270  44.545  33.415  1.00  0.00           O
ATOM   2001  N   LYS   135      53.808  46.024  31.750  1.00  0.00           N
ATOM   2002  H   LYS   135      53.913  46.188  30.759  1.00  0.00           H
ATOM   2003  CA  LYS   135      54.111  47.105  32.648  1.00  0.00           C
ATOM   2004  HA  LYS   135      54.509  46.767  33.605  1.00  0.00           H
ATOM   2005  CB  LYS   135      55.156  48.104  32.002  1.00  0.00           C
ATOM   2006  HB2 LYS   135      54.770  48.429  31.035  1.00  0.00           H
ATOM   2007  HB3 LYS   135      55.166  49.015  32.598  1.00  0.00           H
ATOM   2008  CG  LYS   135      56.564  47.585  31.950  1.00  0.00           C
ATOM   2009  HG2 LYS   135      56.895  47.215  32.920  1.00  0.00           H
ATOM   2010  HG3 LYS   135      56.439  46.724  31.295  1.00  0.00           H
ATOM   2011  CD  LYS   135      57.482  48.669  31.352  1.00  0.00           C
ATOM   2012  HD2 LYS   135      58.261  48.059  30.896  1.00  0.00           H
ATOM   2013  HD3 LYS   135      57.005  49.205  30.532  1.00  0.00           H
ATOM   2014  CE  LYS   135      57.918  49.579  32.475  1.00  0.00           C
ATOM   2015  HE2 LYS   135      57.165  50.327  32.722  1.00  0.00           H
ATOM   2016  HE3 LYS   135      58.180  49.052  33.393  1.00  0.00           H
ATOM   2017  NZ  LYS   135      59.123  50.266  31.946  1.00  0.00           N
ATOM   2018  HZ1 LYS   135      59.964  49.707  31.957  1.00  0.00           H
ATOM   2019  HZ2 LYS   135      58.901  50.514  30.992  1.00  0.00           H
ATOM   2020  HZ3 LYS   135      59.272  51.098  32.499  1.00  0.00           H
ATOM   2021  C   LYS   135      52.857  47.991  32.918  1.00  0.00           C
ATOM   2022  O   LYS   135      51.983  48.145  31.995  1.00  0.00           O
ATOM   2023  N   SER   136      52.731  48.571  34.108  1.00  0.00           N
ATOM   2024  H   SER   136      53.436  48.361  34.801  1.00  0.00           H
ATOM   2025  CA  SER   136      51.724  49.580  34.562  1.00  0.00           C
ATOM   2026  HA  SER   136      50.751  49.090  34.540  1.00  0.00           H
ATOM   2027  CB  SER   136      52.160  50.160  35.967  1.00  0.00           C
ATOM   2028  HB2 SER   136      53.184  50.498  35.822  1.00  0.00           H
ATOM   2029  HB3 SER   136      51.433  50.929  36.232  1.00  0.00           H
ATOM   2030  OG  SER   136      52.257  49.217  36.978  1.00  0.00           O
ATOM   2031  HG  SER   136      53.032  48.707  36.731  1.00  0.00           H
ATOM   2032  C   SER   136      51.607  50.742  33.568  1.00  0.00           C
ATOM   2033  O   SER   136      52.635  51.174  32.969  1.00  0.00           O
ATOM   2034  N   TRP   137      50.459  51.403  33.408  1.00  0.00           N
ATOM   2035  H   TRP   137      49.761  51.088  34.068  1.00  0.00           H
ATOM   2036  CA  TRP   137      50.185  52.463  32.451  1.00  0.00           C
ATOM   2037  HA  TRP   137      51.117  52.805  32.002  1.00  0.00           H
ATOM   2038  CB  TRP   137      49.408  51.766  31.274  1.00  0.00           C
ATOM   2039  HB2 TRP   137      49.422  52.486  30.455  1.00  0.00           H
ATOM   2040  HB3 TRP   137      50.016  50.926  30.940  1.00  0.00           H
ATOM   2041  CG  TRP   137      48.035  51.263  31.584  1.00  0.00           C
ATOM   2042  CD1 TRP   137      46.860  51.954  31.512  1.00  0.00           C
ATOM   2043  HD1 TRP   137      46.854  52.992  31.216  1.00  0.00           H
ATOM   2044  NE1 TRP   137      45.824  51.277  32.119  1.00  0.00           N
ATOM   2045  HE1 TRP   137      44.907  51.701  32.134  1.00  0.00           H
ATOM   2046  CE2 TRP   137      46.177  50.029  32.438  1.00  0.00           C
ATOM   2047  CZ2 TRP   137      45.503  49.002  33.139  1.00  0.00           C
ATOM   2048  HZ2 TRP   137      44.528  49.101  33.593  1.00  0.00           H
ATOM   2049  CH2 TRP   137      46.165  47.745  33.292  1.00  0.00           C
ATOM   2050  HH2 TRP   137      45.646  46.954  33.813  1.00  0.00           H
ATOM   2051  CZ3 TRP   137      47.463  47.549  32.775  1.00  0.00           C
ATOM   2052  HZ3 TRP   137      48.020  46.631  32.889  1.00  0.00           H
ATOM   2053  CE3 TRP   137      48.163  48.720  32.376  1.00  0.00           C
ATOM   2054  HE3 TRP   137      49.187  48.602  32.054  1.00  0.00           H
ATOM   2055  CD2 TRP   137      47.562  49.969  32.197  1.00  0.00           C
ATOM   2056  C   TRP   137      49.527  53.661  33.113  1.00  0.00           C
ATOM   2057  O   TRP   137      49.274  54.733  32.596  1.00  0.00           O
ATOM   2058  N   ARG   138      49.172  53.465  34.386  1.00  0.00           N
ATOM   2059  H   ARG   138      49.295  52.555  34.807  1.00  0.00           H
ATOM   2060  CA  ARG   138      48.597  54.517  35.270  1.00  0.00           C
ATOM   2061  HA  ARG   138      48.792  55.491  34.823  1.00  0.00           H
ATOM   2062  CB  ARG   138      47.078  54.319  35.413  1.00  0.00           C
ATOM   2063  HB2 ARG   138      46.602  54.704  34.510  1.00  0.00           H
ATOM   2064  HB3 ARG   138      46.813  53.265  35.494  1.00  0.00           H
ATOM   2065  CG  ARG   138      46.384  55.021  36.557  1.00  0.00           C
ATOM   2066  HG2 ARG   138      45.329  54.752  36.509  1.00  0.00           H
ATOM   2067  HG3 ARG   138      46.860  54.736  37.495  1.00  0.00           H
ATOM   2068  CD  ARG   138      46.479  56.517  36.490  1.00  0.00           C
ATOM   2069  HD2 ARG   138      47.429  56.944  36.165  1.00  0.00           H
ATOM   2070  HD3 ARG   138      45.773  56.553  35.659  1.00  0.00           H
ATOM   2071  NE  ARG   138      45.966  57.139  37.694  1.00  0.00           N
ATOM   2072  HE  ARG   138      44.993  57.410  37.662  1.00  0.00           H
ATOM   2073  CZ  ARG   138      46.510  57.321  38.864  1.00  0.00           C
ATOM   2074  NH1 ARG   138      47.693  56.943  39.115  1.00  0.00           N
ATOM   2075 HH11 ARG   138      48.326  56.872  38.332  1.00  0.00           H
ATOM   2076 HH12 ARG   138      47.943  56.995  40.093  1.00  0.00           H
ATOM   2077  NH2 ARG   138      45.713  57.809  39.797  1.00  0.00           N
ATOM   2078 HH21 ARG   138      44.803  58.155  39.526  1.00  0.00           H
ATOM   2079 HH22 ARG   138      46.063  58.023  40.720  1.00  0.00           H
ATOM   2080  C   ARG   138      49.364  54.657  36.610  1.00  0.00           C
ATOM   2081  O   ARG   138      49.325  55.719  37.182  1.00  0.00           O
ATOM   2082  N   ASN   139      50.179  53.649  36.976  1.00  0.00           N
ATOM   2083  H   ASN   139      50.027  52.731  36.580  1.00  0.00           H
ATOM   2084  CA  ASN   139      51.075  53.587  38.173  1.00  0.00           C
ATOM   2085  HA  ASN   139      51.492  52.581  38.228  1.00  0.00           H
ATOM   2086  CB  ASN   139      52.300  54.489  37.901  1.00  0.00           C
ATOM   2087  HB2 ASN   139      51.985  55.532  37.952  1.00  0.00           H
ATOM   2088  HB3 ASN   139      53.056  54.378  38.679  1.00  0.00           H
ATOM   2089  CG  ASN   139      52.891  54.363  36.476  1.00  0.00           C
ATOM   2090  OD1 ASN   139      52.967  53.249  35.928  1.00  0.00           O
ATOM   2091  ND2 ASN   139      53.263  55.428  35.766  1.00  0.00           N
ATOM   2092 HD21 ASN   139      53.544  55.280  34.807  1.00  0.00           H
ATOM   2093 HD22 ASN   139      53.063  56.320  36.196  1.00  0.00           H
ATOM   2094  C   ASN   139      50.341  53.893  39.501  1.00  0.00           C
ATOM   2095  O   ASN   139      50.670  54.823  40.200  1.00  0.00           O
ATOM   2096  N   ASN   140      49.347  53.093  39.758  1.00  0.00           N
ATOM   2097  H   ASN   140      49.127  52.383  39.074  1.00  0.00           H
ATOM   2098  CA  ASN   140      48.839  52.909  41.182  1.00  0.00           C
ATOM   2099  HA  ASN   140      49.664  52.864  41.894  1.00  0.00           H
ATOM   2100  CB  ASN   140      47.992  54.080  41.608  1.00  0.00           C
ATOM   2101  HB2 ASN   140      48.550  55.015  41.552  1.00  0.00           H
ATOM   2102  HB3 ASN   140      47.261  54.230  40.814  1.00  0.00           H
ATOM   2103  CG  ASN   140      47.322  53.972  42.962  1.00  0.00           C
ATOM   2104  OD1 ASN   140      47.783  54.657  43.871  1.00  0.00           O
ATOM   2105  ND2 ASN   140      46.353  53.057  43.113  1.00  0.00           N
ATOM   2106 HD21 ASN   140      45.971  53.094  44.047  1.00  0.00           H
ATOM   2107 HD22 ASN   140      46.319  52.205  42.570  1.00  0.00           H
ATOM   2108  C   ASN   140      48.150  51.495  41.288  1.00  0.00           C
ATOM   2109  O   ASN   140      46.930  51.301  41.029  1.00  0.00           O
ATOM   2110  N   ILE   141      48.983  50.593  41.686  1.00  0.00           N
ATOM   2111  H   ILE   141      49.979  50.754  41.741  1.00  0.00           H
ATOM   2112  CA  ILE   141      48.594  49.132  42.050  1.00  0.00           C
ATOM   2113  HA  ILE   141      49.549  48.683  42.323  1.00  0.00           H
ATOM   2114  CB  ILE   141      47.783  49.071  43.403  1.00  0.00           C
ATOM   2115  HB  ILE   141      46.862  49.629  43.230  1.00  0.00           H
ATOM   2116  CG2 ILE   141      47.535  47.589  43.831  1.00  0.00           C
ATOM   2117 HG21 ILE   141      47.019  47.528  44.789  1.00  0.00           H
ATOM   2118 HG22 ILE   141      47.084  47.079  42.979  1.00  0.00           H
ATOM   2119 HG23 ILE   141      48.536  47.190  43.999  1.00  0.00           H
ATOM   2120  CG1 ILE   141      48.453  49.735  44.582  1.00  0.00           C
ATOM   2121 HG12 ILE   141      49.186  49.055  45.016  1.00  0.00           H
ATOM   2122 HG13 ILE   141      48.930  50.653  44.238  1.00  0.00           H
ATOM   2123  CD1 ILE   141      47.572  50.361  45.643  1.00  0.00           C
ATOM   2124 HD11 ILE   141      46.782  51.023  45.289  1.00  0.00           H
ATOM   2125 HD12 ILE   141      47.170  49.501  46.179  1.00  0.00           H
ATOM   2126 HD13 ILE   141      48.165  50.937  46.353  1.00  0.00           H
ATOM   2127  C   ILE   141      47.961  48.392  40.840  1.00  0.00           C
ATOM   2128  O   ILE   141      46.795  48.126  40.712  1.00  0.00           O
ATOM   2129  N   LEU   142      48.816  48.055  39.856  1.00  0.00           N
ATOM   2130  H   LEU   142      49.761  48.318  40.096  1.00  0.00           H
ATOM   2131  CA  LEU   142      48.464  47.214  38.697  1.00  0.00           C
ATOM   2132  HA  LEU   142      47.678  47.690  38.110  1.00  0.00           H
ATOM   2133  CB  LEU   142      49.628  47.044  37.778  1.00  0.00           C
ATOM   2134  HB2 LEU   142      49.684  47.996  37.250  1.00  0.00           H
ATOM   2135  HB3 LEU   142      50.591  46.963  38.283  1.00  0.00           H
ATOM   2136  CG  LEU   142      49.632  45.913  36.624  1.00  0.00           C
ATOM   2137  HG  LEU   142      49.424  44.953  37.097  1.00  0.00           H
ATOM   2138  CD1 LEU   142      48.641  46.293  35.516  1.00  0.00           C
ATOM   2139 HD11 LEU   142      47.634  46.372  35.927  1.00  0.00           H
ATOM   2140 HD12 LEU   142      48.855  47.222  34.988  1.00  0.00           H
ATOM   2141 HD13 LEU   142      48.642  45.444  34.832  1.00  0.00           H
ATOM   2142  CD2 LEU   142      51.007  45.841  36.014  1.00  0.00           C
ATOM   2143 HD21 LEU   142      51.005  45.178  35.149  1.00  0.00           H
ATOM   2144 HD22 LEU   142      51.419  46.813  35.745  1.00  0.00           H
ATOM   2145 HD23 LEU   142      51.593  45.529  36.878  1.00  0.00           H
ATOM   2146  C   LEU   142      47.912  45.852  39.193  1.00  0.00           C
ATOM   2147  O   LEU   142      48.651  45.232  39.940  1.00  0.00           O
ATOM   2148  N   ARG   143      46.649  45.450  38.933  1.00  0.00           N
ATOM   2149  H   ARG   143      46.082  46.249  38.686  1.00  0.00           H
ATOM   2150  CA  ARG   143      46.013  44.308  39.581  1.00  0.00           C
ATOM   2151  HA  ARG   143      46.770  43.570  39.849  1.00  0.00           H
ATOM   2152  CB  ARG   143      45.482  44.685  40.997  1.00  0.00           C
ATOM   2153  HB2 ARG   143      45.292  43.741  41.508  1.00  0.00           H
ATOM   2154  HB3 ARG   143      46.116  45.365  41.567  1.00  0.00           H
ATOM   2155  CG  ARG   143      44.175  45.488  40.788  1.00  0.00           C
ATOM   2156  HG2 ARG   143      44.303  46.261  40.030  1.00  0.00           H
ATOM   2157  HG3 ARG   143      43.312  44.868  40.542  1.00  0.00           H
ATOM   2158  CD  ARG   143      43.793  46.220  42.112  1.00  0.00           C
ATOM   2159  HD2 ARG   143      43.290  45.416  42.648  1.00  0.00           H
ATOM   2160  HD3 ARG   143      44.624  46.658  42.665  1.00  0.00           H
ATOM   2161  NE  ARG   143      42.802  47.309  41.808  1.00  0.00           N
ATOM   2162  HE  ARG   143      41.970  47.211  42.373  1.00  0.00           H
ATOM   2163  CZ  ARG   143      43.023  48.542  41.362  1.00  0.00           C
ATOM   2164  NH1 ARG   143      42.077  49.417  41.475  1.00  0.00           N
ATOM   2165 HH11 ARG   143      41.128  49.149  41.692  1.00  0.00           H
ATOM   2166 HH12 ARG   143      42.306  50.360  41.194  1.00  0.00           H
ATOM   2167  NH2 ARG   143      44.091  48.998  40.868  1.00  0.00           N
ATOM   2168 HH21 ARG   143      44.934  48.447  40.782  1.00  0.00           H
ATOM   2169 HH22 ARG   143      44.274  49.992  40.844  1.00  0.00           H
ATOM   2170  C   ARG   143      44.965  43.532  38.770  1.00  0.00           C
ATOM   2171  O   ARG   143      44.350  44.122  37.883  1.00  0.00           O
ATOM   2172  N   THR   144      44.864  42.228  38.917  1.00  0.00           N
ATOM   2173  H   THR   144      45.181  41.861  39.803  1.00  0.00           H
ATOM   2174  CA  THR   144      44.092  41.301  38.023  1.00  0.00           C
ATOM   2175  HA  THR   144      43.750  41.902  37.180  1.00  0.00           H
ATOM   2176  CB  THR   144      45.103  40.281  37.414  1.00  0.00           C
ATOM   2177  HB  THR   144      45.973  40.806  37.020  1.00  0.00           H
ATOM   2178  CG2 THR   144      45.768  39.237  38.313  1.00  0.00           C
ATOM   2179 HG21 THR   144      44.856  38.832  38.751  1.00  0.00           H
ATOM   2180 HG22 THR   144      46.392  38.544  37.749  1.00  0.00           H
ATOM   2181 HG23 THR   144      46.342  39.743  39.090  1.00  0.00           H
ATOM   2182  OG1 THR   144      44.452  39.584  36.314  1.00  0.00           O
ATOM   2183  HG1 THR   144      44.849  39.788  35.464  1.00  0.00           H
ATOM   2184  C   THR   144      42.917  40.674  38.765  1.00  0.00           C
ATOM   2185  O   THR   144      42.444  41.079  39.839  1.00  0.00           O
ATOM   2186  N   GLN   145      42.365  39.622  38.187  1.00  0.00           N
ATOM   2187  H   GLN   145      42.687  39.566  37.232  1.00  0.00           H
ATOM   2188  CA  GLN   145      41.068  38.989  38.532  1.00  0.00           C
ATOM   2189  HA  GLN   145      40.266  39.656  38.216  1.00  0.00           H
ATOM   2190  CB  GLN   145      40.792  37.815  37.654  1.00  0.00           C
ATOM   2191  HB2 GLN   145      41.719  37.242  37.682  1.00  0.00           H
ATOM   2192  HB3 GLN   145      39.955  37.222  38.022  1.00  0.00           H
ATOM   2193  CG  GLN   145      40.581  38.177  36.178  1.00  0.00           C
ATOM   2194  HG2 GLN   145      39.738  38.862  36.093  1.00  0.00           H
ATOM   2195  HG3 GLN   145      41.413  38.756  35.779  1.00  0.00           H
ATOM   2196  CD  GLN   145      40.268  36.956  35.319  1.00  0.00           C
ATOM   2197  OE1 GLN   145      40.908  36.704  34.288  1.00  0.00           O
ATOM   2198  NE2 GLN   145      39.370  36.129  35.773  1.00  0.00           N
ATOM   2199 HE21 GLN   145      38.780  36.413  36.543  1.00  0.00           H
ATOM   2200 HE22 GLN   145      39.261  35.219  35.350  1.00  0.00           H
ATOM   2201  C   GLN   145      40.846  38.472  39.972  1.00  0.00           C
ATOM   2202  O   GLN   145      39.700  38.569  40.461  1.00  0.00           O
ATOM   2203  N   GLU   146      41.801  37.853  40.599  1.00  0.00           N
ATOM   2204  H   GLU   146      42.652  37.731  40.070  1.00  0.00           H
ATOM   2205  CA  GLU   146      41.620  37.002  41.815  1.00  0.00           C
ATOM   2206  HA  GLU   146      42.602  36.541  41.930  1.00  0.00           H
ATOM   2207  CB  GLU   146      41.373  37.660  43.210  1.00  0.00           C
ATOM   2208  HB2 GLU   146      40.324  37.919  43.346  1.00  0.00           H
ATOM   2209  HB3 GLU   146      41.436  36.950  44.035  1.00  0.00           H
ATOM   2210  CG  GLU   146      42.250  38.956  43.377  1.00  0.00           C
ATOM   2211  HG2 GLU   146      41.790  39.803  42.867  1.00  0.00           H
ATOM   2212  HG3 GLU   146      42.078  39.100  44.443  1.00  0.00           H
ATOM   2213  CD  GLU   146      43.751  38.759  43.200  1.00  0.00           C
ATOM   2214  OE1 GLU   146      44.312  37.781  43.696  1.00  0.00           O
ATOM   2215  OE2 GLU   146      44.418  39.641  42.580  1.00  0.00           O
ATOM   2216  C   GLU   146      40.770  35.750  41.635  1.00  0.00           C
ATOM   2217  O   GLU   146      40.078  35.252  42.541  1.00  0.00           O
ATOM   2218  N   SER   147      40.752  35.267  40.416  1.00  0.00           N
ATOM   2219  H   SER   147      41.321  35.643  39.670  1.00  0.00           H
ATOM   2220  CA  SER   147      39.986  34.023  39.983  1.00  0.00           C
ATOM   2221  HA  SER   147      40.261  33.341  40.787  1.00  0.00           H
ATOM   2222  CB  SER   147      38.481  34.261  39.813  1.00  0.00           C
ATOM   2223  HB2 SER   147      37.976  33.301  39.715  1.00  0.00           H
ATOM   2224  HB3 SER   147      38.213  34.525  40.836  1.00  0.00           H
ATOM   2225  OG  SER   147      37.967  35.239  38.948  1.00  0.00           O
ATOM   2226  HG  SER   147      37.679  34.751  38.173  1.00  0.00           H
ATOM   2227  C   SER   147      40.524  33.467  38.724  1.00  0.00           C
ATOM   2228  O   SER   147      41.431  33.961  38.159  1.00  0.00           O
ATOM   2229  N   GLH   148      40.006  32.263  38.348  1.00  0.00           N
ATOM   2230  H   GLH   148      39.391  31.701  38.919  1.00  0.00           H
ATOM   2231  CA  GLH   148      40.236  31.643  36.981  1.00  0.00           C
ATOM   2232  HA  GLH   148      41.262  31.289  36.888  1.00  0.00           H
ATOM   2233  CB  GLH   148      39.359  30.370  36.821  1.00  0.00           C
ATOM   2234  HB2 GLH   148      39.470  29.660  37.641  1.00  0.00           H
ATOM   2235  HB3 GLH   148      38.330  30.730  36.819  1.00  0.00           H
ATOM   2236  CG  GLH   148      39.578  29.616  35.495  1.00  0.00           C
ATOM   2237  HG2 GLH   148      40.285  30.125  34.839  1.00  0.00           H
ATOM   2238  HG3 GLH   148      40.094  28.713  35.821  1.00  0.00           H
ATOM   2239  CD  GLH   148      38.313  29.298  34.687  1.00  0.00           C
ATOM   2240  OE1 GLH   148      37.153  29.559  35.023  1.00  0.00           O
ATOM   2241  OE2 GLH   148      38.596  28.512  33.611  1.00  0.00           O
ATOM   2242  HE2 GLH   148      39.527  28.280  33.623  1.00  0.00           H
ATOM   2243  C   GLH   148      40.041  32.503  35.698  1.00  0.00           C
ATOM   2244  O   GLH   148      39.004  33.123  35.502  1.00  0.00           O
ATOM   2245  N   CYX   149      40.989  32.467  34.770  1.00  0.00           N
ATOM   2246  H   CYX   149      41.897  32.048  34.911  1.00  0.00           H
ATOM   2247  CA  CYX   149      40.948  33.201  33.463  1.00  0.00           C
ATOM   2248  HA  CYX   149      40.361  34.104  33.631  1.00  0.00           H
ATOM   2249  CB  CYX   149      42.251  33.770  33.077  1.00  0.00           C
ATOM   2250  HB2 CYX   149      42.268  34.086  32.034  1.00  0.00           H
ATOM   2251  HB3 CYX   149      42.261  34.655  33.713  1.00  0.00           H
ATOM   2252  SG  CYX   149      43.772  32.742  33.472  1.00  0.00           S
ATOM   2253  C   CYX   149      40.322  32.271  32.344  1.00  0.00           C
ATOM   2254  O   CYX   149      40.323  31.061  32.299  1.00  0.00           O
ATOM   2255  N   ALA   150      39.458  32.937  31.471  1.00  0.00           N
ATOM   2256  H   ALA   150      39.539  33.944  31.495  1.00  0.00           H
ATOM   2257  CA  ALA   150      38.606  32.217  30.484  1.00  0.00           C
ATOM   2258  HA  ALA   150      38.104  31.334  30.881  1.00  0.00           H
ATOM   2259  CB  ALA   150      37.498  33.227  29.993  1.00  0.00           C
ATOM   2260  HB1 ALA   150      37.839  34.092  29.426  1.00  0.00           H
ATOM   2261  HB2 ALA   150      36.758  32.708  29.382  1.00  0.00           H
ATOM   2262  HB3 ALA   150      36.892  33.516  30.851  1.00  0.00           H
ATOM   2263  C   ALA   150      39.572  31.716  29.343  1.00  0.00           C
ATOM   2264  O   ALA   150      40.325  32.526  28.800  1.00  0.00           O
ATOM   2265  N   CYX   151      39.477  30.450  28.862  1.00  0.00           N
ATOM   2266  H   CYX   151      38.775  29.845  29.265  1.00  0.00           H
ATOM   2267  CA  CYX   151      40.277  29.922  27.738  1.00  0.00           C
ATOM   2268  HA  CYX   151      40.762  30.704  27.153  1.00  0.00           H
ATOM   2269  CB  CYX   151      41.380  28.935  28.227  1.00  0.00           C
ATOM   2270  HB2 CYX   151      40.940  27.999  28.574  1.00  0.00           H
ATOM   2271  HB3 CYX   151      41.986  28.674  27.359  1.00  0.00           H
ATOM   2272  SG  CYX   151      42.700  29.564  29.225  1.00  0.00           S
ATOM   2273  C   CYX   151      39.311  29.122  26.793  1.00  0.00           C
ATOM   2274  O   CYX   151      38.449  28.386  27.323  1.00  0.00           O
ATOM   2275  N   VAL   152      39.386  29.401  25.458  1.00  0.00           N
ATOM   2276  H   VAL   152      39.846  30.282  25.280  1.00  0.00           H
ATOM   2277  CA  VAL   152      38.635  28.792  24.415  1.00  0.00           C
ATOM   2278  HA  VAL   152      38.634  27.732  24.668  1.00  0.00           H
ATOM   2279  CB  VAL   152      37.175  29.257  24.172  1.00  0.00           C
ATOM   2280  HB  VAL   152      36.887  29.101  23.132  1.00  0.00           H
ATOM   2281  CG1 VAL   152      36.274  28.444  25.114  1.00  0.00           C
ATOM   2282 HG11 VAL   152      35.213  28.572  24.898  1.00  0.00           H
ATOM   2283 HG12 VAL   152      36.553  27.401  24.971  1.00  0.00           H
ATOM   2284 HG13 VAL   152      36.503  28.808  26.115  1.00  0.00           H
ATOM   2285  CG2 VAL   152      36.847  30.696  24.385  1.00  0.00           C
ATOM   2286 HG21 VAL   152      37.088  31.102  25.368  1.00  0.00           H
ATOM   2287 HG22 VAL   152      37.357  31.271  23.613  1.00  0.00           H
ATOM   2288 HG23 VAL   152      35.773  30.848  24.287  1.00  0.00           H
ATOM   2289  C   VAL   152      39.372  28.983  23.064  1.00  0.00           C
ATOM   2290  O   VAL   152      39.959  30.045  22.798  1.00  0.00           O
ATOM   2291  N   ASN   153      39.345  27.879  22.288  1.00  0.00           N
ATOM   2292  H   ASN   153      38.795  27.143  22.710  1.00  0.00           H
ATOM   2293  CA  ASN   153      39.862  27.770  20.899  1.00  0.00           C
ATOM   2294  HA  ASN   153      39.872  26.725  20.588  1.00  0.00           H
ATOM   2295  CB  ASN   153      39.069  28.558  19.853  1.00  0.00           C
ATOM   2296  HB2 ASN   153      38.048  28.247  20.073  1.00  0.00           H
ATOM   2297  HB3 ASN   153      39.167  29.625  20.053  1.00  0.00           H
ATOM   2298  CG  ASN   153      39.225  28.126  18.424  1.00  0.00           C
ATOM   2299  OD1 ASN   153      39.677  28.937  17.619  1.00  0.00           O
ATOM   2300  ND2 ASN   153      38.971  26.890  18.065  1.00  0.00           N
ATOM   2301 HD21 ASN   153      39.248  26.526  17.164  1.00  0.00           H
ATOM   2302 HD22 ASN   153      38.616  26.244  18.756  1.00  0.00           H
ATOM   2303  C   ASN   153      41.342  28.037  20.938  1.00  0.00           C
ATOM   2304  O   ASN   153      41.860  28.535  19.959  1.00  0.00           O
ATOM   2305  N   GLY   154      42.147  27.630  21.940  1.00  0.00           N
ATOM   2306  H   GLY   154      41.772  27.007  22.641  1.00  0.00           H
ATOM   2307  CA  GLY   154      43.592  27.821  22.028  1.00  0.00           C
ATOM   2308  HA2 GLY   154      43.999  27.020  22.645  1.00  0.00           H
ATOM   2309  HA3 GLY   154      44.027  27.514  21.076  1.00  0.00           H
ATOM   2310  C   GLY   154      44.147  29.164  22.569  1.00  0.00           C
ATOM   2311  O   GLY   154      45.305  29.485  22.420  1.00  0.00           O
ATOM   2312  N   SER   155      43.258  29.892  23.193  1.00  0.00           N
ATOM   2313  H   SER   155      42.321  29.606  23.442  1.00  0.00           H
ATOM   2314  CA  SER   155      43.565  31.222  23.666  1.00  0.00           C
ATOM   2315  HA  SER   155      44.596  31.154  24.013  1.00  0.00           H
ATOM   2316  CB  SER   155      43.319  32.187  22.461  1.00  0.00           C
ATOM   2317  HB2 SER   155      43.822  31.907  21.535  1.00  0.00           H
ATOM   2318  HB3 SER   155      42.283  32.420  22.215  1.00  0.00           H
ATOM   2319  OG  SER   155      43.841  33.425  22.904  1.00  0.00           O
ATOM   2320  HG  SER   155      44.744  33.335  23.216  1.00  0.00           H
ATOM   2321  C   SER   155      42.779  31.590  24.955  1.00  0.00           C
ATOM   2322  O   SER   155      41.673  31.031  25.206  1.00  0.00           O
ATOM   2323  N   CYX   156      43.361  32.416  25.797  1.00  0.00           N
ATOM   2324  H   CYX   156      44.110  33.016  25.482  1.00  0.00           H
ATOM   2325  CA  CYX   156      42.791  32.799  27.021  1.00  0.00           C
ATOM   2326  HA  CYX   156      41.773  32.411  27.004  1.00  0.00           H
ATOM   2327  CB  CYX   156      43.526  32.140  28.182  1.00  0.00           C
ATOM   2328  HB2 CYX   156      44.422  32.752  28.273  1.00  0.00           H
ATOM   2329  HB3 CYX   156      42.920  32.317  29.071  1.00  0.00           H
ATOM   2330  SG  CYX   156      43.947  30.467  28.031  1.00  0.00           S
ATOM   2331  C   CYX   156      42.699  34.312  27.163  1.00  0.00           C
ATOM   2332  O   CYX   156      43.470  35.067  26.596  1.00  0.00           O
ATOM   2333  N   PHE   157      41.863  34.730  28.046  1.00  0.00           N
ATOM   2334  H   PHE   157      41.364  34.022  28.564  1.00  0.00           H
ATOM   2335  CA  PHE   157      41.509  36.168  28.106  1.00  0.00           C
ATOM   2336  HA  PHE   157      42.268  36.793  27.637  1.00  0.00           H
ATOM   2337  CB  PHE   157      40.123  36.461  27.386  1.00  0.00           C
ATOM   2338  HB2 PHE   157      39.387  36.001  28.046  1.00  0.00           H
ATOM   2339  HB3 PHE   157      39.998  37.544  27.367  1.00  0.00           H
ATOM   2340  CG  PHE   157      39.994  35.918  26.019  1.00  0.00           C
ATOM   2341  CD1 PHE   157      39.678  34.550  25.815  1.00  0.00           C
ATOM   2342  HD1 PHE   157      39.512  33.870  26.638  1.00  0.00           H
ATOM   2343  CE1 PHE   157      39.593  34.071  24.480  1.00  0.00           C
ATOM   2344  HE1 PHE   157      39.590  33.000  24.342  1.00  0.00           H
ATOM   2345  CZ  PHE   157      39.601  34.953  23.347  1.00  0.00           C
ATOM   2346  HZ  PHE   157      39.549  34.585  22.333  1.00  0.00           H
ATOM   2347  CE2 PHE   157      39.718  36.312  23.629  1.00  0.00           C
ATOM   2348  HE2 PHE   157      39.596  36.973  22.785  1.00  0.00           H
ATOM   2349  CD2 PHE   157      39.843  36.822  24.941  1.00  0.00           C
ATOM   2350  HD2 PHE   157      39.963  37.879  25.125  1.00  0.00           H
ATOM   2351  C   PHE   157      41.381  36.696  29.563  1.00  0.00           C
ATOM   2352  O   PHE   157      41.131  35.917  30.446  1.00  0.00           O
ATOM   2353  N   THR   158      41.580  37.995  29.760  1.00  0.00           N
ATOM   2354  H   THR   158      41.687  38.562  28.931  1.00  0.00           H
ATOM   2355  CA  THR   158      41.543  38.638  31.075  1.00  0.00           C
ATOM   2356  HA  THR   158      40.702  38.219  31.626  1.00  0.00           H
ATOM   2357  CB  THR   158      42.847  38.270  31.843  1.00  0.00           C
ATOM   2358  HB  THR   158      43.080  37.211  31.736  1.00  0.00           H
ATOM   2359  CG2 THR   158      44.024  39.129  31.308  1.00  0.00           C
ATOM   2360 HG21 THR   158      43.713  40.173  31.265  1.00  0.00           H
ATOM   2361 HG22 THR   158      44.839  39.024  32.025  1.00  0.00           H
ATOM   2362 HG23 THR   158      44.370  38.706  30.365  1.00  0.00           H
ATOM   2363  OG1 THR   158      42.791  38.667  33.150  1.00  0.00           O
ATOM   2364  HG1 THR   158      42.182  37.989  33.450  1.00  0.00           H
ATOM   2365  C   THR   158      41.229  40.096  31.048  1.00  0.00           C
ATOM   2366  O   THR   158      41.358  40.770  30.002  1.00  0.00           O
ATOM   2367  N   VAL   159      40.720  40.644  32.192  1.00  0.00           N
ATOM   2368  H   VAL   159      40.526  40.106  33.026  1.00  0.00           H
ATOM   2369  CA  VAL   159      40.609  42.177  32.427  1.00  0.00           C
ATOM   2370  HA  VAL   159      40.805  42.670  31.475  1.00  0.00           H
ATOM   2371  CB  VAL   159      39.205  42.565  32.865  1.00  0.00           C
ATOM   2372  HB  VAL   159      38.868  42.061  33.771  1.00  0.00           H
ATOM   2373  CG1 VAL   159      39.069  44.076  33.247  1.00  0.00           C
ATOM   2374 HG11 VAL   159      38.034  44.388  33.388  1.00  0.00           H
ATOM   2375 HG12 VAL   159      39.771  44.250  34.063  1.00  0.00           H
ATOM   2376 HG13 VAL   159      39.363  44.595  32.334  1.00  0.00           H
ATOM   2377  CG2 VAL   159      38.162  42.263  31.784  1.00  0.00           C
ATOM   2378 HG21 VAL   159      37.150  42.347  32.178  1.00  0.00           H
ATOM   2379 HG22 VAL   159      38.367  42.863  30.898  1.00  0.00           H
ATOM   2380 HG23 VAL   159      38.253  41.226  31.459  1.00  0.00           H
ATOM   2381  C   VAL   159      41.605  42.598  33.512  1.00  0.00           C
ATOM   2382  O   VAL   159      41.614  41.977  34.563  1.00  0.00           O
ATOM   2383  N   MET   160      42.357  43.710  33.442  1.00  0.00           N
ATOM   2384  H   MET   160      42.309  44.289  32.615  1.00  0.00           H
ATOM   2385  CA  MET   160      43.304  44.197  34.489  1.00  0.00           C
ATOM   2386  HA  MET   160      43.010  43.891  35.493  1.00  0.00           H
ATOM   2387  CB  MET   160      44.742  43.731  34.210  1.00  0.00           C
ATOM   2388  HB2 MET   160      45.200  44.416  33.496  1.00  0.00           H
ATOM   2389  HB3 MET   160      45.384  44.030  35.038  1.00  0.00           H
ATOM   2390  CG  MET   160      45.054  42.261  33.871  1.00  0.00           C
ATOM   2391  HG2 MET   160      44.587  41.582  34.585  1.00  0.00           H
ATOM   2392  HG3 MET   160      44.690  42.102  32.856  1.00  0.00           H
ATOM   2393  SD  MET   160      46.814  41.993  33.929  1.00  0.00           S
ATOM   2394  CE  MET   160      47.472  43.018  32.649  1.00  0.00           C
ATOM   2395  HE1 MET   160      47.138  42.698  31.662  1.00  0.00           H
ATOM   2396  HE2 MET   160      47.145  44.045  32.806  1.00  0.00           H
ATOM   2397  HE3 MET   160      48.546  43.138  32.789  1.00  0.00           H
ATOM   2398  C   MET   160      43.260  45.705  34.663  1.00  0.00           C
ATOM   2399  O   MET   160      42.804  46.383  33.813  1.00  0.00           O
ATOM   2400  N   THR   161      43.809  46.185  35.774  1.00  0.00           N
ATOM   2401  H   THR   161      44.457  45.613  36.297  1.00  0.00           H
ATOM   2402  CA  THR   161      43.398  47.466  36.403  1.00  0.00           C
ATOM   2403  HA  THR   161      42.823  48.117  35.747  1.00  0.00           H
ATOM   2404  CB  THR   161      42.356  47.187  37.515  1.00  0.00           C
ATOM   2405  HB  THR   161      42.896  46.655  38.298  1.00  0.00           H
ATOM   2406  CG2 THR   161      41.719  48.330  38.141  1.00  0.00           C
ATOM   2407 HG21 THR   161      41.202  48.029  39.052  1.00  0.00           H
ATOM   2408 HG22 THR   161      42.384  49.150  38.412  1.00  0.00           H
ATOM   2409 HG23 THR   161      41.005  48.646  37.380  1.00  0.00           H
ATOM   2410  OG1 THR   161      41.331  46.351  36.955  1.00  0.00           O
ATOM   2411  HG1 THR   161      40.679  46.948  36.579  1.00  0.00           H
ATOM   2412  C   THR   161      44.643  48.230  36.894  1.00  0.00           C
ATOM   2413  O   THR   161      45.472  47.716  37.591  1.00  0.00           O
ATOM   2414  N   ASP   162      44.668  49.605  36.605  1.00  0.00           N
ATOM   2415  H   ASP   162      43.970  49.987  35.982  1.00  0.00           H
ATOM   2416  CA  ASP   162      45.754  50.422  37.192  1.00  0.00           C
ATOM   2417  HA  ASP   162      46.164  49.968  38.094  1.00  0.00           H
ATOM   2418  CB  ASP   162      46.916  50.368  36.203  1.00  0.00           C
ATOM   2419  HB2 ASP   162      47.028  49.289  36.102  1.00  0.00           H
ATOM   2420  HB3 ASP   162      46.517  50.722  35.252  1.00  0.00           H
ATOM   2421  CG  ASP   162      48.224  50.990  36.634  1.00  0.00           C
ATOM   2422  OD1 ASP   162      49.185  51.049  35.876  1.00  0.00           O
ATOM   2423  OD2 ASP   162      48.353  51.393  37.833  1.00  0.00           O
ATOM   2424  C   ASP   162      45.395  51.865  37.495  1.00  0.00           C
ATOM   2425  O   ASP   162      44.564  52.413  36.716  1.00  0.00           O
ATOM   2426  N   GLY   163      45.749  52.413  38.664  1.00  0.00           N
ATOM   2427  H   GLY   163      46.120  51.717  39.295  1.00  0.00           H
ATOM   2428  CA  GLY   163      44.929  53.461  39.279  1.00  0.00           C
ATOM   2429  HA2 GLY   163      45.442  54.357  39.625  1.00  0.00           H
ATOM   2430  HA3 GLY   163      44.280  53.868  38.503  1.00  0.00           H
ATOM   2431  C   GLY   163      44.089  52.908  40.445  1.00  0.00           C
ATOM   2432  O   GLY   163      44.040  51.682  40.626  1.00  0.00           O
ATOM   2433  N   PRO   164      43.507  53.753  41.284  1.00  0.00           N
ATOM   2434  CD  PRO   164      43.326  55.145  40.912  1.00  0.00           C
ATOM   2435  HD2 PRO   164      43.032  55.247  39.868  1.00  0.00           H
ATOM   2436  HD3 PRO   164      44.177  55.814  41.048  1.00  0.00           H
ATOM   2437  CG  PRO   164      42.228  55.668  41.733  1.00  0.00           C
ATOM   2438  HG2 PRO   164      41.243  55.450  41.318  1.00  0.00           H
ATOM   2439  HG3 PRO   164      42.433  56.721  41.929  1.00  0.00           H
ATOM   2440  CB  PRO   164      42.332  54.783  42.943  1.00  0.00           C
ATOM   2441  HB2 PRO   164      41.456  54.871  43.585  1.00  0.00           H
ATOM   2442  HB3 PRO   164      43.217  55.174  43.444  1.00  0.00           H
ATOM   2443  CA  PRO   164      42.711  53.431  42.442  1.00  0.00           C
ATOM   2444  HA  PRO   164      43.325  52.930  43.193  1.00  0.00           H
ATOM   2445  C   PRO   164      41.419  52.646  42.236  1.00  0.00           C
ATOM   2446  O   PRO   164      40.903  52.442  41.127  1.00  0.00           O
ATOM   2447  N   SER   165      40.837  52.244  43.339  1.00  0.00           N
ATOM   2448  H   SER   165      41.396  52.247  44.180  1.00  0.00           H
ATOM   2449  CA  SER   165      39.558  51.463  43.466  1.00  0.00           C
ATOM   2450  HA  SER   165      39.493  50.936  42.515  1.00  0.00           H
ATOM   2451  CB  SER   165      39.725  50.447  44.665  1.00  0.00           C
ATOM   2452  HB2 SER   165      40.105  50.958  45.548  1.00  0.00           H
ATOM   2453  HB3 SER   165      38.765  49.963  44.848  1.00  0.00           H
ATOM   2454  OG  SER   165      40.648  49.461  44.290  1.00  0.00           O
ATOM   2455  HG  SER   165      40.155  48.835  43.752  1.00  0.00           H
ATOM   2456  C   SER   165      38.283  52.317  43.638  1.00  0.00           C
ATOM   2457  O   SER   165      37.186  51.769  43.460  1.00  0.00           O
ATOM   2458  N   ASN   166      38.350  53.613  44.105  1.00  0.00           N
ATOM   2459  H   ASN   166      39.235  53.871  44.519  1.00  0.00           H
ATOM   2460  CA  ASN   166      37.205  54.515  44.036  1.00  0.00           C
ATOM   2461  HA  ASN   166      36.345  54.089  43.522  1.00  0.00           H
ATOM   2462  CB  ASN   166      36.827  54.975  45.484  1.00  0.00           C
ATOM   2463  HB2 ASN   166      36.574  54.118  46.108  1.00  0.00           H
ATOM   2464  HB3 ASN   166      37.685  55.448  45.963  1.00  0.00           H
ATOM   2465  CG  ASN   166      35.658  55.956  45.492  1.00  0.00           C
ATOM   2466  OD1 ASN   166      34.528  55.583  45.217  1.00  0.00           O
ATOM   2467  ND2 ASN   166      35.930  57.300  45.592  1.00  0.00           N
ATOM   2468 HD21 ASN   166      35.221  57.825  45.099  1.00  0.00           H
ATOM   2469 HD22 ASN   166      36.808  57.705  45.885  1.00  0.00           H
ATOM   2470  C   ASN   166      37.506  55.650  43.057  1.00  0.00           C
ATOM   2471  O   ASN   166      38.648  56.070  42.889  1.00  0.00           O
ATOM   2472  N   GLY   167      36.529  56.293  42.469  1.00  0.00           N
ATOM   2473  H   GLY   167      35.584  56.101  42.770  1.00  0.00           H
ATOM   2474  CA  GLY   167      36.750  57.309  41.467  1.00  0.00           C
ATOM   2475  HA2 GLY   167      35.851  57.820  41.121  1.00  0.00           H
ATOM   2476  HA3 GLY   167      37.359  58.101  41.906  1.00  0.00           H
ATOM   2477  C   GLY   167      37.480  56.880  40.108  1.00  0.00           C
ATOM   2478  O   GLY   167      37.559  55.692  39.750  1.00  0.00           O
ATOM   2479  N   GLN   168      37.890  57.860  39.352  1.00  0.00           N
ATOM   2480  H   GLN   168      37.828  58.823  39.651  1.00  0.00           H
ATOM   2481  CA  GLN   168      38.465  57.669  38.025  1.00  0.00           C
ATOM   2482  HA  GLN   168      37.759  56.974  37.569  1.00  0.00           H
ATOM   2483  CB  GLN   168      38.553  58.903  37.134  1.00  0.00           C
ATOM   2484  HB2 GLN   168      37.578  59.388  37.189  1.00  0.00           H
ATOM   2485  HB3 GLN   168      39.223  59.570  37.675  1.00  0.00           H
ATOM   2486  CG  GLN   168      38.858  58.571  35.658  1.00  0.00           C
ATOM   2487  HG2 GLN   168      39.868  58.162  35.607  1.00  0.00           H
ATOM   2488  HG3 GLN   168      38.197  57.780  35.304  1.00  0.00           H
ATOM   2489  CD  GLN   168      38.618  59.783  34.785  1.00  0.00           C
ATOM   2490  OE1 GLN   168      37.476  60.166  34.623  1.00  0.00           O
ATOM   2491  NE2 GLN   168      39.621  60.548  34.315  1.00  0.00           N
ATOM   2492 HE21 GLN   168      40.587  60.338  34.522  1.00  0.00           H
ATOM   2493 HE22 GLN   168      39.258  61.284  33.726  1.00  0.00           H
ATOM   2494  C   GLN   168      39.769  56.831  38.007  1.00  0.00           C
ATOM   2495  O   GLN   168      40.749  57.216  38.619  1.00  0.00           O
ATOM   2496  N   ALA   169      39.803  55.686  37.279  1.00  0.00           N
ATOM   2497  H   ALA   169      39.009  55.522  36.678  1.00  0.00           H
ATOM   2498  CA  ALA   169      40.999  54.922  37.174  1.00  0.00           C
ATOM   2499  HA  ALA   169      41.874  55.568  37.245  1.00  0.00           H
ATOM   2500  CB  ALA   169      41.016  53.883  38.292  1.00  0.00           C
ATOM   2501  HB1 ALA   169      40.877  54.442  39.217  1.00  0.00           H
ATOM   2502  HB2 ALA   169      40.227  53.138  38.183  1.00  0.00           H
ATOM   2503  HB3 ALA   169      41.972  53.431  38.560  1.00  0.00           H
ATOM   2504  C   ALA   169      40.994  54.287  35.744  1.00  0.00           C
ATOM   2505  O   ALA   169      40.096  54.594  34.956  1.00  0.00           O
ATOM   2506  N   SER   170      42.074  53.514  35.424  1.00  0.00           N
ATOM   2507  H   SER   170      42.759  53.255  36.120  1.00  0.00           H
ATOM   2508  CA  SER   170      42.184  52.934  34.031  1.00  0.00           C
ATOM   2509  HA  SER   170      41.435  53.392  33.386  1.00  0.00           H
ATOM   2510  CB  SER   170      43.393  53.439  33.316  1.00  0.00           C
ATOM   2511  HB2 SER   170      43.415  54.526  33.371  1.00  0.00           H
ATOM   2512  HB3 SER   170      44.244  53.142  33.929  1.00  0.00           H
ATOM   2513  OG  SER   170      43.476  52.930  32.000  1.00  0.00           O
ATOM   2514  HG  SER   170      42.690  53.250  31.550  1.00  0.00           H
ATOM   2515  C   SER   170      42.028  51.366  33.896  1.00  0.00           C
ATOM   2516  O   SER   170      42.373  50.659  34.879  1.00  0.00           O
ATOM   2517  N   TYR   171      41.562  50.842  32.805  1.00  0.00           N
ATOM   2518  H   TYR   171      41.478  51.404  31.970  1.00  0.00           H
ATOM   2519  CA  TYR   171      41.257  49.440  32.747  1.00  0.00           C
ATOM   2520  HA  TYR   171      41.705  48.815  33.519  1.00  0.00           H
ATOM   2521  CB  TYR   171      39.743  49.231  33.020  1.00  0.00           C
ATOM   2522  HB2 TYR   171      39.144  49.093  32.120  1.00  0.00           H
ATOM   2523  HB3 TYR   171      39.639  48.302  33.581  1.00  0.00           H
ATOM   2524  CG  TYR   171      38.961  50.347  33.783  1.00  0.00           C
ATOM   2525  CD1 TYR   171      38.341  51.443  33.083  1.00  0.00           C
ATOM   2526  HD1 TYR   171      38.306  51.429  32.003  1.00  0.00           H
ATOM   2527  CE1 TYR   171      37.876  52.534  33.767  1.00  0.00           C
ATOM   2528  HE1 TYR   171      37.584  53.408  33.203  1.00  0.00           H
ATOM   2529  CZ  TYR   171      37.949  52.535  35.190  1.00  0.00           C
ATOM   2530  OH  TYR   171      37.540  53.681  35.846  1.00  0.00           O
ATOM   2531  HH  TYR   171      36.711  53.937  35.436  1.00  0.00           H
ATOM   2532  CE2 TYR   171      38.447  51.416  35.865  1.00  0.00           C
ATOM   2533  HE2 TYR   171      38.522  51.482  36.941  1.00  0.00           H
ATOM   2534  CD2 TYR   171      38.948  50.346  35.145  1.00  0.00           C
ATOM   2535  HD2 TYR   171      39.331  49.509  35.709  1.00  0.00           H
ATOM   2536  C   TYR   171      41.659  48.916  31.375  1.00  0.00           C
ATOM   2537  O   TYR   171      41.590  49.663  30.364  1.00  0.00           O
ATOM   2538  N   LYS   172      41.984  47.638  31.260  1.00  0.00           N
ATOM   2539  H   LYS   172      42.138  47.071  32.081  1.00  0.00           H
ATOM   2540  CA  LYS   172      42.276  46.997  30.010  1.00  0.00           C
ATOM   2541  HA  LYS   172      41.764  47.502  29.191  1.00  0.00           H
ATOM   2542  CB  LYS   172      43.792  47.011  29.760  1.00  0.00           C
ATOM   2543  HB2 LYS   172      44.203  46.624  30.692  1.00  0.00           H
ATOM   2544  HB3 LYS   172      44.009  46.322  28.943  1.00  0.00           H
ATOM   2545  CG  LYS   172      44.341  48.361  29.382  1.00  0.00           C
ATOM   2546  HG2 LYS   172      43.732  48.487  28.486  1.00  0.00           H
ATOM   2547  HG3 LYS   172      44.180  49.071  30.193  1.00  0.00           H
ATOM   2548  CD  LYS   172      45.846  48.487  29.101  1.00  0.00           C
ATOM   2549  HD2 LYS   172      46.344  48.321  30.057  1.00  0.00           H
ATOM   2550  HD3 LYS   172      46.132  47.681  28.424  1.00  0.00           H
ATOM   2551  CE  LYS   172      46.226  49.809  28.459  1.00  0.00           C
ATOM   2552  HE2 LYS   172      45.684  49.936  27.522  1.00  0.00           H
ATOM   2553  HE3 LYS   172      46.018  50.616  29.161  1.00  0.00           H
ATOM   2554  NZ  LYS   172      47.686  49.807  28.238  1.00  0.00           N
ATOM   2555  HZ1 LYS   172      47.986  49.098  27.585  1.00  0.00           H
ATOM   2556  HZ2 LYS   172      47.891  50.677  27.769  1.00  0.00           H
ATOM   2557  HZ3 LYS   172      48.248  49.634  29.059  1.00  0.00           H
ATOM   2558  C   LYS   172      41.757  45.546  29.925  1.00  0.00           C
ATOM   2559  O   LYS   172      41.994  44.828  30.916  1.00  0.00           O
ATOM   2560  N   ILE   173      41.306  45.130  28.777  1.00  0.00           N
ATOM   2561  H   ILE   173      41.196  45.787  28.019  1.00  0.00           H
ATOM   2562  CA  ILE   173      41.104  43.692  28.414  1.00  0.00           C
ATOM   2563  HA  ILE   173      41.028  43.096  29.323  1.00  0.00           H
ATOM   2564  CB  ILE   173      39.815  43.578  27.564  1.00  0.00           C
ATOM   2565  HB  ILE   173      40.005  43.604  26.490  1.00  0.00           H
ATOM   2566  CG2 ILE   173      39.199  42.117  27.657  1.00  0.00           C
ATOM   2567 HG21 ILE   173      39.829  41.341  27.224  1.00  0.00           H
ATOM   2568 HG22 ILE   173      38.925  42.030  28.709  1.00  0.00           H
ATOM   2569 HG23 ILE   173      38.249  42.085  27.125  1.00  0.00           H
ATOM   2570  CG1 ILE   173      38.730  44.644  27.856  1.00  0.00           C
ATOM   2571 HG12 ILE   173      38.490  44.685  28.919  1.00  0.00           H
ATOM   2572 HG13 ILE   173      39.055  45.654  27.606  1.00  0.00           H
ATOM   2573  CD1 ILE   173      37.492  44.495  26.969  1.00  0.00           C
ATOM   2574 HD11 ILE   173      36.853  43.669  27.280  1.00  0.00           H
ATOM   2575 HD12 ILE   173      36.957  45.445  27.002  1.00  0.00           H
ATOM   2576 HD13 ILE   173      37.771  44.375  25.923  1.00  0.00           H
ATOM   2577  C   ILE   173      42.257  43.098  27.593  1.00  0.00           C
ATOM   2578  O   ILE   173      42.799  43.836  26.728  1.00  0.00           O
ATOM   2579  N   PHE   174      42.552  41.823  27.663  1.00  0.00           N
ATOM   2580  H   PHE   174      42.074  41.300  28.382  1.00  0.00           H
ATOM   2581  CA  PHE   174      43.676  41.136  26.974  1.00  0.00           C
ATOM   2582  HA  PHE   174      43.983  41.718  26.105  1.00  0.00           H
ATOM   2583  CB  PHE   174      44.853  40.917  27.958  1.00  0.00           C
ATOM   2584  HB2 PHE   174      44.473  40.320  28.787  1.00  0.00           H
ATOM   2585  HB3 PHE   174      45.681  40.490  27.393  1.00  0.00           H
ATOM   2586  CG  PHE   174      45.456  42.152  28.558  1.00  0.00           C
ATOM   2587  CD1 PHE   174      44.840  42.788  29.632  1.00  0.00           C
ATOM   2588  HD1 PHE   174      43.899  42.392  29.986  1.00  0.00           H
ATOM   2589  CE1 PHE   174      45.377  43.933  30.210  1.00  0.00           C
ATOM   2590  HE1 PHE   174      44.838  44.383  31.031  1.00  0.00           H
ATOM   2591  CZ  PHE   174      46.488  44.539  29.695  1.00  0.00           C
ATOM   2592  HZ  PHE   174      46.862  45.493  30.035  1.00  0.00           H
ATOM   2593  CE2 PHE   174      47.122  43.978  28.545  1.00  0.00           C
ATOM   2594  HE2 PHE   174      48.063  44.346  28.165  1.00  0.00           H
ATOM   2595  CD2 PHE   174      46.588  42.818  27.962  1.00  0.00           C
ATOM   2596  HD2 PHE   174      47.062  42.463  27.058  1.00  0.00           H
ATOM   2597  C   PHE   174      43.287  39.732  26.457  1.00  0.00           C
ATOM   2598  O   PHE   174      42.423  39.055  27.029  1.00  0.00           O
ATOM   2599  N   LYS   175      43.997  39.338  25.368  1.00  0.00           N
ATOM   2600  H   LYS   175      44.666  40.017  25.034  1.00  0.00           H
ATOM   2601  CA  LYS   175      43.906  37.966  24.817  1.00  0.00           C
ATOM   2602  HA  LYS   175      43.376  37.213  25.401  1.00  0.00           H
ATOM   2603  CB  LYS   175      43.294  38.029  23.379  1.00  0.00           C
ATOM   2604  HB2 LYS   175      42.267  38.392  23.448  1.00  0.00           H
ATOM   2605  HB3 LYS   175      43.922  38.692  22.785  1.00  0.00           H
ATOM   2606  CG  LYS   175      43.129  36.642  22.773  1.00  0.00           C
ATOM   2607  HG2 LYS   175      44.141  36.241  22.736  1.00  0.00           H
ATOM   2608  HG3 LYS   175      42.367  36.173  23.395  1.00  0.00           H
ATOM   2609  CD  LYS   175      42.626  36.763  21.311  1.00  0.00           C
ATOM   2610  HD2 LYS   175      41.611  37.154  21.253  1.00  0.00           H
ATOM   2611  HD3 LYS   175      43.257  37.441  20.734  1.00  0.00           H
ATOM   2612  CE  LYS   175      42.557  35.373  20.649  1.00  0.00           C
ATOM   2613  HE2 LYS   175      43.536  34.897  20.630  1.00  0.00           H
ATOM   2614  HE3 LYS   175      41.879  34.673  21.138  1.00  0.00           H
ATOM   2615  NZ  LYS   175      41.976  35.495  19.301  1.00  0.00           N
ATOM   2616  HZ1 LYS   175      42.230  34.736  18.686  1.00  0.00           H
ATOM   2617  HZ2 LYS   175      40.981  35.642  19.391  1.00  0.00           H
ATOM   2618  HZ3 LYS   175      42.255  36.359  18.861  1.00  0.00           H
ATOM   2619  C   LYS   175      45.365  37.428  24.736  1.00  0.00           C
ATOM   2620  O   LYS   175      46.222  38.193  24.347  1.00  0.00           O
ATOM   2621  N   MET   176      45.507  36.106  24.978  1.00  0.00           N
ATOM   2622  H   MET   176      44.671  35.661  25.329  1.00  0.00           H
ATOM   2623  CA  MET   176      46.790  35.422  25.215  1.00  0.00           C
ATOM   2624  HA  MET   176      47.601  36.066  24.873  1.00  0.00           H
ATOM   2625  CB  MET   176      47.053  35.200  26.742  1.00  0.00           C
ATOM   2626  HB2 MET   176      46.229  34.628  27.169  1.00  0.00           H
ATOM   2627  HB3 MET   176      47.985  34.642  26.829  1.00  0.00           H
ATOM   2628  CG  MET   176      47.194  36.490  27.618  1.00  0.00           C
ATOM   2629  HG2 MET   176      47.840  36.318  28.480  1.00  0.00           H
ATOM   2630  HG3 MET   176      47.649  37.289  27.034  1.00  0.00           H
ATOM   2631  SD  MET   176      45.614  37.211  28.076  1.00  0.00           S
ATOM   2632  CE  MET   176      45.247  36.048  29.450  1.00  0.00           C
ATOM   2633  HE1 MET   176      44.385  36.481  29.958  1.00  0.00           H
ATOM   2634  HE2 MET   176      44.900  35.056  29.158  1.00  0.00           H
ATOM   2635  HE3 MET   176      46.016  35.957  30.216  1.00  0.00           H
ATOM   2636  C   MET   176      46.962  34.096  24.441  1.00  0.00           C
ATOM   2637  O   MET   176      45.994  33.342  24.315  1.00  0.00           O
ATOM   2638  N   GLU   177      48.156  33.875  23.869  1.00  0.00           N
ATOM   2639  H   GLU   177      48.774  34.668  23.969  1.00  0.00           H
ATOM   2640  CA  GLU   177      48.414  32.776  22.952  1.00  0.00           C
ATOM   2641  HA  GLU   177      47.774  31.941  23.238  1.00  0.00           H
ATOM   2642  CB  GLU   177      47.953  33.217  21.486  1.00  0.00           C
ATOM   2643  HB2 GLU   177      46.885  33.424  21.547  1.00  0.00           H
ATOM   2644  HB3 GLU   177      48.395  34.139  21.112  1.00  0.00           H
ATOM   2645  CG  GLU   177      48.156  32.256  20.362  1.00  0.00           C
ATOM   2646  HG2 GLU   177      49.221  32.248  20.131  1.00  0.00           H
ATOM   2647  HG3 GLU   177      47.873  31.218  20.536  1.00  0.00           H
ATOM   2648  CD  GLU   177      47.340  32.710  19.116  1.00  0.00           C
ATOM   2649  OE1 GLU   177      46.330  32.089  18.809  1.00  0.00           O
ATOM   2650  OE2 GLU   177      47.647  33.741  18.471  1.00  0.00           O
ATOM   2651  C   GLU   177      49.930  32.328  23.077  1.00  0.00           C
ATOM   2652  O   GLU   177      50.816  33.195  23.097  1.00  0.00           O
ATOM   2653  N   LYS   178      50.175  31.018  23.235  1.00  0.00           N
ATOM   2654  H   LYS   178      49.407  30.370  23.131  1.00  0.00           H
ATOM   2655  CA  LYS   178      51.515  30.502  23.563  1.00  0.00           C
ATOM   2656  HA  LYS   178      51.379  29.438  23.755  1.00  0.00           H
ATOM   2657  CB  LYS   178      52.375  30.531  22.324  1.00  0.00           C
ATOM   2658  HB2 LYS   178      52.747  31.529  22.091  1.00  0.00           H
ATOM   2659  HB3 LYS   178      53.224  29.854  22.408  1.00  0.00           H
ATOM   2660  CG  LYS   178      51.728  30.067  21.063  1.00  0.00           C
ATOM   2661  HG2 LYS   178      50.851  30.689  20.888  1.00  0.00           H
ATOM   2662  HG3 LYS   178      52.427  30.272  20.253  1.00  0.00           H
ATOM   2663  CD  LYS   178      51.361  28.576  21.093  1.00  0.00           C
ATOM   2664  HD2 LYS   178      52.293  28.030  20.942  1.00  0.00           H
ATOM   2665  HD3 LYS   178      50.969  28.242  22.052  1.00  0.00           H
ATOM   2666  CE  LYS   178      50.365  28.340  19.993  1.00  0.00           C
ATOM   2667  HE2 LYS   178      49.418  28.815  20.247  1.00  0.00           H
ATOM   2668  HE3 LYS   178      50.717  28.671  19.015  1.00  0.00           H
ATOM   2669  NZ  LYS   178      50.079  26.903  19.924  1.00  0.00           N
ATOM   2670  HZ1 LYS   178      49.452  26.694  20.688  1.00  0.00           H
ATOM   2671  HZ2 LYS   178      49.732  26.590  19.029  1.00  0.00           H
ATOM   2672  HZ3 LYS   178      50.964  26.424  20.020  1.00  0.00           H
ATOM   2673  C   LYS   178      52.289  31.169  24.793  1.00  0.00           C
ATOM   2674  O   LYS   178      53.497  31.424  24.757  1.00  0.00           O
ATOM   2675  N   GLY   179      51.565  31.585  25.820  1.00  0.00           N
ATOM   2676  H   GLY   179      50.658  31.147  25.902  1.00  0.00           H
ATOM   2677  CA  GLY   179      52.109  32.226  27.019  1.00  0.00           C
ATOM   2678  HA2 GLY   179      51.494  31.842  27.833  1.00  0.00           H
ATOM   2679  HA3 GLY   179      53.120  31.842  27.156  1.00  0.00           H
ATOM   2680  C   GLY   179      52.209  33.735  26.948  1.00  0.00           C
ATOM   2681  O   GLY   179      52.574  34.393  27.949  1.00  0.00           O
ATOM   2682  N   LYS   180      51.985  34.298  25.722  1.00  0.00           N
ATOM   2683  H   LYS   180      51.430  33.697  25.130  1.00  0.00           H
ATOM   2684  CA  LYS   180      52.303  35.710  25.348  1.00  0.00           C
ATOM   2685  HA  LYS   180      52.860  36.247  26.116  1.00  0.00           H
ATOM   2686  CB  LYS   180      53.193  35.736  24.089  1.00  0.00           C
ATOM   2687  HB2 LYS   180      52.628  35.169  23.350  1.00  0.00           H
ATOM   2688  HB3 LYS   180      53.295  36.718  23.629  1.00  0.00           H
ATOM   2689  CG  LYS   180      54.492  35.047  24.390  1.00  0.00           C
ATOM   2690  HG2 LYS   180      54.919  35.475  25.297  1.00  0.00           H
ATOM   2691  HG3 LYS   180      54.318  33.971  24.433  1.00  0.00           H
ATOM   2692  CD  LYS   180      55.506  35.369  23.246  1.00  0.00           C
ATOM   2693  HD2 LYS   180      55.168  34.776  22.396  1.00  0.00           H
ATOM   2694  HD3 LYS   180      55.540  36.434  23.016  1.00  0.00           H
ATOM   2695  CE  LYS   180      56.881  34.918  23.765  1.00  0.00           C
ATOM   2696  HE2 LYS   180      57.030  35.489  24.682  1.00  0.00           H
ATOM   2697  HE3 LYS   180      56.840  33.884  24.110  1.00  0.00           H
ATOM   2698  NZ  LYS   180      57.980  35.028  22.781  1.00  0.00           N
ATOM   2699  HZ1 LYS   180      57.905  34.383  22.007  1.00  0.00           H
ATOM   2700  HZ2 LYS   180      57.947  35.925  22.318  1.00  0.00           H
ATOM   2701  HZ3 LYS   180      58.845  34.994  23.302  1.00  0.00           H
ATOM   2702  C   LYS   180      51.014  36.492  25.049  1.00  0.00           C
ATOM   2703  O   LYS   180      49.965  35.945  24.728  1.00  0.00           O
ATOM   2704  N   VAL   181      51.165  37.839  25.069  1.00  0.00           N
ATOM   2705  H   VAL   181      52.120  38.145  25.186  1.00  0.00           H
ATOM   2706  CA  VAL   181      50.070  38.795  24.829  1.00  0.00           C
ATOM   2707  HA  VAL   181      49.093  38.472  25.189  1.00  0.00           H
ATOM   2708  CB  VAL   181      50.268  40.127  25.653  1.00  0.00           C
ATOM   2709  HB  VAL   181      51.146  40.659  25.286  1.00  0.00           H
ATOM   2710  CG1 VAL   181      49.142  41.162  25.569  1.00  0.00           C
ATOM   2711 HG11 VAL   181      48.937  41.269  24.503  1.00  0.00           H
ATOM   2712 HG12 VAL   181      48.224  40.683  25.909  1.00  0.00           H
ATOM   2713 HG13 VAL   181      49.458  42.131  25.954  1.00  0.00           H
ATOM   2714  CG2 VAL   181      50.453  39.851  27.156  1.00  0.00           C
ATOM   2715 HG21 VAL   181      50.523  40.732  27.794  1.00  0.00           H
ATOM   2716 HG22 VAL   181      49.637  39.217  27.504  1.00  0.00           H
ATOM   2717 HG23 VAL   181      51.324  39.210  27.290  1.00  0.00           H
ATOM   2718  C   VAL   181      50.005  39.003  23.277  1.00  0.00           C
ATOM   2719  O   VAL   181      51.033  39.257  22.650  1.00  0.00           O
ATOM   2720  N   VAL   182      48.765  38.979  22.694  1.00  0.00           N
ATOM   2721  H   VAL   182      47.982  38.816  23.311  1.00  0.00           H
ATOM   2722  CA  VAL   182      48.598  38.980  21.263  1.00  0.00           C
ATOM   2723  HA  VAL   182      49.500  39.305  20.745  1.00  0.00           H
ATOM   2724  CB  VAL   182      48.365  37.525  20.836  1.00  0.00           C
ATOM   2725  HB  VAL   182      49.017  36.942  21.486  1.00  0.00           H
ATOM   2726  CG1 VAL   182      46.883  37.050  20.873  1.00  0.00           C
ATOM   2727 HG11 VAL   182      46.291  37.451  20.050  1.00  0.00           H
ATOM   2728 HG12 VAL   182      46.776  35.967  20.939  1.00  0.00           H
ATOM   2729 HG13 VAL   182      46.410  37.527  21.733  1.00  0.00           H
ATOM   2730  CG2 VAL   182      48.871  37.284  19.431  1.00  0.00           C
ATOM   2731 HG21 VAL   182      49.899  37.643  19.365  1.00  0.00           H
ATOM   2732 HG22 VAL   182      48.806  36.202  19.310  1.00  0.00           H
ATOM   2733 HG23 VAL   182      48.285  37.876  18.729  1.00  0.00           H
ATOM   2734  C   VAL   182      47.373  39.869  20.792  1.00  0.00           C
ATOM   2735  O   VAL   182      47.196  39.981  19.593  1.00  0.00           O
ATOM   2736  N   LYS   183      46.507  40.458  21.658  1.00  0.00           N
ATOM   2737  H   LYS   183      46.604  40.276  22.646  1.00  0.00           H
ATOM   2738  CA  LYS   183      45.537  41.538  21.448  1.00  0.00           C
ATOM   2739  HA  LYS   183      46.106  42.332  20.968  1.00  0.00           H
ATOM   2740  CB  LYS   183      44.420  41.138  20.476  1.00  0.00           C
ATOM   2741  HB2 LYS   183      44.858  40.853  19.519  1.00  0.00           H
ATOM   2742  HB3 LYS   183      43.732  40.376  20.843  1.00  0.00           H
ATOM   2743  CG  LYS   183      43.520  42.330  20.064  1.00  0.00           C
ATOM   2744  HG2 LYS   183      42.727  42.557  20.779  1.00  0.00           H
ATOM   2745  HG3 LYS   183      44.000  43.241  19.710  1.00  0.00           H
ATOM   2746  CD  LYS   183      42.786  41.880  18.743  1.00  0.00           C
ATOM   2747  HD2 LYS   183      43.471  41.764  17.904  1.00  0.00           H
ATOM   2748  HD3 LYS   183      42.344  40.891  18.868  1.00  0.00           H
ATOM   2749  CE  LYS   183      41.594  42.825  18.400  1.00  0.00           C
ATOM   2750  HE2 LYS   183      40.978  42.816  19.299  1.00  0.00           H
ATOM   2751  HE3 LYS   183      41.946  43.843  18.230  1.00  0.00           H
ATOM   2752  NZ  LYS   183      40.804  42.391  17.273  1.00  0.00           N
ATOM   2753  HZ1 LYS   183      41.399  42.380  16.456  1.00  0.00           H
ATOM   2754  HZ2 LYS   183      40.450  41.459  17.440  1.00  0.00           H
ATOM   2755  HZ3 LYS   183      39.978  42.965  17.185  1.00  0.00           H
ATOM   2756  C   LYS   183      44.994  42.067  22.766  1.00  0.00           C
ATOM   2757  O   LYS   183      44.836  41.350  23.720  1.00  0.00           O
ATOM   2758  N   SER   184      44.772  43.376  22.867  1.00  0.00           N
ATOM   2759  H   SER   184      44.870  43.872  21.992  1.00  0.00           H
ATOM   2760  CA  SER   184      44.304  44.180  24.049  1.00  0.00           C
ATOM   2761  HA  SER   184      43.443  43.618  24.413  1.00  0.00           H
ATOM   2762  CB  SER   184      45.308  44.276  25.154  1.00  0.00           C
ATOM   2763  HB2 SER   184      44.895  44.618  26.103  1.00  0.00           H
ATOM   2764  HB3 SER   184      45.556  43.250  25.423  1.00  0.00           H
ATOM   2765  OG  SER   184      46.488  44.940  24.669  1.00  0.00           O
ATOM   2766  HG  SER   184      46.490  44.776  23.723  1.00  0.00           H
ATOM   2767  C   SER   184      43.636  45.519  23.754  1.00  0.00           C
ATOM   2768  O   SER   184      43.897  46.196  22.711  1.00  0.00           O
ATOM   2769  N   VAL   185      42.802  46.012  24.725  1.00  0.00           N
ATOM   2770  H   VAL   185      42.585  45.377  25.480  1.00  0.00           H
ATOM   2771  CA  VAL   185      41.813  47.065  24.524  1.00  0.00           C
ATOM   2772  HA  VAL   185      42.170  47.790  23.792  1.00  0.00           H
ATOM   2773  CB  VAL   185      40.374  46.575  23.998  1.00  0.00           C
ATOM   2774  HB  VAL   185      39.894  45.990  24.782  1.00  0.00           H
ATOM   2775  CG1 VAL   185      39.461  47.716  23.579  1.00  0.00           C
ATOM   2776 HG11 VAL   185      39.535  48.487  24.347  1.00  0.00           H
ATOM   2777 HG12 VAL   185      39.718  48.092  22.589  1.00  0.00           H
ATOM   2778 HG13 VAL   185      38.428  47.370  23.558  1.00  0.00           H
ATOM   2779  CG2 VAL   185      40.492  45.707  22.782  1.00  0.00           C
ATOM   2780 HG21 VAL   185      39.538  45.329  22.412  1.00  0.00           H
ATOM   2781 HG22 VAL   185      40.982  46.199  21.942  1.00  0.00           H
ATOM   2782 HG23 VAL   185      41.108  44.883  23.143  1.00  0.00           H
ATOM   2783  C   VAL   185      41.522  47.802  25.801  1.00  0.00           C
ATOM   2784  O   VAL   185      40.933  47.253  26.738  1.00  0.00           O
ATOM   2785  N   GLU   186      41.870  49.062  25.885  1.00  0.00           N
ATOM   2786  H   GLU   186      42.422  49.441  25.128  1.00  0.00           H
ATOM   2787  CA  GLU   186      41.455  49.976  26.967  1.00  0.00           C
ATOM   2788  HA  GLU   186      41.600  49.357  27.852  1.00  0.00           H
ATOM   2789  CB  GLU   186      42.242  51.265  26.989  1.00  0.00           C
ATOM   2790  HB2 GLU   186      41.978  51.692  27.956  1.00  0.00           H
ATOM   2791  HB3 GLU   186      43.305  51.025  26.988  1.00  0.00           H
ATOM   2792  CG  GLU   186      41.942  52.369  26.067  1.00  0.00           C
ATOM   2793  HG2 GLU   186      40.896  52.653  26.182  1.00  0.00           H
ATOM   2794  HG3 GLU   186      42.317  53.317  26.454  1.00  0.00           H
ATOM   2795  CD  GLU   186      42.482  52.124  24.589  1.00  0.00           C
ATOM   2796  OE1 GLU   186      42.928  51.024  24.249  1.00  0.00           O
ATOM   2797  OE2 GLU   186      42.368  53.013  23.692  1.00  0.00           O
ATOM   2798  C   GLU   186      39.953  50.272  26.945  1.00  0.00           C
ATOM   2799  O   GLU   186      39.324  50.657  25.929  1.00  0.00           O
ATOM   2800  N   LEU   187      39.341  50.175  28.131  1.00  0.00           N
ATOM   2801  H   LEU   187      40.002  50.028  28.881  1.00  0.00           H
ATOM   2802  CA  LEU   187      37.985  50.680  28.457  1.00  0.00           C
ATOM   2803  HA  LEU   187      37.424  50.598  27.526  1.00  0.00           H
ATOM   2804  CB  LEU   187      37.340  49.718  29.492  1.00  0.00           C
ATOM   2805  HB2 LEU   187      37.854  49.802  30.450  1.00  0.00           H
ATOM   2806  HB3 LEU   187      36.342  50.109  29.686  1.00  0.00           H
ATOM   2807  CG  LEU   187      37.290  48.194  29.170  1.00  0.00           C
ATOM   2808  HG  LEU   187      38.230  47.782  28.803  1.00  0.00           H
ATOM   2809  CD1 LEU   187      36.879  47.447  30.406  1.00  0.00           C
ATOM   2810 HD11 LEU   187      35.899  47.610  30.853  1.00  0.00           H
ATOM   2811 HD12 LEU   187      37.010  46.381  30.221  1.00  0.00           H
ATOM   2812 HD13 LEU   187      37.590  47.657  31.204  1.00  0.00           H
ATOM   2813  CD2 LEU   187      36.097  47.995  28.193  1.00  0.00           C
ATOM   2814 HD21 LEU   187      35.155  48.325  28.628  1.00  0.00           H
ATOM   2815 HD22 LEU   187      36.290  48.468  27.230  1.00  0.00           H
ATOM   2816 HD23 LEU   187      36.040  46.909  28.130  1.00  0.00           H
ATOM   2817  C   LEU   187      38.020  52.225  28.854  1.00  0.00           C
ATOM   2818  O   LEU   187      38.846  52.569  29.697  1.00  0.00           O
ATOM   2819  N   ASP   188      37.264  53.024  28.193  1.00  0.00           N
ATOM   2820  H   ASP   188      36.549  52.544  27.667  1.00  0.00           H
ATOM   2821  CA  ASP   188      37.521  54.470  28.073  1.00  0.00           C
ATOM   2822  HA  ASP   188      38.229  54.677  28.874  1.00  0.00           H
ATOM   2823  CB  ASP   188      38.317  54.794  26.780  1.00  0.00           C
ATOM   2824  HB2 ASP   188      38.851  55.744  26.763  1.00  0.00           H
ATOM   2825  HB3 ASP   188      39.180  54.130  26.762  1.00  0.00           H
ATOM   2826  CG  ASP   188      37.556  54.600  25.410  1.00  0.00           C
ATOM   2827  OD1 ASP   188      36.288  54.401  25.367  1.00  0.00           O
ATOM   2828  OD2 ASP   188      38.209  54.432  24.361  1.00  0.00           O
ATOM   2829  C   ASP   188      36.244  55.416  28.206  1.00  0.00           C
ATOM   2830  O   ASP   188      36.478  56.580  28.119  1.00  0.00           O
ATOM   2831  N   ALA   189      35.071  54.841  28.371  1.00  0.00           N
ATOM   2832  H   ALA   189      35.167  53.862  28.604  1.00  0.00           H
ATOM   2833  CA  ALA   189      33.877  55.574  28.721  1.00  0.00           C
ATOM   2834  HA  ALA   189      33.667  56.403  28.044  1.00  0.00           H
ATOM   2835  CB  ALA   189      32.830  54.505  28.603  1.00  0.00           C
ATOM   2836  HB1 ALA   189      32.880  53.714  29.351  1.00  0.00           H
ATOM   2837  HB2 ALA   189      31.786  54.799  28.704  1.00  0.00           H
ATOM   2838  HB3 ALA   189      32.907  54.117  27.588  1.00  0.00           H
ATOM   2839  C   ALA   189      33.913  56.171  30.165  1.00  0.00           C
ATOM   2840  O   ALA   189      34.465  55.475  31.044  1.00  0.00           O
ATOM   2841  N   PRO   190      33.473  57.454  30.455  1.00  0.00           N
ATOM   2842  CD  PRO   190      33.242  58.493  29.391  1.00  0.00           C
ATOM   2843  HD2 PRO   190      32.328  58.245  28.851  1.00  0.00           H
ATOM   2844  HD3 PRO   190      34.125  58.444  28.754  1.00  0.00           H
ATOM   2845  CG  PRO   190      33.169  59.790  30.176  1.00  0.00           C
ATOM   2846  HG2 PRO   190      32.557  60.507  29.630  1.00  0.00           H
ATOM   2847  HG3 PRO   190      34.164  60.209  30.325  1.00  0.00           H
ATOM   2848  CB  PRO   190      32.687  59.348  31.544  1.00  0.00           C
ATOM   2849  HB2 PRO   190      31.607  59.226  31.478  1.00  0.00           H
ATOM   2850  HB3 PRO   190      32.869  60.179  32.226  1.00  0.00           H
ATOM   2851  CA  PRO   190      33.356  57.953  31.779  1.00  0.00           C
ATOM   2852  HA  PRO   190      34.348  58.192  32.163  1.00  0.00           H
ATOM   2853  C   PRO   190      32.591  57.122  32.834  1.00  0.00           C
ATOM   2854  O   PRO   190      31.723  56.350  32.429  1.00  0.00           O
ATOM   2855  N   ASN   191      32.775  57.397  34.152  1.00  0.00           N
ATOM   2856  H   ASN   191      33.477  58.100  34.335  1.00  0.00           H
ATOM   2857  CA  ASN   191      31.934  56.931  35.285  1.00  0.00           C
ATOM   2858  HA  ASN   191      32.298  57.338  36.229  1.00  0.00           H
ATOM   2859  CB  ASN   191      30.557  57.595  35.183  1.00  0.00           C
ATOM   2860  HB2 ASN   191      30.064  57.309  34.254  1.00  0.00           H
ATOM   2861  HB3 ASN   191      29.795  57.326  35.916  1.00  0.00           H
ATOM   2862  CG  ASN   191      30.706  59.045  35.388  1.00  0.00           C
ATOM   2863  OD1 ASN   191      31.288  59.497  36.327  1.00  0.00           O
ATOM   2864  ND2 ASN   191      30.207  59.911  34.555  1.00  0.00           N
ATOM   2865 HD21 ASN   191      30.332  60.899  34.719  1.00  0.00           H
ATOM   2866 HD22 ASN   191      29.644  59.657  33.755  1.00  0.00           H
ATOM   2867  C   ASN   191      31.909  55.383  35.476  1.00  0.00           C
ATOM   2868  O   ASN   191      31.631  54.999  36.604  1.00  0.00           O
ATOM   2869  N   TYR   192      32.120  54.498  34.424  1.00  0.00           N
ATOM   2870  H   TYR   192      32.214  54.930  33.517  1.00  0.00           H
ATOM   2871  CA  TYR   192      32.347  53.061  34.581  1.00  0.00           C
ATOM   2872  HA  TYR   192      31.461  52.739  35.126  1.00  0.00           H
ATOM   2873  CB  TYR   192      32.517  52.312  33.235  1.00  0.00           C
ATOM   2874  HB2 TYR   192      33.269  52.853  32.663  1.00  0.00           H
ATOM   2875  HB3 TYR   192      32.930  51.321  33.424  1.00  0.00           H
ATOM   2876  CG  TYR   192      31.262  52.091  32.484  1.00  0.00           C
ATOM   2877  CD1 TYR   192      30.816  52.938  31.474  1.00  0.00           C
ATOM   2878  HD1 TYR   192      31.385  53.847  31.348  1.00  0.00           H
ATOM   2879  CE1 TYR   192      29.716  52.705  30.580  1.00  0.00           C
ATOM   2880  HE1 TYR   192      29.465  53.427  29.817  1.00  0.00           H
ATOM   2881  CZ  TYR   192      28.892  51.612  30.974  1.00  0.00           C
ATOM   2882  OH  TYR   192      27.722  51.387  30.153  1.00  0.00           O
ATOM   2883  HH  TYR   192      27.889  51.815  29.311  1.00  0.00           H
ATOM   2884  CE2 TYR   192      29.177  50.828  32.086  1.00  0.00           C
ATOM   2885  HE2 TYR   192      28.502  50.007  32.280  1.00  0.00           H
ATOM   2886  CD2 TYR   192      30.410  50.986  32.774  1.00  0.00           C
ATOM   2887  HD2 TYR   192      30.638  50.305  33.583  1.00  0.00           H
ATOM   2888  C   TYR   192      33.651  52.767  35.432  1.00  0.00           C
ATOM   2889  O   TYR   192      34.611  53.504  35.329  1.00  0.00           O
ATOM   2890  N   HIE   193      33.753  51.675  36.185  1.00  0.00           N
ATOM   2891  H   HIE   193      32.900  51.148  36.306  1.00  0.00           H
ATOM   2892  CA  HIE   193      34.999  51.156  36.835  1.00  0.00           C
ATOM   2893  HA  HIE   193      35.805  51.626  36.272  1.00  0.00           H
ATOM   2894  CB  HIE   193      34.996  51.623  38.229  1.00  0.00           C
ATOM   2895  HB2 HIE   193      34.764  52.678  38.372  1.00  0.00           H
ATOM   2896  HB3 HIE   193      34.207  51.076  38.745  1.00  0.00           H
ATOM   2897  CG  HIE   193      36.395  51.502  38.878  1.00  0.00           C
ATOM   2898  ND1 HIE   193      37.034  50.286  38.989  1.00  0.00           N
ATOM   2899  CE1 HIE   193      38.226  50.548  39.545  1.00  0.00           C
ATOM   2900  HE1 HIE   193      38.976  49.791  39.724  1.00  0.00           H
ATOM   2901  NE2 HIE   193      38.290  51.853  39.919  1.00  0.00           N
ATOM   2902  HE2 HIE   193      39.026  52.294  40.452  1.00  0.00           H
ATOM   2903  CD2 HIE   193      37.157  52.463  39.514  1.00  0.00           C
ATOM   2904  HD2 HIE   193      36.987  53.528  39.554  1.00  0.00           H
ATOM   2905  C   HIE   193      35.105  49.623  36.748  1.00  0.00           C
ATOM   2906  O   HIE   193      34.192  48.967  37.171  1.00  0.00           O
ATOM   2907  N   TYR   194      36.222  49.070  36.206  1.00  0.00           N
ATOM   2908  H   TYR   194      37.008  49.677  36.016  1.00  0.00           H
ATOM   2909  CA  TYR   194      36.450  47.651  35.948  1.00  0.00           C
ATOM   2910  HA  TYR   194      35.562  47.115  36.283  1.00  0.00           H
ATOM   2911  CB  TYR   194      36.504  47.387  34.472  1.00  0.00           C
ATOM   2912  HB2 TYR   194      37.242  48.004  33.959  1.00  0.00           H
ATOM   2913  HB3 TYR   194      36.798  46.344  34.350  1.00  0.00           H
ATOM   2914  CG  TYR   194      35.140  47.432  33.806  1.00  0.00           C
ATOM   2915  CD1 TYR   194      34.628  48.579  33.111  1.00  0.00           C
ATOM   2916  HD1 TYR   194      35.382  49.326  32.916  1.00  0.00           H
ATOM   2917  CE1 TYR   194      33.381  48.634  32.519  1.00  0.00           C
ATOM   2918  HE1 TYR   194      32.900  49.472  32.035  1.00  0.00           H
ATOM   2919  CZ  TYR   194      32.577  47.510  32.731  1.00  0.00           C
ATOM   2920  OH  TYR   194      31.256  47.670  32.524  1.00  0.00           O
ATOM   2921  HH  TYR   194      30.826  46.846  32.282  1.00  0.00           H
ATOM   2922  CE2 TYR   194      32.985  46.340  33.372  1.00  0.00           C
ATOM   2923  HE2 TYR   194      32.262  45.543  33.457  1.00  0.00           H
ATOM   2924  CD2 TYR   194      34.302  46.294  33.899  1.00  0.00           C
ATOM   2925  HD2 TYR   194      34.697  45.416  34.390  1.00  0.00           H
ATOM   2926  C   TYR   194      37.625  47.114  36.801  1.00  0.00           C
ATOM   2927  O   TYR   194      38.775  47.422  36.505  1.00  0.00           O
ATOM   2928  N   GLU   195      37.351  46.187  37.706  1.00  0.00           N
ATOM   2929  H   GLU   195      36.375  45.982  37.864  1.00  0.00           H
ATOM   2930  CA  GLU   195      38.220  45.527  38.647  1.00  0.00           C
ATOM   2931  HA  GLU   195      39.191  45.366  38.180  1.00  0.00           H
ATOM   2932  CB  GLU   195      38.469  46.652  39.780  1.00  0.00           C
ATOM   2933  HB2 GLU   195      38.834  47.601  39.389  1.00  0.00           H
ATOM   2934  HB3 GLU   195      37.515  46.728  40.302  1.00  0.00           H
ATOM   2935  CG  GLU   195      39.449  46.149  40.848  1.00  0.00           C
ATOM   2936  HG2 GLU   195      39.092  45.211  41.271  1.00  0.00           H
ATOM   2937  HG3 GLU   195      40.431  45.979  40.408  1.00  0.00           H
ATOM   2938  CD  GLU   195      39.770  47.085  42.002  1.00  0.00           C
ATOM   2939  OE1 GLU   195      39.592  48.335  41.801  1.00  0.00           O
ATOM   2940  OE2 GLU   195      40.278  46.565  43.024  1.00  0.00           O
ATOM   2941  C   GLU   195      37.810  44.098  39.162  1.00  0.00           C
ATOM   2942  O   GLU   195      36.615  43.810  39.264  1.00  0.00           O
ATOM   2943  N   GLU   196      38.766  43.195  39.455  1.00  0.00           N
ATOM   2944  H   GLU   196      39.735  43.465  39.367  1.00  0.00           H
ATOM   2945  CA  GLU   196      38.466  41.959  40.094  1.00  0.00           C
ATOM   2946  HA  GLU   196      39.370  41.353  40.040  1.00  0.00           H
ATOM   2947  CB  GLU   196      38.299  42.337  41.668  1.00  0.00           C
ATOM   2948  HB2 GLU   196      37.715  43.254  41.757  1.00  0.00           H
ATOM   2949  HB3 GLU   196      37.840  41.474  42.151  1.00  0.00           H
ATOM   2950  CG  GLU   196      39.600  42.553  42.532  1.00  0.00           C
ATOM   2951  HG2 GLU   196      40.294  41.822  42.118  1.00  0.00           H
ATOM   2952  HG3 GLU   196      40.006  43.544  42.328  1.00  0.00           H
ATOM   2953  CD  GLU   196      39.330  42.459  44.000  1.00  0.00           C
ATOM   2954  OE1 GLU   196      38.337  42.934  44.560  1.00  0.00           O
ATOM   2955  OE2 GLU   196      40.245  42.018  44.763  1.00  0.00           O
ATOM   2956  C   GLU   196      37.422  41.045  39.449  1.00  0.00           C
ATOM   2957  O   GLU   196      36.512  40.418  40.011  1.00  0.00           O
ATOM   2958  N   CYX   197      37.358  41.162  38.136  1.00  0.00           N
ATOM   2959  H   CYX   197      38.106  41.664  37.678  1.00  0.00           H
ATOM   2960  CA  CYX   197      36.513  40.456  37.199  1.00  0.00           C
ATOM   2961  HA  CYX   197      35.499  40.838  37.318  1.00  0.00           H
ATOM   2962  CB  CYX   197      36.944  40.896  35.856  1.00  0.00           C
ATOM   2963  HB2 CYX   197      37.999  40.701  35.665  1.00  0.00           H
ATOM   2964  HB3 CYX   197      36.481  40.346  35.036  1.00  0.00           H
ATOM   2965  SG  CYX   197      36.499  42.693  35.565  1.00  0.00           S
ATOM   2966  C   CYX   197      36.521  38.927  37.414  1.00  0.00           C
ATOM   2967  O   CYX   197      37.624  38.325  37.465  1.00  0.00           O
ATOM   2968  N   SER   198      35.362  38.281  37.454  1.00  0.00           N
ATOM   2969  H   SER   198      34.527  38.848  37.417  1.00  0.00           H
ATOM   2970  CA  SER   198      35.220  36.825  37.369  1.00  0.00           C
ATOM   2971  HA  SER   198      36.117  36.282  37.664  1.00  0.00           H
ATOM   2972  CB  SER   198      34.163  36.362  38.391  1.00  0.00           C
ATOM   2973  HB2 SER   198      33.309  37.039  38.354  1.00  0.00           H
ATOM   2974  HB3 SER   198      33.945  35.296  38.330  1.00  0.00           H
ATOM   2975  OG  SER   198      34.734  36.489  39.685  1.00  0.00           O
ATOM   2976  HG  SER   198      34.118  36.942  40.265  1.00  0.00           H
ATOM   2977  C   SER   198      34.852  36.489  35.898  1.00  0.00           C
ATOM   2978  O   SER   198      33.983  37.172  35.377  1.00  0.00           O
ATOM   2979  N   CYX   199      35.523  35.583  35.159  1.00  0.00           N
ATOM   2980  H   CYX   199      36.204  34.971  35.585  1.00  0.00           H
ATOM   2981  CA  CYX   199      35.223  35.362  33.718  1.00  0.00           C
ATOM   2982  HA  CYX   199      34.528  36.110  33.336  1.00  0.00           H
ATOM   2983  CB  CYX   199      36.532  35.793  32.997  1.00  0.00           C
ATOM   2984  HB2 CYX   199      37.382  35.336  33.504  1.00  0.00           H
ATOM   2985  HB3 CYX   199      36.544  35.425  31.971  1.00  0.00           H
ATOM   2986  SG  CYX   199      37.045  37.483  33.023  1.00  0.00           S
ATOM   2987  C   CYX   199      34.879  33.951  33.358  1.00  0.00           C
ATOM   2988  O   CYX   199      35.402  33.040  34.011  1.00  0.00           O
ATOM   2989  N   TYR   200      34.074  33.776  32.319  1.00  0.00           N
ATOM   2990  H   TYR   200      33.796  34.628  31.854  1.00  0.00           H
ATOM   2991  CA  TYR   200      33.495  32.502  31.876  1.00  0.00           C
ATOM   2992  HA  TYR   200      34.330  31.802  31.834  1.00  0.00           H
ATOM   2993  CB  TYR   200      32.372  32.032  32.840  1.00  0.00           C
ATOM   2994  HB2 TYR   200      31.917  31.105  32.491  1.00  0.00           H
ATOM   2995  HB3 TYR   200      32.673  31.896  33.879  1.00  0.00           H
ATOM   2996  CG  TYR   200      31.215  32.983  32.899  1.00  0.00           C
ATOM   2997  CD1 TYR   200      31.208  33.913  33.909  1.00  0.00           C
ATOM   2998  HD1 TYR   200      31.988  34.022  34.649  1.00  0.00           H
ATOM   2999  CE1 TYR   200      30.074  34.724  34.091  1.00  0.00           C
ATOM   3000  HE1 TYR   200      30.144  35.499  34.840  1.00  0.00           H
ATOM   3001  CZ  TYR   200      28.958  34.672  33.251  1.00  0.00           C
ATOM   3002  OH  TYR   200      27.946  35.566  33.481  1.00  0.00           O
ATOM   3003  HH  TYR   200      27.868  36.058  34.302  1.00  0.00           H
ATOM   3004  CE2 TYR   200      28.923  33.619  32.296  1.00  0.00           C
ATOM   3005  HE2 TYR   200      28.049  33.379  31.707  1.00  0.00           H
ATOM   3006  CD2 TYR   200      30.090  32.860  32.055  1.00  0.00           C
ATOM   3007  HD2 TYR   200      30.067  32.137  31.253  1.00  0.00           H
ATOM   3008  C   TYR   200      33.043  32.626  30.424  1.00  0.00           C
ATOM   3009  O   TYR   200      32.746  33.729  29.974  1.00  0.00           O
ATOM   3010  N   PRO   201      33.035  31.488  29.672  1.00  0.00           N
ATOM   3011  CD  PRO   201      33.668  30.208  30.112  1.00  0.00           C
ATOM   3012  HD2 PRO   201      33.265  29.800  31.039  1.00  0.00           H
ATOM   3013  HD3 PRO   201      34.716  30.508  30.138  1.00  0.00           H
ATOM   3014  CG  PRO   201      33.411  29.265  28.938  1.00  0.00           C
ATOM   3015  HG2 PRO   201      32.459  28.755  29.081  1.00  0.00           H
ATOM   3016  HG3 PRO   201      34.263  28.590  28.854  1.00  0.00           H
ATOM   3017  CB  PRO   201      33.318  30.166  27.693  1.00  0.00           C
ATOM   3018  HB2 PRO   201      32.817  29.642  26.878  1.00  0.00           H
ATOM   3019  HB3 PRO   201      34.244  30.591  27.307  1.00  0.00           H
ATOM   3020  CA  PRO   201      32.523  31.381  28.263  1.00  0.00           C
ATOM   3021  HA  PRO   201      32.752  32.293  27.713  1.00  0.00           H
ATOM   3022  C   PRO   201      30.977  31.304  28.308  1.00  0.00           C
ATOM   3023  O   PRO   201      30.434  30.795  29.275  1.00  0.00           O
ATOM   3024  N   ASN   202      30.262  31.655  27.234  1.00  0.00           N
ATOM   3025  H   ASN   202      30.857  32.060  26.525  1.00  0.00           H
ATOM   3026  CA  ASN   202      28.784  31.377  26.910  1.00  0.00           C
ATOM   3027  HA  ASN   202      28.626  30.314  27.097  1.00  0.00           H
ATOM   3028  CB  ASN   202      27.982  32.139  27.858  1.00  0.00           C
ATOM   3029  HB2 ASN   202      28.353  32.092  28.882  1.00  0.00           H
ATOM   3030  HB3 ASN   202      27.993  33.166  27.497  1.00  0.00           H
ATOM   3031  CG  ASN   202      26.497  31.772  27.921  1.00  0.00           C
ATOM   3032  OD1 ASN   202      26.159  30.639  28.147  1.00  0.00           O
ATOM   3033  ND2 ASN   202      25.568  32.640  27.616  1.00  0.00           N
ATOM   3034 HD21 ASN   202      24.596  32.368  27.644  1.00  0.00           H
ATOM   3035 HD22 ASN   202      25.893  33.487  27.173  1.00  0.00           H
ATOM   3036  C   ASN   202      28.392  31.695  25.444  1.00  0.00           C
ATOM   3037  O   ASN   202      28.165  32.820  25.049  1.00  0.00           O
ATOM   3038  N   ALA   203      28.179  30.596  24.720  1.00  0.00           N
ATOM   3039  H   ALA   203      28.524  29.722  25.089  1.00  0.00           H
ATOM   3040  CA  ALA   203      27.678  30.541  23.386  1.00  0.00           C
ATOM   3041  HA  ALA   203      27.916  29.524  23.072  1.00  0.00           H
ATOM   3042  CB  ALA   203      26.103  30.795  23.591  1.00  0.00           C
ATOM   3043  HB1 ALA   203      25.528  30.513  22.709  1.00  0.00           H
ATOM   3044  HB2 ALA   203      25.671  30.210  24.404  1.00  0.00           H
ATOM   3045  HB3 ALA   203      25.836  31.847  23.698  1.00  0.00           H
ATOM   3046  C   ALA   203      28.385  31.402  22.316  1.00  0.00           C
ATOM   3047  O   ALA   203      27.719  31.868  21.386  1.00  0.00           O
ATOM   3048  N   GLY   204      29.669  31.527  22.394  1.00  0.00           N
ATOM   3049  H   GLY   204      30.240  31.052  23.079  1.00  0.00           H
ATOM   3050  CA  GLY   204      30.514  32.240  21.389  1.00  0.00           C
ATOM   3051  HA2 GLY   204      31.451  31.683  21.367  1.00  0.00           H
ATOM   3052  HA3 GLY   204      30.058  32.055  20.417  1.00  0.00           H
ATOM   3053  C   GLY   204      30.867  33.620  21.751  1.00  0.00           C
ATOM   3054  O   GLY   204      31.288  34.433  20.914  1.00  0.00           O
ATOM   3055  N   GLU   205      30.753  33.958  23.019  1.00  0.00           N
ATOM   3056  H   GLU   205      30.280  33.292  23.613  1.00  0.00           H
ATOM   3057  CA  GLU   205      31.243  35.134  23.734  1.00  0.00           C
ATOM   3058  HA  GLU   205      31.970  35.669  23.123  1.00  0.00           H
ATOM   3059  CB  GLU   205      30.038  36.119  23.910  1.00  0.00           C
ATOM   3060  HB2 GLU   205      29.499  36.157  22.964  1.00  0.00           H
ATOM   3061  HB3 GLU   205      29.307  35.771  24.640  1.00  0.00           H
ATOM   3062  CG  GLU   205      30.523  37.483  24.405  1.00  0.00           C
ATOM   3063  HG2 GLU   205      30.798  37.421  25.458  1.00  0.00           H
ATOM   3064  HG3 GLU   205      31.398  37.715  23.798  1.00  0.00           H
ATOM   3065  CD  GLU   205      29.555  38.673  24.246  1.00  0.00           C
ATOM   3066  OE1 GLU   205      29.837  39.628  23.479  1.00  0.00           O
ATOM   3067  OE2 GLU   205      28.495  38.704  24.887  1.00  0.00           O
ATOM   3068  C   GLU   205      31.857  34.754  25.073  1.00  0.00           C
ATOM   3069  O   GLU   205      31.501  33.815  25.734  1.00  0.00           O
ATOM   3070  N   ILE   206      32.888  35.505  25.461  1.00  0.00           N
ATOM   3071  H   ILE   206      33.223  36.190  24.799  1.00  0.00           H
ATOM   3072  CA  ILE   206      33.489  35.643  26.749  1.00  0.00           C
ATOM   3073  HA  ILE   206      33.398  34.737  27.349  1.00  0.00           H
ATOM   3074  CB  ILE   206      35.035  35.883  26.716  1.00  0.00           C
ATOM   3075  HB  ILE   206      35.216  36.915  26.418  1.00  0.00           H
ATOM   3076  CG2 ILE   206      35.597  35.603  28.129  1.00  0.00           C
ATOM   3077 HG21 ILE   206      35.120  36.332  28.784  1.00  0.00           H
ATOM   3078 HG22 ILE   206      35.344  34.627  28.543  1.00  0.00           H
ATOM   3079 HG23 ILE   206      36.685  35.547  28.099  1.00  0.00           H
ATOM   3080  CG1 ILE   206      35.759  34.978  25.663  1.00  0.00           C
ATOM   3081 HG12 ILE   206      35.122  35.015  24.780  1.00  0.00           H
ATOM   3082 HG13 ILE   206      36.777  35.308  25.457  1.00  0.00           H
ATOM   3083  CD1 ILE   206      35.764  33.504  26.029  1.00  0.00           C
ATOM   3084 HD11 ILE   206      36.226  32.920  25.234  1.00  0.00           H
ATOM   3085 HD12 ILE   206      36.340  33.341  26.940  1.00  0.00           H
ATOM   3086 HD13 ILE   206      34.733  33.151  26.074  1.00  0.00           H
ATOM   3087  C   ILE   206      32.800  36.728  27.559  1.00  0.00           C
ATOM   3088  O   ILE   206      32.847  37.889  27.178  1.00  0.00           O
ATOM   3089  N   THR   207      32.347  36.364  28.717  1.00  0.00           N
ATOM   3090  H   THR   207      32.306  35.421  29.078  1.00  0.00           H
ATOM   3091  CA  THR   207      31.697  37.354  29.675  1.00  0.00           C
ATOM   3092  HA  THR   207      31.893  38.359  29.302  1.00  0.00           H
ATOM   3093  CB  THR   207      30.169  37.203  29.971  1.00  0.00           C
ATOM   3094  HB  THR   207      29.763  36.238  30.278  1.00  0.00           H
ATOM   3095  CG2 THR   207      29.487  38.235  30.895  1.00  0.00           C
ATOM   3096 HG21 THR   207      28.445  38.340  30.591  1.00  0.00           H
ATOM   3097 HG22 THR   207      29.519  37.912  31.937  1.00  0.00           H
ATOM   3098 HG23 THR   207      30.003  39.184  30.753  1.00  0.00           H
ATOM   3099  OG1 THR   207      29.630  37.482  28.717  1.00  0.00           O
ATOM   3100  HG1 THR   207      29.724  36.661  28.227  1.00  0.00           H
ATOM   3101  C   THR   207      32.492  37.349  30.947  1.00  0.00           C
ATOM   3102  O   THR   207      32.747  36.287  31.519  1.00  0.00           O
ATOM   3103  N   CYX   208      32.774  38.567  31.380  1.00  0.00           N
ATOM   3104  H   CYX   208      32.758  39.360  30.754  1.00  0.00           H
ATOM   3105  CA  CYX   208      33.480  38.828  32.679  1.00  0.00           C
ATOM   3106  HA  CYX   208      33.788  37.929  33.214  1.00  0.00           H
ATOM   3107  CB  CYX   208      34.826  39.520  32.435  1.00  0.00           C
ATOM   3108  HB2 CYX   208      34.736  40.495  31.956  1.00  0.00           H
ATOM   3109  HB3 CYX   208      35.360  39.620  33.380  1.00  0.00           H
ATOM   3110  SG  CYX   208      36.052  38.502  31.558  1.00  0.00           S
ATOM   3111  C   CYX   208      32.594  39.713  33.538  1.00  0.00           C
ATOM   3112  O   CYX   208      32.216  40.812  33.126  1.00  0.00           O
ATOM   3113  N   VAL   209      32.300  39.264  34.780  1.00  0.00           N
ATOM   3114  H   VAL   209      32.764  38.421  35.085  1.00  0.00           H
ATOM   3115  CA  VAL   209      31.473  40.103  35.755  1.00  0.00           C
ATOM   3116  HA  VAL   209      31.237  41.016  35.206  1.00  0.00           H
ATOM   3117  CB  VAL   209      30.104  39.461  36.067  1.00  0.00           C
ATOM   3118  HB  VAL   209      30.223  38.567  36.680  1.00  0.00           H
ATOM   3119  CG1 VAL   209      29.249  40.482  36.863  1.00  0.00           C
ATOM   3120 HG11 VAL   209      28.382  40.049  37.362  1.00  0.00           H
ATOM   3121 HG12 VAL   209      29.848  40.876  37.683  1.00  0.00           H
ATOM   3122 HG13 VAL   209      28.798  41.282  36.276  1.00  0.00           H
ATOM   3123  CG2 VAL   209      29.450  38.954  34.819  1.00  0.00           C
ATOM   3124 HG21 VAL   209      29.947  38.025  34.539  1.00  0.00           H
ATOM   3125 HG22 VAL   209      28.411  38.755  35.082  1.00  0.00           H
ATOM   3126 HG23 VAL   209      29.412  39.736  34.060  1.00  0.00           H
ATOM   3127  C   VAL   209      32.298  40.629  36.895  1.00  0.00           C
ATOM   3128  O   VAL   209      32.964  39.849  37.547  1.00  0.00           O
ATOM   3129  N   CYX   210      32.205  41.952  37.153  1.00  0.00           N
ATOM   3130  H   CYX   210      31.559  42.566  36.677  1.00  0.00           H
ATOM   3131  CA  CYX   210      33.289  42.664  37.796  1.00  0.00           C
ATOM   3132  HA  CYX   210      34.118  42.031  38.114  1.00  0.00           H
ATOM   3133  CB  CYX   210      33.954  43.635  36.677  1.00  0.00           C
ATOM   3134  HB2 CYX   210      33.159  44.316  36.374  1.00  0.00           H
ATOM   3135  HB3 CYX   210      34.733  44.250  37.128  1.00  0.00           H
ATOM   3136  SG  CYX   210      34.559  42.587  35.308  1.00  0.00           S
ATOM   3137  C   CYX   210      32.810  43.499  39.070  1.00  0.00           C
ATOM   3138  O   CYX   210      31.640  43.411  39.521  1.00  0.00           O
ATOM   3139  N   ARG   211      33.757  44.030  39.815  1.00  0.00           N
ATOM   3140  H   ARG   211      34.708  44.085  39.477  1.00  0.00           H
ATOM   3141  CA  ARG   211      33.596  44.644  41.123  1.00  0.00           C
ATOM   3142  HA  ARG   211      33.327  43.838  41.806  1.00  0.00           H
ATOM   3143  CB  ARG   211      35.060  44.926  41.538  1.00  0.00           C
ATOM   3144  HB2 ARG   211      35.536  43.948  41.619  1.00  0.00           H
ATOM   3145  HB3 ARG   211      35.554  45.534  40.782  1.00  0.00           H
ATOM   3146  CG  ARG   211      35.203  45.696  42.863  1.00  0.00           C
ATOM   3147  HG2 ARG   211      34.917  46.712  42.594  1.00  0.00           H
ATOM   3148  HG3 ARG   211      34.433  45.545  43.622  1.00  0.00           H
ATOM   3149  CD  ARG   211      36.565  45.539  43.465  1.00  0.00           C
ATOM   3150  HD2 ARG   211      36.670  44.548  43.906  1.00  0.00           H
ATOM   3151  HD3 ARG   211      37.345  45.673  42.716  1.00  0.00           H
ATOM   3152  NE  ARG   211      36.837  46.393  44.595  1.00  0.00           N
ATOM   3153  HE  ARG   211      36.300  47.248  44.632  1.00  0.00           H
ATOM   3154  CZ  ARG   211      37.931  46.423  45.296  1.00  0.00           C
ATOM   3155  NH1 ARG   211      38.156  47.476  46.047  1.00  0.00           N
ATOM   3156 HH11 ARG   211      37.548  48.279  45.971  1.00  0.00           H
ATOM   3157 HH12 ARG   211      39.026  47.503  46.561  1.00  0.00           H
ATOM   3158  NH2 ARG   211      38.775  45.483  45.310  1.00  0.00           N
ATOM   3159 HH21 ARG   211      38.726  44.561  44.901  1.00  0.00           H
ATOM   3160 HH22 ARG   211      39.457  45.548  46.052  1.00  0.00           H
ATOM   3161  C   ARG   211      32.665  45.892  41.249  1.00  0.00           C
ATOM   3162  O   ARG   211      32.645  46.692  40.315  1.00  0.00           O
ATOM   3163  N   ASP   212      31.930  46.138  42.369  1.00  0.00           N
ATOM   3164  H   ASP   212      31.932  45.562  43.199  1.00  0.00           H
ATOM   3165  CA  ASP   212      30.887  47.273  42.407  1.00  0.00           C
ATOM   3166  HA  ASP   212      30.508  47.427  41.396  1.00  0.00           H
ATOM   3167  CB  ASP   212      29.714  46.845  43.361  1.00  0.00           C
ATOM   3168  HB2 ASP   212      28.871  47.533  43.281  1.00  0.00           H
ATOM   3169  HB3 ASP   212      29.457  45.840  43.025  1.00  0.00           H
ATOM   3170  CG  ASP   212      30.121  46.770  44.894  1.00  0.00           C
ATOM   3171  OD1 ASP   212      29.813  47.678  45.683  1.00  0.00           O
ATOM   3172  OD2 ASP   212      30.812  45.732  45.197  1.00  0.00           O
ATOM   3173  C   ASP   212      31.632  48.536  42.865  1.00  0.00           C
ATOM   3174  O   ASP   212      31.232  49.231  43.869  1.00  0.00           O
ATOM   3175  N   ASN   213      32.853  48.881  42.289  1.00  0.00           N
ATOM   3176  H   ASN   213      33.132  48.258  41.545  1.00  0.00           H
ATOM   3177  CA  ASN   213      33.525  50.100  42.499  1.00  0.00           C
ATOM   3178  HA  ASN   213      33.502  50.287  43.572  1.00  0.00           H
ATOM   3179  CB  ASN   213      34.844  49.982  41.766  1.00  0.00           C
ATOM   3180  HB2 ASN   213      34.697  49.554  40.774  1.00  0.00           H
ATOM   3181  HB3 ASN   213      35.231  50.990  41.620  1.00  0.00           H
ATOM   3182  CG  ASN   213      35.927  49.282  42.547  1.00  0.00           C
ATOM   3183  OD1 ASN   213      35.755  48.879  43.698  1.00  0.00           O
ATOM   3184  ND2 ASN   213      37.022  48.977  41.894  1.00  0.00           N
ATOM   3185 HD21 ASN   213      37.899  48.706  42.314  1.00  0.00           H
ATOM   3186 HD22 ASN   213      37.045  49.257  40.925  1.00  0.00           H
ATOM   3187  C   ASN   213      32.697  51.263  41.863  1.00  0.00           C
ATOM   3188  O   ASN   213      32.084  51.090  40.762  1.00  0.00           O
ATOM   3189  N   TRP   214      32.887  52.448  42.426  1.00  0.00           N
ATOM   3190  H   TRP   214      33.499  52.462  43.229  1.00  0.00           H
ATOM   3191  CA  TRP   214      32.510  53.725  42.012  1.00  0.00           C
ATOM   3192  HA  TRP   214      32.716  54.321  42.900  1.00  0.00           H
ATOM   3193  CB  TRP   214      33.474  54.197  40.851  1.00  0.00           C
ATOM   3194  HB2 TRP   214      34.488  53.973  41.177  1.00  0.00           H
ATOM   3195  HB3 TRP   214      33.060  53.629  40.017  1.00  0.00           H
ATOM   3196  CG  TRP   214      33.522  55.620  40.486  1.00  0.00           C
ATOM   3197  CD1 TRP   214      33.173  56.681  41.245  1.00  0.00           C
ATOM   3198  HD1 TRP   214      32.739  56.662  42.233  1.00  0.00           H
ATOM   3199  NE1 TRP   214      33.285  57.841  40.504  1.00  0.00           N
ATOM   3200  HE1 TRP   214      32.815  58.714  40.692  1.00  0.00           H
ATOM   3201  CE2 TRP   214      33.801  57.548  39.281  1.00  0.00           C
ATOM   3202  CZ2 TRP   214      34.263  58.445  38.282  1.00  0.00           C
ATOM   3203  HZ2 TRP   214      34.126  59.509  38.412  1.00  0.00           H
ATOM   3204  CH2 TRP   214      34.926  57.921  37.148  1.00  0.00           C
ATOM   3205  HH2 TRP   214      35.166  58.626  36.366  1.00  0.00           H
ATOM   3206  CZ3 TRP   214      35.068  56.522  37.005  1.00  0.00           C
ATOM   3207  HZ3 TRP   214      35.468  56.123  36.084  1.00  0.00           H
ATOM   3208  CE3 TRP   214      34.713  55.729  38.099  1.00  0.00           C
ATOM   3209  HE3 TRP   214      34.984  54.686  38.008  1.00  0.00           H
ATOM   3210  CD2 TRP   214      34.127  56.217  39.268  1.00  0.00           C
ATOM   3211  C   TRP   214      31.023  54.002  41.730  1.00  0.00           C
ATOM   3212  O   TRP   214      30.455  54.900  42.382  1.00  0.00           O
ATOM   3213  N   HID   215      30.306  53.181  40.985  1.00  0.00           N
ATOM   3214  H   HID   215      30.703  52.286  40.742  1.00  0.00           H
ATOM   3215  CA  HID   215      28.916  53.430  40.589  1.00  0.00           C
ATOM   3216  HA  HID   215      28.541  54.086  41.375  1.00  0.00           H
ATOM   3217  CB  HID   215      28.799  54.124  39.252  1.00  0.00           C
ATOM   3218  HB2 HID   215      29.412  53.717  38.447  1.00  0.00           H
ATOM   3219  HB3 HID   215      27.731  54.179  39.037  1.00  0.00           H
ATOM   3220  CG  HID   215      29.251  55.535  39.429  1.00  0.00           C
ATOM   3221  ND1 HID   215      30.373  56.087  38.817  1.00  0.00           N
ATOM   3222  HD1 HID   215      30.987  55.572  38.204  1.00  0.00           H
ATOM   3223  CE1 HID   215      30.364  57.394  38.938  1.00  0.00           C
ATOM   3224  HE1 HID   215      31.104  58.042  38.492  1.00  0.00           H
ATOM   3225  NE2 HID   215      29.245  57.723  39.714  1.00  0.00           N
ATOM   3226  CD2 HID   215      28.561  56.582  40.051  1.00  0.00           C
ATOM   3227  HD2 HID   215      27.576  56.478  40.481  1.00  0.00           H
ATOM   3228  C   HID   215      28.002  52.186  40.734  1.00  0.00           C
ATOM   3229  O   HID   215      28.490  51.043  40.768  1.00  0.00           O
ATOM   3230  N   GLY   216      26.661  52.396  40.709  1.00  0.00           N
ATOM   3231  H   GLY   216      26.310  53.333  40.571  1.00  0.00           H
ATOM   3232  CA  GLY   216      25.646  51.330  40.743  1.00  0.00           C
ATOM   3233  HA2 GLY   216      24.728  51.884  40.545  1.00  0.00           H
ATOM   3234  HA3 GLY   216      25.796  50.586  39.961  1.00  0.00           H
ATOM   3235  C   GLY   216      25.457  50.634  42.017  1.00  0.00           C
ATOM   3236  O   GLY   216      26.385  50.691  42.852  1.00  0.00           O
ATOM   3237  N   SER   217      24.330  49.946  42.140  1.00  0.00           N
ATOM   3238  H   SER   217      23.575  50.215  41.527  1.00  0.00           H
ATOM   3239  CA  SER   217      23.995  49.026  43.165  1.00  0.00           C
ATOM   3240  HA  SER   217      24.613  49.134  44.056  1.00  0.00           H
ATOM   3241  CB  SER   217      22.592  49.218  43.676  1.00  0.00           C
ATOM   3242  HB2 SER   217      22.561  48.663  44.613  1.00  0.00           H
ATOM   3243  HB3 SER   217      22.346  50.252  43.916  1.00  0.00           H
ATOM   3244  OG  SER   217      21.625  48.762  42.766  1.00  0.00           O
ATOM   3245  HG  SER   217      21.897  49.207  41.960  1.00  0.00           H
ATOM   3246  C   SER   217      24.135  47.537  42.821  1.00  0.00           C
ATOM   3247  O   SER   217      24.641  46.803  43.678  1.00  0.00           O
ATOM   3248  N   ASN   218      23.812  47.191  41.595  1.00  0.00           N
ATOM   3249  H   ASN   218      23.291  47.866  41.053  1.00  0.00           H
ATOM   3250  CA  ASN   218      24.039  45.909  40.894  1.00  0.00           C
ATOM   3251  HA  ASN   218      24.274  45.147  41.636  1.00  0.00           H
ATOM   3252  CB  ASN   218      22.793  45.404  40.128  1.00  0.00           C
ATOM   3253  HB2 ASN   218      21.913  45.872  40.571  1.00  0.00           H
ATOM   3254  HB3 ASN   218      22.943  45.763  39.110  1.00  0.00           H
ATOM   3255  CG  ASN   218      22.626  43.931  40.105  1.00  0.00           C
ATOM   3256  OD1 ASN   218      23.516  43.230  39.579  1.00  0.00           O
ATOM   3257  ND2 ASN   218      21.528  43.415  40.578  1.00  0.00           N
ATOM   3258 HD21 ASN   218      21.604  42.418  40.720  1.00  0.00           H
ATOM   3259 HD22 ASN   218      20.808  44.052  40.891  1.00  0.00           H
ATOM   3260  C   ASN   218      25.221  46.049  39.951  1.00  0.00           C
ATOM   3261  O   ASN   218      25.692  47.172  39.728  1.00  0.00           O
ATOM   3262  N   ARG   219      25.853  44.917  39.496  1.00  0.00           N
ATOM   3263  H   ARG   219      25.196  44.157  39.598  1.00  0.00           H
ATOM   3264  CA  ARG   219      27.219  44.838  38.962  1.00  0.00           C
ATOM   3265  HA  ARG   219      27.892  45.484  39.526  1.00  0.00           H
ATOM   3266  CB  ARG   219      27.633  43.418  39.216  1.00  0.00           C
ATOM   3267  HB2 ARG   219      26.819  42.755  38.920  1.00  0.00           H
ATOM   3268  HB3 ARG   219      28.570  43.250  38.685  1.00  0.00           H
ATOM   3269  CG  ARG   219      27.919  43.116  40.612  1.00  0.00           C
ATOM   3270  HG2 ARG   219      28.601  43.882  40.980  1.00  0.00           H
ATOM   3271  HG3 ARG   219      27.015  43.055  41.217  1.00  0.00           H
ATOM   3272  CD  ARG   219      28.689  41.807  40.659  1.00  0.00           C
ATOM   3273  HD2 ARG   219      28.143  40.995  40.180  1.00  0.00           H
ATOM   3274  HD3 ARG   219      29.594  42.046  40.103  1.00  0.00           H
ATOM   3275  NE  ARG   219      29.001  41.382  42.035  1.00  0.00           N
ATOM   3276  HE  ARG   219      28.233  40.955  42.534  1.00  0.00           H
ATOM   3277  CZ  ARG   219      30.089  41.666  42.741  1.00  0.00           C
ATOM   3278  NH1 ARG   219      30.185  41.357  44.035  1.00  0.00           N
ATOM   3279 HH11 ARG   219      29.480  40.788  44.482  1.00  0.00           H
ATOM   3280 HH12 ARG   219      30.831  41.793  44.678  1.00  0.00           H
ATOM   3281  NH2 ARG   219      31.103  42.382  42.229  1.00  0.00           N
ATOM   3282 HH21 ARG   219      31.020  42.638  41.256  1.00  0.00           H
ATOM   3283 HH22 ARG   219      31.861  42.717  42.806  1.00  0.00           H
ATOM   3284  C   ARG   219      27.474  45.220  37.555  1.00  0.00           C
ATOM   3285  O   ARG   219      26.590  44.880  36.687  1.00  0.00           O
ATOM   3286  N   PRO   220      28.668  45.809  37.221  1.00  0.00           N
ATOM   3287  CD  PRO   220      29.782  46.129  38.131  1.00  0.00           C
ATOM   3288  HD2 PRO   220      30.048  45.283  38.764  1.00  0.00           H
ATOM   3289  HD3 PRO   220      29.497  46.881  38.867  1.00  0.00           H
ATOM   3290  CG  PRO   220      30.883  46.698  37.286  1.00  0.00           C
ATOM   3291  HG2 PRO   220      31.729  46.024  37.151  1.00  0.00           H
ATOM   3292  HG3 PRO   220      31.216  47.688  37.601  1.00  0.00           H
ATOM   3293  CB  PRO   220      30.254  46.852  35.901  1.00  0.00           C
ATOM   3294  HB2 PRO   220      30.988  46.750  35.101  1.00  0.00           H
ATOM   3295  HB3 PRO   220      29.779  47.833  35.883  1.00  0.00           H
ATOM   3296  CA  PRO   220      29.106  45.893  35.861  1.00  0.00           C
ATOM   3297  HA  PRO   220      28.383  46.384  35.209  1.00  0.00           H
ATOM   3298  C   PRO   220      29.556  44.576  35.195  1.00  0.00           C
ATOM   3299  O   PRO   220      30.202  43.703  35.894  1.00  0.00           O
ATOM   3300  N   TRP   221      29.323  44.510  33.915  1.00  0.00           N
ATOM   3301  H   TRP   221      28.782  45.184  33.393  1.00  0.00           H
ATOM   3302  CA  TRP   221      29.839  43.426  33.043  1.00  0.00           C
ATOM   3303  HA  TRP   221      30.437  42.822  33.727  1.00  0.00           H
ATOM   3304  CB  TRP   221      28.686  42.559  32.496  1.00  0.00           C
ATOM   3305  HB2 TRP   221      29.086  41.793  31.833  1.00  0.00           H
ATOM   3306  HB3 TRP   221      28.236  41.970  33.296  1.00  0.00           H
ATOM   3307  CG  TRP   221      27.635  43.255  31.760  1.00  0.00           C
ATOM   3308  CD1 TRP   221      26.476  43.803  32.279  1.00  0.00           C
ATOM   3309  HD1 TRP   221      26.318  43.912  33.341  1.00  0.00           H
ATOM   3310  NE1 TRP   221      25.740  44.360  31.223  1.00  0.00           N
ATOM   3311  HE1 TRP   221      24.826  44.787  31.247  1.00  0.00           H
ATOM   3312  CE2 TRP   221      26.366  44.192  30.014  1.00  0.00           C
ATOM   3313  CZ2 TRP   221      26.144  44.617  28.712  1.00  0.00           C
ATOM   3314  HZ2 TRP   221      25.242  45.185  28.535  1.00  0.00           H
ATOM   3315  CH2 TRP   221      26.974  44.272  27.650  1.00  0.00           C
ATOM   3316  HH2 TRP   221      26.782  44.562  26.628  1.00  0.00           H
ATOM   3317  CZ3 TRP   221      28.175  43.713  27.990  1.00  0.00           C
ATOM   3318  HZ3 TRP   221      28.967  43.541  27.277  1.00  0.00           H
ATOM   3319  CE3 TRP   221      28.528  43.312  29.273  1.00  0.00           C
ATOM   3320  HE3 TRP   221      29.474  42.820  29.440  1.00  0.00           H
ATOM   3321  CD2 TRP   221      27.602  43.543  30.334  1.00  0.00           C
ATOM   3322  C   TRP   221      30.707  43.891  31.901  1.00  0.00           C
ATOM   3323  O   TRP   221      30.527  44.996  31.435  1.00  0.00           O
ATOM   3324  N   VAL   222      31.589  43.078  31.439  1.00  0.00           N
ATOM   3325  H   VAL   222      31.468  42.122  31.743  1.00  0.00           H
ATOM   3326  CA  VAL   222      32.177  43.331  30.142  1.00  0.00           C
ATOM   3327  HA  VAL   222      31.443  43.912  29.581  1.00  0.00           H
ATOM   3328  CB  VAL   222      33.565  44.018  30.413  1.00  0.00           C
ATOM   3329  HB  VAL   222      33.318  45.033  30.727  1.00  0.00           H
ATOM   3330  CG1 VAL   222      34.472  43.444  31.552  1.00  0.00           C
ATOM   3331 HG11 VAL   222      35.311  44.097  31.792  1.00  0.00           H
ATOM   3332 HG12 VAL   222      33.816  43.324  32.414  1.00  0.00           H
ATOM   3333 HG13 VAL   222      34.816  42.506  31.116  1.00  0.00           H
ATOM   3334  CG2 VAL   222      34.457  44.235  29.169  1.00  0.00           C
ATOM   3335 HG21 VAL   222      34.983  43.358  28.792  1.00  0.00           H
ATOM   3336 HG22 VAL   222      33.893  44.659  28.338  1.00  0.00           H
ATOM   3337 HG23 VAL   222      35.192  44.991  29.441  1.00  0.00           H
ATOM   3338  C   VAL   222      32.423  42.112  29.391  1.00  0.00           C
ATOM   3339  O   VAL   222      33.114  41.146  29.874  1.00  0.00           O
ATOM   3340  N   SER   223      31.807  42.035  28.183  1.00  0.00           N
ATOM   3341  H   SER   223      31.542  42.937  27.814  1.00  0.00           H
ATOM   3342  CA  SER   223      31.674  40.864  27.324  1.00  0.00           C
ATOM   3343  HA  SER   223      32.313  40.149  27.843  1.00  0.00           H
ATOM   3344  CB  SER   223      30.280  40.287  27.189  1.00  0.00           C
ATOM   3345  HB2 SER   223      30.362  39.320  26.693  1.00  0.00           H
ATOM   3346  HB3 SER   223      29.875  40.105  28.185  1.00  0.00           H
ATOM   3347  OG  SER   223      29.383  41.125  26.423  1.00  0.00           O
ATOM   3348  HG  SER   223      29.199  40.604  25.639  1.00  0.00           H
ATOM   3349  C   SER   223      32.274  41.087  25.979  1.00  0.00           C
ATOM   3350  O   SER   223      31.972  42.197  25.366  1.00  0.00           O
ATOM   3351  N   PHE   224      33.105  40.129  25.521  1.00  0.00           N
ATOM   3352  H   PHE   224      33.397  39.328  26.064  1.00  0.00           H
ATOM   3353  CA  PHE   224      33.853  40.341  24.328  1.00  0.00           C
ATOM   3354  HA  PHE   224      33.326  41.028  23.666  1.00  0.00           H
ATOM   3355  CB  PHE   224      35.150  41.056  24.613  1.00  0.00           C
ATOM   3356  HB2 PHE   224      35.749  40.982  23.706  1.00  0.00           H
ATOM   3357  HB3 PHE   224      34.873  42.108  24.692  1.00  0.00           H
ATOM   3358  CG  PHE   224      35.926  40.437  25.787  1.00  0.00           C
ATOM   3359  CD1 PHE   224      36.761  39.277  25.579  1.00  0.00           C
ATOM   3360  HD1 PHE   224      36.905  38.861  24.593  1.00  0.00           H
ATOM   3361  CE1 PHE   224      37.360  38.692  26.647  1.00  0.00           C
ATOM   3362  HE1 PHE   224      37.995  37.835  26.475  1.00  0.00           H
ATOM   3363  CZ  PHE   224      37.165  39.209  27.992  1.00  0.00           C
ATOM   3364  HZ  PHE   224      37.654  38.673  28.793  1.00  0.00           H
ATOM   3365  CE2 PHE   224      36.271  40.323  28.124  1.00  0.00           C
ATOM   3366  HE2 PHE   224      36.146  40.745  29.110  1.00  0.00           H
ATOM   3367  CD2 PHE   224      35.570  40.818  27.053  1.00  0.00           C
ATOM   3368  HD2 PHE   224      34.940  41.675  27.242  1.00  0.00           H
ATOM   3369  C   PHE   224      33.958  38.972  23.641  1.00  0.00           C
ATOM   3370  O   PHE   224      34.029  37.861  24.159  1.00  0.00           O
ATOM   3371  N   ASN   225      33.898  39.058  22.314  1.00  0.00           N
ATOM   3372  H   ASN   225      34.059  39.960  21.891  1.00  0.00           H
ATOM   3373  CA  ASN   225      34.037  37.900  21.420  1.00  0.00           C
ATOM   3374  HA  ASN   225      33.455  37.146  21.952  1.00  0.00           H
ATOM   3375  CB  ASN   225      33.344  38.176  20.040  1.00  0.00           C
ATOM   3376  HB2 ASN   225      33.137  37.242  19.518  1.00  0.00           H
ATOM   3377  HB3 ASN   225      32.482  38.819  20.216  1.00  0.00           H
ATOM   3378  CG  ASN   225      34.170  38.983  18.967  1.00  0.00           C
ATOM   3379  OD1 ASN   225      35.324  39.358  19.194  1.00  0.00           O
ATOM   3380  ND2 ASN   225      33.464  39.474  17.940  1.00  0.00           N
ATOM   3381 HD21 ASN   225      33.889  40.154  17.326  1.00  0.00           H
ATOM   3382 HD22 ASN   225      32.458  39.422  18.005  1.00  0.00           H
ATOM   3383  C   ASN   225      35.443  37.331  21.300  1.00  0.00           C
ATOM   3384  O   ASN   225      36.350  37.934  21.788  1.00  0.00           O
ATOM   3385  N   GLN   226      35.684  36.210  20.629  1.00  0.00           N
ATOM   3386  H   GLN   226      34.889  35.724  20.240  1.00  0.00           H
ATOM   3387  CA  GLN   226      36.958  35.460  20.576  1.00  0.00           C
ATOM   3388  HA  GLN   226      37.266  35.371  21.617  1.00  0.00           H
ATOM   3389  CB  GLN   226      36.857  34.101  19.876  1.00  0.00           C
ATOM   3390  HB2 GLN   226      36.378  34.139  18.896  1.00  0.00           H
ATOM   3391  HB3 GLN   226      37.868  33.858  19.548  1.00  0.00           H
ATOM   3392  CG  GLN   226      36.213  33.045  20.827  1.00  0.00           C
ATOM   3393  HG2 GLN   226      36.378  32.092  20.326  1.00  0.00           H
ATOM   3394  HG3 GLN   226      36.773  33.024  21.762  1.00  0.00           H
ATOM   3395  CD  GLN   226      34.749  33.294  21.013  1.00  0.00           C
ATOM   3396  OE1 GLN   226      34.177  33.054  22.067  1.00  0.00           O
ATOM   3397  NE2 GLN   226      34.004  33.844  20.070  1.00  0.00           N
ATOM   3398 HE21 GLN   226      34.333  33.767  19.118  1.00  0.00           H
ATOM   3399 HE22 GLN   226      33.032  33.805  20.342  1.00  0.00           H
ATOM   3400  C   GLN   226      38.039  36.234  19.815  1.00  0.00           C
ATOM   3401  O   GLN   226      39.217  36.134  20.187  1.00  0.00           O
ATOM   3402  N   ASN   227      37.703  37.153  18.951  1.00  0.00           N
ATOM   3403  H   ASN   227      36.708  37.181  18.772  1.00  0.00           H
ATOM   3404  CA  ASN   227      38.552  38.089  18.238  1.00  0.00           C
ATOM   3405  HA  ASN   227      39.489  37.565  18.050  1.00  0.00           H
ATOM   3406  CB  ASN   227      38.010  38.425  16.797  1.00  0.00           C
ATOM   3407  HB2 ASN   227      37.605  37.511  16.362  1.00  0.00           H
ATOM   3408  HB3 ASN   227      37.226  39.156  16.995  1.00  0.00           H
ATOM   3409  CG  ASN   227      39.176  38.937  15.900  1.00  0.00           C
ATOM   3410  OD1 ASN   227      40.323  38.480  16.024  1.00  0.00           O
ATOM   3411  ND2 ASN   227      38.990  39.828  14.994  1.00  0.00           N
ATOM   3412 HD21 ASN   227      39.912  40.196  14.811  1.00  0.00           H
ATOM   3413 HD22 ASN   227      38.178  40.424  14.920  1.00  0.00           H
ATOM   3414  C   ASN   227      38.894  39.331  19.082  1.00  0.00           C
ATOM   3415  O   ASN   227      39.612  40.134  18.617  1.00  0.00           O
ATOM   3416  N   LEU   228      38.399  39.344  20.294  1.00  0.00           N
ATOM   3417  H   LEU   228      37.900  38.557  20.683  1.00  0.00           H
ATOM   3418  CA  LEU   228      38.543  40.543  21.133  1.00  0.00           C
ATOM   3419  HA  LEU   228      37.869  40.411  21.980  1.00  0.00           H
ATOM   3420  CB  LEU   228      39.893  40.492  21.808  1.00  0.00           C
ATOM   3421  HB2 LEU   228      39.998  39.608  22.437  1.00  0.00           H
ATOM   3422  HB3 LEU   228      40.665  40.327  21.057  1.00  0.00           H
ATOM   3423  CG  LEU   228      40.414  41.726  22.718  1.00  0.00           C
ATOM   3424  HG  LEU   228      40.801  42.511  22.068  1.00  0.00           H
ATOM   3425  CD1 LEU   228      39.253  42.251  23.525  1.00  0.00           C
ATOM   3426 HD11 LEU   228      38.757  41.468  24.097  1.00  0.00           H
ATOM   3427 HD12 LEU   228      39.794  42.991  24.114  1.00  0.00           H
ATOM   3428 HD13 LEU   228      38.510  42.713  22.874  1.00  0.00           H
ATOM   3429  CD2 LEU   228      41.496  41.413  23.685  1.00  0.00           C
ATOM   3430 HD21 LEU   228      41.689  42.310  24.272  1.00  0.00           H
ATOM   3431 HD22 LEU   228      41.113  40.695  24.409  1.00  0.00           H
ATOM   3432 HD23 LEU   228      42.398  41.116  23.150  1.00  0.00           H
ATOM   3433  C   LEU   228      38.007  41.858  20.399  1.00  0.00           C
ATOM   3434  O   LEU   228      38.731  42.845  20.362  1.00  0.00           O
ATOM   3435  N   GLU   229      36.694  41.826  19.934  1.00  0.00           N
ATOM   3436  H   GLU   229      36.287  40.906  19.853  1.00  0.00           H
ATOM   3437  CA  GLU   229      35.779  43.006  19.917  1.00  0.00           C
ATOM   3438  HA  GLU   229      36.283  43.965  20.024  1.00  0.00           H
ATOM   3439  CB  GLU   229      35.053  43.033  18.588  1.00  0.00           C
ATOM   3440  HB2 GLU   229      34.245  42.315  18.733  1.00  0.00           H
ATOM   3441  HB3 GLU   229      34.439  43.923  18.452  1.00  0.00           H
ATOM   3442  CG  GLU   229      35.977  42.854  17.316  1.00  0.00           C
ATOM   3443  HG2 GLU   229      36.299  41.815  17.379  1.00  0.00           H
ATOM   3444  HG3 GLU   229      35.370  43.173  16.470  1.00  0.00           H
ATOM   3445  CD  GLU   229      37.132  43.871  17.257  1.00  0.00           C
ATOM   3446  OE1 GLU   229      36.942  45.048  17.743  1.00  0.00           O
ATOM   3447  OE2 GLU   229      38.273  43.560  16.809  1.00  0.00           O
ATOM   3448  C   GLU   229      34.818  42.914  21.155  1.00  0.00           C
ATOM   3449  O   GLU   229      34.445  41.866  21.632  1.00  0.00           O
ATOM   3450  N   TYR   230      34.279  44.046  21.673  1.00  0.00           N
ATOM   3451  H   TYR   230      34.423  44.947  21.241  1.00  0.00           H
ATOM   3452  CA  TYR   230      33.523  44.060  22.996  1.00  0.00           C
ATOM   3453  HA  TYR   230      33.224  43.054  23.290  1.00  0.00           H
ATOM   3454  CB  TYR   230      34.496  44.640  24.025  1.00  0.00           C
ATOM   3455  HB2 TYR   230      34.072  44.209  24.931  1.00  0.00           H
ATOM   3456  HB3 TYR   230      35.534  44.416  23.778  1.00  0.00           H
ATOM   3457  CG  TYR   230      34.613  46.120  24.240  1.00  0.00           C
ATOM   3458  CD1 TYR   230      33.783  46.733  25.213  1.00  0.00           C
ATOM   3459  HD1 TYR   230      33.136  46.186  25.881  1.00  0.00           H
ATOM   3460  CE1 TYR   230      33.865  48.129  25.392  1.00  0.00           C
ATOM   3461  HE1 TYR   230      33.367  48.596  26.230  1.00  0.00           H
ATOM   3462  CZ  TYR   230      34.802  48.925  24.621  1.00  0.00           C
ATOM   3463  OH  TYR   230      34.729  50.239  24.818  1.00  0.00           O
ATOM   3464  HH  TYR   230      35.597  50.648  24.799  1.00  0.00           H
ATOM   3465  CE2 TYR   230      35.690  48.293  23.700  1.00  0.00           C
ATOM   3466  HE2 TYR   230      36.334  48.832  23.021  1.00  0.00           H
ATOM   3467  CD2 TYR   230      35.523  46.945  23.520  1.00  0.00           C
ATOM   3468  HD2 TYR   230      36.165  46.484  22.786  1.00  0.00           H
ATOM   3469  C   TYR   230      32.249  44.932  23.042  1.00  0.00           C
ATOM   3470  O   TYR   230      31.956  45.812  22.195  1.00  0.00           O
ATOM   3471  N   GLN   231      31.550  44.802  24.129  1.00  0.00           N
ATOM   3472  H   GLN   231      31.695  44.016  24.745  1.00  0.00           H
ATOM   3473  CA  GLN   231      30.418  45.611  24.610  1.00  0.00           C
ATOM   3474  HA  GLN   231      30.543  46.595  24.157  1.00  0.00           H
ATOM   3475  CB  GLN   231      29.032  44.978  24.302  1.00  0.00           C
ATOM   3476  HB2 GLN   231      28.960  44.069  24.900  1.00  0.00           H
ATOM   3477  HB3 GLN   231      28.239  45.660  24.607  1.00  0.00           H
ATOM   3478  CG  GLN   231      28.828  44.703  22.805  1.00  0.00           C
ATOM   3479  HG2 GLN   231      28.828  45.701  22.368  1.00  0.00           H
ATOM   3480  HG3 GLN   231      29.759  44.286  22.423  1.00  0.00           H
ATOM   3481  CD  GLN   231      27.556  43.874  22.387  1.00  0.00           C
ATOM   3482  OE1 GLN   231      27.081  42.907  23.013  1.00  0.00           O
ATOM   3483  NE2 GLN   231      26.891  44.176  21.281  1.00  0.00           N
ATOM   3484 HE21 GLN   231      27.018  45.063  20.816  1.00  0.00           H
ATOM   3485 HE22 GLN   231      26.166  43.525  21.013  1.00  0.00           H
ATOM   3486  C   GLN   231      30.542  45.810  26.138  1.00  0.00           C
ATOM   3487  O   GLN   231      31.011  44.891  26.827  1.00  0.00           O
ATOM   3488  N   ILE   232      29.943  46.868  26.775  1.00  0.00           N
ATOM   3489  H   ILE   232      29.554  47.588  26.182  1.00  0.00           H
ATOM   3490  CA  ILE   232      29.813  47.061  28.286  1.00  0.00           C
ATOM   3491  HA  ILE   232      29.795  46.072  28.744  1.00  0.00           H
ATOM   3492  CB  ILE   232      30.915  47.834  28.952  1.00  0.00           C
ATOM   3493  HB  ILE   232      30.590  48.071  29.965  1.00  0.00           H
ATOM   3494  CG2 ILE   232      32.186  46.982  29.056  1.00  0.00           C
ATOM   3495 HG21 ILE   232      32.735  46.905  28.118  1.00  0.00           H
ATOM   3496 HG22 ILE   232      32.813  47.414  29.837  1.00  0.00           H
ATOM   3497 HG23 ILE   232      31.862  45.985  29.354  1.00  0.00           H
ATOM   3498  CG1 ILE   232      31.205  49.115  28.235  1.00  0.00           C
ATOM   3499 HG12 ILE   232      31.570  48.894  27.232  1.00  0.00           H
ATOM   3500 HG13 ILE   232      30.260  49.622  28.041  1.00  0.00           H
ATOM   3501  CD1 ILE   232      32.068  50.194  28.874  1.00  0.00           C
ATOM   3502 HD11 ILE   232      32.299  51.023  28.206  1.00  0.00           H
ATOM   3503 HD12 ILE   232      31.646  50.500  29.832  1.00  0.00           H
ATOM   3504 HD13 ILE   232      32.972  49.659  29.161  1.00  0.00           H
ATOM   3505  C   ILE   232      28.474  47.675  28.783  1.00  0.00           C
ATOM   3506  O   ILE   232      27.666  48.208  28.039  1.00  0.00           O
ATOM   3507  N   GLY   233      28.138  47.428  30.069  1.00  0.00           N
ATOM   3508  H   GLY   233      28.804  46.832  30.539  1.00  0.00           H
ATOM   3509  CA  GLY   233      26.926  47.875  30.767  1.00  0.00           C
ATOM   3510  HA2 GLY   233      26.874  48.961  30.857  1.00  0.00           H
ATOM   3511  HA3 GLY   233      26.136  47.548  30.092  1.00  0.00           H
ATOM   3512  C   GLY   233      26.907  47.391  32.202  1.00  0.00           C
ATOM   3513  O   GLY   233      27.825  46.704  32.627  1.00  0.00           O
ATOM   3514  N   TYR   234      25.858  47.735  32.951  1.00  0.00           N
ATOM   3515  H   TYR   234      25.051  48.248  32.625  1.00  0.00           H
ATOM   3516  CA  TYR   234      25.586  47.194  34.229  1.00  0.00           C
ATOM   3517  HA  TYR   234      26.476  46.789  34.710  1.00  0.00           H
ATOM   3518  CB  TYR   234      25.279  48.247  35.264  1.00  0.00           C
ATOM   3519  HB2 TYR   234      24.595  48.986  34.846  1.00  0.00           H
ATOM   3520  HB3 TYR   234      24.947  47.763  36.181  1.00  0.00           H
ATOM   3521  CG  TYR   234      26.476  49.043  35.615  1.00  0.00           C
ATOM   3522  CD1 TYR   234      26.740  50.263  34.925  1.00  0.00           C
ATOM   3523  HD1 TYR   234      26.095  50.666  34.158  1.00  0.00           H
ATOM   3524  CE1 TYR   234      27.843  51.079  35.242  1.00  0.00           C
ATOM   3525  HE1 TYR   234      28.203  51.909  34.652  1.00  0.00           H
ATOM   3526  CZ  TYR   234      28.613  50.700  36.335  1.00  0.00           C
ATOM   3527  OH  TYR   234      29.780  51.396  36.573  1.00  0.00           O
ATOM   3528  HH  TYR   234      30.352  51.099  37.284  1.00  0.00           H
ATOM   3529  CE2 TYR   234      28.206  49.671  37.184  1.00  0.00           C
ATOM   3530  HE2 TYR   234      28.860  49.450  38.015  1.00  0.00           H
ATOM   3531  CD2 TYR   234      27.187  48.763  36.809  1.00  0.00           C
ATOM   3532  HD2 TYR   234      26.919  47.923  37.433  1.00  0.00           H
ATOM   3533  C   TYR   234      24.318  46.368  34.172  1.00  0.00           C
ATOM   3534  O   TYR   234      23.410  46.571  33.358  1.00  0.00           O
ATOM   3535  N   ILE   235      24.243  45.376  35.032  1.00  0.00           N
ATOM   3536  H   ILE   235      25.029  45.177  35.636  1.00  0.00           H
ATOM   3537  CA  ILE   235      23.134  44.436  35.140  1.00  0.00           C
ATOM   3538  HA  ILE   235      22.961  44.045  34.137  1.00  0.00           H
ATOM   3539  CB  ILE   235      23.432  43.277  36.151  1.00  0.00           C
ATOM   3540  HB  ILE   235      24.000  43.688  36.985  1.00  0.00           H
ATOM   3541  CG2 ILE   235      22.093  42.760  36.633  1.00  0.00           C
ATOM   3542 HG21 ILE   235      22.185  41.802  37.145  1.00  0.00           H
ATOM   3543 HG22 ILE   235      21.578  43.457  37.294  1.00  0.00           H
ATOM   3544 HG23 ILE   235      21.429  42.450  35.826  1.00  0.00           H
ATOM   3545  CG1 ILE   235      24.331  42.246  35.312  1.00  0.00           C
ATOM   3546 HG12 ILE   235      23.773  41.555  34.680  1.00  0.00           H
ATOM   3547 HG13 ILE   235      25.018  42.703  34.599  1.00  0.00           H
ATOM   3548  CD1 ILE   235      25.198  41.461  36.340  1.00  0.00           C
ATOM   3549 HD11 ILE   235      25.908  40.852  35.781  1.00  0.00           H
ATOM   3550 HD12 ILE   235      25.812  42.107  36.969  1.00  0.00           H
ATOM   3551 HD13 ILE   235      24.712  40.668  36.908  1.00  0.00           H
ATOM   3552  C   ILE   235      21.890  45.192  35.534  1.00  0.00           C
ATOM   3553  O   ILE   235      21.884  45.922  36.503  1.00  0.00           O
ATOM   3554  N   CYX   236      20.836  45.148  34.730  1.00  0.00           N
ATOM   3555  H   CYX   236      20.886  44.713  33.819  1.00  0.00           H
ATOM   3556  CA  CYX   236      19.724  46.156  34.856  1.00  0.00           C
ATOM   3557  HA  CYX   236      20.169  47.151  34.835  1.00  0.00           H
ATOM   3558  CB  CYX   236      18.946  46.078  33.549  1.00  0.00           C
ATOM   3559  HB2 CYX   236      18.544  45.070  33.450  1.00  0.00           H
ATOM   3560  HB3 CYX   236      18.117  46.773  33.685  1.00  0.00           H
ATOM   3561  SG  CYX   236      19.720  46.647  32.099  1.00  0.00           S
ATOM   3562  C   CYX   236      18.795  45.844  36.058  1.00  0.00           C
ATOM   3563  O   CYX   236      18.356  46.807  36.635  1.00  0.00           O
ATOM   3564  N   SER   237      18.578  44.579  36.555  1.00  0.00           N
ATOM   3565  H   SER   237      18.984  43.854  35.980  1.00  0.00           H
ATOM   3566  CA  SER   237      17.744  44.158  37.661  1.00  0.00           C
ATOM   3567  HA  SER   237      16.687  44.299  37.438  1.00  0.00           H
ATOM   3568  CB  SER   237      17.873  42.648  37.809  1.00  0.00           C
ATOM   3569  HB2 SER   237      17.766  42.151  36.845  1.00  0.00           H
ATOM   3570  HB3 SER   237      18.821  42.442  38.305  1.00  0.00           H
ATOM   3571  OG  SER   237      16.906  42.251  38.754  1.00  0.00           O
ATOM   3572  HG  SER   237      16.372  41.525  38.423  1.00  0.00           H
ATOM   3573  C   SER   237      17.942  44.867  39.004  1.00  0.00           C
ATOM   3574  O   SER   237      19.013  45.128  39.554  1.00  0.00           O
ATOM   3575  N   GLY   238      16.778  45.164  39.659  1.00  0.00           N
ATOM   3576  H   GLY   238      15.951  44.846  39.175  1.00  0.00           H
ATOM   3577  CA  GLY   238      16.655  45.865  40.938  1.00  0.00           C
ATOM   3578  HA2 GLY   238      17.468  46.539  41.203  1.00  0.00           H
ATOM   3579  HA3 GLY   238      15.733  46.446  40.983  1.00  0.00           H
ATOM   3580  C   GLY   238      16.729  44.837  42.119  1.00  0.00           C
ATOM   3581  O   GLY   238      16.315  45.189  43.215  1.00  0.00           O
ATOM   3582  N   VAL   239      17.308  43.606  41.964  1.00  0.00           N
ATOM   3583  H   VAL   239      17.407  43.336  40.996  1.00  0.00           H
ATOM   3584  CA  VAL   239      17.622  42.689  43.093  1.00  0.00           C
ATOM   3585  HA  VAL   239      16.878  42.628  43.888  1.00  0.00           H
ATOM   3586  CB  VAL   239      17.686  41.271  42.601  1.00  0.00           C
ATOM   3587  HB  VAL   239      18.343  41.305  41.731  1.00  0.00           H
ATOM   3588  CG1 VAL   239      18.244  40.228  43.520  1.00  0.00           C
ATOM   3589 HG11 VAL   239      17.652  40.110  44.428  1.00  0.00           H
ATOM   3590 HG12 VAL   239      18.262  39.290  42.966  1.00  0.00           H
ATOM   3591 HG13 VAL   239      19.197  40.602  43.893  1.00  0.00           H
ATOM   3592  CG2 VAL   239      16.392  40.827  41.936  1.00  0.00           C
ATOM   3593 HG21 VAL   239      16.537  39.850  41.473  1.00  0.00           H
ATOM   3594 HG22 VAL   239      15.640  40.873  42.724  1.00  0.00           H
ATOM   3595 HG23 VAL   239      16.122  41.531  41.150  1.00  0.00           H
ATOM   3596  C   VAL   239      18.921  43.132  43.771  1.00  0.00           C
ATOM   3597  O   VAL   239      19.984  43.221  43.156  1.00  0.00           O
ATOM   3598  N   PHE   240      18.886  43.180  45.137  1.00  0.00           N
ATOM   3599  H   PHE   240      18.053  42.923  45.648  1.00  0.00           H
ATOM   3600  CA  PHE   240      20.109  43.558  45.920  1.00  0.00           C
ATOM   3601  HA  PHE   240      20.543  44.493  45.565  1.00  0.00           H
ATOM   3602  CB  PHE   240      19.711  43.917  47.348  1.00  0.00           C
ATOM   3603  HB2 PHE   240      19.383  42.969  47.776  1.00  0.00           H
ATOM   3604  HB3 PHE   240      20.613  44.269  47.848  1.00  0.00           H
ATOM   3605  CG  PHE   240      18.560  44.881  47.652  1.00  0.00           C
ATOM   3606  CD1 PHE   240      18.379  46.028  46.863  1.00  0.00           C
ATOM   3607  HD1 PHE   240      18.894  46.112  45.918  1.00  0.00           H
ATOM   3608  CE1 PHE   240      17.462  46.988  47.158  1.00  0.00           C
ATOM   3609  HE1 PHE   240      17.255  47.753  46.424  1.00  0.00           H
ATOM   3610  CZ  PHE   240      16.685  46.831  48.330  1.00  0.00           C
ATOM   3611  HZ  PHE   240      15.958  47.607  48.521  1.00  0.00           H
ATOM   3612  CE2 PHE   240      16.789  45.635  49.089  1.00  0.00           C
ATOM   3613  HE2 PHE   240      16.154  45.592  49.962  1.00  0.00           H
ATOM   3614  CD2 PHE   240      17.783  44.677  48.832  1.00  0.00           C
ATOM   3615  HD2 PHE   240      17.892  43.817  49.476  1.00  0.00           H
ATOM   3616  C   PHE   240      21.102  42.392  45.965  1.00  0.00           C
ATOM   3617  O   PHE   240      20.716  41.180  45.927  1.00  0.00           O
ATOM   3618  N   GLY   241      22.364  42.701  46.068  1.00  0.00           N
ATOM   3619  H   GLY   241      22.543  43.665  45.824  1.00  0.00           H
ATOM   3620  CA  GLY   241      23.481  41.754  45.885  1.00  0.00           C
ATOM   3621  HA2 GLY   241      23.547  41.080  46.740  1.00  0.00           H
ATOM   3622  HA3 GLY   241      23.388  41.068  45.042  1.00  0.00           H
ATOM   3623  C   GLY   241      24.814  42.346  46.040  1.00  0.00           C
ATOM   3624  O   GLY   241      25.792  41.623  45.866  1.00  0.00           O
ATOM   3625  N   ASH   242      24.993  43.656  46.483  1.00  0.00           N
ATOM   3626  H   ASH   242      24.136  44.187  46.547  1.00  0.00           H
ATOM   3627  CA  ASH   242      26.287  44.208  46.895  1.00  0.00           C
ATOM   3628  HA  ASH   242      26.952  43.404  47.212  1.00  0.00           H
ATOM   3629  CB  ASH   242      26.970  45.011  45.726  1.00  0.00           C
ATOM   3630  HB2 ASH   242      26.555  46.015  45.642  1.00  0.00           H
ATOM   3631  HB3 ASH   242      28.004  45.145  46.044  1.00  0.00           H
ATOM   3632  CG  ASH   242      27.000  44.255  44.336  1.00  0.00           C
ATOM   3633  OD1 ASH   242      27.631  43.239  44.075  1.00  0.00           O
ATOM   3634  OD2 ASH   242      26.277  44.831  43.320  1.00  0.00           O
ATOM   3635  HD2 ASH   242      25.776  45.577  43.660  1.00  0.00           H
ATOM   3636  C   ASH   242      25.996  45.192  48.141  1.00  0.00           C
ATOM   3637  O   ASH   242      25.110  46.043  47.994  1.00  0.00           O
ATOM   3638  N   ASN   243      26.699  45.045  49.233  1.00  0.00           N
ATOM   3639  H   ASN   243      27.402  44.320  49.231  1.00  0.00           H
ATOM   3640  CA  ASN   243      26.472  45.653  50.566  1.00  0.00           C
ATOM   3641  HA  ASN   243      25.397  45.815  50.648  1.00  0.00           H
ATOM   3642  CB  ASN   243      27.075  44.815  51.690  1.00  0.00           C
ATOM   3643  HB2 ASN   243      28.156  44.953  51.710  1.00  0.00           H
ATOM   3644  HB3 ASN   243      26.663  45.211  52.619  1.00  0.00           H
ATOM   3645  CG  ASN   243      26.744  43.401  51.781  1.00  0.00           C
ATOM   3646  OD1 ASN   243      25.776  42.913  51.279  1.00  0.00           O
ATOM   3647  ND2 ASN   243      27.553  42.597  52.444  1.00  0.00           N
ATOM   3648 HD21 ASN   243      27.328  41.614  52.398  1.00  0.00           H
ATOM   3649 HD22 ASN   243      28.306  42.848  53.069  1.00  0.00           H
ATOM   3650  C   ASN   243      26.953  47.139  50.581  1.00  0.00           C
ATOM   3651  O   ASN   243      27.860  47.466  49.831  1.00  0.00           O
ATOM   3652  N   PRO   244      26.505  48.043  51.481  1.00  0.00           N
ATOM   3653  CD  PRO   244      27.200  49.347  51.685  1.00  0.00           C
ATOM   3654  HD2 PRO   244      27.703  49.657  50.769  1.00  0.00           H
ATOM   3655  HD3 PRO   244      27.927  49.165  52.477  1.00  0.00           H
ATOM   3656  CG  PRO   244      26.131  50.288  52.189  1.00  0.00           C
ATOM   3657  HG2 PRO   244      25.513  50.441  51.305  1.00  0.00           H
ATOM   3658  HG3 PRO   244      26.528  51.164  52.701  1.00  0.00           H
ATOM   3659  CB  PRO   244      25.356  49.406  53.121  1.00  0.00           C
ATOM   3660  HB2 PRO   244      24.398  49.843  53.400  1.00  0.00           H
ATOM   3661  HB3 PRO   244      25.948  49.283  54.028  1.00  0.00           H
ATOM   3662  CA  PRO   244      25.326  48.041  52.357  1.00  0.00           C
ATOM   3663  HA  PRO   244      25.393  47.281  53.136  1.00  0.00           H
ATOM   3664  C   PRO   244      23.963  47.886  51.711  1.00  0.00           C
ATOM   3665  O   PRO   244      23.925  47.869  50.491  1.00  0.00           O
ATOM   3666  N   ARG   245      22.912  47.863  52.496  1.00  0.00           N
ATOM   3667  H   ARG   245      23.075  47.931  53.490  1.00  0.00           H
ATOM   3668  CA  ARG   245      21.590  47.750  51.958  1.00  0.00           C
ATOM   3669  HA  ARG   245      21.474  46.897  51.288  1.00  0.00           H
ATOM   3670  CB  ARG   245      20.690  47.506  53.141  1.00  0.00           C
ATOM   3671  HB2 ARG   245      21.208  46.821  53.813  1.00  0.00           H
ATOM   3672  HB3 ARG   245      20.421  48.462  53.588  1.00  0.00           H
ATOM   3673  CG  ARG   245      19.352  46.937  52.814  1.00  0.00           C
ATOM   3674  HG2 ARG   245      19.513  45.894  52.539  1.00  0.00           H
ATOM   3675  HG3 ARG   245      18.813  46.775  53.748  1.00  0.00           H
ATOM   3676  CD  ARG   245      18.233  47.744  52.032  1.00  0.00           C
ATOM   3677  HD2 ARG   245      18.303  48.792  52.326  1.00  0.00           H
ATOM   3678  HD3 ARG   245      18.471  47.776  50.969  1.00  0.00           H
ATOM   3679  NE  ARG   245      16.845  47.311  52.208  1.00  0.00           N
ATOM   3680  HE  ARG   245      16.666  46.532  52.825  1.00  0.00           H
ATOM   3681  CZ  ARG   245      15.820  47.968  51.694  1.00  0.00           C
ATOM   3682  NH1 ARG   245      14.640  47.496  52.027  1.00  0.00           N
ATOM   3683 HH11 ARG   245      14.456  46.547  52.321  1.00  0.00           H
ATOM   3684 HH12 ARG   245      13.862  48.073  51.743  1.00  0.00           H
ATOM   3685  NH2 ARG   245      15.953  48.963  50.842  1.00  0.00           N
ATOM   3686 HH21 ARG   245      16.852  49.250  50.483  1.00  0.00           H
ATOM   3687 HH22 ARG   245      15.105  49.361  50.463  1.00  0.00           H
ATOM   3688  C   ARG   245      21.298  49.009  51.065  1.00  0.00           C
ATOM   3689  O   ARG   245      21.453  50.095  51.632  1.00  0.00           O
ATOM   3690  N   PRO   246      20.929  48.926  49.747  1.00  0.00           N
ATOM   3691  CD  PRO   246      21.028  47.704  48.940  1.00  0.00           C
ATOM   3692  HD2 PRO   246      20.052  47.219  48.908  1.00  0.00           H
ATOM   3693  HD3 PRO   246      21.880  47.139  49.318  1.00  0.00           H
ATOM   3694  CG  PRO   246      21.386  48.211  47.590  1.00  0.00           C
ATOM   3695  HG2 PRO   246      21.141  47.470  46.828  1.00  0.00           H
ATOM   3696  HG3 PRO   246      22.433  48.504  47.655  1.00  0.00           H
ATOM   3697  CB  PRO   246      20.580  49.475  47.446  1.00  0.00           C
ATOM   3698  HB2 PRO   246      19.576  49.182  47.141  1.00  0.00           H
ATOM   3699  HB3 PRO   246      21.005  50.184  46.735  1.00  0.00           H
ATOM   3700  CA  PRO   246      20.585  50.016  48.846  1.00  0.00           C
ATOM   3701  HA  PRO   246      21.370  50.759  48.991  1.00  0.00           H
ATOM   3702  C   PRO   246      19.245  50.686  49.235  1.00  0.00           C
ATOM   3703  O   PRO   246      18.506  50.310  50.116  1.00  0.00           O
ATOM   3704  N   ASN   247      18.992  51.842  48.638  1.00  0.00           N
ATOM   3705  H   ASN   247      19.657  52.018  47.899  1.00  0.00           H
ATOM   3706  CA  ASN   247      17.775  52.615  48.522  1.00  0.00           C
ATOM   3707  HA  ASN   247      17.429  52.957  49.497  1.00  0.00           H
ATOM   3708  CB  ASN   247      17.946  53.825  47.589  1.00  0.00           C
ATOM   3709  HB2 ASN   247      18.154  53.379  46.616  1.00  0.00           H
ATOM   3710  HB3 ASN   247      16.986  54.336  47.521  1.00  0.00           H
ATOM   3711  CG  ASN   247      18.796  55.012  48.218  1.00  0.00           C
ATOM   3712  OD1 ASN   247      19.307  55.848  47.587  1.00  0.00           O
ATOM   3713  ND2 ASN   247      18.955  55.083  49.554  1.00  0.00           N
ATOM   3714 HD21 ASN   247      19.618  55.649  50.065  1.00  0.00           H
ATOM   3715 HD22 ASN   247      18.539  54.332  50.086  1.00  0.00           H
ATOM   3716  C   ASN   247      16.760  51.713  47.764  1.00  0.00           C
ATOM   3717  O   ASN   247      17.193  50.940  46.885  1.00  0.00           O
ATOM   3718  N   ASP   248      15.445  51.908  47.966  1.00  0.00           N
ATOM   3719  H   ASP   248      15.166  52.597  48.650  1.00  0.00           H
ATOM   3720  CA  ASP   248      14.352  51.130  47.309  1.00  0.00           C
ATOM   3721  HA  ASP   248      14.517  50.055  47.382  1.00  0.00           H
ATOM   3722  CB  ASP   248      13.089  51.532  48.065  1.00  0.00           C
ATOM   3723  HB2 ASP   248      13.042  52.620  48.044  1.00  0.00           H
ATOM   3724  HB3 ASP   248      12.189  51.148  47.585  1.00  0.00           H
ATOM   3725  CG  ASP   248      13.158  51.064  49.483  1.00  0.00           C
ATOM   3726  OD1 ASP   248      12.488  51.704  50.344  1.00  0.00           O
ATOM   3727  OD2 ASP   248      13.577  49.883  49.725  1.00  0.00           O
ATOM   3728  C   ASP   248      14.128  51.584  45.824  1.00  0.00           C
ATOM   3729  O   ASP   248      13.917  52.788  45.526  1.00  0.00           O
ATOM   3730  N   GLY   249      14.067  50.672  44.878  1.00  0.00           N
ATOM   3731  H   GLY   249      14.366  49.731  45.088  1.00  0.00           H
ATOM   3732  CA  GLY   249      13.451  50.856  43.625  1.00  0.00           C
ATOM   3733  HA2 GLY   249      12.393  50.655  43.796  1.00  0.00           H
ATOM   3734  HA3 GLY   249      13.590  51.867  43.243  1.00  0.00           H
ATOM   3735  C   GLY   249      14.030  49.982  42.446  1.00  0.00           C
ATOM   3736  O   GLY   249      14.834  49.073  42.686  1.00  0.00           O
ATOM   3737  N   THR   250      13.616  50.281  41.138  1.00  0.00           N
ATOM   3738  H   THR   250      13.032  51.086  40.964  1.00  0.00           H
ATOM   3739  CA  THR   250      14.202  49.650  39.988  1.00  0.00           C
ATOM   3740  HA  THR   250      13.991  48.582  39.927  1.00  0.00           H
ATOM   3741  CB  THR   250      13.628  50.170  38.647  1.00  0.00           C
ATOM   3742  HB  THR   250      14.435  49.970  37.942  1.00  0.00           H
ATOM   3743  CG2 THR   250      12.241  49.730  38.233  1.00  0.00           C
ATOM   3744 HG21 THR   250      11.494  49.704  39.026  1.00  0.00           H
ATOM   3745 HG22 THR   250      11.846  50.293  37.387  1.00  0.00           H
ATOM   3746 HG23 THR   250      12.388  48.701  37.902  1.00  0.00           H
ATOM   3747  OG1 THR   250      13.579  51.548  38.761  1.00  0.00           O
ATOM   3748  HG1 THR   250      12.767  51.808  39.201  1.00  0.00           H
ATOM   3749  C   THR   250      15.766  49.702  39.939  1.00  0.00           C
ATOM   3750  O   THR   250      16.345  50.706  40.338  1.00  0.00           O
ATOM   3751  N   GLY   251      16.459  48.700  39.392  1.00  0.00           N
ATOM   3752  H   GLY   251      16.026  47.788  39.351  1.00  0.00           H
ATOM   3753  CA  GLY   251      17.868  48.846  39.089  1.00  0.00           C
ATOM   3754  HA2 GLY   251      18.281  49.310  39.984  1.00  0.00           H
ATOM   3755  HA3 GLY   251      18.422  47.914  38.979  1.00  0.00           H
ATOM   3756  C   GLY   251      18.234  49.728  37.889  1.00  0.00           C
ATOM   3757  O   GLY   251      17.391  50.412  37.269  1.00  0.00           O
ATOM   3758  N   SER   252      19.465  49.813  37.484  1.00  0.00           N
ATOM   3759  H   SER   252      20.203  49.287  37.931  1.00  0.00           H
ATOM   3760  CA  SER   252      19.885  50.590  36.236  1.00  0.00           C
ATOM   3761  HA  SER   252      19.064  50.605  35.518  1.00  0.00           H
ATOM   3762  CB  SER   252      20.407  51.983  36.585  1.00  0.00           C
ATOM   3763  HB2 SER   252      19.701  52.442  37.276  1.00  0.00           H
ATOM   3764  HB3 SER   252      21.406  51.888  37.011  1.00  0.00           H
ATOM   3765  OG  SER   252      20.591  52.709  35.388  1.00  0.00           O
ATOM   3766  HG  SER   252      19.769  53.003  34.988  1.00  0.00           H
ATOM   3767  C   SER   252      20.967  49.930  35.451  1.00  0.00           C
ATOM   3768  O   SER   252      21.927  49.466  36.038  1.00  0.00           O
ATOM   3769  N   CYX   253      20.810  50.017  34.161  1.00  0.00           N
ATOM   3770  H   CYX   253      20.142  50.671  33.777  1.00  0.00           H
ATOM   3771  CA  CYX   253      21.776  49.515  33.204  1.00  0.00           C
ATOM   3772  HA  CYX   253      22.034  48.506  33.530  1.00  0.00           H
ATOM   3773  CB  CYX   253      21.016  49.456  31.856  1.00  0.00           C
ATOM   3774  HB2 CYX   253      20.844  50.504  31.606  1.00  0.00           H
ATOM   3775  HB3 CYX   253      21.658  49.072  31.064  1.00  0.00           H
ATOM   3776  SG  CYX   253      19.343  48.608  31.842  1.00  0.00           S
ATOM   3777  C   CYX   253      23.074  50.388  33.128  1.00  0.00           C
ATOM   3778  O   CYX   253      23.968  50.022  32.347  1.00  0.00           O
ATOM   3779  N   GLY   254      23.161  51.538  33.812  1.00  0.00           N
ATOM   3780  H   GLY   254      22.391  51.841  34.392  1.00  0.00           H
ATOM   3781  CA  GLY   254      24.255  52.556  33.810  1.00  0.00           C
ATOM   3782  HA2 GLY   254      25.020  52.252  33.096  1.00  0.00           H
ATOM   3783  HA3 GLY   254      23.749  53.435  33.413  1.00  0.00           H
ATOM   3784  C   GLY   254      24.892  52.984  35.189  1.00  0.00           C
ATOM   3785  O   GLY   254      24.475  52.478  36.217  1.00  0.00           O
ATOM   3786  N   PRO   255      25.911  53.842  35.151  1.00  0.00           N
ATOM   3787  CD  PRO   255      26.380  54.650  33.992  1.00  0.00           C
ATOM   3788  HD2 PRO   255      25.558  55.309  33.714  1.00  0.00           H
ATOM   3789  HD3 PRO   255      26.839  54.028  33.222  1.00  0.00           H
ATOM   3790  CG  PRO   255      27.605  55.416  34.545  1.00  0.00           C
ATOM   3791  HG2 PRO   255      27.197  56.417  34.693  1.00  0.00           H
ATOM   3792  HG3 PRO   255      28.453  55.421  33.861  1.00  0.00           H
ATOM   3793  CB  PRO   255      27.930  54.743  35.865  1.00  0.00           C
ATOM   3794  HB2 PRO   255      28.413  55.487  36.500  1.00  0.00           H
ATOM   3795  HB3 PRO   255      28.664  53.948  35.734  1.00  0.00           H
ATOM   3796  CA  PRO   255      26.564  54.234  36.365  1.00  0.00           C
ATOM   3797  HA  PRO   255      26.715  53.365  37.004  1.00  0.00           H
ATOM   3798  C   PRO   255      25.740  55.303  37.128  1.00  0.00           C
ATOM   3799  O   PRO   255      26.144  56.489  37.215  1.00  0.00           O
ATOM   3800  N   VAL   256      24.611  54.915  37.764  1.00  0.00           N
ATOM   3801  H   VAL   256      24.396  53.941  37.607  1.00  0.00           H
ATOM   3802  CA  VAL   256      23.824  55.755  38.679  1.00  0.00           C
ATOM   3803  HA  VAL   256      23.664  56.744  38.249  1.00  0.00           H
ATOM   3804  CB  VAL   256      22.427  55.181  38.765  1.00  0.00           C
ATOM   3805  HB  VAL   256      21.827  55.892  39.331  1.00  0.00           H
ATOM   3806  CG1 VAL   256      21.782  55.332  37.374  1.00  0.00           C
ATOM   3807 HG11 VAL   256      21.818  56.370  37.045  1.00  0.00           H
ATOM   3808 HG12 VAL   256      22.317  54.665  36.699  1.00  0.00           H
ATOM   3809 HG13 VAL   256      20.758  55.128  37.688  1.00  0.00           H
ATOM   3810  CG2 VAL   256      22.452  53.793  39.472  1.00  0.00           C
ATOM   3811 HG21 VAL   256      22.945  52.990  38.923  1.00  0.00           H
ATOM   3812 HG22 VAL   256      22.770  53.945  40.503  1.00  0.00           H
ATOM   3813 HG23 VAL   256      21.402  53.503  39.454  1.00  0.00           H
ATOM   3814  C   VAL   256      24.454  55.983  40.071  1.00  0.00           C
ATOM   3815  O   VAL   256      25.328  55.206  40.483  1.00  0.00           O
ATOM   3816  N   SER   257      23.986  57.009  40.795  1.00  0.00           N
ATOM   3817  H   SER   257      23.412  57.716  40.359  1.00  0.00           H
ATOM   3818  CA  SER   257      24.671  57.497  41.995  1.00  0.00           C
ATOM   3819  HA  SER   257      25.658  57.808  41.655  1.00  0.00           H
ATOM   3820  CB  SER   257      23.962  58.786  42.478  1.00  0.00           C
ATOM   3821  HB2 SER   257      24.147  59.553  41.726  1.00  0.00           H
ATOM   3822  HB3 SER   257      22.885  58.647  42.565  1.00  0.00           H
ATOM   3823  OG  SER   257      24.585  59.218  43.693  1.00  0.00           O
ATOM   3824  HG  SER   257      25.533  59.209  43.540  1.00  0.00           H
ATOM   3825  C   SER   257      24.769  56.417  43.080  1.00  0.00           C
ATOM   3826  O   SER   257      23.841  55.647  43.222  1.00  0.00           O
ATOM   3827  N   SER   258      25.896  56.291  43.768  1.00  0.00           N
ATOM   3828  H   SER   258      26.635  56.961  43.617  1.00  0.00           H
ATOM   3829  CA  SER   258      26.223  55.258  44.758  1.00  0.00           C
ATOM   3830  HA  SER   258      25.282  55.028  45.257  1.00  0.00           H
ATOM   3831  CB  SER   258      26.860  54.019  44.109  1.00  0.00           C
ATOM   3832  HB2 SER   258      26.058  53.476  43.608  1.00  0.00           H
ATOM   3833  HB3 SER   258      27.613  54.251  43.356  1.00  0.00           H
ATOM   3834  OG  SER   258      27.286  53.201  45.159  1.00  0.00           O
ATOM   3835  HG  SER   258      26.541  52.886  45.674  1.00  0.00           H
ATOM   3836  C   SER   258      27.103  55.921  45.862  1.00  0.00           C
ATOM   3837  O   SER   258      27.977  56.770  45.621  1.00  0.00           O
ATOM   3838  N   ASN   259      26.685  55.736  47.159  1.00  0.00           N
ATOM   3839  H   ASN   259      25.950  55.079  47.378  1.00  0.00           H
ATOM   3840  CA  ASN   259      27.325  56.480  48.269  1.00  0.00           C
ATOM   3841  HA  ASN   259      27.964  57.233  47.809  1.00  0.00           H
ATOM   3842  CB  ASN   259      26.259  57.208  49.097  1.00  0.00           C
ATOM   3843  HB2 ASN   259      25.756  57.930  48.453  1.00  0.00           H
ATOM   3844  HB3 ASN   259      25.578  56.521  49.598  1.00  0.00           H
ATOM   3845  CG  ASN   259      26.878  58.136  50.102  1.00  0.00           C
ATOM   3846  OD1 ASN   259      27.613  59.044  49.779  1.00  0.00           O
ATOM   3847  ND2 ASN   259      26.788  57.752  51.359  1.00  0.00           N
ATOM   3848 HD21 ASN   259      26.957  58.468  52.052  1.00  0.00           H
ATOM   3849 HD22 ASN   259      26.282  56.908  51.589  1.00  0.00           H
ATOM   3850  C   ASN   259      28.164  55.485  49.051  1.00  0.00           C
ATOM   3851  O   ASN   259      27.915  54.276  49.168  1.00  0.00           O
ATOM   3852  N   GLY   260      29.230  56.078  49.545  1.00  0.00           N
ATOM   3853  H   GLY   260      29.405  57.063  49.404  1.00  0.00           H
ATOM   3854  CA  GLY   260      30.434  55.449  50.103  1.00  0.00           C
ATOM   3855  HA2 GLY   260      30.997  56.254  50.575  1.00  0.00           H
ATOM   3856  HA3 GLY   260      30.238  54.572  50.719  1.00  0.00           H
ATOM   3857  C   GLY   260      31.294  54.760  49.079  1.00  0.00           C
ATOM   3858  O   GLY   260      30.749  54.054  48.172  1.00  0.00           O
ATOM   3859  N   ALA   261      32.631  54.764  49.342  1.00  0.00           N
ATOM   3860  H   ALA   261      32.912  55.260  50.175  1.00  0.00           H
ATOM   3861  CA  ALA   261      33.578  54.116  48.395  1.00  0.00           C
ATOM   3862  HA  ALA   261      33.410  54.536  47.403  1.00  0.00           H
ATOM   3863  CB  ALA   261      34.974  54.692  48.802  1.00  0.00           C
ATOM   3864  HB1 ALA   261      35.766  54.171  48.266  1.00  0.00           H
ATOM   3865  HB2 ALA   261      35.019  55.769  48.643  1.00  0.00           H
ATOM   3866  HB3 ALA   261      35.209  54.504  49.850  1.00  0.00           H
ATOM   3867  C   ALA   261      33.718  52.554  48.227  1.00  0.00           C
ATOM   3868  O   ALA   261      34.591  52.059  47.484  1.00  0.00           O
ATOM   3869  N   TYR   262      32.909  51.761  48.865  1.00  0.00           N
ATOM   3870  H   TYR   262      32.219  52.342  49.321  1.00  0.00           H
ATOM   3871  CA  TYR   262      33.098  50.339  49.089  1.00  0.00           C
ATOM   3872  HA  TYR   262      34.175  50.205  49.183  1.00  0.00           H
ATOM   3873  CB  TYR   262      32.452  49.844  50.357  1.00  0.00           C
ATOM   3874  HB2 TYR   262      32.794  50.367  51.250  1.00  0.00           H
ATOM   3875  HB3 TYR   262      31.449  50.269  50.331  1.00  0.00           H
ATOM   3876  CG  TYR   262      32.426  48.361  50.721  1.00  0.00           C
ATOM   3877  CD1 TYR   262      31.198  47.808  51.119  1.00  0.00           C
ATOM   3878  HD1 TYR   262      30.290  48.391  51.093  1.00  0.00           H
ATOM   3879  CE1 TYR   262      31.199  46.472  51.619  1.00  0.00           C
ATOM   3880  HE1 TYR   262      30.303  45.981  51.970  1.00  0.00           H
ATOM   3881  CZ  TYR   262      32.408  45.738  51.723  1.00  0.00           C
ATOM   3882  OH  TYR   262      32.390  44.404  52.015  1.00  0.00           O
ATOM   3883  HH  TYR   262      33.182  43.932  51.747  1.00  0.00           H
ATOM   3884  CE2 TYR   262      33.647  46.262  51.319  1.00  0.00           C
ATOM   3885  HE2 TYR   262      34.550  45.671  51.306  1.00  0.00           H
ATOM   3886  CD2 TYR   262      33.611  47.649  50.941  1.00  0.00           C
ATOM   3887  HD2 TYR   262      34.521  48.165  50.672  1.00  0.00           H
ATOM   3888  C   TYR   262      32.650  49.470  47.912  1.00  0.00           C
ATOM   3889  O   TYR   262      31.633  49.750  47.357  1.00  0.00           O
ATOM   3890  N   GLY   263      33.475  48.485  47.519  1.00  0.00           N
ATOM   3891  H   GLY   263      34.338  48.299  48.010  1.00  0.00           H
ATOM   3892  CA  GLY   263      33.133  47.446  46.499  1.00  0.00           C
ATOM   3893  HA2 GLY   263      32.170  47.017  46.777  1.00  0.00           H
ATOM   3894  HA3 GLY   263      33.287  47.808  45.482  1.00  0.00           H
ATOM   3895  C   GLY   263      34.121  46.304  46.642  1.00  0.00           C
ATOM   3896  O   GLY   263      35.235  46.486  47.164  1.00  0.00           O
ATOM   3897  N   VAL   264      33.759  45.141  46.082  1.00  0.00           N
ATOM   3898  H   VAL   264      32.784  44.951  45.898  1.00  0.00           H
ATOM   3899  CA  VAL   264      34.549  43.898  46.138  1.00  0.00           C
ATOM   3900  HA  VAL   264      35.610  44.139  46.188  1.00  0.00           H
ATOM   3901  CB  VAL   264      34.276  42.964  47.373  1.00  0.00           C
ATOM   3902  HB  VAL   264      34.793  42.049  47.082  1.00  0.00           H
ATOM   3903  CG1 VAL   264      34.782  43.416  48.744  1.00  0.00           C
ATOM   3904 HG11 VAL   264      35.867  43.507  48.713  1.00  0.00           H
ATOM   3905 HG12 VAL   264      34.339  44.368  49.037  1.00  0.00           H
ATOM   3906 HG13 VAL   264      34.750  42.641  49.511  1.00  0.00           H
ATOM   3907  CG2 VAL   264      32.744  42.638  47.386  1.00  0.00           C
ATOM   3908 HG21 VAL   264      32.374  41.942  48.140  1.00  0.00           H
ATOM   3909 HG22 VAL   264      32.184  43.543  47.617  1.00  0.00           H
ATOM   3910 HG23 VAL   264      32.482  42.279  46.390  1.00  0.00           H
ATOM   3911  C   VAL   264      34.280  43.167  44.822  1.00  0.00           C
ATOM   3912  O   VAL   264      33.300  43.350  44.073  1.00  0.00           O
ATOM   3913  N   LYS   265      35.174  42.271  44.510  1.00  0.00           N
ATOM   3914  H   LYS   265      36.115  42.339  44.870  1.00  0.00           H
ATOM   3915  CA  LYS   265      34.970  41.027  43.709  1.00  0.00           C
ATOM   3916  HA  LYS   265      34.862  41.234  42.644  1.00  0.00           H
ATOM   3917  CB  LYS   265      36.219  40.021  43.991  1.00  0.00           C
ATOM   3918  HB2 LYS   265      37.110  40.638  43.878  1.00  0.00           H
ATOM   3919  HB3 LYS   265      36.276  39.689  45.028  1.00  0.00           H
ATOM   3920  CG  LYS   265      36.208  38.833  42.973  1.00  0.00           C
ATOM   3921  HG2 LYS   265      35.490  38.078  43.293  1.00  0.00           H
ATOM   3922  HG3 LYS   265      35.799  39.193  42.029  1.00  0.00           H
ATOM   3923  CD  LYS   265      37.508  38.087  42.872  1.00  0.00           C
ATOM   3924  HD2 LYS   265      38.279  38.753  42.484  1.00  0.00           H
ATOM   3925  HD3 LYS   265      37.790  37.618  43.815  1.00  0.00           H
ATOM   3926  CE  LYS   265      37.353  36.996  41.815  1.00  0.00           C
ATOM   3927  HE2 LYS   265      38.177  36.286  41.891  1.00  0.00           H
ATOM   3928  HE3 LYS   265      36.489  36.385  42.073  1.00  0.00           H
ATOM   3929  NZ  LYS   265      37.096  37.580  40.514  1.00  0.00           N
ATOM   3930  HZ1 LYS   265      36.392  38.304  40.539  1.00  0.00           H
ATOM   3931  HZ2 LYS   265      37.901  37.945  40.027  1.00  0.00           H
ATOM   3932  HZ3 LYS   265      36.844  36.752  39.994  1.00  0.00           H
ATOM   3933  C   LYS   265      33.719  40.217  44.090  1.00  0.00           C
ATOM   3934  O   LYS   265      33.302  40.198  45.226  1.00  0.00           O
ATOM   3935  N   GLY   266      33.204  39.440  43.131  1.00  0.00           N
ATOM   3936  H   GLY   266      33.597  39.575  42.211  1.00  0.00           H
ATOM   3937  CA  GLY   266      32.094  38.533  43.241  1.00  0.00           C
ATOM   3938  HA2 GLY   266      32.245  37.812  44.045  1.00  0.00           H
ATOM   3939  HA3 GLY   266      31.132  38.955  43.531  1.00  0.00           H
ATOM   3940  C   GLY   266      31.900  37.620  42.035  1.00  0.00           C
ATOM   3941  O   GLY   266      32.840  37.454  41.262  1.00  0.00           O
ATOM   3942  N   PHE   267      30.659  37.019  41.864  1.00  0.00           N
ATOM   3943  H   PHE   267      29.896  37.226  42.493  1.00  0.00           H
ATOM   3944  CA  PHE   267      30.227  36.486  40.547  1.00  0.00           C
ATOM   3945  HA  PHE   267      30.657  37.195  39.841  1.00  0.00           H
ATOM   3946  CB  PHE   267      30.831  35.120  40.161  1.00  0.00           C
ATOM   3947  HB2 PHE   267      30.687  34.861  39.113  1.00  0.00           H
ATOM   3948  HB3 PHE   267      31.891  35.119  40.417  1.00  0.00           H
ATOM   3949  CG  PHE   267      30.197  34.017  41.027  1.00  0.00           C
ATOM   3950  CD1 PHE   267      30.412  33.863  42.405  1.00  0.00           C
ATOM   3951  HD1 PHE   267      31.174  34.481  42.855  1.00  0.00           H
ATOM   3952  CE1 PHE   267      29.695  32.938  43.224  1.00  0.00           C
ATOM   3953  HE1 PHE   267      29.831  32.882  44.293  1.00  0.00           H
ATOM   3954  CZ  PHE   267      28.547  32.331  42.547  1.00  0.00           C
ATOM   3955  HZ  PHE   267      27.944  31.623  43.095  1.00  0.00           H
ATOM   3956  CE2 PHE   267      28.249  32.533  41.243  1.00  0.00           C
ATOM   3957  HE2 PHE   267      27.342  32.155  40.793  1.00  0.00           H
ATOM   3958  CD2 PHE   267      29.122  33.286  40.452  1.00  0.00           C
ATOM   3959  HD2 PHE   267      28.815  33.533  39.446  1.00  0.00           H
ATOM   3960  C   PHE   267      28.662  36.406  40.344  1.00  0.00           C
ATOM   3961  O   PHE   267      27.867  36.344  41.269  1.00  0.00           O
ATOM   3962  N   SER   268      28.318  36.318  39.049  1.00  0.00           N
ATOM   3963  H   SER   268      29.089  36.122  38.425  1.00  0.00           H
ATOM   3964  CA  SER   268      26.898  36.247  38.482  1.00  0.00           C
ATOM   3965  HA  SER   268      26.249  35.710  39.173  1.00  0.00           H
ATOM   3966  CB  SER   268      26.209  37.552  38.366  1.00  0.00           C
ATOM   3967  HB2 SER   268      26.621  38.119  37.532  1.00  0.00           H
ATOM   3968  HB3 SER   268      25.187  37.423  38.008  1.00  0.00           H
ATOM   3969  OG  SER   268      26.101  38.268  39.585  1.00  0.00           O
ATOM   3970  HG  SER   268      25.660  39.114  39.477  1.00  0.00           H
ATOM   3971  C   SER   268      26.954  35.509  37.218  1.00  0.00           C
ATOM   3972  O   SER   268      27.678  35.899  36.277  1.00  0.00           O
ATOM   3973  N   PHE   269      26.329  34.366  37.177  1.00  0.00           N
ATOM   3974  H   PHE   269      25.720  34.217  37.969  1.00  0.00           H
ATOM   3975  CA  PHE   269      26.182  33.572  35.945  1.00  0.00           C
ATOM   3976  HA  PHE   269      27.095  33.654  35.357  1.00  0.00           H
ATOM   3977  CB  PHE   269      26.080  32.058  36.285  1.00  0.00           C
ATOM   3978  HB2 PHE   269      25.393  32.053  37.131  1.00  0.00           H
ATOM   3979  HB3 PHE   269      25.740  31.537  35.389  1.00  0.00           H
ATOM   3980  CG  PHE   269      27.393  31.466  36.662  1.00  0.00           C
ATOM   3981  CD1 PHE   269      27.538  30.869  37.942  1.00  0.00           C
ATOM   3982  HD1 PHE   269      26.688  31.047  38.583  1.00  0.00           H
ATOM   3983  CE1 PHE   269      28.705  30.126  38.347  1.00  0.00           C
ATOM   3984  HE1 PHE   269      28.803  29.685  39.328  1.00  0.00           H
ATOM   3985  CZ  PHE   269      29.747  30.146  37.440  1.00  0.00           C
ATOM   3986  HZ  PHE   269      30.619  29.548  37.655  1.00  0.00           H
ATOM   3987  CE2 PHE   269      29.659  30.863  36.192  1.00  0.00           C
ATOM   3988  HE2 PHE   269      30.506  30.821  35.523  1.00  0.00           H
ATOM   3989  CD2 PHE   269      28.484  31.491  35.776  1.00  0.00           C
ATOM   3990  HD2 PHE   269      28.522  31.997  34.823  1.00  0.00           H
ATOM   3991  C   PHE   269      24.926  34.034  35.088  1.00  0.00           C
ATOM   3992  O   PHE   269      23.844  34.349  35.648  1.00  0.00           O
ATOM   3993  N   LYS   270      25.141  34.079  33.744  1.00  0.00           N
ATOM   3994  H   LYS   270      26.019  33.764  33.356  1.00  0.00           H
ATOM   3995  CA  LYS   270      24.173  34.514  32.703  1.00  0.00           C
ATOM   3996  HA  LYS   270      23.385  35.031  33.251  1.00  0.00           H
ATOM   3997  CB  LYS   270      24.816  35.355  31.608  1.00  0.00           C
ATOM   3998  HB2 LYS   270      25.684  35.865  32.024  1.00  0.00           H
ATOM   3999  HB3 LYS   270      25.292  34.644  30.933  1.00  0.00           H
ATOM   4000  CG  LYS   270      23.973  36.341  30.836  1.00  0.00           C
ATOM   4001  HG2 LYS   270      23.351  35.687  30.224  1.00  0.00           H
ATOM   4002  HG3 LYS   270      23.332  37.030  31.386  1.00  0.00           H
ATOM   4003  CD  LYS   270      24.774  37.153  29.856  1.00  0.00           C
ATOM   4004  HD2 LYS   270      25.410  37.786  30.474  1.00  0.00           H
ATOM   4005  HD3 LYS   270      25.483  36.635  29.210  1.00  0.00           H
ATOM   4006  CE  LYS   270      23.795  38.029  29.084  1.00  0.00           C
ATOM   4007  HE2 LYS   270      23.089  37.391  28.551  1.00  0.00           H
ATOM   4008  HE3 LYS   270      23.283  38.696  29.777  1.00  0.00           H
ATOM   4009  NZ  LYS   270      24.337  38.798  28.022  1.00  0.00           N
ATOM   4010  HZ1 LYS   270      24.455  38.261  27.175  1.00  0.00           H
ATOM   4011  HZ2 LYS   270      23.669  39.472  27.673  1.00  0.00           H
ATOM   4012  HZ3 LYS   270      25.225  39.243  28.204  1.00  0.00           H
ATOM   4013  C   LYS   270      23.467  33.303  32.026  1.00  0.00           C
ATOM   4014  O   LYS   270      24.051  32.276  31.818  1.00  0.00           O
ATOM   4015  N   TYR   271      22.323  33.679  31.502  1.00  0.00           N
ATOM   4016  H   TYR   271      21.939  34.603  31.637  1.00  0.00           H
ATOM   4017  CA  TYR   271      21.451  32.722  30.784  1.00  0.00           C
ATOM   4018  HA  TYR   271      22.056  32.249  30.010  1.00  0.00           H
ATOM   4019  CB  TYR   271      20.663  31.758  31.692  1.00  0.00           C
ATOM   4020  HB2 TYR   271      20.238  32.400  32.464  1.00  0.00           H
ATOM   4021  HB3 TYR   271      19.753  31.326  31.276  1.00  0.00           H
ATOM   4022  CG  TYR   271      21.558  30.753  32.358  1.00  0.00           C
ATOM   4023  CD1 TYR   271      21.937  30.924  33.719  1.00  0.00           C
ATOM   4024  HD1 TYR   271      21.604  31.819  34.220  1.00  0.00           H
ATOM   4025  CE1 TYR   271      22.868  30.005  34.314  1.00  0.00           C
ATOM   4026  HE1 TYR   271      23.184  30.092  35.343  1.00  0.00           H
ATOM   4027  CZ  TYR   271      23.204  28.847  33.610  1.00  0.00           C
ATOM   4028  OH  TYR   271      24.110  27.971  34.148  1.00  0.00           O
ATOM   4029  HH  TYR   271      23.931  27.124  33.732  1.00  0.00           H
ATOM   4030  CE2 TYR   271      22.755  28.694  32.298  1.00  0.00           C
ATOM   4031  HE2 TYR   271      23.010  27.865  31.655  1.00  0.00           H
ATOM   4032  CD2 TYR   271      21.880  29.615  31.666  1.00  0.00           C
ATOM   4033  HD2 TYR   271      21.709  29.458  30.612  1.00  0.00           H
ATOM   4034  C   TYR   271      20.555  33.519  29.855  1.00  0.00           C
ATOM   4035  O   TYR   271      19.394  33.718  30.072  1.00  0.00           O
ATOM   4036  N   GLY   272      21.137  34.001  28.762  1.00  0.00           N
ATOM   4037  H   GLY   272      22.106  33.760  28.604  1.00  0.00           H
ATOM   4038  CA  GLY   272      20.530  34.937  27.778  1.00  0.00           C
ATOM   4039  HA2 GLY   272      21.230  35.116  26.962  1.00  0.00           H
ATOM   4040  HA3 GLY   272      19.579  34.552  27.413  1.00  0.00           H
ATOM   4041  C   GLY   272      20.212  36.256  28.444  1.00  0.00           C
ATOM   4042  O   GLY   272      21.043  37.027  28.965  1.00  0.00           O
ATOM   4043  N   ASN   273      18.913  36.711  28.381  1.00  0.00           N
ATOM   4044  H   ASN   273      18.164  36.094  28.099  1.00  0.00           H
ATOM   4045  CA  ASN   273      18.545  37.829  29.270  1.00  0.00           C
ATOM   4046  HA  ASN   273      19.315  38.580  29.097  1.00  0.00           H
ATOM   4047  CB  ASN   273      17.219  38.327  28.658  1.00  0.00           C
ATOM   4048  HB2 ASN   273      16.479  37.526  28.675  1.00  0.00           H
ATOM   4049  HB3 ASN   273      16.822  39.146  29.257  1.00  0.00           H
ATOM   4050  CG  ASN   273      17.394  38.837  27.286  1.00  0.00           C
ATOM   4051  OD1 ASN   273      17.206  38.172  26.297  1.00  0.00           O
ATOM   4052  ND2 ASN   273      17.621  40.095  27.159  1.00  0.00           N
ATOM   4053 HD21 ASN   273      17.664  40.496  26.233  1.00  0.00           H
ATOM   4054 HD22 ASN   273      17.599  40.762  27.917  1.00  0.00           H
ATOM   4055  C   ASN   273      18.463  37.677  30.771  1.00  0.00           C
ATOM   4056  O   ASN   273      18.377  38.727  31.402  1.00  0.00           O
ATOM   4057  N   GLY   274      18.755  36.502  31.383  1.00  0.00           N
ATOM   4058  H   GLY   274      19.172  35.780  30.814  1.00  0.00           H
ATOM   4059  CA  GLY   274      18.520  36.103  32.767  1.00  0.00           C
ATOM   4060  HA2 GLY   274      17.958  36.964  33.128  1.00  0.00           H
ATOM   4061  HA3 GLY   274      17.839  35.251  32.786  1.00  0.00           H
ATOM   4062  C   GLY   274      19.777  35.854  33.533  1.00  0.00           C
ATOM   4063  O   GLY   274      20.842  35.513  32.981  1.00  0.00           O
ATOM   4064  N   VAL   275      19.743  35.989  34.851  1.00  0.00           N
ATOM   4065  H   VAL   275      18.812  36.131  35.215  1.00  0.00           H
ATOM   4066  CA  VAL   275      20.940  36.150  35.790  1.00  0.00           C
ATOM   4067  HA  VAL   275      21.763  35.640  35.290  1.00  0.00           H
ATOM   4068  CB  VAL   275      21.415  37.616  35.913  1.00  0.00           C
ATOM   4069  HB  VAL   275      21.380  38.072  34.923  1.00  0.00           H
ATOM   4070  CG1 VAL   275      20.553  38.446  36.881  1.00  0.00           C
ATOM   4071 HG11 VAL   275      20.914  39.453  37.084  1.00  0.00           H
ATOM   4072 HG12 VAL   275      19.552  38.479  36.449  1.00  0.00           H
ATOM   4073 HG13 VAL   275      20.471  37.977  37.862  1.00  0.00           H
ATOM   4074  CG2 VAL   275      22.810  37.617  36.549  1.00  0.00           C
ATOM   4075 HG21 VAL   275      22.748  37.267  37.579  1.00  0.00           H
ATOM   4076 HG22 VAL   275      23.587  37.165  35.933  1.00  0.00           H
ATOM   4077 HG23 VAL   275      23.100  38.658  36.694  1.00  0.00           H
ATOM   4078  C   VAL   275      20.792  35.409  37.160  1.00  0.00           C
ATOM   4079  O   VAL   275      19.790  35.541  37.807  1.00  0.00           O
ATOM   4080  N   TRP   276      21.785  34.606  37.494  1.00  0.00           N
ATOM   4081  H   TRP   276      22.543  34.520  36.832  1.00  0.00           H
ATOM   4082  CA  TRP   276      21.971  33.973  38.827  1.00  0.00           C
ATOM   4083  HA  TRP   276      21.063  33.952  39.429  1.00  0.00           H
ATOM   4084  CB  TRP   276      22.519  32.496  38.696  1.00  0.00           C
ATOM   4085  HB2 TRP   276      23.089  32.434  37.770  1.00  0.00           H
ATOM   4086  HB3 TRP   276      23.175  32.336  39.552  1.00  0.00           H
ATOM   4087  CG  TRP   276      21.533  31.388  38.757  1.00  0.00           C
ATOM   4088  CD1 TRP   276      21.090  30.584  37.726  1.00  0.00           C
ATOM   4089  HD1 TRP   276      21.394  30.716  36.697  1.00  0.00           H
ATOM   4090  NE1 TRP   276      20.129  29.735  38.136  1.00  0.00           N
ATOM   4091  HE1 TRP   276      19.699  29.076  37.503  1.00  0.00           H
ATOM   4092  CE2 TRP   276      20.043  29.722  39.522  1.00  0.00           C
ATOM   4093  CZ2 TRP   276      19.276  28.983  40.369  1.00  0.00           C
ATOM   4094  HZ2 TRP   276      18.631  28.163  40.086  1.00  0.00           H
ATOM   4095  CH2 TRP   276      19.200  29.386  41.682  1.00  0.00           C
ATOM   4096  HH2 TRP   276      18.541  28.839  42.339  1.00  0.00           H
ATOM   4097  CZ3 TRP   276      19.774  30.592  42.048  1.00  0.00           C
ATOM   4098  HZ3 TRP   276      19.678  30.890  43.082  1.00  0.00           H
ATOM   4099  CE3 TRP   276      20.650  31.342  41.225  1.00  0.00           C
ATOM   4100  HE3 TRP   276      21.128  32.268  41.507  1.00  0.00           H
ATOM   4101  CD2 TRP   276      20.802  30.868  39.935  1.00  0.00           C
ATOM   4102  C   TRP   276      22.947  34.856  39.532  1.00  0.00           C
ATOM   4103  O   TRP   276      24.058  35.036  39.139  1.00  0.00           O
ATOM   4104  N   ILE   277      22.510  35.441  40.608  1.00  0.00           N
ATOM   4105  H   ILE   277      21.631  35.129  40.996  1.00  0.00           H
ATOM   4106  CA  ILE   277      23.330  36.398  41.410  1.00  0.00           C
ATOM   4107  HA  ILE   277      24.185  36.624  40.773  1.00  0.00           H
ATOM   4108  CB  ILE   277      22.592  37.754  41.649  1.00  0.00           C
ATOM   4109  HB  ILE   277      21.654  37.635  42.192  1.00  0.00           H
ATOM   4110  CG2 ILE   277      23.389  38.635  42.567  1.00  0.00           C
ATOM   4111 HG21 ILE   277      23.254  38.349  43.610  1.00  0.00           H
ATOM   4112 HG22 ILE   277      24.451  38.667  42.326  1.00  0.00           H
ATOM   4113 HG23 ILE   277      23.033  39.665  42.557  1.00  0.00           H
ATOM   4114  CG1 ILE   277      22.215  38.508  40.299  1.00  0.00           C
ATOM   4115 HG12 ILE   277      23.122  38.887  39.825  1.00  0.00           H
ATOM   4116 HG13 ILE   277      21.884  37.754  39.583  1.00  0.00           H
ATOM   4117  CD1 ILE   277      21.135  39.617  40.463  1.00  0.00           C
ATOM   4118 HD11 ILE   277      20.931  39.941  39.441  1.00  0.00           H
ATOM   4119 HD12 ILE   277      20.324  39.084  40.960  1.00  0.00           H
ATOM   4120 HD13 ILE   277      21.589  40.456  40.990  1.00  0.00           H
ATOM   4121  C   ILE   277      23.705  35.813  42.748  1.00  0.00           C
ATOM   4122  O   ILE   277      22.826  35.445  43.535  1.00  0.00           O
ATOM   4123  N   GLY   278      25.039  35.762  42.963  1.00  0.00           N
ATOM   4124  H   GLY   278      25.651  36.049  42.213  1.00  0.00           H
ATOM   4125  CA  GLY   278      25.695  35.309  44.193  1.00  0.00           C
ATOM   4126  HA2 GLY   278      25.026  34.592  44.669  1.00  0.00           H
ATOM   4127  HA3 GLY   278      26.613  34.799  43.900  1.00  0.00           H
ATOM   4128  C   GLY   278      25.947  36.504  45.068  1.00  0.00           C
ATOM   4129  O   GLY   278      26.403  37.528  44.571  1.00  0.00           O
ATOM   4130  N   ARG   279      25.555  36.449  46.366  1.00  0.00           N
ATOM   4131  H   ARG   279      25.310  35.527  46.698  1.00  0.00           H
ATOM   4132  CA  ARG   279      25.535  37.509  47.287  1.00  0.00           C
ATOM   4133  HA  ARG   279      26.266  38.292  47.086  1.00  0.00           H
ATOM   4134  CB  ARG   279      24.214  38.302  47.212  1.00  0.00           C
ATOM   4135  HB2 ARG   279      24.341  39.073  47.973  1.00  0.00           H
ATOM   4136  HB3 ARG   279      24.220  38.914  46.310  1.00  0.00           H
ATOM   4137  CG  ARG   279      22.875  37.655  47.413  1.00  0.00           C
ATOM   4138  HG2 ARG   279      22.759  36.881  46.653  1.00  0.00           H
ATOM   4139  HG3 ARG   279      22.791  37.205  48.402  1.00  0.00           H
ATOM   4140  CD  ARG   279      21.619  38.641  47.323  1.00  0.00           C
ATOM   4141  HD2 ARG   279      21.893  39.616  47.723  1.00  0.00           H
ATOM   4142  HD3 ARG   279      21.412  38.770  46.261  1.00  0.00           H
ATOM   4143  NE  ARG   279      20.434  38.069  48.064  1.00  0.00           N
ATOM   4144  HE  ARG   279      20.474  37.273  48.684  1.00  0.00           H
ATOM   4145  CZ  ARG   279      19.198  38.650  48.100  1.00  0.00           C
ATOM   4146  NH1 ARG   279      18.313  38.266  48.911  1.00  0.00           N
ATOM   4147 HH11 ARG   279      18.670  37.609  49.591  1.00  0.00           H
ATOM   4148 HH12 ARG   279      17.465  38.795  49.061  1.00  0.00           H
ATOM   4149  NH2 ARG   279      18.879  39.533  47.206  1.00  0.00           N
ATOM   4150 HH21 ARG   279      19.602  39.975  46.656  1.00  0.00           H
ATOM   4151 HH22 ARG   279      17.901  39.760  47.099  1.00  0.00           H
ATOM   4152  C   ARG   279      25.915  37.073  48.749  1.00  0.00           C
ATOM   4153  O   ARG   279      25.721  35.854  48.997  1.00  0.00           O
ATOM   4154  N   THR   280      26.254  37.902  49.726  1.00  0.00           N
ATOM   4155  H   THR   280      26.502  38.842  49.449  1.00  0.00           H
ATOM   4156  CA  THR   280      26.220  37.650  51.190  1.00  0.00           C
ATOM   4157  HA  THR   280      26.849  36.769  51.322  1.00  0.00           H
ATOM   4158  CB  THR   280      26.838  38.786  52.024  1.00  0.00           C
ATOM   4159  HB  THR   280      26.802  38.718  53.112  1.00  0.00           H
ATOM   4160  CG2 THR   280      28.334  38.976  51.779  1.00  0.00           C
ATOM   4161 HG21 THR   280      28.866  38.137  52.226  1.00  0.00           H
ATOM   4162 HG22 THR   280      28.525  38.792  50.722  1.00  0.00           H
ATOM   4163 HG23 THR   280      28.833  39.876  52.138  1.00  0.00           H
ATOM   4164  OG1 THR   280      26.211  39.951  51.605  1.00  0.00           O
ATOM   4165  HG1 THR   280      25.390  40.098  52.080  1.00  0.00           H
ATOM   4166  C   THR   280      24.810  37.331  51.616  1.00  0.00           C
ATOM   4167  O   THR   280      23.956  38.003  51.050  1.00  0.00           O
ATOM   4168  N   LYS   281      24.506  36.432  52.552  1.00  0.00           N
ATOM   4169  H   LYS   281      25.260  35.914  52.980  1.00  0.00           H
ATOM   4170  CA  LYS   281      23.084  36.232  52.965  1.00  0.00           C
ATOM   4171  HA  LYS   281      22.487  36.070  52.067  1.00  0.00           H
ATOM   4172  CB  LYS   281      23.001  34.891  53.786  1.00  0.00           C
ATOM   4173  HB2 LYS   281      23.332  34.035  53.198  1.00  0.00           H
ATOM   4174  HB3 LYS   281      23.740  34.986  54.582  1.00  0.00           H
ATOM   4175  CG  LYS   281      21.592  34.611  54.288  1.00  0.00           C
ATOM   4176  HG2 LYS   281      21.652  33.580  54.637  1.00  0.00           H
ATOM   4177  HG3 LYS   281      21.254  35.312  55.052  1.00  0.00           H
ATOM   4178  CD  LYS   281      20.502  34.590  53.195  1.00  0.00           C
ATOM   4179  HD2 LYS   281      20.347  35.500  52.616  1.00  0.00           H
ATOM   4180  HD3 LYS   281      20.783  33.785  52.516  1.00  0.00           H
ATOM   4181  CE  LYS   281      19.146  34.367  53.908  1.00  0.00           C
ATOM   4182  HE2 LYS   281      19.284  33.977  54.916  1.00  0.00           H
ATOM   4183  HE3 LYS   281      18.591  35.288  54.083  1.00  0.00           H
ATOM   4184  NZ  LYS   281      18.306  33.537  53.084  1.00  0.00           N
ATOM   4185  HZ1 LYS   281      18.560  33.813  52.146  1.00  0.00           H
ATOM   4186  HZ2 LYS   281      18.545  32.555  53.092  1.00  0.00           H
ATOM   4187  HZ3 LYS   281      17.312  33.679  53.193  1.00  0.00           H
ATOM   4188  C   LYS   281      22.560  37.468  53.797  1.00  0.00           C
ATOM   4189  O   LYS   281      21.383  37.815  53.789  1.00  0.00           O
ATOM   4190  N   SER   282      23.456  38.162  54.517  1.00  0.00           N
ATOM   4191  H   SER   282      24.440  37.956  54.422  1.00  0.00           H
ATOM   4192  CA  SER   282      23.199  39.521  54.999  1.00  0.00           C
ATOM   4193  HA  SER   282      22.151  39.454  55.292  1.00  0.00           H
ATOM   4194  CB  SER   282      24.125  39.775  56.142  1.00  0.00           C
ATOM   4195  HB2 SER   282      23.966  39.080  56.966  1.00  0.00           H
ATOM   4196  HB3 SER   282      25.131  39.470  55.854  1.00  0.00           H
ATOM   4197  OG  SER   282      24.080  41.116  56.563  1.00  0.00           O
ATOM   4198  HG  SER   282      23.182  41.232  56.881  1.00  0.00           H
ATOM   4199  C   SER   282      23.202  40.518  53.844  1.00  0.00           C
ATOM   4200  O   SER   282      24.144  40.407  53.054  1.00  0.00           O
ATOM   4201  N   THR   283      22.314  41.471  53.675  1.00  0.00           N
ATOM   4202  H   THR   283      21.631  41.470  54.418  1.00  0.00           H
ATOM   4203  CA  THR   283      22.459  42.622  52.770  1.00  0.00           C
ATOM   4204  HA  THR   283      22.956  42.225  51.884  1.00  0.00           H
ATOM   4205  CB  THR   283      21.117  43.268  52.408  1.00  0.00           C
ATOM   4206  HB  THR   283      21.199  44.141  51.761  1.00  0.00           H
ATOM   4207  CG2 THR   283      20.289  42.261  51.611  1.00  0.00           C
ATOM   4208 HG21 THR   283      20.902  41.911  50.781  1.00  0.00           H
ATOM   4209 HG22 THR   283      20.021  41.430  52.264  1.00  0.00           H
ATOM   4210 HG23 THR   283      19.391  42.767  51.256  1.00  0.00           H
ATOM   4211  OG1 THR   283      20.429  43.540  53.614  1.00  0.00           O
ATOM   4212  HG1 THR   283      20.412  42.682  54.045  1.00  0.00           H
ATOM   4213  C   THR   283      23.395  43.686  53.328  1.00  0.00           C
ATOM   4214  O   THR   283      23.796  44.564  52.542  1.00  0.00           O
ATOM   4215  N   ASN   284      23.727  43.638  54.579  1.00  0.00           N
ATOM   4216  H   ASN   284      23.448  42.842  55.135  1.00  0.00           H
ATOM   4217  CA  ASN   284      24.603  44.667  55.211  1.00  0.00           C
ATOM   4218  HA  ASN   284      24.850  45.341  54.391  1.00  0.00           H
ATOM   4219  CB  ASN   284      23.727  45.459  56.259  1.00  0.00           C
ATOM   4220  HB2 ASN   284      22.679  45.336  55.987  1.00  0.00           H
ATOM   4221  HB3 ASN   284      23.728  44.859  57.169  1.00  0.00           H
ATOM   4222  CG  ASN   284      23.981  46.967  56.295  1.00  0.00           C
ATOM   4223  OD1 ASN   284      23.724  47.617  55.297  1.00  0.00           O
ATOM   4224  ND2 ASN   284      24.482  47.402  57.375  1.00  0.00           N
ATOM   4225 HD21 ASN   284      24.424  48.383  57.612  1.00  0.00           H
ATOM   4226 HD22 ASN   284      24.689  46.813  58.169  1.00  0.00           H
ATOM   4227  C   ASN   284      26.008  44.236  55.690  1.00  0.00           C
ATOM   4228  O   ASN   284      26.698  45.095  56.241  1.00  0.00           O
ATOM   4229  N   SER   285      26.307  42.911  55.576  1.00  0.00           N
ATOM   4230  H   SER   285      25.719  42.280  55.051  1.00  0.00           H
ATOM   4231  CA  SER   285      27.461  42.271  56.216  1.00  0.00           C
ATOM   4232  HA  SER   285      28.261  43.010  56.210  1.00  0.00           H
ATOM   4233  CB  SER   285      27.112  41.981  57.719  1.00  0.00           C
ATOM   4234  HB2 SER   285      26.795  42.951  58.100  1.00  0.00           H
ATOM   4235  HB3 SER   285      26.238  41.331  57.755  1.00  0.00           H
ATOM   4236  OG  SER   285      28.245  41.504  58.414  1.00  0.00           O
ATOM   4237  HG  SER   285      28.557  42.307  58.839  1.00  0.00           H
ATOM   4238  C   SER   285      28.104  41.052  55.639  1.00  0.00           C
ATOM   4239  O   SER   285      27.459  40.409  54.778  1.00  0.00           O
ATOM   4240  N   ARG   286      29.331  40.638  55.996  1.00  0.00           N
ATOM   4241  H   ARG   286      29.815  41.160  56.713  1.00  0.00           H
ATOM   4242  CA  ARG   286      29.940  39.519  55.238  1.00  0.00           C
ATOM   4243  HA  ARG   286      29.776  39.584  54.163  1.00  0.00           H
ATOM   4244  CB  ARG   286      31.472  39.437  55.379  1.00  0.00           C
ATOM   4245  HB2 ARG   286      31.674  39.083  56.391  1.00  0.00           H
ATOM   4246  HB3 ARG   286      31.797  38.635  54.717  1.00  0.00           H
ATOM   4247  CG  ARG   286      32.289  40.673  55.125  1.00  0.00           C
ATOM   4248  HG2 ARG   286      32.218  41.244  56.051  1.00  0.00           H
ATOM   4249  HG3 ARG   286      33.337  40.373  55.087  1.00  0.00           H
ATOM   4250  CD  ARG   286      31.845  41.519  53.979  1.00  0.00           C
ATOM   4251  HD2 ARG   286      30.797  41.799  54.096  1.00  0.00           H
ATOM   4252  HD3 ARG   286      32.405  42.455  53.963  1.00  0.00           H
ATOM   4253  NE  ARG   286      31.935  40.882  52.709  1.00  0.00           N
ATOM   4254  HE  ARG   286      32.466  40.035  52.570  1.00  0.00           H
ATOM   4255  CZ  ARG   286      31.244  41.134  51.614  1.00  0.00           C
ATOM   4256  NH1 ARG   286      31.256  40.293  50.621  1.00  0.00           N
ATOM   4257 HH11 ARG   286      31.716  39.409  50.786  1.00  0.00           H
ATOM   4258 HH12 ARG   286      30.787  40.468  49.744  1.00  0.00           H
ATOM   4259  NH2 ARG   286      30.577  42.210  51.403  1.00  0.00           N
ATOM   4260 HH21 ARG   286      30.726  42.948  52.077  1.00  0.00           H
ATOM   4261 HH22 ARG   286      30.259  42.365  50.456  1.00  0.00           H
ATOM   4262  C   ARG   286      29.294  38.172  55.717  1.00  0.00           C
ATOM   4263  O   ARG   286      29.806  37.099  55.268  1.00  0.00           O
ATOM   4264  N   SER   287      28.249  38.144  56.606  1.00  0.00           N
ATOM   4265  H   SER   287      27.932  39.024  56.986  1.00  0.00           H
ATOM   4266  CA  SER   287      27.762  36.890  57.168  1.00  0.00           C
ATOM   4267  HA  SER   287      28.619  36.307  57.500  1.00  0.00           H
ATOM   4268  CB  SER   287      26.852  37.160  58.378  1.00  0.00           C
ATOM   4269  HB2 SER   287      25.966  37.690  58.030  1.00  0.00           H
ATOM   4270  HB3 SER   287      26.470  36.219  58.775  1.00  0.00           H
ATOM   4271  OG  SER   287      27.508  37.839  59.439  1.00  0.00           O
ATOM   4272  HG  SER   287      28.067  37.166  59.834  1.00  0.00           H
ATOM   4273  C   SER   287      26.973  35.921  56.138  1.00  0.00           C
ATOM   4274  O   SER   287      25.991  36.329  55.529  1.00  0.00           O
ATOM   4275  N   GLY   288      27.419  34.701  56.005  1.00  0.00           N
ATOM   4276  H   GLY   288      28.001  34.335  56.745  1.00  0.00           H
ATOM   4277  CA  GLY   288      26.858  33.720  55.036  1.00  0.00           C
ATOM   4278  HA2 GLY   288      27.509  32.846  55.027  1.00  0.00           H
ATOM   4279  HA3 GLY   288      25.858  33.438  55.367  1.00  0.00           H
ATOM   4280  C   GLY   288      26.809  34.117  53.557  1.00  0.00           C
ATOM   4281  O   GLY   288      27.263  35.178  53.148  1.00  0.00           O
ATOM   4282  N   PHE   289      26.142  33.309  52.765  1.00  0.00           N
ATOM   4283  H   PHE   289      25.596  32.555  53.155  1.00  0.00           H
ATOM   4284  CA  PHE   289      26.138  33.426  51.314  1.00  0.00           C
ATOM   4285  HA  PHE   289      26.141  34.491  51.080  1.00  0.00           H
ATOM   4286  CB  PHE   289      27.361  32.694  50.672  1.00  0.00           C
ATOM   4287  HB2 PHE   289      28.180  32.866  51.370  1.00  0.00           H
ATOM   4288  HB3 PHE   289      27.148  31.626  50.601  1.00  0.00           H
ATOM   4289  CG  PHE   289      27.736  33.182  49.305  1.00  0.00           C
ATOM   4290  CD1 PHE   289      28.625  34.312  49.077  1.00  0.00           C
ATOM   4291  HD1 PHE   289      28.920  35.054  49.805  1.00  0.00           H
ATOM   4292  CE1 PHE   289      29.075  34.650  47.772  1.00  0.00           C
ATOM   4293  HE1 PHE   289      29.730  35.497  47.628  1.00  0.00           H
ATOM   4294  CZ  PHE   289      28.544  33.989  46.735  1.00  0.00           C
ATOM   4295  HZ  PHE   289      28.824  34.274  45.731  1.00  0.00           H
ATOM   4296  CE2 PHE   289      27.680  32.896  46.960  1.00  0.00           C
ATOM   4297  HE2 PHE   289      27.372  32.349  46.081  1.00  0.00           H
ATOM   4298  CD2 PHE   289      27.290  32.484  48.191  1.00  0.00           C
ATOM   4299  HD2 PHE   289      26.709  31.587  48.346  1.00  0.00           H
ATOM   4300  C   PHE   289      24.823  32.888  50.706  1.00  0.00           C
ATOM   4301  O   PHE   289      24.284  31.905  51.133  1.00  0.00           O
ATOM   4302  N   GLU   290      24.325  33.486  49.606  1.00  0.00           N
ATOM   4303  H   GLU   290      24.788  34.318  49.270  1.00  0.00           H
ATOM   4304  CA  GLU   290      23.035  33.242  48.835  1.00  0.00           C
ATOM   4305  HA  GLU   290      22.701  32.224  49.034  1.00  0.00           H
ATOM   4306  CB  GLU   290      21.995  34.225  49.478  1.00  0.00           C
ATOM   4307  HB2 GLU   290      22.022  34.103  50.561  1.00  0.00           H
ATOM   4308  HB3 GLU   290      22.257  35.269  49.313  1.00  0.00           H
ATOM   4309  CG  GLU   290      20.532  34.064  49.005  1.00  0.00           C
ATOM   4310  HG2 GLU   290      20.487  34.295  47.940  1.00  0.00           H
ATOM   4311  HG3 GLU   290      20.208  33.031  49.121  1.00  0.00           H
ATOM   4312  CD  GLU   290      19.580  34.930  49.826  1.00  0.00           C
ATOM   4313  OE1 GLU   290      19.794  36.153  49.866  1.00  0.00           O
ATOM   4314  OE2 GLU   290      18.647  34.483  50.432  1.00  0.00           O
ATOM   4315  C   GLU   290      23.207  33.370  47.301  1.00  0.00           C
ATOM   4316  O   GLU   290      24.017  34.145  46.779  1.00  0.00           O
ATOM   4317  N   MET   291      22.395  32.629  46.560  1.00  0.00           N
ATOM   4318  H   MET   291      21.912  31.906  47.074  1.00  0.00           H
ATOM   4319  CA  MET   291      22.189  32.691  45.069  1.00  0.00           C
ATOM   4320  HA  MET   291      22.883  33.419  44.648  1.00  0.00           H
ATOM   4321  CB  MET   291      22.490  31.304  44.489  1.00  0.00           C
ATOM   4322  HB2 MET   291      21.941  30.552  45.054  1.00  0.00           H
ATOM   4323  HB3 MET   291      22.272  31.238  43.423  1.00  0.00           H
ATOM   4324  CG  MET   291      23.962  31.038  44.516  1.00  0.00           C
ATOM   4325  HG2 MET   291      24.144  31.134  45.585  1.00  0.00           H
ATOM   4326  HG3 MET   291      24.078  29.988  44.250  1.00  0.00           H
ATOM   4327  SD  MET   291      25.183  32.052  43.589  1.00  0.00           S
ATOM   4328  CE  MET   291      24.784  31.724  41.830  1.00  0.00           C
ATOM   4329  HE1 MET   291      25.067  32.624  41.283  1.00  0.00           H
ATOM   4330  HE2 MET   291      25.311  30.895  41.357  1.00  0.00           H
ATOM   4331  HE3 MET   291      23.713  31.582  41.691  1.00  0.00           H
ATOM   4332  C   MET   291      20.710  33.028  44.828  1.00  0.00           C
ATOM   4333  O   MET   291      19.841  32.576  45.556  1.00  0.00           O
ATOM   4334  N   ILE   292      20.479  33.806  43.741  1.00  0.00           N
ATOM   4335  H   ILE   292      21.252  34.166  43.201  1.00  0.00           H
ATOM   4336  CA  ILE   292      19.096  34.251  43.363  1.00  0.00           C
ATOM   4337  HA  ILE   292      18.391  33.472  43.653  1.00  0.00           H
ATOM   4338  CB  ILE   292      18.701  35.535  44.095  1.00  0.00           C
ATOM   4339  HB  ILE   292      18.839  35.300  45.150  1.00  0.00           H
ATOM   4340  CG2 ILE   292      19.596  36.754  43.762  1.00  0.00           C
ATOM   4341 HG21 ILE   292      19.382  37.577  44.445  1.00  0.00           H
ATOM   4342 HG22 ILE   292      20.665  36.583  43.887  1.00  0.00           H
ATOM   4343 HG23 ILE   292      19.273  37.224  42.833  1.00  0.00           H
ATOM   4344  CG1 ILE   292      17.181  35.858  43.924  1.00  0.00           C
ATOM   4345 HG12 ILE   292      16.938  35.907  42.862  1.00  0.00           H
ATOM   4346 HG13 ILE   292      16.609  35.025  44.334  1.00  0.00           H
ATOM   4347  CD1 ILE   292      16.650  36.979  44.684  1.00  0.00           C
ATOM   4348 HD11 ILE   292      17.319  37.087  45.539  1.00  0.00           H
ATOM   4349 HD12 ILE   292      16.627  37.848  44.026  1.00  0.00           H
ATOM   4350 HD13 ILE   292      15.644  36.805  45.066  1.00  0.00           H
ATOM   4351  C   ILE   292      18.944  34.397  41.836  1.00  0.00           C
ATOM   4352  O   ILE   292      19.806  34.926  41.164  1.00  0.00           O
ATOM   4353  N   TRP   293      17.838  33.848  41.371  1.00  0.00           N
ATOM   4354  H   TRP   293      17.234  33.389  42.037  1.00  0.00           H
ATOM   4355  CA  TRP   293      17.563  33.627  39.878  1.00  0.00           C
ATOM   4356  HA  TRP   293      18.495  33.874  39.369  1.00  0.00           H
ATOM   4357  CB  TRP   293      17.245  32.088  39.639  1.00  0.00           C
ATOM   4358  HB2 TRP   293      18.085  31.408  39.776  1.00  0.00           H
ATOM   4359  HB3 TRP   293      16.520  31.800  40.400  1.00  0.00           H
ATOM   4360  CG  TRP   293      16.661  31.801  38.291  1.00  0.00           C
ATOM   4361  CD1 TRP   293      15.362  31.412  38.031  1.00  0.00           C
ATOM   4362  HD1 TRP   293      14.605  31.211  38.775  1.00  0.00           H
ATOM   4363  NE1 TRP   293      15.191  31.343  36.658  1.00  0.00           N
ATOM   4364  HE1 TRP   293      14.308  31.128  36.216  1.00  0.00           H
ATOM   4365  CE2 TRP   293      16.324  31.711  35.975  1.00  0.00           C
ATOM   4366  CZ2 TRP   293      16.522  31.913  34.591  1.00  0.00           C
ATOM   4367  HZ2 TRP   293      15.750  31.657  33.881  1.00  0.00           H
ATOM   4368  CH2 TRP   293      17.768  32.295  34.156  1.00  0.00           C
ATOM   4369  HH2 TRP   293      17.855  32.425  33.087  1.00  0.00           H
ATOM   4370  CZ3 TRP   293      18.784  32.690  35.069  1.00  0.00           C
ATOM   4371  HZ3 TRP   293      19.749  33.028  34.718  1.00  0.00           H
ATOM   4372  CE3 TRP   293      18.488  32.536  36.462  1.00  0.00           C
ATOM   4373  HE3 TRP   293      19.228  32.812  37.198  1.00  0.00           H
ATOM   4374  CD2 TRP   293      17.302  31.962  36.962  1.00  0.00           C
ATOM   4375  C   TRP   293      16.516  34.560  39.306  1.00  0.00           C
ATOM   4376  O   TRP   293      15.411  34.614  39.881  1.00  0.00           O
ATOM   4377  N   ASP   294      16.845  35.278  38.289  1.00  0.00           N
ATOM   4378  H   ASP   294      17.776  35.193  37.905  1.00  0.00           H
ATOM   4379  CA  ASP   294      15.913  36.282  37.705  1.00  0.00           C
ATOM   4380  HA  ASP   294      14.907  36.089  38.076  1.00  0.00           H
ATOM   4381  CB  ASP   294      16.156  37.689  38.277  1.00  0.00           C
ATOM   4382  HB2 ASP   294      15.944  37.517  39.332  1.00  0.00           H
ATOM   4383  HB3 ASP   294      17.174  38.026  38.078  1.00  0.00           H
ATOM   4384  CG  ASP   294      15.235  38.832  37.810  1.00  0.00           C
ATOM   4385  OD1 ASP   294      14.086  38.698  37.339  1.00  0.00           O
ATOM   4386  OD2 ASP   294      15.643  39.954  37.916  1.00  0.00           O
ATOM   4387  C   ASP   294      15.997  36.197  36.197  1.00  0.00           C
ATOM   4388  O   ASP   294      16.953  36.608  35.566  1.00  0.00           O
ATOM   4389  N   PRO   295      15.073  35.546  35.519  1.00  0.00           N
ATOM   4390  CD  PRO   295      13.926  34.770  36.007  1.00  0.00           C
ATOM   4391  HD2 PRO   295      13.154  35.445  36.377  1.00  0.00           H
ATOM   4392  HD3 PRO   295      14.307  34.109  36.786  1.00  0.00           H
ATOM   4393  CG  PRO   295      13.511  33.939  34.826  1.00  0.00           C
ATOM   4394  HG2 PRO   295      12.507  33.532  34.931  1.00  0.00           H
ATOM   4395  HG3 PRO   295      14.214  33.107  34.766  1.00  0.00           H
ATOM   4396  CB  PRO   295      13.722  34.874  33.636  1.00  0.00           C
ATOM   4397  HB2 PRO   295      12.852  35.506  33.460  1.00  0.00           H
ATOM   4398  HB3 PRO   295      13.827  34.282  32.727  1.00  0.00           H
ATOM   4399  CA  PRO   295      14.909  35.736  34.062  1.00  0.00           C
ATOM   4400  HA  PRO   295      15.835  35.422  33.580  1.00  0.00           H
ATOM   4401  C   PRO   295      14.671  37.190  33.739  1.00  0.00           C
ATOM   4402  O   PRO   295      14.069  37.931  34.552  1.00  0.00           O
ATOM   4403  N   ASN   296      15.230  37.571  32.628  1.00  0.00           N
ATOM   4404  H   ASN   296      15.826  36.838  32.271  1.00  0.00           H
ATOM   4405  CA  ASN   296      15.244  38.932  32.061  1.00  0.00           C
ATOM   4406  HA  ASN   296      15.692  38.833  31.072  1.00  0.00           H
ATOM   4407  CB  ASN   296      13.772  39.497  31.790  1.00  0.00           C
ATOM   4408  HB2 ASN   296      13.306  39.448  32.774  1.00  0.00           H
ATOM   4409  HB3 ASN   296      13.812  40.490  31.343  1.00  0.00           H
ATOM   4410  CG  ASN   296      12.823  38.753  30.758  1.00  0.00           C
ATOM   4411  OD1 ASN   296      13.078  38.777  29.574  1.00  0.00           O
ATOM   4412  ND2 ASN   296      11.863  38.020  31.205  1.00  0.00           N
ATOM   4413 HD21 ASN   296      11.230  37.605  30.536  1.00  0.00           H
ATOM   4414 HD22 ASN   296      11.661  38.108  32.190  1.00  0.00           H
ATOM   4415  C   ASN   296      16.068  39.896  32.816  1.00  0.00           C
ATOM   4416  O   ASN   296      16.266  40.985  32.321  1.00  0.00           O
ATOM   4417  N   GLY   297      16.591  39.561  33.984  1.00  0.00           N
ATOM   4418  H   GLY   297      16.443  38.678  34.451  1.00  0.00           H
ATOM   4419  CA  GLY   297      17.251  40.460  34.912  1.00  0.00           C
ATOM   4420  HA2 GLY   297      16.634  41.334  35.118  1.00  0.00           H
ATOM   4421  HA3 GLY   297      17.678  40.042  35.824  1.00  0.00           H
ATOM   4422  C   GLY   297      18.503  41.157  34.388  1.00  0.00           C
ATOM   4423  O   GLY   297      18.933  42.224  34.912  1.00  0.00           O
ATOM   4424  N   TRP   298      19.212  40.608  33.377  1.00  0.00           N
ATOM   4425  H   TRP   298      18.833  39.754  32.992  1.00  0.00           H
ATOM   4426  CA  TRP   298      20.374  41.260  32.683  1.00  0.00           C
ATOM   4427  HA  TRP   298      21.094  41.493  33.468  1.00  0.00           H
ATOM   4428  CB  TRP   298      20.959  40.266  31.654  1.00  0.00           C
ATOM   4429  HB2 TRP   298      20.943  39.259  32.073  1.00  0.00           H
ATOM   4430  HB3 TRP   298      20.438  40.181  30.701  1.00  0.00           H
ATOM   4431  CG  TRP   298      22.431  40.566  31.350  1.00  0.00           C
ATOM   4432  CD1 TRP   298      22.872  41.366  30.313  1.00  0.00           C
ATOM   4433  HD1 TRP   298      22.240  41.838  29.576  1.00  0.00           H
ATOM   4434  NE1 TRP   298      24.250  41.536  30.382  1.00  0.00           N
ATOM   4435  HE1 TRP   298      24.748  42.036  29.659  1.00  0.00           H
ATOM   4436  CE2 TRP   298      24.800  40.730  31.414  1.00  0.00           C
ATOM   4437  CZ2 TRP   298      26.079  40.345  31.753  1.00  0.00           C
ATOM   4438  HZ2 TRP   298      26.868  40.621  31.069  1.00  0.00           H
ATOM   4439  CH2 TRP   298      26.297  39.484  32.835  1.00  0.00           C
ATOM   4440  HH2 TRP   298      27.275  39.078  33.051  1.00  0.00           H
ATOM   4441  CZ3 TRP   298      25.234  39.066  33.542  1.00  0.00           C
ATOM   4442  HZ3 TRP   298      25.357  38.555  34.486  1.00  0.00           H
ATOM   4443  CE3 TRP   298      23.884  39.393  33.165  1.00  0.00           C
ATOM   4444  HE3 TRP   298      23.046  39.067  33.763  1.00  0.00           H
ATOM   4445  CD2 TRP   298      23.617  40.231  32.083  1.00  0.00           C
ATOM   4446  C   TRP   298      19.940  42.554  32.010  1.00  0.00           C
ATOM   4447  O   TRP   298      20.689  43.508  32.023  1.00  0.00           O
ATOM   4448  N   THR   299      18.625  42.589  31.573  1.00  0.00           N
ATOM   4449  H   THR   299      17.972  41.820  31.565  1.00  0.00           H
ATOM   4450  CA  THR   299      18.189  43.654  30.706  1.00  0.00           C
ATOM   4451  HA  THR   299      19.042  44.333  30.730  1.00  0.00           H
ATOM   4452  CB  THR   299      18.094  43.145  29.266  1.00  0.00           C
ATOM   4453  HB  THR   299      17.766  43.973  28.636  1.00  0.00           H
ATOM   4454  CG2 THR   299      19.447  42.636  28.635  1.00  0.00           C
ATOM   4455 HG21 THR   299      20.227  43.386  28.765  1.00  0.00           H
ATOM   4456 HG22 THR   299      19.748  41.826  29.299  1.00  0.00           H
ATOM   4457 HG23 THR   299      19.428  42.222  27.627  1.00  0.00           H
ATOM   4458  OG1 THR   299      17.105  42.159  29.115  1.00  0.00           O
ATOM   4459  HG1 THR   299      16.249  42.589  29.058  1.00  0.00           H
ATOM   4460  C   THR   299      16.958  44.437  31.068  1.00  0.00           C
ATOM   4461  O   THR   299      16.601  45.454  30.455  1.00  0.00           O
ATOM   4462  N   GLU   300      16.244  43.978  32.105  1.00  0.00           N
ATOM   4463  H   GLU   300      16.524  43.114  32.548  1.00  0.00           H
ATOM   4464  CA  GLU   300      15.033  44.594  32.559  1.00  0.00           C
ATOM   4465  HA  GLU   300      14.883  45.548  32.052  1.00  0.00           H
ATOM   4466  CB  GLU   300      13.838  43.645  32.320  1.00  0.00           C
ATOM   4467  HB2 GLU   300      13.764  43.237  31.311  1.00  0.00           H
ATOM   4468  HB3 GLU   300      14.094  42.677  32.750  1.00  0.00           H
ATOM   4469  CG  GLU   300      12.467  44.134  32.779  1.00  0.00           C
ATOM   4470  HG2 GLU   300      11.806  43.331  32.450  1.00  0.00           H
ATOM   4471  HG3 GLU   300      12.541  44.242  33.861  1.00  0.00           H
ATOM   4472  CD  GLU   300      11.972  45.432  32.086  1.00  0.00           C
ATOM   4473  OE1 GLU   300      11.177  45.470  31.161  1.00  0.00           O
ATOM   4474  OE2 GLU   300      12.497  46.476  32.500  1.00  0.00           O
ATOM   4475  C   GLU   300      15.180  44.946  34.034  1.00  0.00           C
ATOM   4476  O   GLU   300      15.801  44.156  34.803  1.00  0.00           O
ATOM   4477  N   THR   301      14.872  46.209  34.351  1.00  0.00           N
ATOM   4478  H   THR   301      14.416  46.767  33.643  1.00  0.00           H
ATOM   4479  CA  THR   301      15.150  46.905  35.661  1.00  0.00           C
ATOM   4480  HA  THR   301      16.177  46.636  35.904  1.00  0.00           H
ATOM   4481  CB  THR   301      15.296  48.418  35.537  1.00  0.00           C
ATOM   4482  HB  THR   301      15.561  48.839  36.506  1.00  0.00           H
ATOM   4483  CG2 THR   301      16.479  48.816  34.697  1.00  0.00           C
ATOM   4484 HG21 THR   301      16.547  49.898  34.588  1.00  0.00           H
ATOM   4485 HG22 THR   301      17.435  48.538  35.139  1.00  0.00           H
ATOM   4486 HG23 THR   301      16.450  48.464  33.666  1.00  0.00           H
ATOM   4487  OG1 THR   301      14.010  49.036  35.153  1.00  0.00           O
ATOM   4488  HG1 THR   301      14.028  49.926  35.512  1.00  0.00           H
ATOM   4489  C   THR   301      14.325  46.424  36.874  1.00  0.00           C
ATOM   4490  O   THR   301      14.555  46.812  38.031  1.00  0.00           O
ATOM   4491  N   ASP   302      13.385  45.547  36.648  1.00  0.00           N
ATOM   4492  H   ASP   302      13.168  45.343  35.683  1.00  0.00           H
ATOM   4493  CA  ASP   302      12.424  45.063  37.659  1.00  0.00           C
ATOM   4494  HA  ASP   302      11.813  45.924  37.928  1.00  0.00           H
ATOM   4495  CB  ASP   302      11.570  44.043  36.970  1.00  0.00           C
ATOM   4496  HB2 ASP   302      10.694  44.498  36.508  1.00  0.00           H
ATOM   4497  HB3 ASP   302      12.029  43.531  36.124  1.00  0.00           H
ATOM   4498  CG  ASP   302      10.893  43.050  37.838  1.00  0.00           C
ATOM   4499  OD1 ASP   302      11.517  42.026  38.144  1.00  0.00           O
ATOM   4500  OD2 ASP   302       9.810  43.311  38.368  1.00  0.00           O
ATOM   4501  C   ASP   302      13.045  44.376  38.883  1.00  0.00           C
ATOM   4502  O   ASP   302      13.950  43.637  38.716  1.00  0.00           O
ATOM   4503  N   SER   303      12.468  44.618  40.044  1.00  0.00           N
ATOM   4504  H   SER   303      11.818  45.391  40.071  1.00  0.00           H
ATOM   4505  CA  SER   303      13.063  44.274  41.310  1.00  0.00           C
ATOM   4506  HA  SER   303      14.135  44.379  41.143  1.00  0.00           H
ATOM   4507  CB  SER   303      12.928  45.402  42.328  1.00  0.00           C
ATOM   4508  HB2 SER   303      13.676  45.300  43.115  1.00  0.00           H
ATOM   4509  HB3 SER   303      13.135  46.292  41.734  1.00  0.00           H
ATOM   4510  OG  SER   303      11.649  45.407  42.959  1.00  0.00           O
ATOM   4511  HG  SER   303      11.121  46.052  42.482  1.00  0.00           H
ATOM   4512  C   SER   303      12.692  42.913  41.989  1.00  0.00           C
ATOM   4513  O   SER   303      13.138  42.452  43.076  1.00  0.00           O
ATOM   4514  N   SER   304      11.890  42.175  41.205  1.00  0.00           N
ATOM   4515  H   SER   304      11.571  42.604  40.348  1.00  0.00           H
ATOM   4516  CA  SER   304      11.328  40.828  41.487  1.00  0.00           C
ATOM   4517  HA  SER   304      11.490  40.628  42.546  1.00  0.00           H
ATOM   4518  CB  SER   304       9.830  40.779  41.225  1.00  0.00           C
ATOM   4519  HB2 SER   304       9.404  39.888  41.685  1.00  0.00           H
ATOM   4520  HB3 SER   304       9.309  41.653  41.615  1.00  0.00           H
ATOM   4521  OG  SER   304       9.668  40.739  39.807  1.00  0.00           O
ATOM   4522  HG  SER   304       9.920  41.553  39.364  1.00  0.00           H
ATOM   4523  C   SER   304      12.147  39.742  40.903  1.00  0.00           C
ATOM   4524  O   SER   304      12.893  39.911  39.984  1.00  0.00           O
ATOM   4525  N   PHE   305      11.977  38.435  41.286  1.00  0.00           N
ATOM   4526  H   PHE   305      11.285  38.171  41.974  1.00  0.00           H
ATOM   4527  CA  PHE   305      12.960  37.359  41.022  1.00  0.00           C
ATOM   4528  HA  PHE   305      13.471  37.476  40.066  1.00  0.00           H
ATOM   4529  CB  PHE   305      14.077  37.401  42.009  1.00  0.00           C
ATOM   4530  HB2 PHE   305      14.862  36.721  41.682  1.00  0.00           H
ATOM   4531  HB3 PHE   305      14.551  38.382  41.973  1.00  0.00           H
ATOM   4532  CG  PHE   305      13.648  37.011  43.363  1.00  0.00           C
ATOM   4533  CD1 PHE   305      13.720  35.692  43.795  1.00  0.00           C
ATOM   4534  HD1 PHE   305      14.216  34.921  43.225  1.00  0.00           H
ATOM   4535  CE1 PHE   305      13.137  35.398  45.027  1.00  0.00           C
ATOM   4536  HE1 PHE   305      12.953  34.390  45.365  1.00  0.00           H
ATOM   4537  CZ  PHE   305      12.688  36.445  45.866  1.00  0.00           C
ATOM   4538  HZ  PHE   305      12.350  36.150  46.848  1.00  0.00           H
ATOM   4539  CE2 PHE   305      12.816  37.811  45.473  1.00  0.00           C
ATOM   4540  HE2 PHE   305      12.608  38.638  46.137  1.00  0.00           H
ATOM   4541  CD2 PHE   305      13.300  38.097  44.177  1.00  0.00           C
ATOM   4542  HD2 PHE   305      13.272  39.139  43.892  1.00  0.00           H
ATOM   4543  C   PHE   305      12.080  36.048  41.068  1.00  0.00           C
ATOM   4544  O   PHE   305      10.985  35.949  41.622  1.00  0.00           O
ATOM   4545  N   SER   306      12.632  35.025  40.554  1.00  0.00           N
ATOM   4546  H   SER   306      13.579  35.067  40.203  1.00  0.00           H
ATOM   4547  CA  SER   306      11.988  33.629  40.632  1.00  0.00           C
ATOM   4548  HA  SER   306      10.905  33.664  40.740  1.00  0.00           H
ATOM   4549  CB  SER   306      12.172  32.877  39.329  1.00  0.00           C
ATOM   4550  HB2 SER   306      11.776  33.488  38.518  1.00  0.00           H
ATOM   4551  HB3 SER   306      13.219  32.776  39.044  1.00  0.00           H
ATOM   4552  OG  SER   306      11.691  31.586  39.350  1.00  0.00           O
ATOM   4553  HG  SER   306      11.876  31.190  38.496  1.00  0.00           H
ATOM   4554  C   SER   306      12.479  32.783  41.822  1.00  0.00           C
ATOM   4555  O   SER   306      11.600  32.482  42.620  1.00  0.00           O
ATOM   4556  N   VAL   307      13.769  32.397  41.980  1.00  0.00           N
ATOM   4557  H   VAL   307      14.512  32.809  41.436  1.00  0.00           H
ATOM   4558  CA  VAL   307      14.108  31.315  43.014  1.00  0.00           C
ATOM   4559  HA  VAL   307      13.234  31.064  43.615  1.00  0.00           H
ATOM   4560  CB  VAL   307      14.450  29.951  42.248  1.00  0.00           C
ATOM   4561  HB  VAL   307      14.882  30.152  41.268  1.00  0.00           H
ATOM   4562  CG1 VAL   307      15.284  29.004  43.108  1.00  0.00           C
ATOM   4563 HG11 VAL   307      15.711  28.209  42.498  1.00  0.00           H
ATOM   4564 HG12 VAL   307      16.240  29.425  43.419  1.00  0.00           H
ATOM   4565 HG13 VAL   307      14.741  28.637  43.979  1.00  0.00           H
ATOM   4566  CG2 VAL   307      13.211  29.180  41.964  1.00  0.00           C
ATOM   4567 HG21 VAL   307      13.382  28.340  41.292  1.00  0.00           H
ATOM   4568 HG22 VAL   307      12.915  28.683  42.887  1.00  0.00           H
ATOM   4569 HG23 VAL   307      12.354  29.798  41.695  1.00  0.00           H
ATOM   4570  C   VAL   307      15.273  31.846  43.872  1.00  0.00           C
ATOM   4571  O   VAL   307      15.905  32.797  43.415  1.00  0.00           O
ATOM   4572  N   LYS   308      15.517  31.310  45.092  1.00  0.00           N
ATOM   4573  H   LYS   308      14.855  30.606  45.384  1.00  0.00           H
ATOM   4574  CA  LYS   308      16.560  31.768  46.129  1.00  0.00           C
ATOM   4575  HA  LYS   308      17.461  32.081  45.600  1.00  0.00           H
ATOM   4576  CB  LYS   308      15.931  32.895  46.986  1.00  0.00           C
ATOM   4577  HB2 LYS   308      15.331  33.424  46.244  1.00  0.00           H
ATOM   4578  HB3 LYS   308      15.354  32.473  47.809  1.00  0.00           H
ATOM   4579  CG  LYS   308      16.942  33.902  47.585  1.00  0.00           C
ATOM   4580  HG2 LYS   308      17.596  33.367  48.274  1.00  0.00           H
ATOM   4581  HG3 LYS   308      17.654  34.034  46.770  1.00  0.00           H
ATOM   4582  CD  LYS   308      16.261  35.211  48.175  1.00  0.00           C
ATOM   4583  HD2 LYS   308      16.998  35.891  48.605  1.00  0.00           H
ATOM   4584  HD3 LYS   308      15.847  35.725  47.306  1.00  0.00           H
ATOM   4585  CE  LYS   308      15.189  34.985  49.258  1.00  0.00           C
ATOM   4586  HE2 LYS   308      14.942  35.948  49.705  1.00  0.00           H
ATOM   4587  HE3 LYS   308      14.320  34.412  48.936  1.00  0.00           H
ATOM   4588  NZ  LYS   308      15.938  34.269  50.352  1.00  0.00           N
ATOM   4589  HZ1 LYS   308      15.933  33.261  50.305  1.00  0.00           H
ATOM   4590  HZ2 LYS   308      16.904  34.558  50.290  1.00  0.00           H
ATOM   4591  HZ3 LYS   308      15.624  34.528  51.275  1.00  0.00           H
ATOM   4592  C   LYS   308      17.035  30.552  46.919  1.00  0.00           C
ATOM   4593  O   LYS   308      16.172  29.647  47.064  1.00  0.00           O
ATOM   4594  N   GLN   309      18.348  30.485  47.394  1.00  0.00           N
ATOM   4595  H   GLN   309      18.929  31.303  47.275  1.00  0.00           H
ATOM   4596  CA  GLN   309      18.947  29.284  47.921  1.00  0.00           C
ATOM   4597  HA  GLN   309      18.181  28.695  48.428  1.00  0.00           H
ATOM   4598  CB  GLN   309      19.389  28.407  46.736  1.00  0.00           C
ATOM   4599  HB2 GLN   309      18.565  28.041  46.123  1.00  0.00           H
ATOM   4600  HB3 GLN   309      20.061  28.987  46.104  1.00  0.00           H
ATOM   4601  CG  GLN   309      20.072  27.155  47.281  1.00  0.00           C
ATOM   4602  HG2 GLN   309      20.947  27.379  47.890  1.00  0.00           H
ATOM   4603  HG3 GLN   309      19.472  26.532  47.945  1.00  0.00           H
ATOM   4604  CD  GLN   309      20.838  26.322  46.214  1.00  0.00           C
ATOM   4605  OE1 GLN   309      20.419  26.392  45.032  1.00  0.00           O
ATOM   4606  NE2 GLN   309      21.813  25.578  46.610  1.00  0.00           N
ATOM   4607 HE21 GLN   309      22.031  25.518  47.594  1.00  0.00           H
ATOM   4608 HE22 GLN   309      22.409  25.082  45.961  1.00  0.00           H
ATOM   4609  C   GLN   309      20.109  29.696  48.865  1.00  0.00           C
ATOM   4610  O   GLN   309      21.019  30.375  48.377  1.00  0.00           O
ATOM   4611  N   ASP   310      20.062  29.260  50.123  1.00  0.00           N
ATOM   4612  H   ASP   310      19.407  28.558  50.439  1.00  0.00           H
ATOM   4613  CA  ASP   310      21.126  29.555  51.121  1.00  0.00           C
ATOM   4614  HA  ASP   310      21.599  30.526  50.974  1.00  0.00           H
ATOM   4615  CB  ASP   310      20.569  29.670  52.511  1.00  0.00           C
ATOM   4616  HB2 ASP   310      20.168  28.696  52.790  1.00  0.00           H
ATOM   4617  HB3 ASP   310      21.344  29.763  53.272  1.00  0.00           H
ATOM   4618  CG  ASP   310      19.467  30.747  52.679  1.00  0.00           C
ATOM   4619  OD1 ASP   310      18.664  30.767  53.659  1.00  0.00           O
ATOM   4620  OD2 ASP   310      19.247  31.472  51.693  1.00  0.00           O
ATOM   4621  C   ASP   310      22.223  28.612  51.000  1.00  0.00           C
ATOM   4622  O   ASP   310      22.009  27.384  51.237  1.00  0.00           O
ATOM   4623  N   ILE   311      23.404  29.151  50.682  1.00  0.00           N
ATOM   4624  H   ILE   311      23.493  30.152  50.579  1.00  0.00           H
ATOM   4625  CA  ILE   311      24.614  28.358  50.421  1.00  0.00           C
ATOM   4626  HA  ILE   311      24.237  27.397  50.070  1.00  0.00           H
ATOM   4627  CB  ILE   311      25.438  29.016  49.233  1.00  0.00           C
ATOM   4628  HB  ILE   311      25.806  29.975  49.597  1.00  0.00           H
ATOM   4629  CG2 ILE   311      26.687  28.113  48.913  1.00  0.00           C
ATOM   4630 HG21 ILE   311      26.316  27.100  48.754  1.00  0.00           H
ATOM   4631 HG22 ILE   311      27.290  28.464  48.076  1.00  0.00           H
ATOM   4632 HG23 ILE   311      27.361  28.131  49.770  1.00  0.00           H
ATOM   4633  CG1 ILE   311      24.641  29.223  47.856  1.00  0.00           C
ATOM   4634 HG12 ILE   311      23.940  30.045  48.006  1.00  0.00           H
ATOM   4635 HG13 ILE   311      25.275  29.670  47.090  1.00  0.00           H
ATOM   4636  CD1 ILE   311      23.815  28.012  47.227  1.00  0.00           C
ATOM   4637 HD11 ILE   311      23.295  27.615  48.099  1.00  0.00           H
ATOM   4638 HD12 ILE   311      23.149  28.458  46.487  1.00  0.00           H
ATOM   4639 HD13 ILE   311      24.579  27.397  46.753  1.00  0.00           H
ATOM   4640  C   ILE   311      25.561  28.193  51.636  1.00  0.00           C
ATOM   4641  O   ILE   311      25.999  27.079  51.932  1.00  0.00           O
ATOM   4642  N   VAL   312      25.844  29.230  52.404  1.00  0.00           N
ATOM   4643  H   VAL   312      25.189  29.992  52.299  1.00  0.00           H
ATOM   4644  CA  VAL   312      26.675  29.175  53.636  1.00  0.00           C
ATOM   4645  HA  VAL   312      26.897  28.156  53.955  1.00  0.00           H
ATOM   4646  CB  VAL   312      27.993  29.912  53.405  1.00  0.00           C
ATOM   4647  HB  VAL   312      27.709  30.885  53.002  1.00  0.00           H
ATOM   4648  CG1 VAL   312      28.908  30.100  54.694  1.00  0.00           C
ATOM   4649 HG11 VAL   312      29.232  29.144  55.102  1.00  0.00           H
ATOM   4650 HG12 VAL   312      29.729  30.747  54.385  1.00  0.00           H
ATOM   4651 HG13 VAL   312      28.367  30.627  55.480  1.00  0.00           H
ATOM   4652  CG2 VAL   312      28.811  29.120  52.370  1.00  0.00           C
ATOM   4653 HG21 VAL   312      28.945  28.115  52.770  1.00  0.00           H
ATOM   4654 HG22 VAL   312      28.485  29.118  51.330  1.00  0.00           H
ATOM   4655 HG23 VAL   312      29.766  29.619  52.207  1.00  0.00           H
ATOM   4656  C   VAL   312      25.964  29.899  54.721  1.00  0.00           C
ATOM   4657  O   VAL   312      25.208  30.883  54.480  1.00  0.00           O
ATOM   4658  N   ALA   313      25.985  29.439  55.970  1.00  0.00           N
ATOM   4659  H   ALA   313      26.401  28.523  56.051  1.00  0.00           H
ATOM   4660  CA  ALA   313      25.303  29.954  57.093  1.00  0.00           C
ATOM   4661  HA  ALA   313      24.259  29.924  56.784  1.00  0.00           H
ATOM   4662  CB  ALA   313      25.520  28.966  58.273  1.00  0.00           C
ATOM   4663  HB1 ALA   313      26.520  29.243  58.607  1.00  0.00           H
ATOM   4664  HB2 ALA   313      24.938  29.097  59.185  1.00  0.00           H
ATOM   4665  HB3 ALA   313      25.414  27.908  58.028  1.00  0.00           H
ATOM   4666  C   ALA   313      25.552  31.401  57.550  1.00  0.00           C
ATOM   4667  O   ALA   313      26.687  31.876  57.553  1.00  0.00           O
ATOM   4668  N   ILE   314      24.485  31.999  58.075  1.00  0.00           N
ATOM   4669  H   ILE   314      23.580  31.559  57.978  1.00  0.00           H
ATOM   4670  CA  ILE   314      24.498  33.384  58.634  1.00  0.00           C
ATOM   4671  HA  ILE   314      24.989  34.024  57.901  1.00  0.00           H
ATOM   4672  CB  ILE   314      23.009  33.741  58.988  1.00  0.00           C
ATOM   4673  HB  ILE   314      22.441  33.456  58.102  1.00  0.00           H
ATOM   4674  CG2 ILE   314      22.630  33.049  60.280  1.00  0.00           C
ATOM   4675 HG21 ILE   314      23.179  33.554  61.075  1.00  0.00           H
ATOM   4676 HG22 ILE   314      21.581  33.337  60.335  1.00  0.00           H
ATOM   4677 HG23 ILE   314      22.791  31.971  60.243  1.00  0.00           H
ATOM   4678  CG1 ILE   314      22.846  35.243  59.096  1.00  0.00           C
ATOM   4679 HG12 ILE   314      21.802  35.399  59.365  1.00  0.00           H
ATOM   4680 HG13 ILE   314      23.490  35.665  59.868  1.00  0.00           H
ATOM   4681  CD1 ILE   314      23.146  36.022  57.831  1.00  0.00           C
ATOM   4682 HD11 ILE   314      22.966  37.088  57.969  1.00  0.00           H
ATOM   4683 HD12 ILE   314      24.223  35.936  57.687  1.00  0.00           H
ATOM   4684 HD13 ILE   314      22.557  35.514  57.068  1.00  0.00           H
ATOM   4685  C   ILE   314      25.378  33.458  59.906  1.00  0.00           C
ATOM   4686  O   ILE   314      25.832  34.530  60.235  1.00  0.00           O
ATOM   4687  N   THR   315      25.804  32.361  60.546  1.00  0.00           N
ATOM   4688  H   THR   315      25.258  31.581  60.208  1.00  0.00           H
ATOM   4689  CA  THR   315      26.788  32.116  61.590  1.00  0.00           C
ATOM   4690  HA  THR   315      26.799  33.003  62.223  1.00  0.00           H
ATOM   4691  CB  THR   315      26.344  30.919  62.517  1.00  0.00           C
ATOM   4692  HB  THR   315      27.162  30.660  63.190  1.00  0.00           H
ATOM   4693  CG2 THR   315      25.093  31.229  63.364  1.00  0.00           C
ATOM   4694 HG21 THR   315      24.224  31.377  62.722  1.00  0.00           H
ATOM   4695 HG22 THR   315      25.007  30.362  64.019  1.00  0.00           H
ATOM   4696 HG23 THR   315      25.282  32.171  63.878  1.00  0.00           H
ATOM   4697  OG1 THR   315      26.000  29.858  61.689  1.00  0.00           O
ATOM   4698  HG1 THR   315      26.850  29.556  61.362  1.00  0.00           H
ATOM   4699  C   THR   315      28.231  32.059  61.108  1.00  0.00           C
ATOM   4700  O   THR   315      29.125  32.044  61.994  1.00  0.00           O
ATOM   4701  N   ASP   316      28.620  31.915  59.826  1.00  0.00           N
ATOM   4702  H   ASP   316      27.937  31.892  59.083  1.00  0.00           H
ATOM   4703  CA  ASP   316      29.979  31.913  59.278  1.00  0.00           C
ATOM   4704  HA  ASP   316      30.567  31.802  60.189  1.00  0.00           H
ATOM   4705  CB  ASP   316      30.215  30.749  58.307  1.00  0.00           C
ATOM   4706  HB2 ASP   316      29.291  30.418  57.832  1.00  0.00           H
ATOM   4707  HB3 ASP   316      30.933  31.023  57.534  1.00  0.00           H
ATOM   4708  CG  ASP   316      30.920  29.566  58.927  1.00  0.00           C
ATOM   4709  OD1 ASP   316      31.283  29.475  60.153  1.00  0.00           O
ATOM   4710  OD2 ASP   316      31.203  28.641  58.152  1.00  0.00           O
ATOM   4711  C   ASP   316      30.414  33.278  58.762  1.00  0.00           C
ATOM   4712  O   ASP   316      29.513  34.133  58.505  1.00  0.00           O
ATOM   4713  N   TRP   317      31.648  33.598  58.613  1.00  0.00           N
ATOM   4714  H   TRP   317      32.407  32.989  58.886  1.00  0.00           H
ATOM   4715  CA  TRP   317      32.146  34.945  58.040  1.00  0.00           C
ATOM   4716  HA  TRP   317      31.323  35.650  57.932  1.00  0.00           H
ATOM   4717  CB  TRP   317      33.188  35.537  59.041  1.00  0.00           C
ATOM   4718  HB2 TRP   317      32.683  35.551  60.006  1.00  0.00           H
ATOM   4719  HB3 TRP   317      34.107  34.952  59.061  1.00  0.00           H
ATOM   4720  CG  TRP   317      33.452  37.055  58.882  1.00  0.00           C
ATOM   4721  CD1 TRP   317      34.555  37.546  58.340  1.00  0.00           C
ATOM   4722  HD1 TRP   317      35.360  36.944  57.947  1.00  0.00           H
ATOM   4723  NE1 TRP   317      34.474  38.896  58.201  1.00  0.00           N
ATOM   4724  HE1 TRP   317      35.226  39.420  57.776  1.00  0.00           H
ATOM   4725  CE2 TRP   317      33.289  39.375  58.723  1.00  0.00           C
ATOM   4726  CZ2 TRP   317      32.739  40.651  58.805  1.00  0.00           C
ATOM   4727  HZ2 TRP   317      33.280  41.535  58.500  1.00  0.00           H
ATOM   4728  CH2 TRP   317      31.453  40.780  59.192  1.00  0.00           C
ATOM   4729  HH2 TRP   317      30.912  41.704  59.337  1.00  0.00           H
ATOM   4730  CZ3 TRP   317      30.697  39.538  59.490  1.00  0.00           C
ATOM   4731  HZ3 TRP   317      29.654  39.728  59.689  1.00  0.00           H
ATOM   4732  CE3 TRP   317      31.261  38.273  59.517  1.00  0.00           C
ATOM   4733  HE3 TRP   317      30.639  37.441  59.817  1.00  0.00           H
ATOM   4734  CD2 TRP   317      32.617  38.153  59.118  1.00  0.00           C
ATOM   4735  C   TRP   317      32.772  34.634  56.676  1.00  0.00           C
ATOM   4736  O   TRP   317      33.371  33.591  56.525  1.00  0.00           O
ATOM   4737  N   SER   318      32.700  35.506  55.710  1.00  0.00           N
ATOM   4738  H   SER   318      32.448  36.454  55.955  1.00  0.00           H
ATOM   4739  CA  SER   318      33.142  35.342  54.318  1.00  0.00           C
ATOM   4740  HA  SER   318      33.763  34.446  54.293  1.00  0.00           H
ATOM   4741  CB  SER   318      31.867  34.982  53.515  1.00  0.00           C
ATOM   4742  HB2 SER   318      32.098  34.693  52.488  1.00  0.00           H
ATOM   4743  HB3 SER   318      31.280  34.188  53.977  1.00  0.00           H
ATOM   4744  OG  SER   318      30.959  36.047  53.202  1.00  0.00           O
ATOM   4745  HG  SER   318      30.336  36.190  53.917  1.00  0.00           H
ATOM   4746  C   SER   318      34.028  36.440  53.817  1.00  0.00           C
ATOM   4747  O   SER   318      34.229  37.489  54.452  1.00  0.00           O
ATOM   4748  N   GLY   319      34.641  36.143  52.678  1.00  0.00           N
ATOM   4749  H   GLY   319      34.427  35.268  52.222  1.00  0.00           H
ATOM   4750  CA  GLY   319      35.677  36.874  51.943  1.00  0.00           C
ATOM   4751  HA2 GLY   319      35.787  37.936  52.160  1.00  0.00           H
ATOM   4752  HA3 GLY   319      36.625  36.411  52.218  1.00  0.00           H
ATOM   4753  C   GLY   319      35.510  36.866  50.474  1.00  0.00           C
ATOM   4754  O   GLY   319      34.467  37.160  49.959  1.00  0.00           O
ATOM   4755  N   TYR   320      36.625  36.549  49.739  1.00  0.00           N
ATOM   4756  H   TYR   320      37.428  36.243  50.270  1.00  0.00           H
ATOM   4757  CA  TYR   320      36.606  36.307  48.318  1.00  0.00           C
ATOM   4758  HA  TYR   320      36.171  37.220  47.915  1.00  0.00           H
ATOM   4759  CB  TYR   320      38.030  36.112  47.738  1.00  0.00           C
ATOM   4760  HB2 TYR   320      38.514  35.381  48.387  1.00  0.00           H
ATOM   4761  HB3 TYR   320      38.041  35.741  46.714  1.00  0.00           H
ATOM   4762  CG  TYR   320      38.812  37.378  47.623  1.00  0.00           C
ATOM   4763  CD1 TYR   320      40.092  37.606  48.330  1.00  0.00           C
ATOM   4764  HD1 TYR   320      40.439  36.898  49.067  1.00  0.00           H
ATOM   4765  CE1 TYR   320      40.914  38.619  47.899  1.00  0.00           C
ATOM   4766  HE1 TYR   320      41.822  38.917  48.402  1.00  0.00           H
ATOM   4767  CZ  TYR   320      40.643  39.420  46.748  1.00  0.00           C
ATOM   4768  OH  TYR   320      41.469  40.459  46.403  1.00  0.00           O
ATOM   4769  HH  TYR   320      41.059  41.074  45.792  1.00  0.00           H
ATOM   4770  CE2 TYR   320      39.391  39.255  46.067  1.00  0.00           C
ATOM   4771  HE2 TYR   320      39.217  39.765  45.132  1.00  0.00           H
ATOM   4772  CD2 TYR   320      38.543  38.305  46.597  1.00  0.00           C
ATOM   4773  HD2 TYR   320      37.597  38.161  46.097  1.00  0.00           H
ATOM   4774  C   TYR   320      35.544  35.263  47.848  1.00  0.00           C
ATOM   4775  O   TYR   320      35.144  34.384  48.540  1.00  0.00           O
ATOM   4776  N   SER   321      35.018  35.450  46.685  1.00  0.00           N
ATOM   4777  H   SER   321      35.368  36.241  46.162  1.00  0.00           H
ATOM   4778  CA  SER   321      34.017  34.602  45.959  1.00  0.00           C
ATOM   4779  HA  SER   321      34.167  33.550  46.200  1.00  0.00           H
ATOM   4780  CB  SER   321      32.603  34.937  46.412  1.00  0.00           C
ATOM   4781  HB2 SER   321      32.476  34.892  47.493  1.00  0.00           H
ATOM   4782  HB3 SER   321      32.346  35.970  46.177  1.00  0.00           H
ATOM   4783  OG  SER   321      31.668  33.897  45.909  1.00  0.00           O
ATOM   4784  HG  SER   321      31.517  33.304  46.648  1.00  0.00           H
ATOM   4785  C   SER   321      34.145  34.767  44.438  1.00  0.00           C
ATOM   4786  O   SER   321      34.818  35.705  43.977  1.00  0.00           O
ATOM   4787  N   GLY   322      33.736  33.754  43.644  1.00  0.00           N
ATOM   4788  H   GLY   322      33.051  33.085  43.967  1.00  0.00           H
ATOM   4789  CA  GLY   322      33.952  33.712  42.208  1.00  0.00           C
ATOM   4790  HA2 GLY   322      33.281  34.479  41.822  1.00  0.00           H
ATOM   4791  HA3 GLY   322      34.886  34.115  41.816  1.00  0.00           H
ATOM   4792  C   GLY   322      33.689  32.434  41.473  1.00  0.00           C
ATOM   4793  O   GLY   322      33.642  31.309  42.025  1.00  0.00           O
ATOM   4794  N   SER   323      33.406  32.542  40.213  1.00  0.00           N
ATOM   4795  H   SER   323      33.448  33.456  39.784  1.00  0.00           H
ATOM   4796  CA  SER   323      32.996  31.396  39.358  1.00  0.00           C
ATOM   4797  HA  SER   323      32.291  30.760  39.891  1.00  0.00           H
ATOM   4798  CB  SER   323      32.484  31.980  38.045  1.00  0.00           C
ATOM   4799  HB2 SER   323      32.197  31.185  37.357  1.00  0.00           H
ATOM   4800  HB3 SER   323      31.629  32.588  38.340  1.00  0.00           H
ATOM   4801  OG  SER   323      33.493  32.699  37.376  1.00  0.00           O
ATOM   4802  HG  SER   323      33.983  32.108  36.800  1.00  0.00           H
ATOM   4803  C   SER   323      34.229  30.523  38.981  1.00  0.00           C
ATOM   4804  O   SER   323      35.335  30.931  38.997  1.00  0.00           O
ATOM   4805  N   PHE   324      33.936  29.307  38.468  1.00  0.00           N
ATOM   4806  H   PHE   324      32.984  28.971  38.449  1.00  0.00           H
ATOM   4807  CA  PHE   324      34.902  28.394  37.680  1.00  0.00           C
ATOM   4808  HA  PHE   324      35.521  29.022  37.038  1.00  0.00           H
ATOM   4809  CB  PHE   324      35.823  27.537  38.615  1.00  0.00           C
ATOM   4810  HB2 PHE   324      36.461  26.928  37.975  1.00  0.00           H
ATOM   4811  HB3 PHE   324      36.583  28.094  39.163  1.00  0.00           H
ATOM   4812  CG  PHE   324      35.199  26.416  39.447  1.00  0.00           C
ATOM   4813  CD1 PHE   324      34.753  26.702  40.783  1.00  0.00           C
ATOM   4814  HD1 PHE   324      34.648  27.735  41.079  1.00  0.00           H
ATOM   4815  CE1 PHE   324      34.309  25.645  41.568  1.00  0.00           C
ATOM   4816  HE1 PHE   324      33.870  25.806  42.541  1.00  0.00           H
ATOM   4817  CZ  PHE   324      34.432  24.299  41.148  1.00  0.00           C
ATOM   4818  HZ  PHE   324      34.187  23.500  41.831  1.00  0.00           H
ATOM   4819  CE2 PHE   324      34.753  24.110  39.795  1.00  0.00           C
ATOM   4820  HE2 PHE   324      34.783  23.101  39.412  1.00  0.00           H
ATOM   4821  CD2 PHE   324      35.204  25.133  38.999  1.00  0.00           C
ATOM   4822  HD2 PHE   324      35.500  24.918  37.982  1.00  0.00           H
ATOM   4823  C   PHE   324      34.040  27.508  36.718  1.00  0.00           C
ATOM   4824  O   PHE   324      32.801  27.317  37.045  1.00  0.00           O
ATOM   4825  N   VAL   325      34.509  26.978  35.606  1.00  0.00           N
ATOM   4826  H   VAL   325      35.463  27.141  35.320  1.00  0.00           H
ATOM   4827  CA  VAL   325      33.759  26.078  34.684  1.00  0.00           C
ATOM   4828  HA  VAL   325      32.727  25.962  35.014  1.00  0.00           H
ATOM   4829  CB  VAL   325      33.593  26.811  33.324  1.00  0.00           C
ATOM   4830  HB  VAL   325      33.306  26.145  32.509  1.00  0.00           H
ATOM   4831  CG1 VAL   325      32.384  27.794  33.351  1.00  0.00           C
ATOM   4832 HG11 VAL   325      32.412  28.471  34.206  1.00  0.00           H
ATOM   4833 HG12 VAL   325      32.320  28.334  32.407  1.00  0.00           H
ATOM   4834 HG13 VAL   325      31.498  27.199  33.575  1.00  0.00           H
ATOM   4835  CG2 VAL   325      34.850  27.480  32.718  1.00  0.00           C
ATOM   4836 HG21 VAL   325      35.221  28.245  33.401  1.00  0.00           H
ATOM   4837 HG22 VAL   325      35.583  26.723  32.436  1.00  0.00           H
ATOM   4838 HG23 VAL   325      34.520  27.904  31.770  1.00  0.00           H
ATOM   4839  C   VAL   325      34.443  24.694  34.473  1.00  0.00           C
ATOM   4840  O   VAL   325      35.704  24.677  34.362  1.00  0.00           O
ATOM   4841  N   GLN   326      33.658  23.611  34.323  1.00  0.00           N
ATOM   4842  H   GLN   326      32.666  23.792  34.375  1.00  0.00           H
ATOM   4843  CA  GLN   326      34.190  22.421  33.687  1.00  0.00           C
ATOM   4844  HA  GLN   326      35.272  22.533  33.750  1.00  0.00           H
ATOM   4845  CB  GLN   326      33.754  21.218  34.620  1.00  0.00           C
ATOM   4846  HB2 GLN   326      32.669  21.308  34.653  1.00  0.00           H
ATOM   4847  HB3 GLN   326      34.142  20.325  34.129  1.00  0.00           H
ATOM   4848  CG  GLN   326      34.303  21.186  36.083  1.00  0.00           C
ATOM   4849  HG2 GLN   326      35.075  20.432  36.235  1.00  0.00           H
ATOM   4850  HG3 GLN   326      34.688  22.181  36.303  1.00  0.00           H
ATOM   4851  CD  GLN   326      33.225  20.747  37.111  1.00  0.00           C
ATOM   4852  OE1 GLN   326      32.055  20.573  36.803  1.00  0.00           O
ATOM   4853  NE2 GLN   326      33.480  20.707  38.389  1.00  0.00           N
ATOM   4854 HE21 GLN   326      34.383  21.034  38.702  1.00  0.00           H
ATOM   4855 HE22 GLN   326      32.812  20.233  38.980  1.00  0.00           H
ATOM   4856  C   GLN   326      33.687  22.254  32.248  1.00  0.00           C
ATOM   4857  O   GLN   326      32.541  22.738  31.945  1.00  0.00           O
ATOM   4858  N   HID   327      34.410  21.472  31.391  1.00  0.00           N
ATOM   4859  H   HID   327      35.288  21.083  31.708  1.00  0.00           H
ATOM   4860  CA  HID   327      34.064  21.191  29.964  1.00  0.00           C
ATOM   4861  HA  HID   327      33.160  21.782  29.827  1.00  0.00           H
ATOM   4862  CB  HID   327      35.145  21.711  29.054  1.00  0.00           C
ATOM   4863  HB2 HID   327      36.106  21.277  29.331  1.00  0.00           H
ATOM   4864  HB3 HID   327      34.994  21.389  28.024  1.00  0.00           H
ATOM   4865  CG  HID   327      35.155  23.229  28.945  1.00  0.00           C
ATOM   4866  ND1 HID   327      34.470  23.971  27.984  1.00  0.00           N
ATOM   4867  HD1 HID   327      33.856  23.602  27.273  1.00  0.00           H
ATOM   4868  CE1 HID   327      34.767  25.277  28.167  1.00  0.00           C
ATOM   4869  HE1 HID   327      34.494  26.085  27.503  1.00  0.00           H
ATOM   4870  NE2 HID   327      35.626  25.443  29.208  1.00  0.00           N
ATOM   4871  CD2 HID   327      35.818  24.143  29.749  1.00  0.00           C
ATOM   4872  HD2 HID   327      36.492  23.887  30.553  1.00  0.00           H
ATOM   4873  C   HID   327      33.734  19.668  29.845  1.00  0.00           C
ATOM   4874  O   HID   327      34.208  18.800  30.642  1.00  0.00           O
ATOM   4875  N   PRO   328      33.029  19.270  28.778  1.00  0.00           N
ATOM   4876  CD  PRO   328      32.518  20.156  27.751  1.00  0.00           C
ATOM   4877  HD2 PRO   328      33.227  20.475  26.987  1.00  0.00           H
ATOM   4878  HD3 PRO   328      32.103  21.066  28.186  1.00  0.00           H
ATOM   4879  CG  PRO   328      31.327  19.352  27.030  1.00  0.00           C
ATOM   4880  HG2 PRO   328      31.200  19.697  26.004  1.00  0.00           H
ATOM   4881  HG3 PRO   328      30.448  19.397  27.674  1.00  0.00           H
ATOM   4882  CB  PRO   328      32.041  18.045  27.053  1.00  0.00           C
ATOM   4883  HB2 PRO   328      32.806  18.026  26.278  1.00  0.00           H
ATOM   4884  HB3 PRO   328      31.360  17.215  26.860  1.00  0.00           H
ATOM   4885  CA  PRO   328      32.645  17.906  28.458  1.00  0.00           C
ATOM   4886  HA  PRO   328      31.929  17.573  29.209  1.00  0.00           H
ATOM   4887  C   PRO   328      33.770  16.845  28.350  1.00  0.00           C
ATOM   4888  O   PRO   328      33.438  15.663  28.386  1.00  0.00           O
ATOM   4889  N   GLU   329      35.019  17.286  28.205  1.00  0.00           N
ATOM   4890  H   GLU   329      35.209  18.227  27.892  1.00  0.00           H
ATOM   4891  CA  GLU   329      36.154  16.400  28.391  1.00  0.00           C
ATOM   4892  HA  GLU   329      35.972  15.439  27.909  1.00  0.00           H
ATOM   4893  CB  GLU   329      37.450  17.099  27.893  1.00  0.00           C
ATOM   4894  HB2 GLU   329      37.511  18.114  28.283  1.00  0.00           H
ATOM   4895  HB3 GLU   329      38.278  16.476  28.231  1.00  0.00           H
ATOM   4896  CG  GLU   329      37.533  17.189  26.337  1.00  0.00           C
ATOM   4897  HG2 GLU   329      38.529  17.579  26.132  1.00  0.00           H
ATOM   4898  HG3 GLU   329      37.478  16.252  25.783  1.00  0.00           H
ATOM   4899  CD  GLU   329      36.534  18.136  25.652  1.00  0.00           C
ATOM   4900  OE1 GLU   329      36.278  19.248  26.150  1.00  0.00           O
ATOM   4901  OE2 GLU   329      35.840  17.760  24.725  1.00  0.00           O
ATOM   4902  C   GLU   329      36.350  16.005  29.832  1.00  0.00           C
ATOM   4903  O   GLU   329      36.661  14.854  30.159  1.00  0.00           O
ATOM   4904  N   LEU   330      36.124  16.870  30.798  1.00  0.00           N
ATOM   4905  H   LEU   330      35.900  17.822  30.544  1.00  0.00           H
ATOM   4906  CA  LEU   330      36.179  16.472  32.221  1.00  0.00           C
ATOM   4907  HA  LEU   330      36.899  15.660  32.331  1.00  0.00           H
ATOM   4908  CB  LEU   330      36.770  17.606  33.003  1.00  0.00           C
ATOM   4909  HB2 LEU   330      37.598  18.025  32.432  1.00  0.00           H
ATOM   4910  HB3 LEU   330      36.006  18.385  33.004  1.00  0.00           H
ATOM   4911  CG  LEU   330      37.285  17.433  34.412  1.00  0.00           C
ATOM   4912  HG  LEU   330      36.474  17.685  35.095  1.00  0.00           H
ATOM   4913  CD1 LEU   330      37.819  16.084  34.803  1.00  0.00           C
ATOM   4914 HD11 LEU   330      37.922  15.919  35.875  1.00  0.00           H
ATOM   4915 HD12 LEU   330      37.158  15.333  34.371  1.00  0.00           H
ATOM   4916 HD13 LEU   330      38.855  15.994  34.476  1.00  0.00           H
ATOM   4917  CD2 LEU   330      38.450  18.393  34.656  1.00  0.00           C
ATOM   4918 HD21 LEU   330      38.758  18.322  35.699  1.00  0.00           H
ATOM   4919 HD22 LEU   330      39.325  18.146  34.054  1.00  0.00           H
ATOM   4920 HD23 LEU   330      38.204  19.415  34.367  1.00  0.00           H
ATOM   4921  C   LEU   330      34.832  15.929  32.675  1.00  0.00           C
ATOM   4922  O   LEU   330      34.733  14.839  33.294  1.00  0.00           O
ATOM   4923  N   THR   331      33.704  16.563  32.335  1.00  0.00           N
ATOM   4924  H   THR   331      33.784  17.325  31.676  1.00  0.00           H
ATOM   4925  CA  THR   331      32.342  16.201  32.816  1.00  0.00           C
ATOM   4926  HA  THR   331      32.512  15.887  33.846  1.00  0.00           H
ATOM   4927  CB  THR   331      31.414  17.403  32.959  1.00  0.00           C
ATOM   4928  HB  THR   331      30.540  17.095  33.534  1.00  0.00           H
ATOM   4929  CG2 THR   331      32.113  18.627  33.598  1.00  0.00           C
ATOM   4930 HG21 THR   331      31.386  19.432  33.709  1.00  0.00           H
ATOM   4931 HG22 THR   331      32.503  18.289  34.558  1.00  0.00           H
ATOM   4932 HG23 THR   331      32.894  19.067  32.978  1.00  0.00           H
ATOM   4933  OG1 THR   331      31.010  17.716  31.625  1.00  0.00           O
ATOM   4934  HG1 THR   331      31.199  18.655  31.558  1.00  0.00           H
ATOM   4935  C   THR   331      31.594  15.117  32.042  1.00  0.00           C
ATOM   4936  O   THR   331      30.613  14.611  32.513  1.00  0.00           O
ATOM   4937  N   GLY   332      31.845  15.025  30.740  1.00  0.00           N
ATOM   4938  H   GLY   332      32.650  15.425  30.279  1.00  0.00           H
ATOM   4939  CA  GLY   332      31.067  14.161  29.874  1.00  0.00           C
ATOM   4940  HA2 GLY   332      31.695  13.833  29.045  1.00  0.00           H
ATOM   4941  HA3 GLY   332      30.784  13.296  30.472  1.00  0.00           H
ATOM   4942  C   GLY   332      29.721  14.756  29.406  1.00  0.00           C
ATOM   4943  O   GLY   332      29.010  14.048  28.703  1.00  0.00           O
ATOM   4944  N   LEU   333      29.390  15.927  29.878  1.00  0.00           N
ATOM   4945  H   LEU   333      30.093  16.510  30.310  1.00  0.00           H
ATOM   4946  CA  LEU   333      28.104  16.604  29.566  1.00  0.00           C
ATOM   4947  HA  LEU   333      27.328  15.844  29.645  1.00  0.00           H
ATOM   4948  CB  LEU   333      27.886  17.836  30.515  1.00  0.00           C
ATOM   4949  HB2 LEU   333      28.749  18.486  30.370  1.00  0.00           H
ATOM   4950  HB3 LEU   333      26.985  18.334  30.155  1.00  0.00           H
ATOM   4951  CG  LEU   333      27.750  17.330  31.967  1.00  0.00           C
ATOM   4952  HG  LEU   333      28.434  16.544  32.286  1.00  0.00           H
ATOM   4953  CD1 LEU   333      27.950  18.395  33.029  1.00  0.00           C
ATOM   4954 HD11 LEU   333      28.788  19.034  32.752  1.00  0.00           H
ATOM   4955 HD12 LEU   333      27.110  19.042  33.281  1.00  0.00           H
ATOM   4956 HD13 LEU   333      28.089  17.836  33.955  1.00  0.00           H
ATOM   4957  CD2 LEU   333      26.327  16.754  32.109  1.00  0.00           C
ATOM   4958 HD21 LEU   333      26.229  15.968  31.360  1.00  0.00           H
ATOM   4959 HD22 LEU   333      26.259  16.356  33.122  1.00  0.00           H
ATOM   4960 HD23 LEU   333      25.563  17.492  31.866  1.00  0.00           H
ATOM   4961  C   LEU   333      28.023  17.091  28.138  1.00  0.00           C
ATOM   4962  O   LEU   333      28.985  17.186  27.430  1.00  0.00           O
ATOM   4963  N   ASP   334      26.846  17.493  27.671  1.00  0.00           N
ATOM   4964  H   ASP   334      26.025  17.546  28.257  1.00  0.00           H
ATOM   4965  CA  ASP   334      26.666  18.098  26.361  1.00  0.00           C
ATOM   4966  HA  ASP   334      27.563  17.888  25.779  1.00  0.00           H
ATOM   4967  CB  ASP   334      25.408  17.540  25.607  1.00  0.00           C
ATOM   4968  HB2 ASP   334      24.729  18.024  26.309  1.00  0.00           H
ATOM   4969  HB3 ASP   334      25.183  17.935  24.616  1.00  0.00           H
ATOM   4970  CG  ASP   334      25.352  16.045  25.522  1.00  0.00           C
ATOM   4971  OD1 ASP   334      24.206  15.477  25.482  1.00  0.00           O
ATOM   4972  OD2 ASP   334      26.431  15.410  25.492  1.00  0.00           O
ATOM   4973  C   ASP   334      26.696  19.647  26.509  1.00  0.00           C
ATOM   4974  O   ASP   334      26.473  20.366  25.557  1.00  0.00           O
ATOM   4975  N   CYX   335      27.095  20.221  27.655  1.00  0.00           N
ATOM   4976  H   CYX   335      27.461  19.602  28.363  1.00  0.00           H
ATOM   4977  CA  CYX   335      27.186  21.666  28.100  1.00  0.00           C
ATOM   4978  HA  CYX   335      27.283  22.384  27.286  1.00  0.00           H
ATOM   4979  CB  CYX   335      25.781  22.150  28.544  1.00  0.00           C
ATOM   4980  HB2 CYX   335      25.965  23.170  28.883  1.00  0.00           H
ATOM   4981  HB3 CYX   335      25.067  22.102  27.723  1.00  0.00           H
ATOM   4982  SG  CYX   335      25.103  21.140  29.959  1.00  0.00           S
ATOM   4983  C   CYX   335      28.262  21.940  29.141  1.00  0.00           C
ATOM   4984  O   CYX   335      28.711  20.970  29.747  1.00  0.00           O
ATOM   4985  N   ILE   336      28.696  23.234  29.295  1.00  0.00           N
ATOM   4986  H   ILE   336      28.317  23.935  28.673  1.00  0.00           H
ATOM   4987  CA  ILE   336      29.729  23.572  30.176  1.00  0.00           C
ATOM   4988  HA  ILE   336      30.453  22.759  30.239  1.00  0.00           H
ATOM   4989  CB  ILE   336      30.374  24.889  29.700  1.00  0.00           C
ATOM   4990  HB  ILE   336      29.585  25.565  29.373  1.00  0.00           H
ATOM   4991  CG2 ILE   336      31.298  25.522  30.750  1.00  0.00           C
ATOM   4992 HG21 ILE   336      31.787  26.443  30.432  1.00  0.00           H
ATOM   4993 HG22 ILE   336      30.675  25.839  31.586  1.00  0.00           H
ATOM   4994 HG23 ILE   336      32.141  24.913  31.076  1.00  0.00           H
ATOM   4995  CG1 ILE   336      31.320  24.490  28.461  1.00  0.00           C
ATOM   4996 HG12 ILE   336      32.248  24.028  28.795  1.00  0.00           H
ATOM   4997 HG13 ILE   336      30.839  23.769  27.801  1.00  0.00           H
ATOM   4998  CD1 ILE   336      31.714  25.594  27.501  1.00  0.00           C
ATOM   4999 HD11 ILE   336      30.839  26.103  27.096  1.00  0.00           H
ATOM   5000 HD12 ILE   336      32.374  26.338  27.945  1.00  0.00           H
ATOM   5001 HD13 ILE   336      32.188  25.205  26.600  1.00  0.00           H
ATOM   5002  C   ILE   336      29.160  23.821  31.557  1.00  0.00           C
ATOM   5003  O   ILE   336      28.137  24.516  31.680  1.00  0.00           O
ATOM   5004  N   ARG   337      29.774  23.279  32.613  1.00  0.00           N
ATOM   5005  H   ARG   337      30.724  22.937  32.569  1.00  0.00           H
ATOM   5006  CA  ARG   337      29.204  23.279  33.963  1.00  0.00           C
ATOM   5007  HA  ARG   337      28.139  23.190  33.752  1.00  0.00           H
ATOM   5008  CB  ARG   337      29.581  21.942  34.757  1.00  0.00           C
ATOM   5009  HB2 ARG   337      29.519  21.162  33.997  1.00  0.00           H
ATOM   5010  HB3 ARG   337      30.597  21.936  35.152  1.00  0.00           H
ATOM   5011  CG  ARG   337      28.494  21.796  35.852  1.00  0.00           C
ATOM   5012  HG2 ARG   337      28.581  22.693  36.463  1.00  0.00           H
ATOM   5013  HG3 ARG   337      27.489  21.815  35.432  1.00  0.00           H
ATOM   5014  CD  ARG   337      28.723  20.518  36.647  1.00  0.00           C
ATOM   5015  HD2 ARG   337      29.042  19.793  35.898  1.00  0.00           H
ATOM   5016  HD3 ARG   337      29.457  20.761  37.416  1.00  0.00           H
ATOM   5017  NE  ARG   337      27.471  20.182  37.356  1.00  0.00           N
ATOM   5018  HE  ARG   337      26.722  20.846  37.220  1.00  0.00           H
ATOM   5019  CZ  ARG   337      27.174  19.059  37.973  1.00  0.00           C
ATOM   5020  NH1 ARG   337      28.140  18.250  38.174  1.00  0.00           N
ATOM   5021 HH11 ARG   337      28.995  18.302  37.641  1.00  0.00           H
ATOM   5022 HH12 ARG   337      27.972  17.370  38.640  1.00  0.00           H
ATOM   5023  NH2 ARG   337      25.991  18.809  38.446  1.00  0.00           N
ATOM   5024 HH21 ARG   337      25.391  19.622  38.452  1.00  0.00           H
ATOM   5025 HH22 ARG   337      25.752  17.956  38.933  1.00  0.00           H
ATOM   5026  C   ARG   337      29.507  24.534  34.782  1.00  0.00           C
ATOM   5027  O   ARG   337      30.673  24.883  34.912  1.00  0.00           O
ATOM   5028  N   PRO   338      28.500  25.195  35.338  1.00  0.00           N
ATOM   5029  CD  PRO   338      27.087  25.073  35.110  1.00  0.00           C
ATOM   5030  HD2 PRO   338      26.555  24.211  35.513  1.00  0.00           H
ATOM   5031  HD3 PRO   338      26.851  25.099  34.046  1.00  0.00           H
ATOM   5032  CG  PRO   338      26.455  26.206  35.829  1.00  0.00           C
ATOM   5033  HG2 PRO   338      26.330  25.801  36.833  1.00  0.00           H
ATOM   5034  HG3 PRO   338      25.513  26.516  35.377  1.00  0.00           H
ATOM   5035  CB  PRO   338      27.545  27.262  36.058  1.00  0.00           C
ATOM   5036  HB2 PRO   338      27.515  28.001  36.859  1.00  0.00           H
ATOM   5037  HB3 PRO   338      27.500  27.846  35.139  1.00  0.00           H
ATOM   5038  CA  PRO   338      28.796  26.444  36.095  1.00  0.00           C
ATOM   5039  HA  PRO   338      29.695  26.963  35.765  1.00  0.00           H
ATOM   5040  C   PRO   338      29.134  26.039  37.530  1.00  0.00           C
ATOM   5041  O   PRO   338      28.502  25.132  38.068  1.00  0.00           O
ATOM   5042  N   CYX   339      30.129  26.704  38.105  1.00  0.00           N
ATOM   5043  H   CYX   339      30.583  27.507  37.691  1.00  0.00           H
ATOM   5044  CA  CYX   339      30.674  26.291  39.423  1.00  0.00           C
ATOM   5045  HA  CYX   339      29.868  25.966  40.081  1.00  0.00           H
ATOM   5046  CB  CYX   339      31.732  25.234  39.202  1.00  0.00           C
ATOM   5047  HB2 CYX   339      32.560  25.677  38.649  1.00  0.00           H
[truncated: 55,806 more chars]
