# Supplementary material for: Worth the Weight: Sub-Pocket EXplorer (SubPEx), a Weighted Ensemble Method to Enhance Binding-Pocket Conformational Sampling
Source: J Chem Theory Comput. 2023 Aug 16;19(17):5677–89. doi: 10.1021/acs.jctc.3c00478 (PMC10500992; doi:10.1021/acs.jctc.3c00478)
Supplement: Supplementary file 2 — ct3c00478_si_002.zip [file ct3c00478_si_002.zip › clustered_structures/NA/subpex/rep.c24.aligned.pdb]

HELIX    1   1 SER     23  SER     28  1                                   6
HELIX    2   2 PRO    328  THR    331  1                                   4
SHEET    1   1 1 GLY    14  LYS    20  0
SHEET    2   2 1 PHE    39  CYX    42  0
SHEET    3   3 1 CYX    47  THR    53  0
SHEET    4   4 1 THR    75  PRO    80  0
SHEET    5   5 1 ARG    91  SER    94  0
SHEET    6   6 1 SER    98  HIE   103  0
SHEET    7   7 1 TRP   108  SER   114  0
SHEET    8   8 1 VAL   121  TYR   126  0
SHEET    9   9 1 ILE   129  ILE   134  0
SHEET   10  10 1 ALA   150  VAL   152  0
SHEET   11  11 1 SER   155  ASP   162  0
SHEET   12  12 1 SER   170  GLU   177  0
SHEET   13  13 1 LYS   180  GLU   186  0
SHEET   14  14 1 SER   198  ASN   202  0
SHEET   15  15 1 GLU   205  VAL   209  0
SHEET   16  16 1 PRO   220  PHE   224  0
SHEET   17  17 1 TYR   230  TYR   234  0
SHEET   18  18 1 PHE   267  TYR   271  0
SHEET   19  19 1 GLY   274  THR   280  0
SHEET   20  20 1 PHE   289  ASP   294  0
SHEET   21  21 1 VAL   307  VAL   312  0
SHEET   22  22 1 SER   318  GLN   326  0
SHEET   23  23 1 ARG   337  GLY   347  0
SHEET   24  24 1 THR   356  VAL   366  0
CRYST1   83.151   71.265   84.105  90.00  90.00  90.00               1
ATOM      1  N   VAL     1      46.617  19.673  21.242  1.00  0.00           N
ATOM      2  H1  VAL     1      46.906  18.711  21.132  1.00  0.00           H
ATOM      3  H2  VAL     1      46.560  20.138  20.347  1.00  0.00           H
ATOM      4  H3  VAL     1      47.226  20.163  21.881  1.00  0.00           H
ATOM      5  CA  VAL     1      45.205  19.800  21.728  1.00  0.00           C
ATOM      6  HA  VAL     1      44.482  19.453  20.990  1.00  0.00           H
ATOM      7  CB  VAL     1      45.008  18.848  22.906  1.00  0.00           C
ATOM      8  HB  VAL     1      45.795  19.072  23.626  1.00  0.00           H
ATOM      9  CG1 VAL     1      43.656  19.016  23.581  1.00  0.00           C
ATOM     10 HG11 VAL     1      42.883  18.868  22.826  1.00  0.00           H
ATOM     11 HG12 VAL     1      43.482  18.181  24.261  1.00  0.00           H
ATOM     12 HG13 VAL     1      43.526  19.993  24.046  1.00  0.00           H
ATOM     13  CG2 VAL     1      45.183  17.458  22.392  1.00  0.00           C
ATOM     14 HG21 VAL     1      44.611  17.377  21.467  1.00  0.00           H
ATOM     15 HG22 VAL     1      46.204  17.195  22.117  1.00  0.00           H
ATOM     16 HG23 VAL     1      44.960  16.698  23.141  1.00  0.00           H
ATOM     17  C   VAL     1      44.756  21.215  22.148  1.00  0.00           C
ATOM     18  O   VAL     1      45.544  21.994  22.629  1.00  0.00           O
ATOM     19  N   LYS     2      43.491  21.536  21.951  1.00  0.00           N
ATOM     20  H   LYS     2      42.875  20.888  21.480  1.00  0.00           H
ATOM     21  CA  LYS     2      42.868  22.806  22.365  1.00  0.00           C
ATOM     22  HA  LYS     2      43.660  23.399  22.821  1.00  0.00           H
ATOM     23  CB  LYS     2      42.295  23.580  21.166  1.00  0.00           C
ATOM     24  HB2 LYS     2      41.590  22.851  20.768  1.00  0.00           H
ATOM     25  HB3 LYS     2      41.702  24.406  21.558  1.00  0.00           H
ATOM     26  CG  LYS     2      43.364  24.073  20.140  1.00  0.00           C
ATOM     27  HG2 LYS     2      44.060  24.840  20.479  1.00  0.00           H
ATOM     28  HG3 LYS     2      43.851  23.188  19.728  1.00  0.00           H
ATOM     29  CD  LYS     2      42.538  24.512  18.923  1.00  0.00           C
ATOM     30  HD2 LYS     2      41.644  23.906  18.776  1.00  0.00           H
ATOM     31  HD3 LYS     2      42.123  25.516  19.012  1.00  0.00           H
ATOM     32  CE  LYS     2      43.441  24.358  17.722  1.00  0.00           C
ATOM     33  HE2 LYS     2      44.261  25.045  17.927  1.00  0.00           H
ATOM     34  HE3 LYS     2      43.825  23.337  17.718  1.00  0.00           H
ATOM     35  NZ  LYS     2      42.758  24.722  16.448  1.00  0.00           N
ATOM     36  HZ1 LYS     2      42.272  25.605  16.504  1.00  0.00           H
ATOM     37  HZ2 LYS     2      43.418  24.871  15.698  1.00  0.00           H
ATOM     38  HZ3 LYS     2      42.128  24.000  16.132  1.00  0.00           H
ATOM     39  C   LYS     2      41.727  22.589  23.337  1.00  0.00           C
ATOM     40  O   LYS     2      41.107  21.507  23.271  1.00  0.00           O
ATOM     41  N   LEU     3      41.522  23.523  24.262  1.00  0.00           N
ATOM     42  H   LEU     3      42.084  24.360  24.313  1.00  0.00           H
ATOM     43  CA  LEU     3      40.351  23.551  25.090  1.00  0.00           C
ATOM     44  HA  LEU     3      40.037  22.510  25.167  1.00  0.00           H
ATOM     45  CB  LEU     3      40.755  24.024  26.492  1.00  0.00           C
ATOM     46  HB2 LEU     3      41.474  23.359  26.972  1.00  0.00           H
ATOM     47  HB3 LEU     3      41.307  24.952  26.347  1.00  0.00           H
ATOM     48  CG  LEU     3      39.639  24.109  27.476  1.00  0.00           C
ATOM     49  HG  LEU     3      38.834  24.653  26.981  1.00  0.00           H
ATOM     50  CD1 LEU     3      39.268  22.713  27.994  1.00  0.00           C
ATOM     51 HD11 LEU     3      38.375  22.759  28.617  1.00  0.00           H
ATOM     52 HD12 LEU     3      38.961  22.108  27.141  1.00  0.00           H
ATOM     53 HD13 LEU     3      39.955  22.149  28.624  1.00  0.00           H
ATOM     54  CD2 LEU     3      40.026  24.817  28.706  1.00  0.00           C
ATOM     55 HD21 LEU     3      39.136  24.906  29.329  1.00  0.00           H
ATOM     56 HD22 LEU     3      40.832  24.309  29.236  1.00  0.00           H
ATOM     57 HD23 LEU     3      40.395  25.820  28.490  1.00  0.00           H
ATOM     58  C   LEU     3      39.293  24.390  24.421  1.00  0.00           C
ATOM     59  O   LEU     3      39.448  25.621  24.259  1.00  0.00           O
ATOM     60  N   ALA     4      38.242  23.735  23.912  1.00  0.00           N
ATOM     61  H   ALA     4      38.303  22.754  24.144  1.00  0.00           H
ATOM     62  CA  ALA     4      37.055  24.310  23.261  1.00  0.00           C
ATOM     63  HA  ALA     4      37.411  24.931  22.439  1.00  0.00           H
ATOM     64  CB  ALA     4      36.196  23.170  22.665  1.00  0.00           C
ATOM     65  HB1 ALA     4      35.622  22.697  23.462  1.00  0.00           H
ATOM     66  HB2 ALA     4      35.361  23.573  22.093  1.00  0.00           H
ATOM     67  HB3 ALA     4      36.874  22.431  22.236  1.00  0.00           H
ATOM     68  C   ALA     4      36.222  25.226  24.164  1.00  0.00           C
ATOM     69  O   ALA     4      36.031  24.969  25.370  1.00  0.00           O
ATOM     70  N   GLY     5      35.549  26.230  23.570  1.00  0.00           N
ATOM     71  H   GLY     5      35.559  26.323  22.564  1.00  0.00           H
ATOM     72  CA  GLY     5      34.627  27.120  24.329  1.00  0.00           C
ATOM     73  HA2 GLY     5      34.195  26.602  25.184  1.00  0.00           H
ATOM     74  HA3 GLY     5      35.101  27.990  24.784  1.00  0.00           H
ATOM     75  C   GLY     5      33.369  27.623  23.511  1.00  0.00           C
ATOM     76  O   GLY     5      32.520  28.331  24.085  1.00  0.00           O
ATOM     77  N   ASN     6      33.285  27.311  22.244  1.00  0.00           N
ATOM     78  H   ASN     6      33.968  26.743  21.763  1.00  0.00           H
ATOM     79  CA  ASN     6      32.164  27.625  21.365  1.00  0.00           C
ATOM     80  HA  ASN     6      32.153  28.700  21.186  1.00  0.00           H
ATOM     81  CB  ASN     6      32.362  26.896  19.972  1.00  0.00           C
ATOM     82  HB2 ASN     6      31.519  27.092  19.308  1.00  0.00           H
ATOM     83  HB3 ASN     6      33.178  27.406  19.460  1.00  0.00           H
ATOM     84  CG  ASN     6      32.513  25.394  19.989  1.00  0.00           C
ATOM     85  OD1 ASN     6      33.471  24.884  20.492  1.00  0.00           O
ATOM     86  ND2 ASN     6      31.525  24.669  19.522  1.00  0.00           N
ATOM     87 HD21 ASN     6      30.771  25.249  19.188  1.00  0.00           H
ATOM     88 HD22 ASN     6      31.495  23.677  19.710  1.00  0.00           H
ATOM     89  C   ASN     6      30.817  27.206  21.955  1.00  0.00           C
ATOM     90  O   ASN     6      29.812  27.898  21.656  1.00  0.00           O
ATOM     91  N   SER     7      30.727  26.169  22.877  1.00  0.00           N
ATOM     92  H   SER     7      31.617  25.744  23.095  1.00  0.00           H
ATOM     93  CA  SER     7      29.607  25.671  23.650  1.00  0.00           C
ATOM     94  HA  SER     7      28.879  25.354  22.902  1.00  0.00           H
ATOM     95  CB  SER     7      30.118  24.486  24.440  1.00  0.00           C
ATOM     96  HB2 SER     7      31.042  24.729  24.965  1.00  0.00           H
ATOM     97  HB3 SER     7      29.346  24.241  25.170  1.00  0.00           H
ATOM     98  OG  SER     7      30.362  23.373  23.666  1.00  0.00           O
ATOM     99  HG  SER     7      29.603  22.787  23.724  1.00  0.00           H
ATOM    100  C   SER     7      28.945  26.642  24.638  1.00  0.00           C
ATOM    101  O   SER     7      29.642  27.381  25.332  1.00  0.00           O
ATOM    102  N   SER     8      27.550  26.642  24.646  1.00  0.00           N
ATOM    103  H   SER     8      27.184  25.876  24.096  1.00  0.00           H
ATOM    104  CA  SER     8      26.747  27.409  25.629  1.00  0.00           C
ATOM    105  HA  SER     8      27.251  28.372  25.700  1.00  0.00           H
ATOM    106  CB  SER     8      25.325  27.680  25.133  1.00  0.00           C
ATOM    107  HB2 SER     8      24.801  28.239  25.907  1.00  0.00           H
ATOM    108  HB3 SER     8      25.393  28.251  24.207  1.00  0.00           H
ATOM    109  OG  SER     8      24.709  26.463  24.878  1.00  0.00           O
ATOM    110  HG  SER     8      25.177  25.966  24.203  1.00  0.00           H
ATOM    111  C   SER     8      26.744  26.763  27.053  1.00  0.00           C
ATOM    112  O   SER     8      27.356  25.728  27.332  1.00  0.00           O
ATOM    113  N   LEU     9      26.119  27.393  28.035  1.00  0.00           N
ATOM    114  H   LEU     9      25.933  28.383  27.960  1.00  0.00           H
ATOM    115  CA  LEU     9      26.076  26.790  29.376  1.00  0.00           C
ATOM    116  HA  LEU     9      27.050  26.352  29.594  1.00  0.00           H
ATOM    117  CB  LEU     9      25.775  27.945  30.384  1.00  0.00           C
ATOM    118  HB2 LEU     9      24.794  28.394  30.227  1.00  0.00           H
ATOM    119  HB3 LEU     9      25.577  27.462  31.342  1.00  0.00           H
ATOM    120  CG  LEU     9      26.877  28.897  30.647  1.00  0.00           C
ATOM    121  HG  LEU     9      27.138  29.407  29.720  1.00  0.00           H
ATOM    122  CD1 LEU     9      26.569  30.000  31.670  1.00  0.00           C
ATOM    123 HD11 LEU     9      26.268  29.504  32.592  1.00  0.00           H
ATOM    124 HD12 LEU     9      27.408  30.597  32.025  1.00  0.00           H
ATOM    125 HD13 LEU     9      25.767  30.658  31.337  1.00  0.00           H
ATOM    126  CD2 LEU     9      28.239  28.366  31.107  1.00  0.00           C
ATOM    127 HD21 LEU     9      28.916  29.216  31.182  1.00  0.00           H
ATOM    128 HD22 LEU     9      28.115  27.878  32.073  1.00  0.00           H
ATOM    129 HD23 LEU     9      28.683  27.646  30.419  1.00  0.00           H
ATOM    130  C   LEU     9      25.025  25.693  29.576  1.00  0.00           C
ATOM    131  O   LEU     9      23.923  25.750  29.098  1.00  0.00           O
ATOM    132  N   CYX    10      25.354  24.644  30.258  1.00  0.00           N
ATOM    133  H   CYX    10      26.276  24.660  30.669  1.00  0.00           H
ATOM    134  CA  CYX    10      24.396  23.562  30.697  1.00  0.00           C
ATOM    135  HA  CYX    10      24.042  23.096  29.778  1.00  0.00           H
ATOM    136  CB  CYX    10      25.194  22.714  31.637  1.00  0.00           C
ATOM    137  HB2 CYX    10      25.490  23.365  32.459  1.00  0.00           H
ATOM    138  HB3 CYX    10      24.586  21.851  31.908  1.00  0.00           H
ATOM    139  SG  CYX    10      26.693  22.002  30.857  1.00  0.00           S
ATOM    140  C   CYX    10      23.049  24.046  31.366  1.00  0.00           C
ATOM    141  O   CYX    10      23.063  25.091  32.018  1.00  0.00           O
ATOM    142  N   PRO    11      21.979  23.266  31.260  1.00  0.00           N
ATOM    143  CD  PRO    11      21.921  22.097  30.433  1.00  0.00           C
ATOM    144  HD2 PRO    11      22.712  21.386  30.672  1.00  0.00           H
ATOM    145  HD3 PRO    11      22.044  22.421  29.400  1.00  0.00           H
ATOM    146  CG  PRO    11      20.576  21.459  30.909  1.00  0.00           C
ATOM    147  HG2 PRO    11      20.815  20.628  31.572  1.00  0.00           H
ATOM    148  HG3 PRO    11      20.119  20.945  30.062  1.00  0.00           H
ATOM    149  CB  PRO    11      19.700  22.572  31.563  1.00  0.00           C
ATOM    150  HB2 PRO    11      19.094  22.183  32.382  1.00  0.00           H
ATOM    151  HB3 PRO    11      19.024  23.112  30.900  1.00  0.00           H
ATOM    152  CA  PRO    11      20.755  23.546  32.038  1.00  0.00           C
ATOM    153  HA  PRO    11      20.399  24.533  31.746  1.00  0.00           H
ATOM    154  C   PRO    11      21.062  23.404  33.575  1.00  0.00           C
ATOM    155  O   PRO    11      21.631  22.403  34.010  1.00  0.00           O
ATOM    156  N   ILE    12      20.610  24.384  34.370  1.00  0.00           N
ATOM    157  H   ILE    12      20.143  25.138  33.887  1.00  0.00           H
ATOM    158  CA  ILE    12      20.720  24.322  35.855  1.00  0.00           C
ATOM    159  HA  ILE    12      20.889  23.297  36.181  1.00  0.00           H
ATOM    160  CB  ILE    12      21.822  25.226  36.406  1.00  0.00           C
ATOM    161  HB  ILE    12      21.795  25.074  37.486  1.00  0.00           H
ATOM    162  CG2 ILE    12      23.198  24.728  35.886  1.00  0.00           C
ATOM    163 HG21 ILE    12      23.330  23.653  35.758  1.00  0.00           H
ATOM    164 HG22 ILE    12      23.456  25.064  34.882  1.00  0.00           H
ATOM    165 HG23 ILE    12      23.949  25.133  36.565  1.00  0.00           H
ATOM    166  CG1 ILE    12      21.652  26.761  36.404  1.00  0.00           C
ATOM    167 HG12 ILE    12      21.456  27.116  35.393  1.00  0.00           H
ATOM    168 HG13 ILE    12      20.834  26.962  37.096  1.00  0.00           H
ATOM    169  CD1 ILE    12      22.824  27.550  36.881  1.00  0.00           C
ATOM    170 HD11 ILE    12      22.726  28.612  36.655  1.00  0.00           H
ATOM    171 HD12 ILE    12      23.016  27.415  37.945  1.00  0.00           H
ATOM    172 HD13 ILE    12      23.626  27.267  36.200  1.00  0.00           H
ATOM    173  C   ILE    12      19.382  24.785  36.439  1.00  0.00           C
ATOM    174  O   ILE    12      18.786  25.656  35.786  1.00  0.00           O
ATOM    175  N   ASN    13      18.844  24.240  37.535  1.00  0.00           N
ATOM    176  H   ASN    13      19.249  23.399  37.920  1.00  0.00           H
ATOM    177  CA  ASN    13      17.729  24.804  38.340  1.00  0.00           C
ATOM    178  HA  ASN    13      17.336  25.761  37.999  1.00  0.00           H
ATOM    179  CB  ASN    13      16.414  23.964  38.291  1.00  0.00           C
ATOM    180  HB2 ASN    13      16.509  22.918  38.585  1.00  0.00           H
ATOM    181  HB3 ASN    13      15.656  24.293  39.001  1.00  0.00           H
ATOM    182  CG  ASN    13      15.966  24.004  36.868  1.00  0.00           C
ATOM    183  OD1 ASN    13      15.228  24.818  36.402  1.00  0.00           O
ATOM    184  ND2 ASN    13      16.246  22.987  36.151  1.00  0.00           N
ATOM    185 HD21 ASN    13      15.817  22.900  35.240  1.00  0.00           H
ATOM    186 HD22 ASN    13      16.731  22.171  36.493  1.00  0.00           H
ATOM    187  C   ASN    13      18.197  25.048  39.804  1.00  0.00           C
ATOM    188  O   ASN    13      17.399  25.515  40.645  1.00  0.00           O
ATOM    189  N   GLY    14      19.451  24.651  40.088  1.00  0.00           N
ATOM    190  H   GLY    14      19.986  24.236  39.338  1.00  0.00           H
ATOM    191  CA  GLY    14      20.056  24.634  41.430  1.00  0.00           C
ATOM    192  HA2 GLY    14      19.703  25.478  42.024  1.00  0.00           H
ATOM    193  HA3 GLY    14      19.588  23.823  41.988  1.00  0.00           H
ATOM    194  C   GLY    14      21.560  24.605  41.518  1.00  0.00           C
ATOM    195  O   GLY    14      22.288  24.670  40.553  1.00  0.00           O
ATOM    196  N   TRP    15      22.053  24.642  42.790  1.00  0.00           N
ATOM    197  H   TRP    15      21.367  24.597  43.529  1.00  0.00           H
ATOM    198  CA  TRP    15      23.490  24.778  43.086  1.00  0.00           C
ATOM    199  HA  TRP    15      24.029  24.428  42.206  1.00  0.00           H
ATOM    200  CB  TRP    15      23.865  26.302  43.334  1.00  0.00           C
ATOM    201  HB2 TRP    15      23.391  26.550  44.284  1.00  0.00           H
ATOM    202  HB3 TRP    15      24.910  26.481  43.588  1.00  0.00           H
ATOM    203  CG  TRP    15      23.438  27.270  42.261  1.00  0.00           C
ATOM    204  CD1 TRP    15      22.161  27.852  42.166  1.00  0.00           C
ATOM    205  HD1 TRP    15      21.357  27.660  42.861  1.00  0.00           H
ATOM    206  NE1 TRP    15      22.141  28.763  41.135  1.00  0.00           N
ATOM    207  HE1 TRP    15      21.345  29.359  40.954  1.00  0.00           H
ATOM    208  CE2 TRP    15      23.366  28.874  40.603  1.00  0.00           C
ATOM    209  CZ2 TRP    15      23.868  29.599  39.509  1.00  0.00           C
ATOM    210  HZ2 TRP    15      23.189  30.158  38.881  1.00  0.00           H
ATOM    211  CH2 TRP    15      25.186  29.352  39.067  1.00  0.00           C
ATOM    212  HH2 TRP    15      25.550  29.815  38.161  1.00  0.00           H
ATOM    213  CZ3 TRP    15      26.141  28.629  39.867  1.00  0.00           C
ATOM    214  HZ3 TRP    15      27.179  28.611  39.567  1.00  0.00           H
ATOM    215  CE3 TRP    15      25.633  27.998  41.029  1.00  0.00           C
ATOM    216  HE3 TRP    15      26.284  27.372  41.621  1.00  0.00           H
ATOM    217  CD2 TRP    15      24.257  28.044  41.332  1.00  0.00           C
ATOM    218  C   TRP    15      23.976  23.874  44.273  1.00  0.00           C
ATOM    219  O   TRP    15      23.346  23.785  45.344  1.00  0.00           O
ATOM    220  N   ALA    16      25.021  23.076  44.075  1.00  0.00           N
ATOM    221  H   ALA    16      25.553  23.196  43.225  1.00  0.00           H
ATOM    222  CA  ALA    16      25.584  22.222  45.105  1.00  0.00           C
ATOM    223  HA  ALA    16      25.185  22.459  46.091  1.00  0.00           H
ATOM    224  CB  ALA    16      25.118  20.783  44.715  1.00  0.00           C
ATOM    225  HB1 ALA    16      25.229  20.192  45.624  1.00  0.00           H
ATOM    226  HB2 ALA    16      24.095  20.710  44.348  1.00  0.00           H
ATOM    227  HB3 ALA    16      25.724  20.421  43.885  1.00  0.00           H
ATOM    228  C   ALA    16      27.107  22.331  45.278  1.00  0.00           C
ATOM    229  O   ALA    16      27.867  22.894  44.426  1.00  0.00           O
ATOM    230  N   VAL    17      27.590  21.832  46.410  1.00  0.00           N
ATOM    231  H   VAL    17      26.953  21.489  47.116  1.00  0.00           H
ATOM    232  CA  VAL    17      28.981  21.641  46.694  1.00  0.00           C
ATOM    233  HA  VAL    17      29.395  22.647  46.628  1.00  0.00           H
ATOM    234  CB  VAL    17      29.116  21.195  48.136  1.00  0.00           C
ATOM    235  HB  VAL    17      28.370  21.767  48.688  1.00  0.00           H
ATOM    236  CG1 VAL    17      28.904  19.695  48.368  1.00  0.00           C
ATOM    237 HG11 VAL    17      29.592  19.065  47.803  1.00  0.00           H
ATOM    238 HG12 VAL    17      28.997  19.548  49.443  1.00  0.00           H
ATOM    239 HG13 VAL    17      27.883  19.497  48.040  1.00  0.00           H
ATOM    240  CG2 VAL    17      30.546  21.498  48.660  1.00  0.00           C
ATOM    241 HG21 VAL    17      31.218  20.721  48.295  1.00  0.00           H
ATOM    242 HG22 VAL    17      30.974  22.350  48.133  1.00  0.00           H
ATOM    243 HG23 VAL    17      30.608  21.727  49.723  1.00  0.00           H
ATOM    244  C   VAL    17      29.720  20.678  45.681  1.00  0.00           C
ATOM    245  O   VAL    17      29.192  19.689  45.270  1.00  0.00           O
ATOM    246  N   TYR    18      30.921  21.148  45.252  1.00  0.00           N
ATOM    247  H   TYR    18      31.192  22.079  45.534  1.00  0.00           H
ATOM    248  CA  TYR    18      31.716  20.427  44.255  1.00  0.00           C
ATOM    249  HA  TYR    18      31.093  19.666  43.786  1.00  0.00           H
ATOM    250  CB  TYR    18      32.267  21.325  43.158  1.00  0.00           C
ATOM    251  HB2 TYR    18      31.442  21.593  42.498  1.00  0.00           H
ATOM    252  HB3 TYR    18      32.491  22.289  43.615  1.00  0.00           H
ATOM    253  CG  TYR    18      33.375  20.725  42.204  1.00  0.00           C
ATOM    254  CD1 TYR    18      33.278  19.484  41.602  1.00  0.00           C
ATOM    255  HD1 TYR    18      32.370  18.920  41.752  1.00  0.00           H
ATOM    256  CE1 TYR    18      34.374  18.960  40.889  1.00  0.00           C
ATOM    257  HE1 TYR    18      34.468  17.926  40.591  1.00  0.00           H
ATOM    258  CZ  TYR    18      35.518  19.711  40.684  1.00  0.00           C
ATOM    259  OH  TYR    18      36.588  19.287  40.028  1.00  0.00           O
ATOM    260  HH  TYR    18      36.283  18.586  39.446  1.00  0.00           H
ATOM    261  CE2 TYR    18      35.520  21.022  41.160  1.00  0.00           C
ATOM    262  HE2 TYR    18      36.399  21.618  40.958  1.00  0.00           H
ATOM    263  CD2 TYR    18      34.498  21.526  41.989  1.00  0.00           C
ATOM    264  HD2 TYR    18      34.675  22.462  42.498  1.00  0.00           H
ATOM    265  C   TYR    18      32.812  19.760  45.052  1.00  0.00           C
ATOM    266  O   TYR    18      32.978  18.578  45.163  1.00  0.00           O
ATOM    267  N   SER    19      33.688  20.658  45.610  1.00  0.00           N
ATOM    268  H   SER    19      33.429  21.632  45.537  1.00  0.00           H
ATOM    269  CA  SER    19      34.875  20.276  46.451  1.00  0.00           C
ATOM    270  HA  SER    19      34.506  19.437  47.039  1.00  0.00           H
ATOM    271  CB  SER    19      36.001  20.004  45.482  1.00  0.00           C
ATOM    272  HB2 SER    19      35.734  19.145  44.866  1.00  0.00           H
ATOM    273  HB3 SER    19      36.184  20.848  44.818  1.00  0.00           H
ATOM    274  OG  SER    19      37.214  19.776  46.096  1.00  0.00           O
ATOM    275  HG  SER    19      37.085  18.899  46.463  1.00  0.00           H
ATOM    276  C   SER    19      35.232  21.410  47.500  1.00  0.00           C
ATOM    277  O   SER    19      34.844  22.586  47.373  1.00  0.00           O
ATOM    278  N   LYS    20      35.927  21.036  48.612  1.00  0.00           N
ATOM    279  H   LYS    20      36.098  20.062  48.821  1.00  0.00           H
ATOM    280  CA  LYS    20      36.279  21.928  49.668  1.00  0.00           C
ATOM    281  HA  LYS    20      36.598  22.898  49.286  1.00  0.00           H
ATOM    282  CB  LYS    20      35.049  22.181  50.638  1.00  0.00           C
ATOM    283  HB2 LYS    20      35.311  23.044  51.251  1.00  0.00           H
ATOM    284  HB3 LYS    20      34.201  22.431  50.001  1.00  0.00           H
ATOM    285  CG  LYS    20      34.608  20.985  51.508  1.00  0.00           C
ATOM    286  HG2 LYS    20      34.283  20.153  50.884  1.00  0.00           H
ATOM    287  HG3 LYS    20      35.452  20.761  52.160  1.00  0.00           H
ATOM    288  CD  LYS    20      33.391  21.477  52.265  1.00  0.00           C
ATOM    289  HD2 LYS    20      33.684  22.426  52.712  1.00  0.00           H
ATOM    290  HD3 LYS    20      32.535  21.564  51.596  1.00  0.00           H
ATOM    291  CE  LYS    20      32.986  20.479  53.436  1.00  0.00           C
ATOM    292  HE2 LYS    20      32.122  20.948  53.907  1.00  0.00           H
ATOM    293  HE3 LYS    20      32.552  19.631  52.906  1.00  0.00           H
ATOM    294  NZ  LYS    20      34.049  20.099  54.361  1.00  0.00           N
ATOM    295  HZ1 LYS    20      34.666  19.375  54.023  1.00  0.00           H
ATOM    296  HZ2 LYS    20      34.708  20.821  54.617  1.00  0.00           H
ATOM    297  HZ3 LYS    20      33.652  19.846  55.253  1.00  0.00           H
ATOM    298  C   LYS    20      37.650  21.488  50.377  1.00  0.00           C
ATOM    299  O   LYS    20      37.845  20.323  50.481  1.00  0.00           O
ATOM    300  N   ASP    21      38.559  22.422  50.663  1.00  0.00           N
ATOM    301  H   ASP    21      38.341  23.407  50.714  1.00  0.00           H
ATOM    302  CA  ASP    21      39.952  22.031  51.017  1.00  0.00           C
ATOM    303  HA  ASP    21      40.212  21.434  50.143  1.00  0.00           H
ATOM    304  CB  ASP    21      40.937  23.202  50.774  1.00  0.00           C
ATOM    305  HB2 ASP    21      41.936  22.855  51.041  1.00  0.00           H
ATOM    306  HB3 ASP    21      40.921  23.473  49.718  1.00  0.00           H
ATOM    307  CG  ASP    21      40.599  24.429  51.697  1.00  0.00           C
ATOM    308  OD1 ASP    21      40.625  25.559  51.272  1.00  0.00           O
ATOM    309  OD2 ASP    21      40.223  24.175  52.855  1.00  0.00           O
ATOM    310  C   ASP    21      40.137  21.251  52.302  1.00  0.00           C
ATOM    311  O   ASP    21      41.153  20.606  52.390  1.00  0.00           O
ATOM    312  N   ASN    22      39.197  21.377  53.184  1.00  0.00           N
ATOM    313  H   ASN    22      38.492  22.048  52.913  1.00  0.00           H
ATOM    314  CA  ASN    22      39.184  20.943  54.548  1.00  0.00           C
ATOM    315  HA  ASN    22      38.258  21.348  54.956  1.00  0.00           H
ATOM    316  CB  ASN    22      39.039  19.383  54.437  1.00  0.00           C
ATOM    317  HB2 ASN    22      39.848  18.982  53.824  1.00  0.00           H
ATOM    318  HB3 ASN    22      39.311  18.826  55.333  1.00  0.00           H
ATOM    319  CG  ASN    22      37.741  19.009  53.731  1.00  0.00           C
ATOM    320  OD1 ASN    22      36.657  19.402  54.123  1.00  0.00           O
ATOM    321  ND2 ASN    22      37.737  18.280  52.679  1.00  0.00           N
ATOM    322 HD21 ASN    22      38.590  17.818  52.397  1.00  0.00           H
ATOM    323 HD22 ASN    22      36.864  18.167  52.184  1.00  0.00           H
ATOM    324  C   ASN    22      40.431  21.387  55.373  1.00  0.00           C
ATOM    325  O   ASN    22      40.822  20.763  56.368  1.00  0.00           O
ATOM    326  N   SER    23      41.189  22.342  54.911  1.00  0.00           N
ATOM    327  H   SER    23      40.727  22.885  54.196  1.00  0.00           H
ATOM    328  CA  SER    23      42.509  22.744  55.301  1.00  0.00           C
ATOM    329  HA  SER    23      43.220  21.969  55.017  1.00  0.00           H
ATOM    330  CB  SER    23      42.797  24.096  54.588  1.00  0.00           C
ATOM    331  HB2 SER    23      43.838  24.372  54.752  1.00  0.00           H
ATOM    332  HB3 SER    23      42.718  23.861  53.526  1.00  0.00           H
ATOM    333  OG  SER    23      41.837  25.125  54.852  1.00  0.00           O
ATOM    334  HG  SER    23      41.179  25.050  54.156  1.00  0.00           H
ATOM    335  C   SER    23      42.643  22.886  56.857  1.00  0.00           C
ATOM    336  O   SER    23      43.533  22.247  57.482  1.00  0.00           O
ATOM    337  N   ILE    24      41.722  23.648  57.509  1.00  0.00           N
ATOM    338  H   ILE    24      41.092  24.217  56.964  1.00  0.00           H
ATOM    339  CA  ILE    24      41.780  23.853  58.949  1.00  0.00           C
ATOM    340  HA  ILE    24      42.809  23.980  59.283  1.00  0.00           H
ATOM    341  CB  ILE    24      41.012  25.124  59.339  1.00  0.00           C
ATOM    342  HB  ILE    24      40.022  25.032  58.891  1.00  0.00           H
ATOM    343  CG2 ILE    24      40.983  25.457  60.787  1.00  0.00           C
ATOM    344 HG21 ILE    24      41.888  25.127  61.296  1.00  0.00           H
ATOM    345 HG22 ILE    24      40.927  26.540  60.892  1.00  0.00           H
ATOM    346 HG23 ILE    24      40.224  24.979  61.408  1.00  0.00           H
ATOM    347  CG1 ILE    24      41.552  26.384  58.616  1.00  0.00           C
ATOM    348 HG12 ILE    24      42.532  26.660  59.007  1.00  0.00           H
ATOM    349 HG13 ILE    24      41.674  26.163  57.557  1.00  0.00           H
ATOM    350  CD1 ILE    24      40.571  27.596  58.579  1.00  0.00           C
ATOM    351 HD11 ILE    24      39.671  27.375  58.005  1.00  0.00           H
ATOM    352 HD12 ILE    24      40.407  28.155  59.500  1.00  0.00           H
ATOM    353 HD13 ILE    24      41.081  28.309  57.931  1.00  0.00           H
ATOM    354  C   ILE    24      41.271  22.586  59.710  1.00  0.00           C
ATOM    355  O   ILE    24      41.529  22.542  60.910  1.00  0.00           O
ATOM    356  N   ARG    25      40.544  21.658  59.063  1.00  0.00           N
ATOM    357  H   ARG    25      40.427  21.733  58.063  1.00  0.00           H
ATOM    358  CA  ARG    25      40.224  20.346  59.622  1.00  0.00           C
ATOM    359  HA  ARG    25      39.973  20.513  60.669  1.00  0.00           H
ATOM    360  CB  ARG    25      39.074  19.655  58.945  1.00  0.00           C
ATOM    361  HB2 ARG    25      38.355  20.457  58.773  1.00  0.00           H
ATOM    362  HB3 ARG    25      39.351  19.215  57.987  1.00  0.00           H
ATOM    363  CG  ARG    25      38.390  18.649  59.878  1.00  0.00           C
ATOM    364  HG2 ARG    25      39.129  17.858  60.012  1.00  0.00           H
ATOM    365  HG3 ARG    25      38.155  19.172  60.805  1.00  0.00           H
ATOM    366  CD  ARG    25      37.192  17.941  59.257  1.00  0.00           C
ATOM    367  HD2 ARG    25      36.824  17.150  59.910  1.00  0.00           H
ATOM    368  HD3 ARG    25      36.396  18.669  59.096  1.00  0.00           H
ATOM    369  NE  ARG    25      37.487  17.280  57.988  1.00  0.00           N
ATOM    370  HE  ARG    25      38.444  17.305  57.666  1.00  0.00           H
ATOM    371  CZ  ARG    25      36.708  16.384  57.437  1.00  0.00           C
ATOM    372  NH1 ARG    25      37.236  15.556  56.628  1.00  0.00           N
ATOM    373 HH11 ARG    25      38.189  15.607  56.299  1.00  0.00           H
ATOM    374 HH12 ARG    25      36.770  14.694  56.384  1.00  0.00           H
ATOM    375  NH2 ARG    25      35.395  16.234  57.676  1.00  0.00           N
ATOM    376 HH21 ARG    25      34.877  16.689  58.415  1.00  0.00           H
ATOM    377 HH22 ARG    25      34.931  15.691  56.963  1.00  0.00           H
ATOM    378  C   ARG    25      41.476  19.504  59.763  1.00  0.00           C
ATOM    379  O   ARG    25      41.792  19.015  60.850  1.00  0.00           O
ATOM    380  N   ILE    26      42.270  19.372  58.691  1.00  0.00           N
ATOM    381  H   ILE    26      41.860  19.607  57.798  1.00  0.00           H
ATOM    382  CA  ILE    26      43.658  18.801  58.729  1.00  0.00           C
ATOM    383  HA  ILE    26      43.645  17.809  59.180  1.00  0.00           H
ATOM    384  CB  ILE    26      44.146  18.560  57.292  1.00  0.00           C
ATOM    385  HB  ILE    26      44.349  19.544  56.870  1.00  0.00           H
ATOM    386  CG2 ILE    26      45.516  17.811  57.245  1.00  0.00           C
ATOM    387 HG21 ILE    26      45.497  17.036  58.010  1.00  0.00           H
ATOM    388 HG22 ILE    26      45.765  17.441  56.249  1.00  0.00           H
ATOM    389 HG23 ILE    26      46.299  18.538  57.455  1.00  0.00           H
ATOM    390  CG1 ILE    26      43.131  17.901  56.295  1.00  0.00           C
ATOM    391 HG12 ILE    26      42.224  18.507  56.303  1.00  0.00           H
ATOM    392 HG13 ILE    26      43.542  17.933  55.286  1.00  0.00           H
ATOM    393  CD1 ILE    26      42.817  16.469  56.770  1.00  0.00           C
ATOM    394 HD11 ILE    26      43.725  16.008  57.159  1.00  0.00           H
ATOM    395 HD12 ILE    26      42.109  16.465  57.599  1.00  0.00           H
ATOM    396 HD13 ILE    26      42.371  15.863  55.982  1.00  0.00           H
ATOM    397  C   ILE    26      44.641  19.560  59.525  1.00  0.00           C
ATOM    398  O   ILE    26      45.486  18.973  60.167  1.00  0.00           O
ATOM    399  N   GLY    27      44.441  20.854  59.696  1.00  0.00           N
ATOM    400  H   GLY    27      43.668  21.116  59.101  1.00  0.00           H
ATOM    401  CA  GLY    27      45.248  21.760  60.516  1.00  0.00           C
ATOM    402  HA2 GLY    27      46.204  21.979  60.039  1.00  0.00           H
ATOM    403  HA3 GLY    27      44.668  22.674  60.641  1.00  0.00           H
ATOM    404  C   GLY    27      45.483  21.190  61.973  1.00  0.00           C
ATOM    405  O   GLY    27      46.646  21.194  62.492  1.00  0.00           O
ATOM    406  N   SER    28      44.463  20.540  62.583  1.00  0.00           N
ATOM    407  H   SER    28      43.523  20.678  62.238  1.00  0.00           H
ATOM    408  CA  SER    28      44.556  19.878  63.893  1.00  0.00           C
ATOM    409  HA  SER    28      44.749  20.655  64.634  1.00  0.00           H
ATOM    410  CB  SER    28      43.236  19.215  64.166  1.00  0.00           C
ATOM    411  HB2 SER    28      42.392  19.900  64.093  1.00  0.00           H
ATOM    412  HB3 SER    28      43.126  18.372  63.483  1.00  0.00           H
ATOM    413  OG  SER    28      43.183  18.886  65.578  1.00  0.00           O
ATOM    414  HG  SER    28      42.366  18.427  65.787  1.00  0.00           H
ATOM    415  C   SER    28      45.706  18.851  64.074  1.00  0.00           C
ATOM    416  O   SER    28      46.231  18.824  65.204  1.00  0.00           O
ATOM    417  N   LYS    29      46.153  18.164  63.021  1.00  0.00           N
ATOM    418  H   LYS    29      45.670  18.207  62.134  1.00  0.00           H
ATOM    419  CA  LYS    29      47.132  17.137  63.234  1.00  0.00           C
ATOM    420  HA  LYS    29      47.587  17.214  64.222  1.00  0.00           H
ATOM    421  CB  LYS    29      46.506  15.749  63.090  1.00  0.00           C
ATOM    422  HB2 LYS    29      46.283  15.648  62.028  1.00  0.00           H
ATOM    423  HB3 LYS    29      47.317  15.049  63.296  1.00  0.00           H
ATOM    424  CG  LYS    29      45.375  15.533  64.057  1.00  0.00           C
ATOM    425  HG2 LYS    29      45.643  16.061  64.972  1.00  0.00           H
ATOM    426  HG3 LYS    29      44.522  16.041  63.607  1.00  0.00           H
ATOM    427  CD  LYS    29      45.038  14.083  64.253  1.00  0.00           C
ATOM    428  HD2 LYS    29      45.962  13.539  64.455  1.00  0.00           H
ATOM    429  HD3 LYS    29      44.430  14.045  65.157  1.00  0.00           H
ATOM    430  CE  LYS    29      44.426  13.348  63.078  1.00  0.00           C
ATOM    431  HE2 LYS    29      43.456  13.815  62.904  1.00  0.00           H
ATOM    432  HE3 LYS    29      44.902  13.500  62.110  1.00  0.00           H
ATOM    433  NZ  LYS    29      44.359  11.862  63.224  1.00  0.00           N
ATOM    434  HZ1 LYS    29      43.641  11.602  63.884  1.00  0.00           H
ATOM    435  HZ2 LYS    29      44.092  11.537  62.305  1.00  0.00           H
ATOM    436  HZ3 LYS    29      45.285  11.508  63.415  1.00  0.00           H
ATOM    437  C   LYS    29      48.372  17.252  62.273  1.00  0.00           C
ATOM    438  O   LYS    29      49.419  16.728  62.657  1.00  0.00           O
ATOM    439  N   GLY    30      48.222  17.765  61.077  1.00  0.00           N
ATOM    440  H   GLY    30      47.445  18.362  60.832  1.00  0.00           H
ATOM    441  CA  GLY    30      49.321  18.022  60.132  1.00  0.00           C
ATOM    442  HA2 GLY    30      50.206  17.432  60.367  1.00  0.00           H
ATOM    443  HA3 GLY    30      48.973  17.685  59.156  1.00  0.00           H
ATOM    444  C   GLY    30      49.544  19.591  60.057  1.00  0.00           C
ATOM    445  O   GLY    30      48.824  20.418  60.551  1.00  0.00           O
ATOM    446  N   ASP    31      50.654  19.930  59.332  1.00  0.00           N
ATOM    447  H   ASP    31      51.257  19.192  58.997  1.00  0.00           H
ATOM    448  CA  ASP    31      50.972  21.353  59.021  1.00  0.00           C
ATOM    449  HA  ASP    31      50.615  21.931  59.873  1.00  0.00           H
ATOM    450  CB  ASP    31      52.518  21.504  58.883  1.00  0.00           C
ATOM    451  HB2 ASP    31      52.899  21.216  57.903  1.00  0.00           H
ATOM    452  HB3 ASP    31      52.748  22.563  58.995  1.00  0.00           H
ATOM    453  CG  ASP    31      53.449  20.804  59.973  1.00  0.00           C
ATOM    454  OD1 ASP    31      54.301  20.018  59.514  1.00  0.00           O
ATOM    455  OD2 ASP    31      53.220  21.065  61.189  1.00  0.00           O
ATOM    456  C   ASP    31      50.214  21.750  57.749  1.00  0.00           C
ATOM    457  O   ASP    31      50.298  20.985  56.745  1.00  0.00           O
ATOM    458  N   VAL    32      49.548  22.924  57.757  1.00  0.00           N
ATOM    459  H   VAL    32      49.355  23.311  58.670  1.00  0.00           H
ATOM    460  CA  VAL    32      48.881  23.646  56.654  1.00  0.00           C
ATOM    461  HA  VAL    32      49.276  23.217  55.733  1.00  0.00           H
ATOM    462  CB  VAL    32      47.393  23.341  56.783  1.00  0.00           C
ATOM    463  HB  VAL    32      47.270  23.226  57.859  1.00  0.00           H
ATOM    464  CG1 VAL    32      46.386  24.386  56.284  1.00  0.00           C
ATOM    465 HG11 VAL    32      46.516  24.626  55.229  1.00  0.00           H
ATOM    466 HG12 VAL    32      45.364  24.157  56.588  1.00  0.00           H
ATOM    467 HG13 VAL    32      46.516  25.336  56.805  1.00  0.00           H
ATOM    468  CG2 VAL    32      47.024  22.043  56.056  1.00  0.00           C
ATOM    469 HG21 VAL    32      45.979  21.830  56.284  1.00  0.00           H
ATOM    470 HG22 VAL    32      47.136  22.159  54.978  1.00  0.00           H
ATOM    471 HG23 VAL    32      47.690  21.220  56.319  1.00  0.00           H
ATOM    472  C   VAL    32      49.227  25.119  56.576  1.00  0.00           C
ATOM    473  O   VAL    32      49.471  25.726  57.608  1.00  0.00           O
ATOM    474  N   PHE    33      49.433  25.703  55.352  1.00  0.00           N
ATOM    475  H   PHE    33      49.139  25.160  54.553  1.00  0.00           H
ATOM    476  CA  PHE    33      49.730  27.070  55.148  1.00  0.00           C
ATOM    477  HA  PHE    33      50.618  27.296  55.738  1.00  0.00           H
ATOM    478  CB  PHE    33      50.098  27.418  53.704  1.00  0.00           C
ATOM    479  HB2 PHE    33      49.372  27.038  52.985  1.00  0.00           H
ATOM    480  HB3 PHE    33      50.061  28.503  53.609  1.00  0.00           H
ATOM    481  CG  PHE    33      51.488  26.823  53.328  1.00  0.00           C
ATOM    482  CD1 PHE    33      51.715  25.844  52.325  1.00  0.00           C
ATOM    483  HD1 PHE    33      50.904  25.362  51.800  1.00  0.00           H
ATOM    484  CE1 PHE    33      53.009  25.464  51.977  1.00  0.00           C
ATOM    485  HE1 PHE    33      53.192  24.686  51.250  1.00  0.00           H
ATOM    486  CZ  PHE    33      54.094  26.142  52.537  1.00  0.00           C
ATOM    487  HZ  PHE    33      55.111  25.849  52.315  1.00  0.00           H
ATOM    488  CE2 PHE    33      53.906  27.208  53.555  1.00  0.00           C
ATOM    489  HE2 PHE    33      54.733  27.723  54.021  1.00  0.00           H
ATOM    490  CD2 PHE    33      52.581  27.457  53.933  1.00  0.00           C
ATOM    491  HD2 PHE    33      52.446  28.150  54.751  1.00  0.00           H
ATOM    492  C   PHE    33      48.587  28.063  55.650  1.00  0.00           C
ATOM    493  O   PHE    33      47.400  27.662  55.506  1.00  0.00           O
ATOM    494  N   VAL    34      48.857  29.219  56.209  1.00  0.00           N
ATOM    495  H   VAL    34      49.848  29.358  56.350  1.00  0.00           H
ATOM    496  CA  VAL    34      47.952  30.342  56.212  1.00  0.00           C
ATOM    497  HA  VAL    34      46.966  30.003  56.530  1.00  0.00           H
ATOM    498  CB  VAL    34      48.531  31.449  57.075  1.00  0.00           C
ATOM    499  HB  VAL    34      49.456  31.736  56.577  1.00  0.00           H
ATOM    500  CG1 VAL    34      47.565  32.673  57.252  1.00  0.00           C
ATOM    501 HG11 VAL    34      47.355  33.124  56.281  1.00  0.00           H
ATOM    502 HG12 VAL    34      46.580  32.340  57.577  1.00  0.00           H
ATOM    503 HG13 VAL    34      47.918  33.387  57.995  1.00  0.00           H
ATOM    504  CG2 VAL    34      48.707  30.977  58.479  1.00  0.00           C
ATOM    505 HG21 VAL    34      47.772  30.725  58.980  1.00  0.00           H
ATOM    506 HG22 VAL    34      49.295  30.060  58.512  1.00  0.00           H
ATOM    507 HG23 VAL    34      49.277  31.674  59.094  1.00  0.00           H
ATOM    508  C   VAL    34      47.840  30.858  54.743  1.00  0.00           C
ATOM    509  O   VAL    34      48.784  31.370  54.096  1.00  0.00           O
ATOM    510  N   ILE    35      46.648  30.883  54.270  1.00  0.00           N
ATOM    511  H   ILE    35      45.847  30.710  54.860  1.00  0.00           H
ATOM    512  CA  ILE    35      46.332  31.168  52.875  1.00  0.00           C
ATOM    513  HA  ILE    35      47.213  31.476  52.313  1.00  0.00           H
ATOM    514  CB  ILE    35      45.832  29.866  52.168  1.00  0.00           C
ATOM    515  HB  ILE    35      45.590  30.122  51.136  1.00  0.00           H
ATOM    516  CG2 ILE    35      47.045  28.788  52.134  1.00  0.00           C
ATOM    517 HG21 ILE    35      48.044  29.208  52.016  1.00  0.00           H
ATOM    518 HG22 ILE    35      47.072  28.227  53.067  1.00  0.00           H
ATOM    519 HG23 ILE    35      46.814  28.049  51.367  1.00  0.00           H
ATOM    520  CG1 ILE    35      44.540  29.309  52.972  1.00  0.00           C
ATOM    521 HG12 ILE    35      44.765  29.238  54.036  1.00  0.00           H
ATOM    522 HG13 ILE    35      43.673  29.969  52.945  1.00  0.00           H
ATOM    523  CD1 ILE    35      44.019  27.964  52.573  1.00  0.00           C
ATOM    524 HD11 ILE    35      43.288  27.698  53.336  1.00  0.00           H
ATOM    525 HD12 ILE    35      43.596  28.003  51.568  1.00  0.00           H
ATOM    526 HD13 ILE    35      44.850  27.262  52.634  1.00  0.00           H
ATOM    527  C   ILE    35      45.262  32.312  52.797  1.00  0.00           C
ATOM    528  O   ILE    35      44.465  32.477  53.712  1.00  0.00           O
ATOM    529  N   ARG    36      45.114  33.042  51.682  1.00  0.00           N
ATOM    530  H   ARG    36      45.815  32.882  50.972  1.00  0.00           H
ATOM    531  CA  ARG    36      44.032  34.031  51.355  1.00  0.00           C
ATOM    532  HA  ARG    36      43.138  33.613  51.816  1.00  0.00           H
ATOM    533  CB  ARG    36      44.358  35.396  52.026  1.00  0.00           C
ATOM    534  HB2 ARG    36      45.320  35.738  51.646  1.00  0.00           H
ATOM    535  HB3 ARG    36      43.557  36.035  51.654  1.00  0.00           H
ATOM    536  CG  ARG    36      44.321  35.756  53.502  1.00  0.00           C
ATOM    537  HG2 ARG    36      45.239  35.313  53.887  1.00  0.00           H
ATOM    538  HG3 ARG    36      44.338  36.845  53.522  1.00  0.00           H
ATOM    539  CD  ARG    36      43.057  35.338  54.273  1.00  0.00           C
ATOM    540  HD2 ARG    36      42.969  34.254  54.204  1.00  0.00           H
ATOM    541  HD3 ARG    36      43.356  35.595  55.289  1.00  0.00           H
ATOM    542  NE  ARG    36      41.944  36.138  53.742  1.00  0.00           N
ATOM    543  HE  ARG    36      41.597  35.718  52.891  1.00  0.00           H
ATOM    544  CZ  ARG    36      41.315  37.199  54.127  1.00  0.00           C
ATOM    545  NH1 ARG    36      40.289  37.499  53.313  1.00  0.00           N
ATOM    546 HH11 ARG    36      39.972  36.839  52.618  1.00  0.00           H
ATOM    547 HH12 ARG    36      39.831  38.393  53.420  1.00  0.00           H
ATOM    548  NH2 ARG    36      41.567  37.980  55.086  1.00  0.00           N
ATOM    549 HH21 ARG    36      42.269  37.720  55.763  1.00  0.00           H
ATOM    550 HH22 ARG    36      41.167  38.898  55.222  1.00  0.00           H
ATOM    551  C   ARG    36      43.651  34.108  49.842  1.00  0.00           C
ATOM    552  O   ARG    36      44.542  33.698  49.043  1.00  0.00           O
ATOM    553  N   GLH    37      42.421  34.420  49.442  1.00  0.00           N
ATOM    554  H   GLH    37      41.861  34.771  50.205  1.00  0.00           H
ATOM    555  CA  GLH    37      41.758  34.237  48.217  1.00  0.00           C
ATOM    556  HA  GLH    37      40.682  34.208  48.384  1.00  0.00           H
ATOM    557  CB  GLH    37      41.909  35.442  47.354  1.00  0.00           C
ATOM    558  HB2 GLH    37      41.111  35.372  46.615  1.00  0.00           H
ATOM    559  HB3 GLH    37      41.649  36.372  47.858  1.00  0.00           H
ATOM    560  CG  GLH    37      43.309  35.642  46.669  1.00  0.00           C
ATOM    561  HG2 GLH    37      43.908  34.759  46.893  1.00  0.00           H
ATOM    562  HG3 GLH    37      43.291  35.839  45.598  1.00  0.00           H
ATOM    563  CD  GLH    37      43.992  36.879  47.194  1.00  0.00           C
ATOM    564  OE1 GLH    37      44.264  37.132  48.387  1.00  0.00           O
ATOM    565  OE2 GLH    37      44.397  37.761  46.269  1.00  0.00           O
ATOM    566  HE2 GLH    37      44.465  37.429  45.372  1.00  0.00           H
ATOM    567  C   GLH    37      41.969  32.861  47.513  1.00  0.00           C
ATOM    568  O   GLH    37      42.422  32.877  46.379  1.00  0.00           O
ATOM    569  N   PRO    38      41.630  31.783  48.277  1.00  0.00           N
ATOM    570  CD  PRO    38      40.996  31.712  49.596  1.00  0.00           C
ATOM    571  HD2 PRO    38      40.014  32.183  49.531  1.00  0.00           H
ATOM    572  HD3 PRO    38      41.520  32.079  50.479  1.00  0.00           H
ATOM    573  CG  PRO    38      40.892  30.213  49.933  1.00  0.00           C
ATOM    574  HG2 PRO    38      39.864  29.873  49.803  1.00  0.00           H
ATOM    575  HG3 PRO    38      41.056  29.934  50.974  1.00  0.00           H
ATOM    576  CB  PRO    38      41.878  29.509  49.026  1.00  0.00           C
ATOM    577  HB2 PRO    38      41.587  28.505  48.713  1.00  0.00           H
ATOM    578  HB3 PRO    38      42.823  29.487  49.568  1.00  0.00           H
ATOM    579  CA  PRO    38      41.897  30.452  47.851  1.00  0.00           C
ATOM    580  HA  PRO    38      42.941  30.487  47.538  1.00  0.00           H
ATOM    581  C   PRO    38      40.923  30.018  46.659  1.00  0.00           C
ATOM    582  O   PRO    38      39.910  29.425  46.882  1.00  0.00           O
ATOM    583  N   PHE    39      41.298  30.362  45.445  1.00  0.00           N
ATOM    584  H   PHE    39      42.228  30.739  45.338  1.00  0.00           H
ATOM    585  CA  PHE    39      40.467  30.393  44.239  1.00  0.00           C
ATOM    586  HA  PHE    39      39.447  30.278  44.609  1.00  0.00           H
ATOM    587  CB  PHE    39      40.528  31.702  43.499  1.00  0.00           C
ATOM    588  HB2 PHE    39      39.618  31.886  42.927  1.00  0.00           H
ATOM    589  HB3 PHE    39      40.547  32.524  44.214  1.00  0.00           H
ATOM    590  CG  PHE    39      41.665  31.885  42.526  1.00  0.00           C
ATOM    591  CD1 PHE    39      41.444  31.460  41.187  1.00  0.00           C
ATOM    592  HD1 PHE    39      40.531  30.914  41.000  1.00  0.00           H
ATOM    593  CE1 PHE    39      42.385  31.833  40.241  1.00  0.00           C
ATOM    594  HE1 PHE    39      42.200  31.691  39.186  1.00  0.00           H
ATOM    595  CZ  PHE    39      43.690  32.321  40.584  1.00  0.00           C
ATOM    596  HZ  PHE    39      44.385  32.585  39.801  1.00  0.00           H
ATOM    597  CE2 PHE    39      43.959  32.569  41.984  1.00  0.00           C
ATOM    598  HE2 PHE    39      44.928  32.898  42.330  1.00  0.00           H
ATOM    599  CD2 PHE    39      42.907  32.374  42.937  1.00  0.00           C
ATOM    600  HD2 PHE    39      43.021  32.773  43.933  1.00  0.00           H
ATOM    601  C   PHE    39      40.681  29.165  43.362  1.00  0.00           C
ATOM    602  O   PHE    39      41.744  28.587  43.408  1.00  0.00           O
ATOM    603  N   ILE    40      39.655  28.778  42.575  1.00  0.00           N
ATOM    604  H   ILE    40      38.801  29.317  42.552  1.00  0.00           H
ATOM    605  CA  ILE    40      39.662  27.547  41.729  1.00  0.00           C
ATOM    606  HA  ILE    40      40.511  26.878  41.867  1.00  0.00           H
ATOM    607  CB  ILE    40      38.392  26.690  42.108  1.00  0.00           C
ATOM    608  HB  ILE    40      37.439  27.217  42.173  1.00  0.00           H
ATOM    609  CG2 ILE    40      38.147  25.564  41.089  1.00  0.00           C
ATOM    610 HG21 ILE    40      37.793  25.981  40.146  1.00  0.00           H
ATOM    611 HG22 ILE    40      39.054  24.980  40.942  1.00  0.00           H
ATOM    612 HG23 ILE    40      37.298  24.893  41.225  1.00  0.00           H
ATOM    613  CG1 ILE    40      38.560  25.968  43.462  1.00  0.00           C
ATOM    614 HG12 ILE    40      37.830  25.163  43.554  1.00  0.00           H
ATOM    615 HG13 ILE    40      39.581  25.600  43.556  1.00  0.00           H
ATOM    616  CD1 ILE    40      38.402  26.895  44.724  1.00  0.00           C
ATOM    617 HD11 ILE    40      37.503  27.491  44.568  1.00  0.00           H
ATOM    618 HD12 ILE    40      38.254  26.268  45.604  1.00  0.00           H
ATOM    619 HD13 ILE    40      39.246  27.579  44.814  1.00  0.00           H
ATOM    620  C   ILE    40      39.667  27.941  40.229  1.00  0.00           C
ATOM    621  O   ILE    40      39.232  29.012  39.844  1.00  0.00           O
ATOM    622  N   SER    41      40.116  26.991  39.433  1.00  0.00           N
ATOM    623  H   SER    41      40.391  26.182  39.970  1.00  0.00           H
ATOM    624  CA  SER    41      40.264  27.058  37.974  1.00  0.00           C
ATOM    625  HA  SER    41      39.358  27.504  37.564  1.00  0.00           H
ATOM    626  CB  SER    41      41.387  28.012  37.616  1.00  0.00           C
ATOM    627  HB2 SER    41      41.282  29.010  38.041  1.00  0.00           H
ATOM    628  HB3 SER    41      42.284  27.582  38.061  1.00  0.00           H
ATOM    629  OG  SER    41      41.572  28.103  36.205  1.00  0.00           O
ATOM    630  HG  SER    41      42.332  28.641  35.976  1.00  0.00           H
ATOM    631  C   SER    41      40.494  25.636  37.376  1.00  0.00           C
ATOM    632  O   SER    41      40.814  24.690  38.160  1.00  0.00           O
ATOM    633  N   CYX    42      40.150  25.404  36.100  1.00  0.00           N
ATOM    634  H   CYX    42      39.980  26.230  35.545  1.00  0.00           H
ATOM    635  CA  CYX    42      40.090  24.096  35.424  1.00  0.00           C
ATOM    636  HA  CYX    42      40.735  23.462  36.033  1.00  0.00           H
ATOM    637  CB  CYX    42      38.659  23.552  35.354  1.00  0.00           C
ATOM    638  HB2 CYX    42      38.067  24.237  34.746  1.00  0.00           H
ATOM    639  HB3 CYX    42      38.690  22.555  34.916  1.00  0.00           H
ATOM    640  SG  CYX    42      37.828  23.503  36.974  1.00  0.00           S
ATOM    641  C   CYX    42      40.756  23.985  33.973  1.00  0.00           C
ATOM    642  O   CYX    42      41.434  24.948  33.597  1.00  0.00           O
ATOM    643  N   SER    43      40.793  22.781  33.424  1.00  0.00           N
ATOM    644  H   SER    43      40.383  22.013  33.935  1.00  0.00           H
ATOM    645  CA  SER    43      41.559  22.486  32.186  1.00  0.00           C
ATOM    646  HA  SER    43      41.651  23.409  31.613  1.00  0.00           H
ATOM    647  CB  SER    43      42.980  22.048  32.664  1.00  0.00           C
ATOM    648  HB2 SER    43      43.561  21.871  31.760  1.00  0.00           H
ATOM    649  HB3 SER    43      43.406  22.863  33.250  1.00  0.00           H
ATOM    650  OG  SER    43      42.913  20.920  33.519  1.00  0.00           O
ATOM    651  HG  SER    43      42.520  21.144  34.366  1.00  0.00           H
ATOM    652  C   SER    43      40.846  21.462  31.328  1.00  0.00           C
ATOM    653  O   SER    43      39.679  21.153  31.635  1.00  0.00           O
ATOM    654  N   HID    44      41.573  20.850  30.466  1.00  0.00           N
ATOM    655  H   HID    44      42.488  21.220  30.249  1.00  0.00           H
ATOM    656  CA  HID    44      41.079  19.751  29.606  1.00  0.00           C
ATOM    657  HA  HID    44      40.100  20.110  29.286  1.00  0.00           H
ATOM    658  CB  HID    44      41.942  19.623  28.337  1.00  0.00           C
ATOM    659  HB2 HID    44      42.223  20.611  27.971  1.00  0.00           H
ATOM    660  HB3 HID    44      42.835  19.142  28.734  1.00  0.00           H
ATOM    661  CG  HID    44      41.315  18.882  27.180  1.00  0.00           C
ATOM    662  ND1 HID    44      40.856  17.569  27.147  1.00  0.00           N
ATOM    663  HD1 HID    44      40.855  16.895  27.898  1.00  0.00           H
ATOM    664  CE1 HID    44      40.359  17.381  25.895  1.00  0.00           C
ATOM    665  HE1 HID    44      39.865  16.462  25.616  1.00  0.00           H
ATOM    666  NE2 HID    44      40.465  18.514  25.180  1.00  0.00           N
ATOM    667  CD2 HID    44      41.100  19.469  25.952  1.00  0.00           C
ATOM    668  HD2 HID    44      41.512  20.437  25.712  1.00  0.00           H
ATOM    669  C   HID    44      40.995  18.354  30.441  1.00  0.00           C
ATOM    670  O   HID    44      40.593  17.397  29.806  1.00  0.00           O
ATOM    671  N   LEU    45      41.419  18.309  31.717  1.00  0.00           N
ATOM    672  H   LEU    45      41.778  19.157  32.134  1.00  0.00           H
ATOM    673  CA  LEU    45      41.301  17.138  32.611  1.00  0.00           C
ATOM    674  HA  LEU    45      40.393  16.613  32.314  1.00  0.00           H
ATOM    675  CB  LEU    45      42.463  16.043  32.468  1.00  0.00           C
ATOM    676  HB2 LEU    45      42.329  15.646  31.463  1.00  0.00           H
ATOM    677  HB3 LEU    45      43.442  16.459  32.704  1.00  0.00           H
ATOM    678  CG  LEU    45      42.290  14.763  33.340  1.00  0.00           C
ATOM    679  HG  LEU    45      42.175  15.088  34.374  1.00  0.00           H
ATOM    680  CD1 LEU    45      41.138  13.910  32.947  1.00  0.00           C
ATOM    681 HD11 LEU    45      41.429  13.474  31.992  1.00  0.00           H
ATOM    682 HD12 LEU    45      40.937  13.047  33.581  1.00  0.00           H
ATOM    683 HD13 LEU    45      40.226  14.502  32.864  1.00  0.00           H
ATOM    684  CD2 LEU    45      43.552  13.945  33.297  1.00  0.00           C
ATOM    685 HD21 LEU    45      44.327  14.433  33.887  1.00  0.00           H
ATOM    686 HD22 LEU    45      43.353  12.983  33.769  1.00  0.00           H
ATOM    687 HD23 LEU    45      43.788  13.621  32.283  1.00  0.00           H
ATOM    688  C   LEU    45      41.064  17.539  34.130  1.00  0.00           C
ATOM    689  O   LEU    45      40.419  16.766  34.816  1.00  0.00           O
ATOM    690  N   GLU    46      41.521  18.685  34.604  1.00  0.00           N
ATOM    691  H   GLU    46      42.021  19.330  34.012  1.00  0.00           H
ATOM    692  CA  GLU    46      41.817  18.887  36.094  1.00  0.00           C
ATOM    693  HA  GLU    46      41.423  18.109  36.749  1.00  0.00           H
ATOM    694  CB  GLU    46      43.370  18.740  36.295  1.00  0.00           C
ATOM    695  HB2 GLU    46      43.618  17.685  36.181  1.00  0.00           H
ATOM    696  HB3 GLU    46      43.905  19.247  35.491  1.00  0.00           H
ATOM    697  CG  GLU    46      43.871  19.244  37.625  1.00  0.00           C
ATOM    698  HG2 GLU    46      43.514  20.273  37.639  1.00  0.00           H
ATOM    699  HG3 GLU    46      43.338  18.813  38.473  1.00  0.00           H
ATOM    700  CD  GLU    46      45.426  19.217  37.910  1.00  0.00           C
ATOM    701  OE1 GLU    46      46.255  19.025  36.962  1.00  0.00           O
ATOM    702  OE2 GLU    46      45.852  19.318  39.029  1.00  0.00           O
ATOM    703  C   GLU    46      41.281  20.151  36.631  1.00  0.00           C
ATOM    704  O   GLU    46      41.403  21.138  35.898  1.00  0.00           O
ATOM    705  N   CYX    47      40.803  20.225  37.886  1.00  0.00           N
ATOM    706  H   CYX    47      40.876  19.459  38.541  1.00  0.00           H
ATOM    707  CA  CYX    47      40.564  21.481  38.540  1.00  0.00           C
ATOM    708  HA  CYX    47      40.634  22.352  37.887  1.00  0.00           H
ATOM    709  CB  CYX    47      39.136  21.542  39.071  1.00  0.00           C
ATOM    710  HB2 CYX    47      38.881  20.799  39.828  1.00  0.00           H
ATOM    711  HB3 CYX    47      38.982  22.539  39.483  1.00  0.00           H
ATOM    712  SG  CYX    47      37.920  21.588  37.637  1.00  0.00           S
ATOM    713  C   CYX    47      41.588  21.727  39.637  1.00  0.00           C
ATOM    714  O   CYX    47      41.880  20.788  40.430  1.00  0.00           O
ATOM    715  N   ARG    48      42.300  22.877  39.744  1.00  0.00           N
ATOM    716  H   ARG    48      41.948  23.705  39.284  1.00  0.00           H
ATOM    717  CA  ARG    48      43.241  23.148  40.876  1.00  0.00           C
ATOM    718  HA  ARG    48      43.431  22.253  41.470  1.00  0.00           H
ATOM    719  CB  ARG    48      44.605  23.609  40.289  1.00  0.00           C
ATOM    720  HB2 ARG    48      44.454  24.402  39.557  1.00  0.00           H
ATOM    721  HB3 ARG    48      45.286  24.007  41.041  1.00  0.00           H
ATOM    722  CG  ARG    48      45.275  22.405  39.665  1.00  0.00           C
ATOM    723  HG2 ARG    48      45.374  21.635  40.431  1.00  0.00           H
ATOM    724  HG3 ARG    48      44.628  22.050  38.863  1.00  0.00           H
ATOM    725  CD  ARG    48      46.658  22.776  39.186  1.00  0.00           C
ATOM    726  HD2 ARG    48      47.174  22.114  38.489  1.00  0.00           H
ATOM    727  HD3 ARG    48      46.641  23.693  38.595  1.00  0.00           H
ATOM    728  NE  ARG    48      47.652  22.913  40.248  1.00  0.00           N
ATOM    729  HE  ARG    48      47.973  23.833  40.514  1.00  0.00           H
ATOM    730  CZ  ARG    48      48.227  21.916  40.987  1.00  0.00           C
ATOM    731  NH1 ARG    48      49.086  22.244  41.855  1.00  0.00           N
ATOM    732 HH11 ARG    48      49.406  23.201  41.890  1.00  0.00           H
ATOM    733 HH12 ARG    48      49.662  21.524  42.268  1.00  0.00           H
ATOM    734  NH2 ARG    48      47.990  20.698  40.829  1.00  0.00           N
ATOM    735 HH21 ARG    48      47.408  20.375  40.068  1.00  0.00           H
ATOM    736 HH22 ARG    48      48.477  19.999  41.371  1.00  0.00           H
ATOM    737  C   ARG    48      42.734  24.242  41.802  1.00  0.00           C
ATOM    738  O   ARG    48      41.920  25.085  41.443  1.00  0.00           O
ATOM    739  N   THR    49      43.181  24.251  43.051  1.00  0.00           N
ATOM    740  H   THR    49      43.865  23.540  43.271  1.00  0.00           H
ATOM    741  CA  THR    49      43.083  25.305  44.084  1.00  0.00           C
ATOM    742  HA  THR    49      42.277  25.985  43.813  1.00  0.00           H
ATOM    743  CB  THR    49      42.786  24.747  45.487  1.00  0.00           C
ATOM    744  HB  THR    49      43.570  24.081  45.845  1.00  0.00           H
ATOM    745  CG2 THR    49      42.646  25.903  46.468  1.00  0.00           C
ATOM    746 HG21 THR    49      42.372  25.562  47.466  1.00  0.00           H
ATOM    747 HG22 THR    49      43.604  26.402  46.611  1.00  0.00           H
ATOM    748 HG23 THR    49      41.970  26.692  46.138  1.00  0.00           H
ATOM    749  OG1 THR    49      41.496  24.177  45.513  1.00  0.00           O
ATOM    750  HG1 THR    49      41.187  24.529  46.351  1.00  0.00           H
ATOM    751  C   THR    49      44.301  26.156  44.088  1.00  0.00           C
ATOM    752  O   THR    49      45.243  25.836  44.812  1.00  0.00           O
ATOM    753  N   PHE    50      44.253  27.246  43.338  1.00  0.00           N
ATOM    754  H   PHE    50      43.349  27.582  43.036  1.00  0.00           H
ATOM    755  CA  PHE    50      45.234  28.344  43.374  1.00  0.00           C
ATOM    756  HA  PHE    50      46.252  27.973  43.489  1.00  0.00           H
ATOM    757  CB  PHE    50      45.271  29.223  42.154  1.00  0.00           C
ATOM    758  HB2 PHE    50      44.314  29.684  41.911  1.00  0.00           H
ATOM    759  HB3 PHE    50      45.879  30.105  42.353  1.00  0.00           H
ATOM    760  CG  PHE    50      45.717  28.495  40.910  1.00  0.00           C
ATOM    761  CD1 PHE    50      44.811  27.913  39.969  1.00  0.00           C
ATOM    762  HD1 PHE    50      43.763  27.816  40.211  1.00  0.00           H
ATOM    763  CE1 PHE    50      45.309  27.304  38.821  1.00  0.00           C
ATOM    764  HE1 PHE    50      44.696  26.895  38.032  1.00  0.00           H
ATOM    765  CZ  PHE    50      46.665  27.472  38.562  1.00  0.00           C
ATOM    766  HZ  PHE    50      46.987  27.084  37.608  1.00  0.00           H
ATOM    767  CE2 PHE    50      47.573  28.101  39.408  1.00  0.00           C
ATOM    768  HE2 PHE    50      48.597  28.205  39.083  1.00  0.00           H
ATOM    769  CD2 PHE    50      47.102  28.690  40.601  1.00  0.00           C
ATOM    770  HD2 PHE    50      47.735  29.215  41.300  1.00  0.00           H
ATOM    771  C   PHE    50      45.054  29.210  44.608  1.00  0.00           C
ATOM    772  O   PHE    50      43.989  29.602  45.035  1.00  0.00           O
ATOM    773  N   PHE    51      46.153  29.733  45.159  1.00  0.00           N
ATOM    774  H   PHE    51      47.043  29.447  44.778  1.00  0.00           H
ATOM    775  CA  PHE    51      46.072  30.523  46.464  1.00  0.00           C
ATOM    776  HA  PHE    51      45.242  31.221  46.571  1.00  0.00           H
ATOM    777  CB  PHE    51      45.889  29.545  47.656  1.00  0.00           C
ATOM    778  HB2 PHE    51      45.566  29.980  48.602  1.00  0.00           H
ATOM    779  HB3 PHE    51      45.028  28.913  47.442  1.00  0.00           H
ATOM    780  CG  PHE    51      46.997  28.526  47.986  1.00  0.00           C
ATOM    781  CD1 PHE    51      48.050  28.965  48.829  1.00  0.00           C
ATOM    782  HD1 PHE    51      48.146  30.001  49.118  1.00  0.00           H
ATOM    783  CE1 PHE    51      48.981  27.991  49.200  1.00  0.00           C
ATOM    784  HE1 PHE    51      49.736  28.229  49.935  1.00  0.00           H
ATOM    785  CZ  PHE    51      49.027  26.677  48.652  1.00  0.00           C
ATOM    786  HZ  PHE    51      49.798  25.976  48.940  1.00  0.00           H
ATOM    787  CE2 PHE    51      48.016  26.300  47.826  1.00  0.00           C
ATOM    788  HE2 PHE    51      47.907  25.250  47.600  1.00  0.00           H
ATOM    789  CD2 PHE    51      46.997  27.223  47.450  1.00  0.00           C
ATOM    790  HD2 PHE    51      46.111  26.864  46.948  1.00  0.00           H
ATOM    791  C   PHE    51      47.239  31.455  46.655  1.00  0.00           C
ATOM    792  O   PHE    51      48.328  31.116  46.272  1.00  0.00           O
ATOM    793  N   LEU    52      46.983  32.590  47.333  1.00  0.00           N
ATOM    794  H   LEU    52      46.060  32.795  47.691  1.00  0.00           H
ATOM    795  CA  LEU    52      48.152  33.339  47.790  1.00  0.00           C
ATOM    796  HA  LEU    52      49.012  33.102  47.164  1.00  0.00           H
ATOM    797  CB  LEU    52      47.878  34.828  47.572  1.00  0.00           C
ATOM    798  HB2 LEU    52      46.844  34.946  47.898  1.00  0.00           H
ATOM    799  HB3 LEU    52      48.468  35.379  48.306  1.00  0.00           H
ATOM    800  CG  LEU    52      48.047  35.406  46.164  1.00  0.00           C
ATOM    801  HG  LEU    52      49.032  35.207  45.742  1.00  0.00           H
ATOM    802  CD1 LEU    52      46.953  34.952  45.160  1.00  0.00           C
ATOM    803 HD11 LEU    52      46.026  35.493  45.349  1.00  0.00           H
ATOM    804 HD12 LEU    52      47.181  35.347  44.169  1.00  0.00           H
ATOM    805 HD13 LEU    52      46.755  33.881  45.131  1.00  0.00           H
ATOM    806  CD2 LEU    52      47.887  36.889  46.289  1.00  0.00           C
ATOM    807 HD21 LEU    52      46.930  37.094  46.771  1.00  0.00           H
ATOM    808 HD22 LEU    52      48.767  37.219  46.838  1.00  0.00           H
ATOM    809 HD23 LEU    52      47.869  37.352  45.302  1.00  0.00           H
ATOM    810  C   LEU    52      48.529  33.059  49.223  1.00  0.00           C
ATOM    811  O   LEU    52      47.622  32.629  49.963  1.00  0.00           O
ATOM    812  N   THR    53      49.779  33.296  49.622  1.00  0.00           N
ATOM    813  H   THR    53      50.401  33.724  48.951  1.00  0.00           H
ATOM    814  CA  THR    53      50.288  33.179  50.988  1.00  0.00           C
ATOM    815  HA  THR    53      49.611  33.611  51.724  1.00  0.00           H
ATOM    816  CB  THR    53      50.525  31.637  51.244  1.00  0.00           C
ATOM    817  HB  THR    53      49.650  31.005  51.088  1.00  0.00           H
ATOM    818  CG2 THR    53      51.667  31.068  50.415  1.00  0.00           C
ATOM    819 HG21 THR    53      51.475  31.151  49.345  1.00  0.00           H
ATOM    820 HG22 THR    53      52.656  31.470  50.629  1.00  0.00           H
ATOM    821 HG23 THR    53      51.867  30.004  50.545  1.00  0.00           H
ATOM    822  OG1 THR    53      50.928  31.537  52.595  1.00  0.00           O
ATOM    823  HG1 THR    53      50.128  31.388  53.104  1.00  0.00           H
ATOM    824  C   THR    53      51.581  33.934  51.228  1.00  0.00           C
ATOM    825  O   THR    53      52.396  34.218  50.328  1.00  0.00           O
ATOM    826  N   GLN    54      51.639  34.482  52.452  1.00  0.00           N
ATOM    827  H   GLN    54      51.053  34.092  53.176  1.00  0.00           H
ATOM    828  CA  GLN    54      52.830  35.143  52.975  1.00  0.00           C
ATOM    829  HA  GLN    54      53.190  35.777  52.166  1.00  0.00           H
ATOM    830  CB  GLN    54      52.531  35.964  54.324  1.00  0.00           C
ATOM    831  HB2 GLN    54      52.427  35.191  55.084  1.00  0.00           H
ATOM    832  HB3 GLN    54      53.351  36.646  54.549  1.00  0.00           H
ATOM    833  CG  GLN    54      51.309  36.901  54.318  1.00  0.00           C
ATOM    834  HG2 GLN    54      50.456  36.387  53.875  1.00  0.00           H
ATOM    835  HG3 GLN    54      51.117  37.347  55.294  1.00  0.00           H
ATOM    836  CD  GLN    54      51.487  38.049  53.320  1.00  0.00           C
ATOM    837  OE1 GLN    54      52.457  38.215  52.672  1.00  0.00           O
ATOM    838  NE2 GLN    54      50.575  39.005  53.195  1.00  0.00           N
ATOM    839 HE21 GLN    54      49.711  38.999  53.717  1.00  0.00           H
ATOM    840 HE22 GLN    54      50.857  39.814  52.660  1.00  0.00           H
ATOM    841  C   GLN    54      54.072  34.199  53.254  1.00  0.00           C
ATOM    842  O   GLN    54      55.164  34.709  53.414  1.00  0.00           O
ATOM    843  N   GLY    55      53.847  32.871  53.240  1.00  0.00           N
ATOM    844  H   GLY    55      52.900  32.636  52.977  1.00  0.00           H
ATOM    845  CA  GLY    55      54.759  31.797  53.279  1.00  0.00           C
ATOM    846  HA2 GLY    55      54.463  31.006  52.591  1.00  0.00           H
ATOM    847  HA3 GLY    55      55.770  32.036  52.946  1.00  0.00           H
ATOM    848  C   GLY    55      55.020  31.022  54.627  1.00  0.00           C
ATOM    849  O   GLY    55      56.007  30.358  54.810  1.00  0.00           O
ATOM    850  N   ALA    56      54.088  31.178  55.553  1.00  0.00           N
ATOM    851  H   ALA    56      53.260  31.671  55.248  1.00  0.00           H
ATOM    852  CA  ALA    56      54.060  30.610  56.885  1.00  0.00           C
ATOM    853  HA  ALA    56      55.030  30.175  57.127  1.00  0.00           H
ATOM    854  CB  ALA    56      53.986  31.759  57.884  1.00  0.00           C
ATOM    855  HB1 ALA    56      54.225  31.354  58.867  1.00  0.00           H
ATOM    856  HB2 ALA    56      54.779  32.433  57.562  1.00  0.00           H
ATOM    857  HB3 ALA    56      53.107  32.394  57.993  1.00  0.00           H
ATOM    858  C   ALA    56      52.942  29.584  57.269  1.00  0.00           C
ATOM    859  O   ALA    56      51.757  29.663  56.928  1.00  0.00           O
ATOM    860  N   LEU    57      53.408  28.595  58.035  1.00  0.00           N
ATOM    861  H   LEU    57      54.388  28.505  58.262  1.00  0.00           H
ATOM    862  CA  LEU    57      52.433  27.688  58.681  1.00  0.00           C
ATOM    863  HA  LEU    57      51.691  27.365  57.951  1.00  0.00           H
ATOM    864  CB  LEU    57      53.267  26.533  59.068  1.00  0.00           C
ATOM    865  HB2 LEU    57      53.830  26.940  59.908  1.00  0.00           H
ATOM    866  HB3 LEU    57      52.561  25.802  59.462  1.00  0.00           H
ATOM    867  CG  LEU    57      54.014  25.807  57.891  1.00  0.00           C
ATOM    868  HG  LEU    57      54.503  26.531  57.238  1.00  0.00           H
ATOM    869  CD1 LEU    57      55.006  24.766  58.329  1.00  0.00           C
ATOM    870 HD11 LEU    57      55.156  24.039  57.531  1.00  0.00           H
ATOM    871 HD12 LEU    57      55.955  25.191  58.656  1.00  0.00           H
ATOM    872 HD13 LEU    57      54.562  24.101  59.071  1.00  0.00           H
ATOM    873  CD2 LEU    57      52.936  25.021  57.110  1.00  0.00           C
ATOM    874 HD21 LEU    57      53.274  24.683  56.130  1.00  0.00           H
ATOM    875 HD22 LEU    57      52.589  24.192  57.728  1.00  0.00           H
ATOM    876 HD23 LEU    57      52.065  25.646  56.917  1.00  0.00           H
ATOM    877  C   LEU    57      51.622  28.266  59.835  1.00  0.00           C
ATOM    878  O   LEU    57      51.985  29.225  60.528  1.00  0.00           O
ATOM    879  N   LEU    58      50.457  27.686  60.121  1.00  0.00           N
ATOM    880  H   LEU    58      50.182  26.903  59.547  1.00  0.00           H
ATOM    881  CA  LEU    58      49.553  27.893  61.340  1.00  0.00           C
ATOM    882  HA  LEU    58      49.202  28.923  61.277  1.00  0.00           H
ATOM    883  CB  LEU    58      48.241  26.984  61.282  1.00  0.00           C
ATOM    884  HB2 LEU    58      48.342  25.929  61.540  1.00  0.00           H
ATOM    885  HB3 LEU    58      47.596  27.369  62.071  1.00  0.00           H
ATOM    886  CG  LEU    58      47.436  27.309  59.967  1.00  0.00           C
ATOM    887  HG  LEU    58      48.089  27.422  59.102  1.00  0.00           H
ATOM    888  CD1 LEU    58      46.538  26.073  59.678  1.00  0.00           C
ATOM    889 HD11 LEU    58      45.927  26.141  58.777  1.00  0.00           H
ATOM    890 HD12 LEU    58      47.142  25.196  59.445  1.00  0.00           H
ATOM    891 HD13 LEU    58      45.886  25.776  60.500  1.00  0.00           H
ATOM    892  CD2 LEU    58      46.427  28.419  60.149  1.00  0.00           C
ATOM    893 HD21 LEU    58      46.079  28.709  59.157  1.00  0.00           H
ATOM    894 HD22 LEU    58      45.542  28.167  60.735  1.00  0.00           H
ATOM    895 HD23 LEU    58      46.907  29.253  60.658  1.00  0.00           H
ATOM    896  C   LEU    58      50.231  27.730  62.650  1.00  0.00           C
ATOM    897  O   LEU    58      51.118  26.862  62.855  1.00  0.00           O
ATOM    898  N   ASN    59      49.986  28.599  63.631  1.00  0.00           N
ATOM    899  H   ASN    59      49.300  29.289  63.358  1.00  0.00           H
ATOM    900  CA  ASN    59      50.669  28.765  64.962  1.00  0.00           C
ATOM    901  HA  ASN    59      50.319  29.729  65.330  1.00  0.00           H
ATOM    902  CB  ASN    59      50.359  27.598  65.889  1.00  0.00           C
ATOM    903  HB2 ASN    59      50.619  26.688  65.350  1.00  0.00           H
ATOM    904  HB3 ASN    59      51.035  27.664  66.741  1.00  0.00           H
ATOM    905  CG  ASN    59      48.967  27.721  66.446  1.00  0.00           C
ATOM    906  OD1 ASN    59      48.646  28.715  67.067  1.00  0.00           O
ATOM    907  ND2 ASN    59      48.037  26.808  66.219  1.00  0.00           N
ATOM    908 HD21 ASN    59      47.248  26.911  66.841  1.00  0.00           H
ATOM    909 HD22 ASN    59      48.351  26.024  65.665  1.00  0.00           H
ATOM    910  C   ASN    59      52.113  29.213  64.904  1.00  0.00           C
ATOM    911  O   ASN    59      52.618  29.517  65.973  1.00  0.00           O
ATOM    912  N   ASP    60      52.782  29.431  63.738  1.00  0.00           N
ATOM    913  H   ASP    60      52.331  29.080  62.905  1.00  0.00           H
ATOM    914  CA  ASP    60      54.186  29.970  63.700  1.00  0.00           C
ATOM    915  HA  ASP    60      54.731  29.585  64.562  1.00  0.00           H
ATOM    916  CB  ASP    60      54.885  29.627  62.395  1.00  0.00           C
ATOM    917  HB2 ASP    60      54.567  28.612  62.155  1.00  0.00           H
ATOM    918  HB3 ASP    60      54.537  30.293  61.606  1.00  0.00           H
ATOM    919  CG  ASP    60      56.472  29.750  62.574  1.00  0.00           C
ATOM    920  OD1 ASP    60      56.972  30.301  63.580  1.00  0.00           O
ATOM    921  OD2 ASP    60      57.148  29.357  61.656  1.00  0.00           O
ATOM    922  C   ASP    60      54.282  31.440  64.129  1.00  0.00           C
ATOM    923  O   ASP    60      53.589  32.287  63.613  1.00  0.00           O
ATOM    924  N   LYS    61      55.267  31.764  64.973  1.00  0.00           N
ATOM    925  H   LYS    61      55.859  31.030  65.333  1.00  0.00           H
ATOM    926  CA  LYS    61      55.630  33.158  65.286  1.00  0.00           C
ATOM    927  HA  LYS    61      54.901  33.770  65.817  1.00  0.00           H
ATOM    928  CB  LYS    61      56.845  33.116  66.173  1.00  0.00           C
ATOM    929  HB2 LYS    61      56.485  32.602  67.064  1.00  0.00           H
ATOM    930  HB3 LYS    61      57.616  32.561  65.638  1.00  0.00           H
ATOM    931  CG  LYS    61      57.461  34.468  66.518  1.00  0.00           C
ATOM    932  HG2 LYS    61      57.941  34.886  65.634  1.00  0.00           H
ATOM    933  HG3 LYS    61      56.736  35.156  66.952  1.00  0.00           H
ATOM    934  CD  LYS    61      58.511  34.321  67.648  1.00  0.00           C
ATOM    935  HD2 LYS    61      58.143  33.715  68.476  1.00  0.00           H
ATOM    936  HD3 LYS    61      59.311  33.872  67.059  1.00  0.00           H
ATOM    937  CE  LYS    61      58.913  35.737  68.177  1.00  0.00           C
ATOM    938  HE2 LYS    61      59.282  36.405  67.399  1.00  0.00           H
ATOM    939  HE3 LYS    61      57.995  36.216  68.515  1.00  0.00           H
ATOM    940  NZ  LYS    61      59.875  35.631  69.324  1.00  0.00           N
ATOM    941  HZ1 LYS    61      59.397  35.170  70.084  1.00  0.00           H
ATOM    942  HZ2 LYS    61      60.639  35.075  68.964  1.00  0.00           H
ATOM    943  HZ3 LYS    61      60.261  36.518  69.615  1.00  0.00           H
ATOM    944  C   LYS    61      56.143  33.893  64.044  1.00  0.00           C
ATOM    945  O   LYS    61      55.979  35.126  63.906  1.00  0.00           O
ATOM    946  N   HIP    62      56.680  33.255  62.970  1.00  0.00           N
ATOM    947  H   HIP    62      56.825  32.272  63.154  1.00  0.00           H
ATOM    948  CA  HIP    62      57.253  33.778  61.782  1.00  0.00           C
ATOM    949  HA  HIP    62      57.775  34.720  61.952  1.00  0.00           H
ATOM    950  CB  HIP    62      58.322  32.715  61.338  1.00  0.00           C
ATOM    951  HB2 HIP    62      57.802  31.888  60.856  1.00  0.00           H
ATOM    952  HB3 HIP    62      58.869  33.235  60.551  1.00  0.00           H
ATOM    953  CG  HIP    62      59.278  32.170  62.378  1.00  0.00           C
ATOM    954  ND1 HIP    62      59.367  30.843  62.714  1.00  0.00           N
ATOM    955  HD1 HIP    62      58.724  30.143  62.375  1.00  0.00           H
ATOM    956  CE1 HIP    62      60.351  30.834  63.612  1.00  0.00           C
ATOM    957  HE1 HIP    62      60.629  30.036  64.285  1.00  0.00           H
ATOM    958  NE2 HIP    62      60.960  32.050  63.714  1.00  0.00           N
ATOM    959  HE2 HIP    62      61.678  32.336  64.365  1.00  0.00           H
ATOM    960  CD2 HIP    62      60.198  32.913  63.010  1.00  0.00           C
ATOM    961  HD2 HIP    62      60.192  33.963  62.758  1.00  0.00           H
ATOM    962  C   HIP    62      56.190  34.029  60.702  1.00  0.00           C
ATOM    963  O   HIP    62      55.346  33.225  60.509  1.00  0.00           O
ATOM    964  N   SER    63      56.411  35.117  59.970  1.00  0.00           N
ATOM    965  H   SER    63      57.208  35.700  60.174  1.00  0.00           H
ATOM    966  CA  SER    63      55.467  35.619  58.946  1.00  0.00           C
ATOM    967  HA  SER    63      55.054  34.820  58.331  1.00  0.00           H
ATOM    968  CB  SER    63      54.366  36.495  59.570  1.00  0.00           C
ATOM    969  HB2 SER    63      53.607  36.866  58.879  1.00  0.00           H
ATOM    970  HB3 SER    63      53.763  35.847  60.205  1.00  0.00           H
ATOM    971  OG  SER    63      54.861  37.643  60.351  1.00  0.00           O
ATOM    972  HG  SER    63      55.210  38.244  59.688  1.00  0.00           H
ATOM    973  C   SER    63      56.204  36.477  57.893  1.00  0.00           C
ATOM    974  O   SER    63      55.715  37.515  57.609  1.00  0.00           O
ATOM    975  N   ASN    64      57.430  36.114  57.533  1.00  0.00           N
ATOM    976  H   ASN    64      57.774  35.190  57.748  1.00  0.00           H
ATOM    977  CA  ASN    64      58.246  36.684  56.490  1.00  0.00           C
ATOM    978  HA  ASN    64      59.191  36.180  56.694  1.00  0.00           H
ATOM    979  CB  ASN    64      57.639  36.183  55.164  1.00  0.00           C
ATOM    980  HB2 ASN    64      57.391  35.129  55.290  1.00  0.00           H
ATOM    981  HB3 ASN    64      56.695  36.697  54.992  1.00  0.00           H
ATOM    982  CG  ASN    64      58.419  36.252  53.870  1.00  0.00           C
ATOM    983  OD1 ASN    64      59.643  36.102  53.814  1.00  0.00           O
ATOM    984  ND2 ASN    64      57.768  36.356  52.765  1.00  0.00           N
ATOM    985 HD21 ASN    64      58.319  36.462  51.926  1.00  0.00           H
ATOM    986 HD22 ASN    64      56.780  36.568  52.758  1.00  0.00           H
ATOM    987  C   ASN    64      58.602  38.167  56.614  1.00  0.00           C
ATOM    988  O   ASN    64      58.440  38.914  55.642  1.00  0.00           O
ATOM    989  N   GLY    65      58.823  38.702  57.841  1.00  0.00           N
ATOM    990  H   GLY    65      58.514  38.089  58.584  1.00  0.00           H
ATOM    991  CA  GLY    65      58.986  40.157  58.134  1.00  0.00           C
ATOM    992  HA2 GLY    65      59.661  40.408  58.952  1.00  0.00           H
ATOM    993  HA3 GLY    65      59.442  40.584  57.241  1.00  0.00           H
ATOM    994  C   GLY    65      57.595  40.781  58.433  1.00  0.00           C
ATOM    995  O   GLY    65      56.933  40.202  59.266  1.00  0.00           O
ATOM    996  N   THR    66      57.208  41.853  57.770  1.00  0.00           N
ATOM    997  H   THR    66      57.831  42.177  57.045  1.00  0.00           H
ATOM    998  CA  THR    66      56.031  42.673  58.016  1.00  0.00           C
ATOM    999  HA  THR    66      55.730  42.569  59.059  1.00  0.00           H
ATOM   1000  CB  THR    66      56.438  44.180  57.989  1.00  0.00           C
ATOM   1001  HB  THR    66      56.897  44.458  57.041  1.00  0.00           H
ATOM   1002  CG2 THR    66      55.259  45.133  58.376  1.00  0.00           C
ATOM   1003 HG21 THR    66      55.589  46.161  58.218  1.00  0.00           H
ATOM   1004 HG22 THR    66      54.290  44.924  57.921  1.00  0.00           H
ATOM   1005 HG23 THR    66      55.101  45.008  59.447  1.00  0.00           H
ATOM   1006  OG1 THR    66      57.452  44.372  59.010  1.00  0.00           O
ATOM   1007  HG1 THR    66      58.191  44.860  58.638  1.00  0.00           H
ATOM   1008  C   THR    66      54.877  42.401  56.975  1.00  0.00           C
ATOM   1009  O   THR    66      55.064  42.582  55.727  1.00  0.00           O
ATOM   1010  N   VAL    67      53.738  41.871  57.507  1.00  0.00           N
ATOM   1011  H   VAL    67      53.675  41.849  58.515  1.00  0.00           H
ATOM   1012  CA  VAL    67      52.584  41.395  56.745  1.00  0.00           C
ATOM   1013  HA  VAL    67      52.981  40.755  55.955  1.00  0.00           H
ATOM   1014  CB  VAL    67      51.696  40.597  57.651  1.00  0.00           C
ATOM   1015  HB  VAL    67      51.362  41.193  58.501  1.00  0.00           H
ATOM   1016  CG1 VAL    67      50.413  39.986  56.926  1.00  0.00           C
ATOM   1017 HG11 VAL    67      50.689  39.533  55.974  1.00  0.00           H
ATOM   1018 HG12 VAL    67      50.020  39.163  57.523  1.00  0.00           H
ATOM   1019 HG13 VAL    67      49.553  40.646  56.813  1.00  0.00           H
ATOM   1020  CG2 VAL    67      52.416  39.346  58.236  1.00  0.00           C
ATOM   1021 HG21 VAL    67      52.744  38.757  57.380  1.00  0.00           H
ATOM   1022 HG22 VAL    67      53.239  39.674  58.871  1.00  0.00           H
ATOM   1023 HG23 VAL    67      51.759  38.766  58.884  1.00  0.00           H
ATOM   1024  C   VAL    67      51.852  42.546  56.112  1.00  0.00           C
ATOM   1025  O   VAL    67      51.434  43.468  56.860  1.00  0.00           O
ATOM   1026  N   LYS    68      51.677  42.402  54.753  1.00  0.00           N
ATOM   1027  H   LYS    68      52.153  41.692  54.217  1.00  0.00           H
ATOM   1028  CA  LYS    68      50.546  43.050  53.967  1.00  0.00           C
ATOM   1029  HA  LYS    68      49.626  42.923  54.536  1.00  0.00           H
ATOM   1030  CB  LYS    68      50.858  44.563  53.639  1.00  0.00           C
ATOM   1031  HB2 LYS    68      51.742  44.619  53.004  1.00  0.00           H
ATOM   1032  HB3 LYS    68      50.067  45.023  53.044  1.00  0.00           H
ATOM   1033  CG  LYS    68      51.196  45.517  54.809  1.00  0.00           C
ATOM   1034  HG2 LYS    68      50.454  45.511  55.608  1.00  0.00           H
ATOM   1035  HG3 LYS    68      52.176  45.243  55.198  1.00  0.00           H
ATOM   1036  CD  LYS    68      51.231  46.922  54.156  1.00  0.00           C
ATOM   1037  HD2 LYS    68      51.900  47.013  53.300  1.00  0.00           H
ATOM   1038  HD3 LYS    68      50.255  47.164  53.736  1.00  0.00           H
ATOM   1039  CE  LYS    68      51.685  48.012  55.149  1.00  0.00           C
ATOM   1040  HE2 LYS    68      52.306  47.498  55.883  1.00  0.00           H
ATOM   1041  HE3 LYS    68      52.296  48.797  54.704  1.00  0.00           H
ATOM   1042  NZ  LYS    68      50.592  48.734  55.842  1.00  0.00           N
ATOM   1043  HZ1 LYS    68      49.789  48.151  56.029  1.00  0.00           H
ATOM   1044  HZ2 LYS    68      50.938  49.088  56.723  1.00  0.00           H
ATOM   1045  HZ3 LYS    68      50.335  49.640  55.478  1.00  0.00           H
ATOM   1046  C   LYS    68      50.281  42.380  52.665  1.00  0.00           C
ATOM   1047  O   LYS    68      51.143  41.697  52.034  1.00  0.00           O
ATOM   1048  N   ASP    69      49.105  42.633  52.192  1.00  0.00           N
ATOM   1049  H   ASP    69      48.412  42.908  52.874  1.00  0.00           H
ATOM   1050  CA  ASP    69      48.473  42.058  50.982  1.00  0.00           C
ATOM   1051  HA  ASP    69      48.430  40.976  51.111  1.00  0.00           H
ATOM   1052  CB  ASP    69      46.990  42.598  50.923  1.00  0.00           C
ATOM   1053  HB2 ASP    69      46.431  41.895  50.307  1.00  0.00           H
ATOM   1054  HB3 ASP    69      46.591  42.501  51.932  1.00  0.00           H
ATOM   1055  CG  ASP    69      46.711  43.993  50.394  1.00  0.00           C
ATOM   1056  OD1 ASP    69      45.668  44.193  49.825  1.00  0.00           O
ATOM   1057  OD2 ASP    69      47.615  44.862  50.558  1.00  0.00           O
ATOM   1058  C   ASP    69      49.318  42.267  49.693  1.00  0.00           C
ATOM   1059  O   ASP    69      49.517  41.340  48.877  1.00  0.00           O
ATOM   1060  N   ARG    70      49.773  43.544  49.528  1.00  0.00           N
ATOM   1061  H   ARG    70      49.481  44.229  50.211  1.00  0.00           H
ATOM   1062  CA  ARG    70      50.459  44.023  48.366  1.00  0.00           C
ATOM   1063  HA  ARG    70      50.201  43.444  47.480  1.00  0.00           H
ATOM   1064  CB  ARG    70      49.900  45.466  48.228  1.00  0.00           C
ATOM   1065  HB2 ARG    70      48.851  45.276  47.997  1.00  0.00           H
ATOM   1066  HB3 ARG    70      49.992  45.997  49.175  1.00  0.00           H
ATOM   1067  CG  ARG    70      50.491  46.274  47.175  1.00  0.00           C
ATOM   1068  HG2 ARG    70      51.374  46.850  47.452  1.00  0.00           H
ATOM   1069  HG3 ARG    70      50.755  45.514  46.439  1.00  0.00           H
ATOM   1070  CD  ARG    70      49.426  47.211  46.561  1.00  0.00           C
ATOM   1071  HD2 ARG    70      49.795  47.616  45.619  1.00  0.00           H
ATOM   1072  HD3 ARG    70      48.552  46.580  46.404  1.00  0.00           H
ATOM   1073  NE  ARG    70      49.132  48.318  47.527  1.00  0.00           N
ATOM   1074  HE  ARG    70      49.670  49.164  47.406  1.00  0.00           H
ATOM   1075  CZ  ARG    70      48.036  48.438  48.212  1.00  0.00           C
ATOM   1076  NH1 ARG    70      47.730  49.660  48.642  1.00  0.00           N
ATOM   1077 HH11 ARG    70      48.452  50.354  48.500  1.00  0.00           H
ATOM   1078 HH12 ARG    70      46.941  49.840  49.247  1.00  0.00           H
ATOM   1079  NH2 ARG    70      47.171  47.534  48.440  1.00  0.00           N
ATOM   1080 HH21 ARG    70      47.273  46.569  48.156  1.00  0.00           H
ATOM   1081 HH22 ARG    70      46.368  47.769  49.006  1.00  0.00           H
ATOM   1082  C   ARG    70      51.968  43.816  48.360  1.00  0.00           C
ATOM   1083  O   ARG    70      52.735  44.392  47.606  1.00  0.00           O
ATOM   1084  N   SER    71      52.357  42.844  49.123  1.00  0.00           N
ATOM   1085  H   SER    71      51.676  42.259  49.586  1.00  0.00           H
ATOM   1086  CA  SER    71      53.749  42.814  49.508  1.00  0.00           C
ATOM   1087  HA  SER    71      54.128  43.822  49.682  1.00  0.00           H
ATOM   1088  CB  SER    71      53.940  41.832  50.698  1.00  0.00           C
ATOM   1089  HB2 SER    71      53.809  42.384  51.629  1.00  0.00           H
ATOM   1090  HB3 SER    71      53.460  40.861  50.819  1.00  0.00           H
ATOM   1091  OG  SER    71      55.329  41.578  50.632  1.00  0.00           O
ATOM   1092  HG  SER    71      55.662  41.259  51.474  1.00  0.00           H
ATOM   1093  C   SER    71      54.453  42.196  48.319  1.00  0.00           C
ATOM   1094  O   SER    71      54.021  41.198  47.821  1.00  0.00           O
ATOM   1095  N   PRO    72      55.568  42.801  47.792  1.00  0.00           N
ATOM   1096  CD  PRO    72      56.354  43.848  48.416  1.00  0.00           C
ATOM   1097  HD2 PRO    72      56.484  43.676  49.484  1.00  0.00           H
ATOM   1098  HD3 PRO    72      55.890  44.814  48.220  1.00  0.00           H
ATOM   1099  CG  PRO    72      57.717  43.793  47.747  1.00  0.00           C
ATOM   1100  HG2 PRO    72      58.278  43.056  48.322  1.00  0.00           H
ATOM   1101  HG3 PRO    72      58.145  44.788  47.627  1.00  0.00           H
ATOM   1102  CB  PRO    72      57.401  43.136  46.419  1.00  0.00           C
ATOM   1103  HB2 PRO    72      58.313  42.716  45.993  1.00  0.00           H
ATOM   1104  HB3 PRO    72      56.990  43.832  45.687  1.00  0.00           H
ATOM   1105  CA  PRO    72      56.327  42.110  46.790  1.00  0.00           C
ATOM   1106  HA  PRO    72      55.702  41.999  45.904  1.00  0.00           H
ATOM   1107  C   PRO    72      57.038  40.846  47.309  1.00  0.00           C
ATOM   1108  O   PRO    72      57.590  40.070  46.546  1.00  0.00           O
ATOM   1109  N   HID    73      57.082  40.579  48.582  1.00  0.00           N
ATOM   1110  H   HID    73      56.603  41.132  49.278  1.00  0.00           H
ATOM   1111  CA  HID    73      57.594  39.356  49.107  1.00  0.00           C
ATOM   1112  HA  HID    73      58.454  38.997  48.540  1.00  0.00           H
ATOM   1113  CB  HID    73      58.270  39.434  50.523  1.00  0.00           C
ATOM   1114  HB2 HID    73      57.499  39.628  51.269  1.00  0.00           H
ATOM   1115  HB3 HID    73      58.816  38.546  50.840  1.00  0.00           H
ATOM   1116  CG  HID    73      59.250  40.581  50.581  1.00  0.00           C
ATOM   1117  ND1 HID    73      58.956  41.953  50.605  1.00  0.00           N
ATOM   1118  HD1 HID    73      58.054  42.401  50.530  1.00  0.00           H
ATOM   1119  CE1 HID    73      60.109  42.551  50.533  1.00  0.00           C
ATOM   1120  HE1 HID    73      60.166  43.629  50.585  1.00  0.00           H
ATOM   1121  NE2 HID    73      61.138  41.754  50.632  1.00  0.00           N
ATOM   1122  CD2 HID    73      60.606  40.480  50.659  1.00  0.00           C
ATOM   1123  HD2 HID    73      61.189  39.574  50.574  1.00  0.00           H
ATOM   1124  C   HID    73      56.551  38.238  48.905  1.00  0.00           C
ATOM   1125  O   HID    73      56.930  37.043  49.008  1.00  0.00           O
ATOM   1126  N   ARG    74      55.280  38.591  48.693  1.00  0.00           N
ATOM   1127  H   ARG    74      55.127  39.589  48.719  1.00  0.00           H
ATOM   1128  CA  ARG    74      54.203  37.611  48.813  1.00  0.00           C
ATOM   1129  HA  ARG    74      54.307  37.100  49.771  1.00  0.00           H
ATOM   1130  CB  ARG    74      52.777  38.330  48.907  1.00  0.00           C
ATOM   1131  HB2 ARG    74      52.739  39.034  49.738  1.00  0.00           H
ATOM   1132  HB3 ARG    74      52.668  38.855  47.959  1.00  0.00           H
ATOM   1133  CG  ARG    74      51.528  37.405  48.977  1.00  0.00           C
ATOM   1134  HG2 ARG    74      51.430  36.876  48.030  1.00  0.00           H
ATOM   1135  HG3 ARG    74      51.675  36.804  49.875  1.00  0.00           H
ATOM   1136  CD  ARG    74      50.256  38.332  49.199  1.00  0.00           C
ATOM   1137  HD2 ARG    74      50.505  39.150  49.875  1.00  0.00           H
ATOM   1138  HD3 ARG    74      49.908  38.723  48.244  1.00  0.00           H
ATOM   1139  NE  ARG    74      49.137  37.625  49.861  1.00  0.00           N
ATOM   1140  HE  ARG    74      49.289  36.767  50.370  1.00  0.00           H
ATOM   1141  CZ  ARG    74      47.878  37.894  49.583  1.00  0.00           C
ATOM   1142  NH1 ARG    74      46.964  36.988  49.645  1.00  0.00           N
ATOM   1143 HH11 ARG    74      47.226  36.051  49.914  1.00  0.00           H
ATOM   1144 HH12 ARG    74      46.044  37.229  49.303  1.00  0.00           H
ATOM   1145  NH2 ARG    74      47.480  39.084  49.170  1.00  0.00           N
ATOM   1146 HH21 ARG    74      48.213  39.758  49.000  1.00  0.00           H
ATOM   1147 HH22 ARG    74      46.623  39.373  48.720  1.00  0.00           H
ATOM   1148  C   ARG    74      54.207  36.553  47.659  1.00  0.00           C
ATOM   1149  O   ARG    74      54.585  36.809  46.559  1.00  0.00           O
ATOM   1150  N   THR    75      53.737  35.327  47.990  1.00  0.00           N
ATOM   1151  H   THR    75      53.446  35.093  48.929  1.00  0.00           H
ATOM   1152  CA  THR    75      53.829  34.114  47.117  1.00  0.00           C
ATOM   1153  HA  THR    75      54.355  34.449  46.224  1.00  0.00           H
ATOM   1154  CB  THR    75      54.841  33.044  47.653  1.00  0.00           C
ATOM   1155  HB  THR    75      54.505  32.710  48.634  1.00  0.00           H
ATOM   1156  CG2 THR    75      54.991  31.801  46.674  1.00  0.00           C
ATOM   1157 HG21 THR    75      54.110  31.224  46.951  1.00  0.00           H
ATOM   1158 HG22 THR    75      54.950  32.042  45.611  1.00  0.00           H
ATOM   1159 HG23 THR    75      55.968  31.411  46.962  1.00  0.00           H
ATOM   1160  OG1 THR    75      56.107  33.722  47.822  1.00  0.00           O
ATOM   1161  HG1 THR    75      55.955  34.370  48.514  1.00  0.00           H
ATOM   1162  C   THR    75      52.397  33.663  46.681  1.00  0.00           C
ATOM   1163  O   THR    75      51.373  33.883  47.359  1.00  0.00           O
ATOM   1164  N   LEU    76      52.350  33.229  45.374  1.00  0.00           N
ATOM   1165  H   LEU    76      53.110  33.301  44.712  1.00  0.00           H
ATOM   1166  CA  LEU    76      51.271  32.467  44.714  1.00  0.00           C
ATOM   1167  HA  LEU    76      50.290  32.550  45.181  1.00  0.00           H
ATOM   1168  CB  LEU    76      51.100  32.932  43.246  1.00  0.00           C
ATOM   1169  HB2 LEU    76      50.933  34.001  43.114  1.00  0.00           H
ATOM   1170  HB3 LEU    76      52.070  32.850  42.758  1.00  0.00           H
ATOM   1171  CG  LEU    76      49.941  32.248  42.400  1.00  0.00           C
ATOM   1172  HG  LEU    76      50.042  31.164  42.452  1.00  0.00           H
ATOM   1173  CD1 LEU    76      48.589  32.522  43.032  1.00  0.00           C
ATOM   1174 HD11 LEU    76      47.723  32.117  42.509  1.00  0.00           H
ATOM   1175 HD12 LEU    76      48.580  32.021  44.001  1.00  0.00           H
ATOM   1176 HD13 LEU    76      48.398  33.589  43.144  1.00  0.00           H
ATOM   1177  CD2 LEU    76      50.053  32.684  40.992  1.00  0.00           C
ATOM   1178 HD21 LEU    76      49.265  32.235  40.387  1.00  0.00           H
ATOM   1179 HD22 LEU    76      49.970  33.766  40.893  1.00  0.00           H
ATOM   1180 HD23 LEU    76      50.991  32.318  40.573  1.00  0.00           H
ATOM   1181  C   LEU    76      51.657  30.987  44.706  1.00  0.00           C
ATOM   1182  O   LEU    76      52.780  30.618  44.326  1.00  0.00           O
ATOM   1183  N   MET    77      50.708  30.091  44.934  1.00  0.00           N
ATOM   1184  H   MET    77      49.763  30.441  44.992  1.00  0.00           H
ATOM   1185  CA  MET    77      50.849  28.685  44.980  1.00  0.00           C
ATOM   1186  HA  MET    77      51.703  28.563  44.314  1.00  0.00           H
ATOM   1187  CB  MET    77      51.124  28.231  46.439  1.00  0.00           C
ATOM   1188  HB2 MET    77      50.259  28.590  46.997  1.00  0.00           H
ATOM   1189  HB3 MET    77      51.173  27.144  46.494  1.00  0.00           H
ATOM   1190  CG  MET    77      52.391  28.758  47.069  1.00  0.00           C
ATOM   1191  HG2 MET    77      53.081  28.672  46.229  1.00  0.00           H
ATOM   1192  HG3 MET    77      52.195  29.807  47.291  1.00  0.00           H
ATOM   1193  SD  MET    77      52.763  28.239  48.713  1.00  0.00           S
ATOM   1194  CE  MET    77      53.387  26.605  48.298  1.00  0.00           C
ATOM   1195  HE1 MET    77      53.800  26.049  49.139  1.00  0.00           H
ATOM   1196  HE2 MET    77      52.595  26.038  47.808  1.00  0.00           H
ATOM   1197  HE3 MET    77      54.207  26.656  47.582  1.00  0.00           H
ATOM   1198  C   MET    77      49.671  27.947  44.360  1.00  0.00           C
ATOM   1199  O   MET    77      48.727  28.648  43.937  1.00  0.00           O
ATOM   1200  N   SER    78      49.768  26.608  44.296  1.00  0.00           N
ATOM   1201  H   SER    78      50.571  26.083  44.615  1.00  0.00           H
ATOM   1202  CA  SER    78      48.610  25.689  44.111  1.00  0.00           C
ATOM   1203  HA  SER    78      47.814  26.076  44.747  1.00  0.00           H
ATOM   1204  CB  SER    78      48.176  25.736  42.569  1.00  0.00           C
ATOM   1205  HB2 SER    78      47.208  25.235  42.543  1.00  0.00           H
ATOM   1206  HB3 SER    78      48.001  26.753  42.220  1.00  0.00           H
ATOM   1207  OG  SER    78      49.051  25.065  41.632  1.00  0.00           O
ATOM   1208  HG  SER    78      49.642  25.709  41.235  1.00  0.00           H
ATOM   1209  C   SER    78      48.819  24.283  44.538  1.00  0.00           C
ATOM   1210  O   SER    78      49.892  23.785  44.821  1.00  0.00           O
ATOM   1211  N   CYS    79      47.667  23.685  44.607  1.00  0.00           N
ATOM   1212  H   CYS    79      46.892  24.309  44.784  1.00  0.00           H
ATOM   1213  CA  CYS    79      47.416  22.240  44.784  1.00  0.00           C
ATOM   1214  HA  CYS    79      48.375  21.892  44.400  1.00  0.00           H
ATOM   1215  CB  CYS    79      47.190  21.900  46.317  1.00  0.00           C
ATOM   1216  HB2 CYS    79      47.072  20.833  46.503  1.00  0.00           H
ATOM   1217  HB3 CYS    79      48.020  22.270  46.921  1.00  0.00           H
ATOM   1218  SG  CYS    79      45.726  22.839  47.017  1.00  0.00           S
ATOM   1219  HG  CYS    79      45.451  22.058  48.065  1.00  0.00           H
ATOM   1220  C   CYS    79      46.245  21.737  43.849  1.00  0.00           C
ATOM   1221  O   CYS    79      45.512  22.527  43.212  1.00  0.00           O
ATOM   1222  N   PRO    80      46.036  20.393  43.722  1.00  0.00           N
ATOM   1223  CD  PRO    80      46.958  19.269  44.051  1.00  0.00           C
ATOM   1224  HD2 PRO    80      46.834  18.910  45.073  1.00  0.00           H
ATOM   1225  HD3 PRO    80      47.985  19.611  43.924  1.00  0.00           H
ATOM   1226  CG  PRO    80      46.567  18.186  43.103  1.00  0.00           C
ATOM   1227  HG2 PRO    80      46.867  17.211  43.486  1.00  0.00           H
ATOM   1228  HG3 PRO    80      47.074  18.388  42.159  1.00  0.00           H
ATOM   1229  CB  PRO    80      45.068  18.350  42.960  1.00  0.00           C
ATOM   1230  HB2 PRO    80      44.549  17.937  43.825  1.00  0.00           H
ATOM   1231  HB3 PRO    80      44.633  18.169  41.977  1.00  0.00           H
ATOM   1232  CA  PRO    80      44.815  19.842  43.067  1.00  0.00           C
ATOM   1233  HA  PRO    80      44.598  20.322  42.112  1.00  0.00           H
ATOM   1234  C   PRO    80      43.649  20.212  43.941  1.00  0.00           C
ATOM   1235  O   PRO    80      43.711  20.231  45.204  1.00  0.00           O
ATOM   1236  N   VAL    81      42.468  20.373  43.414  1.00  0.00           N
ATOM   1237  H   VAL    81      42.510  20.220  42.416  1.00  0.00           H
ATOM   1238  CA  VAL    81      41.327  20.892  44.150  1.00  0.00           C
ATOM   1239  HA  VAL    81      41.624  21.873  44.522  1.00  0.00           H
ATOM   1240  CB  VAL    81      40.208  21.169  43.080  1.00  0.00           C
ATOM   1241  HB  VAL    81      40.550  21.679  42.178  1.00  0.00           H
ATOM   1242  CG1 VAL    81      39.434  19.972  42.474  1.00  0.00           C
ATOM   1243 HG11 VAL    81      38.492  20.277  42.020  1.00  0.00           H
ATOM   1244 HG12 VAL    81      40.148  19.618  41.730  1.00  0.00           H
ATOM   1245 HG13 VAL    81      39.306  19.125  43.147  1.00  0.00           H
ATOM   1246  CG2 VAL    81      39.236  22.064  43.801  1.00  0.00           C
ATOM   1247 HG21 VAL    81      38.435  22.434  43.160  1.00  0.00           H
ATOM   1248 HG22 VAL    81      38.701  21.640  44.651  1.00  0.00           H
ATOM   1249 HG23 VAL    81      39.825  22.923  44.119  1.00  0.00           H
ATOM   1250  C   VAL    81      40.926  20.012  45.341  1.00  0.00           C
ATOM   1251  O   VAL    81      40.885  18.789  45.287  1.00  0.00           O
ATOM   1252  N   GLY    82      40.714  20.665  46.471  1.00  0.00           N
ATOM   1253  H   GLY    82      40.823  21.669  46.496  1.00  0.00           H
ATOM   1254  CA  GLY    82      40.141  20.032  47.682  1.00  0.00           C
ATOM   1255  HA2 GLY    82      39.660  20.898  48.135  1.00  0.00           H
ATOM   1256  HA3 GLY    82      39.258  19.439  47.446  1.00  0.00           H
ATOM   1257  C   GLY    82      41.153  19.319  48.501  1.00  0.00           C
ATOM   1258  O   GLY    82      40.842  18.573  49.418  1.00  0.00           O
ATOM   1259  N   GLU    83      42.415  19.379  48.153  1.00  0.00           N
ATOM   1260  H   GLU    83      42.750  19.878  47.342  1.00  0.00           H
ATOM   1261  CA  GLU    83      43.596  18.979  49.001  1.00  0.00           C
ATOM   1262  HA  GLU    83      43.450  18.063  49.572  1.00  0.00           H
ATOM   1263  CB  GLU    83      44.837  18.687  48.118  1.00  0.00           C
ATOM   1264  HB2 GLU    83      45.166  19.576  47.579  1.00  0.00           H
ATOM   1265  HB3 GLU    83      45.699  18.512  48.761  1.00  0.00           H
ATOM   1266  CG  GLU    83      44.672  17.586  47.086  1.00  0.00           C
ATOM   1267  HG2 GLU    83      43.976  17.799  46.275  1.00  0.00           H
ATOM   1268  HG3 GLU    83      45.680  17.441  46.699  1.00  0.00           H
ATOM   1269  CD  GLU    83      44.300  16.183  47.691  1.00  0.00           C
ATOM   1270  OE1 GLU    83      44.845  15.713  48.712  1.00  0.00           O
ATOM   1271  OE2 GLU    83      43.605  15.480  46.979  1.00  0.00           O
ATOM   1272  C   GLU    83      43.919  20.120  49.997  1.00  0.00           C
ATOM   1273  O   GLU    83      44.028  21.253  49.574  1.00  0.00           O
ATOM   1274  N   ALA    84      44.298  19.727  51.211  1.00  0.00           N
ATOM   1275  H   ALA    84      44.171  18.754  51.453  1.00  0.00           H
ATOM   1276  CA  ALA    84      44.729  20.684  52.176  1.00  0.00           C
ATOM   1277  HA  ALA    84      44.103  21.574  52.243  1.00  0.00           H
ATOM   1278  CB  ALA    84      44.705  20.173  53.612  1.00  0.00           C
ATOM   1279  HB1 ALA    84      45.359  19.304  53.681  1.00  0.00           H
ATOM   1280  HB2 ALA    84      45.119  20.904  54.306  1.00  0.00           H
ATOM   1281  HB3 ALA    84      43.648  19.973  53.786  1.00  0.00           H
ATOM   1282  C   ALA    84      46.120  21.094  51.820  1.00  0.00           C
ATOM   1283  O   ALA    84      47.041  20.227  51.880  1.00  0.00           O
ATOM   1284  N   PRO    85      46.414  22.326  51.546  1.00  0.00           N
ATOM   1285  CD  PRO    85      45.457  23.472  51.652  1.00  0.00           C
ATOM   1286  HD2 PRO    85      45.104  23.520  52.683  1.00  0.00           H
ATOM   1287  HD3 PRO    85      44.674  23.386  50.899  1.00  0.00           H
ATOM   1288  CG  PRO    85      46.147  24.803  51.322  1.00  0.00           C
ATOM   1289  HG2 PRO    85      46.429  25.208  52.295  1.00  0.00           H
ATOM   1290  HG3 PRO    85      45.525  25.497  50.757  1.00  0.00           H
ATOM   1291  CB  PRO    85      47.285  24.249  50.588  1.00  0.00           C
ATOM   1292  HB2 PRO    85      48.179  24.873  50.597  1.00  0.00           H
ATOM   1293  HB3 PRO    85      47.009  24.144  49.538  1.00  0.00           H
ATOM   1294  CA  PRO    85      47.666  22.866  51.080  1.00  0.00           C
ATOM   1295  HA  PRO    85      48.112  22.360  50.224  1.00  0.00           H
ATOM   1296  C   PRO    85      48.725  22.846  52.161  1.00  0.00           C
ATOM   1297  O   PRO    85      48.715  23.407  53.233  1.00  0.00           O
ATOM   1298  N   SER    86      49.866  22.239  51.804  1.00  0.00           N
ATOM   1299  H   SER    86      49.909  21.741  50.927  1.00  0.00           H
ATOM   1300  CA  SER    86      51.024  22.122  52.741  1.00  0.00           C
ATOM   1301  HA  SER    86      51.057  22.958  53.439  1.00  0.00           H
ATOM   1302  CB  SER    86      50.845  20.870  53.542  1.00  0.00           C
ATOM   1303  HB2 SER    86      51.612  20.731  54.304  1.00  0.00           H
ATOM   1304  HB3 SER    86      49.924  20.921  54.124  1.00  0.00           H
ATOM   1305  OG  SER    86      50.733  19.628  52.809  1.00  0.00           O
ATOM   1306  HG  SER    86      49.858  19.253  52.933  1.00  0.00           H
ATOM   1307  C   SER    86      52.396  22.055  52.051  1.00  0.00           C
ATOM   1308  O   SER    86      52.431  21.861  50.781  1.00  0.00           O
ATOM   1309  N   PRO    87      53.598  22.033  52.722  1.00  0.00           N
ATOM   1310  CD  PRO    87      53.722  22.120  54.156  1.00  0.00           C
ATOM   1311  HD2 PRO    87      53.791  21.125  54.596  1.00  0.00           H
ATOM   1312  HD3 PRO    87      52.904  22.533  54.746  1.00  0.00           H
ATOM   1313  CG  PRO    87      55.103  22.669  54.374  1.00  0.00           C
ATOM   1314  HG2 PRO    87      55.419  22.416  55.386  1.00  0.00           H
ATOM   1315  HG3 PRO    87      55.106  23.759  54.353  1.00  0.00           H
ATOM   1316  CB  PRO    87      55.947  22.058  53.256  1.00  0.00           C
ATOM   1317  HB2 PRO    87      56.207  21.039  53.543  1.00  0.00           H
ATOM   1318  HB3 PRO    87      56.776  22.705  52.969  1.00  0.00           H
ATOM   1319  CA  PRO    87      54.901  21.991  52.148  1.00  0.00           C
ATOM   1320  HA  PRO    87      55.017  22.744  51.369  1.00  0.00           H
ATOM   1321  C   PRO    87      55.069  20.628  51.365  1.00  0.00           C
ATOM   1322  O   PRO    87      55.835  20.551  50.407  1.00  0.00           O
ATOM   1323  N   TYR    88      54.234  19.646  51.699  1.00  0.00           N
ATOM   1324  H   TYR    88      53.547  19.901  52.395  1.00  0.00           H
ATOM   1325  CA  TYR    88      54.373  18.250  51.351  1.00  0.00           C
ATOM   1326  HA  TYR    88      55.424  18.003  51.203  1.00  0.00           H
ATOM   1327  CB  TYR    88      53.717  17.380  52.439  1.00  0.00           C
ATOM   1328  HB2 TYR    88      52.631  17.370  52.350  1.00  0.00           H
ATOM   1329  HB3 TYR    88      54.159  16.393  52.291  1.00  0.00           H
ATOM   1330  CG  TYR    88      54.183  17.867  53.815  1.00  0.00           C
ATOM   1331  CD1 TYR    88      53.319  18.466  54.718  1.00  0.00           C
ATOM   1332  HD1 TYR    88      52.258  18.497  54.517  1.00  0.00           H
ATOM   1333  CE1 TYR    88      53.777  18.934  55.951  1.00  0.00           C
ATOM   1334  HE1 TYR    88      53.158  19.366  56.723  1.00  0.00           H
ATOM   1335  CZ  TYR    88      55.169  18.696  56.256  1.00  0.00           C
ATOM   1336  OH  TYR    88      55.677  19.057  57.501  1.00  0.00           O
ATOM   1337  HH  TYR    88      55.020  19.302  58.157  1.00  0.00           H
ATOM   1338  CE2 TYR    88      55.996  18.082  55.446  1.00  0.00           C
ATOM   1339  HE2 TYR    88      56.965  17.792  55.825  1.00  0.00           H
ATOM   1340  CD2 TYR    88      55.528  17.653  54.161  1.00  0.00           C
ATOM   1341  HD2 TYR    88      56.156  17.125  53.458  1.00  0.00           H
ATOM   1342  C   TYR    88      53.704  17.979  50.012  1.00  0.00           C
ATOM   1343  O   TYR    88      54.092  16.997  49.446  1.00  0.00           O
ATOM   1344  N   ASN    89      52.688  18.717  49.570  1.00  0.00           N
ATOM   1345  H   ASN    89      52.379  19.486  50.146  1.00  0.00           H
ATOM   1346  CA  ASN    89      51.901  18.415  48.380  1.00  0.00           C
ATOM   1347  HA  ASN    89      52.369  17.594  47.838  1.00  0.00           H
ATOM   1348  CB  ASN    89      50.554  17.899  48.896  1.00  0.00           C
ATOM   1349  HB2 ASN    89      49.927  17.583  48.061  1.00  0.00           H
ATOM   1350  HB3 ASN    89      50.704  16.961  49.430  1.00  0.00           H
ATOM   1351  CG  ASN    89      49.772  18.878  49.727  1.00  0.00           C
ATOM   1352  OD1 ASN    89      50.082  20.077  49.865  1.00  0.00           O
ATOM   1353  ND2 ASN    89      48.722  18.491  50.355  1.00  0.00           N
ATOM   1354 HD21 ASN    89      48.195  19.014  51.039  1.00  0.00           H
ATOM   1355 HD22 ASN    89      48.516  17.509  50.472  1.00  0.00           H
ATOM   1356  C   ASN    89      51.837  19.644  47.459  1.00  0.00           C
ATOM   1357  O   ASN    89      51.670  19.483  46.249  1.00  0.00           O
ATOM   1358  N   SER    90      52.000  20.873  47.858  1.00  0.00           N
ATOM   1359  H   SER    90      52.148  21.036  48.844  1.00  0.00           H
ATOM   1360  CA  SER    90      51.713  22.123  47.131  1.00  0.00           C
ATOM   1361  HA  SER    90      50.899  21.921  46.433  1.00  0.00           H
ATOM   1362  CB  SER    90      51.110  23.125  48.102  1.00  0.00           C
ATOM   1363  HB2 SER    90      51.877  23.298  48.856  1.00  0.00           H
ATOM   1364  HB3 SER    90      50.828  24.045  47.587  1.00  0.00           H
ATOM   1365  OG  SER    90      49.988  22.469  48.742  1.00  0.00           O
ATOM   1366  HG  SER    90      50.317  21.647  49.113  1.00  0.00           H
ATOM   1367  C   SER    90      52.891  22.691  46.336  1.00  0.00           C
ATOM   1368  O   SER    90      53.910  22.954  46.897  1.00  0.00           O
ATOM   1369  N   ARG    91      52.701  22.968  45.060  1.00  0.00           N
ATOM   1370  H   ARG    91      51.792  22.761  44.671  1.00  0.00           H
ATOM   1371  CA  ARG    91      53.802  23.528  44.260  1.00  0.00           C
ATOM   1372  HA  ARG    91      54.748  23.068  44.543  1.00  0.00           H
ATOM   1373  CB  ARG    91      53.718  23.150  42.781  1.00  0.00           C
ATOM   1374  HB2 ARG    91      54.212  23.918  42.184  1.00  0.00           H
ATOM   1375  HB3 ARG    91      54.128  22.163  42.572  1.00  0.00           H
ATOM   1376  CG  ARG    91      52.301  23.216  42.130  1.00  0.00           C
ATOM   1377  HG2 ARG    91      51.743  22.323  42.413  1.00  0.00           H
ATOM   1378  HG3 ARG    91      51.860  24.164  42.439  1.00  0.00           H
ATOM   1379  CD  ARG    91      52.256  23.276  40.553  1.00  0.00           C
ATOM   1380  HD2 ARG    91      52.440  22.351  40.008  1.00  0.00           H
ATOM   1381  HD3 ARG    91      51.219  23.430  40.253  1.00  0.00           H
ATOM   1382  NE  ARG    91      52.885  24.451  39.959  1.00  0.00           N
ATOM   1383  HE  ARG    91      52.315  25.276  40.078  1.00  0.00           H
ATOM   1384  CZ  ARG    91      54.059  24.575  39.399  1.00  0.00           C
ATOM   1385  NH1 ARG    91      54.387  25.669  38.834  1.00  0.00           N
ATOM   1386 HH11 ARG    91      53.719  26.424  38.792  1.00  0.00           H
ATOM   1387 HH12 ARG    91      55.257  25.737  38.324  1.00  0.00           H
ATOM   1388  NH2 ARG    91      54.876  23.585  39.293  1.00  0.00           N
ATOM   1389 HH21 ARG    91      54.592  22.658  39.575  1.00  0.00           H
ATOM   1390 HH22 ARG    91      55.747  23.861  38.863  1.00  0.00           H
ATOM   1391  C   ARG    91      53.921  25.089  44.473  1.00  0.00           C
ATOM   1392  O   ARG    91      52.966  25.806  44.664  1.00  0.00           O
ATOM   1393  N   PHE    92      55.120  25.598  44.257  1.00  0.00           N
ATOM   1394  H   PHE    92      55.875  24.970  44.024  1.00  0.00           H
ATOM   1395  CA  PHE    92      55.345  27.028  44.002  1.00  0.00           C
ATOM   1396  HA  PHE    92      54.790  27.519  44.801  1.00  0.00           H
ATOM   1397  CB  PHE    92      56.871  27.412  44.233  1.00  0.00           C
ATOM   1398  HB2 PHE    92      57.034  27.271  45.302  1.00  0.00           H
ATOM   1399  HB3 PHE    92      57.609  26.797  43.717  1.00  0.00           H
ATOM   1400  CG  PHE    92      57.246  28.810  43.755  1.00  0.00           C
ATOM   1401  CD1 PHE    92      57.033  29.955  44.520  1.00  0.00           C
ATOM   1402  HD1 PHE    92      56.422  29.842  45.404  1.00  0.00           H
ATOM   1403  CE1 PHE    92      57.321  31.203  44.003  1.00  0.00           C
ATOM   1404  HE1 PHE    92      56.994  32.119  44.473  1.00  0.00           H
ATOM   1405  CZ  PHE    92      58.036  31.314  42.773  1.00  0.00           C
ATOM   1406  HZ  PHE    92      58.266  32.298  42.391  1.00  0.00           H
ATOM   1407  CE2 PHE    92      58.335  30.182  41.989  1.00  0.00           C
ATOM   1408  HE2 PHE    92      58.898  30.239  41.068  1.00  0.00           H
ATOM   1409  CD2 PHE    92      57.885  28.959  42.444  1.00  0.00           C
ATOM   1410  HD2 PHE    92      58.147  28.051  41.921  1.00  0.00           H
ATOM   1411  C   PHE    92      54.793  27.493  42.580  1.00  0.00           C
ATOM   1412  O   PHE    92      55.160  26.938  41.578  1.00  0.00           O
ATOM   1413  N   GLU    93      54.132  28.613  42.473  1.00  0.00           N
ATOM   1414  H   GLU    93      54.040  29.177  43.306  1.00  0.00           H
ATOM   1415  CA  GLU    93      53.817  29.206  41.154  1.00  0.00           C
ATOM   1416  HA  GLU    93      54.019  28.545  40.311  1.00  0.00           H
ATOM   1417  CB  GLU    93      52.276  29.630  41.008  1.00  0.00           C
ATOM   1418  HB2 GLU    93      51.962  30.264  41.837  1.00  0.00           H
ATOM   1419  HB3 GLU    93      52.139  30.135  40.051  1.00  0.00           H
ATOM   1420  CG  GLU    93      51.155  28.580  40.990  1.00  0.00           C
ATOM   1421  HG2 GLU    93      51.211  28.039  41.934  1.00  0.00           H
ATOM   1422  HG3 GLU    93      50.174  29.042  40.877  1.00  0.00           H
ATOM   1423  CD  GLU    93      51.239  27.421  39.970  1.00  0.00           C
ATOM   1424  OE1 GLU    93      50.797  26.265  40.247  1.00  0.00           O
ATOM   1425  OE2 GLU    93      51.982  27.508  38.941  1.00  0.00           O
ATOM   1426  C   GLU    93      54.675  30.467  40.855  1.00  0.00           C
ATOM   1427  O   GLU    93      55.452  30.522  39.893  1.00  0.00           O
ATOM   1428  N   SER    94      54.523  31.571  41.623  1.00  0.00           N
ATOM   1429  H   SER    94      53.975  31.494  42.467  1.00  0.00           H
ATOM   1430  CA  SER    94      55.109  32.878  41.323  1.00  0.00           C
ATOM   1431  HA  SER    94      56.146  32.760  41.010  1.00  0.00           H
ATOM   1432  CB  SER    94      54.265  33.541  40.191  1.00  0.00           C
ATOM   1433  HB2 SER    94      54.156  32.767  39.431  1.00  0.00           H
ATOM   1434  HB3 SER    94      53.310  33.935  40.539  1.00  0.00           H
ATOM   1435  OG  SER    94      54.939  34.633  39.598  1.00  0.00           O
ATOM   1436  HG  SER    94      54.425  34.908  38.835  1.00  0.00           H
ATOM   1437  C   SER    94      55.231  33.782  42.550  1.00  0.00           C
ATOM   1438  O   SER    94      54.417  33.645  43.482  1.00  0.00           O
ATOM   1439  N   VAL    95      56.237  34.664  42.541  1.00  0.00           N
ATOM   1440  H   VAL    95      56.850  34.698  41.737  1.00  0.00           H
ATOM   1441  CA  VAL    95      56.429  35.603  43.647  1.00  0.00           C
ATOM   1442  HA  VAL    95      56.190  35.227  44.642  1.00  0.00           H
ATOM   1443  CB  VAL    95      57.981  35.989  43.890  1.00  0.00           C
ATOM   1444  HB  VAL    95      58.215  36.667  43.069  1.00  0.00           H
ATOM   1445  CG1 VAL    95      58.277  36.613  45.277  1.00  0.00           C
ATOM   1446 HG11 VAL    95      57.571  36.194  45.995  1.00  0.00           H
ATOM   1447 HG12 VAL    95      59.268  36.454  45.701  1.00  0.00           H
ATOM   1448 HG13 VAL    95      58.151  37.695  45.244  1.00  0.00           H
ATOM   1449  CG2 VAL    95      58.876  34.808  43.764  1.00  0.00           C
ATOM   1450 HG21 VAL    95      58.770  34.325  42.793  1.00  0.00           H
ATOM   1451 HG22 VAL    95      59.895  35.125  43.985  1.00  0.00           H
ATOM   1452 HG23 VAL    95      58.658  34.083  44.549  1.00  0.00           H
ATOM   1453  C   VAL    95      55.594  36.831  43.357  1.00  0.00           C
ATOM   1454  O   VAL    95      56.007  37.794  42.779  1.00  0.00           O
ATOM   1455  N   ALA    96      54.265  36.701  43.739  1.00  0.00           N
ATOM   1456  H   ALA    96      54.056  35.770  44.070  1.00  0.00           H
ATOM   1457  CA  ALA    96      53.197  37.546  43.287  1.00  0.00           C
ATOM   1458  HA  ALA    96      53.643  38.506  43.029  1.00  0.00           H
ATOM   1459  CB  ALA    96      52.712  36.955  41.934  1.00  0.00           C
ATOM   1460  HB1 ALA    96      53.303  37.295  41.083  1.00  0.00           H
ATOM   1461  HB2 ALA    96      52.484  35.890  41.938  1.00  0.00           H
ATOM   1462  HB3 ALA    96      51.801  37.522  41.739  1.00  0.00           H
ATOM   1463  C   ALA    96      52.082  37.840  44.266  1.00  0.00           C
ATOM   1464  O   ALA    96      51.829  37.082  45.183  1.00  0.00           O
ATOM   1465  N   TRP    97      51.348  38.959  44.183  1.00  0.00           N
ATOM   1466  H   TRP    97      51.570  39.553  43.398  1.00  0.00           H
ATOM   1467  CA  TRP    97      50.385  39.525  45.152  1.00  0.00           C
ATOM   1468  HA  TRP    97      50.198  38.792  45.937  1.00  0.00           H
ATOM   1469  CB  TRP    97      51.014  40.759  45.920  1.00  0.00           C
ATOM   1470  HB2 TRP    97      50.166  41.064  46.533  1.00  0.00           H
ATOM   1471  HB3 TRP    97      51.758  40.375  46.618  1.00  0.00           H
ATOM   1472  CG  TRP    97      51.516  41.859  45.039  1.00  0.00           C
ATOM   1473  CD1 TRP    97      52.789  42.306  44.836  1.00  0.00           C
ATOM   1474  HD1 TRP    97      53.716  41.873  45.185  1.00  0.00           H
ATOM   1475  NE1 TRP    97      52.772  43.403  43.875  1.00  0.00           N
ATOM   1476  HE1 TRP    97      53.588  43.948  43.634  1.00  0.00           H
ATOM   1477  CE2 TRP    97      51.523  43.773  43.556  1.00  0.00           C
ATOM   1478  CZ2 TRP    97      51.038  44.709  42.683  1.00  0.00           C
ATOM   1479  HZ2 TRP    97      51.678  45.314  42.057  1.00  0.00           H
ATOM   1480  CH2 TRP    97      49.675  44.912  42.700  1.00  0.00           C
ATOM   1481  HH2 TRP    97      49.216  45.686  42.102  1.00  0.00           H
ATOM   1482  CZ3 TRP    97      48.784  44.078  43.414  1.00  0.00           C
ATOM   1483  HZ3 TRP    97      47.723  44.226  43.283  1.00  0.00           H
ATOM   1484  CE3 TRP    97      49.293  42.996  44.212  1.00  0.00           C
ATOM   1485  HE3 TRP    97      48.526  42.333  44.583  1.00  0.00           H
ATOM   1486  CD2 TRP    97      50.647  42.811  44.280  1.00  0.00           C
ATOM   1487  C   TRP    97      48.936  39.801  44.601  1.00  0.00           C
ATOM   1488  O   TRP    97      48.052  40.165  45.341  1.00  0.00           O
ATOM   1489  N   SER    98      48.752  39.551  43.299  1.00  0.00           N
ATOM   1490  H   SER    98      49.477  39.174  42.704  1.00  0.00           H
ATOM   1491  CA  SER    98      47.439  39.412  42.637  1.00  0.00           C
ATOM   1492  HA  SER    98      46.721  38.936  43.305  1.00  0.00           H
ATOM   1493  CB  SER    98      46.855  40.779  42.319  1.00  0.00           C
ATOM   1494  HB2 SER    98      46.495  41.333  43.185  1.00  0.00           H
ATOM   1495  HB3 SER    98      47.622  41.413  41.873  1.00  0.00           H
ATOM   1496  OG  SER    98      45.694  40.614  41.446  1.00  0.00           O
ATOM   1497  HG  SER    98      45.211  39.921  41.900  1.00  0.00           H
ATOM   1498  C   SER    98      47.470  38.469  41.430  1.00  0.00           C
ATOM   1499  O   SER    98      48.522  38.464  40.792  1.00  0.00           O
ATOM   1500  N   ALA    99      46.454  37.595  41.156  1.00  0.00           N
ATOM   1501  H   ALA    99      45.608  37.659  41.704  1.00  0.00           H
ATOM   1502  CA  ALA    99      46.667  36.503  40.236  1.00  0.00           C
ATOM   1503  HA  ALA    99      47.477  36.850  39.594  1.00  0.00           H
ATOM   1504  CB  ALA    99      47.168  35.311  41.028  1.00  0.00           C
ATOM   1505  HB1 ALA    99      46.465  34.758  41.652  1.00  0.00           H
ATOM   1506  HB2 ALA    99      47.719  34.634  40.375  1.00  0.00           H
ATOM   1507  HB3 ALA    99      47.940  35.630  41.728  1.00  0.00           H
ATOM   1508  C   ALA    99      45.467  36.188  39.317  1.00  0.00           C
ATOM   1509  O   ALA    99      44.309  36.513  39.701  1.00  0.00           O
ATOM   1510  N   SER   100      45.760  35.464  38.183  1.00  0.00           N
ATOM   1511  H   SER   100      46.721  35.264  37.947  1.00  0.00           H
ATOM   1512  CA  SER   100      44.715  34.732  37.416  1.00  0.00           C
ATOM   1513  HA  SER   100      44.045  34.211  38.101  1.00  0.00           H
ATOM   1514  CB  SER   100      44.029  35.601  36.376  1.00  0.00           C
ATOM   1515  HB2 SER   100      43.671  36.466  36.935  1.00  0.00           H
ATOM   1516  HB3 SER   100      44.837  36.003  35.764  1.00  0.00           H
ATOM   1517  OG  SER   100      43.015  34.950  35.665  1.00  0.00           O
ATOM   1518  HG  SER   100      42.208  34.939  36.185  1.00  0.00           H
ATOM   1519  C   SER   100      45.311  33.533  36.613  1.00  0.00           C
ATOM   1520  O   SER   100      46.519  33.497  36.408  1.00  0.00           O
ATOM   1521  N   ALA   101      44.574  32.521  36.314  1.00  0.00           N
ATOM   1522  H   ALA   101      43.573  32.649  36.355  1.00  0.00           H
ATOM   1523  CA  ALA   101      45.092  31.198  36.044  1.00  0.00           C
ATOM   1524  HA  ALA   101      46.019  31.259  35.474  1.00  0.00           H
ATOM   1525  CB  ALA   101      45.322  30.595  37.441  1.00  0.00           C
ATOM   1526  HB1 ALA   101      45.683  29.579  37.283  1.00  0.00           H
ATOM   1527  HB2 ALA   101      46.161  31.097  37.924  1.00  0.00           H
ATOM   1528  HB3 ALA   101      44.451  30.577  38.096  1.00  0.00           H
ATOM   1529  C   ALA   101      44.102  30.325  35.261  1.00  0.00           C
ATOM   1530  O   ALA   101      42.913  30.315  35.493  1.00  0.00           O
ATOM   1531  N   CYX   102      44.636  29.617  34.210  1.00  0.00           N
ATOM   1532  H   CYX   102      45.645  29.599  34.162  1.00  0.00           H
ATOM   1533  CA  CYX   102      43.893  28.885  33.237  1.00  0.00           C
ATOM   1534  HA  CYX   102      43.222  28.270  33.838  1.00  0.00           H
ATOM   1535  CB  CYX   102      43.075  29.879  32.363  1.00  0.00           C
ATOM   1536  HB2 CYX   102      42.513  29.321  31.615  1.00  0.00           H
ATOM   1537  HB3 CYX   102      42.259  30.323  32.933  1.00  0.00           H
ATOM   1538  SG  CYX   102      43.956  31.192  31.627  1.00  0.00           S
ATOM   1539  C   CYX   102      44.732  27.964  32.345  1.00  0.00           C
ATOM   1540  O   CYX   102      45.920  27.852  32.544  1.00  0.00           O
ATOM   1541  N   HIE   103      44.157  27.296  31.353  1.00  0.00           N
ATOM   1542  H   HIE   103      43.239  27.501  30.985  1.00  0.00           H
ATOM   1543  CA  HIE   103      44.843  26.270  30.577  1.00  0.00           C
ATOM   1544  HA  HIE   103      45.894  26.556  30.529  1.00  0.00           H
ATOM   1545  CB  HIE   103      44.658  24.918  31.404  1.00  0.00           C
ATOM   1546  HB2 HIE   103      45.113  25.072  32.383  1.00  0.00           H
ATOM   1547  HB3 HIE   103      43.596  24.752  31.590  1.00  0.00           H
ATOM   1548  CG  HIE   103      45.216  23.676  30.746  1.00  0.00           C
ATOM   1549  ND1 HIE   103      44.784  23.106  29.593  1.00  0.00           N
ATOM   1550  CE1 HIE   103      45.531  21.996  29.373  1.00  0.00           C
ATOM   1551  HE1 HIE   103      45.346  21.242  28.622  1.00  0.00           H
ATOM   1552  NE2 HIE   103      46.305  21.817  30.409  1.00  0.00           N
ATOM   1553  HE2 HIE   103      46.894  21.006  30.534  1.00  0.00           H
ATOM   1554  CD2 HIE   103      46.163  22.830  31.303  1.00  0.00           C
ATOM   1555  HD2 HIE   103      46.675  22.982  32.241  1.00  0.00           H
ATOM   1556  C   HIE   103      44.420  26.163  29.112  1.00  0.00           C
ATOM   1557  O   HIE   103      43.214  26.018  28.839  1.00  0.00           O
ATOM   1558  N   ASP   104      45.393  26.144  28.173  1.00  0.00           N
ATOM   1559  H   ASP   104      46.304  25.797  28.434  1.00  0.00           H
ATOM   1560  CA  ASP   104      45.011  26.334  26.728  1.00  0.00           C
ATOM   1561  HA  ASP   104      44.101  26.932  26.680  1.00  0.00           H
ATOM   1562  CB  ASP   104      46.235  27.045  26.105  1.00  0.00           C
ATOM   1563  HB2 ASP   104      45.933  27.248  25.078  1.00  0.00           H
ATOM   1564  HB3 ASP   104      46.374  28.006  26.601  1.00  0.00           H
ATOM   1565  CG  ASP   104      47.551  26.252  25.987  1.00  0.00           C
ATOM   1566  OD1 ASP   104      47.803  25.142  26.616  1.00  0.00           O
ATOM   1567  OD2 ASP   104      48.431  26.737  25.198  1.00  0.00           O
ATOM   1568  C   ASP   104      44.554  25.053  25.946  1.00  0.00           C
ATOM   1569  O   ASP   104      44.435  24.966  24.713  1.00  0.00           O
ATOM   1570  N   GLY   105      44.421  23.962  26.625  1.00  0.00           N
ATOM   1571  H   GLY   105      44.238  24.075  27.613  1.00  0.00           H
ATOM   1572  CA  GLY   105      44.397  22.619  26.162  1.00  0.00           C
ATOM   1573  HA2 GLY   105      43.641  22.152  26.794  1.00  0.00           H
ATOM   1574  HA3 GLY   105      44.004  22.621  25.145  1.00  0.00           H
ATOM   1575  C   GLY   105      45.814  21.848  26.302  1.00  0.00           C
ATOM   1576  O   GLY   105      45.680  20.623  26.287  1.00  0.00           O
ATOM   1577  N   THR   106      46.914  22.469  26.422  1.00  0.00           N
ATOM   1578  H   THR   106      46.866  23.453  26.645  1.00  0.00           H
ATOM   1579  CA  THR   106      48.252  21.886  26.535  1.00  0.00           C
ATOM   1580  HA  THR   106      48.256  20.797  26.460  1.00  0.00           H
ATOM   1581  CB  THR   106      49.271  22.335  25.480  1.00  0.00           C
ATOM   1582  HB  THR   106      50.155  21.698  25.474  1.00  0.00           H
ATOM   1583  CG2 THR   106      48.656  22.014  24.147  1.00  0.00           C
ATOM   1584 HG21 THR   106      47.857  21.285  24.284  1.00  0.00           H
ATOM   1585 HG22 THR   106      48.135  22.889  23.761  1.00  0.00           H
ATOM   1586 HG23 THR   106      49.381  21.612  23.439  1.00  0.00           H
ATOM   1587  OG1 THR   106      49.648  23.684  25.463  1.00  0.00           O
ATOM   1588  HG1 THR   106      48.880  24.225  25.661  1.00  0.00           H
ATOM   1589  C   THR   106      48.919  22.146  27.899  1.00  0.00           C
ATOM   1590  O   THR   106      49.608  21.264  28.449  1.00  0.00           O
ATOM   1591  N   SER   107      48.664  23.328  28.495  1.00  0.00           N
ATOM   1592  H   SER   107      48.264  24.109  27.995  1.00  0.00           H
ATOM   1593  CA  SER   107      49.374  23.769  29.691  1.00  0.00           C
ATOM   1594  HA  SER   107      49.513  22.972  30.421  1.00  0.00           H
ATOM   1595  CB  SER   107      50.839  24.192  29.458  1.00  0.00           C
ATOM   1596  HB2 SER   107      51.382  23.269  29.258  1.00  0.00           H
ATOM   1597  HB3 SER   107      50.920  24.836  28.581  1.00  0.00           H
ATOM   1598  OG  SER   107      51.384  24.783  30.581  1.00  0.00           O
ATOM   1599  HG  SER   107      51.779  24.071  31.090  1.00  0.00           H
ATOM   1600  C   SER   107      48.663  24.893  30.452  1.00  0.00           C
ATOM   1601  O   SER   107      47.923  25.668  29.920  1.00  0.00           O
ATOM   1602  N   TRP   108      48.977  24.973  31.808  1.00  0.00           N
ATOM   1603  H   TRP   108      49.685  24.334  32.140  1.00  0.00           H
ATOM   1604  CA  TRP   108      48.562  26.011  32.724  1.00  0.00           C
ATOM   1605  HA  TRP   108      47.480  26.065  32.602  1.00  0.00           H
ATOM   1606  CB  TRP   108      48.866  25.618  34.209  1.00  0.00           C
ATOM   1607  HB2 TRP   108      49.903  25.287  34.275  1.00  0.00           H
ATOM   1608  HB3 TRP   108      48.718  26.488  34.849  1.00  0.00           H
ATOM   1609  CG  TRP   108      47.979  24.533  34.710  1.00  0.00           C
ATOM   1610  CD1 TRP   108      48.487  23.260  34.919  1.00  0.00           C
ATOM   1611  HD1 TRP   108      49.473  22.881  34.693  1.00  0.00           H
ATOM   1612  NE1 TRP   108      47.412  22.582  35.453  1.00  0.00           N
ATOM   1613  HE1 TRP   108      47.451  21.596  35.666  1.00  0.00           H
ATOM   1614  CE2 TRP   108      46.242  23.315  35.620  1.00  0.00           C
ATOM   1615  CZ2 TRP   108      45.003  23.026  36.230  1.00  0.00           C
ATOM   1616  HZ2 TRP   108      44.737  22.025  36.539  1.00  0.00           H
ATOM   1617  CH2 TRP   108      43.999  24.005  36.277  1.00  0.00           C
ATOM   1618  HH2 TRP   108      43.029  23.794  36.704  1.00  0.00           H
ATOM   1619  CZ3 TRP   108      44.271  25.346  35.809  1.00  0.00           C
ATOM   1620  HZ3 TRP   108      43.618  26.206  35.767  1.00  0.00           H
ATOM   1621  CE3 TRP   108      45.542  25.609  35.196  1.00  0.00           C
ATOM   1622  HE3 TRP   108      45.706  26.569  34.728  1.00  0.00           H
ATOM   1623  CD2 TRP   108      46.541  24.619  35.151  1.00  0.00           C
ATOM   1624  C   TRP   108      49.243  27.360  32.408  1.00  0.00           C
ATOM   1625  O   TRP   108      50.466  27.453  32.393  1.00  0.00           O
ATOM   1626  N   LEU   109      48.439  28.356  32.045  1.00  0.00           N
ATOM   1627  H   LEU   109      47.468  28.082  31.992  1.00  0.00           H
ATOM   1628  CA  LEU   109      48.814  29.758  32.099  1.00  0.00           C
ATOM   1629  HA  LEU   109      49.886  29.740  31.903  1.00  0.00           H
ATOM   1630  CB  LEU   109      48.105  30.601  31.064  1.00  0.00           C
ATOM   1631  HB2 LEU   109      47.021  30.495  31.078  1.00  0.00           H
ATOM   1632  HB3 LEU   109      48.361  31.641  31.269  1.00  0.00           H
ATOM   1633  CG  LEU   109      48.516  30.307  29.565  1.00  0.00           C
ATOM   1634  HG  LEU   109      49.596  30.267  29.422  1.00  0.00           H
ATOM   1635  CD1 LEU   109      47.890  29.047  29.041  1.00  0.00           C
ATOM   1636 HD11 LEU   109      48.277  28.175  29.569  1.00  0.00           H
ATOM   1637 HD12 LEU   109      46.829  29.222  29.218  1.00  0.00           H
ATOM   1638 HD13 LEU   109      48.042  29.044  27.961  1.00  0.00           H
ATOM   1639  CD2 LEU   109      47.886  31.578  28.789  1.00  0.00           C
ATOM   1640 HD21 LEU   109      48.454  32.506  28.853  1.00  0.00           H
ATOM   1641 HD22 LEU   109      47.692  31.318  27.749  1.00  0.00           H
ATOM   1642 HD23 LEU   109      46.952  31.778  29.314  1.00  0.00           H
ATOM   1643  C   LEU   109      48.551  30.277  33.547  1.00  0.00           C
ATOM   1644  O   LEU   109      47.445  30.092  34.100  1.00  0.00           O
ATOM   1645  N   THR   110      49.433  31.047  34.152  1.00  0.00           N
ATOM   1646  H   THR   110      50.291  31.193  33.641  1.00  0.00           H
ATOM   1647  CA  THR   110      49.131  31.767  35.365  1.00  0.00           C
ATOM   1648  HA  THR   110      48.054  31.934  35.415  1.00  0.00           H
ATOM   1649  CB  THR   110      49.692  30.973  36.604  1.00  0.00           C
ATOM   1650  HB  THR   110      50.672  30.543  36.398  1.00  0.00           H
ATOM   1651  CG2 THR   110      49.872  31.801  37.813  1.00  0.00           C
ATOM   1652 HG21 THR   110      49.932  31.164  38.696  1.00  0.00           H
ATOM   1653 HG22 THR   110      50.724  32.459  37.643  1.00  0.00           H
ATOM   1654 HG23 THR   110      49.032  32.456  38.047  1.00  0.00           H
ATOM   1655  OG1 THR   110      48.793  29.891  36.799  1.00  0.00           O
ATOM   1656  HG1 THR   110      48.514  29.626  35.919  1.00  0.00           H
ATOM   1657  C   THR   110      49.765  33.214  35.261  1.00  0.00           C
ATOM   1658  O   THR   110      50.987  33.300  35.129  1.00  0.00           O
ATOM   1659  N   ILE   111      48.913  34.203  35.317  1.00  0.00           N
ATOM   1660  H   ILE   111      47.960  33.972  35.557  1.00  0.00           H
ATOM   1661  CA  ILE   111      49.272  35.600  35.449  1.00  0.00           C
ATOM   1662  HA  ILE   111      50.238  35.646  34.946  1.00  0.00           H
ATOM   1663  CB  ILE   111      48.220  36.451  34.638  1.00  0.00           C
ATOM   1664  HB  ILE   111      47.304  36.435  35.230  1.00  0.00           H
ATOM   1665  CG2 ILE   111      48.689  37.951  34.530  1.00  0.00           C
ATOM   1666 HG21 ILE   111      48.972  38.278  35.530  1.00  0.00           H
ATOM   1667 HG22 ILE   111      49.572  37.940  33.892  1.00  0.00           H
ATOM   1668 HG23 ILE   111      47.967  38.685  34.170  1.00  0.00           H
ATOM   1669  CG1 ILE   111      47.885  35.914  33.250  1.00  0.00           C
ATOM   1670 HG12 ILE   111      47.795  36.766  32.577  1.00  0.00           H
ATOM   1671 HG13 ILE   111      48.700  35.271  32.914  1.00  0.00           H
ATOM   1672  CD1 ILE   111      46.524  35.137  33.288  1.00  0.00           C
ATOM   1673 HD11 ILE   111      45.693  35.790  33.553  1.00  0.00           H
ATOM   1674 HD12 ILE   111      46.295  34.537  32.407  1.00  0.00           H
ATOM   1675 HD13 ILE   111      46.629  34.352  34.038  1.00  0.00           H
ATOM   1676  C   ILE   111      49.351  36.008  36.832  1.00  0.00           C
ATOM   1677  O   ILE   111      48.440  35.804  37.620  1.00  0.00           O
ATOM   1678  N   GLY   112      50.423  36.583  37.347  1.00  0.00           N
ATOM   1679  H   GLY   112      51.202  36.911  36.794  1.00  0.00           H
ATOM   1680  CA  GLY   112      50.532  37.053  38.671  1.00  0.00           C
ATOM   1681  HA2 GLY   112      49.579  37.170  39.186  1.00  0.00           H
ATOM   1682  HA3 GLY   112      51.212  36.482  39.305  1.00  0.00           H
ATOM   1683  C   GLY   112      51.090  38.460  38.637  1.00  0.00           C
ATOM   1684  O   GLY   112      51.977  38.761  37.785  1.00  0.00           O
ATOM   1685  N   ILE   113      50.774  39.445  39.525  1.00  0.00           N
ATOM   1686  H   ILE   113      50.094  39.156  40.213  1.00  0.00           H
ATOM   1687  CA  ILE   113      51.419  40.769  39.631  1.00  0.00           C
ATOM   1688  HA  ILE   113      51.814  40.984  38.638  1.00  0.00           H
ATOM   1689  CB  ILE   113      50.393  41.911  39.995  1.00  0.00           C
ATOM   1690  HB  ILE   113      50.287  41.912  41.079  1.00  0.00           H
ATOM   1691  CG2 ILE   113      50.968  43.233  39.520  1.00  0.00           C
ATOM   1692 HG21 ILE   113      50.563  44.230  39.697  1.00  0.00           H
ATOM   1693 HG22 ILE   113      51.982  43.365  39.897  1.00  0.00           H
ATOM   1694 HG23 ILE   113      50.877  43.218  38.434  1.00  0.00           H
ATOM   1695  CG1 ILE   113      49.003  41.689  39.428  1.00  0.00           C
ATOM   1696 HG12 ILE   113      48.503  40.777  39.757  1.00  0.00           H
ATOM   1697 HG13 ILE   113      48.477  42.563  39.811  1.00  0.00           H
ATOM   1698  CD1 ILE   113      48.984  41.571  37.910  1.00  0.00           C
ATOM   1699 HD11 ILE   113      48.835  42.596  37.569  1.00  0.00           H
ATOM   1700 HD12 ILE   113      49.798  40.983  37.487  1.00  0.00           H
ATOM   1701 HD13 ILE   113      48.018  41.108  37.716  1.00  0.00           H
ATOM   1702  C   ILE   113      52.544  40.726  40.579  1.00  0.00           C
ATOM   1703  O   ILE   113      52.334  40.372  41.769  1.00  0.00           O
ATOM   1704  N   SER   114      53.725  41.097  40.119  1.00  0.00           N
ATOM   1705  H   SER   114      53.818  41.329  39.141  1.00  0.00           H
ATOM   1706  CA  SER   114      54.943  41.114  40.917  1.00  0.00           C
ATOM   1707  HA  SER   114      54.784  41.027  41.992  1.00  0.00           H
ATOM   1708  CB  SER   114      55.894  40.032  40.444  1.00  0.00           C
ATOM   1709  HB2 SER   114      55.277  39.134  40.443  1.00  0.00           H
ATOM   1710  HB3 SER   114      56.136  40.426  39.456  1.00  0.00           H
ATOM   1711  OG  SER   114      56.986  39.924  41.231  1.00  0.00           O
ATOM   1712  HG  SER   114      56.791  39.306  41.938  1.00  0.00           H
ATOM   1713  C   SER   114      55.591  42.465  40.778  1.00  0.00           C
ATOM   1714  O   SER   114      55.526  43.142  39.758  1.00  0.00           O
ATOM   1715  N   GLY   115      56.177  42.924  41.859  1.00  0.00           N
ATOM   1716  H   GLY   115      56.019  42.297  42.636  1.00  0.00           H
ATOM   1717  CA  GLY   115      56.821  44.234  41.940  1.00  0.00           C
ATOM   1718  HA2 GLY   115      57.856  44.047  42.226  1.00  0.00           H
ATOM   1719  HA3 GLY   115      56.809  44.784  40.999  1.00  0.00           H
ATOM   1720  C   GLY   115      56.150  45.263  42.910  1.00  0.00           C
ATOM   1721  O   GLY   115      55.051  45.020  43.368  1.00  0.00           O
ATOM   1722  N   PRO   116      56.771  46.431  43.178  1.00  0.00           N
ATOM   1723  CD  PRO   116      58.108  46.698  42.807  1.00  0.00           C
ATOM   1724  HD2 PRO   116      58.443  46.356  41.829  1.00  0.00           H
ATOM   1725  HD3 PRO   116      58.697  46.181  43.564  1.00  0.00           H
ATOM   1726  CG  PRO   116      58.405  48.176  42.917  1.00  0.00           C
ATOM   1727  HG2 PRO   116      58.088  48.636  41.982  1.00  0.00           H
ATOM   1728  HG3 PRO   116      59.432  48.420  43.191  1.00  0.00           H
ATOM   1729  CB  PRO   116      57.511  48.605  44.067  1.00  0.00           C
ATOM   1730  HB2 PRO   116      57.220  49.655  44.101  1.00  0.00           H
ATOM   1731  HB3 PRO   116      58.016  48.348  44.997  1.00  0.00           H
ATOM   1732  CA  PRO   116      56.312  47.616  43.977  1.00  0.00           C
ATOM   1733  HA  PRO   116      55.977  47.349  44.980  1.00  0.00           H
ATOM   1734  C   PRO   116      55.158  48.291  43.165  1.00  0.00           C
ATOM   1735  O   PRO   116      55.307  48.508  41.996  1.00  0.00           O
ATOM   1736  N   ASP   117      54.102  48.763  43.793  1.00  0.00           N
ATOM   1737  H   ASP   117      54.174  48.706  44.799  1.00  0.00           H
ATOM   1738  CA  ASP   117      52.817  49.065  43.107  1.00  0.00           C
ATOM   1739  HA  ASP   117      52.573  48.218  42.466  1.00  0.00           H
ATOM   1740  CB  ASP   117      51.788  49.104  44.302  1.00  0.00           C
ATOM   1741  HB2 ASP   117      50.790  49.276  43.898  1.00  0.00           H
ATOM   1742  HB3 ASP   117      51.756  48.099  44.722  1.00  0.00           H
ATOM   1743  CG  ASP   117      52.012  50.012  45.507  1.00  0.00           C
ATOM   1744  OD1 ASP   117      52.918  50.909  45.437  1.00  0.00           O
ATOM   1745  OD2 ASP   117      51.301  49.895  46.520  1.00  0.00           O
ATOM   1746  C   ASP   117      52.812  50.278  42.141  1.00  0.00           C
ATOM   1747  O   ASP   117      51.820  50.536  41.472  1.00  0.00           O
ATOM   1748  N   ASN   118      53.887  51.045  42.093  1.00  0.00           N
ATOM   1749  H   ASN   118      54.626  50.933  42.772  1.00  0.00           H
ATOM   1750  CA  ASN   118      54.168  52.174  41.147  1.00  0.00           C
ATOM   1751  HA  ASN   118      53.150  52.474  40.896  1.00  0.00           H
ATOM   1752  CB  ASN   118      54.852  53.387  41.911  1.00  0.00           C
ATOM   1753  HB2 ASN   118      55.139  54.130  41.167  1.00  0.00           H
ATOM   1754  HB3 ASN   118      54.224  53.897  42.641  1.00  0.00           H
ATOM   1755  CG  ASN   118      56.074  52.813  42.614  1.00  0.00           C
ATOM   1756  OD1 ASN   118      56.064  52.458  43.764  1.00  0.00           O
ATOM   1757  ND2 ASN   118      57.233  52.893  41.940  1.00  0.00           N
ATOM   1758 HD21 ASN   118      58.091  52.584  42.375  1.00  0.00           H
ATOM   1759 HD22 ASN   118      57.217  53.551  41.174  1.00  0.00           H
ATOM   1760  C   ASN   118      54.811  51.822  39.789  1.00  0.00           C
ATOM   1761  O   ASN   118      55.087  52.667  38.931  1.00  0.00           O
ATOM   1762  N   GLY   119      55.129  50.608  39.671  1.00  0.00           N
ATOM   1763  H   GLY   119      54.994  49.998  40.464  1.00  0.00           H
ATOM   1764  CA  GLY   119      55.972  50.088  38.593  1.00  0.00           C
ATOM   1765  HA2 GLY   119      55.792  50.419  37.570  1.00  0.00           H
ATOM   1766  HA3 GLY   119      57.011  50.387  38.732  1.00  0.00           H
ATOM   1767  C   GLY   119      55.982  48.520  38.519  1.00  0.00           C
ATOM   1768  O   GLY   119      56.856  47.968  37.838  1.00  0.00           O
ATOM   1769  N   ALA   120      55.055  47.866  39.185  1.00  0.00           N
ATOM   1770  H   ALA   120      54.419  48.449  39.710  1.00  0.00           H
ATOM   1771  CA  ALA   120      54.842  46.461  39.201  1.00  0.00           C
ATOM   1772  HA  ALA   120      55.746  45.970  39.561  1.00  0.00           H
ATOM   1773  CB  ALA   120      53.723  46.066  40.163  1.00  0.00           C
ATOM   1774  HB1 ALA   120      53.985  46.448  41.149  1.00  0.00           H
ATOM   1775  HB2 ALA   120      52.750  46.443  39.848  1.00  0.00           H
ATOM   1776  HB3 ALA   120      53.683  44.977  40.148  1.00  0.00           H
ATOM   1777  C   ALA   120      54.567  45.923  37.781  1.00  0.00           C
ATOM   1778  O   ALA   120      54.218  46.751  36.902  1.00  0.00           O
ATOM   1779  N   VAL   121      54.653  44.594  37.601  1.00  0.00           N
ATOM   1780  H   VAL   121      55.039  44.003  38.323  1.00  0.00           H
ATOM   1781  CA  VAL   121      54.504  44.015  36.316  1.00  0.00           C
ATOM   1782  HA  VAL   121      53.881  44.675  35.714  1.00  0.00           H
ATOM   1783  CB  VAL   121      55.830  43.851  35.667  1.00  0.00           C
ATOM   1784  HB  VAL   121      55.664  43.376  34.699  1.00  0.00           H
ATOM   1785  CG1 VAL   121      56.643  45.158  35.288  1.00  0.00           C
ATOM   1786 HG11 VAL   121      57.185  45.661  36.089  1.00  0.00           H
ATOM   1787 HG12 VAL   121      57.310  44.790  34.508  1.00  0.00           H
ATOM   1788 HG13 VAL   121      55.876  45.860  34.962  1.00  0.00           H
ATOM   1789  CG2 VAL   121      56.852  42.912  36.392  1.00  0.00           C
ATOM   1790 HG21 VAL   121      57.580  42.654  35.624  1.00  0.00           H
ATOM   1791 HG22 VAL   121      57.376  43.478  37.162  1.00  0.00           H
ATOM   1792 HG23 VAL   121      56.429  42.006  36.826  1.00  0.00           H
ATOM   1793  C   VAL   121      53.693  42.720  36.382  1.00  0.00           C
ATOM   1794  O   VAL   121      53.765  42.015  37.432  1.00  0.00           O
ATOM   1795  N   ALA   122      52.942  42.445  35.337  1.00  0.00           N
ATOM   1796  H   ALA   122      52.890  43.174  34.640  1.00  0.00           H
ATOM   1797  CA  ALA   122      52.188  41.211  35.207  1.00  0.00           C
ATOM   1798  HA  ALA   122      51.946  40.879  36.217  1.00  0.00           H
ATOM   1799  CB  ALA   122      50.849  41.542  34.485  1.00  0.00           C
ATOM   1800  HB1 ALA   122      51.107  41.948  33.506  1.00  0.00           H
ATOM   1801  HB2 ALA   122      50.210  40.665  34.391  1.00  0.00           H
ATOM   1802  HB3 ALA   122      50.186  42.209  35.038  1.00  0.00           H
ATOM   1803  C   ALA   122      53.054  40.149  34.588  1.00  0.00           C
ATOM   1804  O   ALA   122      53.339  40.154  33.392  1.00  0.00           O
ATOM   1805  N   VAL   123      53.488  39.176  35.384  1.00  0.00           N
ATOM   1806  H   VAL   123      53.092  39.062  36.307  1.00  0.00           H
ATOM   1807  CA  VAL   123      54.390  38.014  34.947  1.00  0.00           C
ATOM   1808  HA  VAL   123      54.857  38.292  34.003  1.00  0.00           H
ATOM   1809  CB  VAL   123      55.437  37.692  36.094  1.00  0.00           C
ATOM   1810  HB  VAL   123      54.874  37.342  36.960  1.00  0.00           H
ATOM   1811  CG1 VAL   123      56.349  36.567  35.620  1.00  0.00           C
ATOM   1812 HG11 VAL   123      56.713  36.725  34.604  1.00  0.00           H
ATOM   1813 HG12 VAL   123      57.195  36.447  36.295  1.00  0.00           H
ATOM   1814 HG13 VAL   123      55.854  35.610  35.454  1.00  0.00           H
ATOM   1815  CG2 VAL   123      56.254  38.878  36.582  1.00  0.00           C
ATOM   1816 HG21 VAL   123      55.695  39.785  36.812  1.00  0.00           H
ATOM   1817 HG22 VAL   123      56.789  38.465  37.437  1.00  0.00           H
ATOM   1818 HG23 VAL   123      57.042  39.077  35.857  1.00  0.00           H
ATOM   1819  C   VAL   123      53.443  36.874  34.615  1.00  0.00           C
ATOM   1820  O   VAL   123      52.811  36.312  35.462  1.00  0.00           O
ATOM   1821  N   LEU   124      53.301  36.450  33.291  1.00  0.00           N
ATOM   1822  H   LEU   124      53.834  36.916  32.571  1.00  0.00           H
ATOM   1823  CA  LEU   124      52.673  35.178  32.846  1.00  0.00           C
ATOM   1824  HA  LEU   124      51.773  34.969  33.422  1.00  0.00           H
ATOM   1825  CB  LEU   124      52.206  35.478  31.390  1.00  0.00           C
ATOM   1826  HB2 LEU   124      53.090  35.685  30.786  1.00  0.00           H
ATOM   1827  HB3 LEU   124      51.920  34.609  30.798  1.00  0.00           H
ATOM   1828  CG  LEU   124      51.099  36.550  31.226  1.00  0.00           C
ATOM   1829  HG  LEU   124      50.399  36.444  32.055  1.00  0.00           H
ATOM   1830  CD1 LEU   124      51.393  38.012  31.140  1.00  0.00           C
ATOM   1831 HD11 LEU   124      51.943  38.325  32.027  1.00  0.00           H
ATOM   1832 HD12 LEU   124      52.083  38.259  30.333  1.00  0.00           H
ATOM   1833 HD13 LEU   124      50.513  38.657  31.137  1.00  0.00           H
ATOM   1834  CD2 LEU   124      50.332  36.239  29.921  1.00  0.00           C
ATOM   1835 HD21 LEU   124      49.352  36.702  29.806  1.00  0.00           H
ATOM   1836 HD22 LEU   124      50.996  36.559  29.117  1.00  0.00           H
ATOM   1837 HD23 LEU   124      50.155  35.186  29.704  1.00  0.00           H
ATOM   1838  C   LEU   124      53.730  34.051  32.837  1.00  0.00           C
ATOM   1839  O   LEU   124      54.817  34.048  32.186  1.00  0.00           O
ATOM   1840  N   LYS   125      53.375  32.910  33.482  1.00  0.00           N
ATOM   1841  H   LYS   125      52.538  32.862  34.046  1.00  0.00           H
ATOM   1842  CA  LYS   125      54.038  31.598  33.484  1.00  0.00           C
ATOM   1843  HA  LYS   125      54.981  31.732  32.956  1.00  0.00           H
ATOM   1844  CB  LYS   125      54.454  31.079  34.893  1.00  0.00           C
ATOM   1845  HB2 LYS   125      53.563  31.057  35.520  1.00  0.00           H
ATOM   1846  HB3 LYS   125      54.829  30.057  34.930  1.00  0.00           H
ATOM   1847  CG  LYS   125      55.481  32.056  35.573  1.00  0.00           C
ATOM   1848  HG2 LYS   125      56.398  32.223  35.008  1.00  0.00           H
ATOM   1849  HG3 LYS   125      54.929  32.981  35.742  1.00  0.00           H
ATOM   1850  CD  LYS   125      55.915  31.323  36.940  1.00  0.00           C
ATOM   1851  HD2 LYS   125      55.018  30.905  37.397  1.00  0.00           H
ATOM   1852  HD3 LYS   125      56.630  30.518  36.776  1.00  0.00           H
ATOM   1853  CE  LYS   125      56.694  32.309  37.898  1.00  0.00           C
ATOM   1854  HE2 LYS   125      57.079  33.062  37.211  1.00  0.00           H
ATOM   1855  HE3 LYS   125      55.911  32.736  38.524  1.00  0.00           H
ATOM   1856  NZ  LYS   125      57.734  31.583  38.625  1.00  0.00           N
ATOM   1857  HZ1 LYS   125      57.215  30.956  39.222  1.00  0.00           H
ATOM   1858  HZ2 LYS   125      58.399  31.073  38.062  1.00  0.00           H
ATOM   1859  HZ3 LYS   125      58.281  32.151  39.256  1.00  0.00           H
ATOM   1860  C   LYS   125      53.175  30.578  32.694  1.00  0.00           C
ATOM   1861  O   LYS   125      51.969  30.601  32.773  1.00  0.00           O
ATOM   1862  N   TYR   126      53.866  29.664  32.042  1.00  0.00           N
ATOM   1863  H   TYR   126      54.871  29.653  32.135  1.00  0.00           H
ATOM   1864  CA  TYR   126      53.352  28.647  31.070  1.00  0.00           C
ATOM   1865  HA  TYR   126      52.333  28.338  31.305  1.00  0.00           H
ATOM   1866  CB  TYR   126      53.187  29.265  29.638  1.00  0.00           C
ATOM   1867  HB2 TYR   126      52.559  30.157  29.655  1.00  0.00           H
ATOM   1868  HB3 TYR   126      54.142  29.688  29.329  1.00  0.00           H
ATOM   1869  CG  TYR   126      52.663  28.319  28.550  1.00  0.00           C
ATOM   1870  CD1 TYR   126      53.422  28.162  27.392  1.00  0.00           C
ATOM   1871  HD1 TYR   126      54.461  28.456  27.410  1.00  0.00           H
ATOM   1872  CE1 TYR   126      52.826  27.615  26.208  1.00  0.00           C
ATOM   1873  HE1 TYR   126      53.447  27.386  25.354  1.00  0.00           H
ATOM   1874  CZ  TYR   126      51.478  27.194  26.235  1.00  0.00           C
ATOM   1875  OH  TYR   126      50.941  26.611  25.163  1.00  0.00           O
ATOM   1876  HH  TYR   126      49.994  26.705  25.288  1.00  0.00           H
ATOM   1877  CE2 TYR   126      50.707  27.322  27.432  1.00  0.00           C
ATOM   1878  HE2 TYR   126      49.731  26.868  27.509  1.00  0.00           H
ATOM   1879  CD2 TYR   126      51.289  27.783  28.627  1.00  0.00           C
ATOM   1880  HD2 TYR   126      50.617  27.878  29.467  1.00  0.00           H
ATOM   1881  C   TYR   126      54.303  27.424  31.135  1.00  0.00           C
ATOM   1882  O   TYR   126      55.537  27.517  31.064  1.00  0.00           O
ATOM   1883  N   ASN   127      53.710  26.234  31.396  1.00  0.00           N
ATOM   1884  H   ASN   127      52.702  26.303  31.420  1.00  0.00           H
ATOM   1885  CA  ASN   127      54.382  25.055  31.846  1.00  0.00           C
ATOM   1886  HA  ASN   127      53.573  24.480  32.295  1.00  0.00           H
ATOM   1887  CB  ASN   127      54.898  24.335  30.600  1.00  0.00           C
ATOM   1888  HB2 ASN   127      54.212  24.385  29.754  1.00  0.00           H
ATOM   1889  HB3 ASN   127      55.787  24.917  30.359  1.00  0.00           H
ATOM   1890  CG  ASN   127      55.419  22.916  30.776  1.00  0.00           C
ATOM   1891  OD1 ASN   127      55.397  22.356  31.860  1.00  0.00           O
ATOM   1892  ND2 ASN   127      55.817  22.347  29.659  1.00  0.00           N
ATOM   1893 HD21 ASN   127      56.033  21.363  29.720  1.00  0.00           H
ATOM   1894 HD22 ASN   127      55.618  22.844  28.803  1.00  0.00           H
ATOM   1895  C   ASN   127      55.415  25.253  32.960  1.00  0.00           C
ATOM   1896  O   ASN   127      56.524  24.678  32.879  1.00  0.00           O
ATOM   1897  N   GLY   128      55.178  26.036  33.995  1.00  0.00           N
ATOM   1898  H   GLY   128      54.289  26.516  34.006  1.00  0.00           H
ATOM   1899  CA  GLY   128      56.057  26.263  35.193  1.00  0.00           C
ATOM   1900  HA2 GLY   128      55.508  26.386  36.126  1.00  0.00           H
ATOM   1901  HA3 GLY   128      56.642  25.357  35.356  1.00  0.00           H
ATOM   1902  C   GLY   128      57.098  27.371  34.984  1.00  0.00           C
ATOM   1903  O   GLY   128      57.732  27.810  35.973  1.00  0.00           O
ATOM   1904  N   ILE   129      57.389  27.806  33.726  1.00  0.00           N
ATOM   1905  H   ILE   129      57.012  27.297  32.941  1.00  0.00           H
ATOM   1906  CA  ILE   129      58.466  28.780  33.470  1.00  0.00           C
ATOM   1907  HA  ILE   129      58.913  29.005  34.439  1.00  0.00           H
ATOM   1908  CB  ILE   129      59.516  28.251  32.529  1.00  0.00           C
ATOM   1909  HB  ILE   129      60.127  29.135  32.346  1.00  0.00           H
ATOM   1910  CG2 ILE   129      60.409  27.167  33.135  1.00  0.00           C
ATOM   1911 HG21 ILE   129      61.184  26.874  32.427  1.00  0.00           H
ATOM   1912 HG22 ILE   129      61.000  27.605  33.939  1.00  0.00           H
ATOM   1913 HG23 ILE   129      59.915  26.257  33.475  1.00  0.00           H
ATOM   1914  CG1 ILE   129      58.861  28.004  31.158  1.00  0.00           C
ATOM   1915 HG12 ILE   129      57.980  27.374  31.280  1.00  0.00           H
ATOM   1916 HG13 ILE   129      58.597  28.987  30.770  1.00  0.00           H
ATOM   1917  CD1 ILE   129      59.965  27.492  30.186  1.00  0.00           C
ATOM   1918 HD11 ILE   129      59.577  27.570  29.171  1.00  0.00           H
ATOM   1919 HD12 ILE   129      60.884  28.051  30.358  1.00  0.00           H
ATOM   1920 HD13 ILE   129      60.013  26.415  30.349  1.00  0.00           H
ATOM   1921  C   ILE   129      57.916  30.147  32.970  1.00  0.00           C
ATOM   1922  O   ILE   129      56.925  30.162  32.259  1.00  0.00           O
ATOM   1923  N   ILE   130      58.664  31.220  33.340  1.00  0.00           N
ATOM   1924  H   ILE   130      59.586  31.087  33.729  1.00  0.00           H
ATOM   1925  CA  ILE   130      58.399  32.634  32.981  1.00  0.00           C
ATOM   1926  HA  ILE   130      57.464  33.047  33.361  1.00  0.00           H
ATOM   1927  CB  ILE   130      59.474  33.630  33.467  1.00  0.00           C
ATOM   1928  HB  ILE   130      60.442  33.325  33.068  1.00  0.00           H
ATOM   1929  CG2 ILE   130      59.190  35.071  33.003  1.00  0.00           C
ATOM   1930 HG21 ILE   130      59.928  35.782  33.379  1.00  0.00           H
ATOM   1931 HG22 ILE   130      59.278  35.199  31.924  1.00  0.00           H
ATOM   1932 HG23 ILE   130      58.206  35.450  33.278  1.00  0.00           H
ATOM   1933  CG1 ILE   130      59.532  33.563  35.018  1.00  0.00           C
ATOM   1934 HG12 ILE   130      58.516  33.810  35.325  1.00  0.00           H
ATOM   1935 HG13 ILE   130      59.740  32.529  35.295  1.00  0.00           H
ATOM   1936  CD1 ILE   130      60.458  34.451  35.771  1.00  0.00           C
ATOM   1937 HD11 ILE   130      60.550  34.120  36.805  1.00  0.00           H
ATOM   1938 HD12 ILE   130      61.378  34.470  35.185  1.00  0.00           H
ATOM   1939 HD13 ILE   130      60.002  35.437  35.862  1.00  0.00           H
ATOM   1940  C   ILE   130      58.358  32.702  31.467  1.00  0.00           C
ATOM   1941  O   ILE   130      59.359  32.391  30.844  1.00  0.00           O
ATOM   1942  N   THR   131      57.285  33.188  30.896  1.00  0.00           N
ATOM   1943  H   THR   131      56.623  33.623  31.524  1.00  0.00           H
ATOM   1944  CA  THR   131      56.980  33.103  29.453  1.00  0.00           C
ATOM   1945  HA  THR   131      57.925  32.826  28.988  1.00  0.00           H
ATOM   1946  CB  THR   131      55.975  31.942  29.276  1.00  0.00           C
ATOM   1947  HB  THR   131      55.163  32.066  29.991  1.00  0.00           H
ATOM   1948  CG2 THR   131      55.447  31.882  27.832  1.00  0.00           C
ATOM   1949 HG21 THR   131      54.850  32.763  27.597  1.00  0.00           H
ATOM   1950 HG22 THR   131      56.235  31.781  27.086  1.00  0.00           H
ATOM   1951 HG23 THR   131      54.807  30.999  27.797  1.00  0.00           H
ATOM   1952  OG1 THR   131      56.637  30.767  29.336  1.00  0.00           O
ATOM   1953  HG1 THR   131      56.731  30.414  30.224  1.00  0.00           H
ATOM   1954  C   THR   131      56.563  34.371  28.718  1.00  0.00           C
ATOM   1955  O   THR   131      56.755  34.506  27.550  1.00  0.00           O
ATOM   1956  N   ASP   132      56.086  35.369  29.486  1.00  0.00           N
ATOM   1957  H   ASP   132      56.001  35.143  30.466  1.00  0.00           H
ATOM   1958  CA  ASP   132      55.846  36.759  29.104  1.00  0.00           C
ATOM   1959  HA  ASP   132      56.657  37.137  28.480  1.00  0.00           H
ATOM   1960  CB  ASP   132      54.506  36.840  28.356  1.00  0.00           C
ATOM   1961  HB2 ASP   132      54.411  35.949  27.735  1.00  0.00           H
ATOM   1962  HB3 ASP   132      53.629  36.878  29.002  1.00  0.00           H
ATOM   1963  CG  ASP   132      54.518  37.961  27.336  1.00  0.00           C
ATOM   1964  OD1 ASP   132      55.527  38.665  27.218  1.00  0.00           O
ATOM   1965  OD2 ASP   132      53.591  37.962  26.494  1.00  0.00           O
ATOM   1966  C   ASP   132      55.922  37.619  30.305  1.00  0.00           C
ATOM   1967  O   ASP   132      55.879  37.108  31.477  1.00  0.00           O
ATOM   1968  N   THR   133      55.916  38.963  30.181  1.00  0.00           N
ATOM   1969  H   THR   133      55.893  39.248  29.212  1.00  0.00           H
ATOM   1970  CA  THR   133      55.919  39.960  31.271  1.00  0.00           C
ATOM   1971  HA  THR   133      55.245  39.811  32.114  1.00  0.00           H
ATOM   1972  CB  THR   133      57.321  40.183  31.719  1.00  0.00           C
ATOM   1973  HB  THR   133      58.015  40.419  30.912  1.00  0.00           H
ATOM   1974  CG2 THR   133      57.578  41.264  32.789  1.00  0.00           C
ATOM   1975 HG21 THR   133      57.385  42.299  32.505  1.00  0.00           H
ATOM   1976 HG22 THR   133      57.090  40.852  33.672  1.00  0.00           H
ATOM   1977 HG23 THR   133      58.631  41.142  33.038  1.00  0.00           H
ATOM   1978  OG1 THR   133      57.955  38.965  32.183  1.00  0.00           O
ATOM   1979  HG1 THR   133      57.431  38.323  31.698  1.00  0.00           H
ATOM   1980  C   THR   133      55.546  41.333  30.659  1.00  0.00           C
ATOM   1981  O   THR   133      56.147  41.734  29.603  1.00  0.00           O
ATOM   1982  N   ILE   134      54.551  41.901  31.336  1.00  0.00           N
ATOM   1983  H   ILE   134      54.200  41.451  32.170  1.00  0.00           H
ATOM   1984  CA  ILE   134      53.701  42.988  30.757  1.00  0.00           C
ATOM   1985  HA  ILE   134      54.131  43.464  29.876  1.00  0.00           H
ATOM   1986  CB  ILE   134      52.256  42.372  30.401  1.00  0.00           C
ATOM   1987  HB  ILE   134      51.778  41.938  31.279  1.00  0.00           H
ATOM   1988  CG2 ILE   134      51.321  43.530  29.948  1.00  0.00           C
ATOM   1989 HG21 ILE   134      51.813  44.076  29.143  1.00  0.00           H
ATOM   1990 HG22 ILE   134      50.363  43.113  29.634  1.00  0.00           H
ATOM   1991 HG23 ILE   134      51.141  44.226  30.768  1.00  0.00           H
ATOM   1992  CG1 ILE   134      52.426  41.329  29.305  1.00  0.00           C
ATOM   1993 HG12 ILE   134      53.152  40.593  29.654  1.00  0.00           H
ATOM   1994 HG13 ILE   134      51.478  40.812  29.152  1.00  0.00           H
ATOM   1995  CD1 ILE   134      52.837  41.775  27.884  1.00  0.00           C
ATOM   1996 HD11 ILE   134      52.698  40.877  27.283  1.00  0.00           H
ATOM   1997 HD12 ILE   134      52.277  42.628  27.504  1.00  0.00           H
ATOM   1998 HD13 ILE   134      53.904  41.915  28.061  1.00  0.00           H
ATOM   1999  C   ILE   134      53.641  44.136  31.722  1.00  0.00           C
ATOM   2000  O   ILE   134      53.428  43.933  32.916  1.00  0.00           O
ATOM   2001  N   LYS   135      53.839  45.368  31.314  1.00  0.00           N
ATOM   2002  H   LYS   135      54.019  45.488  30.329  1.00  0.00           H
ATOM   2003  CA  LYS   135      53.987  46.532  32.236  1.00  0.00           C
ATOM   2004  HA  LYS   135      54.395  46.198  33.189  1.00  0.00           H
ATOM   2005  CB  LYS   135      55.053  47.516  31.577  1.00  0.00           C
ATOM   2006  HB2 LYS   135      54.668  47.663  30.568  1.00  0.00           H
ATOM   2007  HB3 LYS   135      55.073  48.505  32.036  1.00  0.00           H
ATOM   2008  CG  LYS   135      56.528  46.935  31.536  1.00  0.00           C
ATOM   2009  HG2 LYS   135      56.884  46.967  32.566  1.00  0.00           H
ATOM   2010  HG3 LYS   135      56.565  45.880  31.265  1.00  0.00           H
ATOM   2011  CD  LYS   135      57.561  47.778  30.719  1.00  0.00           C
ATOM   2012  HD2 LYS   135      57.165  48.025  29.735  1.00  0.00           H
ATOM   2013  HD3 LYS   135      57.779  48.684  31.283  1.00  0.00           H
ATOM   2014  CE  LYS   135      58.757  46.859  30.495  1.00  0.00           C
ATOM   2015  HE2 LYS   135      59.098  46.600  31.498  1.00  0.00           H
ATOM   2016  HE3 LYS   135      58.472  45.991  29.902  1.00  0.00           H
ATOM   2017  NZ  LYS   135      59.817  47.613  29.863  1.00  0.00           N
ATOM   2018  HZ1 LYS   135      60.749  47.222  29.875  1.00  0.00           H
ATOM   2019  HZ2 LYS   135      59.585  47.818  28.902  1.00  0.00           H
ATOM   2020  HZ3 LYS   135      59.886  48.447  30.429  1.00  0.00           H
ATOM   2021  C   LYS   135      52.673  47.317  32.525  1.00  0.00           C
ATOM   2022  O   LYS   135      51.727  47.079  31.771  1.00  0.00           O
ATOM   2023  N   SER   136      52.682  48.154  33.529  1.00  0.00           N
ATOM   2024  H   SER   136      53.629  48.356  33.814  1.00  0.00           H
ATOM   2025  CA  SER   136      51.629  49.078  34.030  1.00  0.00           C
ATOM   2026  HA  SER   136      50.664  48.574  33.980  1.00  0.00           H
ATOM   2027  CB  SER   136      51.890  49.472  35.532  1.00  0.00           C
ATOM   2028  HB2 SER   136      51.523  48.626  36.112  1.00  0.00           H
ATOM   2029  HB3 SER   136      52.957  49.687  35.610  1.00  0.00           H
ATOM   2030  OG  SER   136      51.176  50.646  35.933  1.00  0.00           O
ATOM   2031  HG  SER   136      50.228  50.497  35.898  1.00  0.00           H
ATOM   2032  C   SER   136      51.495  50.320  33.191  1.00  0.00           C
ATOM   2033  O   SER   136      52.462  51.017  32.926  1.00  0.00           O
ATOM   2034  N   TRP   137      50.355  50.677  32.670  1.00  0.00           N
ATOM   2035  H   TRP   137      49.542  50.157  32.968  1.00  0.00           H
ATOM   2036  CA  TRP   137      50.132  51.781  31.710  1.00  0.00           C
ATOM   2037  HA  TRP   137      51.099  52.049  31.284  1.00  0.00           H
ATOM   2038  CB  TRP   137      49.139  51.324  30.626  1.00  0.00           C
ATOM   2039  HB2 TRP   137      48.996  52.064  29.839  1.00  0.00           H
ATOM   2040  HB3 TRP   137      49.606  50.455  30.164  1.00  0.00           H
ATOM   2041  CG  TRP   137      47.743  50.993  31.058  1.00  0.00           C
ATOM   2042  CD1 TRP   137      46.713  51.824  31.171  1.00  0.00           C
ATOM   2043  HD1 TRP   137      46.803  52.884  30.988  1.00  0.00           H
ATOM   2044  NE1 TRP   137      45.597  51.170  31.594  1.00  0.00           N
ATOM   2045  HE1 TRP   137      44.775  51.700  31.847  1.00  0.00           H
ATOM   2046  CE2 TRP   137      45.860  49.866  31.826  1.00  0.00           C
ATOM   2047  CZ2 TRP   137      45.109  48.834  32.378  1.00  0.00           C
ATOM   2048  HZ2 TRP   137      44.099  48.995  32.727  1.00  0.00           H
ATOM   2049  CH2 TRP   137      45.791  47.574  32.535  1.00  0.00           C
ATOM   2050  HH2 TRP   137      45.173  46.792  32.949  1.00  0.00           H
ATOM   2051  CZ3 TRP   137      47.104  47.350  32.076  1.00  0.00           C
ATOM   2052  HZ3 TRP   137      47.486  46.355  32.249  1.00  0.00           H
ATOM   2053  CE3 TRP   137      47.830  48.448  31.608  1.00  0.00           C
ATOM   2054  HE3 TRP   137      48.783  48.377  31.106  1.00  0.00           H
ATOM   2055  CD2 TRP   137      47.243  49.724  31.478  1.00  0.00           C
ATOM   2056  C   TRP   137      49.666  53.020  32.372  1.00  0.00           C
ATOM   2057  O   TRP   137      49.596  54.059  31.691  1.00  0.00           O
ATOM   2058  N   ARG   138      49.281  52.972  33.660  1.00  0.00           N
ATOM   2059  H   ARG   138      49.283  52.055  34.085  1.00  0.00           H
ATOM   2060  CA  ARG   138      49.042  54.205  34.482  1.00  0.00           C
ATOM   2061  HA  ARG   138      49.359  55.087  33.923  1.00  0.00           H
ATOM   2062  CB  ARG   138      47.531  54.325  34.784  1.00  0.00           C
ATOM   2063  HB2 ARG   138      47.205  53.438  35.327  1.00  0.00           H
ATOM   2064  HB3 ARG   138      47.425  55.100  35.543  1.00  0.00           H
ATOM   2065  CG  ARG   138      46.547  54.563  33.592  1.00  0.00           C
ATOM   2066  HG2 ARG   138      47.102  54.350  32.679  1.00  0.00           H
ATOM   2067  HG3 ARG   138      45.666  53.926  33.671  1.00  0.00           H
ATOM   2068  CD  ARG   138      45.994  55.977  33.463  1.00  0.00           C
ATOM   2069  HD2 ARG   138      45.042  56.033  32.934  1.00  0.00           H
ATOM   2070  HD3 ARG   138      45.900  56.315  34.495  1.00  0.00           H
ATOM   2071  NE  ARG   138      46.893  56.836  32.646  1.00  0.00           N
ATOM   2072  HE  ARG   138      47.879  56.636  32.733  1.00  0.00           H
ATOM   2073  CZ  ARG   138      46.622  57.843  31.788  1.00  0.00           C
ATOM   2074  NH1 ARG   138      45.412  58.276  31.556  1.00  0.00           N
ATOM   2075 HH11 ARG   138      44.657  57.794  32.022  1.00  0.00           H
ATOM   2076 HH12 ARG   138      45.290  59.046  30.915  1.00  0.00           H
ATOM   2077  NH2 ARG   138      47.621  58.507  31.261  1.00  0.00           N
ATOM   2078 HH21 ARG   138      48.578  58.187  31.286  1.00  0.00           H
ATOM   2079 HH22 ARG   138      47.445  59.276  30.631  1.00  0.00           H
ATOM   2080  C   ARG   138      49.876  54.303  35.809  1.00  0.00           C
ATOM   2081  O   ARG   138      49.674  55.315  36.511  1.00  0.00           O
ATOM   2082  N   ASN   139      50.696  53.321  36.179  1.00  0.00           N
ATOM   2083  H   ASN   139      50.778  52.492  35.609  1.00  0.00           H
ATOM   2084  CA  ASN   139      51.463  53.421  37.384  1.00  0.00           C
ATOM   2085  HA  ASN   139      51.785  52.397  37.571  1.00  0.00           H
ATOM   2086  CB  ASN   139      52.609  54.441  37.215  1.00  0.00           C
ATOM   2087  HB2 ASN   139      52.271  55.468  37.078  1.00  0.00           H
ATOM   2088  HB3 ASN   139      53.209  54.565  38.117  1.00  0.00           H
ATOM   2089  CG  ASN   139      53.495  54.100  36.052  1.00  0.00           C
ATOM   2090  OD1 ASN   139      53.211  54.569  34.916  1.00  0.00           O
ATOM   2091  ND2 ASN   139      54.638  53.508  36.256  1.00  0.00           N
ATOM   2092 HD21 ASN   139      55.123  53.181  35.433  1.00  0.00           H
ATOM   2093 HD22 ASN   139      54.756  53.035  37.141  1.00  0.00           H
ATOM   2094  C   ASN   139      50.643  53.619  38.696  1.00  0.00           C
ATOM   2095  O   ASN   139      51.129  54.373  39.568  1.00  0.00           O
ATOM   2096  N   ASN   140      49.452  53.059  38.833  1.00  0.00           N
ATOM   2097  H   ASN   140      49.154  52.434  38.097  1.00  0.00           H
ATOM   2098  CA  ASN   140      48.442  53.241  39.940  1.00  0.00           C
ATOM   2099  HA  ASN   140      48.785  53.555  40.925  1.00  0.00           H
ATOM   2100  CB  ASN   140      47.585  54.396  39.531  1.00  0.00           C
ATOM   2101  HB2 ASN   140      48.162  55.284  39.275  1.00  0.00           H
ATOM   2102  HB3 ASN   140      46.969  54.022  38.713  1.00  0.00           H
ATOM   2103  CG  ASN   140      46.651  54.822  40.640  1.00  0.00           C
ATOM   2104  OD1 ASN   140      46.785  54.441  41.787  1.00  0.00           O
ATOM   2105  ND2 ASN   140      45.522  55.440  40.307  1.00  0.00           N
ATOM   2106 HD21 ASN   140      44.848  55.691  41.016  1.00  0.00           H
ATOM   2107 HD22 ASN   140      45.514  55.803  39.364  1.00  0.00           H
ATOM   2108  C   ASN   140      47.758  51.918  40.241  1.00  0.00           C
ATOM   2109  O   ASN   140      46.563  51.692  40.045  1.00  0.00           O
ATOM   2110  N   ILE   141      48.531  50.982  40.828  1.00  0.00           N
ATOM   2111  H   ILE   141      49.494  51.263  40.944  1.00  0.00           H
ATOM   2112  CA  ILE   141      48.233  49.545  40.989  1.00  0.00           C
ATOM   2113  HA  ILE   141      49.186  49.065  41.209  1.00  0.00           H
ATOM   2114  CB  ILE   141      47.327  49.254  42.145  1.00  0.00           C
ATOM   2115  HB  ILE   141      46.313  49.585  41.921  1.00  0.00           H
ATOM   2116  CG2 ILE   141      47.249  47.761  42.543  1.00  0.00           C
ATOM   2117 HG21 ILE   141      46.956  47.070  41.753  1.00  0.00           H
ATOM   2118 HG22 ILE   141      48.250  47.472  42.864  1.00  0.00           H
ATOM   2119 HG23 ILE   141      46.542  47.613  43.360  1.00  0.00           H
ATOM   2120  CG1 ILE   141      47.715  50.011  43.422  1.00  0.00           C
ATOM   2121 HG12 ILE   141      48.785  50.212  43.395  1.00  0.00           H
ATOM   2122 HG13 ILE   141      47.287  51.006  43.291  1.00  0.00           H
ATOM   2123  CD1 ILE   141      47.332  49.497  44.842  1.00  0.00           C
ATOM   2124 HD11 ILE   141      47.553  50.273  45.575  1.00  0.00           H
ATOM   2125 HD12 ILE   141      46.305  49.142  44.921  1.00  0.00           H
ATOM   2126 HD13 ILE   141      47.886  48.609  45.146  1.00  0.00           H
ATOM   2127  C   ILE   141      47.709  48.838  39.750  1.00  0.00           C
ATOM   2128  O   ILE   141      46.507  48.717  39.610  1.00  0.00           O
ATOM   2129  N   LEU   142      48.594  48.110  39.075  1.00  0.00           N
ATOM   2130  H   LEU   142      49.586  48.288  39.146  1.00  0.00           H
ATOM   2131  CA  LEU   142      48.192  47.065  38.167  1.00  0.00           C
ATOM   2132  HA  LEU   142      47.473  47.627  37.572  1.00  0.00           H
ATOM   2133  CB  LEU   142      49.320  46.726  37.226  1.00  0.00           C
ATOM   2134  HB2 LEU   142      49.576  47.605  36.634  1.00  0.00           H
ATOM   2135  HB3 LEU   142      50.192  46.384  37.783  1.00  0.00           H
ATOM   2136  CG  LEU   142      49.091  45.648  36.151  1.00  0.00           C
ATOM   2137  HG  LEU   142      48.958  44.699  36.669  1.00  0.00           H
ATOM   2138  CD1 LEU   142      47.848  45.910  35.294  1.00  0.00           C
ATOM   2139 HD11 LEU   142      47.953  46.905  34.861  1.00  0.00           H
ATOM   2140 HD12 LEU   142      47.787  45.184  34.483  1.00  0.00           H
ATOM   2141 HD13 LEU   142      46.965  45.916  35.932  1.00  0.00           H
ATOM   2142  CD2 LEU   142      50.291  45.659  35.320  1.00  0.00           C
ATOM   2143 HD21 LEU   142      51.215  45.747  35.891  1.00  0.00           H
ATOM   2144 HD22 LEU   142      50.288  44.758  34.708  1.00  0.00           H
ATOM   2145 HD23 LEU   142      50.236  46.515  34.647  1.00  0.00           H
ATOM   2146  C   LEU   142      47.620  45.839  38.889  1.00  0.00           C
ATOM   2147  O   LEU   142      48.315  45.390  39.793  1.00  0.00           O
ATOM   2148  N   ARG   143      46.397  45.271  38.575  1.00  0.00           N
ATOM   2149  H   ARG   143      45.874  45.701  37.826  1.00  0.00           H
ATOM   2150  CA  ARG   143      45.807  44.080  39.231  1.00  0.00           C
ATOM   2151  HA  ARG   143      46.575  43.312  39.327  1.00  0.00           H
ATOM   2152  CB  ARG   143      45.305  44.415  40.703  1.00  0.00           C
ATOM   2153  HB2 ARG   143      45.103  43.449  41.167  1.00  0.00           H
ATOM   2154  HB3 ARG   143      45.963  44.973  41.370  1.00  0.00           H
ATOM   2155  CG  ARG   143      44.057  45.201  40.759  1.00  0.00           C
ATOM   2156  HG2 ARG   143      43.213  44.711  40.272  1.00  0.00           H
ATOM   2157  HG3 ARG   143      43.684  45.233  41.783  1.00  0.00           H
ATOM   2158  CD  ARG   143      44.156  46.637  40.162  1.00  0.00           C
ATOM   2159  HD2 ARG   143      44.966  47.129  40.701  1.00  0.00           H
ATOM   2160  HD3 ARG   143      44.379  46.547  39.099  1.00  0.00           H
ATOM   2161  NE  ARG   143      42.999  47.479  40.383  1.00  0.00           N
ATOM   2162  HE  ARG   143      42.206  47.077  40.864  1.00  0.00           H
ATOM   2163  CZ  ARG   143      42.917  48.747  40.146  1.00  0.00           C
ATOM   2164  NH1 ARG   143      41.924  49.410  40.568  1.00  0.00           N
ATOM   2165 HH11 ARG   143      41.230  48.967  41.153  1.00  0.00           H
ATOM   2166 HH12 ARG   143      41.956  50.419  40.532  1.00  0.00           H
ATOM   2167  NH2 ARG   143      43.721  49.509  39.429  1.00  0.00           N
ATOM   2168 HH21 ARG   143      44.557  49.042  39.109  1.00  0.00           H
ATOM   2169 HH22 ARG   143      43.521  50.494  39.327  1.00  0.00           H
ATOM   2170  C   ARG   143      44.808  43.388  38.375  1.00  0.00           C
ATOM   2171  O   ARG   143      44.311  44.027  37.454  1.00  0.00           O
ATOM   2172  N   THR   144      44.503  42.174  38.730  1.00  0.00           N
ATOM   2173  H   THR   144      44.924  41.840  39.586  1.00  0.00           H
ATOM   2174  CA  THR   144      43.776  41.186  37.862  1.00  0.00           C
ATOM   2175  HA  THR   144      43.294  41.842  37.138  1.00  0.00           H
ATOM   2176  CB  THR   144      44.724  40.300  37.120  1.00  0.00           C
ATOM   2177  HB  THR   144      45.510  40.908  36.673  1.00  0.00           H
ATOM   2178  CG2 THR   144      45.229  39.151  37.925  1.00  0.00           C
ATOM   2179 HG21 THR   144      44.636  38.250  37.770  1.00  0.00           H
ATOM   2180 HG22 THR   144      46.220  38.902  37.545  1.00  0.00           H
ATOM   2181 HG23 THR   144      45.332  39.471  38.962  1.00  0.00           H
ATOM   2182  OG1 THR   144      44.021  39.759  35.982  1.00  0.00           O
ATOM   2183  HG1 THR   144      43.639  40.452  35.439  1.00  0.00           H
ATOM   2184  C   THR   144      42.658  40.429  38.677  1.00  0.00           C
ATOM   2185  O   THR   144      42.227  40.950  39.699  1.00  0.00           O
ATOM   2186  N   GLN   145      42.171  39.281  38.237  1.00  0.00           N
ATOM   2187  H   GLN   145      42.526  38.965  37.346  1.00  0.00           H
ATOM   2188  CA  GLN   145      40.884  38.779  38.516  1.00  0.00           C
ATOM   2189  HA  GLN   145      40.133  39.554  38.354  1.00  0.00           H
ATOM   2190  CB  GLN   145      40.444  37.675  37.569  1.00  0.00           C
ATOM   2191  HB2 GLN   145      41.284  36.981  37.539  1.00  0.00           H
ATOM   2192  HB3 GLN   145      39.587  37.078  37.885  1.00  0.00           H
ATOM   2193  CG  GLN   145      40.319  37.983  36.022  1.00  0.00           C
ATOM   2194  HG2 GLN   145      39.462  38.655  35.966  1.00  0.00           H
ATOM   2195  HG3 GLN   145      41.125  38.612  35.644  1.00  0.00           H
ATOM   2196  CD  GLN   145      40.100  36.752  35.076  1.00  0.00           C
ATOM   2197  OE1 GLN   145      40.275  36.711  33.853  1.00  0.00           O
ATOM   2198  NE2 GLN   145      39.534  35.723  35.668  1.00  0.00           N
ATOM   2199 HE21 GLN   145      39.202  35.745  36.621  1.00  0.00           H
ATOM   2200 HE22 GLN   145      39.248  34.945  35.091  1.00  0.00           H
ATOM   2201  C   GLN   145      40.673  38.292  39.929  1.00  0.00           C
ATOM   2202  O   GLN   145      39.520  38.291  40.374  1.00  0.00           O
ATOM   2203  N   GLU   146      41.643  37.484  40.494  1.00  0.00           N
ATOM   2204  H   GLU   146      42.570  37.530  40.098  1.00  0.00           H
ATOM   2205  CA  GLU   146      41.298  36.465  41.520  1.00  0.00           C
ATOM   2206  HA  GLU   146      42.106  35.758  41.711  1.00  0.00           H
ATOM   2207  CB  GLU   146      41.075  37.094  42.880  1.00  0.00           C
ATOM   2208  HB2 GLU   146      40.072  37.506  42.993  1.00  0.00           H
ATOM   2209  HB3 GLU   146      41.199  36.332  43.650  1.00  0.00           H
ATOM   2210  CG  GLU   146      41.931  38.310  43.234  1.00  0.00           C
ATOM   2211  HG2 GLU   146      41.641  39.207  42.687  1.00  0.00           H
ATOM   2212  HG3 GLU   146      41.699  38.444  44.290  1.00  0.00           H
ATOM   2213  CD  GLU   146      43.420  38.151  43.065  1.00  0.00           C
ATOM   2214  OE1 GLU   146      43.885  37.183  43.666  1.00  0.00           O
ATOM   2215  OE2 GLU   146      44.031  38.849  42.274  1.00  0.00           O
ATOM   2216  C   GLU   146      40.191  35.476  41.149  1.00  0.00           C
ATOM   2217  O   GLU   146      39.141  35.260  41.853  1.00  0.00           O
ATOM   2218  N   SER   147      40.218  35.053  39.893  1.00  0.00           N
ATOM   2219  H   SER   147      41.029  35.315  39.350  1.00  0.00           H
ATOM   2220  CA  SER   147      39.331  34.077  39.361  1.00  0.00           C
ATOM   2221  HA  SER   147      39.253  33.217  40.027  1.00  0.00           H
ATOM   2222  CB  SER   147      37.978  34.672  38.945  1.00  0.00           C
ATOM   2223  HB2 SER   147      38.093  35.426  38.167  1.00  0.00           H
ATOM   2224  HB3 SER   147      37.289  33.941  38.522  1.00  0.00           H
ATOM   2225  OG  SER   147      37.256  35.227  39.972  1.00  0.00           O
ATOM   2226  HG  SER   147      37.830  35.185  40.740  1.00  0.00           H
ATOM   2227  C   SER   147      39.953  33.380  38.153  1.00  0.00           C
ATOM   2228  O   SER   147      40.954  33.880  37.603  1.00  0.00           O
ATOM   2229  N   GLH   148      39.384  32.248  37.705  1.00  0.00           N
ATOM   2230  H   GLH   148      38.528  31.914  38.122  1.00  0.00           H
ATOM   2231  CA  GLH   148      39.854  31.558  36.470  1.00  0.00           C
ATOM   2232  HA  GLH   148      40.872  31.192  36.597  1.00  0.00           H
ATOM   2233  CB  GLH   148      38.914  30.427  36.102  1.00  0.00           C
ATOM   2234  HB2 GLH   148      39.008  29.538  36.727  1.00  0.00           H
ATOM   2235  HB3 GLH   148      37.860  30.697  36.154  1.00  0.00           H
ATOM   2236  CG  GLH   148      39.140  29.825  34.724  1.00  0.00           C
ATOM   2237  HG2 GLH   148      38.716  30.409  33.909  1.00  0.00           H
ATOM   2238  HG3 GLH   148      40.205  29.667  34.551  1.00  0.00           H
ATOM   2239  CD  GLH   148      38.625  28.387  34.595  1.00  0.00           C
ATOM   2240  OE1 GLH   148      38.200  27.644  35.502  1.00  0.00           O
ATOM   2241  OE2 GLH   148      38.646  27.964  33.291  1.00  0.00           O
ATOM   2242  HE2 GLH   148      38.609  27.016  33.149  1.00  0.00           H
ATOM   2243  C   GLH   148      39.946  32.543  35.255  1.00  0.00           C
ATOM   2244  O   GLH   148      38.973  33.258  34.900  1.00  0.00           O
ATOM   2245  N   CYX   149      41.057  32.461  34.438  1.00  0.00           N
ATOM   2246  H   CYX   149      41.729  31.711  34.529  1.00  0.00           H
ATOM   2247  CA  CYX   149      40.872  33.084  33.042  1.00  0.00           C
ATOM   2248  HA  CYX   149      40.223  33.953  33.153  1.00  0.00           H
ATOM   2249  CB  CYX   149      42.263  33.639  32.597  1.00  0.00           C
ATOM   2250  HB2 CYX   149      42.286  33.861  31.531  1.00  0.00           H
ATOM   2251  HB3 CYX   149      42.454  34.553  33.160  1.00  0.00           H
ATOM   2252  SG  CYX   149      43.798  32.644  32.991  1.00  0.00           S
ATOM   2253  C   CYX   149      40.194  32.254  31.953  1.00  0.00           C
ATOM   2254  O   CYX   149      40.303  31.051  31.807  1.00  0.00           O
ATOM   2255  N   ALA   150      39.307  32.903  31.169  1.00  0.00           N
ATOM   2256  H   ALA   150      39.387  33.904  31.059  1.00  0.00           H
ATOM   2257  CA  ALA   150      38.432  32.250  30.186  1.00  0.00           C
ATOM   2258  HA  ALA   150      38.134  31.314  30.658  1.00  0.00           H
ATOM   2259  CB  ALA   150      37.242  33.146  29.879  1.00  0.00           C
ATOM   2260  HB1 ALA   150      36.710  33.426  30.787  1.00  0.00           H
ATOM   2261  HB2 ALA   150      37.576  34.056  29.379  1.00  0.00           H
ATOM   2262  HB3 ALA   150      36.527  32.666  29.211  1.00  0.00           H
ATOM   2263  C   ALA   150      39.269  31.800  28.955  1.00  0.00           C
ATOM   2264  O   ALA   150      39.681  32.563  28.092  1.00  0.00           O
ATOM   2265  N   CYX   151      39.636  30.547  28.844  1.00  0.00           N
ATOM   2266  H   CYX   151      39.390  29.869  29.552  1.00  0.00           H
ATOM   2267  CA  CYX   151      40.204  30.015  27.636  1.00  0.00           C
ATOM   2268  HA  CYX   151      40.838  30.761  27.160  1.00  0.00           H
ATOM   2269  CB  CYX   151      41.099  28.775  27.885  1.00  0.00           C
ATOM   2270  HB2 CYX   151      40.419  28.068  28.363  1.00  0.00           H
ATOM   2271  HB3 CYX   151      41.567  28.352  26.996  1.00  0.00           H
ATOM   2272  SG  CYX   151      42.523  29.112  28.925  1.00  0.00           S
ATOM   2273  C   CYX   151      39.120  29.586  26.692  1.00  0.00           C
ATOM   2274  O   CYX   151      38.250  28.763  27.089  1.00  0.00           O
ATOM   2275  N   VAL   152      39.161  30.011  25.434  1.00  0.00           N
ATOM   2276  H   VAL   152      39.926  30.614  25.167  1.00  0.00           H
ATOM   2277  CA  VAL   152      38.199  29.690  24.365  1.00  0.00           C
ATOM   2278  HA  VAL   152      37.590  28.884  24.775  1.00  0.00           H
ATOM   2279  CB  VAL   152      37.304  30.986  24.060  1.00  0.00           C
ATOM   2280  HB  VAL   152      37.950  31.844  23.870  1.00  0.00           H
ATOM   2281  CG1 VAL   152      36.611  30.780  22.661  1.00  0.00           C
ATOM   2282 HG11 VAL   152      35.737  31.428  22.611  1.00  0.00           H
ATOM   2283 HG12 VAL   152      37.285  31.032  21.842  1.00  0.00           H
ATOM   2284 HG13 VAL   152      36.326  29.752  22.438  1.00  0.00           H
ATOM   2285  CG2 VAL   152      36.305  31.419  25.152  1.00  0.00           C
ATOM   2286 HG21 VAL   152      36.984  31.604  25.984  1.00  0.00           H
ATOM   2287 HG22 VAL   152      35.845  32.386  24.948  1.00  0.00           H
ATOM   2288 HG23 VAL   152      35.498  30.736  25.416  1.00  0.00           H
ATOM   2289  C   VAL   152      38.901  29.218  23.077  1.00  0.00           C
ATOM   2290  O   VAL   152      39.593  30.041  22.441  1.00  0.00           O
ATOM   2291  N   ASN   153      38.610  27.977  22.582  1.00  0.00           N
ATOM   2292  H   ASN   153      37.882  27.437  23.030  1.00  0.00           H
ATOM   2293  CA  ASN   153      39.216  27.276  21.502  1.00  0.00           C
ATOM   2294  HA  ASN   153      38.951  26.218  21.502  1.00  0.00           H
ATOM   2295  CB  ASN   153      38.457  27.715  20.253  1.00  0.00           C
ATOM   2296  HB2 ASN   153      38.751  28.739  20.027  1.00  0.00           H
ATOM   2297  HB3 ASN   153      38.845  27.192  19.379  1.00  0.00           H
ATOM   2298  CG  ASN   153      36.948  27.658  20.216  1.00  0.00           C
ATOM   2299  OD1 ASN   153      36.353  26.827  20.921  1.00  0.00           O
ATOM   2300  ND2 ASN   153      36.277  28.361  19.339  1.00  0.00           N
ATOM   2301 HD21 ASN   153      35.268  28.367  19.383  1.00  0.00           H
ATOM   2302 HD22 ASN   153      36.720  28.905  18.612  1.00  0.00           H
ATOM   2303  C   ASN   153      40.791  27.421  21.403  1.00  0.00           C
ATOM   2304  O   ASN   153      41.356  27.840  20.428  1.00  0.00           O
ATOM   2305  N   GLY   154      41.377  27.235  22.577  1.00  0.00           N
ATOM   2306  H   GLY   154      40.749  26.742  23.196  1.00  0.00           H
ATOM   2307  CA  GLY   154      42.766  27.246  22.919  1.00  0.00           C
ATOM   2308  HA2 GLY   154      42.867  26.877  23.939  1.00  0.00           H
ATOM   2309  HA3 GLY   154      43.310  26.731  22.126  1.00  0.00           H
ATOM   2310  C   GLY   154      43.386  28.656  23.021  1.00  0.00           C
ATOM   2311  O   GLY   154      44.552  28.706  23.328  1.00  0.00           O
ATOM   2312  N   SER   155      42.746  29.776  22.643  1.00  0.00           N
ATOM   2313  H   SER   155      41.820  29.638  22.263  1.00  0.00           H
ATOM   2314  CA  SER   155      43.185  31.109  23.063  1.00  0.00           C
ATOM   2315  HA  SER   155      44.266  31.244  23.090  1.00  0.00           H
ATOM   2316  CB  SER   155      42.715  32.213  22.220  1.00  0.00           C
ATOM   2317  HB2 SER   155      41.649  32.175  21.996  1.00  0.00           H
ATOM   2318  HB3 SER   155      42.966  33.176  22.665  1.00  0.00           H
ATOM   2319  OG  SER   155      43.422  32.228  20.984  1.00  0.00           O
ATOM   2320  HG  SER   155      43.196  31.470  20.440  1.00  0.00           H
ATOM   2321  C   SER   155      42.646  31.443  24.445  1.00  0.00           C
ATOM   2322  O   SER   155      41.505  30.983  24.648  1.00  0.00           O
ATOM   2323  N   CYX   156      43.395  32.158  25.272  1.00  0.00           N
ATOM   2324  H   CYX   156      44.290  32.478  24.932  1.00  0.00           H
ATOM   2325  CA  CYX   156      42.967  32.450  26.597  1.00  0.00           C
ATOM   2326  HA  CYX   156      41.923  32.196  26.775  1.00  0.00           H
ATOM   2327  CB  CYX   156      43.875  31.671  27.650  1.00  0.00           C
ATOM   2328  HB2 CYX   156      44.863  32.129  27.670  1.00  0.00           H
ATOM   2329  HB3 CYX   156      43.598  31.894  28.681  1.00  0.00           H
ATOM   2330  SG  CYX   156      43.927  29.873  27.715  1.00  0.00           S
ATOM   2331  C   CYX   156      42.962  33.917  26.771  1.00  0.00           C
ATOM   2332  O   CYX   156      43.728  34.632  26.197  1.00  0.00           O
ATOM   2333  N   PHE   157      41.935  34.319  27.596  1.00  0.00           N
ATOM   2334  H   PHE   157      41.299  33.597  27.905  1.00  0.00           H
ATOM   2335  CA  PHE   157      41.486  35.715  27.689  1.00  0.00           C
ATOM   2336  HA  PHE   157      42.317  36.250  27.230  1.00  0.00           H
ATOM   2337  CB  PHE   157      40.243  36.027  26.887  1.00  0.00           C
ATOM   2338  HB2 PHE   157      39.292  35.645  27.258  1.00  0.00           H
ATOM   2339  HB3 PHE   157      40.247  37.116  26.904  1.00  0.00           H
ATOM   2340  CG  PHE   157      40.327  35.705  25.426  1.00  0.00           C
ATOM   2341  CD1 PHE   157      40.355  34.361  24.989  1.00  0.00           C
ATOM   2342  HD1 PHE   157      40.382  33.611  25.766  1.00  0.00           H
ATOM   2343  CE1 PHE   157      40.278  33.991  23.642  1.00  0.00           C
ATOM   2344  HE1 PHE   157      40.247  32.939  23.399  1.00  0.00           H
ATOM   2345  CZ  PHE   157      40.232  34.970  22.675  1.00  0.00           C
ATOM   2346  HZ  PHE   157      40.261  34.629  21.650  1.00  0.00           H
ATOM   2347  CE2 PHE   157      40.152  36.292  23.099  1.00  0.00           C
ATOM   2348  HE2 PHE   157      39.971  36.982  22.287  1.00  0.00           H
ATOM   2349  CD2 PHE   157      40.104  36.720  24.466  1.00  0.00           C
ATOM   2350  HD2 PHE   157      39.930  37.737  24.785  1.00  0.00           H
ATOM   2351  C   PHE   157      41.417  36.076  29.139  1.00  0.00           C
ATOM   2352  O   PHE   157      41.036  35.283  29.992  1.00  0.00           O
ATOM   2353  N   THR   158      41.879  37.309  29.486  1.00  0.00           N
ATOM   2354  H   THR   158      42.019  37.935  28.708  1.00  0.00           H
ATOM   2355  CA  THR   158      41.953  37.849  30.829  1.00  0.00           C
ATOM   2356  HA  THR   158      41.046  37.510  31.328  1.00  0.00           H
ATOM   2357  CB  THR   158      43.110  37.346  31.701  1.00  0.00           C
ATOM   2358  HB  THR   158      43.290  36.302  31.444  1.00  0.00           H
ATOM   2359  CG2 THR   158      44.336  38.154  31.419  1.00  0.00           C
ATOM   2360 HG21 THR   158      45.111  37.680  32.024  1.00  0.00           H
ATOM   2361 HG22 THR   158      44.535  38.052  30.353  1.00  0.00           H
ATOM   2362 HG23 THR   158      44.204  39.197  31.705  1.00  0.00           H
ATOM   2363  OG1 THR   158      42.777  37.437  33.111  1.00  0.00           O
ATOM   2364  HG1 THR   158      41.998  36.901  33.280  1.00  0.00           H
ATOM   2365  C   THR   158      41.685  39.433  30.868  1.00  0.00           C
ATOM   2366  O   THR   158      41.601  40.107  29.852  1.00  0.00           O
ATOM   2367  N   VAL   159      41.628  40.040  32.094  1.00  0.00           N
ATOM   2368  H   VAL   159      41.861  39.538  32.939  1.00  0.00           H
ATOM   2369  CA  VAL   159      41.069  41.422  32.357  1.00  0.00           C
ATOM   2370  HA  VAL   159      41.223  41.949  31.416  1.00  0.00           H
ATOM   2371  CB  VAL   159      39.573  41.270  32.665  1.00  0.00           C
ATOM   2372  HB  VAL   159      39.349  40.777  33.611  1.00  0.00           H
ATOM   2373  CG1 VAL   159      38.956  42.727  32.738  1.00  0.00           C
ATOM   2374 HG11 VAL   159      39.061  43.190  31.757  1.00  0.00           H
ATOM   2375 HG12 VAL   159      37.911  42.609  33.022  1.00  0.00           H
ATOM   2376 HG13 VAL   159      39.520  43.258  33.505  1.00  0.00           H
ATOM   2377  CG2 VAL   159      38.788  40.475  31.541  1.00  0.00           C
ATOM   2378 HG21 VAL   159      39.256  39.513  31.336  1.00  0.00           H
ATOM   2379 HG22 VAL   159      37.756  40.256  31.816  1.00  0.00           H
ATOM   2380 HG23 VAL   159      38.782  40.981  30.575  1.00  0.00           H
ATOM   2381  C   VAL   159      41.830  42.005  33.520  1.00  0.00           C
ATOM   2382  O   VAL   159      42.186  41.325  34.479  1.00  0.00           O
ATOM   2383  N   MET   160      42.234  43.269  33.355  1.00  0.00           N
ATOM   2384  H   MET   160      42.058  43.741  32.480  1.00  0.00           H
ATOM   2385  CA  MET   160      43.069  43.949  34.315  1.00  0.00           C
ATOM   2386  HA  MET   160      43.016  43.563  35.333  1.00  0.00           H
ATOM   2387  CB  MET   160      44.516  43.841  33.908  1.00  0.00           C
ATOM   2388  HB2 MET   160      44.723  44.457  33.034  1.00  0.00           H
ATOM   2389  HB3 MET   160      45.156  44.301  34.662  1.00  0.00           H
ATOM   2390  CG  MET   160      45.078  42.447  33.770  1.00  0.00           C
ATOM   2391  HG2 MET   160      44.704  41.958  34.669  1.00  0.00           H
ATOM   2392  HG3 MET   160      44.724  41.887  32.905  1.00  0.00           H
ATOM   2393  SD  MET   160      46.853  42.242  33.933  1.00  0.00           S
ATOM   2394  CE  MET   160      47.346  42.744  32.286  1.00  0.00           C
ATOM   2395  HE1 MET   160      48.422  42.576  32.250  1.00  0.00           H
ATOM   2396  HE2 MET   160      46.819  42.083  31.599  1.00  0.00           H
ATOM   2397  HE3 MET   160      47.179  43.790  32.031  1.00  0.00           H
ATOM   2398  C   MET   160      42.720  45.415  34.308  1.00  0.00           C
ATOM   2399  O   MET   160      42.472  45.958  33.217  1.00  0.00           O
ATOM   2400  N   THR   161      42.916  46.062  35.479  1.00  0.00           N
ATOM   2401  H   THR   161      43.338  45.513  36.214  1.00  0.00           H
ATOM   2402  CA  THR   161      42.804  47.508  35.704  1.00  0.00           C
ATOM   2403  HA  THR   161      42.621  47.968  34.733  1.00  0.00           H
ATOM   2404  CB  THR   161      41.607  47.851  36.584  1.00  0.00           C
ATOM   2405  HB  THR   161      41.606  47.354  37.554  1.00  0.00           H
ATOM   2406  CG2 THR   161      41.422  49.288  36.824  1.00  0.00           C
ATOM   2407 HG21 THR   161      41.160  49.848  35.927  1.00  0.00           H
ATOM   2408 HG22 THR   161      40.644  49.556  37.538  1.00  0.00           H
ATOM   2409 HG23 THR   161      42.353  49.707  37.207  1.00  0.00           H
ATOM   2410  OG1 THR   161      40.502  47.375  35.911  1.00  0.00           O
ATOM   2411  HG1 THR   161      40.323  46.461  36.140  1.00  0.00           H
ATOM   2412  C   THR   161      44.169  48.150  36.172  1.00  0.00           C
ATOM   2413  O   THR   161      45.008  47.562  36.819  1.00  0.00           O
ATOM   2414  N   ASP   162      44.261  49.480  35.887  1.00  0.00           N
ATOM   2415  H   ASP   162      43.543  49.892  35.308  1.00  0.00           H
ATOM   2416  CA  ASP   162      45.326  50.384  36.314  1.00  0.00           C
ATOM   2417  HA  ASP   162      45.621  50.074  37.316  1.00  0.00           H
ATOM   2418  CB  ASP   162      46.498  50.365  35.318  1.00  0.00           C
ATOM   2419  HB2 ASP   162      46.573  49.356  34.909  1.00  0.00           H
ATOM   2420  HB3 ASP   162      46.287  50.939  34.416  1.00  0.00           H
ATOM   2421  CG  ASP   162      47.823  50.717  35.947  1.00  0.00           C
ATOM   2422  OD1 ASP   162      48.802  50.615  35.177  1.00  0.00           O
ATOM   2423  OD2 ASP   162      47.807  51.103  37.162  1.00  0.00           O
ATOM   2424  C   ASP   162      44.726  51.716  36.562  1.00  0.00           C
ATOM   2425  O   ASP   162      44.265  52.383  35.682  1.00  0.00           O
ATOM   2426  N   GLY   163      44.791  52.227  37.788  1.00  0.00           N
ATOM   2427  H   GLY   163      45.360  51.821  38.517  1.00  0.00           H
ATOM   2428  CA  GLY   163      43.904  53.358  38.216  1.00  0.00           C
ATOM   2429  HA2 GLY   163      44.535  54.220  38.429  1.00  0.00           H
ATOM   2430  HA3 GLY   163      43.172  53.679  37.474  1.00  0.00           H
ATOM   2431  C   GLY   163      43.152  53.184  39.528  1.00  0.00           C
ATOM   2432  O   GLY   163      43.152  52.088  40.075  1.00  0.00           O
ATOM   2433  N   PRO   164      42.416  54.233  40.008  1.00  0.00           N
ATOM   2434  CD  PRO   164      42.129  55.531  39.416  1.00  0.00           C
ATOM   2435  HD2 PRO   164      41.730  55.445  38.406  1.00  0.00           H
ATOM   2436  HD3 PRO   164      43.063  56.091  39.392  1.00  0.00           H
ATOM   2437  CG  PRO   164      41.009  56.251  40.229  1.00  0.00           C
ATOM   2438  HG2 PRO   164      40.085  56.186  39.656  1.00  0.00           H
ATOM   2439  HG3 PRO   164      41.428  57.206  40.549  1.00  0.00           H
ATOM   2440  CB  PRO   164      40.939  55.397  41.521  1.00  0.00           C
ATOM   2441  HB2 PRO   164      39.908  55.117  41.740  1.00  0.00           H
ATOM   2442  HB3 PRO   164      41.314  56.028  42.328  1.00  0.00           H
ATOM   2443  CA  PRO   164      41.659  54.035  41.284  1.00  0.00           C
ATOM   2444  HA  PRO   164      42.456  53.845  42.001  1.00  0.00           H
ATOM   2445  C   PRO   164      40.616  52.859  41.406  1.00  0.00           C
ATOM   2446  O   PRO   164      39.768  52.611  40.478  1.00  0.00           O
ATOM   2447  N   SER   165      40.451  52.184  42.540  1.00  0.00           N
ATOM   2448  H   SER   165      41.173  52.259  43.242  1.00  0.00           H
ATOM   2449  CA  SER   165      39.394  51.203  42.873  1.00  0.00           C
ATOM   2450  HA  SER   165      39.225  50.482  42.073  1.00  0.00           H
ATOM   2451  CB  SER   165      39.730  50.342  44.098  1.00  0.00           C
ATOM   2452  HB2 SER   165      39.869  50.944  44.996  1.00  0.00           H
ATOM   2453  HB3 SER   165      38.963  49.583  44.249  1.00  0.00           H
ATOM   2454  OG  SER   165      40.943  49.703  43.919  1.00  0.00           O
ATOM   2455  HG  SER   165      40.720  48.995  43.309  1.00  0.00           H
ATOM   2456  C   SER   165      37.965  51.731  43.022  1.00  0.00           C
ATOM   2457  O   SER   165      37.031  50.903  43.025  1.00  0.00           O
ATOM   2458  N   ASN   166      37.820  53.053  43.283  1.00  0.00           N
ATOM   2459  H   ASN   166      38.651  53.623  43.230  1.00  0.00           H
ATOM   2460  CA  ASN   166      36.529  53.707  43.660  1.00  0.00           C
ATOM   2461  HA  ASN   166      35.742  52.960  43.564  1.00  0.00           H
ATOM   2462  CB  ASN   166      36.525  54.018  45.168  1.00  0.00           C
ATOM   2463  HB2 ASN   166      36.924  55.008  45.385  1.00  0.00           H
ATOM   2464  HB3 ASN   166      35.492  53.963  45.510  1.00  0.00           H
ATOM   2465  CG  ASN   166      37.259  52.916  45.917  1.00  0.00           C
ATOM   2466  OD1 ASN   166      38.463  53.049  46.164  1.00  0.00           O
ATOM   2467  ND2 ASN   166      36.609  51.821  46.306  1.00  0.00           N
ATOM   2468 HD21 ASN   166      36.991  51.095  46.896  1.00  0.00           H
ATOM   2469 HD22 ASN   166      35.601  51.802  46.356  1.00  0.00           H
ATOM   2470  C   ASN   166      36.273  54.946  42.802  1.00  0.00           C
ATOM   2471  O   ASN   166      35.612  55.843  43.251  1.00  0.00           O
ATOM   2472  N   GLY   167      36.799  55.026  41.591  1.00  0.00           N
ATOM   2473  H   GLY   167      37.334  54.255  41.217  1.00  0.00           H
ATOM   2474  CA  GLY   167      36.642  56.170  40.764  1.00  0.00           C
ATOM   2475  HA2 GLY   167      35.604  56.496  40.696  1.00  0.00           H
ATOM   2476  HA3 GLY   167      37.268  56.936  41.222  1.00  0.00           H
ATOM   2477  C   GLY   167      37.071  55.790  39.383  1.00  0.00           C
ATOM   2478  O   GLY   167      37.383  54.665  39.034  1.00  0.00           O
ATOM   2479  N   GLN   168      37.234  56.748  38.484  1.00  0.00           N
ATOM   2480  H   GLN   168      36.979  57.670  38.810  1.00  0.00           H
ATOM   2481  CA  GLN   168      37.524  56.400  37.063  1.00  0.00           C
ATOM   2482  HA  GLN   168      36.844  55.564  36.889  1.00  0.00           H
ATOM   2483  CB  GLN   168      37.173  57.605  36.156  1.00  0.00           C
ATOM   2484  HB2 GLN   168      36.165  57.993  36.297  1.00  0.00           H
ATOM   2485  HB3 GLN   168      37.880  58.349  36.522  1.00  0.00           H
ATOM   2486  CG  GLN   168      37.282  57.469  34.632  1.00  0.00           C
ATOM   2487  HG2 GLN   168      37.012  58.455  34.255  1.00  0.00           H
ATOM   2488  HG3 GLN   168      38.234  57.003  34.380  1.00  0.00           H
ATOM   2489  CD  GLN   168      36.197  56.592  34.032  1.00  0.00           C
ATOM   2490  OE1 GLN   168      35.008  56.924  33.925  1.00  0.00           O
ATOM   2491  NE2 GLN   168      36.564  55.446  33.603  1.00  0.00           N
ATOM   2492 HE21 GLN   168      37.554  55.249  33.562  1.00  0.00           H
ATOM   2493 HE22 GLN   168      35.820  54.934  33.151  1.00  0.00           H
ATOM   2494  C   GLN   168      39.008  56.027  36.874  1.00  0.00           C
ATOM   2495  O   GLN   168      39.899  56.766  36.477  1.00  0.00           O
ATOM   2496  N   ALA   169      39.213  54.732  36.754  1.00  0.00           N
ATOM   2497  H   ALA   169      38.492  54.149  37.153  1.00  0.00           H
ATOM   2498  CA  ALA   169      40.380  54.096  36.322  1.00  0.00           C
ATOM   2499  HA  ALA   169      41.296  54.676  36.437  1.00  0.00           H
ATOM   2500  CB  ALA   169      40.524  52.861  37.183  1.00  0.00           C
ATOM   2501  HB1 ALA   169      39.616  52.273  37.055  1.00  0.00           H
ATOM   2502  HB2 ALA   169      41.375  52.249  36.883  1.00  0.00           H
ATOM   2503  HB3 ALA   169      40.595  53.164  38.227  1.00  0.00           H
ATOM   2504  C   ALA   169      40.373  53.922  34.826  1.00  0.00           C
ATOM   2505  O   ALA   169      39.474  54.455  34.115  1.00  0.00           O
ATOM   2506  N   SER   170      41.404  53.175  34.439  1.00  0.00           N
ATOM   2507  H   SER   170      41.973  52.812  35.189  1.00  0.00           H
ATOM   2508  CA  SER   170      41.573  52.641  33.049  1.00  0.00           C
ATOM   2509  HA  SER   170      40.644  52.792  32.499  1.00  0.00           H
ATOM   2510  CB  SER   170      42.824  53.204  32.339  1.00  0.00           C
ATOM   2511  HB2 SER   170      42.579  54.227  32.056  1.00  0.00           H
ATOM   2512  HB3 SER   170      43.624  53.270  33.076  1.00  0.00           H
ATOM   2513  OG  SER   170      43.164  52.440  31.203  1.00  0.00           O
ATOM   2514  HG  SER   170      42.802  52.858  30.418  1.00  0.00           H
ATOM   2515  C   SER   170      41.632  51.085  33.064  1.00  0.00           C
ATOM   2516  O   SER   170      42.074  50.521  34.002  1.00  0.00           O
ATOM   2517  N   TYR   171      41.153  50.446  32.013  1.00  0.00           N
ATOM   2518  H   TYR   171      41.129  50.957  31.143  1.00  0.00           H
ATOM   2519  CA  TYR   171      40.693  49.085  31.980  1.00  0.00           C
ATOM   2520  HA  TYR   171      41.095  48.583  32.861  1.00  0.00           H
ATOM   2521  CB  TYR   171      39.110  49.019  32.148  1.00  0.00           C
ATOM   2522  HB2 TYR   171      38.661  49.166  31.165  1.00  0.00           H
ATOM   2523  HB3 TYR   171      38.680  48.098  32.542  1.00  0.00           H
ATOM   2524  CG  TYR   171      38.468  50.042  33.069  1.00  0.00           C
ATOM   2525  CD1 TYR   171      37.553  51.029  32.610  1.00  0.00           C
ATOM   2526  HD1 TYR   171      37.379  51.066  31.544  1.00  0.00           H
ATOM   2527  CE1 TYR   171      36.785  51.856  33.554  1.00  0.00           C
ATOM   2528  HE1 TYR   171      36.086  52.616  33.237  1.00  0.00           H
ATOM   2529  CZ  TYR   171      37.159  51.769  34.941  1.00  0.00           C
ATOM   2530  OH  TYR   171      36.634  52.618  35.801  1.00  0.00           O
ATOM   2531  HH  TYR   171      35.915  53.108  35.394  1.00  0.00           H
ATOM   2532  CE2 TYR   171      38.026  50.767  35.350  1.00  0.00           C
ATOM   2533  HE2 TYR   171      38.184  50.662  36.413  1.00  0.00           H
ATOM   2534  CD2 TYR   171      38.715  49.856  34.473  1.00  0.00           C
ATOM   2535  HD2 TYR   171      39.392  49.085  34.810  1.00  0.00           H
ATOM   2536  C   TYR   171      40.852  48.387  30.608  1.00  0.00           C
ATOM   2537  O   TYR   171      40.668  48.987  29.561  1.00  0.00           O
ATOM   2538  N   LYS   172      41.503  47.196  30.661  1.00  0.00           N
ATOM   2539  H   LYS   172      41.715  46.795  31.563  1.00  0.00           H
ATOM   2540  CA  LYS   172      41.903  46.539  29.445  1.00  0.00           C
ATOM   2541  HA  LYS   172      41.292  46.873  28.606  1.00  0.00           H
ATOM   2542  CB  LYS   172      43.410  46.867  29.215  1.00  0.00           C
ATOM   2543  HB2 LYS   172      43.913  46.474  30.100  1.00  0.00           H
ATOM   2544  HB3 LYS   172      43.616  46.325  28.292  1.00  0.00           H
ATOM   2545  CG  LYS   172      43.827  48.314  29.087  1.00  0.00           C
ATOM   2546  HG2 LYS   172      43.094  48.984  28.640  1.00  0.00           H
ATOM   2547  HG3 LYS   172      44.029  48.631  30.110  1.00  0.00           H
ATOM   2548  CD  LYS   172      45.150  48.356  28.330  1.00  0.00           C
ATOM   2549  HD2 LYS   172      45.870  47.706  28.828  1.00  0.00           H
ATOM   2550  HD3 LYS   172      44.930  48.106  27.292  1.00  0.00           H
ATOM   2551  CE  LYS   172      45.658  49.834  28.300  1.00  0.00           C
ATOM   2552  HE2 LYS   172      44.980  50.523  27.796  1.00  0.00           H
ATOM   2553  HE3 LYS   172      45.809  50.142  29.334  1.00  0.00           H
ATOM   2554  NZ  LYS   172      46.994  49.882  27.626  1.00  0.00           N
ATOM   2555  HZ1 LYS   172      46.934  49.550  26.674  1.00  0.00           H
ATOM   2556  HZ2 LYS   172      47.276  50.851  27.642  1.00  0.00           H
ATOM   2557  HZ3 LYS   172      47.662  49.348  28.165  1.00  0.00           H
ATOM   2558  C   LYS   172      41.740  45.037  29.545  1.00  0.00           C
ATOM   2559  O   LYS   172      41.799  44.433  30.631  1.00  0.00           O
ATOM   2560  N   ILE   173      41.556  44.527  28.344  1.00  0.00           N
ATOM   2561  H   ILE   173      41.556  45.236  27.625  1.00  0.00           H
ATOM   2562  CA  ILE   173      41.297  43.131  27.955  1.00  0.00           C
ATOM   2563  HA  ILE   173      41.334  42.549  28.877  1.00  0.00           H
ATOM   2564  CB  ILE   173      39.943  42.871  27.311  1.00  0.00           C
ATOM   2565  HB  ILE   173      39.702  41.824  27.130  1.00  0.00           H
ATOM   2566  CG2 ILE   173      38.869  43.448  28.356  1.00  0.00           C
ATOM   2567 HG21 ILE   173      39.238  43.305  29.372  1.00  0.00           H
ATOM   2568 HG22 ILE   173      38.786  44.527  28.218  1.00  0.00           H
ATOM   2569 HG23 ILE   173      37.838  43.161  28.156  1.00  0.00           H
ATOM   2570  CG1 ILE   173      39.816  43.530  25.919  1.00  0.00           C
ATOM   2571 HG12 ILE   173      40.296  44.498  26.064  1.00  0.00           H
ATOM   2572 HG13 ILE   173      40.514  43.027  25.249  1.00  0.00           H
ATOM   2573  CD1 ILE   173      38.456  43.634  25.328  1.00  0.00           C
ATOM   2574 HD11 ILE   173      37.713  44.088  25.982  1.00  0.00           H
ATOM   2575 HD12 ILE   173      38.461  44.180  24.384  1.00  0.00           H
ATOM   2576 HD13 ILE   173      37.974  42.675  25.137  1.00  0.00           H
ATOM   2577  C   ILE   173      42.450  42.523  27.112  1.00  0.00           C
ATOM   2578  O   ILE   173      42.935  43.147  26.171  1.00  0.00           O
ATOM   2579  N   PHE   174      42.761  41.287  27.378  1.00  0.00           N
ATOM   2580  H   PHE   174      42.175  40.767  28.016  1.00  0.00           H
ATOM   2581  CA  PHE   174      43.947  40.625  26.955  1.00  0.00           C
ATOM   2582  HA  PHE   174      44.458  41.280  26.252  1.00  0.00           H
ATOM   2583  CB  PHE   174      44.932  40.524  28.107  1.00  0.00           C
ATOM   2584  HB2 PHE   174      44.386  40.015  28.901  1.00  0.00           H
ATOM   2585  HB3 PHE   174      45.836  39.988  27.817  1.00  0.00           H
ATOM   2586  CG  PHE   174      45.471  41.885  28.638  1.00  0.00           C
ATOM   2587  CD1 PHE   174      44.718  42.728  29.493  1.00  0.00           C
ATOM   2588  HD1 PHE   174      43.850  42.461  30.078  1.00  0.00           H
ATOM   2589  CE1 PHE   174      45.302  43.958  29.908  1.00  0.00           C
ATOM   2590  HE1 PHE   174      44.758  44.415  30.721  1.00  0.00           H
ATOM   2591  CZ  PHE   174      46.546  44.423  29.436  1.00  0.00           C
ATOM   2592  HZ  PHE   174      46.919  45.335  29.878  1.00  0.00           H
ATOM   2593  CE2 PHE   174      47.290  43.602  28.583  1.00  0.00           C
ATOM   2594  HE2 PHE   174      48.344  43.825  28.512  1.00  0.00           H
ATOM   2595  CD2 PHE   174      46.816  42.307  28.253  1.00  0.00           C
ATOM   2596  HD2 PHE   174      47.425  41.690  27.609  1.00  0.00           H
ATOM   2597  C   PHE   174      43.678  39.277  26.347  1.00  0.00           C
ATOM   2598  O   PHE   174      42.872  38.528  26.819  1.00  0.00           O
ATOM   2599  N   LYS   175      44.357  38.963  25.273  1.00  0.00           N
ATOM   2600  H   LYS   175      44.969  39.708  24.971  1.00  0.00           H
ATOM   2601  CA  LYS   175      44.275  37.667  24.528  1.00  0.00           C
ATOM   2602  HA  LYS   175      43.578  36.995  25.030  1.00  0.00           H
ATOM   2603  CB  LYS   175      43.840  37.911  23.064  1.00  0.00           C
ATOM   2604  HB2 LYS   175      42.804  38.193  23.245  1.00  0.00           H
ATOM   2605  HB3 LYS   175      44.401  38.668  22.515  1.00  0.00           H
ATOM   2606  CG  LYS   175      43.743  36.601  22.205  1.00  0.00           C
ATOM   2607  HG2 LYS   175      44.785  36.324  22.045  1.00  0.00           H
ATOM   2608  HG3 LYS   175      43.263  35.784  22.745  1.00  0.00           H
ATOM   2609  CD  LYS   175      42.980  36.936  20.881  1.00  0.00           C
ATOM   2610  HD2 LYS   175      42.011  37.349  21.157  1.00  0.00           H
ATOM   2611  HD3 LYS   175      43.471  37.755  20.356  1.00  0.00           H
ATOM   2612  CE  LYS   175      42.869  35.710  19.946  1.00  0.00           C
ATOM   2613  HE2 LYS   175      43.838  35.250  19.754  1.00  0.00           H
ATOM   2614  HE3 LYS   175      42.255  35.020  20.525  1.00  0.00           H
ATOM   2615  NZ  LYS   175      42.233  36.076  18.664  1.00  0.00           N
ATOM   2616  HZ1 LYS   175      42.800  36.717  18.127  1.00  0.00           H
ATOM   2617  HZ2 LYS   175      41.861  35.260  18.201  1.00  0.00           H
ATOM   2618  HZ3 LYS   175      41.481  36.652  19.015  1.00  0.00           H
ATOM   2619  C   LYS   175      45.649  37.000  24.517  1.00  0.00           C
ATOM   2620  O   LYS   175      46.647  37.717  24.570  1.00  0.00           O
ATOM   2621  N   MET   176      45.769  35.651  24.485  1.00  0.00           N
ATOM   2622  H   MET   176      44.942  35.111  24.278  1.00  0.00           H
ATOM   2623  CA  MET   176      46.971  34.940  24.821  1.00  0.00           C
ATOM   2624  HA  MET   176      47.837  35.544  24.552  1.00  0.00           H
ATOM   2625  CB  MET   176      47.065  34.661  26.324  1.00  0.00           C
ATOM   2626  HB2 MET   176      46.322  33.902  26.567  1.00  0.00           H
ATOM   2627  HB3 MET   176      48.123  34.506  26.538  1.00  0.00           H
ATOM   2628  CG  MET   176      46.871  35.981  27.178  1.00  0.00           C
ATOM   2629  HG2 MET   176      47.650  36.667  26.845  1.00  0.00           H
ATOM   2630  HG3 MET   176      45.954  36.533  26.977  1.00  0.00           H
ATOM   2631  SD  MET   176      46.952  35.720  28.969  1.00  0.00           S
ATOM   2632  CE  MET   176      45.283  35.103  29.286  1.00  0.00           C
ATOM   2633  HE1 MET   176      45.146  34.048  29.047  1.00  0.00           H
ATOM   2634  HE2 MET   176      45.058  35.174  30.350  1.00  0.00           H
ATOM   2635  HE3 MET   176      44.535  35.741  28.816  1.00  0.00           H
ATOM   2636  C   MET   176      47.041  33.563  24.083  1.00  0.00           C
ATOM   2637  O   MET   176      46.046  32.810  23.896  1.00  0.00           O
ATOM   2638  N   GLU   177      48.242  33.371  23.561  1.00  0.00           N
ATOM   2639  H   GLU   177      48.974  34.054  23.695  1.00  0.00           H
ATOM   2640  CA  GLU   177      48.636  32.147  22.848  1.00  0.00           C
ATOM   2641  HA  GLU   177      48.094  31.305  23.279  1.00  0.00           H
ATOM   2642  CB  GLU   177      48.372  32.215  21.348  1.00  0.00           C
ATOM   2643  HB2 GLU   177      48.865  33.046  20.842  1.00  0.00           H
ATOM   2644  HB3 GLU   177      48.664  31.245  20.944  1.00  0.00           H
ATOM   2645  CG  GLU   177      46.898  32.201  21.020  1.00  0.00           C
ATOM   2646  HG2 GLU   177      46.311  31.458  21.559  1.00  0.00           H
ATOM   2647  HG3 GLU   177      46.626  33.227  21.267  1.00  0.00           H
ATOM   2648  CD  GLU   177      46.535  32.127  19.528  1.00  0.00           C
ATOM   2649  OE1 GLU   177      47.021  31.164  18.841  1.00  0.00           O
ATOM   2650  OE2 GLU   177      45.879  33.016  18.932  1.00  0.00           O
ATOM   2651  C   GLU   177      50.096  31.747  23.087  1.00  0.00           C
ATOM   2652  O   GLU   177      50.981  32.577  23.197  1.00  0.00           O
ATOM   2653  N   LYS   178      50.349  30.461  23.175  1.00  0.00           N
ATOM   2654  H   LYS   178      49.590  29.800  23.089  1.00  0.00           H
ATOM   2655  CA  LYS   178      51.573  29.802  23.676  1.00  0.00           C
ATOM   2656  HA  LYS   178      51.170  28.883  24.101  1.00  0.00           H
ATOM   2657  CB  LYS   178      52.582  29.559  22.464  1.00  0.00           C
ATOM   2658  HB2 LYS   178      53.071  30.488  22.171  1.00  0.00           H
ATOM   2659  HB3 LYS   178      53.406  28.925  22.793  1.00  0.00           H
ATOM   2660  CG  LYS   178      51.939  28.911  21.279  1.00  0.00           C
ATOM   2661  HG2 LYS   178      51.457  27.963  21.523  1.00  0.00           H
ATOM   2662  HG3 LYS   178      51.053  29.495  21.031  1.00  0.00           H
ATOM   2663  CD  LYS   178      52.770  28.814  20.025  1.00  0.00           C
ATOM   2664  HD2 LYS   178      53.182  29.774  19.712  1.00  0.00           H
ATOM   2665  HD3 LYS   178      53.631  28.191  20.267  1.00  0.00           H
ATOM   2666  CE  LYS   178      52.093  28.132  18.853  1.00  0.00           C
ATOM   2667  HE2 LYS   178      51.685  27.201  19.249  1.00  0.00           H
ATOM   2668  HE3 LYS   178      51.335  28.708  18.322  1.00  0.00           H
ATOM   2669  NZ  LYS   178      53.110  27.933  17.781  1.00  0.00           N
ATOM   2670  HZ1 LYS   178      52.717  27.778  16.864  1.00  0.00           H
ATOM   2671  HZ2 LYS   178      53.707  28.747  17.743  1.00  0.00           H
ATOM   2672  HZ3 LYS   178      53.678  27.128  18.003  1.00  0.00           H
ATOM   2673  C   LYS   178      52.147  30.398  24.986  1.00  0.00           C
ATOM   2674  O   LYS   178      53.345  30.672  25.103  1.00  0.00           O
ATOM   2675  N   GLY   179      51.232  30.737  25.840  1.00  0.00           N
ATOM   2676  H   GLY   179      50.333  30.279  25.785  1.00  0.00           H
ATOM   2677  CA  GLY   179      51.516  31.552  27.018  1.00  0.00           C
ATOM   2678  HA2 GLY   179      50.819  31.456  27.850  1.00  0.00           H
ATOM   2679  HA3 GLY   179      52.452  31.179  27.434  1.00  0.00           H
ATOM   2680  C   GLY   179      51.643  33.095  26.874  1.00  0.00           C
ATOM   2681  O   GLY   179      51.444  33.901  27.807  1.00  0.00           O
ATOM   2682  N   LYS   180      52.037  33.578  25.676  1.00  0.00           N
ATOM   2683  H   LYS   180      52.176  32.919  24.924  1.00  0.00           H
ATOM   2684  CA  LYS   180      52.346  34.982  25.341  1.00  0.00           C
ATOM   2685  HA  LYS   180      52.892  35.366  26.203  1.00  0.00           H
ATOM   2686  CB  LYS   180      53.203  35.215  24.132  1.00  0.00           C
ATOM   2687  HB2 LYS   180      52.831  34.882  23.163  1.00  0.00           H
ATOM   2688  HB3 LYS   180      53.438  36.277  24.061  1.00  0.00           H
ATOM   2689  CG  LYS   180      54.582  34.444  24.395  1.00  0.00           C
ATOM   2690  HG2 LYS   180      54.953  34.535  25.415  1.00  0.00           H
ATOM   2691  HG3 LYS   180      54.525  33.375  24.194  1.00  0.00           H
ATOM   2692  CD  LYS   180      55.618  35.000  23.427  1.00  0.00           C
ATOM   2693  HD2 LYS   180      55.486  34.428  22.509  1.00  0.00           H
ATOM   2694  HD3 LYS   180      55.507  36.052  23.163  1.00  0.00           H
ATOM   2695  CE  LYS   180      57.072  34.915  23.846  1.00  0.00           C
ATOM   2696  HE2 LYS   180      57.289  33.860  24.017  1.00  0.00           H
ATOM   2697  HE3 LYS   180      57.681  35.131  22.969  1.00  0.00           H
ATOM   2698  NZ  LYS   180      57.354  35.714  25.067  1.00  0.00           N
ATOM   2699  HZ1 LYS   180      58.229  35.335  25.400  1.00  0.00           H
ATOM   2700  HZ2 LYS   180      57.349  36.724  25.079  1.00  0.00           H
ATOM   2701  HZ3 LYS   180      56.689  35.380  25.750  1.00  0.00           H
ATOM   2702  C   LYS   180      51.029  35.717  25.290  1.00  0.00           C
ATOM   2703  O   LYS   180      50.128  35.205  24.612  1.00  0.00           O
ATOM   2704  N   VAL   181      50.971  36.986  25.704  1.00  0.00           N
ATOM   2705  H   VAL   181      51.872  37.341  25.991  1.00  0.00           H
ATOM   2706  CA  VAL   181      49.902  37.914  25.299  1.00  0.00           C
ATOM   2707  HA  VAL   181      48.900  37.494  25.386  1.00  0.00           H
ATOM   2708  CB  VAL   181      50.058  39.239  26.091  1.00  0.00           C
ATOM   2709  HB  VAL   181      51.059  39.643  25.949  1.00  0.00           H
ATOM   2710  CG1 VAL   181      49.212  40.415  25.489  1.00  0.00           C
ATOM   2711 HG11 VAL   181      49.525  40.543  24.453  1.00  0.00           H
ATOM   2712 HG12 VAL   181      48.224  39.961  25.412  1.00  0.00           H
ATOM   2713 HG13 VAL   181      49.130  41.296  26.125  1.00  0.00           H
ATOM   2714  CG2 VAL   181      49.702  38.961  27.536  1.00  0.00           C
ATOM   2715 HG21 VAL   181      48.923  38.224  27.728  1.00  0.00           H
ATOM   2716 HG22 VAL   181      50.605  38.552  27.989  1.00  0.00           H
ATOM   2717 HG23 VAL   181      49.264  39.819  28.048  1.00  0.00           H
ATOM   2718  C   VAL   181      50.259  38.150  23.743  1.00  0.00           C
ATOM   2719  O   VAL   181      51.395  38.406  23.256  1.00  0.00           O
ATOM   2720  N   VAL   182      49.125  38.029  22.979  1.00  0.00           N
ATOM   2721  H   VAL   182      48.294  37.870  23.530  1.00  0.00           H
ATOM   2722  CA  VAL   182      49.112  38.057  21.510  1.00  0.00           C
ATOM   2723  HA  VAL   182      50.123  38.319  21.200  1.00  0.00           H
ATOM   2724  CB  VAL   182      48.654  36.690  20.905  1.00  0.00           C
ATOM   2725  HB  VAL   182      49.213  35.929  21.452  1.00  0.00           H
ATOM   2726  CG1 VAL   182      47.109  36.619  21.046  1.00  0.00           C
ATOM   2727 HG11 VAL   182      46.845  35.588  20.811  1.00  0.00           H
ATOM   2728 HG12 VAL   182      46.877  36.826  22.091  1.00  0.00           H
ATOM   2729 HG13 VAL   182      46.605  37.281  20.342  1.00  0.00           H
ATOM   2730  CG2 VAL   182      48.998  36.449  19.395  1.00  0.00           C
ATOM   2731 HG21 VAL   182      48.342  36.947  18.681  1.00  0.00           H
ATOM   2732 HG22 VAL   182      50.042  36.714  19.231  1.00  0.00           H
ATOM   2733 HG23 VAL   182      48.786  35.386  19.276  1.00  0.00           H
ATOM   2734  C   VAL   182      48.349  39.298  20.944  1.00  0.00           C
ATOM   2735  O   VAL   182      48.534  39.722  19.832  1.00  0.00           O
ATOM   2736  N   LYS   183      47.442  39.897  21.714  1.00  0.00           N
ATOM   2737  H   LYS   183      47.313  39.558  22.657  1.00  0.00           H
ATOM   2738  CA  LYS   183      46.709  41.126  21.409  1.00  0.00           C
ATOM   2739  HA  LYS   183      47.381  41.895  21.028  1.00  0.00           H
ATOM   2740  CB  LYS   183      45.591  40.937  20.296  1.00  0.00           C
ATOM   2741  HB2 LYS   183      45.951  40.342  19.457  1.00  0.00           H
ATOM   2742  HB3 LYS   183      44.824  40.306  20.746  1.00  0.00           H
ATOM   2743  CG  LYS   183      44.948  42.223  19.776  1.00  0.00           C
ATOM   2744  HG2 LYS   183      44.510  42.775  20.609  1.00  0.00           H
ATOM   2745  HG3 LYS   183      45.653  42.869  19.253  1.00  0.00           H
ATOM   2746  CD  LYS   183      43.827  42.018  18.695  1.00  0.00           C
ATOM   2747  HD2 LYS   183      44.382  41.570  17.870  1.00  0.00           H
ATOM   2748  HD3 LYS   183      43.188  41.282  19.180  1.00  0.00           H
ATOM   2749  CE  LYS   183      43.124  43.361  18.273  1.00  0.00           C
ATOM   2750  HE2 LYS   183      42.971  43.910  19.202  1.00  0.00           H
ATOM   2751  HE3 LYS   183      43.795  43.985  17.682  1.00  0.00           H
ATOM   2752  NZ  LYS   183      41.902  43.278  17.488  1.00  0.00           N
ATOM   2753  HZ1 LYS   183      41.338  42.556  17.912  1.00  0.00           H
ATOM   2754  HZ2 LYS   183      41.328  44.103  17.596  1.00  0.00           H
ATOM   2755  HZ3 LYS   183      42.073  42.852  16.588  1.00  0.00           H
ATOM   2756  C   LYS   183      46.190  41.658  22.717  1.00  0.00           C
ATOM   2757  O   LYS   183      45.783  40.860  23.597  1.00  0.00           O
ATOM   2758  N   SER   184      46.085  42.969  22.946  1.00  0.00           N
ATOM   2759  H   SER   184      46.630  43.537  22.314  1.00  0.00           H
ATOM   2760  CA  SER   184      45.488  43.695  24.075  1.00  0.00           C
ATOM   2761  HA  SER   184      44.652  43.095  24.434  1.00  0.00           H
ATOM   2762  CB  SER   184      46.541  43.870  25.222  1.00  0.00           C
ATOM   2763  HB2 SER   184      46.065  44.299  26.104  1.00  0.00           H
ATOM   2764  HB3 SER   184      46.830  42.893  25.609  1.00  0.00           H
ATOM   2765  OG  SER   184      47.746  44.552  24.932  1.00  0.00           O
ATOM   2766  HG  SER   184      48.320  44.021  24.376  1.00  0.00           H
ATOM   2767  C   SER   184      44.793  45.005  23.597  1.00  0.00           C
ATOM   2768  O   SER   184      45.325  45.733  22.731  1.00  0.00           O
ATOM   2769  N   VAL   185      43.592  45.306  24.033  1.00  0.00           N
ATOM   2770  H   VAL   185      43.238  44.696  24.756  1.00  0.00           H
ATOM   2771  CA  VAL   185      42.859  46.540  23.748  1.00  0.00           C
ATOM   2772  HA  VAL   185      43.522  47.253  23.258  1.00  0.00           H
ATOM   2773  CB  VAL   185      41.738  46.364  22.720  1.00  0.00           C
ATOM   2774  HB  VAL   185      41.270  47.344  22.635  1.00  0.00           H
ATOM   2775  CG1 VAL   185      42.213  46.027  21.345  1.00  0.00           C
ATOM   2776 HG11 VAL   185      42.593  45.009  21.249  1.00  0.00           H
ATOM   2777 HG12 VAL   185      41.449  46.217  20.591  1.00  0.00           H
ATOM   2778 HG13 VAL   185      42.890  46.815  21.016  1.00  0.00           H
ATOM   2779  CG2 VAL   185      40.651  45.395  23.197  1.00  0.00           C
ATOM   2780 HG21 VAL   185      40.345  45.628  24.217  1.00  0.00           H
ATOM   2781 HG22 VAL   185      39.825  45.396  22.485  1.00  0.00           H
ATOM   2782 HG23 VAL   185      41.052  44.385  23.129  1.00  0.00           H
ATOM   2783  C   VAL   185      42.287  47.224  24.970  1.00  0.00           C
ATOM   2784  O   VAL   185      42.055  46.594  25.992  1.00  0.00           O
ATOM   2785  N   GLU   186      42.136  48.538  24.903  1.00  0.00           N
ATOM   2786  H   GLU   186      42.604  49.065  24.180  1.00  0.00           H
ATOM   2787  CA  GLU   186      41.483  49.277  25.975  1.00  0.00           C
ATOM   2788  HA  GLU   186      41.664  48.731  26.901  1.00  0.00           H
ATOM   2789  CB  GLU   186      42.304  50.617  26.048  1.00  0.00           C
ATOM   2790  HB2 GLU   186      43.355  50.343  26.128  1.00  0.00           H
ATOM   2791  HB3 GLU   186      42.280  51.202  25.129  1.00  0.00           H
ATOM   2792  CG  GLU   186      41.861  51.513  27.282  1.00  0.00           C
ATOM   2793  HG2 GLU   186      40.933  52.053  27.089  1.00  0.00           H
ATOM   2794  HG3 GLU   186      41.638  50.864  28.128  1.00  0.00           H
ATOM   2795  CD  GLU   186      42.741  52.748  27.768  1.00  0.00           C
ATOM   2796  OE1 GLU   186      42.330  53.377  28.781  1.00  0.00           O
ATOM   2797  OE2 GLU   186      43.830  52.929  27.241  1.00  0.00           O
ATOM   2798  C   GLU   186      39.981  49.554  25.804  1.00  0.00           C
ATOM   2799  O   GLU   186      39.497  49.650  24.724  1.00  0.00           O
ATOM   2800  N   LEU   187      39.273  49.594  26.921  1.00  0.00           N
ATOM   2801  H   LEU   187      39.709  49.571  27.833  1.00  0.00           H
ATOM   2802  CA  LEU   187      37.844  49.796  26.942  1.00  0.00           C
ATOM   2803  HA  LEU   187      37.432  49.380  26.023  1.00  0.00           H
ATOM   2804  CB  LEU   187      37.265  49.065  28.179  1.00  0.00           C
ATOM   2805  HB2 LEU   187      37.722  49.489  29.073  1.00  0.00           H
ATOM   2806  HB3 LEU   187      36.200  49.291  28.222  1.00  0.00           H
ATOM   2807  CG  LEU   187      37.452  47.522  28.296  1.00  0.00           C
ATOM   2808  HG  LEU   187      38.477  47.151  28.338  1.00  0.00           H
ATOM   2809  CD1 LEU   187      36.862  47.018  29.627  1.00  0.00           C
ATOM   2810 HD11 LEU   187      37.238  47.652  30.431  1.00  0.00           H
ATOM   2811 HD12 LEU   187      35.774  47.098  29.624  1.00  0.00           H
ATOM   2812 HD13 LEU   187      37.266  46.025  29.818  1.00  0.00           H
ATOM   2813  CD2 LEU   187      36.851  46.752  27.136  1.00  0.00           C
ATOM   2814 HD21 LEU   187      36.993  45.715  27.440  1.00  0.00           H
ATOM   2815 HD22 LEU   187      35.804  47.055  27.101  1.00  0.00           H
ATOM   2816 HD23 LEU   187      37.356  46.925  26.186  1.00  0.00           H
ATOM   2817  C   LEU   187      37.560  51.274  27.113  1.00  0.00           C
ATOM   2818  O   LEU   187      37.893  51.922  28.109  1.00  0.00           O
ATOM   2819  N   ASP   188      36.802  51.793  26.181  1.00  0.00           N
ATOM   2820  H   ASP   188      36.688  51.130  25.427  1.00  0.00           H
ATOM   2821  CA  ASP   188      35.949  52.975  26.387  1.00  0.00           C
ATOM   2822  HA  ASP   188      36.584  53.743  26.829  1.00  0.00           H
ATOM   2823  CB  ASP   188      35.519  53.604  25.035  1.00  0.00           C
ATOM   2824  HB2 ASP   188      34.967  52.859  24.461  1.00  0.00           H
ATOM   2825  HB3 ASP   188      34.970  54.514  25.279  1.00  0.00           H
ATOM   2826  CG  ASP   188      36.650  53.985  24.108  1.00  0.00           C
ATOM   2827  OD1 ASP   188      36.500  54.280  22.921  1.00  0.00           O
ATOM   2828  OD2 ASP   188      37.801  54.128  24.577  1.00  0.00           O
ATOM   2829  C   ASP   188      34.741  52.573  27.267  1.00  0.00           C
ATOM   2830  O   ASP   188      33.832  51.821  26.822  1.00  0.00           O
ATOM   2831  N   ALA   189      34.891  52.969  28.520  1.00  0.00           N
ATOM   2832  H   ALA   189      35.798  53.397  28.644  1.00  0.00           H
ATOM   2833  CA  ALA   189      33.904  52.742  29.621  1.00  0.00           C
ATOM   2834  HA  ALA   189      32.885  52.582  29.264  1.00  0.00           H
ATOM   2835  CB  ALA   189      34.155  51.291  30.158  1.00  0.00           C
ATOM   2836  HB1 ALA   189      34.001  50.575  29.352  1.00  0.00           H
ATOM   2837  HB2 ALA   189      35.161  51.185  30.562  1.00  0.00           H
ATOM   2838  HB3 ALA   189      33.401  51.187  30.940  1.00  0.00           H
ATOM   2839  C   ALA   189      33.933  53.824  30.698  1.00  0.00           C
ATOM   2840  O   ALA   189      34.143  53.476  31.903  1.00  0.00           O
ATOM   2841  N   PRO   190      33.770  55.088  30.320  1.00  0.00           N
ATOM   2842  CD  PRO   190      33.524  55.623  29.010  1.00  0.00           C
ATOM   2843  HD2 PRO   190      32.903  54.972  28.394  1.00  0.00           H
ATOM   2844  HD3 PRO   190      34.491  55.730  28.519  1.00  0.00           H
ATOM   2845  CG  PRO   190      32.949  57.008  29.101  1.00  0.00           C
ATOM   2846  HG2 PRO   190      31.886  56.995  29.340  1.00  0.00           H
ATOM   2847  HG3 PRO   190      33.238  57.667  28.282  1.00  0.00           H
ATOM   2848  CB  PRO   190      33.429  57.480  30.469  1.00  0.00           C
ATOM   2849  HB2 PRO   190      32.745  58.214  30.893  1.00  0.00           H
ATOM   2850  HB3 PRO   190      34.412  57.949  30.417  1.00  0.00           H
ATOM   2851  CA  PRO   190      33.372  56.132  31.255  1.00  0.00           C
ATOM   2852  HA  PRO   190      34.154  56.185  32.012  1.00  0.00           H
ATOM   2853  C   PRO   190      32.074  55.876  32.033  1.00  0.00           C
ATOM   2854  O   PRO   190      31.039  55.439  31.503  1.00  0.00           O
ATOM   2855  N   ASN   191      32.144  56.169  33.330  1.00  0.00           N
ATOM   2856  H   ASN   191      33.063  56.402  33.677  1.00  0.00           H
ATOM   2857  CA  ASN   191      31.124  55.913  34.322  1.00  0.00           C
ATOM   2858  HA  ASN   191      31.549  56.350  35.226  1.00  0.00           H
ATOM   2859  CB  ASN   191      29.933  56.764  34.019  1.00  0.00           C
ATOM   2860  HB2 ASN   191      29.575  56.602  33.003  1.00  0.00           H
ATOM   2861  HB3 ASN   191      29.184  56.484  34.758  1.00  0.00           H
ATOM   2862  CG  ASN   191      30.306  58.218  34.363  1.00  0.00           C
ATOM   2863  OD1 ASN   191      30.221  58.606  35.501  1.00  0.00           O
ATOM   2864  ND2 ASN   191      30.525  59.039  33.402  1.00  0.00           N
ATOM   2865 HD21 ASN   191      30.403  60.040  33.456  1.00  0.00           H
ATOM   2866 HD22 ASN   191      30.666  58.767  32.441  1.00  0.00           H
ATOM   2867  C   ASN   191      30.868  54.438  34.689  1.00  0.00           C
ATOM   2868  O   ASN   191      29.764  54.159  35.174  1.00  0.00           O
ATOM   2869  N   TYR   192      31.773  53.503  34.421  1.00  0.00           N
ATOM   2870  H   TYR   192      32.609  53.786  33.928  1.00  0.00           H
ATOM   2871  CA  TYR   192      31.681  52.087  34.871  1.00  0.00           C
ATOM   2872  HA  TYR   192      30.994  51.987  35.712  1.00  0.00           H
ATOM   2873  CB  TYR   192      31.269  51.150  33.742  1.00  0.00           C
ATOM   2874  HB2 TYR   192      32.171  51.033  33.140  1.00  0.00           H
ATOM   2875  HB3 TYR   192      31.112  50.141  34.122  1.00  0.00           H
ATOM   2876  CG  TYR   192      30.094  51.424  32.894  1.00  0.00           C
ATOM   2877  CD1 TYR   192      30.025  52.541  32.065  1.00  0.00           C
ATOM   2878  HD1 TYR   192      30.834  53.257  32.078  1.00  0.00           H
ATOM   2879  CE1 TYR   192      28.891  52.818  31.245  1.00  0.00           C
ATOM   2880  HE1 TYR   192      28.846  53.713  30.643  1.00  0.00           H
ATOM   2881  CZ  TYR   192      27.901  51.916  31.230  1.00  0.00           C
ATOM   2882  OH  TYR   192      26.751  52.138  30.447  1.00  0.00           O
ATOM   2883  HH  TYR   192      25.991  51.808  30.934  1.00  0.00           H
ATOM   2884  CE2 TYR   192      27.919  50.761  31.998  1.00  0.00           C
ATOM   2885  HE2 TYR   192      27.065  50.102  32.029  1.00  0.00           H
ATOM   2886  CD2 TYR   192      29.036  50.471  32.798  1.00  0.00           C
ATOM   2887  HD2 TYR   192      29.047  49.590  33.424  1.00  0.00           H
ATOM   2888  C   TYR   192      33.019  51.610  35.468  1.00  0.00           C
ATOM   2889  O   TYR   192      34.026  52.232  35.209  1.00  0.00           O
ATOM   2890  N   HIE   193      33.067  50.550  36.299  1.00  0.00           N
ATOM   2891  H   HIE   193      32.227  50.004  36.427  1.00  0.00           H
ATOM   2892  CA  HIE   193      34.185  49.987  37.020  1.00  0.00           C
ATOM   2893  HA  HIE   193      35.117  50.370  36.603  1.00  0.00           H
ATOM   2894  CB  HIE   193      34.121  50.316  38.552  1.00  0.00           C
ATOM   2895  HB2 HIE   193      33.580  51.237  38.769  1.00  0.00           H
ATOM   2896  HB3 HIE   193      33.541  49.589  39.120  1.00  0.00           H
ATOM   2897  CG  HIE   193      35.486  50.553  39.173  1.00  0.00           C
ATOM   2898  ND1 HIE   193      36.558  49.640  39.163  1.00  0.00           N
ATOM   2899  CE1 HIE   193      37.694  50.334  39.362  1.00  0.00           C
ATOM   2900  HE1 HIE   193      38.641  49.829  39.248  1.00  0.00           H
ATOM   2901  NE2 HIE   193      37.442  51.618  39.626  1.00  0.00           N
ATOM   2902  HE2 HIE   193      38.148  52.339  39.612  1.00  0.00           H
ATOM   2903  CD2 HIE   193      36.075  51.787  39.296  1.00  0.00           C
ATOM   2904  HD2 HIE   193      35.529  52.712  39.181  1.00  0.00           H
ATOM   2905  C   HIE   193      34.398  48.448  36.874  1.00  0.00           C
ATOM   2906  O   HIE   193      33.395  47.714  36.788  1.00  0.00           O
ATOM   2907  N   TYR   194      35.655  48.022  36.808  1.00  0.00           N
ATOM   2908  H   TYR   194      36.342  48.762  36.773  1.00  0.00           H
ATOM   2909  CA  TYR   194      36.052  46.690  36.333  1.00  0.00           C
ATOM   2910  HA  TYR   194      35.113  46.144  36.424  1.00  0.00           H
ATOM   2911  CB  TYR   194      36.377  46.666  34.826  1.00  0.00           C
ATOM   2912  HB2 TYR   194      37.256  47.268  34.591  1.00  0.00           H
ATOM   2913  HB3 TYR   194      36.714  45.655  34.596  1.00  0.00           H
ATOM   2914  CG  TYR   194      35.230  46.925  33.859  1.00  0.00           C
ATOM   2915  CD1 TYR   194      35.044  48.135  33.164  1.00  0.00           C
ATOM   2916  HD1 TYR   194      35.816  48.889  33.216  1.00  0.00           H
ATOM   2917  CE1 TYR   194      33.844  48.378  32.406  1.00  0.00           C
ATOM   2918  HE1 TYR   194      33.687  49.290  31.850  1.00  0.00           H
ATOM   2919  CZ  TYR   194      32.846  47.412  32.510  1.00  0.00           C
ATOM   2920  OH  TYR   194      31.595  47.601  31.978  1.00  0.00           O
ATOM   2921  HH  TYR   194      31.095  46.802  32.161  1.00  0.00           H
ATOM   2922  CE2 TYR   194      32.920  46.299  33.294  1.00  0.00           C
ATOM   2923  HE2 TYR   194      32.149  45.569  33.486  1.00  0.00           H
ATOM   2924  CD2 TYR   194      34.106  46.028  33.957  1.00  0.00           C
ATOM   2925  HD2 TYR   194      34.016  45.244  34.693  1.00  0.00           H
ATOM   2926  C   TYR   194      37.195  46.187  37.276  1.00  0.00           C
ATOM   2927  O   TYR   194      38.040  45.423  36.927  1.00  0.00           O
ATOM   2928  N   GLU   195      37.216  46.564  38.560  1.00  0.00           N
ATOM   2929  H   GLU   195      36.534  47.268  38.803  1.00  0.00           H
ATOM   2930  CA  GLU   195      37.999  45.943  39.626  1.00  0.00           C
ATOM   2931  HA  GLU   195      39.010  46.041  39.235  1.00  0.00           H
ATOM   2932  CB  GLU   195      37.897  46.807  40.923  1.00  0.00           C
ATOM   2933  HB2 GLU   195      37.992  47.888  40.814  1.00  0.00           H
ATOM   2934  HB3 GLU   195      36.856  46.765  41.242  1.00  0.00           H
ATOM   2935  CG  GLU   195      38.682  46.345  42.165  1.00  0.00           C
ATOM   2936  HG2 GLU   195      38.352  46.819  43.090  1.00  0.00           H
ATOM   2937  HG3 GLU   195      38.563  45.265  42.245  1.00  0.00           H
ATOM   2938  CD  GLU   195      40.171  46.584  41.926  1.00  0.00           C
ATOM   2939  OE1 GLU   195      40.875  45.720  41.336  1.00  0.00           O
ATOM   2940  OE2 GLU   195      40.631  47.661  42.329  1.00  0.00           O
ATOM   2941  C   GLU   195      37.717  44.360  39.790  1.00  0.00           C
ATOM   2942  O   GLU   195      36.543  43.955  39.772  1.00  0.00           O
ATOM   2943  N   GLU   196      38.751  43.448  39.943  1.00  0.00           N
ATOM   2944  H   GLU   196      39.639  43.811  39.626  1.00  0.00           H
ATOM   2945  CA  GLU   196      38.721  41.986  40.250  1.00  0.00           C
ATOM   2946  HA  GLU   196      39.551  41.375  39.893  1.00  0.00           H
ATOM   2947  CB  GLU   196      38.598  41.854  41.739  1.00  0.00           C
ATOM   2948  HB2 GLU   196      37.827  42.511  42.140  1.00  0.00           H
ATOM   2949  HB3 GLU   196      38.359  40.799  41.870  1.00  0.00           H
ATOM   2950  CG  GLU   196      39.851  42.122  42.540  1.00  0.00           C
ATOM   2951  HG2 GLU   196      40.576  41.346  42.293  1.00  0.00           H
ATOM   2952  HG3 GLU   196      40.178  43.138  42.322  1.00  0.00           H
ATOM   2953  CD  GLU   196      39.808  41.984  44.056  1.00  0.00           C
ATOM   2954  OE1 GLU   196      38.750  42.406  44.637  1.00  0.00           O
ATOM   2955  OE2 GLU   196      40.855  41.734  44.714  1.00  0.00           O
ATOM   2956  C   GLU   196      37.519  41.330  39.541  1.00  0.00           C
ATOM   2957  O   GLU   196      36.680  40.751  40.229  1.00  0.00           O
ATOM   2958  N   CYX   197      37.405  41.392  38.239  1.00  0.00           N
ATOM   2959  H   CYX   197      37.996  42.063  37.771  1.00  0.00           H
ATOM   2960  CA  CYX   197      36.398  40.708  37.511  1.00  0.00           C
ATOM   2961  HA  CYX   197      35.410  41.058  37.809  1.00  0.00           H
ATOM   2962  CB  CYX   197      36.628  41.182  36.096  1.00  0.00           C
ATOM   2963  HB2 CYX   197      37.677  41.073  35.821  1.00  0.00           H
ATOM   2964  HB3 CYX   197      35.964  40.621  35.439  1.00  0.00           H
ATOM   2965  SG  CYX   197      36.069  42.856  35.903  1.00  0.00           S
ATOM   2966  C   CYX   197      36.455  39.126  37.593  1.00  0.00           C
ATOM   2967  O   CYX   197      37.504  38.508  37.679  1.00  0.00           O
ATOM   2968  N   SER   198      35.256  38.581  37.716  1.00  0.00           N
ATOM   2969  H   SER   198      34.417  39.139  37.780  1.00  0.00           H
ATOM   2970  CA  SER   198      34.972  37.124  37.752  1.00  0.00           C
ATOM   2971  HA  SER   198      35.871  36.558  37.993  1.00  0.00           H
ATOM   2972  CB  SER   198      33.802  36.884  38.823  1.00  0.00           C
ATOM   2973  HB2 SER   198      32.868  37.369  38.540  1.00  0.00           H
ATOM   2974  HB3 SER   198      33.575  35.825  38.957  1.00  0.00           H
ATOM   2975  OG  SER   198      34.185  37.432  40.085  1.00  0.00           O
ATOM   2976  HG  SER   198      33.596  38.133  40.372  1.00  0.00           H
ATOM   2977  C   SER   198      34.499  36.751  36.334  1.00  0.00           C
ATOM   2978  O   SER   198      33.435  37.181  35.881  1.00  0.00           O
ATOM   2979  N   CYX   199      35.418  36.264  35.502  1.00  0.00           N
ATOM   2980  H   CYX   199      36.339  35.986  35.809  1.00  0.00           H
ATOM   2981  CA  CYX   199      35.072  35.923  34.090  1.00  0.00           C
ATOM   2982  HA  CYX   199      34.213  36.487  33.729  1.00  0.00           H
ATOM   2983  CB  CYX   199      36.290  36.229  33.156  1.00  0.00           C
ATOM   2984  HB2 CYX   199      37.134  35.597  33.433  1.00  0.00           H
ATOM   2985  HB3 CYX   199      36.080  35.994  32.112  1.00  0.00           H
ATOM   2986  SG  CYX   199      36.850  37.953  33.137  1.00  0.00           S
ATOM   2987  C   CYX   199      34.742  34.444  33.871  1.00  0.00           C
ATOM   2988  O   CYX   199      34.951  33.638  34.771  1.00  0.00           O
ATOM   2989  N   TYR   200      34.105  34.120  32.738  1.00  0.00           N
ATOM   2990  H   TYR   200      33.910  34.891  32.116  1.00  0.00           H
ATOM   2991  CA  TYR   200      33.646  32.774  32.337  1.00  0.00           C
ATOM   2992  HA  TYR   200      34.364  31.983  32.555  1.00  0.00           H
ATOM   2993  CB  TYR   200      32.423  32.312  33.128  1.00  0.00           C
ATOM   2994  HB2 TYR   200      32.207  31.278  32.861  1.00  0.00           H
ATOM   2995  HB3 TYR   200      32.770  32.417  34.157  1.00  0.00           H
ATOM   2996  CG  TYR   200      31.219  33.150  32.865  1.00  0.00           C
ATOM   2997  CD1 TYR   200      31.029  34.415  33.514  1.00  0.00           C
ATOM   2998  HD1 TYR   200      31.827  34.742  34.164  1.00  0.00           H
ATOM   2999  CE1 TYR   200      29.739  34.985  33.373  1.00  0.00           C
ATOM   3000  HE1 TYR   200      29.481  35.853  33.962  1.00  0.00           H
ATOM   3001  CZ  TYR   200      28.754  34.409  32.584  1.00  0.00           C
ATOM   3002  OH  TYR   200      27.560  35.010  32.364  1.00  0.00           O
ATOM   3003  HH  TYR   200      27.322  34.911  31.440  1.00  0.00           H
ATOM   3004  CE2 TYR   200      28.997  33.211  31.916  1.00  0.00           C
ATOM   3005  HE2 TYR   200      28.348  32.697  31.223  1.00  0.00           H
ATOM   3006  CD2 TYR   200      30.241  32.586  32.082  1.00  0.00           C
ATOM   3007  HD2 TYR   200      30.405  31.633  31.602  1.00  0.00           H
ATOM   3008  C   TYR   200      33.235  32.707  30.846  1.00  0.00           C
ATOM   3009  O   TYR   200      32.924  33.767  30.222  1.00  0.00           O
ATOM   3010  N   PRO   201      33.615  31.559  30.145  1.00  0.00           N
ATOM   3011  CD  PRO   201      34.235  30.436  30.724  1.00  0.00           C
ATOM   3012  HD2 PRO   201      33.506  30.058  31.441  1.00  0.00           H
ATOM   3013  HD3 PRO   201      35.238  30.569  31.130  1.00  0.00           H
ATOM   3014  CG  PRO   201      34.497  29.443  29.670  1.00  0.00           C
ATOM   3015  HG2 PRO   201      33.803  28.602  29.672  1.00  0.00           H
ATOM   3016  HG3 PRO   201      35.496  29.007  29.659  1.00  0.00           H
ATOM   3017  CB  PRO   201      34.257  30.198  28.387  1.00  0.00           C
ATOM   3018  HB2 PRO   201      33.896  29.413  27.723  1.00  0.00           H
ATOM   3019  HB3 PRO   201      35.208  30.600  28.038  1.00  0.00           H
ATOM   3020  CA  PRO   201      33.325  31.409  28.746  1.00  0.00           C
ATOM   3021  HA  PRO   201      33.569  32.277  28.133  1.00  0.00           H
ATOM   3022  C   PRO   201      31.852  31.031  28.520  1.00  0.00           C
ATOM   3023  O   PRO   201      31.244  30.264  29.307  1.00  0.00           O
ATOM   3024  N   ASN   202      31.211  31.577  27.481  1.00  0.00           N
ATOM   3025  H   ASN   202      31.717  32.175  26.844  1.00  0.00           H
ATOM   3026  CA  ASN   202      29.889  31.108  27.001  1.00  0.00           C
ATOM   3027  HA  ASN   202      29.768  30.037  27.163  1.00  0.00           H
ATOM   3028  CB  ASN   202      28.822  31.887  27.837  1.00  0.00           C
ATOM   3029  HB2 ASN   202      29.079  31.754  28.888  1.00  0.00           H
ATOM   3030  HB3 ASN   202      28.772  32.942  27.565  1.00  0.00           H
ATOM   3031  CG  ASN   202      27.391  31.346  27.605  1.00  0.00           C
ATOM   3032  OD1 ASN   202      27.238  30.222  27.059  1.00  0.00           O
ATOM   3033  ND2 ASN   202      26.445  32.073  28.166  1.00  0.00           N
ATOM   3034 HD21 ASN   202      25.509  31.694  28.167  1.00  0.00           H
ATOM   3035 HD22 ASN   202      26.779  32.859  28.705  1.00  0.00           H
ATOM   3036  C   ASN   202      29.610  31.406  25.561  1.00  0.00           C
ATOM   3037  O   ASN   202      29.804  32.487  25.087  1.00  0.00           O
ATOM   3038  N   ALA   203      29.196  30.405  24.789  1.00  0.00           N
ATOM   3039  H   ALA   203      29.286  29.457  25.126  1.00  0.00           H
ATOM   3040  CA  ALA   203      28.840  30.452  23.373  1.00  0.00           C
ATOM   3041  HA  ALA   203      28.561  29.450  23.045  1.00  0.00           H
ATOM   3042  CB  ALA   203      27.591  31.289  23.339  1.00  0.00           C
ATOM   3043  HB1 ALA   203      26.897  31.021  24.137  1.00  0.00           H
ATOM   3044  HB2 ALA   203      27.869  32.342  23.388  1.00  0.00           H
ATOM   3045  HB3 ALA   203      27.098  31.027  22.404  1.00  0.00           H
ATOM   3046  C   ALA   203      29.979  30.871  22.446  1.00  0.00           C
ATOM   3047  O   ALA   203      29.669  31.510  21.433  1.00  0.00           O
ATOM   3048  N   GLY   204      31.260  30.665  22.830  1.00  0.00           N
ATOM   3049  H   GLY   204      31.477  30.147  23.670  1.00  0.00           H
ATOM   3050  CA  GLY   204      32.456  31.064  22.085  1.00  0.00           C
ATOM   3051  HA2 GLY   204      33.336  30.526  22.437  1.00  0.00           H
ATOM   3052  HA3 GLY   204      32.317  30.943  21.010  1.00  0.00           H
ATOM   3053  C   GLY   204      32.784  32.591  22.182  1.00  0.00           C
ATOM   3054  O   GLY   204      33.742  33.008  21.546  1.00  0.00           O
ATOM   3055  N   GLU   205      32.094  33.396  22.988  1.00  0.00           N
ATOM   3056  H   GLU   205      31.399  32.966  23.580  1.00  0.00           H
ATOM   3057  CA  GLU   205      32.515  34.682  23.594  1.00  0.00           C
ATOM   3058  HA  GLU   205      33.399  35.016  23.051  1.00  0.00           H
ATOM   3059  CB  GLU   205      31.322  35.697  23.441  1.00  0.00           C
ATOM   3060  HB2 GLU   205      30.406  35.310  23.885  1.00  0.00           H
ATOM   3061  HB3 GLU   205      31.569  36.595  24.008  1.00  0.00           H
ATOM   3062  CG  GLU   205      31.021  36.120  21.972  1.00  0.00           C
ATOM   3063  HG2 GLU   205      30.407  37.021  21.938  1.00  0.00           H
ATOM   3064  HG3 GLU   205      31.969  36.348  21.483  1.00  0.00           H
ATOM   3065  CD  GLU   205      30.338  34.927  21.202  1.00  0.00           C
ATOM   3066  OE1 GLU   205      29.168  34.780  21.566  1.00  0.00           O
ATOM   3067  OE2 GLU   205      30.897  34.382  20.252  1.00  0.00           O
ATOM   3068  C   GLU   205      32.900  34.455  25.053  1.00  0.00           C
ATOM   3069  O   GLU   205      32.849  33.347  25.629  1.00  0.00           O
ATOM   3070  N   ILE   206      33.321  35.550  25.647  1.00  0.00           N
ATOM   3071  H   ILE   206      33.357  36.426  25.147  1.00  0.00           H
ATOM   3072  CA  ILE   206      33.740  35.679  27.046  1.00  0.00           C
ATOM   3073  HA  ILE   206      33.646  34.676  27.462  1.00  0.00           H
ATOM   3074  CB  ILE   206      35.274  36.079  27.169  1.00  0.00           C
ATOM   3075  HB  ILE   206      35.491  37.056  26.736  1.00  0.00           H
ATOM   3076  CG2 ILE   206      35.564  36.155  28.657  1.00  0.00           C
ATOM   3077 HG21 ILE   206      35.093  36.993  29.171  1.00  0.00           H
ATOM   3078 HG22 ILE   206      35.191  35.286  29.200  1.00  0.00           H
ATOM   3079 HG23 ILE   206      36.602  36.107  28.988  1.00  0.00           H
ATOM   3080  CG1 ILE   206      36.271  35.186  26.511  1.00  0.00           C
ATOM   3081 HG12 ILE   206      37.219  35.247  27.044  1.00  0.00           H
ATOM   3082 HG13 ILE   206      36.034  34.140  26.706  1.00  0.00           H
ATOM   3083  CD1 ILE   206      36.451  35.299  25.030  1.00  0.00           C
ATOM   3084 HD11 ILE   206      35.597  34.967  24.440  1.00  0.00           H
ATOM   3085 HD12 ILE   206      36.554  36.339  24.720  1.00  0.00           H
ATOM   3086 HD13 ILE   206      37.321  34.724  24.717  1.00  0.00           H
ATOM   3087  C   ILE   206      32.868  36.603  27.751  1.00  0.00           C
ATOM   3088  O   ILE   206      32.781  37.745  27.267  1.00  0.00           O
ATOM   3089  N   THR   207      32.315  36.307  28.911  1.00  0.00           N
ATOM   3090  H   THR   207      32.600  35.435  29.334  1.00  0.00           H
ATOM   3091  CA  THR   207      31.505  37.261  29.792  1.00  0.00           C
ATOM   3092  HA  THR   207      31.477  38.202  29.243  1.00  0.00           H
ATOM   3093  CB  THR   207      30.085  36.693  29.974  1.00  0.00           C
ATOM   3094  HB  THR   207      30.131  35.676  30.364  1.00  0.00           H
ATOM   3095  CG2 THR   207      29.088  37.485  30.913  1.00  0.00           C
ATOM   3096 HG21 THR   207      29.059  38.550  30.680  1.00  0.00           H
ATOM   3097 HG22 THR   207      28.078  37.111  30.742  1.00  0.00           H
ATOM   3098 HG23 THR   207      29.518  37.359  31.907  1.00  0.00           H
ATOM   3099  OG1 THR   207      29.389  36.760  28.679  1.00  0.00           O
ATOM   3100  HG1 THR   207      29.877  36.193  28.076  1.00  0.00           H
ATOM   3101  C   THR   207      32.231  37.517  31.121  1.00  0.00           C
ATOM   3102  O   THR   207      32.837  36.602  31.698  1.00  0.00           O
ATOM   3103  N   CYX   208      32.228  38.751  31.621  1.00  0.00           N
ATOM   3104  H   CYX   208      31.947  39.583  31.121  1.00  0.00           H
ATOM   3105  CA  CYX   208      32.668  39.051  33.006  1.00  0.00           C
ATOM   3106  HA  CYX   208      32.787  38.048  33.415  1.00  0.00           H
ATOM   3107  CB  CYX   208      34.141  39.638  33.043  1.00  0.00           C
ATOM   3108  HB2 CYX   208      33.944  40.672  32.760  1.00  0.00           H
ATOM   3109  HB3 CYX   208      34.448  39.646  34.089  1.00  0.00           H
ATOM   3110  SG  CYX   208      35.421  38.819  31.944  1.00  0.00           S
ATOM   3111  C   CYX   208      31.716  39.846  33.838  1.00  0.00           C
ATOM   3112  O   CYX   208      31.123  40.828  33.388  1.00  0.00           O
ATOM   3113  N   VAL   209      31.672  39.474  35.124  1.00  0.00           N
ATOM   3114  H   VAL   209      32.107  38.610  35.416  1.00  0.00           H
ATOM   3115  CA  VAL   209      30.984  40.339  36.105  1.00  0.00           C
ATOM   3116  HA  VAL   209      30.666  41.312  35.731  1.00  0.00           H
ATOM   3117  CB  VAL   209      29.729  39.555  36.661  1.00  0.00           C
ATOM   3118  HB  VAL   209      29.944  38.611  37.160  1.00  0.00           H
ATOM   3119  CG1 VAL   209      29.091  40.378  37.740  1.00  0.00           C
ATOM   3120 HG11 VAL   209      28.872  41.399  37.429  1.00  0.00           H
ATOM   3121 HG12 VAL   209      28.133  39.914  37.972  1.00  0.00           H
ATOM   3122 HG13 VAL   209      29.661  40.423  38.669  1.00  0.00           H
ATOM   3123  CG2 VAL   209      28.705  39.302  35.511  1.00  0.00           C
ATOM   3124 HG21 VAL   209      29.159  38.540  34.877  1.00  0.00           H
ATOM   3125 HG22 VAL   209      27.752  38.888  35.840  1.00  0.00           H
ATOM   3126 HG23 VAL   209      28.587  40.215  34.930  1.00  0.00           H
ATOM   3127  C   VAL   209      31.914  40.750  37.239  1.00  0.00           C
ATOM   3128  O   VAL   209      32.704  39.960  37.657  1.00  0.00           O
ATOM   3129  N   CYX   210      31.882  42.062  37.646  1.00  0.00           N
ATOM   3130  H   CYX   210      31.255  42.644  37.108  1.00  0.00           H
ATOM   3131  CA  CYX   210      32.962  42.650  38.430  1.00  0.00           C
ATOM   3132  HA  CYX   210      33.711  41.886  38.633  1.00  0.00           H
ATOM   3133  CB  CYX   210      33.622  43.625  37.479  1.00  0.00           C
ATOM   3134  HB2 CYX   210      32.860  44.397  37.371  1.00  0.00           H
ATOM   3135  HB3 CYX   210      34.545  44.081  37.835  1.00  0.00           H
ATOM   3136  SG  CYX   210      34.012  42.959  35.806  1.00  0.00           S
ATOM   3137  C   CYX   210      32.489  43.282  39.747  1.00  0.00           C
ATOM   3138  O   CYX   210      31.357  43.112  40.305  1.00  0.00           O
ATOM   3139  N   ARG   211      33.348  44.002  40.400  1.00  0.00           N
ATOM   3140  H   ARG   211      34.232  44.184  39.946  1.00  0.00           H
ATOM   3141  CA  ARG   211      33.223  44.478  41.815  1.00  0.00           C
ATOM   3142  HA  ARG   211      32.767  43.682  42.402  1.00  0.00           H
ATOM   3143  CB  ARG   211      34.589  44.638  42.523  1.00  0.00           C
ATOM   3144  HB2 ARG   211      34.944  43.607  42.505  1.00  0.00           H
ATOM   3145  HB3 ARG   211      35.214  45.305  41.929  1.00  0.00           H
ATOM   3146  CG  ARG   211      34.678  45.032  43.982  1.00  0.00           C
ATOM   3147  HG2 ARG   211      34.397  46.083  44.053  1.00  0.00           H
ATOM   3148  HG3 ARG   211      33.942  44.423  44.505  1.00  0.00           H
ATOM   3149  CD  ARG   211      35.999  44.626  44.617  1.00  0.00           C
ATOM   3150  HD2 ARG   211      36.142  43.572  44.376  1.00  0.00           H
ATOM   3151  HD3 ARG   211      36.828  45.234  44.254  1.00  0.00           H
ATOM   3152  NE  ARG   211      35.971  44.974  46.071  1.00  0.00           N
ATOM   3153  HE  ARG   211      35.213  45.560  46.391  1.00  0.00           H
ATOM   3154  CZ  ARG   211      36.958  44.907  46.896  1.00  0.00           C
ATOM   3155  NH1 ARG   211      36.866  45.318  48.124  1.00  0.00           N
ATOM   3156 HH11 ARG   211      35.969  45.629  48.468  1.00  0.00           H
ATOM   3157 HH12 ARG   211      37.595  45.185  48.810  1.00  0.00           H
ATOM   3158  NH2 ARG   211      38.204  44.586  46.557  1.00  0.00           N
ATOM   3159 HH21 ARG   211      38.306  44.026  45.723  1.00  0.00           H
ATOM   3160 HH22 ARG   211      38.737  44.410  47.397  1.00  0.00           H
ATOM   3161  C   ARG   211      32.472  45.794  41.799  1.00  0.00           C
ATOM   3162  O   ARG   211      32.924  46.751  41.169  1.00  0.00           O
ATOM   3163  N   ASP   212      31.259  45.872  42.428  1.00  0.00           N
ATOM   3164  H   ASP   212      30.954  45.108  43.013  1.00  0.00           H
ATOM   3165  CA  ASP   212      30.414  47.045  42.704  1.00  0.00           C
ATOM   3166  HA  ASP   212      30.224  47.565  41.765  1.00  0.00           H
ATOM   3167  CB  ASP   212      29.001  46.560  43.057  1.00  0.00           C
ATOM   3168  HB2 ASP   212      28.166  47.237  42.884  1.00  0.00           H
ATOM   3169  HB3 ASP   212      28.700  45.757  42.385  1.00  0.00           H
ATOM   3170  CG  ASP   212      28.949  45.947  44.439  1.00  0.00           C
ATOM   3171  OD1 ASP   212      28.482  46.660  45.382  1.00  0.00           O
ATOM   3172  OD2 ASP   212      29.474  44.828  44.743  1.00  0.00           O
ATOM   3173  C   ASP   212      31.069  48.085  43.736  1.00  0.00           C
ATOM   3174  O   ASP   212      30.504  48.526  44.709  1.00  0.00           O
ATOM   3175  N   ASN   213      32.238  48.734  43.303  1.00  0.00           N
ATOM   3176  H   ASN   213      32.461  48.487  42.349  1.00  0.00           H
ATOM   3177  CA  ASN   213      32.778  49.932  43.919  1.00  0.00           C
ATOM   3178  HA  ASN   213      32.308  50.084  44.890  1.00  0.00           H
ATOM   3179  CB  ASN   213      34.322  49.879  44.019  1.00  0.00           C
ATOM   3180  HB2 ASN   213      34.670  49.635  43.016  1.00  0.00           H
ATOM   3181  HB3 ASN   213      34.834  50.816  44.239  1.00  0.00           H
ATOM   3182  CG  ASN   213      34.874  48.946  45.064  1.00  0.00           C
ATOM   3183  OD1 ASN   213      34.182  48.243  45.725  1.00  0.00           O
ATOM   3184  ND2 ASN   213      36.151  48.852  45.134  1.00  0.00           N
ATOM   3185 HD21 ASN   213      36.720  48.211  45.668  1.00  0.00           H
ATOM   3186 HD22 ASN   213      36.723  49.409  44.514  1.00  0.00           H
ATOM   3187  C   ASN   213      32.198  51.220  43.183  1.00  0.00           C
ATOM   3188  O   ASN   213      31.258  51.120  42.378  1.00  0.00           O
ATOM   3189  N   TRP   214      32.780  52.417  43.471  1.00  0.00           N
ATOM   3190  H   TRP   214      33.439  52.437  44.236  1.00  0.00           H
ATOM   3191  CA  TRP   214      32.521  53.750  42.928  1.00  0.00           C
ATOM   3192  HA  TRP   214      33.120  54.517  43.420  1.00  0.00           H
ATOM   3193  CB  TRP   214      32.896  53.933  41.435  1.00  0.00           C
ATOM   3194  HB2 TRP   214      33.919  53.587  41.294  1.00  0.00           H
ATOM   3195  HB3 TRP   214      32.292  53.265  40.820  1.00  0.00           H
ATOM   3196  CG  TRP   214      32.771  55.343  40.890  1.00  0.00           C
ATOM   3197  CD1 TRP   214      32.669  56.511  41.624  1.00  0.00           C
ATOM   3198  HD1 TRP   214      32.548  56.645  42.689  1.00  0.00           H
ATOM   3199  NE1 TRP   214      32.819  57.576  40.751  1.00  0.00           N
ATOM   3200  HE1 TRP   214      32.783  58.529  41.085  1.00  0.00           H
ATOM   3201  CE2 TRP   214      32.958  57.223  39.411  1.00  0.00           C
ATOM   3202  CZ2 TRP   214      33.296  57.984  38.252  1.00  0.00           C
ATOM   3203  HZ2 TRP   214      33.531  59.032  38.369  1.00  0.00           H
ATOM   3204  CH2 TRP   214      33.442  57.267  36.994  1.00  0.00           C
ATOM   3205  HH2 TRP   214      33.558  57.805  36.065  1.00  0.00           H
ATOM   3206  CZ3 TRP   214      33.268  55.868  37.029  1.00  0.00           C
ATOM   3207  HZ3 TRP   214      33.451  55.376  36.085  1.00  0.00           H
ATOM   3208  CE3 TRP   214      33.049  55.116  38.202  1.00  0.00           C
ATOM   3209  HE3 TRP   214      33.091  54.038  38.220  1.00  0.00           H
ATOM   3210  CD2 TRP   214      32.860  55.786  39.433  1.00  0.00           C
ATOM   3211  C   TRP   214      31.124  54.298  43.132  1.00  0.00           C
ATOM   3212  O   TRP   214      30.945  55.231  43.869  1.00  0.00           O
ATOM   3213  N   HID   215      30.082  53.573  42.578  1.00  0.00           N
ATOM   3214  H   HID   215      30.366  52.780  42.020  1.00  0.00           H
ATOM   3215  CA  HID   215      28.676  53.893  42.669  1.00  0.00           C
ATOM   3216  HA  HID   215      28.415  54.193  43.684  1.00  0.00           H
ATOM   3217  CB  HID   215      28.347  55.013  41.663  1.00  0.00           C
ATOM   3218  HB2 HID   215      27.267  55.068  41.530  1.00  0.00           H
ATOM   3219  HB3 HID   215      28.651  55.992  42.035  1.00  0.00           H
ATOM   3220  CG  HID   215      28.956  54.728  40.281  1.00  0.00           C
ATOM   3221  ND1 HID   215      29.254  55.713  39.323  1.00  0.00           N
ATOM   3222  HD1 HID   215      29.110  56.713  39.302  1.00  0.00           H
ATOM   3223  CE1 HID   215      29.795  55.063  38.277  1.00  0.00           C
ATOM   3224  HE1 HID   215      29.999  55.581  37.351  1.00  0.00           H
ATOM   3225  NE2 HID   215      29.816  53.743  38.419  1.00  0.00           N
ATOM   3226  CD2 HID   215      29.299  53.530  39.730  1.00  0.00           C
ATOM   3227  HD2 HID   215      29.161  52.542  40.144  1.00  0.00           H
ATOM   3228  C   HID   215      27.753  52.676  42.370  1.00  0.00           C
ATOM   3229  O   HID   215      26.556  52.874  42.257  1.00  0.00           O
ATOM   3230  N   GLY   216      28.243  51.439  42.303  1.00  0.00           N
ATOM   3231  H   GLY   216      29.244  51.321  42.272  1.00  0.00           H
ATOM   3232  CA  GLY   216      27.433  50.247  41.978  1.00  0.00           C
ATOM   3233  HA2 GLY   216      26.497  50.547  41.506  1.00  0.00           H
ATOM   3234  HA3 GLY   216      27.845  49.568  41.232  1.00  0.00           H
ATOM   3235  C   GLY   216      26.962  49.466  43.251  1.00  0.00           C
ATOM   3236  O   GLY   216      27.524  49.611  44.359  1.00  0.00           O
ATOM   3237  N   SER   217      25.943  48.623  43.080  1.00  0.00           N
ATOM   3238  H   SER   217      25.610  48.370  42.161  1.00  0.00           H
ATOM   3239  CA  SER   217      25.355  47.704  44.065  1.00  0.00           C
ATOM   3240  HA  SER   217      25.995  47.432  44.903  1.00  0.00           H
ATOM   3241  CB  SER   217      24.166  48.312  44.800  1.00  0.00           C
ATOM   3242  HB2 SER   217      23.972  47.587  45.590  1.00  0.00           H
ATOM   3243  HB3 SER   217      24.383  49.299  45.207  1.00  0.00           H
ATOM   3244  OG  SER   217      23.015  48.488  44.021  1.00  0.00           O
ATOM   3245  HG  SER   217      23.188  49.397  43.766  1.00  0.00           H
ATOM   3246  C   SER   217      24.942  46.362  43.439  1.00  0.00           C
ATOM   3247  O   SER   217      25.560  45.352  43.660  1.00  0.00           O
ATOM   3248  N   ASN   218      24.026  46.477  42.474  1.00  0.00           N
ATOM   3249  H   ASN   218      23.608  47.378  42.293  1.00  0.00           H
ATOM   3250  CA  ASN   218      24.215  45.696  41.236  1.00  0.00           C
ATOM   3251  HA  ASN   218      24.128  44.629  41.446  1.00  0.00           H
ATOM   3252  CB  ASN   218      23.174  46.084  40.205  1.00  0.00           C
ATOM   3253  HB2 ASN   218      23.187  45.456  39.314  1.00  0.00           H
ATOM   3254  HB3 ASN   218      22.129  45.926  40.474  1.00  0.00           H
ATOM   3255  CG  ASN   218      23.238  47.548  39.739  1.00  0.00           C
ATOM   3256  OD1 ASN   218      23.916  48.319  40.389  1.00  0.00           O
ATOM   3257  ND2 ASN   218      22.580  47.829  38.648  1.00  0.00           N
ATOM   3258 HD21 ASN   218      22.746  48.742  38.248  1.00  0.00           H
ATOM   3259 HD22 ASN   218      22.037  47.111  38.188  1.00  0.00           H
ATOM   3260  C   ASN   218      25.599  45.796  40.679  1.00  0.00           C
ATOM   3261  O   ASN   218      26.318  46.821  40.759  1.00  0.00           O
ATOM   3262  N   ARG   219      25.999  44.749  39.913  1.00  0.00           N
ATOM   3263  H   ARG   219      25.367  43.962  39.874  1.00  0.00           H
ATOM   3264  CA  ARG   219      27.402  44.601  39.370  1.00  0.00           C
ATOM   3265  HA  ARG   219      27.989  45.201  40.066  1.00  0.00           H
ATOM   3266  CB  ARG   219      27.950  43.186  39.508  1.00  0.00           C
ATOM   3267  HB2 ARG   219      27.247  42.532  38.992  1.00  0.00           H
ATOM   3268  HB3 ARG   219      28.993  43.128  39.196  1.00  0.00           H
ATOM   3269  CG  ARG   219      27.957  42.945  41.022  1.00  0.00           C
ATOM   3270  HG2 ARG   219      28.680  43.671  41.394  1.00  0.00           H
ATOM   3271  HG3 ARG   219      26.999  43.207  41.472  1.00  0.00           H
ATOM   3272  CD  ARG   219      28.512  41.472  41.335  1.00  0.00           C
ATOM   3273  HD2 ARG   219      27.962  40.626  40.920  1.00  0.00           H
ATOM   3274  HD3 ARG   219      29.521  41.449  40.925  1.00  0.00           H
ATOM   3275  NE  ARG   219      28.613  41.240  42.806  1.00  0.00           N
ATOM   3276  HE  ARG   219      27.861  40.690  43.195  1.00  0.00           H
ATOM   3277  CZ  ARG   219      29.512  41.761  43.643  1.00  0.00           C
ATOM   3278  NH1 ARG   219      29.426  41.536  44.900  1.00  0.00           N
ATOM   3279 HH11 ARG   219      28.611  41.114  45.322  1.00  0.00           H
ATOM   3280 HH12 ARG   219      30.236  41.898  45.383  1.00  0.00           H
ATOM   3281  NH2 ARG   219      30.519  42.420  43.170  1.00  0.00           N
ATOM   3282 HH21 ARG   219      30.650  42.522  42.174  1.00  0.00           H
ATOM   3283 HH22 ARG   219      30.916  43.008  43.890  1.00  0.00           H
ATOM   3284  C   ARG   219      27.535  45.236  37.967  1.00  0.00           C
ATOM   3285  O   ARG   219      26.672  44.750  37.154  1.00  0.00           O
ATOM   3286  N   PRO   220      28.552  46.066  37.673  1.00  0.00           N
ATOM   3287  CD  PRO   220      29.458  46.578  38.670  1.00  0.00           C
ATOM   3288  HD2 PRO   220      29.848  45.818  39.347  1.00  0.00           H
ATOM   3289  HD3 PRO   220      28.863  47.224  39.316  1.00  0.00           H
ATOM   3290  CG  PRO   220      30.614  47.237  37.948  1.00  0.00           C
ATOM   3291  HG2 PRO   220      31.492  46.591  37.996  1.00  0.00           H
ATOM   3292  HG3 PRO   220      30.936  48.190  38.366  1.00  0.00           H
ATOM   3293  CB  PRO   220      30.071  47.359  36.505  1.00  0.00           C
ATOM   3294  HB2 PRO   220      30.830  47.340  35.722  1.00  0.00           H
ATOM   3295  HB3 PRO   220      29.711  48.372  36.331  1.00  0.00           H
ATOM   3296  CA  PRO   220      28.965  46.351  36.354  1.00  0.00           C
ATOM   3297  HA  PRO   220      28.124  46.798  35.823  1.00  0.00           H
ATOM   3298  C   PRO   220      29.438  45.116  35.630  1.00  0.00           C
ATOM   3299  O   PRO   220      29.999  44.184  36.272  1.00  0.00           O
ATOM   3300  N   TRP   221      29.318  45.031  34.339  1.00  0.00           N
ATOM   3301  H   TRP   221      28.920  45.788  33.802  1.00  0.00           H
ATOM   3302  CA  TRP   221      29.634  43.882  33.576  1.00  0.00           C
ATOM   3303  HA  TRP   221      30.401  43.306  34.094  1.00  0.00           H
ATOM   3304  CB  TRP   221      28.411  42.924  33.435  1.00  0.00           C
ATOM   3305  HB2 TRP   221      28.658  41.936  33.048  1.00  0.00           H
ATOM   3306  HB3 TRP   221      28.009  42.673  34.417  1.00  0.00           H
ATOM   3307  CG  TRP   221      27.215  43.376  32.611  1.00  0.00           C
ATOM   3308  CD1 TRP   221      26.026  43.830  33.056  1.00  0.00           C
ATOM   3309  HD1 TRP   221      25.683  43.916  34.077  1.00  0.00           H
ATOM   3310  NE1 TRP   221      25.247  44.141  31.977  1.00  0.00           N
ATOM   3311  HE1 TRP   221      24.278  44.417  32.042  1.00  0.00           H
ATOM   3312  CE2 TRP   221      25.967  44.034  30.800  1.00  0.00           C
ATOM   3313  CZ2 TRP   221      25.828  44.416  29.471  1.00  0.00           C
ATOM   3314  HZ2 TRP   221      25.025  45.055  29.137  1.00  0.00           H
ATOM   3315  CH2 TRP   221      26.733  44.137  28.509  1.00  0.00           C
ATOM   3316  HH2 TRP   221      26.650  44.566  27.521  1.00  0.00           H
ATOM   3317  CZ3 TRP   221      27.797  43.264  28.761  1.00  0.00           C
ATOM   3318  HZ3 TRP   221      28.494  43.178  27.940  1.00  0.00           H
ATOM   3319  CE3 TRP   221      28.068  42.945  30.129  1.00  0.00           C
ATOM   3320  HE3 TRP   221      28.949  42.406  30.445  1.00  0.00           H
ATOM   3321  CD2 TRP   221      27.212  43.388  31.152  1.00  0.00           C
ATOM   3322  C   TRP   221      30.168  44.271  32.234  1.00  0.00           C
ATOM   3323  O   TRP   221      30.112  45.376  31.744  1.00  0.00           O
ATOM   3324  N   VAL   222      30.887  43.228  31.618  1.00  0.00           N
ATOM   3325  H   VAL   222      30.709  42.255  31.818  1.00  0.00           H
ATOM   3326  CA  VAL   222      31.576  43.352  30.235  1.00  0.00           C
ATOM   3327  HA  VAL   222      31.127  44.128  29.615  1.00  0.00           H
ATOM   3328  CB  VAL   222      33.070  43.828  30.385  1.00  0.00           C
ATOM   3329  HB  VAL   222      33.047  44.838  30.796  1.00  0.00           H
ATOM   3330  CG1 VAL   222      33.858  42.924  31.417  1.00  0.00           C
ATOM   3331 HG11 VAL   222      33.388  43.047  32.392  1.00  0.00           H
ATOM   3332 HG12 VAL   222      33.891  41.866  31.159  1.00  0.00           H
ATOM   3333 HG13 VAL   222      34.913  43.194  31.374  1.00  0.00           H
ATOM   3334  CG2 VAL   222      33.807  43.934  29.037  1.00  0.00           C
ATOM   3335 HG21 VAL   222      34.068  42.959  28.625  1.00  0.00           H
ATOM   3336 HG22 VAL   222      33.095  44.445  28.389  1.00  0.00           H
ATOM   3337 HG23 VAL   222      34.675  44.590  29.112  1.00  0.00           H
ATOM   3338  C   VAL   222      31.473  42.012  29.482  1.00  0.00           C
ATOM   3339  O   VAL   222      31.242  40.961  30.012  1.00  0.00           O
ATOM   3340  N   SER   223      31.623  42.039  28.157  1.00  0.00           N
ATOM   3341  H   SER   223      31.707  42.876  27.598  1.00  0.00           H
ATOM   3342  CA  SER   223      31.880  40.775  27.396  1.00  0.00           C
ATOM   3343  HA  SER   223      32.471  40.069  27.979  1.00  0.00           H
ATOM   3344  CB  SER   223      30.535  40.015  27.076  1.00  0.00           C
ATOM   3345  HB2 SER   223      30.840  39.032  26.716  1.00  0.00           H
ATOM   3346  HB3 SER   223      29.965  39.907  27.999  1.00  0.00           H
ATOM   3347  OG  SER   223      29.602  40.622  26.183  1.00  0.00           O
ATOM   3348  HG  SER   223      30.132  40.779  25.399  1.00  0.00           H
ATOM   3349  C   SER   223      32.669  41.109  26.122  1.00  0.00           C
ATOM   3350  O   SER   223      32.620  42.280  25.681  1.00  0.00           O
ATOM   3351  N   PHE   224      33.299  40.124  25.517  1.00  0.00           N
ATOM   3352  H   PHE   224      33.243  39.252  26.024  1.00  0.00           H
ATOM   3353  CA  PHE   224      33.896  40.265  24.278  1.00  0.00           C
ATOM   3354  HA  PHE   224      33.193  40.909  23.751  1.00  0.00           H
ATOM   3355  CB  PHE   224      35.334  40.885  24.425  1.00  0.00           C
ATOM   3356  HB2 PHE   224      35.825  40.771  23.457  1.00  0.00           H
ATOM   3357  HB3 PHE   224      35.206  41.916  24.755  1.00  0.00           H
ATOM   3358  CG  PHE   224      36.178  40.241  25.504  1.00  0.00           C
ATOM   3359  CD1 PHE   224      36.774  38.990  25.277  1.00  0.00           C
ATOM   3360  HD1 PHE   224      36.701  38.673  24.247  1.00  0.00           H
ATOM   3361  CE1 PHE   224      37.646  38.409  26.280  1.00  0.00           C
ATOM   3362  HE1 PHE   224      38.135  37.455  26.145  1.00  0.00           H
ATOM   3363  CZ  PHE   224      37.869  39.106  27.488  1.00  0.00           C
ATOM   3364  HZ  PHE   224      38.573  38.648  28.167  1.00  0.00           H
ATOM   3365  CE2 PHE   224      37.354  40.381  27.688  1.00  0.00           C
ATOM   3366  HE2 PHE   224      37.527  40.982  28.570  1.00  0.00           H
ATOM   3367  CD2 PHE   224      36.470  40.945  26.683  1.00  0.00           C
ATOM   3368  HD2 PHE   224      36.157  41.977  26.724  1.00  0.00           H
ATOM   3369  C   PHE   224      33.909  38.945  23.512  1.00  0.00           C
ATOM   3370  O   PHE   224      33.768  37.865  24.092  1.00  0.00           O
ATOM   3371  N   ASN   225      34.228  39.128  22.242  1.00  0.00           N
ATOM   3372  H   ASN   225      34.256  40.067  21.871  1.00  0.00           H
ATOM   3373  CA  ASN   225      34.507  38.033  21.263  1.00  0.00           C
ATOM   3374  HA  ASN   225      33.970  37.152  21.615  1.00  0.00           H
ATOM   3375  CB  ASN   225      33.772  38.437  19.933  1.00  0.00           C
ATOM   3376  HB2 ASN   225      33.592  37.525  19.365  1.00  0.00           H
ATOM   3377  HB3 ASN   225      32.836  38.908  20.232  1.00  0.00           H
ATOM   3378  CG  ASN   225      34.549  39.315  18.962  1.00  0.00           C
ATOM   3379  OD1 ASN   225      35.692  39.681  19.199  1.00  0.00           O
ATOM   3380  ND2 ASN   225      34.007  39.515  17.767  1.00  0.00           N
ATOM   3381 HD21 ASN   225      34.574  40.068  17.140  1.00  0.00           H
ATOM   3382 HD22 ASN   225      33.049  39.297  17.534  1.00  0.00           H
ATOM   3383  C   ASN   225      36.024  37.733  21.175  1.00  0.00           C
ATOM   3384  O   ASN   225      36.872  38.281  21.788  1.00  0.00           O
ATOM   3385  N   GLN   226      36.350  36.677  20.390  1.00  0.00           N
ATOM   3386  H   GLN   226      35.636  36.092  19.981  1.00  0.00           H
ATOM   3387  CA  GLN   226      37.680  36.131  20.220  1.00  0.00           C
ATOM   3388  HA  GLN   226      38.000  35.979  21.251  1.00  0.00           H
ATOM   3389  CB  GLN   226      37.632  34.748  19.554  1.00  0.00           C
ATOM   3390  HB2 GLN   226      37.148  34.766  18.577  1.00  0.00           H
ATOM   3391  HB3 GLN   226      38.633  34.336  19.421  1.00  0.00           H
ATOM   3392  CG  GLN   226      36.823  33.686  20.340  1.00  0.00           C
ATOM   3393  HG2 GLN   226      37.210  33.650  21.359  1.00  0.00           H
ATOM   3394  HG3 GLN   226      35.828  34.107  20.483  1.00  0.00           H
ATOM   3395  CD  GLN   226      36.684  32.355  19.602  1.00  0.00           C
ATOM   3396  OE1 GLN   226      37.663  31.838  19.133  1.00  0.00           O
ATOM   3397  NE2 GLN   226      35.512  31.808  19.499  1.00  0.00           N
ATOM   3398 HE21 GLN   226      34.741  32.321  19.902  1.00  0.00           H
ATOM   3399 HE22 GLN   226      35.488  30.972  18.933  1.00  0.00           H
ATOM   3400  C   GLN   226      38.658  37.096  19.416  1.00  0.00           C
ATOM   3401  O   GLN   226      39.868  37.094  19.693  1.00  0.00           O
ATOM   3402  N   ASN   227      38.061  38.062  18.606  1.00  0.00           N
ATOM   3403  H   ASN   227      37.063  38.008  18.468  1.00  0.00           H
ATOM   3404  CA  ASN   227      38.784  39.175  17.864  1.00  0.00           C
ATOM   3405  HA  ASN   227      39.774  38.842  17.552  1.00  0.00           H
ATOM   3406  CB  ASN   227      38.100  39.492  16.544  1.00  0.00           C
ATOM   3407  HB2 ASN   227      37.260  40.157  16.746  1.00  0.00           H
ATOM   3408  HB3 ASN   227      38.709  40.180  15.956  1.00  0.00           H
ATOM   3409  CG  ASN   227      37.717  38.374  15.681  1.00  0.00           C
ATOM   3410  OD1 ASN   227      38.353  37.345  15.497  1.00  0.00           O
ATOM   3411  ND2 ASN   227      36.654  38.557  14.923  1.00  0.00           N
ATOM   3412 HD21 ASN   227      36.505  37.814  14.256  1.00  0.00           H
ATOM   3413 HD22 ASN   227      36.174  39.444  14.953  1.00  0.00           H
ATOM   3414  C   ASN   227      39.134  40.345  18.742  1.00  0.00           C
ATOM   3415  O   ASN   227      39.828  41.274  18.293  1.00  0.00           O
ATOM   3416  N   LEU   228      38.612  40.399  20.005  1.00  0.00           N
ATOM   3417  H   LEU   228      38.012  39.623  20.244  1.00  0.00           H
ATOM   3418  CA  LEU   228      38.616  41.367  21.119  1.00  0.00           C
ATOM   3419  HA  LEU   228      38.093  40.852  21.925  1.00  0.00           H
ATOM   3420  CB  LEU   228      40.024  41.736  21.552  1.00  0.00           C
ATOM   3421  HB2 LEU   228      40.628  41.821  20.648  1.00  0.00           H
ATOM   3422  HB3 LEU   228      39.960  42.649  22.147  1.00  0.00           H
ATOM   3423  CG  LEU   228      40.643  40.594  22.398  1.00  0.00           C
ATOM   3424  HG  LEU   228      40.736  39.730  21.742  1.00  0.00           H
ATOM   3425  CD1 LEU   228      42.030  41.092  22.821  1.00  0.00           C
ATOM   3426 HD11 LEU   228      41.947  41.924  23.520  1.00  0.00           H
ATOM   3427 HD12 LEU   228      42.594  40.312  23.330  1.00  0.00           H
ATOM   3428 HD13 LEU   228      42.666  41.488  22.029  1.00  0.00           H
ATOM   3429  CD2 LEU   228      40.034  40.233  23.738  1.00  0.00           C
ATOM   3430 HD21 LEU   228      39.129  39.630  23.666  1.00  0.00           H
ATOM   3431 HD22 LEU   228      40.763  39.689  24.338  1.00  0.00           H
ATOM   3432 HD23 LEU   228      39.784  41.087  24.368  1.00  0.00           H
ATOM   3433  C   LEU   228      37.660  42.570  20.858  1.00  0.00           C
ATOM   3434  O   LEU   228      37.943  43.711  21.298  1.00  0.00           O
ATOM   3435  N   GLU   229      36.576  42.357  20.128  1.00  0.00           N
ATOM   3436  H   GLU   229      36.471  41.434  19.732  1.00  0.00           H
ATOM   3437  CA  GLU   229      35.424  43.275  20.158  1.00  0.00           C
ATOM   3438  HA  GLU   229      35.812  44.236  20.500  1.00  0.00           H
ATOM   3439  CB  GLU   229      34.674  43.327  18.779  1.00  0.00           C
ATOM   3440  HB2 GLU   229      34.003  42.487  18.595  1.00  0.00           H
ATOM   3441  HB3 GLU   229      33.914  44.108  18.783  1.00  0.00           H
ATOM   3442  CG  GLU   229      35.440  43.694  17.503  1.00  0.00           C
ATOM   3443  HG2 GLU   229      35.785  42.738  17.107  1.00  0.00           H
ATOM   3444  HG3 GLU   229      34.773  44.080  16.731  1.00  0.00           H
ATOM   3445  CD  GLU   229      36.497  44.755  17.674  1.00  0.00           C
ATOM   3446  OE1 GLU   229      37.518  44.715  16.961  1.00  0.00           O
ATOM   3447  OE2 GLU   229      36.390  45.597  18.576  1.00  0.00           O
ATOM   3448  C   GLU   229      34.491  42.952  21.312  1.00  0.00           C
ATOM   3449  O   GLU   229      34.145  41.802  21.591  1.00  0.00           O
ATOM   3450  N   TYR   230      34.052  44.071  21.972  1.00  0.00           N
ATOM   3451  H   TYR   230      34.294  44.956  21.549  1.00  0.00           H
ATOM   3452  CA  TYR   230      33.439  44.120  23.329  1.00  0.00           C
ATOM   3453  HA  TYR   230      33.106  43.132  23.645  1.00  0.00           H
ATOM   3454  CB  TYR   230      34.523  44.567  24.271  1.00  0.00           C
ATOM   3455  HB2 TYR   230      34.077  44.470  25.261  1.00  0.00           H
ATOM   3456  HB3 TYR   230      35.326  43.833  24.337  1.00  0.00           H
ATOM   3457  CG  TYR   230      34.877  45.996  24.089  1.00  0.00           C
ATOM   3458  CD1 TYR   230      34.101  46.980  24.712  1.00  0.00           C
ATOM   3459  HD1 TYR   230      33.316  46.723  25.408  1.00  0.00           H
ATOM   3460  CE1 TYR   230      34.514  48.364  24.655  1.00  0.00           C
ATOM   3461  HE1 TYR   230      33.932  49.036  25.268  1.00  0.00           H
ATOM   3462  CZ  TYR   230      35.680  48.746  23.973  1.00  0.00           C
ATOM   3463  OH  TYR   230      35.892  50.103  23.978  1.00  0.00           O
ATOM   3464  HH  TYR   230      36.540  50.409  23.339  1.00  0.00           H
ATOM   3465  CE2 TYR   230      36.503  47.727  23.353  1.00  0.00           C
ATOM   3466  HE2 TYR   230      37.416  48.061  22.882  1.00  0.00           H
ATOM   3467  CD2 TYR   230      36.119  46.351  23.477  1.00  0.00           C
ATOM   3468  HD2 TYR   230      36.750  45.621  22.994  1.00  0.00           H
ATOM   3469  C   TYR   230      32.198  44.975  23.448  1.00  0.00           C
ATOM   3470  O   TYR   230      31.939  45.946  22.742  1.00  0.00           O
ATOM   3471  N   GLN   231      31.457  44.837  24.570  1.00  0.00           N
ATOM   3472  H   GLN   231      31.529  44.010  25.147  1.00  0.00           H
ATOM   3473  CA  GLN   231      30.446  45.721  25.117  1.00  0.00           C
ATOM   3474  HA  GLN   231      30.745  46.731  24.838  1.00  0.00           H
ATOM   3475  CB  GLN   231      29.091  45.295  24.441  1.00  0.00           C
ATOM   3476  HB2 GLN   231      28.279  45.899  24.847  1.00  0.00           H
ATOM   3477  HB3 GLN   231      29.097  45.441  23.361  1.00  0.00           H
ATOM   3478  CG  GLN   231      28.774  43.809  24.706  1.00  0.00           C
ATOM   3479  HG2 GLN   231      29.228  43.325  23.842  1.00  0.00           H
ATOM   3480  HG3 GLN   231      29.294  43.391  25.569  1.00  0.00           H
ATOM   3481  CD  GLN   231      27.352  43.363  24.858  1.00  0.00           C
ATOM   3482  OE1 GLN   231      26.342  43.985  24.559  1.00  0.00           O
ATOM   3483  NE2 GLN   231      27.222  42.163  25.365  1.00  0.00           N
ATOM   3484 HE21 GLN   231      28.077  41.684  25.609  1.00  0.00           H
ATOM   3485 HE22 GLN   231      26.293  41.865  25.627  1.00  0.00           H
ATOM   3486  C   GLN   231      30.260  45.637  26.683  1.00  0.00           C
ATOM   3487  O   GLN   231      30.753  44.707  27.341  1.00  0.00           O
ATOM   3488  N   ILE   232      29.475  46.569  27.267  1.00  0.00           N
ATOM   3489  H   ILE   232      29.263  47.410  26.748  1.00  0.00           H
ATOM   3490  CA  ILE   232      29.488  46.883  28.693  1.00  0.00           C
ATOM   3491  HA  ILE   232      29.816  46.069  29.338  1.00  0.00           H
ATOM   3492  CB  ILE   232      30.383  48.130  29.007  1.00  0.00           C
ATOM   3493  HB  ILE   232      30.183  48.380  30.049  1.00  0.00           H
ATOM   3494  CG2 ILE   232      31.876  47.788  28.998  1.00  0.00           C
ATOM   3495 HG21 ILE   232      32.446  48.612  29.424  1.00  0.00           H
ATOM   3496 HG22 ILE   232      32.165  46.893  29.549  1.00  0.00           H
ATOM   3497 HG23 ILE   232      32.156  47.735  27.946  1.00  0.00           H
ATOM   3498  CG1 ILE   232      30.075  49.487  28.302  1.00  0.00           C
ATOM   3499 HG12 ILE   232      30.359  49.403  27.252  1.00  0.00           H
ATOM   3500 HG13 ILE   232      28.992  49.563  28.398  1.00  0.00           H
ATOM   3501  CD1 ILE   232      30.754  50.738  28.912  1.00  0.00           C
ATOM   3502 HD11 ILE   232      31.808  50.583  28.686  1.00  0.00           H
ATOM   3503 HD12 ILE   232      30.496  51.606  28.306  1.00  0.00           H
ATOM   3504 HD13 ILE   232      30.554  50.857  29.977  1.00  0.00           H
ATOM   3505  C   ILE   232      28.045  47.172  29.284  1.00  0.00           C
ATOM   3506  O   ILE   232      27.111  47.457  28.545  1.00  0.00           O
ATOM   3507  N   GLY   233      27.887  47.120  30.599  1.00  0.00           N
ATOM   3508  H   GLY   233      28.723  47.095  31.165  1.00  0.00           H
ATOM   3509  CA  GLY   233      26.620  47.499  31.161  1.00  0.00           C
ATOM   3510  HA2 GLY   233      26.303  48.454  30.744  1.00  0.00           H
ATOM   3511  HA3 GLY   233      25.915  46.877  30.609  1.00  0.00           H
ATOM   3512  C   GLY   233      26.589  47.211  32.633  1.00  0.00           C
ATOM   3513  O   GLY   233      27.533  46.838  33.364  1.00  0.00           O
ATOM   3514  N   TYR   234      25.420  47.496  33.200  1.00  0.00           N
ATOM   3515  H   TYR   234      24.659  47.713  32.572  1.00  0.00           H
ATOM   3516  CA  TYR   234      25.078  47.176  34.686  1.00  0.00           C
ATOM   3517  HA  TYR   234      25.916  46.630  35.119  1.00  0.00           H
ATOM   3518  CB  TYR   234      24.774  48.441  35.492  1.00  0.00           C
ATOM   3519  HB2 TYR   234      24.307  49.206  34.871  1.00  0.00           H
ATOM   3520  HB3 TYR   234      24.118  48.256  36.343  1.00  0.00           H
ATOM   3521  CG  TYR   234      25.978  49.132  36.118  1.00  0.00           C
ATOM   3522  CD1 TYR   234      26.799  50.043  35.398  1.00  0.00           C
ATOM   3523  HD1 TYR   234      26.553  50.327  34.385  1.00  0.00           H
ATOM   3524  CE1 TYR   234      27.939  50.579  36.033  1.00  0.00           C
ATOM   3525  HE1 TYR   234      28.556  51.310  35.531  1.00  0.00           H
ATOM   3526  CZ  TYR   234      28.182  50.366  37.417  1.00  0.00           C
ATOM   3527  OH  TYR   234      29.319  50.903  37.980  1.00  0.00           O
ATOM   3528  HH  TYR   234      29.511  51.712  37.501  1.00  0.00           H
ATOM   3529  CE2 TYR   234      27.355  49.531  38.127  1.00  0.00           C
ATOM   3530  HE2 TYR   234      27.791  49.163  39.045  1.00  0.00           H
ATOM   3531  CD2 TYR   234      26.271  48.876  37.482  1.00  0.00           C
ATOM   3532  HD2 TYR   234      25.642  48.188  38.027  1.00  0.00           H
ATOM   3533  C   TYR   234      23.876  46.251  34.819  1.00  0.00           C
ATOM   3534  O   TYR   234      22.919  46.359  34.005  1.00  0.00           O
ATOM   3535  N   ILE   235      23.941  45.315  35.803  1.00  0.00           N
ATOM   3536  H   ILE   235      24.696  45.340  36.473  1.00  0.00           H
ATOM   3537  CA  ILE   235      22.893  44.263  35.935  1.00  0.00           C
ATOM   3538  HA  ILE   235      22.792  43.854  34.931  1.00  0.00           H
ATOM   3539  CB  ILE   235      23.223  43.039  36.809  1.00  0.00           C
ATOM   3540  HB  ILE   235      23.287  43.376  37.844  1.00  0.00           H
ATOM   3541  CG2 ILE   235      22.117  42.012  36.670  1.00  0.00           C
ATOM   3542 HG21 ILE   235      21.117  42.309  36.986  1.00  0.00           H
ATOM   3543 HG22 ILE   235      22.039  41.619  35.656  1.00  0.00           H
ATOM   3544 HG23 ILE   235      22.344  41.187  37.344  1.00  0.00           H
ATOM   3545  CG1 ILE   235      24.573  42.417  36.299  1.00  0.00           C
ATOM   3546 HG12 ILE   235      24.365  42.000  35.314  1.00  0.00           H
ATOM   3547 HG13 ILE   235      25.295  43.219  36.139  1.00  0.00           H
ATOM   3548  CD1 ILE   235      25.239  41.326  37.201  1.00  0.00           C
ATOM   3549 HD11 ILE   235      26.179  41.008  36.749  1.00  0.00           H
ATOM   3550 HD12 ILE   235      25.293  41.818  38.172  1.00  0.00           H
ATOM   3551 HD13 ILE   235      24.591  40.462  37.348  1.00  0.00           H
ATOM   3552  C   ILE   235      21.531  44.875  36.323  1.00  0.00           C
ATOM   3553  O   ILE   235      21.351  45.469  37.372  1.00  0.00           O
ATOM   3554  N   CYX   236      20.574  44.760  35.419  1.00  0.00           N
ATOM   3555  H   CYX   236      20.813  44.302  34.552  1.00  0.00           H
ATOM   3556  CA  CYX   236      19.323  45.538  35.448  1.00  0.00           C
ATOM   3557  HA  CYX   236      19.587  46.594  35.519  1.00  0.00           H
ATOM   3558  CB  CYX   236      18.624  45.468  34.127  1.00  0.00           C
ATOM   3559  HB2 CYX   236      18.310  44.440  33.947  1.00  0.00           H
ATOM   3560  HB3 CYX   236      17.725  46.073  34.248  1.00  0.00           H
ATOM   3561  SG  CYX   236      19.428  46.015  32.561  1.00  0.00           S
ATOM   3562  C   CYX   236      18.331  45.237  36.638  1.00  0.00           C
ATOM   3563  O   CYX   236      17.752  46.185  37.155  1.00  0.00           O
ATOM   3564  N   SER   237      18.220  43.991  37.122  1.00  0.00           N
ATOM   3565  H   SER   237      18.750  43.247  36.689  1.00  0.00           H
ATOM   3566  CA  SER   237      17.335  43.578  38.219  1.00  0.00           C
ATOM   3567  HA  SER   237      16.348  43.522  37.758  1.00  0.00           H
ATOM   3568  CB  SER   237      17.812  42.175  38.709  1.00  0.00           C
ATOM   3569  HB2 SER   237      18.331  41.659  37.901  1.00  0.00           H
ATOM   3570  HB3 SER   237      18.573  42.500  39.419  1.00  0.00           H
ATOM   3571  OG  SER   237      16.898  41.289  39.299  1.00  0.00           O
ATOM   3572  HG  SER   237      16.249  41.016  38.646  1.00  0.00           H
ATOM   3573  C   SER   237      17.230  44.339  39.530  1.00  0.00           C
ATOM   3574  O   SER   237      18.181  45.023  39.893  1.00  0.00           O
ATOM   3575  N   GLY   238      16.086  44.230  40.193  1.00  0.00           N
ATOM   3576  H   GLY   238      15.371  43.659  39.766  1.00  0.00           H
ATOM   3577  CA  GLY   238      15.864  44.824  41.419  1.00  0.00           C
ATOM   3578  HA2 GLY   238      16.124  45.881  41.364  1.00  0.00           H
ATOM   3579  HA3 GLY   238      14.789  44.753  41.585  1.00  0.00           H
ATOM   3580  C   GLY   238      16.543  44.261  42.676  1.00  0.00           C
ATOM   3581  O   GLY   238      15.939  44.286  43.718  1.00  0.00           O
ATOM   3582  N   VAL   239      17.790  43.795  42.582  1.00  0.00           N
ATOM   3583  H   VAL   239      18.186  43.957  41.667  1.00  0.00           H
ATOM   3584  CA  VAL   239      18.424  42.924  43.571  1.00  0.00           C
ATOM   3585  HA  VAL   239      17.929  42.868  44.540  1.00  0.00           H
ATOM   3586  CB  VAL   239      18.562  41.485  43.097  1.00  0.00           C
ATOM   3587  HB  VAL   239      19.183  41.561  42.204  1.00  0.00           H
ATOM   3588  CG1 VAL   239      19.343  40.536  44.086  1.00  0.00           C
ATOM   3589 HG11 VAL   239      20.402  40.783  44.026  1.00  0.00           H
ATOM   3590 HG12 VAL   239      18.962  40.928  45.030  1.00  0.00           H
ATOM   3591 HG13 VAL   239      19.172  39.479  43.884  1.00  0.00           H
ATOM   3592  CG2 VAL   239      17.256  40.639  42.831  1.00  0.00           C
ATOM   3593 HG21 VAL   239      17.528  39.716  42.317  1.00  0.00           H
ATOM   3594 HG22 VAL   239      16.716  40.402  43.747  1.00  0.00           H
ATOM   3595 HG23 VAL   239      16.604  41.242  42.200  1.00  0.00           H
ATOM   3596  C   VAL   239      19.880  43.354  43.712  1.00  0.00           C
ATOM   3597  O   VAL   239      20.686  43.306  42.782  1.00  0.00           O
ATOM   3598  N   PHE   240      20.192  43.852  44.921  1.00  0.00           N
ATOM   3599  H   PHE   240      19.509  44.088  45.627  1.00  0.00           H
ATOM   3600  CA  PHE   240      21.577  44.340  45.279  1.00  0.00           C
ATOM   3601  HA  PHE   240      21.900  45.156  44.633  1.00  0.00           H
ATOM   3602  CB  PHE   240      21.461  44.870  46.713  1.00  0.00           C
ATOM   3603  HB2 PHE   240      21.259  44.056  47.409  1.00  0.00           H
ATOM   3604  HB3 PHE   240      22.370  45.304  47.128  1.00  0.00           H
ATOM   3605  CG  PHE   240      20.371  45.836  46.756  1.00  0.00           C
ATOM   3606  CD1 PHE   240      19.146  45.603  47.348  1.00  0.00           C
ATOM   3607  HD1 PHE   240      18.978  44.687  47.894  1.00  0.00           H
ATOM   3608  CE1 PHE   240      18.099  46.558  47.260  1.00  0.00           C
ATOM   3609  HE1 PHE   240      17.167  46.376  47.776  1.00  0.00           H
ATOM   3610  CZ  PHE   240      18.305  47.666  46.416  1.00  0.00           C
ATOM   3611  HZ  PHE   240      17.547  48.435  46.431  1.00  0.00           H
ATOM   3612  CE2 PHE   240      19.554  47.948  45.810  1.00  0.00           C
ATOM   3613  HE2 PHE   240      19.692  48.862  45.250  1.00  0.00           H
ATOM   3614  CD2 PHE   240      20.626  47.039  46.041  1.00  0.00           C
ATOM   3615  HD2 PHE   240      21.523  47.296  45.498  1.00  0.00           H
ATOM   3616  C   PHE   240      22.506  43.103  45.288  1.00  0.00           C
ATOM   3617  O   PHE   240      22.383  42.148  46.036  1.00  0.00           O
ATOM   3618  N   GLY   241      23.547  43.096  44.430  1.00  0.00           N
ATOM   3619  H   GLY   241      23.754  43.938  43.913  1.00  0.00           H
ATOM   3620  CA  GLY   241      24.584  41.976  44.346  1.00  0.00           C
ATOM   3621  HA2 GLY   241      24.059  41.038  44.165  1.00  0.00           H
ATOM   3622  HA3 GLY   241      25.173  42.099  43.437  1.00  0.00           H
ATOM   3623  C   GLY   241      25.565  41.868  45.509  1.00  0.00           C
ATOM   3624  O   GLY   241      26.584  41.094  45.376  1.00  0.00           O
ATOM   3625  N   ASH   242      25.396  42.665  46.529  1.00  0.00           N
ATOM   3626  H   ASH   242      24.469  43.036  46.681  1.00  0.00           H
ATOM   3627  CA  ASH   242      26.419  42.846  47.565  1.00  0.00           C
ATOM   3628  HA  ASH   242      26.951  41.938  47.849  1.00  0.00           H
ATOM   3629  CB  ASH   242      27.531  43.810  47.041  1.00  0.00           C
ATOM   3630  HB2 ASH   242      27.815  43.552  46.020  1.00  0.00           H
ATOM   3631  HB3 ASH   242      27.285  44.871  47.032  1.00  0.00           H
ATOM   3632  CG  ASH   242      28.831  43.845  47.784  1.00  0.00           C
ATOM   3633  OD1 ASH   242      28.970  43.253  48.860  1.00  0.00           O
ATOM   3634  OD2 ASH   242      29.849  44.521  47.244  1.00  0.00           O
ATOM   3635  HD2 ASH   242      29.749  44.790  46.328  1.00  0.00           H
ATOM   3636  C   ASH   242      25.820  43.477  48.855  1.00  0.00           C
ATOM   3637  O   ASH   242      24.723  44.041  48.671  1.00  0.00           O
ATOM   3638  N   ASN   243      26.505  43.485  50.005  1.00  0.00           N
ATOM   3639  H   ASN   243      27.316  42.883  50.003  1.00  0.00           H
ATOM   3640  CA  ASN   243      26.189  44.215  51.257  1.00  0.00           C
ATOM   3641  HA  ASN   243      25.123  44.377  51.419  1.00  0.00           H
ATOM   3642  CB  ASN   243      26.646  43.245  52.465  1.00  0.00           C
ATOM   3643  HB2 ASN   243      26.313  43.771  53.359  1.00  0.00           H
ATOM   3644  HB3 ASN   243      26.162  42.285  52.287  1.00  0.00           H
ATOM   3645  CG  ASN   243      28.194  43.096  52.508  1.00  0.00           C
ATOM   3646  OD1 ASN   243      28.803  42.432  51.648  1.00  0.00           O
ATOM   3647  ND2 ASN   243      28.816  43.669  53.459  1.00  0.00           N
ATOM   3648 HD21 ASN   243      29.813  43.826  53.488  1.00  0.00           H
ATOM   3649 HD22 ASN   243      28.330  44.021  54.270  1.00  0.00           H
ATOM   3650  C   ASN   243      27.007  45.560  51.360  1.00  0.00           C
ATOM   3651  O   ASN   243      27.978  45.865  50.667  1.00  0.00           O
ATOM   3652  N   PRO   244      26.648  46.462  52.361  1.00  0.00           N
ATOM   3653  CD  PRO   244      27.394  47.595  52.854  1.00  0.00           C
ATOM   3654  HD2 PRO   244      27.280  48.399  52.127  1.00  0.00           H
ATOM   3655  HD3 PRO   244      28.459  47.369  52.915  1.00  0.00           H
ATOM   3656  CG  PRO   244      26.741  48.010  54.161  1.00  0.00           C
ATOM   3657  HG2 PRO   244      26.810  49.091  54.280  1.00  0.00           H
ATOM   3658  HG3 PRO   244      27.171  47.337  54.903  1.00  0.00           H
ATOM   3659  CB  PRO   244      25.264  47.659  54.078  1.00  0.00           C
ATOM   3660  HB2 PRO   244      24.663  48.483  53.694  1.00  0.00           H
ATOM   3661  HB3 PRO   244      24.906  47.398  55.073  1.00  0.00           H
ATOM   3662  CA  PRO   244      25.303  46.472  53.028  1.00  0.00           C
ATOM   3663  HA  PRO   244      25.284  45.571  53.641  1.00  0.00           H
ATOM   3664  C   PRO   244      24.129  46.531  51.999  1.00  0.00           C
ATOM   3665  O   PRO   244      24.386  46.976  50.878  1.00  0.00           O
ATOM   3666  N   ARG   245      22.813  46.374  52.336  1.00  0.00           N
ATOM   3667  H   ARG   245      22.563  46.180  53.295  1.00  0.00           H
ATOM   3668  CA  ARG   245      21.615  46.560  51.414  1.00  0.00           C
ATOM   3669  HA  ARG   245      21.927  47.209  50.596  1.00  0.00           H
ATOM   3670  CB  ARG   245      21.578  45.271  50.568  1.00  0.00           C
ATOM   3671  HB2 ARG   245      20.781  45.466  49.851  1.00  0.00           H
ATOM   3672  HB3 ARG   245      22.523  44.928  50.149  1.00  0.00           H
ATOM   3673  CG  ARG   245      21.077  44.044  51.286  1.00  0.00           C
ATOM   3674  HG2 ARG   245      21.742  43.677  52.068  1.00  0.00           H
ATOM   3675  HG3 ARG   245      20.256  44.288  51.961  1.00  0.00           H
ATOM   3676  CD  ARG   245      20.668  42.911  50.436  1.00  0.00           C
ATOM   3677  HD2 ARG   245      20.152  43.376  49.596  1.00  0.00           H
ATOM   3678  HD3 ARG   245      21.574  42.437  50.060  1.00  0.00           H
ATOM   3679  NE  ARG   245      19.650  42.071  51.132  1.00  0.00           N
ATOM   3680  HE  ARG   245      18.692  42.351  50.977  1.00  0.00           H
ATOM   3681  CZ  ARG   245      19.847  41.056  52.018  1.00  0.00           C
ATOM   3682  NH1 ARG   245      18.827  40.339  52.457  1.00  0.00           N
ATOM   3683 HH11 ARG   245      17.944  40.531  52.007  1.00  0.00           H
ATOM   3684 HH12 ARG   245      18.976  39.426  52.861  1.00  0.00           H
ATOM   3685  NH2 ARG   245      21.076  40.812  52.393  1.00  0.00           N
ATOM   3686 HH21 ARG   245      21.824  41.428  52.105  1.00  0.00           H
ATOM   3687 HH22 ARG   245      21.223  40.096  53.088  1.00  0.00           H
ATOM   3688  C   ARG   245      20.300  47.201  51.984  1.00  0.00           C
ATOM   3689  O   ARG   245      19.962  46.947  53.132  1.00  0.00           O
ATOM   3690  N   PRO   246      19.504  47.975  51.181  1.00  0.00           N
ATOM   3691  CD  PRO   246      19.952  48.635  49.973  1.00  0.00           C
ATOM   3692  HD2 PRO   246      19.880  47.908  49.165  1.00  0.00           H
ATOM   3693  HD3 PRO   246      20.899  49.136  50.172  1.00  0.00           H
ATOM   3694  CG  PRO   246      18.928  49.633  49.449  1.00  0.00           C
ATOM   3695  HG2 PRO   246      18.913  49.677  48.361  1.00  0.00           H
ATOM   3696  HG3 PRO   246      19.234  50.560  49.934  1.00  0.00           H
ATOM   3697  CB  PRO   246      17.652  48.994  50.081  1.00  0.00           C
ATOM   3698  HB2 PRO   246      16.966  48.569  49.350  1.00  0.00           H
ATOM   3699  HB3 PRO   246      17.102  49.881  50.397  1.00  0.00           H
ATOM   3700  CA  PRO   246      18.084  47.992  51.232  1.00  0.00           C
ATOM   3701  HA  PRO   246      17.760  48.402  52.188  1.00  0.00           H
ATOM   3702  C   PRO   246      17.398  46.647  51.083  1.00  0.00           C
ATOM   3703  O   PRO   246      18.081  45.653  50.819  1.00  0.00           O
ATOM   3704  N   ASN   247      16.076  46.567  51.207  1.00  0.00           N
ATOM   3705  H   ASN   247      15.597  47.443  51.356  1.00  0.00           H
ATOM   3706  CA  ASN   247      15.281  45.363  50.989  1.00  0.00           C
ATOM   3707  HA  ASN   247      15.816  44.523  51.436  1.00  0.00           H
ATOM   3708  CB  ASN   247      13.860  45.390  51.714  1.00  0.00           C
ATOM   3709  HB2 ASN   247      13.391  46.332  51.432  1.00  0.00           H
ATOM   3710  HB3 ASN   247      13.240  44.641  51.222  1.00  0.00           H
ATOM   3711  CG  ASN   247      13.946  45.149  53.195  1.00  0.00           C
ATOM   3712  OD1 ASN   247      14.970  44.892  53.734  1.00  0.00           O
ATOM   3713  ND2 ASN   247      12.888  45.163  53.957  1.00  0.00           N
ATOM   3714 HD21 ASN   247      13.017  45.202  54.959  1.00  0.00           H
ATOM   3715 HD22 ASN   247      12.032  45.429  53.492  1.00  0.00           H
ATOM   3716  C   ASN   247      15.151  45.075  49.488  1.00  0.00           C
ATOM   3717  O   ASN   247      14.680  46.021  48.806  1.00  0.00           O
ATOM   3718  N   ASP   248      15.494  43.851  49.035  1.00  0.00           N
ATOM   3719  H   ASP   248      15.790  43.175  49.724  1.00  0.00           H
ATOM   3720  CA  ASP   248      15.411  43.463  47.635  1.00  0.00           C
ATOM   3721  HA  ASP   248      16.238  43.977  47.149  1.00  0.00           H
ATOM   3722  CB  ASP   248      15.625  41.930  47.586  1.00  0.00           C
ATOM   3723  HB2 ASP   248      14.931  41.402  48.237  1.00  0.00           H
ATOM   3724  HB3 ASP   248      15.382  41.556  46.592  1.00  0.00           H
ATOM   3725  CG  ASP   248      17.079  41.568  47.882  1.00  0.00           C
ATOM   3726  OD1 ASP   248      17.969  42.119  47.219  1.00  0.00           O
ATOM   3727  OD2 ASP   248      17.309  40.715  48.674  1.00  0.00           O
ATOM   3728  C   ASP   248      14.105  43.908  46.989  1.00  0.00           C
ATOM   3729  O   ASP   248      13.071  43.655  47.587  1.00  0.00           O
ATOM   3730  N   GLY   249      14.150  44.463  45.762  1.00  0.00           N
ATOM   3731  H   GLY   249      15.022  44.781  45.365  1.00  0.00           H
ATOM   3732  CA  GLY   249      12.979  45.100  45.170  1.00  0.00           C
ATOM   3733  HA2 GLY   249      12.661  44.469  44.340  1.00  0.00           H
ATOM   3734  HA3 GLY   249      12.143  45.259  45.851  1.00  0.00           H
ATOM   3735  C   GLY   249      13.183  46.447  44.376  1.00  0.00           C
ATOM   3736  O   GLY   249      12.204  46.969  43.863  1.00  0.00           O
ATOM   3737  N   THR   250      14.421  46.985  44.236  1.00  0.00           N
ATOM   3738  H   THR   250      15.217  46.451  44.555  1.00  0.00           H
ATOM   3739  CA  THR   250      14.697  48.317  43.652  1.00  0.00           C
ATOM   3740  HA  THR   250      13.906  48.710  43.012  1.00  0.00           H
ATOM   3741  CB  THR   250      14.763  49.417  44.712  1.00  0.00           C
ATOM   3742  HB  THR   250      15.155  49.028  45.652  1.00  0.00           H
ATOM   3743  CG2 THR   250      15.463  50.623  44.183  1.00  0.00           C
ATOM   3744 HG21 THR   250      15.078  50.997  43.234  1.00  0.00           H
ATOM   3745 HG22 THR   250      15.449  51.520  44.803  1.00  0.00           H
ATOM   3746 HG23 THR   250      16.484  50.285  44.011  1.00  0.00           H
ATOM   3747  OG1 THR   250      13.390  49.806  45.091  1.00  0.00           O
ATOM   3748  HG1 THR   250      13.038  50.277  44.333  1.00  0.00           H
ATOM   3749  C   THR   250      15.901  48.209  42.766  1.00  0.00           C
ATOM   3750  O   THR   250      16.908  47.614  43.212  1.00  0.00           O
ATOM   3751  N   GLY   251      15.771  48.797  41.534  1.00  0.00           N
ATOM   3752  H   GLY   251      14.879  49.241  41.368  1.00  0.00           H
ATOM   3753  CA  GLY   251      16.880  48.695  40.564  1.00  0.00           C
ATOM   3754  HA2 GLY   251      17.772  49.026  41.096  1.00  0.00           H
ATOM   3755  HA3 GLY   251      17.063  47.644  40.339  1.00  0.00           H
ATOM   3756  C   GLY   251      16.794  49.577  39.307  1.00  0.00           C
ATOM   3757  O   GLY   251      15.869  50.386  39.120  1.00  0.00           O
ATOM   3758  N   SER   252      17.801  49.365  38.422  1.00  0.00           N
ATOM   3759  H   SER   252      18.480  48.631  38.569  1.00  0.00           H
ATOM   3760  CA  SER   252      18.005  50.059  37.119  1.00  0.00           C
ATOM   3761  HA  SER   252      17.123  49.915  36.494  1.00  0.00           H
ATOM   3762  CB  SER   252      18.330  51.614  37.226  1.00  0.00           C
ATOM   3763  HB2 SER   252      17.601  52.029  37.922  1.00  0.00           H
ATOM   3764  HB3 SER   252      19.300  51.716  37.711  1.00  0.00           H
ATOM   3765  OG  SER   252      18.106  52.177  35.959  1.00  0.00           O
ATOM   3766  HG  SER   252      18.260  53.119  36.061  1.00  0.00           H
ATOM   3767  C   SER   252      19.106  49.408  36.346  1.00  0.00           C
ATOM   3768  O   SER   252      20.057  48.893  36.971  1.00  0.00           O
ATOM   3769  N   CYX   253      19.098  49.537  35.008  1.00  0.00           N
ATOM   3770  H   CYX   253      18.278  49.993  34.633  1.00  0.00           H
ATOM   3771  CA  CYX   253      20.231  49.324  34.086  1.00  0.00           C
ATOM   3772  HA  CYX   253      20.718  48.425  34.462  1.00  0.00           H
ATOM   3773  CB  CYX   253      19.756  49.138  32.639  1.00  0.00           C
ATOM   3774  HB2 CYX   253      19.104  49.973  32.380  1.00  0.00           H
ATOM   3775  HB3 CYX   253      20.590  49.070  31.940  1.00  0.00           H
ATOM   3776  SG  CYX   253      18.583  47.801  32.277  1.00  0.00           S
ATOM   3777  C   CYX   253      21.337  50.517  34.205  1.00  0.00           C
ATOM   3778  O   CYX   253      22.314  50.678  33.462  1.00  0.00           O
ATOM   3779  N   GLY   254      21.268  51.312  35.263  1.00  0.00           N
ATOM   3780  H   GLY   254      20.499  51.115  35.887  1.00  0.00           H
ATOM   3781  CA  GLY   254      22.341  52.146  35.802  1.00  0.00           C
ATOM   3782  HA2 GLY   254      23.116  52.327  35.057  1.00  0.00           H
ATOM   3783  HA3 GLY   254      21.906  53.106  36.080  1.00  0.00           H
ATOM   3784  C   GLY   254      22.976  51.559  37.029  1.00  0.00           C
ATOM   3785  O   GLY   254      22.550  50.545  37.536  1.00  0.00           O
ATOM   3786  N   PRO   255      23.962  52.219  37.583  1.00  0.00           N
ATOM   3787  CD  PRO   255      24.707  53.274  37.088  1.00  0.00           C
ATOM   3788  HD2 PRO   255      24.037  54.100  37.322  1.00  0.00           H
ATOM   3789  HD3 PRO   255      24.951  53.017  36.056  1.00  0.00           H
ATOM   3790  CG  PRO   255      25.985  53.394  37.898  1.00  0.00           C
ATOM   3791  HG2 PRO   255      26.220  54.458  37.938  1.00  0.00           H
ATOM   3792  HG3 PRO   255      26.841  52.883  37.457  1.00  0.00           H
ATOM   3793  CB  PRO   255      25.658  52.872  39.234  1.00  0.00           C
ATOM   3794  HB2 PRO   255      25.457  53.697  39.918  1.00  0.00           H
ATOM   3795  HB3 PRO   255      26.456  52.277  39.678  1.00  0.00           H
ATOM   3796  CA  PRO   255      24.423  51.952  38.966  1.00  0.00           C
ATOM   3797  HA  PRO   255      24.697  50.932  39.237  1.00  0.00           H
ATOM   3798  C   PRO   255      23.325  52.350  39.915  1.00  0.00           C
ATOM   3799  O   PRO   255      22.755  53.478  39.996  1.00  0.00           O
ATOM   3800  N   VAL   256      22.966  51.380  40.718  1.00  0.00           N
ATOM   3801  H   VAL   256      23.353  50.451  40.629  1.00  0.00           H
ATOM   3802  CA  VAL   256      22.003  51.564  41.779  1.00  0.00           C
ATOM   3803  HA  VAL   256      21.316  52.409  41.710  1.00  0.00           H
ATOM   3804  CB  VAL   256      21.099  50.287  41.939  1.00  0.00           C
ATOM   3805  HB  VAL   256      21.741  49.407  41.951  1.00  0.00           H
ATOM   3806  CG1 VAL   256      20.062  50.366  43.142  1.00  0.00           C
ATOM   3807 HG11 VAL   256      19.510  51.303  43.069  1.00  0.00           H
ATOM   3808 HG12 VAL   256      19.415  49.490  43.111  1.00  0.00           H
ATOM   3809 HG13 VAL   256      20.695  50.316  44.027  1.00  0.00           H
ATOM   3810  CG2 VAL   256      20.325  50.174  40.575  1.00  0.00           C
ATOM   3811 HG21 VAL   256      21.057  50.251  39.771  1.00  0.00           H
ATOM   3812 HG22 VAL   256      20.043  49.136  40.397  1.00  0.00           H
ATOM   3813 HG23 VAL   256      19.420  50.769  40.454  1.00  0.00           H
ATOM   3814  C   VAL   256      22.845  51.864  43.020  1.00  0.00           C
ATOM   3815  O   VAL   256      23.581  51.065  43.633  1.00  0.00           O
ATOM   3816  N   SER   257      22.870  53.127  43.342  1.00  0.00           N
ATOM   3817  H   SER   257      22.286  53.768  42.824  1.00  0.00           H
ATOM   3818  CA  SER   257      23.903  53.687  44.205  1.00  0.00           C
ATOM   3819  HA  SER   257      24.837  53.205  43.921  1.00  0.00           H
ATOM   3820  CB  SER   257      24.046  55.277  43.944  1.00  0.00           C
ATOM   3821  HB2 SER   257      24.843  55.597  44.614  1.00  0.00           H
ATOM   3822  HB3 SER   257      24.445  55.324  42.931  1.00  0.00           H
ATOM   3823  OG  SER   257      22.858  55.979  44.237  1.00  0.00           O
ATOM   3824  HG  SER   257      22.265  55.784  43.507  1.00  0.00           H
ATOM   3825  C   SER   257      23.946  53.323  45.713  1.00  0.00           C
ATOM   3826  O   SER   257      24.795  53.906  46.386  1.00  0.00           O
ATOM   3827  N   SER   258      23.184  52.380  46.208  1.00  0.00           N
ATOM   3828  H   SER   258      22.613  51.748  45.665  1.00  0.00           H
ATOM   3829  CA  SER   258      23.118  52.076  47.575  1.00  0.00           C
ATOM   3830  HA  SER   258      22.958  52.937  48.225  1.00  0.00           H
ATOM   3831  CB  SER   258      21.892  51.197  47.823  1.00  0.00           C
ATOM   3832  HB2 SER   258      22.111  50.200  47.442  1.00  0.00           H
ATOM   3833  HB3 SER   258      21.642  51.238  48.883  1.00  0.00           H
ATOM   3834  OG  SER   258      20.733  51.772  47.153  1.00  0.00           O
ATOM   3835  HG  SER   258      20.573  52.605  47.604  1.00  0.00           H
ATOM   3836  C   SER   258      24.365  51.397  48.120  1.00  0.00           C
ATOM   3837  O   SER   258      24.702  50.294  47.646  1.00  0.00           O
ATOM   3838  N   ASN   259      25.045  52.018  49.044  1.00  0.00           N
ATOM   3839  H   ASN   259      24.661  52.888  49.385  1.00  0.00           H
ATOM   3840  CA  ASN   259      26.445  51.713  49.405  1.00  0.00           C
ATOM   3841  HA  ASN   259      26.689  52.483  50.138  1.00  0.00           H
ATOM   3842  CB  ASN   259      26.525  50.436  50.239  1.00  0.00           C
ATOM   3843  HB2 ASN   259      26.363  49.532  49.652  1.00  0.00           H
ATOM   3844  HB3 ASN   259      27.517  50.351  50.682  1.00  0.00           H
ATOM   3845  CG  ASN   259      25.524  50.513  51.407  1.00  0.00           C
ATOM   3846  OD1 ASN   259      25.784  51.395  52.201  1.00  0.00           O
ATOM   3847  ND2 ASN   259      24.389  49.845  51.390  1.00  0.00           N
ATOM   3848 HD21 ASN   259      23.799  49.879  52.208  1.00  0.00           H
ATOM   3849 HD22 ASN   259      24.183  49.052  50.799  1.00  0.00           H
ATOM   3850  C   ASN   259      27.351  51.710  48.134  1.00  0.00           C
ATOM   3851  O   ASN   259      28.022  50.728  47.876  1.00  0.00           O
ATOM   3852  N   GLY   260      27.473  52.839  47.431  1.00  0.00           N
ATOM   3853  H   GLY   260      26.992  53.654  47.783  1.00  0.00           H
ATOM   3854  CA  GLY   260      28.183  52.833  46.128  1.00  0.00           C
ATOM   3855  HA2 GLY   260      27.538  52.279  45.446  1.00  0.00           H
ATOM   3856  HA3 GLY   260      28.111  53.874  45.812  1.00  0.00           H
ATOM   3857  C   GLY   260      29.653  52.497  46.072  1.00  0.00           C
ATOM   3858  O   GLY   260      30.044  51.534  45.462  1.00  0.00           O
ATOM   3859  N   ALA   261      30.426  53.298  46.752  1.00  0.00           N
ATOM   3860  H   ALA   261      29.936  54.003  47.283  1.00  0.00           H
ATOM   3861  CA  ALA   261      31.904  53.500  46.585  1.00  0.00           C
ATOM   3862  HA  ALA   261      32.135  53.736  45.546  1.00  0.00           H
ATOM   3863  CB  ALA   261      32.326  54.698  47.481  1.00  0.00           C
ATOM   3864  HB1 ALA   261      33.356  54.582  47.818  1.00  0.00           H
ATOM   3865  HB2 ALA   261      32.201  55.624  46.920  1.00  0.00           H
ATOM   3866  HB3 ALA   261      31.572  54.842  48.255  1.00  0.00           H
ATOM   3867  C   ALA   261      32.740  52.198  46.895  1.00  0.00           C
ATOM   3868  O   ALA   261      33.850  51.950  46.422  1.00  0.00           O
ATOM   3869  N   TYR   262      32.219  51.354  47.796  1.00  0.00           N
ATOM   3870  H   TYR   262      31.357  51.449  48.312  1.00  0.00           H
ATOM   3871  CA  TYR   262      32.944  50.161  48.336  1.00  0.00           C
ATOM   3872  HA  TYR   262      33.841  49.940  47.757  1.00  0.00           H
ATOM   3873  CB  TYR   262      33.371  50.417  49.799  1.00  0.00           C
ATOM   3874  HB2 TYR   262      32.518  50.539  50.467  1.00  0.00           H
ATOM   3875  HB3 TYR   262      33.952  49.557  50.131  1.00  0.00           H
ATOM   3876  CG  TYR   262      34.327  51.624  49.900  1.00  0.00           C
ATOM   3877  CD1 TYR   262      33.796  52.858  50.329  1.00  0.00           C
ATOM   3878  HD1 TYR   262      32.736  53.044  50.423  1.00  0.00           H
ATOM   3879  CE1 TYR   262      34.699  53.869  50.617  1.00  0.00           C
ATOM   3880  HE1 TYR   262      34.372  54.783  51.087  1.00  0.00           H
ATOM   3881  CZ  TYR   262      36.029  53.844  50.358  1.00  0.00           C
ATOM   3882  OH  TYR   262      36.745  55.020  50.399  1.00  0.00           O
ATOM   3883  HH  TYR   262      37.697  55.041  50.279  1.00  0.00           H
ATOM   3884  CE2 TYR   262      36.564  52.571  50.014  1.00  0.00           C
ATOM   3885  HE2 TYR   262      37.595  52.534  49.698  1.00  0.00           H
ATOM   3886  CD2 TYR   262      35.691  51.470  49.728  1.00  0.00           C
ATOM   3887  HD2 TYR   262      36.097  50.506  49.461  1.00  0.00           H
ATOM   3888  C   TYR   262      32.014  48.953  48.138  1.00  0.00           C
ATOM   3889  O   TYR   262      30.938  49.007  47.585  1.00  0.00           O
ATOM   3890  N   GLY   263      32.440  47.815  48.631  1.00  0.00           N
ATOM   3891  H   GLY   263      33.222  47.824  49.270  1.00  0.00           H
ATOM   3892  CA  GLY   263      31.910  46.522  48.166  1.00  0.00           C
ATOM   3893  HA2 GLY   263      31.152  46.202  48.882  1.00  0.00           H
ATOM   3894  HA3 GLY   263      31.479  46.669  47.176  1.00  0.00           H
ATOM   3895  C   GLY   263      33.060  45.482  48.053  1.00  0.00           C
ATOM   3896  O   GLY   263      34.220  45.735  48.292  1.00  0.00           O
ATOM   3897  N   VAL   264      32.712  44.281  47.538  1.00  0.00           N
ATOM   3898  H   VAL   264      31.711  44.264  47.407  1.00  0.00           H
ATOM   3899  CA  VAL   264      33.399  42.981  47.582  1.00  0.00           C
ATOM   3900  HA  VAL   264      34.455  43.234  47.488  1.00  0.00           H
ATOM   3901  CB  VAL   264      33.221  42.161  48.820  1.00  0.00           C
ATOM   3902  HB  VAL   264      33.173  42.806  49.696  1.00  0.00           H
ATOM   3903  CG1 VAL   264      31.888  41.401  48.776  1.00  0.00           C
ATOM   3904 HG11 VAL   264      31.077  41.961  48.308  1.00  0.00           H
ATOM   3905 HG12 VAL   264      32.020  40.464  48.235  1.00  0.00           H
ATOM   3906 HG13 VAL   264      31.547  41.347  49.810  1.00  0.00           H
ATOM   3907  CG2 VAL   264      34.407  41.222  49.046  1.00  0.00           C
ATOM   3908 HG21 VAL   264      34.214  40.532  49.869  1.00  0.00           H
ATOM   3909 HG22 VAL   264      34.486  40.579  48.170  1.00  0.00           H
ATOM   3910 HG23 VAL   264      35.316  41.793  49.234  1.00  0.00           H
ATOM   3911  C   VAL   264      33.145  42.194  46.311  1.00  0.00           C
ATOM   3912  O   VAL   264      32.106  42.289  45.649  1.00  0.00           O
ATOM   3913  N   LYS   265      34.174  41.476  45.901  1.00  0.00           N
ATOM   3914  H   LYS   265      35.075  41.582  46.344  1.00  0.00           H
ATOM   3915  CA  LYS   265      34.279  40.755  44.637  1.00  0.00           C
ATOM   3916  HA  LYS   265      34.011  41.267  43.714  1.00  0.00           H
ATOM   3917  CB  LYS   265      35.676  40.105  44.513  1.00  0.00           C
ATOM   3918  HB2 LYS   265      36.395  40.912  44.381  1.00  0.00           H
ATOM   3919  HB3 LYS   265      35.938  39.547  45.414  1.00  0.00           H
ATOM   3920  CG  LYS   265      35.630  39.232  43.199  1.00  0.00           C
ATOM   3921  HG2 LYS   265      34.919  38.424  43.376  1.00  0.00           H
ATOM   3922  HG3 LYS   265      35.384  39.829  42.320  1.00  0.00           H
ATOM   3923  CD  LYS   265      36.982  38.498  43.072  1.00  0.00           C
ATOM   3924  HD2 LYS   265      37.812  39.128  42.751  1.00  0.00           H
ATOM   3925  HD3 LYS   265      37.232  38.042  44.030  1.00  0.00           H
ATOM   3926  CE  LYS   265      36.923  37.487  41.967  1.00  0.00           C
ATOM   3927  HE2 LYS   265      37.872  36.958  41.875  1.00  0.00           H
ATOM   3928  HE3 LYS   265      36.122  36.820  42.283  1.00  0.00           H
ATOM   3929  NZ  LYS   265      36.802  38.095  40.647  1.00  0.00           N
ATOM   3930  HZ1 LYS   265      37.712  38.270  40.244  1.00  0.00           H
ATOM   3931  HZ2 LYS   265      36.213  37.468  40.117  1.00  0.00           H
ATOM   3932  HZ3 LYS   265      36.309  38.975  40.646  1.00  0.00           H
ATOM   3933  C   LYS   265      33.171  39.666  44.710  1.00  0.00           C
ATOM   3934  O   LYS   265      33.193  38.752  45.579  1.00  0.00           O
ATOM   3935  N   GLY   266      32.356  39.639  43.714  1.00  0.00           N
ATOM   3936  H   GLY   266      32.528  40.304  42.972  1.00  0.00           H
ATOM   3937  CA  GLY   266      31.351  38.559  43.412  1.00  0.00           C
ATOM   3938  HA2 GLY   266      31.781  37.678  43.887  1.00  0.00           H
ATOM   3939  HA3 GLY   266      30.310  38.737  43.681  1.00  0.00           H
ATOM   3940  C   GLY   266      31.287  38.313  41.890  1.00  0.00           C
ATOM   3941  O   GLY   266      32.170  38.734  41.165  1.00  0.00           O
ATOM   3942  N   PHE   267      30.188  37.591  41.542  1.00  0.00           N
ATOM   3943  H   PHE   267      29.591  37.255  42.284  1.00  0.00           H
ATOM   3944  CA  PHE   267      29.862  37.108  40.178  1.00  0.00           C
ATOM   3945  HA  PHE   267      30.432  37.823  39.585  1.00  0.00           H
ATOM   3946  CB  PHE   267      30.429  35.684  39.968  1.00  0.00           C
ATOM   3947  HB2 PHE   267      30.311  35.358  38.935  1.00  0.00           H
ATOM   3948  HB3 PHE   267      31.493  35.663  40.202  1.00  0.00           H
ATOM   3949  CG  PHE   267      29.710  34.668  40.827  1.00  0.00           C
ATOM   3950  CD1 PHE   267      30.235  34.253  42.093  1.00  0.00           C
ATOM   3951  HD1 PHE   267      31.222  34.583  42.380  1.00  0.00           H
ATOM   3952  CE1 PHE   267      29.502  33.566  43.044  1.00  0.00           C
ATOM   3953  HE1 PHE   267      29.899  33.383  44.031  1.00  0.00           H
ATOM   3954  CZ  PHE   267      28.261  33.010  42.669  1.00  0.00           C
ATOM   3955  HZ  PHE   267      27.653  32.483  43.389  1.00  0.00           H
ATOM   3956  CE2 PHE   267      27.656  33.326  41.429  1.00  0.00           C
ATOM   3957  HE2 PHE   267      26.731  32.900  41.070  1.00  0.00           H
ATOM   3958  CD2 PHE   267      28.449  34.113  40.501  1.00  0.00           C
ATOM   3959  HD2 PHE   267      27.913  34.306  39.584  1.00  0.00           H
ATOM   3960  C   PHE   267      28.315  37.251  39.843  1.00  0.00           C
ATOM   3961  O   PHE   267      27.575  37.200  40.755  1.00  0.00           O
ATOM   3962  N   SER   268      27.961  37.419  38.550  1.00  0.00           N
ATOM   3963  H   SER   268      28.663  37.605  37.850  1.00  0.00           H
ATOM   3964  CA  SER   268      26.652  36.916  38.154  1.00  0.00           C
ATOM   3965  HA  SER   268      26.305  36.255  38.948  1.00  0.00           H
ATOM   3966  CB  SER   268      25.677  38.085  38.048  1.00  0.00           C
ATOM   3967  HB2 SER   268      25.892  38.568  37.094  1.00  0.00           H
ATOM   3968  HB3 SER   268      24.645  37.737  38.015  1.00  0.00           H
ATOM   3969  OG  SER   268      25.718  38.974  39.122  1.00  0.00           O
ATOM   3970  HG  SER   268      26.175  38.617  39.887  1.00  0.00           H
ATOM   3971  C   SER   268      26.682  36.093  36.904  1.00  0.00           C
ATOM   3972  O   SER   268      27.551  36.186  36.086  1.00  0.00           O
ATOM   3973  N   PHE   269      25.614  35.253  36.726  1.00  0.00           N
ATOM   3974  H   PHE   269      24.887  35.320  37.424  1.00  0.00           H
ATOM   3975  CA  PHE   269      25.484  34.300  35.711  1.00  0.00           C
ATOM   3976  HA  PHE   269      26.325  34.492  35.046  1.00  0.00           H
ATOM   3977  CB  PHE   269      25.654  32.900  36.220  1.00  0.00           C
ATOM   3978  HB2 PHE   269      24.935  32.657  37.003  1.00  0.00           H
ATOM   3979  HB3 PHE   269      25.369  32.397  35.297  1.00  0.00           H
ATOM   3980  CG  PHE   269      27.075  32.486  36.550  1.00  0.00           C
ATOM   3981  CD1 PHE   269      27.390  32.115  37.861  1.00  0.00           C
ATOM   3982  HD1 PHE   269      26.587  32.168  38.580  1.00  0.00           H
ATOM   3983  CE1 PHE   269      28.594  31.556  38.243  1.00  0.00           C
ATOM   3984  HE1 PHE   269      28.883  31.442  39.277  1.00  0.00           H
ATOM   3985  CZ  PHE   269      29.607  31.444  37.272  1.00  0.00           C
ATOM   3986  HZ  PHE   269      30.567  31.070  37.593  1.00  0.00           H
ATOM   3987  CE2 PHE   269      29.343  31.790  35.917  1.00  0.00           C
ATOM   3988  HE2 PHE   269      30.061  31.683  35.117  1.00  0.00           H
ATOM   3989  CD2 PHE   269      28.056  32.290  35.550  1.00  0.00           C
ATOM   3990  HD2 PHE   269      27.942  32.592  34.519  1.00  0.00           H
ATOM   3991  C   PHE   269      24.170  34.508  34.883  1.00  0.00           C
ATOM   3992  O   PHE   269      23.097  34.519  35.443  1.00  0.00           O
ATOM   3993  N   LYS   270      24.342  34.704  33.537  1.00  0.00           N
ATOM   3994  H   LYS   270      25.296  34.705  33.203  1.00  0.00           H
ATOM   3995  CA  LYS   270      23.275  34.899  32.542  1.00  0.00           C
ATOM   3996  HA  LYS   270      22.473  35.420  33.067  1.00  0.00           H
ATOM   3997  CB  LYS   270      23.977  35.804  31.489  1.00  0.00           C
ATOM   3998  HB2 LYS   270      24.607  36.557  31.963  1.00  0.00           H
ATOM   3999  HB3 LYS   270      24.555  35.227  30.768  1.00  0.00           H
ATOM   4000  CG  LYS   270      22.981  36.516  30.614  1.00  0.00           C
ATOM   4001  HG2 LYS   270      22.200  35.853  30.240  1.00  0.00           H
ATOM   4002  HG3 LYS   270      22.582  37.284  31.277  1.00  0.00           H
ATOM   4003  CD  LYS   270      23.660  37.128  29.426  1.00  0.00           C
ATOM   4004  HD2 LYS   270      24.476  37.791  29.713  1.00  0.00           H
ATOM   4005  HD3 LYS   270      24.138  36.374  28.802  1.00  0.00           H
ATOM   4006  CE  LYS   270      22.658  37.899  28.506  1.00  0.00           C
ATOM   4007  HE2 LYS   270      21.878  37.230  28.146  1.00  0.00           H
ATOM   4008  HE3 LYS   270      22.188  38.775  28.954  1.00  0.00           H
ATOM   4009  NZ  LYS   270      23.414  38.552  27.385  1.00  0.00           N
ATOM   4010  HZ1 LYS   270      23.947  37.842  26.903  1.00  0.00           H
ATOM   4011  HZ2 LYS   270      22.829  38.824  26.608  1.00  0.00           H
ATOM   4012  HZ3 LYS   270      23.966  39.341  27.693  1.00  0.00           H
ATOM   4013  C   LYS   270      22.664  33.537  32.055  1.00  0.00           C
ATOM   4014  O   LYS   270      23.470  32.576  31.891  1.00  0.00           O
ATOM   4015  N   TYR   271      21.383  33.491  31.791  1.00  0.00           N
ATOM   4016  H   TYR   271      20.883  34.358  31.931  1.00  0.00           H
ATOM   4017  CA  TYR   271      20.643  32.355  31.228  1.00  0.00           C
ATOM   4018  HA  TYR   271      21.292  31.862  30.504  1.00  0.00           H
ATOM   4019  CB  TYR   271      20.133  31.465  32.282  1.00  0.00           C
ATOM   4020  HB2 TYR   271      19.830  31.978  33.195  1.00  0.00           H
ATOM   4021  HB3 TYR   271      19.284  30.929  31.857  1.00  0.00           H
ATOM   4022  CG  TYR   271      21.161  30.406  32.572  1.00  0.00           C
ATOM   4023  CD1 TYR   271      22.058  30.569  33.633  1.00  0.00           C
ATOM   4024  HD1 TYR   271      22.141  31.466  34.229  1.00  0.00           H
ATOM   4025  CE1 TYR   271      23.043  29.582  33.891  1.00  0.00           C
ATOM   4026  HE1 TYR   271      23.805  29.731  34.642  1.00  0.00           H
ATOM   4027  CZ  TYR   271      23.064  28.361  33.115  1.00  0.00           C
ATOM   4028  OH  TYR   271      24.006  27.440  33.388  1.00  0.00           O
ATOM   4029  HH  TYR   271      23.915  26.597  32.937  1.00  0.00           H
ATOM   4030  CE2 TYR   271      22.051  28.134  32.099  1.00  0.00           C
ATOM   4031  HE2 TYR   271      22.047  27.298  31.414  1.00  0.00           H
ATOM   4032  CD2 TYR   271      21.126  29.187  31.888  1.00  0.00           C
ATOM   4033  HD2 TYR   271      20.402  29.120  31.090  1.00  0.00           H
ATOM   4034  C   TYR   271      19.492  33.012  30.446  1.00  0.00           C
ATOM   4035  O   TYR   271      18.517  33.543  30.961  1.00  0.00           O
ATOM   4036  N   GLY   272      19.656  33.113  29.114  1.00  0.00           N
ATOM   4037  H   GLY   272      20.338  32.504  28.685  1.00  0.00           H
ATOM   4038  CA  GLY   272      18.856  34.012  28.273  1.00  0.00           C
ATOM   4039  HA2 GLY   272      19.332  33.972  27.293  1.00  0.00           H
ATOM   4040  HA3 GLY   272      17.799  33.745  28.261  1.00  0.00           H
ATOM   4041  C   GLY   272      19.078  35.506  28.740  1.00  0.00           C
ATOM   4042  O   GLY   272      20.146  36.107  28.876  1.00  0.00           O
ATOM   4043  N   ASN   273      17.946  36.248  28.799  1.00  0.00           N
ATOM   4044  H   ASN   273      17.051  35.822  28.609  1.00  0.00           H
ATOM   4045  CA  ASN   273      17.943  37.601  29.466  1.00  0.00           C
ATOM   4046  HA  ASN   273      18.868  38.138  29.250  1.00  0.00           H
ATOM   4047  CB  ASN   273      16.689  38.363  28.926  1.00  0.00           C
ATOM   4048  HB2 ASN   273      15.782  37.795  29.128  1.00  0.00           H
ATOM   4049  HB3 ASN   273      16.680  39.317  29.455  1.00  0.00           H
ATOM   4050  CG  ASN   273      16.723  38.639  27.414  1.00  0.00           C
ATOM   4051  OD1 ASN   273      16.411  37.871  26.557  1.00  0.00           O
ATOM   4052  ND2 ASN   273      17.131  39.828  27.130  1.00  0.00           N
ATOM   4053 HD21 ASN   273      17.155  40.129  26.165  1.00  0.00           H
ATOM   4054 HD22 ASN   273      17.204  40.528  27.855  1.00  0.00           H
ATOM   4055  C   ASN   273      17.962  37.457  30.988  1.00  0.00           C
ATOM   4056  O   ASN   273      18.070  38.473  31.688  1.00  0.00           O
ATOM   4057  N   GLY   274      17.592  36.210  31.558  1.00  0.00           N
ATOM   4058  H   GLY   274      17.545  35.355  31.023  1.00  0.00           H
ATOM   4059  CA  GLY   274      17.605  36.033  33.031  1.00  0.00           C
ATOM   4060  HA2 GLY   274      17.069  36.868  33.482  1.00  0.00           H
ATOM   4061  HA3 GLY   274      17.114  35.101  33.308  1.00  0.00           H
ATOM   4062  C   GLY   274      18.951  36.120  33.680  1.00  0.00           C
ATOM   4063  O   GLY   274      19.985  35.985  33.024  1.00  0.00           O
ATOM   4064  N   VAL   275      19.016  36.230  34.963  1.00  0.00           N
ATOM   4065  H   VAL   275      18.155  36.285  35.488  1.00  0.00           H
ATOM   4066  CA  VAL   275      20.243  36.366  35.707  1.00  0.00           C
ATOM   4067  HA  VAL   275      21.043  35.893  35.136  1.00  0.00           H
ATOM   4068  CB  VAL   275      20.725  37.767  35.807  1.00  0.00           C
ATOM   4069  HB  VAL   275      20.828  38.059  34.762  1.00  0.00           H
ATOM   4070  CG1 VAL   275      19.807  38.809  36.540  1.00  0.00           C
ATOM   4071 HG11 VAL   275      20.302  39.780  36.500  1.00  0.00           H
ATOM   4072 HG12 VAL   275      18.875  38.841  35.975  1.00  0.00           H
ATOM   4073 HG13 VAL   275      19.695  38.588  37.602  1.00  0.00           H
ATOM   4074  CG2 VAL   275      22.125  37.825  36.425  1.00  0.00           C
ATOM   4075 HG21 VAL   275      22.738  37.298  35.695  1.00  0.00           H
ATOM   4076 HG22 VAL   275      22.478  38.849  36.543  1.00  0.00           H
ATOM   4077 HG23 VAL   275      22.248  37.273  37.358  1.00  0.00           H
ATOM   4078  C   VAL   275      20.187  35.700  37.151  1.00  0.00           C
ATOM   4079  O   VAL   275      19.166  35.898  37.868  1.00  0.00           O
ATOM   4080  N   TRP   276      21.204  34.878  37.434  1.00  0.00           N
ATOM   4081  H   TRP   276      21.877  34.744  36.694  1.00  0.00           H
ATOM   4082  CA  TRP   276      21.581  34.347  38.735  1.00  0.00           C
ATOM   4083  HA  TRP   276      20.653  34.236  39.297  1.00  0.00           H
ATOM   4084  CB  TRP   276      22.099  32.927  38.573  1.00  0.00           C
ATOM   4085  HB2 TRP   276      22.828  32.929  37.762  1.00  0.00           H
ATOM   4086  HB3 TRP   276      22.593  32.583  39.482  1.00  0.00           H
ATOM   4087  CG  TRP   276      21.127  31.808  38.348  1.00  0.00           C
ATOM   4088  CD1 TRP   276      21.088  31.035  37.264  1.00  0.00           C
ATOM   4089  HD1 TRP   276      21.596  31.218  36.328  1.00  0.00           H
ATOM   4090  NE1 TRP   276      20.215  30.011  37.520  1.00  0.00           N
ATOM   4091  HE1 TRP   276      19.827  29.467  36.762  1.00  0.00           H
ATOM   4092  CE2 TRP   276      19.720  30.030  38.821  1.00  0.00           C
ATOM   4093  CZ2 TRP   276      19.000  29.029  39.513  1.00  0.00           C
ATOM   4094  HZ2 TRP   276      18.752  28.073  39.077  1.00  0.00           H
ATOM   4095  CH2 TRP   276      18.812  29.203  40.884  1.00  0.00           C
ATOM   4096  HH2 TRP   276      18.412  28.437  41.533  1.00  0.00           H
ATOM   4097  CZ3 TRP   276      19.334  30.373  41.510  1.00  0.00           C
ATOM   4098  HZ3 TRP   276      19.467  30.498  42.574  1.00  0.00           H
ATOM   4099  CE3 TRP   276      19.948  31.352  40.774  1.00  0.00           C
ATOM   4100  HE3 TRP   276      20.323  32.272  41.202  1.00  0.00           H
ATOM   4101  CD2 TRP   276      20.253  31.214  39.401  1.00  0.00           C
ATOM   4102  C   TRP   276      22.682  35.180  39.403  1.00  0.00           C
ATOM   4103  O   TRP   276      23.803  35.325  38.917  1.00  0.00           O
ATOM   4104  N   ILE   277      22.302  35.809  40.517  1.00  0.00           N
ATOM   4105  H   ILE   277      21.408  35.531  40.898  1.00  0.00           H
ATOM   4106  CA  ILE   277      23.204  36.728  41.257  1.00  0.00           C
ATOM   4107  HA  ILE   277      23.904  37.184  40.556  1.00  0.00           H
ATOM   4108  CB  ILE   277      22.309  37.925  41.689  1.00  0.00           C
ATOM   4109  HB  ILE   277      21.410  37.530  42.164  1.00  0.00           H
ATOM   4110  CG2 ILE   277      23.154  38.715  42.708  1.00  0.00           C
ATOM   4111 HG21 ILE   277      24.054  39.065  42.200  1.00  0.00           H
ATOM   4112 HG22 ILE   277      22.577  39.590  43.006  1.00  0.00           H
ATOM   4113 HG23 ILE   277      23.431  38.168  43.610  1.00  0.00           H
ATOM   4114  CG1 ILE   277      21.815  38.867  40.548  1.00  0.00           C
ATOM   4115 HG12 ILE   277      22.764  39.231  40.155  1.00  0.00           H
ATOM   4116 HG13 ILE   277      21.301  38.203  39.855  1.00  0.00           H
ATOM   4117  CD1 ILE   277      20.768  39.978  40.810  1.00  0.00           C
ATOM   4118 HD11 ILE   277      19.788  39.531  40.977  1.00  0.00           H
ATOM   4119 HD12 ILE   277      21.214  40.579  41.602  1.00  0.00           H
ATOM   4120 HD13 ILE   277      20.640  40.548  39.889  1.00  0.00           H
ATOM   4121  C   ILE   277      23.889  36.024  42.417  1.00  0.00           C
ATOM   4122  O   ILE   277      23.267  35.481  43.332  1.00  0.00           O
ATOM   4123  N   GLY   278      25.224  36.088  42.516  1.00  0.00           N
ATOM   4124  H   GLY   278      25.773  36.486  41.766  1.00  0.00           H
ATOM   4125  CA  GLY   278      25.975  35.647  43.618  1.00  0.00           C
ATOM   4126  HA2 GLY   278      25.498  34.791  44.096  1.00  0.00           H
ATOM   4127  HA3 GLY   278      26.939  35.261  43.287  1.00  0.00           H
ATOM   4128  C   GLY   278      26.343  36.811  44.572  1.00  0.00           C
ATOM   4129  O   GLY   278      27.061  37.716  44.120  1.00  0.00           O
ATOM   4130  N   ARG   279      25.886  36.767  45.810  1.00  0.00           N
ATOM   4131  H   ARG   279      25.552  35.929  46.264  1.00  0.00           H
ATOM   4132  CA  ARG   279      26.215  37.783  46.900  1.00  0.00           C
ATOM   4133  HA  ARG   279      27.059  38.379  46.553  1.00  0.00           H
ATOM   4134  CB  ARG   279      25.099  38.829  46.961  1.00  0.00           C
ATOM   4135  HB2 ARG   279      25.393  39.772  47.422  1.00  0.00           H
ATOM   4136  HB3 ARG   279      24.754  39.031  45.946  1.00  0.00           H
ATOM   4137  CG  ARG   279      23.820  38.368  47.721  1.00  0.00           C
ATOM   4138  HG2 ARG   279      23.413  37.461  47.271  1.00  0.00           H
ATOM   4139  HG3 ARG   279      24.021  38.071  48.750  1.00  0.00           H
ATOM   4140  CD  ARG   279      22.681  39.397  47.637  1.00  0.00           C
ATOM   4141  HD2 ARG   279      23.155  40.362  47.818  1.00  0.00           H
ATOM   4142  HD3 ARG   279      22.146  39.413  46.687  1.00  0.00           H
ATOM   4143  NE  ARG   279      21.643  39.169  48.637  1.00  0.00           N
ATOM   4144  HE  ARG   279      21.609  38.346  49.221  1.00  0.00           H
ATOM   4145  CZ  ARG   279      20.499  39.817  48.626  1.00  0.00           C
ATOM   4146  NH1 ARG   279      19.530  39.376  49.347  1.00  0.00           N
ATOM   4147 HH11 ARG   279      19.748  38.491  49.782  1.00  0.00           H
ATOM   4148 HH12 ARG   279      18.617  39.802  49.276  1.00  0.00           H
ATOM   4149  NH2 ARG   279      20.245  40.861  47.911  1.00  0.00           N
ATOM   4150 HH21 ARG   279      20.936  41.268  47.297  1.00  0.00           H
ATOM   4151 HH22 ARG   279      19.315  41.236  47.794  1.00  0.00           H
ATOM   4152  C   ARG   279      26.567  37.188  48.278  1.00  0.00           C
ATOM   4153  O   ARG   279      26.174  36.055  48.589  1.00  0.00           O
ATOM   4154  N   THR   280      27.114  38.039  49.179  1.00  0.00           N
ATOM   4155  H   THR   280      27.227  38.916  48.692  1.00  0.00           H
ATOM   4156  CA  THR   280      27.175  37.970  50.649  1.00  0.00           C
ATOM   4157  HA  THR   280      27.591  37.021  50.989  1.00  0.00           H
ATOM   4158  CB  THR   280      28.168  39.004  51.209  1.00  0.00           C
ATOM   4159  HB  THR   280      28.028  39.152  52.280  1.00  0.00           H
ATOM   4160  CG2 THR   280      29.717  38.735  51.002  1.00  0.00           C
ATOM   4161 HG21 THR   280      30.159  39.715  51.176  1.00  0.00           H
ATOM   4162 HG22 THR   280      30.100  37.917  51.612  1.00  0.00           H
ATOM   4163 HG23 THR   280      29.804  38.475  49.948  1.00  0.00           H
ATOM   4164  OG1 THR   280      27.914  40.221  50.518  1.00  0.00           O
ATOM   4165  HG1 THR   280      28.515  40.911  50.807  1.00  0.00           H
ATOM   4166  C   THR   280      25.658  38.126  51.239  1.00  0.00           C
ATOM   4167  O   THR   280      24.934  39.034  50.901  1.00  0.00           O
ATOM   4168  N   LYS   281      25.282  37.232  52.189  1.00  0.00           N
ATOM   4169  H   LYS   281      26.017  36.676  52.602  1.00  0.00           H
ATOM   4170  CA  LYS   281      23.957  37.082  52.676  1.00  0.00           C
ATOM   4171  HA  LYS   281      23.252  37.208  51.854  1.00  0.00           H
ATOM   4172  CB  LYS   281      23.775  35.730  53.332  1.00  0.00           C
ATOM   4173  HB2 LYS   281      23.990  34.838  52.744  1.00  0.00           H
ATOM   4174  HB3 LYS   281      24.379  35.743  54.238  1.00  0.00           H
ATOM   4175  CG  LYS   281      22.334  35.506  53.765  1.00  0.00           C
ATOM   4176  HG2 LYS   281      22.126  36.130  54.634  1.00  0.00           H
ATOM   4177  HG3 LYS   281      21.646  35.745  52.954  1.00  0.00           H
ATOM   4178  CD  LYS   281      22.047  34.064  54.157  1.00  0.00           C
ATOM   4179  HD2 LYS   281      22.268  33.412  53.312  1.00  0.00           H
ATOM   4180  HD3 LYS   281      22.646  33.827  55.036  1.00  0.00           H
ATOM   4181  CE  LYS   281      20.643  33.746  54.656  1.00  0.00           C
ATOM   4182  HE2 LYS   281      20.543  32.754  55.097  1.00  0.00           H
ATOM   4183  HE3 LYS   281      20.428  34.457  55.455  1.00  0.00           H
ATOM   4184  NZ  LYS   281      19.605  34.027  53.638  1.00  0.00           N
ATOM   4185  HZ1 LYS   281      19.798  34.875  53.124  1.00  0.00           H
ATOM   4186  HZ2 LYS   281      19.466  33.262  52.994  1.00  0.00           H
ATOM   4187  HZ3 LYS   281      18.742  34.250  54.112  1.00  0.00           H
ATOM   4188  C   LYS   281      23.584  38.117  53.659  1.00  0.00           C
ATOM   4189  O   LYS   281      22.439  38.488  53.678  1.00  0.00           O
ATOM   4190  N   SER   282      24.442  38.539  54.614  1.00  0.00           N
ATOM   4191  H   SER   282      25.315  38.055  54.769  1.00  0.00           H
ATOM   4192  CA  SER   282      24.112  39.502  55.683  1.00  0.00           C
ATOM   4193  HA  SER   282      23.336  39.117  56.345  1.00  0.00           H
ATOM   4194  CB  SER   282      25.267  39.725  56.596  1.00  0.00           C
ATOM   4195  HB2 SER   282      25.647  38.750  56.900  1.00  0.00           H
ATOM   4196  HB3 SER   282      26.021  40.203  55.970  1.00  0.00           H
ATOM   4197  OG  SER   282      24.862  40.491  57.756  1.00  0.00           O
ATOM   4198  HG  SER   282      25.626  40.730  58.287  1.00  0.00           H
ATOM   4199  C   SER   282      23.719  40.837  54.997  1.00  0.00           C
ATOM   4200  O   SER   282      24.327  41.300  54.039  1.00  0.00           O
ATOM   4201  N   THR   283      22.626  41.398  55.560  1.00  0.00           N
ATOM   4202  H   THR   283      22.127  40.841  56.238  1.00  0.00           H
ATOM   4203  CA  THR   283      22.151  42.803  55.401  1.00  0.00           C
ATOM   4204  HA  THR   283      22.028  43.044  54.345  1.00  0.00           H
ATOM   4205  CB  THR   283      20.873  43.125  56.170  1.00  0.00           C
ATOM   4206  HB  THR   283      20.611  44.178  56.075  1.00  0.00           H
ATOM   4207  CG2 THR   283      19.647  42.372  55.723  1.00  0.00           C
ATOM   4208 HG21 THR   283      18.777  42.540  56.357  1.00  0.00           H
ATOM   4209 HG22 THR   283      19.447  42.713  54.706  1.00  0.00           H
ATOM   4210 HG23 THR   283      19.830  41.298  55.686  1.00  0.00           H
ATOM   4211  OG1 THR   283      20.944  42.868  57.620  1.00  0.00           O
ATOM   4212  HG1 THR   283      20.910  43.721  58.060  1.00  0.00           H
ATOM   4213  C   THR   283      23.266  43.794  55.708  1.00  0.00           C
ATOM   4214  O   THR   283      23.414  44.640  54.857  1.00  0.00           O
ATOM   4215  N   ASN   284      24.145  43.532  56.759  1.00  0.00           N
ATOM   4216  H   ASN   284      24.064  42.668  57.276  1.00  0.00           H
ATOM   4217  CA  ASN   284      25.318  44.380  57.132  1.00  0.00           C
ATOM   4218  HA  ASN   284      25.035  45.369  56.768  1.00  0.00           H
ATOM   4219  CB  ASN   284      25.458  44.461  58.628  1.00  0.00           C
ATOM   4220  HB2 ASN   284      24.502  44.715  59.088  1.00  0.00           H
ATOM   4221  HB3 ASN   284      25.731  43.469  58.988  1.00  0.00           H
ATOM   4222  CG  ASN   284      26.475  45.454  59.206  1.00  0.00           C
ATOM   4223  OD1 ASN   284      27.561  45.654  58.741  1.00  0.00           O
ATOM   4224  ND2 ASN   284      26.120  46.165  60.235  1.00  0.00           N
ATOM   4225 HD21 ASN   284      26.797  46.801  60.632  1.00  0.00           H
ATOM   4226 HD22 ASN   284      25.187  46.197  60.619  1.00  0.00           H
ATOM   4227  C   ASN   284      26.595  43.917  56.478  1.00  0.00           C
ATOM   4228  O   ASN   284      27.157  44.697  55.679  1.00  0.00           O
ATOM   4229  N   SER   285      27.146  42.738  56.856  1.00  0.00           N
ATOM   4230  H   SER   285      26.627  42.174  57.514  1.00  0.00           H
ATOM   4231  CA  SER   285      28.485  42.252  56.821  1.00  0.00           C
ATOM   4232  HA  SER   285      29.145  43.118  56.784  1.00  0.00           H
ATOM   4233  CB  SER   285      28.735  41.446  58.138  1.00  0.00           C
ATOM   4234  HB2 SER   285      29.646  40.857  58.040  1.00  0.00           H
ATOM   4235  HB3 SER   285      28.792  42.048  59.046  1.00  0.00           H
ATOM   4236  OG  SER   285      27.619  40.516  58.397  1.00  0.00           O
ATOM   4237  HG  SER   285      27.990  39.767  58.869  1.00  0.00           H
ATOM   4238  C   SER   285      28.748  41.348  55.594  1.00  0.00           C
ATOM   4239  O   SER   285      27.814  40.816  55.027  1.00  0.00           O
ATOM   4240  N   ARG   286      30.061  41.117  55.353  1.00  0.00           N
ATOM   4241  H   ARG   286      30.673  41.466  56.076  1.00  0.00           H
ATOM   4242  CA  ARG   286      30.516  40.058  54.451  1.00  0.00           C
ATOM   4243  HA  ARG   286      29.849  39.927  53.597  1.00  0.00           H
ATOM   4244  CB  ARG   286      31.920  40.446  53.855  1.00  0.00           C
ATOM   4245  HB2 ARG   286      32.701  40.480  54.616  1.00  0.00           H
ATOM   4246  HB3 ARG   286      32.147  39.714  53.079  1.00  0.00           H
ATOM   4247  CG  ARG   286      31.917  41.856  53.231  1.00  0.00           C
ATOM   4248  HG2 ARG   286      31.048  41.979  52.586  1.00  0.00           H
ATOM   4249  HG3 ARG   286      31.765  42.521  54.081  1.00  0.00           H
ATOM   4250  CD  ARG   286      33.245  42.202  52.545  1.00  0.00           C
ATOM   4251  HD2 ARG   286      34.103  41.918  53.155  1.00  0.00           H
ATOM   4252  HD3 ARG   286      33.392  41.613  51.640  1.00  0.00           H
ATOM   4253  NE  ARG   286      33.315  43.619  52.285  1.00  0.00           N
ATOM   4254  HE  ARG   286      32.433  44.101  52.176  1.00  0.00           H
ATOM   4255  CZ  ARG   286      34.354  44.380  52.166  1.00  0.00           C
ATOM   4256  NH1 ARG   286      34.159  45.647  51.957  1.00  0.00           N
ATOM   4257 HH11 ARG   286      33.272  46.118  52.064  1.00  0.00           H
ATOM   4258 HH12 ARG   286      34.886  46.227  51.565  1.00  0.00           H
ATOM   4259  NH2 ARG   286      35.587  43.968  52.296  1.00  0.00           N
ATOM   4260 HH21 ARG   286      35.864  43.038  52.580  1.00  0.00           H
ATOM   4261 HH22 ARG   286      36.340  44.629  52.173  1.00  0.00           H
ATOM   4262  C   ARG   286      30.473  38.701  55.199  1.00  0.00           C
ATOM   4263  O   ARG   286      31.460  38.004  55.409  1.00  0.00           O
ATOM   4264  N   SER   287      29.319  38.332  55.754  1.00  0.00           N
ATOM   4265  H   SER   287      28.527  38.958  55.732  1.00  0.00           H
ATOM   4266  CA  SER   287      29.173  37.057  56.431  1.00  0.00           C
ATOM   4267  HA  SER   287      30.033  36.405  56.274  1.00  0.00           H
ATOM   4268  CB  SER   287      29.069  37.223  57.893  1.00  0.00           C
ATOM   4269  HB2 SER   287      28.196  37.863  58.019  1.00  0.00           H
ATOM   4270  HB3 SER   287      28.912  36.248  58.353  1.00  0.00           H
ATOM   4271  OG  SER   287      30.255  37.840  58.504  1.00  0.00           O
ATOM   4272  HG  SER   287      29.983  38.290  59.308  1.00  0.00           H
ATOM   4273  C   SER   287      28.023  36.231  55.737  1.00  0.00           C
ATOM   4274  O   SER   287      26.934  36.734  55.631  1.00  0.00           O
ATOM   4275  N   GLY   288      28.321  34.981  55.393  1.00  0.00           N
ATOM   4276  H   GLY   288      29.271  34.660  55.515  1.00  0.00           H
ATOM   4277  CA  GLY   288      27.354  34.128  54.702  1.00  0.00           C
ATOM   4278  HA2 GLY   288      27.849  33.163  54.814  1.00  0.00           H
ATOM   4279  HA3 GLY   288      26.376  34.127  55.185  1.00  0.00           H
ATOM   4280  C   GLY   288      27.245  34.485  53.179  1.00  0.00           C
ATOM   4281  O   GLY   288      27.564  35.647  52.782  1.00  0.00           O
ATOM   4282  N   PHE   289      26.679  33.509  52.421  1.00  0.00           N
ATOM   4283  H   PHE   289      26.481  32.639  52.896  1.00  0.00           H
ATOM   4284  CA  PHE   289      26.630  33.595  50.961  1.00  0.00           C
ATOM   4285  HA  PHE   289      26.807  34.650  50.753  1.00  0.00           H
ATOM   4286  CB  PHE   289      27.885  32.899  50.426  1.00  0.00           C
ATOM   4287  HB2 PHE   289      28.780  33.162  50.992  1.00  0.00           H
ATOM   4288  HB3 PHE   289      27.679  31.838  50.566  1.00  0.00           H
ATOM   4289  CG  PHE   289      28.072  33.315  48.952  1.00  0.00           C
ATOM   4290  CD1 PHE   289      28.989  34.261  48.668  1.00  0.00           C
ATOM   4291  HD1 PHE   289      29.592  34.802  49.382  1.00  0.00           H
ATOM   4292  CE1 PHE   289      29.016  34.666  47.319  1.00  0.00           C
ATOM   4293  HE1 PHE   289      29.602  35.527  47.033  1.00  0.00           H
ATOM   4294  CZ  PHE   289      28.208  34.088  46.356  1.00  0.00           C
ATOM   4295  HZ  PHE   289      28.226  34.488  45.354  1.00  0.00           H
ATOM   4296  CE2 PHE   289      27.361  33.050  46.677  1.00  0.00           C
ATOM   4297  HE2 PHE   289      26.733  32.557  45.950  1.00  0.00           H
ATOM   4298  CD2 PHE   289      27.222  32.689  48.003  1.00  0.00           C
ATOM   4299  HD2 PHE   289      26.554  31.893  48.297  1.00  0.00           H
ATOM   4300  C   PHE   289      25.267  33.135  50.414  1.00  0.00           C
ATOM   4301  O   PHE   289      24.770  32.070  50.857  1.00  0.00           O
ATOM   4302  N   GLU   290      24.578  33.870  49.542  1.00  0.00           N
ATOM   4303  H   GLU   290      24.993  34.710  49.166  1.00  0.00           H
ATOM   4304  CA  GLU   290      23.302  33.461  49.001  1.00  0.00           C
ATOM   4305  HA  GLU   290      23.276  32.372  48.998  1.00  0.00           H
ATOM   4306  CB  GLU   290      22.160  33.958  49.811  1.00  0.00           C
ATOM   4307  HB2 GLU   290      21.238  33.542  49.407  1.00  0.00           H
ATOM   4308  HB3 GLU   290      22.147  33.653  50.858  1.00  0.00           H
ATOM   4309  CG  GLU   290      21.839  35.486  49.689  1.00  0.00           C
ATOM   4310  HG2 GLU   290      22.706  36.011  50.088  1.00  0.00           H
ATOM   4311  HG3 GLU   290      21.645  35.615  48.624  1.00  0.00           H
ATOM   4312  CD  GLU   290      20.604  35.801  50.522  1.00  0.00           C
ATOM   4313  OE1 GLU   290      20.047  34.914  51.225  1.00  0.00           O
ATOM   4314  OE2 GLU   290      20.153  36.991  50.479  1.00  0.00           O
ATOM   4315  C   GLU   290      22.952  33.700  47.432  1.00  0.00           C
ATOM   4316  O   GLU   290      23.345  34.720  46.882  1.00  0.00           O
ATOM   4317  N   MET   291      22.290  32.730  46.720  1.00  0.00           N
ATOM   4318  H   MET   291      21.959  31.878  47.150  1.00  0.00           H
ATOM   4319  CA  MET   291      21.974  32.867  45.276  1.00  0.00           C
ATOM   4320  HA  MET   291      22.616  33.629  44.833  1.00  0.00           H
ATOM   4321  CB  MET   291      22.234  31.561  44.579  1.00  0.00           C
ATOM   4322  HB2 MET   291      21.724  30.716  45.043  1.00  0.00           H
ATOM   4323  HB3 MET   291      21.780  31.465  43.592  1.00  0.00           H
ATOM   4324  CG  MET   291      23.695  31.144  44.430  1.00  0.00           C
ATOM   4325  HG2 MET   291      24.029  31.044  45.462  1.00  0.00           H
ATOM   4326  HG3 MET   291      23.651  30.150  43.985  1.00  0.00           H
ATOM   4327  SD  MET   291      24.845  32.288  43.476  1.00  0.00           S
ATOM   4328  CE  MET   291      23.984  32.544  41.968  1.00  0.00           C
ATOM   4329  HE1 MET   291      23.888  31.539  41.557  1.00  0.00           H
ATOM   4330  HE2 MET   291      23.003  33.009  42.058  1.00  0.00           H
ATOM   4331  HE3 MET   291      24.697  33.078  41.341  1.00  0.00           H
ATOM   4332  C   MET   291      20.570  33.324  45.041  1.00  0.00           C
ATOM   4333  O   MET   291      19.624  32.881  45.714  1.00  0.00           O
ATOM   4334  N   ILE   292      20.293  34.262  44.094  1.00  0.00           N
ATOM   4335  H   ILE   292      21.070  34.748  43.670  1.00  0.00           H
ATOM   4336  CA  ILE   292      18.976  34.741  43.649  1.00  0.00           C
ATOM   4337  HA  ILE   292      18.199  34.164  44.151  1.00  0.00           H
ATOM   4338  CB  ILE   292      18.787  36.288  43.974  1.00  0.00           C
ATOM   4339  HB  ILE   292      19.480  36.950  43.454  1.00  0.00           H
ATOM   4340  CG2 ILE   292      17.376  36.821  43.625  1.00  0.00           C
ATOM   4341 HG21 ILE   292      17.185  36.785  42.552  1.00  0.00           H
ATOM   4342 HG22 ILE   292      16.559  36.214  44.014  1.00  0.00           H
ATOM   4343 HG23 ILE   292      17.242  37.880  43.842  1.00  0.00           H
ATOM   4344  CG1 ILE   292      19.123  36.575  45.483  1.00  0.00           C
ATOM   4345 HG12 ILE   292      18.334  37.230  45.855  1.00  0.00           H
ATOM   4346 HG13 ILE   292      18.943  35.739  46.157  1.00  0.00           H
ATOM   4347  CD1 ILE   292      20.472  37.129  45.878  1.00  0.00           C
ATOM   4348 HD11 ILE   292      20.839  37.902  45.204  1.00  0.00           H
ATOM   4349 HD12 ILE   292      20.460  37.412  46.931  1.00  0.00           H
ATOM   4350 HD13 ILE   292      21.194  36.347  45.647  1.00  0.00           H
ATOM   4351  C   ILE   292      18.843  34.542  42.089  1.00  0.00           C
ATOM   4352  O   ILE   292      19.779  34.769  41.382  1.00  0.00           O
ATOM   4353  N   TRP   293      17.649  34.182  41.702  1.00  0.00           N
ATOM   4354  H   TRP   293      16.969  33.963  42.416  1.00  0.00           H
ATOM   4355  CA  TRP   293      17.236  34.060  40.321  1.00  0.00           C
ATOM   4356  HA  TRP   293      18.084  34.285  39.673  1.00  0.00           H
ATOM   4357  CB  TRP   293      16.757  32.608  40.053  1.00  0.00           C
ATOM   4358  HB2 TRP   293      17.495  31.811  40.150  1.00  0.00           H
ATOM   4359  HB3 TRP   293      15.976  32.336  40.763  1.00  0.00           H
ATOM   4360  CG  TRP   293      16.136  32.401  38.738  1.00  0.00           C
ATOM   4361  CD1 TRP   293      14.892  32.047  38.505  1.00  0.00           C
ATOM   4362  HD1 TRP   293      14.177  31.759  39.260  1.00  0.00           H
ATOM   4363  NE1 TRP   293      14.696  32.002  37.118  1.00  0.00           N
ATOM   4364  HE1 TRP   293      13.833  31.839  36.618  1.00  0.00           H
ATOM   4365  CE2 TRP   293      15.835  32.318  36.404  1.00  0.00           C
ATOM   4366  CZ2 TRP   293      16.177  32.374  35.043  1.00  0.00           C
ATOM   4367  HZ2 TRP   293      15.391  32.062  34.372  1.00  0.00           H
ATOM   4368  CH2 TRP   293      17.526  32.573  34.743  1.00  0.00           C
ATOM   4369  HH2 TRP   293      17.909  32.496  33.736  1.00  0.00           H
ATOM   4370  CZ3 TRP   293      18.442  32.915  35.723  1.00  0.00           C
ATOM   4371  HZ3 TRP   293      19.394  33.242  35.331  1.00  0.00           H
ATOM   4372  CE3 TRP   293      18.112  32.901  37.024  1.00  0.00           C
ATOM   4373  HE3 TRP   293      18.859  33.061  37.786  1.00  0.00           H
ATOM   4374  CD2 TRP   293      16.766  32.658  37.455  1.00  0.00           C
ATOM   4375  C   TRP   293      16.239  35.106  39.976  1.00  0.00           C
ATOM   4376  O   TRP   293      15.279  35.315  40.686  1.00  0.00           O
ATOM   4377  N   ASP   294      16.453  35.805  38.820  1.00  0.00           N
ATOM   4378  H   ASP   294      17.349  35.663  38.373  1.00  0.00           H
ATOM   4379  CA  ASP   294      15.521  36.724  38.166  1.00  0.00           C
ATOM   4380  HA  ASP   294      14.504  36.571  38.526  1.00  0.00           H
ATOM   4381  CB  ASP   294      15.837  38.199  38.581  1.00  0.00           C
ATOM   4382  HB2 ASP   294      15.926  38.267  39.664  1.00  0.00           H
ATOM   4383  HB3 ASP   294      16.873  38.383  38.298  1.00  0.00           H
ATOM   4384  CG  ASP   294      14.818  39.183  38.080  1.00  0.00           C
ATOM   4385  OD1 ASP   294      13.665  38.738  37.972  1.00  0.00           O
ATOM   4386  OD2 ASP   294      15.069  40.370  37.747  1.00  0.00           O
ATOM   4387  C   ASP   294      15.441  36.583  36.654  1.00  0.00           C
ATOM   4388  O   ASP   294      16.400  36.965  35.962  1.00  0.00           O
ATOM   4389  N   PRO   295      14.294  36.288  36.056  1.00  0.00           N
ATOM   4390  CD  PRO   295      13.212  35.591  36.742  1.00  0.00           C
ATOM   4391  HD2 PRO   295      12.733  36.272  37.447  1.00  0.00           H
ATOM   4392  HD3 PRO   295      13.621  34.854  37.433  1.00  0.00           H
ATOM   4393  CG  PRO   295      12.349  34.896  35.696  1.00  0.00           C
ATOM   4394  HG2 PRO   295      11.291  34.827  35.947  1.00  0.00           H
ATOM   4395  HG3 PRO   295      12.798  33.932  35.455  1.00  0.00           H
ATOM   4396  CB  PRO   295      12.543  35.798  34.399  1.00  0.00           C
ATOM   4397  HB2 PRO   295      11.943  36.705  34.471  1.00  0.00           H
ATOM   4398  HB3 PRO   295      12.425  35.220  33.482  1.00  0.00           H
ATOM   4399  CA  PRO   295      13.980  36.317  34.647  1.00  0.00           C
ATOM   4400  HA  PRO   295      14.668  35.571  34.250  1.00  0.00           H
ATOM   4401  C   PRO   295      14.105  37.718  34.110  1.00  0.00           C
ATOM   4402  O   PRO   295      13.738  38.690  34.788  1.00  0.00           O
ATOM   4403  N   ASN   296      14.664  37.789  32.915  1.00  0.00           N
ATOM   4404  H   ASN   296      15.011  36.937  32.501  1.00  0.00           H
ATOM   4405  CA  ASN   296      14.964  39.041  32.179  1.00  0.00           C
ATOM   4406  HA  ASN   296      15.498  38.628  31.323  1.00  0.00           H
ATOM   4407  CB  ASN   296      13.595  39.627  31.673  1.00  0.00           C
ATOM   4408  HB2 ASN   296      13.113  40.148  32.500  1.00  0.00           H
ATOM   4409  HB3 ASN   296      13.687  40.382  30.892  1.00  0.00           H
ATOM   4410  CG  ASN   296      12.814  38.505  31.051  1.00  0.00           C
ATOM   4411  OD1 ASN   296      13.186  38.050  29.984  1.00  0.00           O
ATOM   4412  ND2 ASN   296      11.703  38.034  31.612  1.00  0.00           N
ATOM   4413 HD21 ASN   296      11.211  37.311  31.106  1.00  0.00           H
ATOM   4414 HD22 ASN   296      11.326  38.396  32.476  1.00  0.00           H
ATOM   4415  C   ASN   296      15.908  40.062  32.928  1.00  0.00           C
ATOM   4416  O   ASN   296      16.109  41.208  32.483  1.00  0.00           O
ATOM   4417  N   GLY   297      16.349  39.763  34.149  1.00  0.00           N
ATOM   4418  H   GLY   297      16.057  38.870  34.520  1.00  0.00           H
ATOM   4419  CA  GLY   297      17.065  40.709  34.957  1.00  0.00           C
ATOM   4420  HA2 GLY   297      16.477  41.626  34.988  1.00  0.00           H
ATOM   4421  HA3 GLY   297      17.131  40.174  35.905  1.00  0.00           H
ATOM   4422  C   GLY   297      18.429  41.185  34.522  1.00  0.00           C
ATOM   4423  O   GLY   297      18.966  42.191  35.131  1.00  0.00           O
ATOM   4424  N   TRP   298      18.994  40.526  33.441  1.00  0.00           N
ATOM   4425  H   TRP   298      18.452  39.791  33.010  1.00  0.00           H
ATOM   4426  CA  TRP   298      20.149  41.088  32.787  1.00  0.00           C
ATOM   4427  HA  TRP   298      20.846  41.409  33.561  1.00  0.00           H
ATOM   4428  CB  TRP   298      20.879  39.995  31.957  1.00  0.00           C
ATOM   4429  HB2 TRP   298      20.939  39.052  32.499  1.00  0.00           H
ATOM   4430  HB3 TRP   298      20.394  39.867  30.989  1.00  0.00           H
ATOM   4431  CG  TRP   298      22.312  40.343  31.581  1.00  0.00           C
ATOM   4432  CD1 TRP   298      22.683  41.023  30.401  1.00  0.00           C
ATOM   4433  HD1 TRP   298      22.043  41.382  29.610  1.00  0.00           H
ATOM   4434  NE1 TRP   298      24.090  40.821  30.301  1.00  0.00           N
ATOM   4435  HE1 TRP   298      24.570  41.255  29.526  1.00  0.00           H
ATOM   4436  CE2 TRP   298      24.631  40.182  31.405  1.00  0.00           C
ATOM   4437  CZ2 TRP   298      25.916  39.754  31.664  1.00  0.00           C
ATOM   4438  HZ2 TRP   298      26.689  40.134  31.012  1.00  0.00           H
ATOM   4439  CH2 TRP   298      26.144  39.010  32.844  1.00  0.00           C
ATOM   4440  HH2 TRP   298      27.159  38.944  33.207  1.00  0.00           H
ATOM   4441  CZ3 TRP   298      25.079  38.585  33.632  1.00  0.00           C
ATOM   4442  HZ3 TRP   298      25.300  38.028  34.530  1.00  0.00           H
ATOM   4443  CE3 TRP   298      23.795  39.001  33.251  1.00  0.00           C
ATOM   4444  HE3 TRP   298      22.968  38.677  33.865  1.00  0.00           H
ATOM   4445  CD2 TRP   298      23.518  39.791  32.151  1.00  0.00           C
ATOM   4446  C   TRP   298      19.787  42.338  32.000  1.00  0.00           C
ATOM   4447  O   TRP   298      20.668  43.122  31.625  1.00  0.00           O
ATOM   4448  N   THR   299      18.613  42.516  31.418  1.00  0.00           N
ATOM   4449  H   THR   299      17.903  41.815  31.576  1.00  0.00           H
ATOM   4450  CA  THR   299      18.357  43.491  30.312  1.00  0.00           C
ATOM   4451  HA  THR   299      19.215  44.151  30.188  1.00  0.00           H
ATOM   4452  CB  THR   299      18.034  42.805  28.934  1.00  0.00           C
ATOM   4453  HB  THR   299      17.754  43.538  28.177  1.00  0.00           H
ATOM   4454  CG2 THR   299      19.148  42.014  28.418  1.00  0.00           C
ATOM   4455 HG21 THR   299      19.269  41.103  29.003  1.00  0.00           H
ATOM   4456 HG22 THR   299      19.052  41.896  27.339  1.00  0.00           H
ATOM   4457 HG23 THR   299      20.053  42.612  28.526  1.00  0.00           H
ATOM   4458  OG1 THR   299      16.899  41.934  29.025  1.00  0.00           O
ATOM   4459  HG1 THR   299      16.158  42.282  28.523  1.00  0.00           H
ATOM   4460  C   THR   299      17.237  44.424  30.662  1.00  0.00           C
ATOM   4461  O   THR   299      16.878  45.353  29.895  1.00  0.00           O
ATOM   4462  N   GLU   300      16.637  44.180  31.846  1.00  0.00           N
ATOM   4463  H   GLU   300      16.880  43.265  32.201  1.00  0.00           H
ATOM   4464  CA  GLU   300      15.361  44.704  32.297  1.00  0.00           C
ATOM   4465  HA  GLU   300      15.270  45.710  31.888  1.00  0.00           H
ATOM   4466  CB  GLU   300      14.195  43.945  31.576  1.00  0.00           C
ATOM   4467  HB2 GLU   300      14.422  43.847  30.514  1.00  0.00           H
ATOM   4468  HB3 GLU   300      14.105  42.879  31.788  1.00  0.00           H
ATOM   4469  CG  GLU   300      12.863  44.710  31.671  1.00  0.00           C
ATOM   4470  HG2 GLU   300      12.009  44.090  31.398  1.00  0.00           H
ATOM   4471  HG3 GLU   300      12.727  45.095  32.681  1.00  0.00           H
ATOM   4472  CD  GLU   300      12.941  45.769  30.601  1.00  0.00           C
ATOM   4473  OE1 GLU   300      12.845  45.437  29.345  1.00  0.00           O
ATOM   4474  OE2 GLU   300      13.086  46.994  30.975  1.00  0.00           O
ATOM   4475  C   GLU   300      15.201  44.581  33.762  1.00  0.00           C
ATOM   4476  O   GLU   300      15.596  43.562  34.364  1.00  0.00           O
ATOM   4477  N   THR   301      14.602  45.608  34.389  1.00  0.00           N
ATOM   4478  H   THR   301      14.440  46.398  33.780  1.00  0.00           H
ATOM   4479  CA  THR   301      14.121  45.601  35.756  1.00  0.00           C
ATOM   4480  HA  THR   301      14.699  44.934  36.396  1.00  0.00           H
ATOM   4481  CB  THR   301      14.258  46.984  36.406  1.00  0.00           C
ATOM   4482  HB  THR   301      13.499  47.684  36.054  1.00  0.00           H
ATOM   4483  CG2 THR   301      14.193  46.998  37.906  1.00  0.00           C
ATOM   4484 HG21 THR   301      13.276  46.486  38.202  1.00  0.00           H
ATOM   4485 HG22 THR   301      14.977  46.418  38.393  1.00  0.00           H
ATOM   4486 HG23 THR   301      14.209  48.018  38.290  1.00  0.00           H
ATOM   4487  OG1 THR   301      15.552  47.533  36.099  1.00  0.00           O
ATOM   4488  HG1 THR   301      16.145  47.082  36.705  1.00  0.00           H
ATOM   4489  C   THR   301      12.590  45.328  35.937  1.00  0.00           C
ATOM   4490  O   THR   301      11.758  45.864  35.189  1.00  0.00           O
ATOM   4491  N   ASP   302      12.242  44.617  37.005  1.00  0.00           N
ATOM   4492  H   ASP   302      12.951  44.219  37.603  1.00  0.00           H
ATOM   4493  CA  ASP   302      10.876  44.260  37.295  1.00  0.00           C
ATOM   4494  HA  ASP   302      10.241  45.085  36.970  1.00  0.00           H
ATOM   4495  CB  ASP   302      10.443  43.049  36.555  1.00  0.00           C
ATOM   4496  HB2 ASP   302       9.395  42.825  36.752  1.00  0.00           H
ATOM   4497  HB3 ASP   302      10.472  43.283  35.490  1.00  0.00           H
ATOM   4498  CG  ASP   302      11.248  41.815  36.724  1.00  0.00           C
ATOM   4499  OD1 ASP   302      11.083  40.825  35.975  1.00  0.00           O
ATOM   4500  OD2 ASP   302      11.932  41.609  37.705  1.00  0.00           O
ATOM   4501  C   ASP   302      10.581  44.243  38.836  1.00  0.00           C
ATOM   4502  O   ASP   302      11.416  44.575  39.654  1.00  0.00           O
ATOM   4503  N   SER   303       9.330  43.989  39.320  1.00  0.00           N
ATOM   4504  H   SER   303       8.603  43.696  38.682  1.00  0.00           H
ATOM   4505  CA  SER   303       8.794  44.319  40.681  1.00  0.00           C
ATOM   4506  HA  SER   303       8.889  45.392  40.854  1.00  0.00           H
ATOM   4507  CB  SER   303       7.344  43.828  40.676  1.00  0.00           C
ATOM   4508  HB2 SER   303       7.396  42.748  40.819  1.00  0.00           H
ATOM   4509  HB3 SER   303       6.775  44.202  41.527  1.00  0.00           H
ATOM   4510  OG  SER   303       6.614  44.099  39.487  1.00  0.00           O
ATOM   4511  HG  SER   303       6.163  44.946  39.518  1.00  0.00           H
ATOM   4512  C   SER   303       9.529  43.661  41.894  1.00  0.00           C
ATOM   4513  O   SER   303       9.510  44.197  42.994  1.00  0.00           O
ATOM   4514  N   SER   304      10.203  42.499  41.743  1.00  0.00           N
ATOM   4515  H   SER   304      10.285  42.089  40.824  1.00  0.00           H
ATOM   4516  CA  SER   304      10.849  41.671  42.772  1.00  0.00           C
ATOM   4517  HA  SER   304      11.602  42.272  43.282  1.00  0.00           H
ATOM   4518  CB  SER   304       9.787  41.054  43.717  1.00  0.00           C
ATOM   4519  HB2 SER   304       8.994  41.749  43.992  1.00  0.00           H
ATOM   4520  HB3 SER   304       9.320  40.209  43.213  1.00  0.00           H
ATOM   4521  OG  SER   304      10.328  40.776  45.009  1.00  0.00           O
ATOM   4522  HG  SER   304       9.851  41.329  45.632  1.00  0.00           H
ATOM   4523  C   SER   304      11.611  40.455  42.164  1.00  0.00           C
ATOM   4524  O   SER   304      11.469  40.204  40.943  1.00  0.00           O
ATOM   4525  N   PHE   305      12.442  39.732  42.955  1.00  0.00           N
ATOM   4526  H   PHE   305      12.677  40.073  43.876  1.00  0.00           H
ATOM   4527  CA  PHE   305      13.142  38.562  42.410  1.00  0.00           C
ATOM   4528  HA  PHE   305      13.627  38.857  41.480  1.00  0.00           H
ATOM   4529  CB  PHE   305      14.275  38.226  43.428  1.00  0.00           C
ATOM   4530  HB2 PHE   305      14.843  37.401  42.997  1.00  0.00           H
ATOM   4531  HB3 PHE   305      14.942  39.084  43.521  1.00  0.00           H
ATOM   4532  CG  PHE   305      13.706  37.962  44.828  1.00  0.00           C
ATOM   4533  CD1 PHE   305      13.138  36.713  45.128  1.00  0.00           C
ATOM   4534  HD1 PHE   305      13.017  35.900  44.426  1.00  0.00           H
ATOM   4535  CE1 PHE   305      12.485  36.593  46.371  1.00  0.00           C
ATOM   4536  HE1 PHE   305      12.029  35.625  46.519  1.00  0.00           H
ATOM   4537  CZ  PHE   305      12.517  37.615  47.336  1.00  0.00           C
ATOM   4538  HZ  PHE   305      12.014  37.558  48.291  1.00  0.00           H
ATOM   4539  CE2 PHE   305      13.104  38.826  47.004  1.00  0.00           C
ATOM   4540  HE2 PHE   305      13.219  39.692  47.639  1.00  0.00           H
ATOM   4541  CD2 PHE   305      13.725  38.982  45.813  1.00  0.00           C
ATOM   4542  HD2 PHE   305      14.202  39.929  45.606  1.00  0.00           H
ATOM   4543  C   PHE   305      12.182  37.365  42.221  1.00  0.00           C
ATOM   4544  O   PHE   305      11.044  37.338  42.725  1.00  0.00           O
ATOM   4545  N   SER   306      12.649  36.270  41.525  1.00  0.00           N
ATOM   4546  H   SER   306      13.635  36.227  41.308  1.00  0.00           H
ATOM   4547  CA  SER   306      11.792  35.012  41.328  1.00  0.00           C
ATOM   4548  HA  SER   306      10.720  35.206  41.338  1.00  0.00           H
ATOM   4549  CB  SER   306      12.021  34.462  39.937  1.00  0.00           C
ATOM   4550  HB2 SER   306      11.698  35.184  39.187  1.00  0.00           H
ATOM   4551  HB3 SER   306      13.084  34.245  39.835  1.00  0.00           H
ATOM   4552  OG  SER   306      11.451  33.241  39.721  1.00  0.00           O
ATOM   4553  HG  SER   306      10.636  33.280  39.216  1.00  0.00           H
ATOM   4554  C   SER   306      12.161  33.992  42.435  1.00  0.00           C
ATOM   4555  O   SER   306      11.210  33.620  43.092  1.00  0.00           O
ATOM   4556  N   VAL   307      13.402  33.542  42.586  1.00  0.00           N
ATOM   4557  H   VAL   307      14.074  33.879  41.912  1.00  0.00           H
ATOM   4558  CA  VAL   307      13.829  32.403  43.474  1.00  0.00           C
ATOM   4559  HA  VAL   307      13.038  32.172  44.188  1.00  0.00           H
ATOM   4560  CB  VAL   307      13.878  30.996  42.692  1.00  0.00           C
ATOM   4561  HB  VAL   307      14.723  31.071  42.007  1.00  0.00           H
ATOM   4562  CG1 VAL   307      14.088  29.734  43.577  1.00  0.00           C
ATOM   4563 HG11 VAL   307      14.062  28.917  42.855  1.00  0.00           H
ATOM   4564 HG12 VAL   307      15.127  29.735  43.907  1.00  0.00           H
ATOM   4565 HG13 VAL   307      13.392  29.711  44.417  1.00  0.00           H
ATOM   4566  CG2 VAL   307      12.754  30.546  41.734  1.00  0.00           C
ATOM   4567 HG21 VAL   307      12.463  31.406  41.131  1.00  0.00           H
ATOM   4568 HG22 VAL   307      13.023  29.776  41.011  1.00  0.00           H
ATOM   4569 HG23 VAL   307      11.835  30.215  42.218  1.00  0.00           H
ATOM   4570  C   VAL   307      15.094  32.568  44.219  1.00  0.00           C
ATOM   4571  O   VAL   307      15.951  33.391  43.850  1.00  0.00           O
ATOM   4572  N   LYS   308      15.284  31.962  45.445  1.00  0.00           N
ATOM   4573  H   LYS   308      14.519  31.436  45.842  1.00  0.00           H
ATOM   4574  CA  LYS   308      16.520  32.136  46.285  1.00  0.00           C
ATOM   4575  HA  LYS   308      17.213  32.591  45.576  1.00  0.00           H
ATOM   4576  CB  LYS   308      16.361  33.214  47.384  1.00  0.00           C
ATOM   4577  HB2 LYS   308      15.534  32.939  48.038  1.00  0.00           H
ATOM   4578  HB3 LYS   308      17.279  33.252  47.970  1.00  0.00           H
ATOM   4579  CG  LYS   308      15.969  34.660  46.794  1.00  0.00           C
ATOM   4580  HG2 LYS   308      16.602  34.964  45.960  1.00  0.00           H
ATOM   4581  HG3 LYS   308      14.949  34.671  46.407  1.00  0.00           H
ATOM   4582  CD  LYS   308      16.129  35.820  47.838  1.00  0.00           C
ATOM   4583  HD2 LYS   308      17.090  35.835  48.353  1.00  0.00           H
ATOM   4584  HD3 LYS   308      16.041  36.680  47.175  1.00  0.00           H
ATOM   4585  CE  LYS   308      15.047  35.915  48.904  1.00  0.00           C
ATOM   4586  HE2 LYS   308      15.213  36.850  49.439  1.00  0.00           H
ATOM   4587  HE3 LYS   308      14.036  35.900  48.497  1.00  0.00           H
ATOM   4588  NZ  LYS   308      15.184  34.841  49.919  1.00  0.00           N
ATOM   4589  HZ1 LYS   308      16.142  34.772  50.231  1.00  0.00           H
ATOM   4590  HZ2 LYS   308      14.673  35.044  50.766  1.00  0.00           H
ATOM   4591  HZ3 LYS   308      15.042  33.921  49.528  1.00  0.00           H
ATOM   4592  C   LYS   308      17.206  30.799  46.809  1.00  0.00           C
ATOM   4593  O   LYS   308      16.549  29.751  46.732  1.00  0.00           O
ATOM   4594  N   GLN   309      18.463  30.784  47.334  1.00  0.00           N
ATOM   4595  H   GLN   309      19.014  31.630  47.367  1.00  0.00           H
ATOM   4596  CA  GLN   309      19.102  29.600  47.877  1.00  0.00           C
ATOM   4597  HA  GLN   309      18.429  29.073  48.555  1.00  0.00           H
ATOM   4598  CB  GLN   309      19.539  28.588  46.708  1.00  0.00           C
ATOM   4599  HB2 GLN   309      18.693  28.428  46.040  1.00  0.00           H
ATOM   4600  HB3 GLN   309      20.354  28.997  46.111  1.00  0.00           H
ATOM   4601  CG  GLN   309      19.998  27.273  47.332  1.00  0.00           C
ATOM   4602  HG2 GLN   309      20.788  27.403  48.071  1.00  0.00           H
ATOM   4603  HG3 GLN   309      19.091  27.002  47.874  1.00  0.00           H
ATOM   4604  CD  GLN   309      20.536  26.362  46.269  1.00  0.00           C
ATOM   4605  OE1 GLN   309      20.222  26.482  45.027  1.00  0.00           O
ATOM   4606  NE2 GLN   309      21.268  25.349  46.646  1.00  0.00           N
ATOM   4607 HE21 GLN   309      21.453  25.190  47.626  1.00  0.00           H
ATOM   4608 HE22 GLN   309      21.955  24.893  46.062  1.00  0.00           H
ATOM   4609  C   GLN   309      20.411  29.898  48.627  1.00  0.00           C
ATOM   4610  O   GLN   309      21.399  30.454  48.093  1.00  0.00           O
ATOM   4611  N   ASP   310      20.420  29.676  49.924  1.00  0.00           N
ATOM   4612  H   ASP   310      19.557  29.395  50.364  1.00  0.00           H
ATOM   4613  CA  ASP   310      21.594  29.785  50.779  1.00  0.00           C
ATOM   4614  HA  ASP   310      21.990  30.795  50.679  1.00  0.00           H
ATOM   4615  CB  ASP   310      21.257  29.734  52.295  1.00  0.00           C
ATOM   4616  HB2 ASP   310      20.972  28.734  52.623  1.00  0.00           H
ATOM   4617  HB3 ASP   310      22.232  29.993  52.704  1.00  0.00           H
ATOM   4618  CG  ASP   310      20.245  30.742  52.836  1.00  0.00           C
ATOM   4619  OD1 ASP   310      19.797  30.559  54.002  1.00  0.00           O
ATOM   4620  OD2 ASP   310      19.741  31.651  52.125  1.00  0.00           O
ATOM   4621  C   ASP   310      22.652  28.716  50.486  1.00  0.00           C
ATOM   4622  O   ASP   310      22.318  27.647  50.045  1.00  0.00           O
ATOM   4623  N   ILE   311      23.934  29.046  50.721  1.00  0.00           N
ATOM   4624  H   ILE   311      23.931  30.002  51.046  1.00  0.00           H
ATOM   4625  CA  ILE   311      25.102  28.248  50.424  1.00  0.00           C
ATOM   4626  HA  ILE   311      24.775  27.213  50.327  1.00  0.00           H
ATOM   4627  CB  ILE   311      25.694  28.830  49.012  1.00  0.00           C
ATOM   4628  HB  ILE   311      26.009  29.828  49.316  1.00  0.00           H
ATOM   4629  CG2 ILE   311      26.833  27.933  48.607  1.00  0.00           C
ATOM   4630 HG21 ILE   311      27.584  27.694  49.361  1.00  0.00           H
ATOM   4631 HG22 ILE   311      26.370  27.008  48.262  1.00  0.00           H
ATOM   4632 HG23 ILE   311      27.377  28.368  47.769  1.00  0.00           H
ATOM   4633  CG1 ILE   311      24.706  28.996  47.825  1.00  0.00           C
ATOM   4634 HG12 ILE   311      23.915  29.659  48.176  1.00  0.00           H
ATOM   4635 HG13 ILE   311      25.214  29.600  47.074  1.00  0.00           H
ATOM   4636  CD1 ILE   311      24.161  27.795  47.145  1.00  0.00           C
ATOM   4637 HD11 ILE   311      24.931  27.256  46.595  1.00  0.00           H
ATOM   4638 HD12 ILE   311      23.760  27.108  47.892  1.00  0.00           H
ATOM   4639 HD13 ILE   311      23.353  28.006  46.444  1.00  0.00           H
ATOM   4640  C   ILE   311      26.136  28.298  51.547  1.00  0.00           C
ATOM   4641  O   ILE   311      26.825  27.294  51.802  1.00  0.00           O
ATOM   4642  N   VAL   312      26.267  29.425  52.312  1.00  0.00           N
ATOM   4643  H   VAL   312      25.673  30.208  52.077  1.00  0.00           H
ATOM   4644  CA  VAL   312      27.173  29.518  53.432  1.00  0.00           C
ATOM   4645  HA  VAL   312      27.353  28.531  53.857  1.00  0.00           H
ATOM   4646  CB  VAL   312      28.536  30.161  53.004  1.00  0.00           C
ATOM   4647  HB  VAL   312      28.434  31.144  52.546  1.00  0.00           H
ATOM   4648  CG1 VAL   312      29.457  30.176  54.259  1.00  0.00           C
ATOM   4649 HG11 VAL   312      29.128  30.877  55.025  1.00  0.00           H
ATOM   4650 HG12 VAL   312      29.624  29.176  54.658  1.00  0.00           H
ATOM   4651 HG13 VAL   312      30.369  30.598  53.837  1.00  0.00           H
ATOM   4652  CG2 VAL   312      29.282  29.402  51.871  1.00  0.00           C
ATOM   4653 HG21 VAL   312      29.395  28.361  52.174  1.00  0.00           H
ATOM   4654 HG22 VAL   312      28.705  29.482  50.949  1.00  0.00           H
ATOM   4655 HG23 VAL   312      30.265  29.846  51.713  1.00  0.00           H
ATOM   4656  C   VAL   312      26.363  30.252  54.488  1.00  0.00           C
ATOM   4657  O   VAL   312      25.843  31.327  54.145  1.00  0.00           O
ATOM   4658  N   ALA   313      26.428  29.730  55.744  1.00  0.00           N
ATOM   4659  H   ALA   313      26.904  28.847  55.866  1.00  0.00           H
ATOM   4660  CA  ALA   313      25.643  30.121  56.911  1.00  0.00           C
ATOM   4661  HA  ALA   313      24.588  30.201  56.647  1.00  0.00           H
ATOM   4662  CB  ALA   313      25.560  29.030  58.038  1.00  0.00           C
ATOM   4663  HB1 ALA   313      25.134  29.513  58.918  1.00  0.00           H
ATOM   4664  HB2 ALA   313      25.122  28.087  57.710  1.00  0.00           H
ATOM   4665  HB3 ALA   313      26.558  28.741  58.367  1.00  0.00           H
ATOM   4666  C   ALA   313      25.992  31.482  57.417  1.00  0.00           C
ATOM   4667  O   ALA   313      27.165  31.908  57.331  1.00  0.00           O
ATOM   4668  N   ILE   314      25.047  32.201  58.056  1.00  0.00           N
ATOM   4669  H   ILE   314      24.150  31.755  58.180  1.00  0.00           H
ATOM   4670  CA  ILE   314      25.089  33.598  58.519  1.00  0.00           C
ATOM   4671  HA  ILE   314      25.359  34.222  57.666  1.00  0.00           H
ATOM   4672  CB  ILE   314      23.687  34.122  58.959  1.00  0.00           C
ATOM   4673  HB  ILE   314      22.947  33.886  58.195  1.00  0.00           H
ATOM   4674  CG2 ILE   314      23.303  33.302  60.226  1.00  0.00           C
ATOM   4675 HG21 ILE   314      23.761  33.621  61.162  1.00  0.00           H
ATOM   4676 HG22 ILE   314      22.243  33.359  60.472  1.00  0.00           H
ATOM   4677 HG23 ILE   314      23.476  32.227  60.162  1.00  0.00           H
ATOM   4678  CG1 ILE   314      23.708  35.625  59.136  1.00  0.00           C
ATOM   4679 HG12 ILE   314      22.692  35.922  59.396  1.00  0.00           H
ATOM   4680 HG13 ILE   314      24.353  35.990  59.934  1.00  0.00           H
ATOM   4681  CD1 ILE   314      24.097  36.387  57.880  1.00  0.00           C
ATOM   4682 HD11 ILE   314      25.160  36.286  57.660  1.00  0.00           H
ATOM   4683 HD12 ILE   314      23.506  36.023  57.039  1.00  0.00           H
ATOM   4684 HD13 ILE   314      23.858  37.440  58.025  1.00  0.00           H
ATOM   4685  C   ILE   314      26.167  33.864  59.606  1.00  0.00           C
ATOM   4686  O   ILE   314      26.750  34.949  59.637  1.00  0.00           O
ATOM   4687  N   THR   315      26.503  32.859  60.343  1.00  0.00           N
ATOM   4688  H   THR   315      25.980  32.000  60.245  1.00  0.00           H
ATOM   4689  CA  THR   315      27.635  32.852  61.281  1.00  0.00           C
ATOM   4690  HA  THR   315      27.541  33.678  61.986  1.00  0.00           H
ATOM   4691  CB  THR   315      27.487  31.690  62.257  1.00  0.00           C
ATOM   4692  HB  THR   315      28.406  31.604  62.837  1.00  0.00           H
ATOM   4693  CG2 THR   315      26.306  31.948  63.230  1.00  0.00           C
ATOM   4694 HG21 THR   315      25.347  32.002  62.716  1.00  0.00           H
ATOM   4695 HG22 THR   315      26.268  31.055  63.853  1.00  0.00           H
ATOM   4696 HG23 THR   315      26.444  32.773  63.929  1.00  0.00           H
ATOM   4697  OG1 THR   315      27.264  30.489  61.598  1.00  0.00           O
ATOM   4698  HG1 THR   315      28.128  30.374  61.197  1.00  0.00           H
ATOM   4699  C   THR   315      29.040  32.892  60.730  1.00  0.00           C
ATOM   4700  O   THR   315      29.978  32.950  61.548  1.00  0.00           O
ATOM   4701  N   ASP   316      29.245  32.816  59.379  1.00  0.00           N
ATOM   4702  H   ASP   316      28.410  32.722  58.818  1.00  0.00           H
ATOM   4703  CA  ASP   316      30.502  32.348  58.824  1.00  0.00           C
ATOM   4704  HA  ASP   316      31.248  32.144  59.592  1.00  0.00           H
ATOM   4705  CB  ASP   316      30.426  31.026  58.040  1.00  0.00           C
ATOM   4706  HB2 ASP   316      29.940  31.205  57.081  1.00  0.00           H
ATOM   4707  HB3 ASP   316      31.481  30.823  57.855  1.00  0.00           H
ATOM   4708  CG  ASP   316      29.724  29.809  58.685  1.00  0.00           C
ATOM   4709  OD1 ASP   316      29.574  28.783  57.987  1.00  0.00           O
ATOM   4710  OD2 ASP   316      29.407  29.838  59.902  1.00  0.00           O
ATOM   4711  C   ASP   316      31.069  33.534  58.045  1.00  0.00           C
ATOM   4712  O   ASP   316      30.493  33.940  56.985  1.00  0.00           O
ATOM   4713  N   TRP   317      32.030  34.264  58.651  1.00  0.00           N
ATOM   4714  H   TRP   317      32.181  33.778  59.523  1.00  0.00           H
ATOM   4715  CA  TRP   317      32.730  35.522  58.288  1.00  0.00           C
ATOM   4716  HA  TRP   317      32.024  36.338  58.126  1.00  0.00           H
ATOM   4717  CB  TRP   317      33.782  35.906  59.358  1.00  0.00           C
ATOM   4718  HB2 TRP   317      34.461  35.061  59.473  1.00  0.00           H
ATOM   4719  HB3 TRP   317      34.353  36.679  58.845  1.00  0.00           H
ATOM   4720  CG  TRP   317      33.226  36.509  60.629  1.00  0.00           C
ATOM   4721  CD1 TRP   317      31.966  36.435  61.087  1.00  0.00           C
ATOM   4722  HD1 TRP   317      31.125  36.018  60.554  1.00  0.00           H
ATOM   4723  NE1 TRP   317      31.837  37.011  62.324  1.00  0.00           N
ATOM   4724  HE1 TRP   317      30.925  37.065  62.755  1.00  0.00           H
ATOM   4725  CE2 TRP   317      33.033  37.583  62.734  1.00  0.00           C
ATOM   4726  CZ2 TRP   317      33.502  38.117  63.920  1.00  0.00           C
ATOM   4727  HZ2 TRP   317      32.791  38.273  64.718  1.00  0.00           H
ATOM   4728  CH2 TRP   317      34.856  38.424  64.094  1.00  0.00           C
ATOM   4729  HH2 TRP   317      35.305  38.883  64.962  1.00  0.00           H
ATOM   4730  CZ3 TRP   317      35.810  38.026  63.151  1.00  0.00           C
ATOM   4731  HZ3 TRP   317      36.856  38.261  63.275  1.00  0.00           H
ATOM   4732  CE3 TRP   317      35.278  37.487  61.953  1.00  0.00           C
ATOM   4733  HE3 TRP   317      36.062  37.188  61.274  1.00  0.00           H
ATOM   4734  CD2 TRP   317      33.950  37.191  61.711  1.00  0.00           C
ATOM   4735  C   TRP   317      33.475  35.166  56.951  1.00  0.00           C
ATOM   4736  O   TRP   317      34.086  34.096  56.813  1.00  0.00           O
ATOM   4737  N   SER   318      33.535  36.038  55.923  1.00  0.00           N
ATOM   4738  H   SER   318      33.017  36.894  56.062  1.00  0.00           H
ATOM   4739  CA  SER   318      33.930  35.852  54.505  1.00  0.00           C
ATOM   4740  HA  SER   318      34.678  35.063  54.591  1.00  0.00           H
ATOM   4741  CB  SER   318      32.770  35.268  53.657  1.00  0.00           C
ATOM   4742  HB2 SER   318      32.443  34.304  54.045  1.00  0.00           H
ATOM   4743  HB3 SER   318      32.010  36.049  53.698  1.00  0.00           H
ATOM   4744  OG  SER   318      33.185  35.145  52.368  1.00  0.00           O
ATOM   4745  HG  SER   318      33.855  34.460  52.423  1.00  0.00           H
ATOM   4746  C   SER   318      34.635  37.043  53.850  1.00  0.00           C
ATOM   4747  O   SER   318      34.385  38.174  54.214  1.00  0.00           O
ATOM   4748  N   GLY   319      35.610  36.793  52.983  1.00  0.00           N
ATOM   4749  H   GLY   319      35.850  35.862  52.673  1.00  0.00           H
ATOM   4750  CA  GLY   319      36.535  37.830  52.445  1.00  0.00           C
ATOM   4751  HA2 GLY   319      36.509  38.788  52.964  1.00  0.00           H
ATOM   4752  HA3 GLY   319      37.524  37.373  52.474  1.00  0.00           H
ATOM   4753  C   GLY   319      36.387  38.064  50.929  1.00  0.00           C
ATOM   4754  O   GLY   319      36.603  39.225  50.460  1.00  0.00           O
ATOM   4755  N   TYR   320      35.984  37.069  50.141  1.00  0.00           N
ATOM   4756  H   TYR   320      35.873  36.184  50.612  1.00  0.00           H
ATOM   4757  CA  TYR   320      36.171  36.933  48.650  1.00  0.00           C
ATOM   4758  HA  TYR   320      36.013  37.897  48.166  1.00  0.00           H
ATOM   4759  CB  TYR   320      37.659  36.389  48.392  1.00  0.00           C
ATOM   4760  HB2 TYR   320      38.083  35.715  49.136  1.00  0.00           H
ATOM   4761  HB3 TYR   320      37.501  35.723  47.544  1.00  0.00           H
ATOM   4762  CG  TYR   320      38.646  37.422  47.925  1.00  0.00           C
ATOM   4763  CD1 TYR   320      39.532  37.929  48.913  1.00  0.00           C
ATOM   4764  HD1 TYR   320      39.674  37.554  49.916  1.00  0.00           H
ATOM   4765  CE1 TYR   320      40.577  38.807  48.503  1.00  0.00           C
ATOM   4766  HE1 TYR   320      41.382  39.114  49.154  1.00  0.00           H
ATOM   4767  CZ  TYR   320      40.538  39.341  47.166  1.00  0.00           C
ATOM   4768  OH  TYR   320      41.493  40.213  46.767  1.00  0.00           O
ATOM   4769  HH  TYR   320      41.294  40.715  45.973  1.00  0.00           H
ATOM   4770  CE2 TYR   320      39.645  38.795  46.210  1.00  0.00           C
ATOM   4771  HE2 TYR   320      39.740  39.143  45.192  1.00  0.00           H
ATOM   4772  CD2 TYR   320      38.749  37.798  46.575  1.00  0.00           C
ATOM   4773  HD2 TYR   320      38.081  37.385  45.834  1.00  0.00           H
ATOM   4774  C   TYR   320      35.160  35.865  48.095  1.00  0.00           C
ATOM   4775  O   TYR   320      34.994  34.756  48.699  1.00  0.00           O
ATOM   4776  N   SER   321      34.616  36.120  46.902  1.00  0.00           N
ATOM   4777  H   SER   321      35.002  36.928  46.434  1.00  0.00           H
ATOM   4778  CA  SER   321      34.058  35.064  46.040  1.00  0.00           C
ATOM   4779  HA  SER   321      34.486  34.114  46.358  1.00  0.00           H
ATOM   4780  CB  SER   321      32.508  35.024  46.127  1.00  0.00           C
ATOM   4781  HB2 SER   321      32.084  34.151  45.632  1.00  0.00           H
ATOM   4782  HB3 SER   321      32.218  34.948  47.176  1.00  0.00           H
ATOM   4783  OG  SER   321      31.891  36.165  45.564  1.00  0.00           O
ATOM   4784  HG  SER   321      32.364  36.827  46.074  1.00  0.00           H
ATOM   4785  C   SER   321      34.579  35.284  44.619  1.00  0.00           C
ATOM   4786  O   SER   321      35.245  36.205  44.336  1.00  0.00           O
ATOM   4787  N   GLY   322      34.379  34.260  43.763  1.00  0.00           N
ATOM   4788  H   GLY   322      33.957  33.432  44.160  1.00  0.00           H
ATOM   4789  CA  GLY   322      34.682  34.463  42.340  1.00  0.00           C
ATOM   4790  HA2 GLY   322      34.116  35.306  41.942  1.00  0.00           H
ATOM   4791  HA3 GLY   322      35.736  34.741  42.317  1.00  0.00           H
ATOM   4792  C   GLY   322      34.347  33.197  41.561  1.00  0.00           C
ATOM   4793  O   GLY   322      33.899  32.171  42.031  1.00  0.00           O
ATOM   4794  N   SER   323      34.609  33.245  40.282  1.00  0.00           N
ATOM   4795  H   SER   323      35.126  34.003  39.861  1.00  0.00           H
ATOM   4796  CA  SER   323      34.062  32.300  39.306  1.00  0.00           C
ATOM   4797  HA  SER   323      33.294  31.742  39.843  1.00  0.00           H
ATOM   4798  CB  SER   323      33.462  32.975  38.119  1.00  0.00           C
ATOM   4799  HB2 SER   323      33.108  32.258  37.378  1.00  0.00           H
ATOM   4800  HB3 SER   323      32.594  33.567  38.410  1.00  0.00           H
ATOM   4801  OG  SER   323      34.353  33.831  37.534  1.00  0.00           O
ATOM   4802  HG  SER   323      34.409  33.591  36.606  1.00  0.00           H
ATOM   4803  C   SER   323      35.081  31.276  38.847  1.00  0.00           C
ATOM   4804  O   SER   323      36.284  31.575  38.747  1.00  0.00           O
ATOM   4805  N   PHE   324      34.492  30.143  38.457  1.00  0.00           N
ATOM   4806  H   PHE   324      33.494  29.991  38.505  1.00  0.00           H
ATOM   4807  CA  PHE   324      35.178  29.145  37.557  1.00  0.00           C
ATOM   4808  HA  PHE   324      35.779  29.789  36.916  1.00  0.00           H
ATOM   4809  CB  PHE   324      36.116  28.128  38.246  1.00  0.00           C
ATOM   4810  HB2 PHE   324      36.687  27.705  37.420  1.00  0.00           H
ATOM   4811  HB3 PHE   324      36.904  28.616  38.819  1.00  0.00           H
ATOM   4812  CG  PHE   324      35.542  27.052  39.187  1.00  0.00           C
ATOM   4813  CD1 PHE   324      35.059  27.421  40.451  1.00  0.00           C
ATOM   4814  HD1 PHE   324      35.024  28.470  40.705  1.00  0.00           H
ATOM   4815  CE1 PHE   324      34.410  26.411  41.185  1.00  0.00           C
ATOM   4816  HE1 PHE   324      33.943  26.625  42.135  1.00  0.00           H
ATOM   4817  CZ  PHE   324      34.278  25.097  40.691  1.00  0.00           C
ATOM   4818  HZ  PHE   324      33.780  24.318  41.248  1.00  0.00           H
ATOM   4819  CE2 PHE   324      34.925  24.745  39.497  1.00  0.00           C
ATOM   4820  HE2 PHE   324      34.992  23.682  39.322  1.00  0.00           H
ATOM   4821  CD2 PHE   324      35.567  25.725  38.754  1.00  0.00           C
ATOM   4822  HD2 PHE   324      36.058  25.361  37.864  1.00  0.00           H
ATOM   4823  C   PHE   324      34.185  28.461  36.566  1.00  0.00           C
ATOM   4824  O   PHE   324      33.027  28.814  36.553  1.00  0.00           O
ATOM   4825  N   VAL   325      34.616  27.404  35.950  1.00  0.00           N
ATOM   4826  H   VAL   325      35.546  27.025  36.056  1.00  0.00           H
ATOM   4827  CA  VAL   325      33.809  26.498  35.117  1.00  0.00           C
ATOM   4828  HA  VAL   325      32.816  26.419  35.557  1.00  0.00           H
ATOM   4829  CB  VAL   325      33.549  27.033  33.689  1.00  0.00           C
ATOM   4830  HB  VAL   325      33.200  26.131  33.187  1.00  0.00           H
ATOM   4831  CG1 VAL   325      32.533  28.147  33.468  1.00  0.00           C
ATOM   4832 HG11 VAL   325      32.961  29.040  33.924  1.00  0.00           H
ATOM   4833 HG12 VAL   325      32.354  28.291  32.402  1.00  0.00           H
ATOM   4834 HG13 VAL   325      31.608  28.017  34.029  1.00  0.00           H
ATOM   4835  CG2 VAL   325      34.821  27.495  32.899  1.00  0.00           C
ATOM   4836 HG21 VAL   325      35.674  26.826  33.007  1.00  0.00           H
ATOM   4837 HG22 VAL   325      34.571  27.710  31.860  1.00  0.00           H
ATOM   4838 HG23 VAL   325      35.229  28.379  33.389  1.00  0.00           H
ATOM   4839  C   VAL   325      34.334  25.045  35.072  1.00  0.00           C
ATOM   4840  O   VAL   325      35.531  24.814  34.957  1.00  0.00           O
ATOM   4841  N   GLN   326      33.382  24.053  35.129  1.00  0.00           N
ATOM   4842  H   GLN   326      32.411  24.328  35.184  1.00  0.00           H
ATOM   4843  CA  GLN   326      33.710  22.650  34.752  1.00  0.00           C
ATOM   4844  HA  GLN   326      34.770  22.436  34.887  1.00  0.00           H
ATOM   4845  CB  GLN   326      32.785  21.681  35.580  1.00  0.00           C
ATOM   4846  HB2 GLN   326      32.059  22.209  36.199  1.00  0.00           H
ATOM   4847  HB3 GLN   326      32.164  21.053  34.941  1.00  0.00           H
ATOM   4848  CG  GLN   326      33.672  20.805  36.515  1.00  0.00           C
ATOM   4849  HG2 GLN   326      34.446  20.333  35.911  1.00  0.00           H
ATOM   4850  HG3 GLN   326      34.154  21.398  37.294  1.00  0.00           H
ATOM   4851  CD  GLN   326      32.873  19.641  37.094  1.00  0.00           C
ATOM   4852  OE1 GLN   326      31.683  19.484  37.005  1.00  0.00           O
ATOM   4853  NE2 GLN   326      33.528  18.749  37.703  1.00  0.00           N
ATOM   4854 HE21 GLN   326      34.532  18.759  37.814  1.00  0.00           H
ATOM   4855 HE22 GLN   326      32.950  18.172  38.296  1.00  0.00           H
ATOM   4856  C   GLN   326      33.484  22.515  33.245  1.00  0.00           C
ATOM   4857  O   GLN   326      32.347  22.547  32.778  1.00  0.00           O
ATOM   4858  N   HID   327      34.596  22.269  32.482  1.00  0.00           N
ATOM   4859  H   HID   327      35.504  22.157  32.907  1.00  0.00           H
ATOM   4860  CA  HID   327      34.588  22.262  31.027  1.00  0.00           C
ATOM   4861  HA  HID   327      33.958  23.112  30.763  1.00  0.00           H
ATOM   4862  CB  HID   327      35.983  22.507  30.473  1.00  0.00           C
ATOM   4863  HB2 HID   327      36.652  21.715  30.810  1.00  0.00           H
ATOM   4864  HB3 HID   327      36.112  22.628  29.398  1.00  0.00           H
ATOM   4865  CG  HID   327      36.613  23.774  30.964  1.00  0.00           C
ATOM   4866  ND1 HID   327      36.328  25.036  30.454  1.00  0.00           N
ATOM   4867  HD1 HID   327      35.827  25.276  29.610  1.00  0.00           H
ATOM   4868  CE1 HID   327      37.198  25.882  31.042  1.00  0.00           C
ATOM   4869  HE1 HID   327      37.247  26.935  30.808  1.00  0.00           H
ATOM   4870  NE2 HID   327      37.842  25.249  32.051  1.00  0.00           N
ATOM   4871  CD2 HID   327      37.492  23.898  31.999  1.00  0.00           C
ATOM   4872  HD2 HID   327      37.943  23.146  32.630  1.00  0.00           H
ATOM   4873  C   HID   327      33.852  21.104  30.399  1.00  0.00           C
ATOM   4874  O   HID   327      33.927  20.027  30.958  1.00  0.00           O
ATOM   4875  N   PRO   328      33.144  21.219  29.234  1.00  0.00           N
ATOM   4876  CD  PRO   328      33.198  22.429  28.393  1.00  0.00           C
ATOM   4877  HD2 PRO   328      34.195  22.819  28.191  1.00  0.00           H
ATOM   4878  HD3 PRO   328      32.511  23.141  28.850  1.00  0.00           H
ATOM   4879  CG  PRO   328      32.493  22.000  27.037  1.00  0.00           C
ATOM   4880  HG2 PRO   328      33.187  22.206  26.223  1.00  0.00           H
ATOM   4881  HG3 PRO   328      31.636  22.659  26.901  1.00  0.00           H
ATOM   4882  CB  PRO   328      32.067  20.467  27.165  1.00  0.00           C
ATOM   4883  HB2 PRO   328      32.360  19.931  26.263  1.00  0.00           H
ATOM   4884  HB3 PRO   328      30.981  20.426  27.251  1.00  0.00           H
ATOM   4885  CA  PRO   328      32.522  20.008  28.554  1.00  0.00           C
ATOM   4886  HA  PRO   328      31.658  19.749  29.166  1.00  0.00           H
ATOM   4887  C   PRO   328      33.581  18.843  28.370  1.00  0.00           C
ATOM   4888  O   PRO   328      33.361  17.675  28.654  1.00  0.00           O
ATOM   4889  N   GLU   329      34.764  19.273  27.957  1.00  0.00           N
ATOM   4890  H   GLU   329      34.877  20.238  27.685  1.00  0.00           H
ATOM   4891  CA  GLU   329      35.910  18.407  27.597  1.00  0.00           C
ATOM   4892  HA  GLU   329      35.604  17.656  26.868  1.00  0.00           H
ATOM   4893  CB  GLU   329      36.835  19.264  26.760  1.00  0.00           C
ATOM   4894  HB2 GLU   329      37.244  20.033  27.416  1.00  0.00           H
ATOM   4895  HB3 GLU   329      37.565  18.547  26.385  1.00  0.00           H
ATOM   4896  CG  GLU   329      36.202  19.813  25.451  1.00  0.00           C
ATOM   4897  HG2 GLU   329      35.488  19.146  24.967  1.00  0.00           H
ATOM   4898  HG3 GLU   329      35.702  20.740  25.728  1.00  0.00           H
ATOM   4899  CD  GLU   329      37.288  20.031  24.318  1.00  0.00           C
ATOM   4900  OE1 GLU   329      37.204  19.331  23.301  1.00  0.00           O
ATOM   4901  OE2 GLU   329      38.145  20.934  24.370  1.00  0.00           O
ATOM   4902  C   GLU   329      36.494  17.700  28.801  1.00  0.00           C
ATOM   4903  O   GLU   329      37.389  16.812  28.638  1.00  0.00           O
ATOM   4904  N   LEU   330      36.113  18.111  30.030  1.00  0.00           N
ATOM   4905  H   LEU   330      35.496  18.911  30.056  1.00  0.00           H
ATOM   4906  CA  LEU   330      36.522  17.532  31.326  1.00  0.00           C
ATOM   4907  HA  LEU   330      37.447  16.956  31.305  1.00  0.00           H
ATOM   4908  CB  LEU   330      36.908  18.669  32.296  1.00  0.00           C
ATOM   4909  HB2 LEU   330      37.624  19.244  31.709  1.00  0.00           H
ATOM   4910  HB3 LEU   330      36.061  19.328  32.487  1.00  0.00           H
ATOM   4911  CG  LEU   330      37.482  18.458  33.688  1.00  0.00           C
ATOM   4912  HG  LEU   330      38.336  17.832  33.431  1.00  0.00           H
ATOM   4913  CD1 LEU   330      37.894  19.780  34.357  1.00  0.00           C
ATOM   4914 HD11 LEU   330      37.111  20.211  34.982  1.00  0.00           H
ATOM   4915 HD12 LEU   330      38.698  19.414  34.995  1.00  0.00           H
ATOM   4916 HD13 LEU   330      38.206  20.561  33.663  1.00  0.00           H
ATOM   4917  CD2 LEU   330      36.686  17.645  34.696  1.00  0.00           C
ATOM   4918 HD21 LEU   330      35.881  18.298  35.033  1.00  0.00           H
ATOM   4919 HD22 LEU   330      36.279  16.677  34.403  1.00  0.00           H
ATOM   4920 HD23 LEU   330      37.359  17.505  35.542  1.00  0.00           H
ATOM   4921  C   LEU   330      35.375  16.615  31.959  1.00  0.00           C
ATOM   4922  O   LEU   330      35.527  15.564  32.535  1.00  0.00           O
ATOM   4923  N   THR   331      34.139  16.983  31.660  1.00  0.00           N
ATOM   4924  H   THR   331      33.988  17.791  31.074  1.00  0.00           H
ATOM   4925  CA  THR   331      32.975  16.407  32.268  1.00  0.00           C
ATOM   4926  HA  THR   331      33.326  15.907  33.170  1.00  0.00           H
ATOM   4927  CB  THR   331      31.930  17.503  32.641  1.00  0.00           C
ATOM   4928  HB  THR   331      31.091  16.981  33.103  1.00  0.00           H
ATOM   4929  CG2 THR   331      32.420  18.520  33.635  1.00  0.00           C
ATOM   4930 HG21 THR   331      32.616  18.015  34.580  1.00  0.00           H
ATOM   4931 HG22 THR   331      33.305  19.054  33.290  1.00  0.00           H
ATOM   4932 HG23 THR   331      31.660  19.250  33.914  1.00  0.00           H
ATOM   4933  OG1 THR   331      31.424  18.113  31.512  1.00  0.00           O
ATOM   4934  HG1 THR   331      31.058  18.966  31.756  1.00  0.00           H
ATOM   4935  C   THR   331      32.326  15.377  31.444  1.00  0.00           C
ATOM   4936  O   THR   331      31.511  14.562  31.903  1.00  0.00           O
ATOM   4937  N   GLY   332      32.594  15.215  30.116  1.00  0.00           N
ATOM   4938  H   GLY   332      33.362  15.774  29.774  1.00  0.00           H
ATOM   4939  CA  GLY   332      31.836  14.534  29.053  1.00  0.00           C
ATOM   4940  HA2 GLY   332      32.498  14.479  28.189  1.00  0.00           H
ATOM   4941  HA3 GLY   332      31.622  13.499  29.323  1.00  0.00           H
ATOM   4942  C   GLY   332      30.531  15.154  28.586  1.00  0.00           C
ATOM   4943  O   GLY   332      29.735  14.523  27.954  1.00  0.00           O
ATOM   4944  N   LEU   333      30.366  16.443  28.824  1.00  0.00           N
ATOM   4945  H   LEU   333      31.009  16.979  29.387  1.00  0.00           H
ATOM   4946  CA  LEU   333      29.211  17.183  28.313  1.00  0.00           C
ATOM   4947  HA  LEU   333      28.357  16.523  28.170  1.00  0.00           H
ATOM   4948  CB  LEU   333      28.840  18.148  29.387  1.00  0.00           C
ATOM   4949  HB2 LEU   333      29.709  18.788  29.542  1.00  0.00           H
ATOM   4950  HB3 LEU   333      28.072  18.817  28.998  1.00  0.00           H
ATOM   4951  CG  LEU   333      28.362  17.474  30.714  1.00  0.00           C
ATOM   4952  HG  LEU   333      29.198  17.095  31.302  1.00  0.00           H
ATOM   4953  CD1 LEU   333      27.775  18.525  31.571  1.00  0.00           C
ATOM   4954 HD11 LEU   333      28.524  19.308  31.697  1.00  0.00           H
ATOM   4955 HD12 LEU   333      26.885  18.888  31.058  1.00  0.00           H
ATOM   4956 HD13 LEU   333      27.461  18.044  32.498  1.00  0.00           H
ATOM   4957  CD2 LEU   333      27.388  16.297  30.461  1.00  0.00           C
ATOM   4958 HD21 LEU   333      26.686  16.440  29.640  1.00  0.00           H
ATOM   4959 HD22 LEU   333      28.047  15.473  30.187  1.00  0.00           H
ATOM   4960 HD23 LEU   333      26.960  15.951  31.402  1.00  0.00           H
ATOM   4961  C   LEU   333      29.549  17.936  27.029  1.00  0.00           C
ATOM   4962  O   LEU   333      30.755  18.045  26.691  1.00  0.00           O
ATOM   4963  N   ASP   334      28.543  18.321  26.350  1.00  0.00           N
ATOM   4964  H   ASP   334      27.610  18.156  26.701  1.00  0.00           H
ATOM   4965  CA  ASP   334      28.589  19.265  25.199  1.00  0.00           C
ATOM   4966  HA  ASP   334      29.607  19.178  24.818  1.00  0.00           H
ATOM   4967  CB  ASP   334      27.740  18.874  24.014  1.00  0.00           C
ATOM   4968  HB2 ASP   334      27.583  19.679  23.297  1.00  0.00           H
ATOM   4969  HB3 ASP   334      28.241  18.052  23.502  1.00  0.00           H
ATOM   4970  CG  ASP   334      26.288  18.432  24.406  1.00  0.00           C
ATOM   4971  OD1 ASP   334      25.758  18.868  25.471  1.00  0.00           O
ATOM   4972  OD2 ASP   334      25.617  17.620  23.689  1.00  0.00           O
ATOM   4973  C   ASP   334      28.295  20.676  25.614  1.00  0.00           C
ATOM   4974  O   ASP   334      28.331  21.628  24.784  1.00  0.00           O
ATOM   4975  N   CYX   335      28.241  20.963  26.929  1.00  0.00           N
ATOM   4976  H   CYX   335      28.513  20.258  27.599  1.00  0.00           H
ATOM   4977  CA  CYX   335      27.928  22.251  27.506  1.00  0.00           C
ATOM   4978  HA  CYX   335      28.033  23.004  26.725  1.00  0.00           H
ATOM   4979  CB  CYX   335      26.494  22.262  27.845  1.00  0.00           C
ATOM   4980  HB2 CYX   335      26.158  23.271  28.083  1.00  0.00           H
ATOM   4981  HB3 CYX   335      25.962  21.976  26.937  1.00  0.00           H
ATOM   4982  SG  CYX   335      26.027  21.146  29.117  1.00  0.00           S
ATOM   4983  C   CYX   335      28.864  22.535  28.614  1.00  0.00           C
ATOM   4984  O   CYX   335      29.608  21.609  29.081  1.00  0.00           O
ATOM   4985  N   ILE   336      28.920  23.826  29.060  1.00  0.00           N
ATOM   4986  H   ILE   336      28.276  24.474  28.630  1.00  0.00           H
ATOM   4987  CA  ILE   336      29.932  24.311  30.064  1.00  0.00           C
ATOM   4988  HA  ILE   336      30.643  23.507  30.256  1.00  0.00           H
ATOM   4989  CB  ILE   336      30.661  25.581  29.616  1.00  0.00           C
ATOM   4990  HB  ILE   336      30.051  26.462  29.815  1.00  0.00           H
ATOM   4991  CG2 ILE   336      31.935  25.687  30.412  1.00  0.00           C
ATOM   4992 HG21 ILE   336      31.629  25.430  31.426  1.00  0.00           H
ATOM   4993 HG22 ILE   336      32.731  25.077  29.983  1.00  0.00           H
ATOM   4994 HG23 ILE   336      32.355  26.689  30.321  1.00  0.00           H
ATOM   4995  CG1 ILE   336      31.094  25.734  28.088  1.00  0.00           C
ATOM   4996 HG12 ILE   336      31.852  24.989  27.843  1.00  0.00           H
ATOM   4997 HG13 ILE   336      30.209  25.639  27.460  1.00  0.00           H
ATOM   4998  CD1 ILE   336      31.546  27.163  27.754  1.00  0.00           C
ATOM   4999 HD11 ILE   336      32.242  27.639  28.445  1.00  0.00           H
ATOM   5000 HD12 ILE   336      32.095  27.096  26.815  1.00  0.00           H
ATOM   5001 HD13 ILE   336      30.666  27.802  27.673  1.00  0.00           H
ATOM   5002  C   ILE   336      29.127  24.472  31.357  1.00  0.00           C
ATOM   5003  O   ILE   336      28.034  25.087  31.381  1.00  0.00           O
ATOM   5004  N   ARG   337      29.637  23.860  32.443  1.00  0.00           N
ATOM   5005  H   ARG   337      30.530  23.395  32.361  1.00  0.00           H
ATOM   5006  CA  ARG   337      28.969  23.870  33.766  1.00  0.00           C
ATOM   5007  HA  ARG   337      27.886  23.926  33.658  1.00  0.00           H
ATOM   5008  CB  ARG   337      29.322  22.566  34.519  1.00  0.00           C
ATOM   5009  HB2 ARG   337      29.058  21.753  33.843  1.00  0.00           H
ATOM   5010  HB3 ARG   337      30.388  22.515  34.740  1.00  0.00           H
ATOM   5011  CG  ARG   337      28.583  22.267  35.823  1.00  0.00           C
ATOM   5012  HG2 ARG   337      28.877  23.075  36.492  1.00  0.00           H
ATOM   5013  HG3 ARG   337      27.525  22.333  35.569  1.00  0.00           H
ATOM   5014  CD  ARG   337      28.976  20.907  36.355  1.00  0.00           C
ATOM   5015  HD2 ARG   337      28.799  20.181  35.563  1.00  0.00           H
ATOM   5016  HD3 ARG   337      30.020  20.869  36.666  1.00  0.00           H
ATOM   5017  NE  ARG   337      28.042  20.765  37.510  1.00  0.00           N
ATOM   5018  HE  ARG   337      27.060  20.890  37.310  1.00  0.00           H
ATOM   5019  CZ  ARG   337      28.372  20.260  38.703  1.00  0.00           C
ATOM   5020  NH1 ARG   337      29.586  19.871  39.019  1.00  0.00           N
ATOM   5021 HH11 ARG   337      30.237  19.792  38.252  1.00  0.00           H
ATOM   5022 HH12 ARG   337      29.719  19.307  39.846  1.00  0.00           H
ATOM   5023  NH2 ARG   337      27.531  20.097  39.683  1.00  0.00           N
ATOM   5024 HH21 ARG   337      26.577  20.405  39.559  1.00  0.00           H
ATOM   5025 HH22 ARG   337      27.858  19.826  40.601  1.00  0.00           H
ATOM   5026  C   ARG   337      29.477  25.146  34.543  1.00  0.00           C
ATOM   5027  O   ARG   337      30.711  25.266  34.774  1.00  0.00           O
ATOM   5028  N   PRO   338      28.580  26.088  34.945  1.00  0.00           N
ATOM   5029  CD  PRO   338      27.106  26.174  34.651  1.00  0.00           C
ATOM   5030  HD2 PRO   338      26.702  25.250  35.064  1.00  0.00           H
ATOM   5031  HD3 PRO   338      26.986  26.395  33.590  1.00  0.00           H
ATOM   5032  CG  PRO   338      26.618  27.364  35.509  1.00  0.00           C
ATOM   5033  HG2 PRO   338      26.251  27.025  36.478  1.00  0.00           H
ATOM   5034  HG3 PRO   338      25.784  27.856  35.012  1.00  0.00           H
ATOM   5035  CB  PRO   338      27.851  28.239  35.584  1.00  0.00           C
ATOM   5036  HB2 PRO   338      27.776  28.964  36.395  1.00  0.00           H
ATOM   5037  HB3 PRO   338      27.900  28.732  34.614  1.00  0.00           H
ATOM   5038  CA  PRO   338      28.995  27.195  35.721  1.00  0.00           C
ATOM   5039  HA  PRO   338      29.872  27.531  35.167  1.00  0.00           H
ATOM   5040  C   PRO   338      29.275  26.832  37.202  1.00  0.00           C
ATOM   5041  O   PRO   338      28.644  25.895  37.693  1.00  0.00           O
ATOM   5042  N   CYX   339      30.201  27.602  37.790  1.00  0.00           N
ATOM   5043  H   CYX   339      30.591  28.411  37.326  1.00  0.00           H
ATOM   5044  CA  CYX   339      30.747  27.318  39.089  1.00  0.00           C
ATOM   5045  HA  CYX   339      30.006  26.888  39.762  1.00  0.00           H
ATOM   5046  CB  CYX   339      31.860  26.257  38.834  1.00  0.00           C
ATOM   5047  HB2 CYX   339      32.544  26.863  38.239  1.00  0.00           H
[truncated: 55,806 more chars]
