# Supplementary material for: Worth the Weight: Sub-Pocket EXplorer (SubPEx), a Weighted Ensemble Method to Enhance Binding-Pocket Conformational Sampling
Source: J Chem Theory Comput. 2023 Aug 16;19(17):5677–89. doi: 10.1021/acs.jctc.3c00478 (PMC10500992; doi:10.1021/acs.jctc.3c00478)
Supplement: Supplementary file 2 — ct3c00478_si_002.zip [file ct3c00478_si_002.zip › clustered_structures/NA/subpex/rep.c16.aligned.pdb]

HELIX    1   1 SER     23  GLY     27  1                                   5
HELIX    2   2 PRO    328  THR    331  1                                   4
SHEET    1   1 1 GLY    14  LYS    20  0
SHEET    2   2 1 PHE    39  CYX    42  0
SHEET    3   3 1 CYX    47  THR    53  0
SHEET    4   4 1 THR    75  PRO    80  0
SHEET    5   5 1 ARG    91  VAL    95  0
SHEET    6   6 1 SER    98  HIE   103  0
SHEET    7   7 1 TRP   108  SER   114  0
SHEET    8   8 1 VAL   121  TYR   126  0
SHEET    9   9 1 ILE   129  LYS   135  0
SHEET   10  10 1 ALA   150  VAL   152  0
SHEET   11  11 1 SER   155  ASP   162  0
SHEET   12  12 1 SER   170  GLU   177  0
SHEET   13  13 1 LYS   180  GLU   186  0
SHEET   14  14 1 SER   198  ASN   202  0
SHEET   15  15 1 GLU   205  VAL   209  0
SHEET   16  16 1 PRO   220  ASN   225  0
SHEET   17  17 1 TYR   230  TYR   234  0
SHEET   18  18 1 SER   268  TYR   271  0
SHEET   19  19 1 GLY   274  ARG   279  0
SHEET   20  20 1 PHE   289  ASP   294  0
SHEET   21  21 1 VAL   307  VAL   312  0
SHEET   22  22 1 TYR   320  GLN   326  0
SHEET   23  23 1 ARG   337  GLY   347  0
SHEET   24  24 1 THR   356  VAL   366  0
CRYST1   83.186   71.295   84.140  90.00  90.00  90.00               1
ATOM      1  N   VAL     1      45.124  17.861  22.634  1.00  0.00           N
ATOM      2  H1  VAL     1      46.039  18.215  22.871  1.00  0.00           H
ATOM      3  H2  VAL     1      44.943  17.727  23.619  1.00  0.00           H
ATOM      4  H3  VAL     1      45.194  17.026  22.069  1.00  0.00           H
ATOM      5  CA  VAL     1      44.264  18.921  21.973  1.00  0.00           C
ATOM      6  HA  VAL     1      44.862  19.232  21.116  1.00  0.00           H
ATOM      7  CB  VAL     1      42.962  18.303  21.407  1.00  0.00           C
ATOM      8  HB  VAL     1      43.265  17.374  20.922  1.00  0.00           H
ATOM      9  CG1 VAL     1      41.943  17.908  22.511  1.00  0.00           C
ATOM     10 HG11 VAL     1      41.806  18.701  23.246  1.00  0.00           H
ATOM     11 HG12 VAL     1      41.031  17.763  21.934  1.00  0.00           H
ATOM     12 HG13 VAL     1      42.179  16.897  22.845  1.00  0.00           H
ATOM     13  CG2 VAL     1      42.392  19.192  20.329  1.00  0.00           C
ATOM     14 HG21 VAL     1      42.227  20.241  20.574  1.00  0.00           H
ATOM     15 HG22 VAL     1      43.020  19.125  19.441  1.00  0.00           H
ATOM     16 HG23 VAL     1      41.450  18.753  20.000  1.00  0.00           H
ATOM     17  C   VAL     1      44.028  20.095  22.921  1.00  0.00           C
ATOM     18  O   VAL     1      44.062  19.966  24.142  1.00  0.00           O
ATOM     19  N   LYS     2      44.062  21.318  22.423  1.00  0.00           N
ATOM     20  H   LYS     2      44.248  21.319  21.430  1.00  0.00           H
ATOM     21  CA  LYS     2      43.999  22.650  23.105  1.00  0.00           C
ATOM     22  HA  LYS     2      44.639  22.576  23.984  1.00  0.00           H
ATOM     23  CB  LYS     2      44.344  23.838  22.127  1.00  0.00           C
ATOM     24  HB2 LYS     2      43.720  23.793  21.235  1.00  0.00           H
ATOM     25  HB3 LYS     2      44.173  24.745  22.709  1.00  0.00           H
ATOM     26  CG  LYS     2      45.799  23.946  21.709  1.00  0.00           C
ATOM     27  HG2 LYS     2      46.087  22.909  21.540  1.00  0.00           H
ATOM     28  HG3 LYS     2      45.928  24.506  20.783  1.00  0.00           H
ATOM     29  CD  LYS     2      46.666  24.673  22.790  1.00  0.00           C
ATOM     30  HD2 LYS     2      46.223  25.662  22.908  1.00  0.00           H
ATOM     31  HD3 LYS     2      46.791  24.076  23.694  1.00  0.00           H
ATOM     32  CE  LYS     2      48.073  24.791  22.123  1.00  0.00           C
ATOM     33  HE2 LYS     2      48.240  23.734  21.913  1.00  0.00           H
ATOM     34  HE3 LYS     2      48.055  25.366  21.196  1.00  0.00           H
ATOM     35  NZ  LYS     2      49.095  25.332  23.024  1.00  0.00           N
ATOM     36  HZ1 LYS     2      48.770  26.056  23.649  1.00  0.00           H
ATOM     37  HZ2 LYS     2      49.471  24.570  23.570  1.00  0.00           H
ATOM     38  HZ3 LYS     2      49.900  25.595  22.475  1.00  0.00           H
ATOM     39  C   LYS     2      42.517  22.869  23.506  1.00  0.00           C
ATOM     40  O   LYS     2      41.590  22.205  22.938  1.00  0.00           O
ATOM     41  N   LEU     3      42.356  23.746  24.495  1.00  0.00           N
ATOM     42  H   LEU     3      43.062  24.393  24.811  1.00  0.00           H
ATOM     43  CA  LEU     3      41.055  24.006  25.127  1.00  0.00           C
ATOM     44  HA  LEU     3      40.689  22.983  25.201  1.00  0.00           H
ATOM     45  CB  LEU     3      41.332  24.559  26.579  1.00  0.00           C
ATOM     46  HB2 LEU     3      41.788  23.758  27.161  1.00  0.00           H
ATOM     47  HB3 LEU     3      42.054  25.374  26.632  1.00  0.00           H
ATOM     48  CG  LEU     3      40.048  25.029  27.289  1.00  0.00           C
ATOM     49  HG  LEU     3      39.555  25.740  26.627  1.00  0.00           H
ATOM     50  CD1 LEU     3      39.077  23.934  27.490  1.00  0.00           C
ATOM     51 HD11 LEU     3      38.424  24.054  28.354  1.00  0.00           H
ATOM     52 HD12 LEU     3      38.504  23.807  26.572  1.00  0.00           H
ATOM     53 HD13 LEU     3      39.586  23.035  27.839  1.00  0.00           H
ATOM     54  CD2 LEU     3      40.278  25.695  28.744  1.00  0.00           C
ATOM     55 HD21 LEU     3      40.820  26.641  28.717  1.00  0.00           H
ATOM     56 HD22 LEU     3      39.282  25.946  29.104  1.00  0.00           H
ATOM     57 HD23 LEU     3      40.716  24.929  29.383  1.00  0.00           H
ATOM     58  C   LEU     3      40.110  24.862  24.204  1.00  0.00           C
ATOM     59  O   LEU     3      40.423  26.007  23.746  1.00  0.00           O
ATOM     60  N   ALA     4      38.958  24.280  24.012  1.00  0.00           N
ATOM     61  H   ALA     4      38.853  23.328  24.332  1.00  0.00           H
ATOM     62  CA  ALA     4      37.860  24.924  23.359  1.00  0.00           C
ATOM     63  HA  ALA     4      38.288  25.630  22.648  1.00  0.00           H
ATOM     64  CB  ALA     4      37.089  23.881  22.599  1.00  0.00           C
ATOM     65  HB1 ALA     4      36.398  24.402  21.935  1.00  0.00           H
ATOM     66  HB2 ALA     4      37.740  23.356  21.900  1.00  0.00           H
ATOM     67  HB3 ALA     4      36.527  23.289  23.322  1.00  0.00           H
ATOM     68  C   ALA     4      36.848  25.698  24.233  1.00  0.00           C
ATOM     69  O   ALA     4      36.505  25.258  25.350  1.00  0.00           O
ATOM     70  N   GLY     5      36.304  26.788  23.736  1.00  0.00           N
ATOM     71  H   GLY     5      36.627  27.124  22.840  1.00  0.00           H
ATOM     72  CA  GLY     5      35.205  27.600  24.379  1.00  0.00           C
ATOM     73  HA2 GLY     5      34.656  27.034  25.131  1.00  0.00           H
ATOM     74  HA3 GLY     5      35.727  28.427  24.861  1.00  0.00           H
ATOM     75  C   GLY     5      33.991  27.918  23.579  1.00  0.00           C
ATOM     76  O   GLY     5      33.137  28.715  23.983  1.00  0.00           O
ATOM     77  N   ASN     6      33.964  27.422  22.337  1.00  0.00           N
ATOM     78  H   ASN     6      34.837  27.079  21.964  1.00  0.00           H
ATOM     79  CA  ASN     6      32.800  27.390  21.360  1.00  0.00           C
ATOM     80  HA  ASN     6      32.461  28.413  21.196  1.00  0.00           H
ATOM     81  CB  ASN     6      33.457  26.980  20.082  1.00  0.00           C
ATOM     82  HB2 ASN     6      34.062  26.079  20.188  1.00  0.00           H
ATOM     83  HB3 ASN     6      32.610  26.634  19.490  1.00  0.00           H
ATOM     84  CG  ASN     6      34.081  28.117  19.299  1.00  0.00           C
ATOM     85  OD1 ASN     6      35.271  28.172  19.113  1.00  0.00           O
ATOM     86  ND2 ASN     6      33.296  29.029  18.905  1.00  0.00           N
ATOM     87 HD21 ASN     6      32.294  29.013  19.025  1.00  0.00           H
ATOM     88 HD22 ASN     6      33.813  29.819  18.547  1.00  0.00           H
ATOM     89  C   ASN     6      31.563  26.633  21.847  1.00  0.00           C
ATOM     90  O   ASN     6      30.548  26.711  21.235  1.00  0.00           O
ATOM     91  N   SER     7      31.516  26.030  23.077  1.00  0.00           N
ATOM     92  H   SER     7      32.444  26.000  23.476  1.00  0.00           H
ATOM     93  CA  SER     7      30.369  25.415  23.758  1.00  0.00           C
ATOM     94  HA  SER     7      29.697  25.044  22.983  1.00  0.00           H
ATOM     95  CB  SER     7      30.937  24.316  24.629  1.00  0.00           C
ATOM     96  HB2 SER     7      31.429  23.577  23.996  1.00  0.00           H
ATOM     97  HB3 SER     7      31.585  24.741  25.396  1.00  0.00           H
ATOM     98  OG  SER     7      29.967  23.535  25.288  1.00  0.00           O
ATOM     99  HG  SER     7      29.712  22.771  24.765  1.00  0.00           H
ATOM    100  C   SER     7      29.648  26.433  24.620  1.00  0.00           C
ATOM    101  O   SER     7      30.215  27.350  25.211  1.00  0.00           O
ATOM    102  N   SER     8      28.305  26.284  24.685  1.00  0.00           N
ATOM    103  H   SER     8      27.952  25.407  24.331  1.00  0.00           H
ATOM    104  CA  SER     8      27.388  26.897  25.620  1.00  0.00           C
ATOM    105  HA  SER     8      27.738  27.924  25.523  1.00  0.00           H
ATOM    106  CB  SER     8      25.945  26.737  25.026  1.00  0.00           C
ATOM    107  HB2 SER     8      25.229  27.262  25.658  1.00  0.00           H
ATOM    108  HB3 SER     8      26.013  27.097  24.000  1.00  0.00           H
ATOM    109  OG  SER     8      25.690  25.307  24.940  1.00  0.00           O
ATOM    110  HG  SER     8      26.083  24.962  24.134  1.00  0.00           H
ATOM    111  C   SER     8      27.411  26.426  27.087  1.00  0.00           C
ATOM    112  O   SER     8      27.913  25.344  27.341  1.00  0.00           O
ATOM    113  N   LEU     9      26.852  27.262  28.043  1.00  0.00           N
ATOM    114  H   LEU     9      26.515  28.161  27.727  1.00  0.00           H
ATOM    115  CA  LEU     9      26.568  26.786  29.390  1.00  0.00           C
ATOM    116  HA  LEU     9      27.530  26.426  29.755  1.00  0.00           H
ATOM    117  CB  LEU     9      26.100  27.922  30.328  1.00  0.00           C
ATOM    118  HB2 LEU     9      25.126  28.304  30.026  1.00  0.00           H
ATOM    119  HB3 LEU     9      26.063  27.397  31.282  1.00  0.00           H
ATOM    120  CG  LEU     9      27.095  29.137  30.438  1.00  0.00           C
ATOM    121  HG  LEU     9      27.325  29.635  29.496  1.00  0.00           H
ATOM    122  CD1 LEU     9      26.463  30.116  31.456  1.00  0.00           C
ATOM    123 HD11 LEU     9      27.004  31.062  31.448  1.00  0.00           H
ATOM    124 HD12 LEU     9      25.516  30.357  30.974  1.00  0.00           H
ATOM    125 HD13 LEU     9      26.441  29.784  32.494  1.00  0.00           H
ATOM    126  CD2 LEU     9      28.482  28.733  31.067  1.00  0.00           C
ATOM    127 HD21 LEU     9      29.117  28.370  30.258  1.00  0.00           H
ATOM    128 HD22 LEU     9      28.931  29.478  31.724  1.00  0.00           H
ATOM    129 HD23 LEU     9      28.262  27.884  31.714  1.00  0.00           H
ATOM    130  C   LEU     9      25.435  25.761  29.369  1.00  0.00           C
ATOM    131  O   LEU     9      24.444  25.963  28.666  1.00  0.00           O
ATOM    132  N   CYX    10      25.511  24.716  30.218  1.00  0.00           N
ATOM    133  H   CYX    10      26.327  24.593  30.801  1.00  0.00           H
ATOM    134  CA  CYX    10      24.293  23.999  30.524  1.00  0.00           C
ATOM    135  HA  CYX    10      23.861  23.708  29.566  1.00  0.00           H
ATOM    136  CB  CYX    10      24.896  22.794  31.210  1.00  0.00           C
ATOM    137  HB2 CYX    10      25.192  23.145  32.199  1.00  0.00           H
ATOM    138  HB3 CYX    10      23.998  22.185  31.306  1.00  0.00           H
ATOM    139  SG  CYX    10      26.184  21.678  30.515  1.00  0.00           S
ATOM    140  C   CYX    10      23.260  24.782  31.486  1.00  0.00           C
ATOM    141  O   CYX    10      23.833  25.387  32.449  1.00  0.00           O
ATOM    142  N   PRO    11      21.961  24.670  31.332  1.00  0.00           N
ATOM    143  CD  PRO    11      21.239  23.922  30.291  1.00  0.00           C
ATOM    144  HD2 PRO    11      21.549  22.878  30.242  1.00  0.00           H
ATOM    145  HD3 PRO    11      21.540  24.351  29.336  1.00  0.00           H
ATOM    146  CG  PRO    11      19.758  24.043  30.579  1.00  0.00           C
ATOM    147  HG2 PRO    11      19.378  23.177  31.121  1.00  0.00           H
ATOM    148  HG3 PRO    11      19.215  24.116  29.637  1.00  0.00           H
ATOM    149  CB  PRO    11      19.737  25.359  31.358  1.00  0.00           C
ATOM    150  HB2 PRO    11      18.829  25.416  31.959  1.00  0.00           H
ATOM    151  HB3 PRO    11      19.887  26.295  30.819  1.00  0.00           H
ATOM    152  CA  PRO    11      20.945  25.243  32.268  1.00  0.00           C
ATOM    153  HA  PRO    11      21.342  26.214  32.563  1.00  0.00           H
ATOM    154  C   PRO    11      20.734  24.359  33.508  1.00  0.00           C
ATOM    155  O   PRO    11      20.933  23.158  33.518  1.00  0.00           O
ATOM    156  N   ILE    12      20.468  25.133  34.597  1.00  0.00           N
ATOM    157  H   ILE    12      20.291  26.121  34.487  1.00  0.00           H
ATOM    158  CA  ILE    12      20.436  24.644  35.989  1.00  0.00           C
ATOM    159  HA  ILE    12      20.210  23.580  35.915  1.00  0.00           H
ATOM    160  CB  ILE    12      21.836  24.778  36.647  1.00  0.00           C
ATOM    161  HB  ILE    12      21.949  24.226  37.580  1.00  0.00           H
ATOM    162  CG2 ILE    12      22.924  23.839  35.941  1.00  0.00           C
ATOM    163 HG21 ILE    12      23.858  23.777  36.500  1.00  0.00           H
ATOM    164 HG22 ILE    12      22.485  22.843  35.897  1.00  0.00           H
ATOM    165 HG23 ILE    12      23.144  24.201  34.937  1.00  0.00           H
ATOM    166  CG1 ILE    12      22.303  26.205  36.996  1.00  0.00           C
ATOM    167 HG12 ILE    12      23.387  26.096  36.984  1.00  0.00           H
ATOM    168 HG13 ILE    12      21.905  26.986  36.348  1.00  0.00           H
ATOM    169  CD1 ILE    12      21.821  26.624  38.482  1.00  0.00           C
ATOM    170 HD11 ILE    12      20.841  26.224  38.742  1.00  0.00           H
ATOM    171 HD12 ILE    12      22.497  26.177  39.211  1.00  0.00           H
ATOM    172 HD13 ILE    12      21.720  27.680  38.734  1.00  0.00           H
ATOM    173  C   ILE    12      19.273  25.190  36.898  1.00  0.00           C
ATOM    174  O   ILE    12      18.817  26.304  36.760  1.00  0.00           O
ATOM    175  N   ASN    13      18.759  24.325  37.748  1.00  0.00           N
ATOM    176  H   ASN    13      19.190  23.411  37.730  1.00  0.00           H
ATOM    177  CA  ASN    13      17.575  24.538  38.588  1.00  0.00           C
ATOM    178  HA  ASN    13      17.140  25.492  38.292  1.00  0.00           H
ATOM    179  CB  ASN    13      16.619  23.392  38.256  1.00  0.00           C
ATOM    180  HB2 ASN    13      17.125  22.426  38.266  1.00  0.00           H
ATOM    181  HB3 ASN    13      15.798  23.319  38.969  1.00  0.00           H
ATOM    182  CG  ASN    13      15.921  23.591  36.909  1.00  0.00           C
ATOM    183  OD1 ASN    13      15.580  24.706  36.588  1.00  0.00           O
ATOM    184  ND2 ASN    13      15.652  22.573  36.190  1.00  0.00           N
ATOM    185 HD21 ASN    13      15.141  22.676  35.324  1.00  0.00           H
ATOM    186 HD22 ASN    13      15.895  21.664  36.554  1.00  0.00           H
ATOM    187  C   ASN    13      17.836  24.610  40.116  1.00  0.00           C
ATOM    188  O   ASN    13      16.960  25.051  40.853  1.00  0.00           O
ATOM    189  N   GLY    14      19.037  24.222  40.529  1.00  0.00           N
ATOM    190  H   GLY    14      19.703  23.963  39.815  1.00  0.00           H
ATOM    191  CA  GLY    14      19.558  24.360  41.870  1.00  0.00           C
ATOM    192  HA2 GLY    14      19.174  25.247  42.374  1.00  0.00           H
ATOM    193  HA3 GLY    14      19.156  23.551  42.481  1.00  0.00           H
ATOM    194  C   GLY    14      21.032  24.404  41.985  1.00  0.00           C
ATOM    195  O   GLY    14      21.683  24.391  40.950  1.00  0.00           O
ATOM    196  N   TRP    15      21.605  24.360  43.154  1.00  0.00           N
ATOM    197  H   TRP    15      21.070  24.317  44.009  1.00  0.00           H
ATOM    198  CA  TRP    15      23.048  24.298  43.308  1.00  0.00           C
ATOM    199  HA  TRP    15      23.542  24.010  42.379  1.00  0.00           H
ATOM    200  CB  TRP    15      23.620  25.727  43.770  1.00  0.00           C
ATOM    201  HB2 TRP    15      23.239  26.039  44.743  1.00  0.00           H
ATOM    202  HB3 TRP    15      24.697  25.692  43.935  1.00  0.00           H
ATOM    203  CG  TRP    15      23.285  26.864  42.774  1.00  0.00           C
ATOM    204  CD1 TRP    15      22.104  27.561  42.674  1.00  0.00           C
ATOM    205  HD1 TRP    15      21.227  27.469  43.298  1.00  0.00           H
ATOM    206  NE1 TRP    15      22.207  28.475  41.640  1.00  0.00           N
ATOM    207  HE1 TRP    15      21.480  29.105  41.332  1.00  0.00           H
ATOM    208  CE2 TRP    15      23.405  28.304  40.936  1.00  0.00           C
ATOM    209  CZ2 TRP    15      24.005  28.822  39.741  1.00  0.00           C
ATOM    210  HZ2 TRP    15      23.607  29.695  39.245  1.00  0.00           H
ATOM    211  CH2 TRP    15      25.203  28.364  39.205  1.00  0.00           C
ATOM    212  HH2 TRP    15      25.617  28.627  38.242  1.00  0.00           H
ATOM    213  CZ3 TRP    15      25.815  27.262  39.828  1.00  0.00           C
ATOM    214  HZ3 TRP    15      26.691  26.840  39.360  1.00  0.00           H
ATOM    215  CE3 TRP    15      25.274  26.689  40.998  1.00  0.00           C
ATOM    216  HE3 TRP    15      25.719  25.815  41.449  1.00  0.00           H
ATOM    217  CD2 TRP    15      24.061  27.174  41.568  1.00  0.00           C
ATOM    218  C   TRP    15      23.427  23.154  44.273  1.00  0.00           C
ATOM    219  O   TRP    15      22.902  23.160  45.344  1.00  0.00           O
ATOM    220  N   ALA    16      24.352  22.265  43.959  1.00  0.00           N
ATOM    221  H   ALA    16      24.719  22.383  43.026  1.00  0.00           H
ATOM    222  CA  ALA    16      24.961  21.305  44.879  1.00  0.00           C
ATOM    223  HA  ALA    16      24.424  21.300  45.827  1.00  0.00           H
ATOM    224  CB  ALA    16      24.759  19.883  44.269  1.00  0.00           C
ATOM    225  HB1 ALA    16      25.423  19.809  43.407  1.00  0.00           H
ATOM    226  HB2 ALA    16      25.125  19.126  44.963  1.00  0.00           H
ATOM    227  HB3 ALA    16      23.730  19.663  43.987  1.00  0.00           H
ATOM    228  C   ALA    16      26.474  21.632  45.230  1.00  0.00           C
ATOM    229  O   ALA    16      27.276  22.166  44.484  1.00  0.00           O
ATOM    230  N   VAL    17      26.869  21.215  46.455  1.00  0.00           N
ATOM    231  H   VAL    17      26.215  20.634  46.959  1.00  0.00           H
ATOM    232  CA  VAL    17      28.258  21.371  46.909  1.00  0.00           C
ATOM    233  HA  VAL    17      28.659  22.327  46.575  1.00  0.00           H
ATOM    234  CB  VAL    17      28.382  21.354  48.420  1.00  0.00           C
ATOM    235  HB  VAL    17      27.673  22.081  48.816  1.00  0.00           H
ATOM    236  CG1 VAL    17      28.030  20.065  49.038  1.00  0.00           C
ATOM    237 HG11 VAL    17      27.969  20.203  50.117  1.00  0.00           H
ATOM    238 HG12 VAL    17      27.125  19.677  48.571  1.00  0.00           H
ATOM    239 HG13 VAL    17      28.901  19.451  48.809  1.00  0.00           H
ATOM    240  CG2 VAL    17      29.723  21.865  49.003  1.00  0.00           C
ATOM    241 HG21 VAL    17      30.541  21.237  48.653  1.00  0.00           H
ATOM    242 HG22 VAL    17      29.871  22.924  48.787  1.00  0.00           H
ATOM    243 HG23 VAL    17      29.726  21.680  50.077  1.00  0.00           H
ATOM    244  C   VAL    17      29.215  20.381  46.277  1.00  0.00           C
ATOM    245  O   VAL    17      28.828  19.255  46.049  1.00  0.00           O
ATOM    246  N   TYR    18      30.389  20.857  45.899  1.00  0.00           N
ATOM    247  H   TYR    18      30.661  21.794  46.157  1.00  0.00           H
ATOM    248  CA  TYR    18      31.541  20.033  45.320  1.00  0.00           C
ATOM    249  HA  TYR    18      31.176  19.083  44.932  1.00  0.00           H
ATOM    250  CB  TYR    18      32.068  20.728  44.141  1.00  0.00           C
ATOM    251  HB2 TYR    18      31.251  20.881  43.437  1.00  0.00           H
ATOM    252  HB3 TYR    18      32.277  21.754  44.443  1.00  0.00           H
ATOM    253  CG  TYR    18      33.279  20.220  43.310  1.00  0.00           C
ATOM    254  CD1 TYR    18      33.260  18.893  42.807  1.00  0.00           C
ATOM    255  HD1 TYR    18      32.399  18.253  42.941  1.00  0.00           H
ATOM    256  CE1 TYR    18      34.284  18.476  41.970  1.00  0.00           C
ATOM    257  HE1 TYR    18      34.301  17.470  41.576  1.00  0.00           H
ATOM    258  CZ  TYR    18      35.261  19.397  41.506  1.00  0.00           C
ATOM    259  OH  TYR    18      36.252  19.033  40.620  1.00  0.00           O
ATOM    260  HH  TYR    18      36.430  18.090  40.595  1.00  0.00           H
ATOM    261  CE2 TYR    18      35.237  20.697  41.981  1.00  0.00           C
ATOM    262  HE2 TYR    18      35.937  21.405  41.562  1.00  0.00           H
ATOM    263  CD2 TYR    18      34.271  21.079  42.929  1.00  0.00           C
ATOM    264  HD2 TYR    18      34.296  22.094  43.300  1.00  0.00           H
ATOM    265  C   TYR    18      32.648  19.603  46.250  1.00  0.00           C
ATOM    266  O   TYR    18      32.986  18.429  46.366  1.00  0.00           O
ATOM    267  N   SER    19      33.322  20.562  46.875  1.00  0.00           N
ATOM    268  H   SER    19      32.993  21.517  46.889  1.00  0.00           H
ATOM    269  CA  SER    19      34.659  20.442  47.464  1.00  0.00           C
ATOM    270  HA  SER    19      34.650  19.545  48.081  1.00  0.00           H
ATOM    271  CB  SER    19      35.707  20.434  46.366  1.00  0.00           C
ATOM    272  HB2 SER    19      35.478  19.830  45.487  1.00  0.00           H
ATOM    273  HB3 SER    19      35.909  21.465  46.075  1.00  0.00           H
ATOM    274  OG  SER    19      36.914  19.894  46.809  1.00  0.00           O
ATOM    275  HG  SER    19      36.924  18.953  46.622  1.00  0.00           H
ATOM    276  C   SER    19      35.008  21.672  48.333  1.00  0.00           C
ATOM    277  O   SER    19      34.402  22.709  48.047  1.00  0.00           O
ATOM    278  N   LYS    20      35.863  21.470  49.288  1.00  0.00           N
ATOM    279  H   LYS    20      36.135  20.497  49.334  1.00  0.00           H
ATOM    280  CA  LYS    20      36.453  22.494  50.264  1.00  0.00           C
ATOM    281  HA  LYS    20      36.437  23.457  49.755  1.00  0.00           H
ATOM    282  CB  LYS    20      35.548  22.772  51.329  1.00  0.00           C
ATOM    283  HB2 LYS    20      35.950  23.531  51.999  1.00  0.00           H
ATOM    284  HB3 LYS    20      34.784  23.389  50.858  1.00  0.00           H
ATOM    285  CG  LYS    20      34.944  21.642  52.154  1.00  0.00           C
ATOM    286  HG2 LYS    20      34.732  20.763  51.545  1.00  0.00           H
ATOM    287  HG3 LYS    20      35.684  21.378  52.910  1.00  0.00           H
ATOM    288  CD  LYS    20      33.674  22.111  52.886  1.00  0.00           C
ATOM    289  HD2 LYS    20      33.706  23.146  53.225  1.00  0.00           H
ATOM    290  HD3 LYS    20      32.827  22.183  52.202  1.00  0.00           H
ATOM    291  CE  LYS    20      33.472  21.164  54.050  1.00  0.00           C
ATOM    292  HE2 LYS    20      33.223  20.186  53.638  1.00  0.00           H
ATOM    293  HE3 LYS    20      34.443  21.064  54.535  1.00  0.00           H
ATOM    294  NZ  LYS    20      32.559  21.633  55.030  1.00  0.00           N
ATOM    295  HZ1 LYS    20      31.656  21.724  54.587  1.00  0.00           H
ATOM    296  HZ2 LYS    20      32.420  21.071  55.857  1.00  0.00           H
ATOM    297  HZ3 LYS    20      32.835  22.558  55.329  1.00  0.00           H
ATOM    298  C   LYS    20      37.874  22.158  50.641  1.00  0.00           C
ATOM    299  O   LYS    20      38.182  21.030  51.036  1.00  0.00           O
ATOM    300  N   ASP    21      38.764  23.124  50.586  1.00  0.00           N
ATOM    301  H   ASP    21      38.406  24.058  50.448  1.00  0.00           H
ATOM    302  CA  ASP    21      40.169  22.851  50.933  1.00  0.00           C
ATOM    303  HA  ASP    21      40.442  21.966  50.359  1.00  0.00           H
ATOM    304  CB  ASP    21      41.140  23.984  50.655  1.00  0.00           C
ATOM    305  HB2 ASP    21      42.114  23.778  51.101  1.00  0.00           H
ATOM    306  HB3 ASP    21      41.377  23.958  49.592  1.00  0.00           H
ATOM    307  CG  ASP    21      40.606  25.322  51.158  1.00  0.00           C
ATOM    308  OD1 ASP    21      40.627  26.313  50.416  1.00  0.00           O
ATOM    309  OD2 ASP    21      40.301  25.456  52.411  1.00  0.00           O
ATOM    310  C   ASP    21      40.329  22.404  52.404  1.00  0.00           C
ATOM    311  O   ASP    21      41.318  21.742  52.629  1.00  0.00           O
ATOM    312  N   ASN    22      39.314  22.792  53.305  1.00  0.00           N
ATOM    313  H   ASN    22      38.645  23.481  52.992  1.00  0.00           H
ATOM    314  CA  ASN    22      39.497  22.551  54.756  1.00  0.00           C
ATOM    315  HA  ASN    22      38.662  23.037  55.260  1.00  0.00           H
ATOM    316  CB  ASN    22      39.222  21.122  55.115  1.00  0.00           C
ATOM    317  HB2 ASN    22      40.001  20.559  54.600  1.00  0.00           H
ATOM    318  HB3 ASN    22      39.290  20.923  56.184  1.00  0.00           H
ATOM    319  CG  ASN    22      37.918  20.553  54.801  1.00  0.00           C
ATOM    320  OD1 ASN    22      36.898  20.911  55.414  1.00  0.00           O
ATOM    321  ND2 ASN    22      37.818  19.587  53.933  1.00  0.00           N
ATOM    322 HD21 ASN    22      38.559  19.413  53.268  1.00  0.00           H
ATOM    323 HD22 ASN    22      36.917  19.158  53.782  1.00  0.00           H
ATOM    324  C   ASN    22      40.833  23.084  55.268  1.00  0.00           C
ATOM    325  O   ASN    22      41.358  22.603  56.316  1.00  0.00           O
ATOM    326  N   SER    23      41.370  24.151  54.664  1.00  0.00           N
ATOM    327  H   SER    23      40.896  24.565  53.873  1.00  0.00           H
ATOM    328  CA  SER    23      42.764  24.574  54.919  1.00  0.00           C
ATOM    329  HA  SER    23      43.395  23.735  54.623  1.00  0.00           H
ATOM    330  CB  SER    23      43.114  25.799  54.120  1.00  0.00           C
ATOM    331  HB2 SER    23      44.176  26.020  54.222  1.00  0.00           H
ATOM    332  HB3 SER    23      42.824  25.669  53.077  1.00  0.00           H
ATOM    333  OG  SER    23      42.403  26.896  54.593  1.00  0.00           O
ATOM    334  HG  SER    23      42.260  27.572  53.926  1.00  0.00           H
ATOM    335  C   SER    23      43.049  24.828  56.391  1.00  0.00           C
ATOM    336  O   SER    23      43.970  24.273  56.935  1.00  0.00           O
ATOM    337  N   ILE    24      42.044  25.458  57.077  1.00  0.00           N
ATOM    338  H   ILE    24      41.335  26.011  56.617  1.00  0.00           H
ATOM    339  CA  ILE    24      42.169  25.879  58.466  1.00  0.00           C
ATOM    340  HA  ILE    24      43.232  25.984  58.681  1.00  0.00           H
ATOM    341  CB  ILE    24      41.495  27.241  58.635  1.00  0.00           C
ATOM    342  HB  ILE    24      40.498  27.184  58.200  1.00  0.00           H
ATOM    343  CG2 ILE    24      41.479  27.824  60.010  1.00  0.00           C
ATOM    344 HG21 ILE    24      41.081  27.078  60.698  1.00  0.00           H
ATOM    345 HG22 ILE    24      42.477  28.085  60.360  1.00  0.00           H
ATOM    346 HG23 ILE    24      40.833  28.693  60.123  1.00  0.00           H
ATOM    347  CG1 ILE    24      42.330  28.340  57.860  1.00  0.00           C
ATOM    348 HG12 ILE    24      43.135  28.734  58.481  1.00  0.00           H
ATOM    349 HG13 ILE    24      42.773  27.879  56.978  1.00  0.00           H
ATOM    350  CD1 ILE    24      41.516  29.507  57.448  1.00  0.00           C
ATOM    351 HD11 ILE    24      41.437  30.206  58.281  1.00  0.00           H
ATOM    352 HD12 ILE    24      42.093  29.947  56.634  1.00  0.00           H
ATOM    353 HD13 ILE    24      40.547  29.338  56.980  1.00  0.00           H
ATOM    354  C   ILE    24      41.694  24.824  59.508  1.00  0.00           C
ATOM    355  O   ILE    24      42.265  24.775  60.623  1.00  0.00           O
ATOM    356  N   ARG    25      40.730  23.944  59.181  1.00  0.00           N
ATOM    357  H   ARG    25      40.109  24.169  58.416  1.00  0.00           H
ATOM    358  CA  ARG    25      40.378  22.762  59.984  1.00  0.00           C
ATOM    359  HA  ARG    25      40.193  23.055  61.017  1.00  0.00           H
ATOM    360  CB  ARG    25      39.055  22.226  59.359  1.00  0.00           C
ATOM    361  HB2 ARG    25      38.260  22.909  59.661  1.00  0.00           H
ATOM    362  HB3 ARG    25      39.187  22.145  58.280  1.00  0.00           H
ATOM    363  CG  ARG    25      38.659  20.933  59.996  1.00  0.00           C
ATOM    364  HG2 ARG    25      39.461  20.231  59.768  1.00  0.00           H
ATOM    365  HG3 ARG    25      38.556  21.086  61.071  1.00  0.00           H
ATOM    366  CD  ARG    25      37.336  20.556  59.320  1.00  0.00           C
ATOM    367  HD2 ARG    25      36.558  21.301  59.483  1.00  0.00           H
ATOM    368  HD3 ARG    25      37.508  20.388  58.257  1.00  0.00           H
ATOM    369  NE  ARG    25      36.717  19.295  59.819  1.00  0.00           N
ATOM    370  HE  ARG    25      36.899  18.494  59.231  1.00  0.00           H
ATOM    371  CZ  ARG    25      36.043  19.123  60.918  1.00  0.00           C
ATOM    372  NH1 ARG    25      35.638  17.971  61.282  1.00  0.00           N
ATOM    373 HH11 ARG    25      35.838  17.169  60.703  1.00  0.00           H
ATOM    374 HH12 ARG    25      35.273  17.821  62.212  1.00  0.00           H
ATOM    375  NH2 ARG    25      35.783  20.042  61.785  1.00  0.00           N
ATOM    376 HH21 ARG    25      35.830  21.002  61.475  1.00  0.00           H
ATOM    377 HH22 ARG    25      35.362  19.841  62.681  1.00  0.00           H
ATOM    378  C   ARG    25      41.494  21.740  59.973  1.00  0.00           C
ATOM    379  O   ARG    25      41.765  21.140  60.990  1.00  0.00           O
ATOM    380  N   ILE    26      42.236  21.680  58.871  1.00  0.00           N
ATOM    381  H   ILE    26      41.918  22.234  58.088  1.00  0.00           H
ATOM    382  CA  ILE    26      43.377  20.672  58.862  1.00  0.00           C
ATOM    383  HA  ILE    26      43.071  19.882  59.548  1.00  0.00           H
ATOM    384  CB  ILE    26      43.641  20.062  57.443  1.00  0.00           C
ATOM    385  HB  ILE    26      43.942  20.921  56.844  1.00  0.00           H
ATOM    386  CG2 ILE    26      44.772  19.031  57.333  1.00  0.00           C
ATOM    387 HG21 ILE    26      44.916  18.545  56.368  1.00  0.00           H
ATOM    388 HG22 ILE    26      45.706  19.518  57.615  1.00  0.00           H
ATOM    389 HG23 ILE    26      44.366  18.282  58.012  1.00  0.00           H
ATOM    390  CG1 ILE    26      42.307  19.371  56.936  1.00  0.00           C
ATOM    391 HG12 ILE    26      42.172  18.430  57.470  1.00  0.00           H
ATOM    392 HG13 ILE    26      41.500  20.028  57.260  1.00  0.00           H
ATOM    393  CD1 ILE    26      42.164  19.066  55.468  1.00  0.00           C
ATOM    394 HD11 ILE    26      42.248  20.024  54.954  1.00  0.00           H
ATOM    395 HD12 ILE    26      42.938  18.423  55.049  1.00  0.00           H
ATOM    396 HD13 ILE    26      41.193  18.594  55.324  1.00  0.00           H
ATOM    397  C   ILE    26      44.611  21.373  59.472  1.00  0.00           C
ATOM    398  O   ILE    26      45.251  20.889  60.344  1.00  0.00           O
ATOM    399  N   GLY    27      44.949  22.584  59.009  1.00  0.00           N
ATOM    400  H   GLY    27      44.449  22.905  58.193  1.00  0.00           H
ATOM    401  CA  GLY    27      46.064  23.406  59.521  1.00  0.00           C
ATOM    402  HA2 GLY    27      47.018  22.945  59.262  1.00  0.00           H
ATOM    403  HA3 GLY    27      45.867  24.376  59.066  1.00  0.00           H
ATOM    404  C   GLY    27      46.098  23.669  61.061  1.00  0.00           C
ATOM    405  O   GLY    27      47.070  24.186  61.592  1.00  0.00           O
ATOM    406  N   SER    28      44.997  23.337  61.724  1.00  0.00           N
ATOM    407  H   SER    28      44.169  22.969  61.277  1.00  0.00           H
ATOM    408  CA  SER    28      45.017  23.188  63.248  1.00  0.00           C
ATOM    409  HA  SER    28      45.321  24.133  63.700  1.00  0.00           H
ATOM    410  CB  SER    28      43.589  23.027  63.697  1.00  0.00           C
ATOM    411  HB2 SER    28      43.428  23.006  64.775  1.00  0.00           H
ATOM    412  HB3 SER    28      43.041  23.799  63.157  1.00  0.00           H
ATOM    413  OG  SER    28      43.206  21.790  63.245  1.00  0.00           O
ATOM    414  HG  SER    28      42.589  21.834  62.511  1.00  0.00           H
ATOM    415  C   SER    28      46.012  22.113  63.728  1.00  0.00           C
ATOM    416  O   SER    28      46.594  22.213  64.838  1.00  0.00           O
ATOM    417  N   LYS    29      46.305  21.139  62.872  1.00  0.00           N
ATOM    418  H   LYS    29      45.851  21.114  61.971  1.00  0.00           H
ATOM    419  CA  LYS    29      47.271  20.038  63.180  1.00  0.00           C
ATOM    420  HA  LYS    29      47.855  20.233  64.079  1.00  0.00           H
ATOM    421  CB  LYS    29      46.564  18.739  63.481  1.00  0.00           C
ATOM    422  HB2 LYS    29      47.373  18.029  63.657  1.00  0.00           H
ATOM    423  HB3 LYS    29      45.991  18.813  64.405  1.00  0.00           H
ATOM    424  CG  LYS    29      45.670  18.249  62.389  1.00  0.00           C
ATOM    425  HG2 LYS    29      44.883  18.995  62.282  1.00  0.00           H
ATOM    426  HG3 LYS    29      46.226  18.109  61.462  1.00  0.00           H
ATOM    427  CD  LYS    29      44.951  16.970  62.811  1.00  0.00           C
ATOM    428  HD2 LYS    29      45.653  16.160  63.013  1.00  0.00           H
ATOM    429  HD3 LYS    29      44.508  17.059  63.803  1.00  0.00           H
ATOM    430  CE  LYS    29      43.927  16.520  61.820  1.00  0.00           C
ATOM    431  HE2 LYS    29      43.033  17.138  61.904  1.00  0.00           H
ATOM    432  HE3 LYS    29      44.287  16.458  60.793  1.00  0.00           H
ATOM    433  NZ  LYS    29      43.400  15.225  62.284  1.00  0.00           N
ATOM    434  HZ1 LYS    29      44.025  14.442  62.153  1.00  0.00           H
ATOM    435  HZ2 LYS    29      43.116  15.256  63.253  1.00  0.00           H
ATOM    436  HZ3 LYS    29      42.548  15.064  61.766  1.00  0.00           H
ATOM    437  C   LYS    29      48.319  19.798  62.131  1.00  0.00           C
ATOM    438  O   LYS    29      49.408  19.308  62.512  1.00  0.00           O
ATOM    439  N   GLY    30      47.992  19.854  60.859  1.00  0.00           N
ATOM    440  H   GLY    30      47.034  20.132  60.700  1.00  0.00           H
ATOM    441  CA  GLY    30      48.836  19.532  59.700  1.00  0.00           C
ATOM    442  HA2 GLY    30      49.310  18.569  59.887  1.00  0.00           H
ATOM    443  HA3 GLY    30      48.186  19.379  58.838  1.00  0.00           H
ATOM    444  C   GLY    30      49.662  20.694  59.254  1.00  0.00           C
ATOM    445  O   GLY    30      49.448  21.898  59.414  1.00  0.00           O
ATOM    446  N   ASP    31      50.801  20.382  58.647  1.00  0.00           N
ATOM    447  H   ASP    31      50.901  19.426  58.336  1.00  0.00           H
ATOM    448  CA  ASP    31      51.619  21.402  57.941  1.00  0.00           C
ATOM    449  HA  ASP    31      52.007  22.109  58.674  1.00  0.00           H
ATOM    450  CB  ASP    31      52.792  20.647  57.389  1.00  0.00           C
ATOM    451  HB2 ASP    31      52.485  19.859  56.699  1.00  0.00           H
ATOM    452  HB3 ASP    31      53.398  21.196  56.670  1.00  0.00           H
ATOM    453  CG  ASP    31      53.562  19.879  58.448  1.00  0.00           C
ATOM    454  OD1 ASP    31      53.419  19.981  59.725  1.00  0.00           O
ATOM    455  OD2 ASP    31      54.530  19.158  57.987  1.00  0.00           O
ATOM    456  C   ASP    31      50.818  21.992  56.752  1.00  0.00           C
ATOM    457  O   ASP    31      50.796  21.363  55.687  1.00  0.00           O
ATOM    458  N   VAL    32      50.145  23.120  56.879  1.00  0.00           N
ATOM    459  H   VAL    32      50.224  23.626  57.749  1.00  0.00           H
ATOM    460  CA  VAL    32      49.238  23.772  55.862  1.00  0.00           C
ATOM    461  HA  VAL    32      49.493  23.374  54.880  1.00  0.00           H
ATOM    462  CB  VAL    32      47.679  23.606  56.141  1.00  0.00           C
ATOM    463  HB  VAL    32      47.490  24.063  57.113  1.00  0.00           H
ATOM    464  CG1 VAL    32      46.837  24.191  55.010  1.00  0.00           C
ATOM    465 HG11 VAL    32      47.237  25.184  54.803  1.00  0.00           H
ATOM    466 HG12 VAL    32      46.764  23.639  54.072  1.00  0.00           H
ATOM    467 HG13 VAL    32      45.809  24.391  55.312  1.00  0.00           H
ATOM    468  CG2 VAL    32      47.329  22.179  56.360  1.00  0.00           C
ATOM    469 HG21 VAL    32      46.465  22.086  57.018  1.00  0.00           H
ATOM    470 HG22 VAL    32      47.090  21.593  55.473  1.00  0.00           H
ATOM    471 HG23 VAL    32      48.101  21.731  56.986  1.00  0.00           H
ATOM    472  C   VAL    32      49.593  25.292  55.828  1.00  0.00           C
ATOM    473  O   VAL    32      49.837  25.909  56.884  1.00  0.00           O
ATOM    474  N   PHE    33      49.672  25.831  54.590  1.00  0.00           N
ATOM    475  H   PHE    33      49.348  25.394  53.739  1.00  0.00           H
ATOM    476  CA  PHE    33      50.004  27.283  54.369  1.00  0.00           C
ATOM    477  HA  PHE    33      50.905  27.539  54.926  1.00  0.00           H
ATOM    478  CB  PHE    33      50.147  27.554  52.833  1.00  0.00           C
ATOM    479  HB2 PHE    33      49.373  27.042  52.261  1.00  0.00           H
ATOM    480  HB3 PHE    33      50.129  28.627  52.641  1.00  0.00           H
ATOM    481  CG  PHE    33      51.470  26.951  52.325  1.00  0.00           C
ATOM    482  CD1 PHE    33      51.521  25.915  51.342  1.00  0.00           C
ATOM    483  HD1 PHE    33      50.576  25.561  50.960  1.00  0.00           H
ATOM    484  CE1 PHE    33      52.814  25.424  50.905  1.00  0.00           C
ATOM    485  HE1 PHE    33      52.919  24.703  50.108  1.00  0.00           H
ATOM    486  CZ  PHE    33      53.978  25.936  51.419  1.00  0.00           C
ATOM    487  HZ  PHE    33      54.925  25.506  51.126  1.00  0.00           H
ATOM    488  CE2 PHE    33      53.929  26.982  52.367  1.00  0.00           C
ATOM    489  HE2 PHE    33      54.789  27.381  52.885  1.00  0.00           H
ATOM    490  CD2 PHE    33      52.677  27.502  52.803  1.00  0.00           C
ATOM    491  HD2 PHE    33      52.610  28.416  53.373  1.00  0.00           H
ATOM    492  C   PHE    33      48.887  28.071  54.959  1.00  0.00           C
ATOM    493  O   PHE    33      47.742  27.707  54.930  1.00  0.00           O
ATOM    494  N   VAL    34      49.232  29.213  55.601  1.00  0.00           N
ATOM    495  H   VAL    34      50.185  29.488  55.795  1.00  0.00           H
ATOM    496  CA  VAL    34      48.282  30.385  55.870  1.00  0.00           C
ATOM    497  HA  VAL    34      47.317  30.040  56.242  1.00  0.00           H
ATOM    498  CB  VAL    34      48.868  31.148  57.059  1.00  0.00           C
ATOM    499  HB  VAL    34      49.329  30.524  57.825  1.00  0.00           H
ATOM    500  CG1 VAL    34      50.036  32.021  56.693  1.00  0.00           C
ATOM    501 HG11 VAL    34      49.711  32.574  55.811  1.00  0.00           H
ATOM    502 HG12 VAL    34      50.368  32.686  57.490  1.00  0.00           H
ATOM    503 HG13 VAL    34      50.830  31.448  56.214  1.00  0.00           H
ATOM    504  CG2 VAL    34      47.846  31.963  57.808  1.00  0.00           C
ATOM    505 HG21 VAL    34      47.008  31.367  58.165  1.00  0.00           H
ATOM    506 HG22 VAL    34      48.214  32.512  58.674  1.00  0.00           H
ATOM    507 HG23 VAL    34      47.346  32.647  57.122  1.00  0.00           H
ATOM    508  C   VAL    34      48.130  31.129  54.488  1.00  0.00           C
ATOM    509  O   VAL    34      49.124  31.300  53.775  1.00  0.00           O
ATOM    510  N   ILE    35      46.896  31.363  54.071  1.00  0.00           N
ATOM    511  H   ILE    35      46.106  31.351  54.700  1.00  0.00           H
ATOM    512  CA  ILE    35      46.578  31.663  52.647  1.00  0.00           C
ATOM    513  HA  ILE    35      47.520  32.043  52.253  1.00  0.00           H
ATOM    514  CB  ILE    35      46.115  30.383  51.838  1.00  0.00           C
ATOM    515  HB  ILE    35      46.119  30.691  50.792  1.00  0.00           H
ATOM    516  CG2 ILE    35      47.135  29.246  52.096  1.00  0.00           C
ATOM    517 HG21 ILE    35      48.194  29.501  52.035  1.00  0.00           H
ATOM    518 HG22 ILE    35      46.930  28.801  53.070  1.00  0.00           H
ATOM    519 HG23 ILE    35      46.923  28.414  51.424  1.00  0.00           H
ATOM    520  CG1 ILE    35      44.717  29.836  52.143  1.00  0.00           C
ATOM    521 HG12 ILE    35      44.643  29.743  53.226  1.00  0.00           H
ATOM    522 HG13 ILE    35      43.974  30.601  51.918  1.00  0.00           H
ATOM    523  CD1 ILE    35      44.316  28.548  51.418  1.00  0.00           C
ATOM    524 HD11 ILE    35      43.303  28.154  51.498  1.00  0.00           H
ATOM    525 HD12 ILE    35      44.415  28.740  50.350  1.00  0.00           H
ATOM    526 HD13 ILE    35      45.011  27.797  51.793  1.00  0.00           H
ATOM    527  C   ILE    35      45.545  32.796  52.663  1.00  0.00           C
ATOM    528  O   ILE    35      44.808  33.053  53.613  1.00  0.00           O
ATOM    529  N   ARG    36      45.413  33.460  51.490  1.00  0.00           N
ATOM    530  H   ARG    36      46.129  33.167  50.838  1.00  0.00           H
ATOM    531  CA  ARG    36      44.212  34.206  51.090  1.00  0.00           C
ATOM    532  HA  ARG    36      43.317  33.831  51.586  1.00  0.00           H
ATOM    533  CB  ARG    36      44.423  35.736  51.421  1.00  0.00           C
ATOM    534  HB2 ARG    36      45.429  36.068  51.165  1.00  0.00           H
ATOM    535  HB3 ARG    36      43.751  36.344  50.816  1.00  0.00           H
ATOM    536  CG  ARG    36      44.247  36.122  52.880  1.00  0.00           C
ATOM    537  HG2 ARG    36      45.142  35.705  53.343  1.00  0.00           H
ATOM    538  HG3 ARG    36      44.247  37.211  52.922  1.00  0.00           H
ATOM    539  CD  ARG    36      43.010  35.726  53.634  1.00  0.00           C
ATOM    540  HD2 ARG    36      42.858  34.647  53.608  1.00  0.00           H
ATOM    541  HD3 ARG    36      43.108  36.055  54.669  1.00  0.00           H
ATOM    542  NE  ARG    36      41.827  36.311  53.118  1.00  0.00           N
ATOM    543  HE  ARG    36      41.409  35.760  52.381  1.00  0.00           H
ATOM    544  CZ  ARG    36      41.225  37.427  53.358  1.00  0.00           C
ATOM    545  NH1 ARG    36      40.172  37.733  52.692  1.00  0.00           N
ATOM    546 HH11 ARG    36      39.632  37.008  52.241  1.00  0.00           H
ATOM    547 HH12 ARG    36      39.818  38.630  52.988  1.00  0.00           H
ATOM    548  NH2 ARG    36      41.554  38.208  54.310  1.00  0.00           N
ATOM    549 HH21 ARG    36      42.529  38.323  54.548  1.00  0.00           H
ATOM    550 HH22 ARG    36      40.876  38.920  54.538  1.00  0.00           H
ATOM    551  C   ARG    36      43.939  34.129  49.564  1.00  0.00           C
ATOM    552  O   ARG    36      44.804  33.906  48.746  1.00  0.00           O
ATOM    553  N   GLH    37      42.642  34.288  49.269  1.00  0.00           N
ATOM    554  H   GLH    37      42.063  34.441  50.081  1.00  0.00           H
ATOM    555  CA  GLH    37      41.918  34.014  48.053  1.00  0.00           C
ATOM    556  HA  GLH    37      40.890  33.936  48.406  1.00  0.00           H
ATOM    557  CB  GLH    37      41.904  35.246  47.131  1.00  0.00           C
ATOM    558  HB2 GLH    37      41.236  34.920  46.334  1.00  0.00           H
ATOM    559  HB3 GLH    37      41.499  36.172  47.542  1.00  0.00           H
ATOM    560  CG  GLH    37      43.134  35.606  46.326  1.00  0.00           C
ATOM    561  HG2 GLH    37      43.888  34.819  46.333  1.00  0.00           H
ATOM    562  HG3 GLH    37      42.759  35.731  45.311  1.00  0.00           H
ATOM    563  CD  GLH    37      43.751  36.892  46.887  1.00  0.00           C
ATOM    564  OE1 GLH    37      43.655  37.238  48.029  1.00  0.00           O
ATOM    565  OE2 GLH    37      44.433  37.743  46.010  1.00  0.00           O
ATOM    566  HE2 GLH    37      44.400  37.423  45.105  1.00  0.00           H
ATOM    567  C   GLH    37      42.262  32.690  47.342  1.00  0.00           C
ATOM    568  O   GLH    37      42.743  32.653  46.221  1.00  0.00           O
ATOM    569  N   PRO    38      42.024  31.531  47.995  1.00  0.00           N
ATOM    570  CD  PRO    38      41.680  31.388  49.397  1.00  0.00           C
ATOM    571  HD2 PRO    38      41.051  32.237  49.667  1.00  0.00           H
ATOM    572  HD3 PRO    38      42.604  31.442  49.974  1.00  0.00           H
ATOM    573  CG  PRO    38      41.020  30.048  49.648  1.00  0.00           C
ATOM    574  HG2 PRO    38      39.937  30.019  49.520  1.00  0.00           H
ATOM    575  HG3 PRO    38      41.383  29.607  50.576  1.00  0.00           H
ATOM    576  CB  PRO    38      41.696  29.297  48.514  1.00  0.00           C
ATOM    577  HB2 PRO    38      41.103  28.489  48.086  1.00  0.00           H
ATOM    578  HB3 PRO    38      42.654  28.932  48.882  1.00  0.00           H
ATOM    579  CA  PRO    38      41.882  30.250  47.347  1.00  0.00           C
ATOM    580  HA  PRO    38      42.787  30.004  46.791  1.00  0.00           H
ATOM    581  C   PRO    38      40.744  30.311  46.306  1.00  0.00           C
ATOM    582  O   PRO    38      39.561  30.293  46.639  1.00  0.00           O
ATOM    583  N   PHE    39      41.033  30.463  45.049  1.00  0.00           N
ATOM    584  H   PHE    39      42.021  30.321  44.899  1.00  0.00           H
ATOM    585  CA  PHE    39      40.117  30.401  43.855  1.00  0.00           C
ATOM    586  HA  PHE    39      39.119  30.219  44.254  1.00  0.00           H
ATOM    587  CB  PHE    39      40.101  31.685  43.067  1.00  0.00           C
ATOM    588  HB2 PHE    39      39.359  31.636  42.270  1.00  0.00           H
ATOM    589  HB3 PHE    39      39.899  32.537  43.715  1.00  0.00           H
ATOM    590  CG  PHE    39      41.380  32.056  42.322  1.00  0.00           C
ATOM    591  CD1 PHE    39      41.580  31.607  40.950  1.00  0.00           C
ATOM    592  HD1 PHE    39      40.894  30.977  40.403  1.00  0.00           H
ATOM    593  CE1 PHE    39      42.765  31.884  40.216  1.00  0.00           C
ATOM    594  HE1 PHE    39      42.975  31.424  39.262  1.00  0.00           H
ATOM    595  CZ  PHE    39      43.779  32.639  40.839  1.00  0.00           C
ATOM    596  HZ  PHE    39      44.612  33.012  40.262  1.00  0.00           H
ATOM    597  CE2 PHE    39      43.585  33.061  42.167  1.00  0.00           C
ATOM    598  HE2 PHE    39      44.339  33.690  42.615  1.00  0.00           H
ATOM    599  CD2 PHE    39      42.454  32.767  42.873  1.00  0.00           C
ATOM    600  HD2 PHE    39      42.324  33.220  43.845  1.00  0.00           H
ATOM    601  C   PHE    39      40.378  29.128  43.042  1.00  0.00           C
ATOM    602  O   PHE    39      41.404  28.453  43.204  1.00  0.00           O
ATOM    603  N   ILE    40      39.385  28.745  42.163  1.00  0.00           N
ATOM    604  H   ILE    40      38.506  29.240  42.110  1.00  0.00           H
ATOM    605  CA  ILE    40      39.404  27.463  41.474  1.00  0.00           C
ATOM    606  HA  ILE    40      40.213  26.850  41.871  1.00  0.00           H
ATOM    607  CB  ILE    40      38.090  26.633  41.673  1.00  0.00           C
ATOM    608  HB  ILE    40      37.284  27.192  41.195  1.00  0.00           H
ATOM    609  CG2 ILE    40      38.179  25.362  40.831  1.00  0.00           C
ATOM    610 HG21 ILE    40      38.272  25.574  39.766  1.00  0.00           H
ATOM    611 HG22 ILE    40      38.955  24.666  41.149  1.00  0.00           H
ATOM    612 HG23 ILE    40      37.263  24.775  40.889  1.00  0.00           H
ATOM    613  CG1 ILE    40      37.768  26.486  43.117  1.00  0.00           C
ATOM    614 HG12 ILE    40      37.662  27.457  43.602  1.00  0.00           H
ATOM    615 HG13 ILE    40      36.823  25.948  43.180  1.00  0.00           H
ATOM    616  CD1 ILE    40      38.830  25.657  43.940  1.00  0.00           C
ATOM    617 HD11 ILE    40      38.971  24.734  43.379  1.00  0.00           H
ATOM    618 HD12 ILE    40      39.823  26.106  43.959  1.00  0.00           H
ATOM    619 HD13 ILE    40      38.449  25.304  44.899  1.00  0.00           H
ATOM    620  C   ILE    40      39.687  27.736  39.966  1.00  0.00           C
ATOM    621  O   ILE    40      39.125  28.659  39.362  1.00  0.00           O
ATOM    622  N   SER    41      40.428  26.832  39.279  1.00  0.00           N
ATOM    623  H   SER    41      40.927  26.056  39.688  1.00  0.00           H
ATOM    624  CA  SER    41      40.560  26.844  37.907  1.00  0.00           C
ATOM    625  HA  SER    41      39.734  27.411  37.477  1.00  0.00           H
ATOM    626  CB  SER    41      41.811  27.629  37.548  1.00  0.00           C
ATOM    627  HB2 SER    41      41.836  28.647  37.939  1.00  0.00           H
ATOM    628  HB3 SER    41      42.637  27.019  37.916  1.00  0.00           H
ATOM    629  OG  SER    41      42.045  27.658  36.074  1.00  0.00           O
ATOM    630  HG  SER    41      42.253  28.556  35.804  1.00  0.00           H
ATOM    631  C   SER    41      40.711  25.455  37.348  1.00  0.00           C
ATOM    632  O   SER    41      41.335  24.594  37.925  1.00  0.00           O
ATOM    633  N   CYX    42      40.078  25.172  36.219  1.00  0.00           N
ATOM    634  H   CYX    42      39.775  25.945  35.644  1.00  0.00           H
ATOM    635  CA  CYX    42      39.876  23.850  35.670  1.00  0.00           C
ATOM    636  HA  CYX    42      40.319  23.131  36.359  1.00  0.00           H
ATOM    637  CB  CYX    42      38.383  23.489  35.603  1.00  0.00           C
ATOM    638  HB2 CYX    42      37.777  24.126  34.959  1.00  0.00           H
ATOM    639  HB3 CYX    42      38.394  22.511  35.123  1.00  0.00           H
ATOM    640  SG  CYX    42      37.626  23.429  37.257  1.00  0.00           S
ATOM    641  C   CYX    42      40.597  23.639  34.272  1.00  0.00           C
ATOM    642  O   CYX    42      41.135  24.584  33.684  1.00  0.00           O
ATOM    643  N   SER    43      40.660  22.367  33.847  1.00  0.00           N
ATOM    644  H   SER    43      40.192  21.709  34.453  1.00  0.00           H
ATOM    645  CA  SER    43      41.398  21.870  32.687  1.00  0.00           C
ATOM    646  HA  SER    43      41.322  22.675  31.957  1.00  0.00           H
ATOM    647  CB  SER    43      42.892  21.690  33.159  1.00  0.00           C
ATOM    648  HB2 SER    43      43.518  21.509  32.285  1.00  0.00           H
ATOM    649  HB3 SER    43      43.312  22.583  33.622  1.00  0.00           H
ATOM    650  OG  SER    43      43.156  20.579  34.011  1.00  0.00           O
ATOM    651  HG  SER    43      42.597  20.806  34.757  1.00  0.00           H
ATOM    652  C   SER    43      40.863  20.533  32.208  1.00  0.00           C
ATOM    653  O   SER    43      40.046  19.958  32.903  1.00  0.00           O
ATOM    654  N   HID    44      41.389  20.050  31.068  1.00  0.00           N
ATOM    655  H   HID    44      41.924  20.680  30.488  1.00  0.00           H
ATOM    656  CA  HID    44      40.922  18.652  30.626  1.00  0.00           C
ATOM    657  HA  HID    44      39.832  18.612  30.637  1.00  0.00           H
ATOM    658  CB  HID    44      41.428  18.271  29.161  1.00  0.00           C
ATOM    659  HB2 HID    44      42.487  18.024  29.239  1.00  0.00           H
ATOM    660  HB3 HID    44      40.849  17.358  29.019  1.00  0.00           H
ATOM    661  CG  HID    44      41.232  19.352  28.095  1.00  0.00           C
ATOM    662  ND1 HID    44      41.764  19.247  26.809  1.00  0.00           N
ATOM    663  HD1 HID    44      42.247  18.431  26.461  1.00  0.00           H
ATOM    664  CE1 HID    44      41.310  20.253  25.983  1.00  0.00           C
ATOM    665  HE1 HID    44      41.402  20.379  24.915  1.00  0.00           H
ATOM    666  NE2 HID    44      40.527  21.017  26.807  1.00  0.00           N
ATOM    667  CD2 HID    44      40.437  20.467  28.087  1.00  0.00           C
ATOM    668  HD2 HID    44      39.612  20.694  28.746  1.00  0.00           H
ATOM    669  C   HID    44      41.351  17.545  31.579  1.00  0.00           C
ATOM    670  O   HID    44      40.674  16.525  31.644  1.00  0.00           O
ATOM    671  N   LEU    45      42.403  17.837  32.434  1.00  0.00           N
ATOM    672  H   LEU    45      42.809  18.744  32.246  1.00  0.00           H
ATOM    673  CA  LEU    45      43.034  16.929  33.443  1.00  0.00           C
ATOM    674  HA  LEU    45      42.954  15.901  33.090  1.00  0.00           H
ATOM    675  CB  LEU    45      44.604  17.041  33.444  1.00  0.00           C
ATOM    676  HB2 LEU    45      44.931  17.877  34.063  1.00  0.00           H
ATOM    677  HB3 LEU    45      45.024  16.164  33.939  1.00  0.00           H
ATOM    678  CG  LEU    45      45.381  17.298  32.150  1.00  0.00           C
ATOM    679  HG  LEU    45      45.064  18.313  31.908  1.00  0.00           H
ATOM    680  CD1 LEU    45      46.911  17.157  32.356  1.00  0.00           C
ATOM    681 HD11 LEU    45      47.303  16.141  32.421  1.00  0.00           H
ATOM    682 HD12 LEU    45      47.440  17.505  31.469  1.00  0.00           H
ATOM    683 HD13 LEU    45      47.251  17.809  33.160  1.00  0.00           H
ATOM    684  CD2 LEU    45      44.946  16.271  31.038  1.00  0.00           C
ATOM    685 HD21 LEU    45      45.320  15.260  31.198  1.00  0.00           H
ATOM    686 HD22 LEU    45      43.858  16.227  31.059  1.00  0.00           H
ATOM    687 HD23 LEU    45      45.266  16.568  30.038  1.00  0.00           H
ATOM    688  C   LEU    45      42.365  17.103  34.856  1.00  0.00           C
ATOM    689  O   LEU    45      41.682  16.159  35.351  1.00  0.00           O
ATOM    690  N   GLU    46      42.413  18.266  35.455  1.00  0.00           N
ATOM    691  H   GLU    46      43.085  18.932  35.102  1.00  0.00           H
ATOM    692  CA  GLU    46      41.905  18.560  36.792  1.00  0.00           C
ATOM    693  HA  GLU    46      40.978  17.996  36.890  1.00  0.00           H
ATOM    694  CB  GLU    46      42.931  18.217  37.854  1.00  0.00           C
ATOM    695  HB2 GLU    46      42.499  18.401  38.837  1.00  0.00           H
ATOM    696  HB3 GLU    46      43.217  17.203  37.572  1.00  0.00           H
ATOM    697  CG  GLU    46      44.179  19.125  37.769  1.00  0.00           C
ATOM    698  HG2 GLU    46      44.256  19.382  36.713  1.00  0.00           H
ATOM    699  HG3 GLU    46      43.930  20.053  38.284  1.00  0.00           H
ATOM    700  CD  GLU    46      45.524  18.558  38.352  1.00  0.00           C
ATOM    701  OE1 GLU    46      46.422  19.396  38.694  1.00  0.00           O
ATOM    702  OE2 GLU    46      45.777  17.313  38.352  1.00  0.00           O
ATOM    703  C   GLU    46      41.356  19.925  37.070  1.00  0.00           C
ATOM    704  O   GLU    46      41.657  20.849  36.294  1.00  0.00           O
ATOM    705  N   CYX    47      40.557  20.141  38.111  1.00  0.00           N
ATOM    706  H   CYX    47      40.271  19.337  38.653  1.00  0.00           H
ATOM    707  CA  CYX    47      40.375  21.411  38.707  1.00  0.00           C
ATOM    708  HA  CYX    47      40.455  22.239  38.004  1.00  0.00           H
ATOM    709  CB  CYX    47      38.945  21.451  39.146  1.00  0.00           C
ATOM    710  HB2 CYX    47      38.683  20.559  39.716  1.00  0.00           H
ATOM    711  HB3 CYX    47      38.841  22.302  39.818  1.00  0.00           H
ATOM    712  SG  CYX    47      37.689  21.534  37.876  1.00  0.00           S
ATOM    713  C   CYX    47      41.479  21.658  39.828  1.00  0.00           C
ATOM    714  O   CYX    47      41.835  20.678  40.547  1.00  0.00           O
ATOM    715  N   ARG    48      41.952  22.857  40.024  1.00  0.00           N
ATOM    716  H   ARG    48      41.593  23.565  39.400  1.00  0.00           H
ATOM    717  CA  ARG    48      42.977  23.176  41.079  1.00  0.00           C
ATOM    718  HA  ARG    48      43.179  22.362  41.775  1.00  0.00           H
ATOM    719  CB  ARG    48      44.298  23.577  40.377  1.00  0.00           C
ATOM    720  HB2 ARG    48      44.073  24.331  39.622  1.00  0.00           H
ATOM    721  HB3 ARG    48      45.048  23.920  41.089  1.00  0.00           H
ATOM    722  CG  ARG    48      44.893  22.355  39.611  1.00  0.00           C
ATOM    723  HG2 ARG    48      44.950  21.492  40.274  1.00  0.00           H
ATOM    724  HG3 ARG    48      44.333  22.175  38.694  1.00  0.00           H
ATOM    725  CD  ARG    48      46.408  22.614  39.239  1.00  0.00           C
ATOM    726  HD2 ARG    48      46.693  21.892  38.473  1.00  0.00           H
ATOM    727  HD3 ARG    48      46.350  23.545  38.673  1.00  0.00           H
ATOM    728  NE  ARG    48      47.435  22.658  40.265  1.00  0.00           N
ATOM    729  HE  ARG    48      47.732  23.497  40.742  1.00  0.00           H
ATOM    730  CZ  ARG    48      48.197  21.700  40.756  1.00  0.00           C
ATOM    731  NH1 ARG    48      49.081  22.035  41.657  1.00  0.00           N
ATOM    732 HH11 ARG    48      49.123  23.015  41.897  1.00  0.00           H
ATOM    733 HH12 ARG    48      49.637  21.299  42.069  1.00  0.00           H
ATOM    734  NH2 ARG    48      48.129  20.471  40.439  1.00  0.00           N
ATOM    735 HH21 ARG    48      47.332  20.230  39.867  1.00  0.00           H
ATOM    736 HH22 ARG    48      48.875  19.839  40.692  1.00  0.00           H
ATOM    737  C   ARG    48      42.518  24.358  41.930  1.00  0.00           C
ATOM    738  O   ARG    48      41.908  25.203  41.235  1.00  0.00           O
ATOM    739  N   THR    49      42.810  24.413  43.208  1.00  0.00           N
ATOM    740  H   THR    49      43.233  23.598  43.629  1.00  0.00           H
ATOM    741  CA  THR    49      42.878  25.645  44.037  1.00  0.00           C
ATOM    742  HA  THR    49      42.117  26.339  43.680  1.00  0.00           H
ATOM    743  CB  THR    49      42.528  25.258  45.495  1.00  0.00           C
ATOM    744  HB  THR    49      43.415  24.728  45.845  1.00  0.00           H
ATOM    745  CG2 THR    49      42.251  26.373  46.521  1.00  0.00           C
ATOM    746 HG21 THR    49      41.318  26.865  46.248  1.00  0.00           H
ATOM    747 HG22 THR    49      42.458  26.099  47.555  1.00  0.00           H
ATOM    748 HG23 THR    49      43.047  27.103  46.379  1.00  0.00           H
ATOM    749  OG1 THR    49      41.398  24.380  45.627  1.00  0.00           O
ATOM    750  HG1 THR    49      41.041  24.506  46.509  1.00  0.00           H
ATOM    751  C   THR    49      44.139  26.477  43.875  1.00  0.00           C
ATOM    752  O   THR    49      45.198  25.960  44.256  1.00  0.00           O
ATOM    753  N   PHE    50      44.032  27.701  43.327  1.00  0.00           N
ATOM    754  H   PHE    50      43.061  27.966  43.246  1.00  0.00           H
ATOM    755  CA  PHE    50      45.124  28.759  43.157  1.00  0.00           C
ATOM    756  HA  PHE    50      46.107  28.309  43.296  1.00  0.00           H
ATOM    757  CB  PHE    50      45.094  29.425  41.779  1.00  0.00           C
ATOM    758  HB2 PHE    50      44.058  29.589  41.478  1.00  0.00           H
ATOM    759  HB3 PHE    50      45.622  30.369  41.913  1.00  0.00           H
ATOM    760  CG  PHE    50      45.774  28.614  40.637  1.00  0.00           C
ATOM    761  CD1 PHE    50      45.028  27.622  39.922  1.00  0.00           C
ATOM    762  HD1 PHE    50      43.966  27.515  40.081  1.00  0.00           H
ATOM    763  CE1 PHE    50      45.583  26.758  38.991  1.00  0.00           C
ATOM    764  HE1 PHE    50      44.915  26.067  38.499  1.00  0.00           H
ATOM    765  CZ  PHE    50      46.914  26.906  38.651  1.00  0.00           C
ATOM    766  HZ  PHE    50      47.352  26.391  37.809  1.00  0.00           H
ATOM    767  CE2 PHE    50      47.683  27.970  39.213  1.00  0.00           C
ATOM    768  HE2 PHE    50      48.689  28.125  38.851  1.00  0.00           H
ATOM    769  CD2 PHE    50      47.162  28.787  40.261  1.00  0.00           C
ATOM    770  HD2 PHE    50      47.779  29.501  40.787  1.00  0.00           H
ATOM    771  C   PHE    50      45.012  29.692  44.364  1.00  0.00           C
ATOM    772  O   PHE    50      43.854  30.032  44.686  1.00  0.00           O
ATOM    773  N   PHE    51      46.057  30.123  45.060  1.00  0.00           N
ATOM    774  H   PHE    51      46.976  29.923  44.692  1.00  0.00           H
ATOM    775  CA  PHE    51      45.960  30.906  46.303  1.00  0.00           C
ATOM    776  HA  PHE    51      45.150  31.632  46.359  1.00  0.00           H
ATOM    777  CB  PHE    51      45.846  29.932  47.428  1.00  0.00           C
ATOM    778  HB2 PHE    51      45.604  30.430  48.366  1.00  0.00           H
ATOM    779  HB3 PHE    51      44.997  29.288  47.204  1.00  0.00           H
ATOM    780  CG  PHE    51      47.036  29.075  47.853  1.00  0.00           C
ATOM    781  CD1 PHE    51      47.979  29.542  48.739  1.00  0.00           C
ATOM    782  HD1 PHE    51      47.972  30.581  49.036  1.00  0.00           H
ATOM    783  CE1 PHE    51      48.983  28.718  49.189  1.00  0.00           C
ATOM    784  HE1 PHE    51      49.571  29.004  50.048  1.00  0.00           H
ATOM    785  CZ  PHE    51      49.006  27.400  48.753  1.00  0.00           C
ATOM    786  HZ  PHE    51      49.786  26.721  49.066  1.00  0.00           H
ATOM    787  CE2 PHE    51      48.113  26.884  47.824  1.00  0.00           C
ATOM    788  HE2 PHE    51      48.181  25.867  47.466  1.00  0.00           H
ATOM    789  CD2 PHE    51      47.213  27.801  47.275  1.00  0.00           C
ATOM    790  HD2 PHE    51      46.415  27.432  46.647  1.00  0.00           H
ATOM    791  C   PHE    51      47.224  31.780  46.467  1.00  0.00           C
ATOM    792  O   PHE    51      48.210  31.608  45.750  1.00  0.00           O
ATOM    793  N   LEU    52      47.183  32.812  47.369  1.00  0.00           N
ATOM    794  H   LEU    52      46.307  33.156  47.734  1.00  0.00           H
ATOM    795  CA  LEU    52      48.438  33.512  47.726  1.00  0.00           C
ATOM    796  HA  LEU    52      49.206  33.183  47.026  1.00  0.00           H
ATOM    797  CB  LEU    52      48.299  35.031  47.588  1.00  0.00           C
ATOM    798  HB2 LEU    52      47.701  35.296  48.460  1.00  0.00           H
ATOM    799  HB3 LEU    52      49.254  35.556  47.620  1.00  0.00           H
ATOM    800  CG  LEU    52      47.494  35.509  46.424  1.00  0.00           C
ATOM    801  HG  LEU    52      46.502  35.057  46.442  1.00  0.00           H
ATOM    802  CD1 LEU    52      47.431  36.995  46.243  1.00  0.00           C
ATOM    803 HD11 LEU    52      46.760  37.493  46.941  1.00  0.00           H
ATOM    804 HD12 LEU    52      48.440  37.395  46.338  1.00  0.00           H
ATOM    805 HD13 LEU    52      47.076  37.257  45.246  1.00  0.00           H
ATOM    806  CD2 LEU    52      48.218  35.167  45.145  1.00  0.00           C
ATOM    807 HD21 LEU    52      49.196  35.634  45.032  1.00  0.00           H
ATOM    808 HD22 LEU    52      48.306  34.088  45.017  1.00  0.00           H
ATOM    809 HD23 LEU    52      47.527  35.408  44.337  1.00  0.00           H
ATOM    810  C   LEU    52      49.025  33.257  49.151  1.00  0.00           C
ATOM    811  O   LEU    52      48.258  33.199  50.145  1.00  0.00           O
ATOM    812  N   THR    53      50.307  33.188  49.294  1.00  0.00           N
ATOM    813  H   THR    53      50.853  33.126  48.447  1.00  0.00           H
ATOM    814  CA  THR    53      50.987  32.996  50.623  1.00  0.00           C
ATOM    815  HA  THR    53      50.394  33.434  51.425  1.00  0.00           H
ATOM    816  CB  THR    53      51.029  31.462  50.944  1.00  0.00           C
ATOM    817  HB  THR    53      50.040  31.020  50.830  1.00  0.00           H
ATOM    818  CG2 THR    53      52.042  30.590  50.143  1.00  0.00           C
ATOM    819 HG21 THR    53      52.011  29.544  50.446  1.00  0.00           H
ATOM    820 HG22 THR    53      51.771  30.749  49.099  1.00  0.00           H
ATOM    821 HG23 THR    53      53.037  30.962  50.388  1.00  0.00           H
ATOM    822  OG1 THR    53      51.436  31.387  52.231  1.00  0.00           O
ATOM    823  HG1 THR    53      50.719  31.586  52.837  1.00  0.00           H
ATOM    824  C   THR    53      52.375  33.613  50.746  1.00  0.00           C
ATOM    825  O   THR    53      53.175  33.693  49.790  1.00  0.00           O
ATOM    826  N   GLN    54      52.630  34.008  51.998  1.00  0.00           N
ATOM    827  H   GLN    54      51.949  33.796  52.713  1.00  0.00           H
ATOM    828  CA  GLN    54      53.910  34.555  52.430  1.00  0.00           C
ATOM    829  HA  GLN    54      54.360  35.074  51.583  1.00  0.00           H
ATOM    830  CB  GLN    54      53.720  35.687  53.437  1.00  0.00           C
ATOM    831  HB2 GLN    54      54.668  36.204  53.582  1.00  0.00           H
ATOM    832  HB3 GLN    54      53.078  36.401  52.921  1.00  0.00           H
ATOM    833  CG  GLN    54      53.183  35.486  54.860  1.00  0.00           C
ATOM    834  HG2 GLN    54      53.731  34.729  55.420  1.00  0.00           H
ATOM    835  HG3 GLN    54      53.417  36.338  55.500  1.00  0.00           H
ATOM    836  CD  GLN    54      51.670  35.085  54.977  1.00  0.00           C
ATOM    837  OE1 GLN    54      51.132  34.563  54.011  1.00  0.00           O
ATOM    838  NE2 GLN    54      51.005  35.230  56.076  1.00  0.00           N
ATOM    839 HE21 GLN    54      51.367  35.689  56.899  1.00  0.00           H
ATOM    840 HE22 GLN    54      50.085  34.819  56.127  1.00  0.00           H
ATOM    841  C   GLN    54      55.024  33.539  52.708  1.00  0.00           C
ATOM    842  O   GLN    54      56.065  33.872  53.261  1.00  0.00           O
ATOM    843  N   GLY    55      54.680  32.255  52.457  1.00  0.00           N
ATOM    844  H   GLY    55      53.888  32.286  51.831  1.00  0.00           H
ATOM    845  CA  GLY    55      55.539  31.111  52.713  1.00  0.00           C
ATOM    846  HA2 GLY    55      55.465  30.325  51.961  1.00  0.00           H
ATOM    847  HA3 GLY    55      56.565  31.480  52.679  1.00  0.00           H
ATOM    848  C   GLY    55      55.325  30.488  54.132  1.00  0.00           C
ATOM    849  O   GLY    55      55.969  29.486  54.424  1.00  0.00           O
ATOM    850  N   ALA    56      54.426  31.059  54.966  1.00  0.00           N
ATOM    851  H   ALA    56      53.959  31.866  54.576  1.00  0.00           H
ATOM    852  CA  ALA    56      54.247  30.698  56.376  1.00  0.00           C
ATOM    853  HA  ALA    56      55.195  30.298  56.738  1.00  0.00           H
ATOM    854  CB  ALA    56      54.120  32.011  57.086  1.00  0.00           C
ATOM    855  HB1 ALA    56      54.965  32.679  56.917  1.00  0.00           H
ATOM    856  HB2 ALA    56      53.172  32.504  56.874  1.00  0.00           H
ATOM    857  HB3 ALA    56      54.150  31.867  58.165  1.00  0.00           H
ATOM    858  C   ALA    56      53.175  29.626  56.668  1.00  0.00           C
ATOM    859  O   ALA    56      52.229  29.459  55.922  1.00  0.00           O
ATOM    860  N   LEU    57      53.237  28.901  57.857  1.00  0.00           N
ATOM    861  H   LEU    57      54.109  28.814  58.360  1.00  0.00           H
ATOM    862  CA  LEU    57      52.234  27.894  58.202  1.00  0.00           C
ATOM    863  HA  LEU    57      51.712  27.731  57.258  1.00  0.00           H
ATOM    864  CB  LEU    57      52.925  26.598  58.650  1.00  0.00           C
ATOM    865  HB2 LEU    57      53.489  26.876  59.541  1.00  0.00           H
ATOM    866  HB3 LEU    57      52.205  25.815  58.881  1.00  0.00           H
ATOM    867  CG  LEU    57      53.870  25.930  57.617  1.00  0.00           C
ATOM    868  HG  LEU    57      54.579  26.641  57.191  1.00  0.00           H
ATOM    869  CD1 LEU    57      54.636  24.752  58.317  1.00  0.00           C
ATOM    870 HD11 LEU    57      55.298  25.185  59.068  1.00  0.00           H
ATOM    871 HD12 LEU    57      53.930  24.046  58.755  1.00  0.00           H
ATOM    872 HD13 LEU    57      55.277  24.251  57.592  1.00  0.00           H
ATOM    873  CD2 LEU    57      53.047  25.371  56.441  1.00  0.00           C
ATOM    874 HD21 LEU    57      52.522  26.186  55.942  1.00  0.00           H
ATOM    875 HD22 LEU    57      53.683  24.875  55.708  1.00  0.00           H
ATOM    876 HD23 LEU    57      52.202  24.858  56.899  1.00  0.00           H
ATOM    877  C   LEU    57      51.198  28.361  59.228  1.00  0.00           C
ATOM    878  O   LEU    57      51.390  29.199  60.066  1.00  0.00           O
ATOM    879  N   LEU    58      50.091  27.562  59.199  1.00  0.00           N
ATOM    880  H   LEU    58      49.986  26.912  58.434  1.00  0.00           H
ATOM    881  CA  LEU    58      49.063  27.636  60.243  1.00  0.00           C
ATOM    882  HA  LEU    58      48.794  28.636  60.582  1.00  0.00           H
ATOM    883  CB  LEU    58      47.730  27.007  59.676  1.00  0.00           C
ATOM    884  HB2 LEU    58      48.056  26.045  59.281  1.00  0.00           H
ATOM    885  HB3 LEU    58      47.069  26.809  60.520  1.00  0.00           H
ATOM    886  CG  LEU    58      46.973  27.846  58.589  1.00  0.00           C
ATOM    887  HG  LEU    58      47.641  28.481  58.007  1.00  0.00           H
ATOM    888  CD1 LEU    58      46.071  27.025  57.758  1.00  0.00           C
ATOM    889 HD11 LEU    58      45.363  26.611  58.476  1.00  0.00           H
ATOM    890 HD12 LEU    58      45.569  27.632  57.004  1.00  0.00           H
ATOM    891 HD13 LEU    58      46.722  26.299  57.270  1.00  0.00           H
ATOM    892  CD2 LEU    58      46.183  28.895  59.281  1.00  0.00           C
ATOM    893 HD21 LEU    58      45.637  29.502  58.559  1.00  0.00           H
ATOM    894 HD22 LEU    58      45.522  28.605  60.098  1.00  0.00           H
ATOM    895 HD23 LEU    58      46.857  29.541  59.844  1.00  0.00           H
ATOM    896  C   LEU    58      49.601  26.950  61.519  1.00  0.00           C
ATOM    897  O   LEU    58      50.620  26.219  61.424  1.00  0.00           O
ATOM    898  N   ASN    59      49.039  27.213  62.670  1.00  0.00           N
ATOM    899  H   ASN    59      48.223  27.809  62.680  1.00  0.00           H
ATOM    900  CA  ASN    59      49.442  26.869  64.002  1.00  0.00           C
ATOM    901  HA  ASN    59      48.908  27.493  64.719  1.00  0.00           H
ATOM    902  CB  ASN    59      49.119  25.390  64.365  1.00  0.00           C
ATOM    903  HB2 ASN    59      48.231  25.068  63.821  1.00  0.00           H
ATOM    904  HB3 ASN    59      50.046  24.853  64.166  1.00  0.00           H
ATOM    905  CG  ASN    59      48.855  25.215  65.957  1.00  0.00           C
ATOM    906  OD1 ASN    59      49.208  25.930  66.885  1.00  0.00           O
ATOM    907  ND2 ASN    59      48.067  24.256  66.247  1.00  0.00           N
ATOM    908 HD21 ASN    59      47.860  24.095  67.223  1.00  0.00           H
ATOM    909 HD22 ASN    59      47.568  23.697  65.570  1.00  0.00           H
ATOM    910  C   ASN    59      50.891  27.164  64.437  1.00  0.00           C
ATOM    911  O   ASN    59      51.029  27.709  65.496  1.00  0.00           O
ATOM    912  N   ASP    60      51.955  26.925  63.640  1.00  0.00           N
ATOM    913  H   ASP    60      51.636  26.630  62.729  1.00  0.00           H
ATOM    914  CA  ASP    60      53.332  27.166  63.930  1.00  0.00           C
ATOM    915  HA  ASP    60      53.609  26.575  64.804  1.00  0.00           H
ATOM    916  CB  ASP    60      54.199  26.909  62.658  1.00  0.00           C
ATOM    917  HB2 ASP    60      54.101  25.859  62.383  1.00  0.00           H
ATOM    918  HB3 ASP    60      53.763  27.521  61.868  1.00  0.00           H
ATOM    919  CG  ASP    60      55.651  27.307  62.798  1.00  0.00           C
ATOM    920  OD1 ASP    60      56.131  27.540  63.947  1.00  0.00           O
ATOM    921  OD2 ASP    60      56.357  27.476  61.770  1.00  0.00           O
ATOM    922  C   ASP    60      53.507  28.668  64.354  1.00  0.00           C
ATOM    923  O   ASP    60      52.955  29.466  63.635  1.00  0.00           O
ATOM    924  N   LYS    61      54.175  28.952  65.499  1.00  0.00           N
ATOM    925  H   LYS    61      54.558  28.212  66.069  1.00  0.00           H
ATOM    926  CA  LYS    61      54.346  30.341  66.053  1.00  0.00           C
ATOM    927  HA  LYS    61      53.389  30.786  66.324  1.00  0.00           H
ATOM    928  CB  LYS    61      55.216  30.416  67.324  1.00  0.00           C
ATOM    929  HB2 LYS    61      55.277  31.447  67.671  1.00  0.00           H
ATOM    930  HB3 LYS    61      54.603  29.918  68.076  1.00  0.00           H
ATOM    931  CG  LYS    61      56.615  29.761  67.253  1.00  0.00           C
ATOM    932  HG2 LYS    61      56.538  28.855  66.652  1.00  0.00           H
ATOM    933  HG3 LYS    61      57.395  30.304  66.722  1.00  0.00           H
ATOM    934  CD  LYS    61      57.038  29.438  68.761  1.00  0.00           C
ATOM    935  HD2 LYS    61      57.175  30.281  69.440  1.00  0.00           H
ATOM    936  HD3 LYS    61      56.372  28.795  69.335  1.00  0.00           H
ATOM    937  CE  LYS    61      58.384  28.639  68.869  1.00  0.00           C
ATOM    938  HE2 LYS    61      58.362  27.794  68.180  1.00  0.00           H
ATOM    939  HE3 LYS    61      59.146  29.322  68.492  1.00  0.00           H
ATOM    940  NZ  LYS    61      58.587  28.150  70.213  1.00  0.00           N
ATOM    941  HZ1 LYS    61      57.895  27.494  70.546  1.00  0.00           H
ATOM    942  HZ2 LYS    61      59.471  27.665  70.186  1.00  0.00           H
ATOM    943  HZ3 LYS    61      58.817  28.859  70.896  1.00  0.00           H
ATOM    944  C   LYS    61      54.955  31.308  64.986  1.00  0.00           C
ATOM    945  O   LYS    61      54.819  32.544  65.088  1.00  0.00           O
ATOM    946  N   HIP    62      55.645  30.753  63.944  1.00  0.00           N
ATOM    947  H   HIP    62      55.630  29.743  63.945  1.00  0.00           H
ATOM    948  CA  HIP    62      56.492  31.575  63.076  1.00  0.00           C
ATOM    949  HA  HIP    62      56.754  32.431  63.699  1.00  0.00           H
ATOM    950  CB  HIP    62      57.621  30.804  62.522  1.00  0.00           C
ATOM    951  HB2 HIP    62      57.265  30.049  61.823  1.00  0.00           H
ATOM    952  HB3 HIP    62      58.179  31.463  61.855  1.00  0.00           H
ATOM    953  CG  HIP    62      58.541  30.114  63.464  1.00  0.00           C
ATOM    954  ND1 HIP    62      58.406  28.788  63.790  1.00  0.00           N
ATOM    955  HD1 HIP    62      57.822  28.060  63.404  1.00  0.00           H
ATOM    956  CE1 HIP    62      59.317  28.488  64.761  1.00  0.00           C
ATOM    957  HE1 HIP    62      59.398  27.508  65.208  1.00  0.00           H
ATOM    958  NE2 HIP    62      59.921  29.643  65.053  1.00  0.00           N
ATOM    959  HE2 HIP    62      60.572  29.755  65.818  1.00  0.00           H
ATOM    960  CD2 HIP    62      59.456  30.692  64.271  1.00  0.00           C
ATOM    961  HD2 HIP    62      59.879  31.683  64.349  1.00  0.00           H
ATOM    962  C   HIP    62      55.551  32.068  61.966  1.00  0.00           C
ATOM    963  O   HIP    62      55.219  31.314  61.114  1.00  0.00           O
ATOM    964  N   SER    63      55.252  33.356  61.986  1.00  0.00           N
ATOM    965  H   SER    63      55.591  33.956  62.727  1.00  0.00           H
ATOM    966  CA  SER    63      54.381  34.070  61.072  1.00  0.00           C
ATOM    967  HA  SER    63      54.475  33.550  60.118  1.00  0.00           H
ATOM    968  CB  SER    63      53.000  34.041  61.644  1.00  0.00           C
ATOM    969  HB2 SER    63      52.226  34.195  60.893  1.00  0.00           H
ATOM    970  HB3 SER    63      52.847  32.983  61.859  1.00  0.00           H
ATOM    971  OG  SER    63      52.725  34.781  62.768  1.00  0.00           O
ATOM    972  HG  SER    63      52.139  34.197  63.256  1.00  0.00           H
ATOM    973  C   SER    63      54.827  35.570  60.843  1.00  0.00           C
ATOM    974  O   SER    63      54.497  36.124  59.750  1.00  0.00           O
ATOM    975  N   ASN    64      55.636  36.067  61.717  1.00  0.00           N
ATOM    976  H   ASN    64      55.901  35.546  62.542  1.00  0.00           H
ATOM    977  CA  ASN    64      55.916  37.530  61.894  1.00  0.00           C
ATOM    978  HA  ASN    64      56.426  37.565  62.856  1.00  0.00           H
ATOM    979  CB  ASN    64      56.756  38.111  60.734  1.00  0.00           C
ATOM    980  HB2 ASN    64      56.245  38.144  59.771  1.00  0.00           H
ATOM    981  HB3 ASN    64      56.993  39.170  60.832  1.00  0.00           H
ATOM    982  CG  ASN    64      58.104  37.473  60.550  1.00  0.00           C
ATOM    983  OD1 ASN    64      58.639  36.832  61.482  1.00  0.00           O
ATOM    984  ND2 ASN    64      58.804  37.595  59.451  1.00  0.00           N
ATOM    985 HD21 ASN    64      59.554  36.939  59.285  1.00  0.00           H
ATOM    986 HD22 ASN    64      58.317  37.950  58.641  1.00  0.00           H
ATOM    987  C   ASN    64      54.634  38.386  62.204  1.00  0.00           C
ATOM    988  O   ASN    64      54.689  39.625  62.108  1.00  0.00           O
ATOM    989  N   GLY    65      53.469  37.713  62.508  1.00  0.00           N
ATOM    990  H   GLY    65      53.530  36.716  62.662  1.00  0.00           H
ATOM    991  CA  GLY    65      52.233  38.414  62.736  1.00  0.00           C
ATOM    992  HA2 GLY    65      51.707  37.967  63.580  1.00  0.00           H
ATOM    993  HA3 GLY    65      52.526  39.388  63.131  1.00  0.00           H
ATOM    994  C   GLY    65      51.402  38.617  61.473  1.00  0.00           C
ATOM    995  O   GLY    65      51.738  38.127  60.396  1.00  0.00           O
ATOM    996  N   THR    66      50.385  39.441  61.516  1.00  0.00           N
ATOM    997  H   THR    66      50.232  39.852  62.426  1.00  0.00           H
ATOM    998  CA  THR    66      49.765  40.075  60.366  1.00  0.00           C
ATOM    999  HA  THR    66      49.323  39.284  59.760  1.00  0.00           H
ATOM   1000  CB  THR    66      48.585  40.898  60.881  1.00  0.00           C
ATOM   1001  HB  THR    66      48.967  41.579  61.642  1.00  0.00           H
ATOM   1002  CG2 THR    66      47.923  41.742  59.740  1.00  0.00           C
ATOM   1003 HG21 THR    66      48.632  42.466  59.337  1.00  0.00           H
ATOM   1004 HG22 THR    66      47.718  41.042  58.929  1.00  0.00           H
ATOM   1005 HG23 THR    66      47.033  42.299  60.033  1.00  0.00           H
ATOM   1006  OG1 THR    66      47.500  40.112  61.435  1.00  0.00           O
ATOM   1007  HG1 THR    66      47.751  39.771  62.297  1.00  0.00           H
ATOM   1008  C   THR    66      50.797  40.812  59.400  1.00  0.00           C
ATOM   1009  O   THR    66      51.535  41.653  59.888  1.00  0.00           O
ATOM   1010  N   VAL    67      50.898  40.437  58.128  1.00  0.00           N
ATOM   1011  H   VAL    67      50.184  39.856  57.711  1.00  0.00           H
ATOM   1012  CA  VAL    67      51.905  40.800  57.153  1.00  0.00           C
ATOM   1013  HA  VAL    67      52.431  41.653  57.580  1.00  0.00           H
ATOM   1014  CB  VAL    67      52.900  39.696  56.930  1.00  0.00           C
ATOM   1015  HB  VAL    67      52.223  38.842  56.928  1.00  0.00           H
ATOM   1016  CG1 VAL    67      53.737  39.675  55.724  1.00  0.00           C
ATOM   1017 HG11 VAL    67      54.519  38.928  55.586  1.00  0.00           H
ATOM   1018 HG12 VAL    67      53.063  39.511  54.884  1.00  0.00           H
ATOM   1019 HG13 VAL    67      54.262  40.630  55.701  1.00  0.00           H
ATOM   1020  CG2 VAL    67      53.908  39.557  58.069  1.00  0.00           C
ATOM   1021 HG21 VAL    67      54.243  38.520  58.035  1.00  0.00           H
ATOM   1022 HG22 VAL    67      54.830  40.133  57.990  1.00  0.00           H
ATOM   1023 HG23 VAL    67      53.462  39.714  59.051  1.00  0.00           H
ATOM   1024  C   VAL    67      51.227  41.349  55.849  1.00  0.00           C
ATOM   1025  O   VAL    67      50.224  40.826  55.457  1.00  0.00           O
ATOM   1026  N   LYS    68      51.768  42.409  55.248  1.00  0.00           N
ATOM   1027  H   LYS    68      52.614  42.829  55.605  1.00  0.00           H
ATOM   1028  CA  LYS    68      51.298  43.246  54.129  1.00  0.00           C
ATOM   1029  HA  LYS    68      50.438  43.826  54.464  1.00  0.00           H
ATOM   1030  CB  LYS    68      52.407  44.219  53.726  1.00  0.00           C
ATOM   1031  HB2 LYS    68      52.932  44.447  54.654  1.00  0.00           H
ATOM   1032  HB3 LYS    68      53.187  43.699  53.172  1.00  0.00           H
ATOM   1033  CG  LYS    68      51.986  45.524  53.066  1.00  0.00           C
ATOM   1034  HG2 LYS    68      51.518  45.308  52.105  1.00  0.00           H
ATOM   1035  HG3 LYS    68      51.130  45.861  53.651  1.00  0.00           H
ATOM   1036  CD  LYS    68      53.030  46.684  52.974  1.00  0.00           C
ATOM   1037  HD2 LYS    68      53.373  46.896  53.987  1.00  0.00           H
ATOM   1038  HD3 LYS    68      53.843  46.464  52.281  1.00  0.00           H
ATOM   1039  CE  LYS    68      52.358  47.991  52.523  1.00  0.00           C
ATOM   1040  HE2 LYS    68      51.733  47.812  51.648  1.00  0.00           H
ATOM   1041  HE3 LYS    68      51.668  48.231  53.331  1.00  0.00           H
ATOM   1042  NZ  LYS    68      53.272  49.175  52.375  1.00  0.00           N
ATOM   1043  HZ1 LYS    68      53.831  49.340  53.199  1.00  0.00           H
ATOM   1044  HZ2 LYS    68      53.912  49.040  51.605  1.00  0.00           H
ATOM   1045  HZ3 LYS    68      52.829  50.080  52.308  1.00  0.00           H
ATOM   1046  C   LYS    68      50.692  42.491  52.954  1.00  0.00           C
ATOM   1047  O   LYS    68      51.121  41.432  52.593  1.00  0.00           O
ATOM   1048  N   ASP    69      49.583  42.988  52.408  1.00  0.00           N
ATOM   1049  H   ASP    69      49.143  43.830  52.747  1.00  0.00           H
ATOM   1050  CA  ASP    69      48.966  42.397  51.211  1.00  0.00           C
ATOM   1051  HA  ASP    69      48.764  41.346  51.420  1.00  0.00           H
ATOM   1052  CB  ASP    69      47.592  43.040  51.010  1.00  0.00           C
ATOM   1053  HB2 ASP    69      47.039  42.439  50.288  1.00  0.00           H
ATOM   1054  HB3 ASP    69      47.061  43.043  51.962  1.00  0.00           H
ATOM   1055  CG  ASP    69      47.514  44.537  50.773  1.00  0.00           C
ATOM   1056  OD1 ASP    69      48.584  45.201  51.001  1.00  0.00           O
ATOM   1057  OD2 ASP    69      46.473  44.997  50.303  1.00  0.00           O
ATOM   1058  C   ASP    69      49.841  42.542  49.869  1.00  0.00           C
ATOM   1059  O   ASP    69      49.449  41.887  48.854  1.00  0.00           O
ATOM   1060  N   ARG    70      50.914  43.322  49.874  1.00  0.00           N
ATOM   1061  H   ARG    70      51.139  43.912  50.663  1.00  0.00           H
ATOM   1062  CA  ARG    70      51.816  43.507  48.743  1.00  0.00           C
ATOM   1063  HA  ARG    70      51.549  42.716  48.044  1.00  0.00           H
ATOM   1064  CB  ARG    70      51.575  44.778  47.921  1.00  0.00           C
ATOM   1065  HB2 ARG    70      51.772  45.665  48.522  1.00  0.00           H
ATOM   1066  HB3 ARG    70      52.237  44.871  47.061  1.00  0.00           H
ATOM   1067  CG  ARG    70      50.147  44.740  47.414  1.00  0.00           C
ATOM   1068  HG2 ARG    70      49.882  43.825  46.885  1.00  0.00           H
ATOM   1069  HG3 ARG    70      49.441  44.912  48.227  1.00  0.00           H
ATOM   1070  CD  ARG    70      49.897  45.863  46.405  1.00  0.00           C
ATOM   1071  HD2 ARG    70      50.661  45.729  45.641  1.00  0.00           H
ATOM   1072  HD3 ARG    70      48.880  45.891  46.015  1.00  0.00           H
ATOM   1073  NE  ARG    70      50.237  47.190  47.036  1.00  0.00           N
ATOM   1074  HE  ARG    70      51.116  47.588  46.737  1.00  0.00           H
ATOM   1075  CZ  ARG    70      49.298  47.907  47.680  1.00  0.00           C
ATOM   1076  NH1 ARG    70      49.632  49.054  48.119  1.00  0.00           N
ATOM   1077 HH11 ARG    70      50.494  49.493  47.831  1.00  0.00           H
ATOM   1078 HH12 ARG    70      49.224  49.412  48.972  1.00  0.00           H
ATOM   1079  NH2 ARG    70      48.071  47.563  47.973  1.00  0.00           N
ATOM   1080 HH21 ARG    70      47.675  46.653  47.786  1.00  0.00           H
ATOM   1081 HH22 ARG    70      47.489  48.262  48.413  1.00  0.00           H
ATOM   1082  C   ARG    70      53.242  43.198  49.147  1.00  0.00           C
ATOM   1083  O   ARG    70      54.129  43.835  48.561  1.00  0.00           O
ATOM   1084  N   SER    71      53.421  42.357  50.127  1.00  0.00           N
ATOM   1085  H   SER    71      52.623  41.982  50.621  1.00  0.00           H
ATOM   1086  CA  SER    71      54.680  41.965  50.712  1.00  0.00           C
ATOM   1087  HA  SER    71      55.041  42.960  50.973  1.00  0.00           H
ATOM   1088  CB  SER    71      54.520  41.245  52.021  1.00  0.00           C
ATOM   1089  HB2 SER    71      54.212  41.902  52.835  1.00  0.00           H
ATOM   1090  HB3 SER    71      53.752  40.482  51.900  1.00  0.00           H
ATOM   1091  OG  SER    71      55.690  40.607  52.364  1.00  0.00           O
ATOM   1092  HG  SER    71      56.077  40.899  53.193  1.00  0.00           H
ATOM   1093  C   SER    71      55.637  41.345  49.673  1.00  0.00           C
ATOM   1094  O   SER    71      55.080  40.737  48.744  1.00  0.00           O
ATOM   1095  N   PRO    72      56.978  41.490  49.829  1.00  0.00           N
ATOM   1096  CD  PRO    72      57.674  42.412  50.695  1.00  0.00           C
ATOM   1097  HD2 PRO    72      57.208  42.642  51.653  1.00  0.00           H
ATOM   1098  HD3 PRO    72      57.707  43.382  50.197  1.00  0.00           H
ATOM   1099  CG  PRO    72      59.106  41.826  50.974  1.00  0.00           C
ATOM   1100  HG2 PRO    72      59.050  41.054  51.741  1.00  0.00           H
ATOM   1101  HG3 PRO    72      59.886  42.552  51.204  1.00  0.00           H
ATOM   1102  CB  PRO    72      59.312  41.260  49.582  1.00  0.00           C
ATOM   1103  HB2 PRO    72      59.981  40.400  49.597  1.00  0.00           H
ATOM   1104  HB3 PRO    72      59.803  42.006  48.958  1.00  0.00           H
ATOM   1105  CA  PRO    72      57.928  40.913  48.977  1.00  0.00           C
ATOM   1106  HA  PRO    72      57.808  41.245  47.946  1.00  0.00           H
ATOM   1107  C   PRO    72      57.730  39.328  49.065  1.00  0.00           C
ATOM   1108  O   PRO    72      57.750  38.742  48.003  1.00  0.00           O
ATOM   1109  N   HID    73      57.420  38.770  50.215  1.00  0.00           N
ATOM   1110  H   HID    73      57.243  39.435  50.955  1.00  0.00           H
ATOM   1111  CA  HID    73      57.257  37.360  50.583  1.00  0.00           C
ATOM   1112  HA  HID    73      58.038  36.766  50.109  1.00  0.00           H
ATOM   1113  CB  HID    73      57.379  37.202  52.139  1.00  0.00           C
ATOM   1114  HB2 HID    73      56.574  37.751  52.626  1.00  0.00           H
ATOM   1115  HB3 HID    73      57.298  36.135  52.344  1.00  0.00           H
ATOM   1116  CG  HID    73      58.655  37.683  52.715  1.00  0.00           C
ATOM   1117  ND1 HID    73      59.881  37.066  52.749  1.00  0.00           N
ATOM   1118  HD1 HID    73      60.096  36.175  52.326  1.00  0.00           H
ATOM   1119  CE1 HID    73      60.819  37.885  53.308  1.00  0.00           C
ATOM   1120  HE1 HID    73      61.891  37.824  53.183  1.00  0.00           H
ATOM   1121  NE2 HID    73      60.252  39.041  53.689  1.00  0.00           N
ATOM   1122  CD2 HID    73      58.870  38.875  53.378  1.00  0.00           C
ATOM   1123  HD2 HID    73      58.074  39.584  53.552  1.00  0.00           H
ATOM   1124  C   HID    73      56.070  36.762  49.872  1.00  0.00           C
ATOM   1125  O   HID    73      56.084  35.586  49.503  1.00  0.00           O
ATOM   1126  N   ARG    74      55.030  37.546  49.565  1.00  0.00           N
ATOM   1127  H   ARG    74      55.043  38.548  49.680  1.00  0.00           H
ATOM   1128  CA  ARG    74      53.752  37.037  49.080  1.00  0.00           C
ATOM   1129  HA  ARG    74      53.480  36.217  49.745  1.00  0.00           H
ATOM   1130  CB  ARG    74      52.741  38.164  49.250  1.00  0.00           C
ATOM   1131  HB2 ARG    74      52.884  38.525  50.269  1.00  0.00           H
ATOM   1132  HB3 ARG    74      52.856  38.935  48.488  1.00  0.00           H
ATOM   1133  CG  ARG    74      51.293  37.673  49.123  1.00  0.00           C
ATOM   1134  HG2 ARG    74      51.114  37.191  48.163  1.00  0.00           H
ATOM   1135  HG3 ARG    74      51.151  36.960  49.936  1.00  0.00           H
ATOM   1136  CD  ARG    74      50.190  38.715  49.292  1.00  0.00           C
ATOM   1137  HD2 ARG    74      50.400  39.421  50.095  1.00  0.00           H
ATOM   1138  HD3 ARG    74      50.143  39.303  48.375  1.00  0.00           H
ATOM   1139  NE  ARG    74      48.878  38.148  49.575  1.00  0.00           N
ATOM   1140  HE  ARG    74      48.861  37.329  50.166  1.00  0.00           H
ATOM   1141  CZ  ARG    74      47.633  38.642  49.324  1.00  0.00           C
ATOM   1142  NH1 ARG    74      46.611  37.975  49.680  1.00  0.00           N
ATOM   1143 HH11 ARG    74      46.743  37.137  50.229  1.00  0.00           H
ATOM   1144 HH12 ARG    74      45.691  38.353  49.503  1.00  0.00           H
ATOM   1145  NH2 ARG    74      47.525  39.736  48.659  1.00  0.00           N
ATOM   1146 HH21 ARG    74      48.233  40.446  48.540  1.00  0.00           H
ATOM   1147 HH22 ARG    74      46.588  40.102  48.561  1.00  0.00           H
ATOM   1148  C   ARG    74      53.908  36.476  47.647  1.00  0.00           C
ATOM   1149  O   ARG    74      54.489  37.050  46.720  1.00  0.00           O
ATOM   1150  N   THR    75      53.242  35.324  47.413  1.00  0.00           N
ATOM   1151  H   THR    75      52.800  34.996  48.259  1.00  0.00           H
ATOM   1152  CA  THR    75      53.601  34.326  46.337  1.00  0.00           C
ATOM   1153  HA  THR    75      53.779  34.918  45.439  1.00  0.00           H
ATOM   1154  CB  THR    75      54.775  33.374  46.755  1.00  0.00           C
ATOM   1155  HB  THR    75      54.499  32.884  47.690  1.00  0.00           H
ATOM   1156  CG2 THR    75      55.007  32.225  45.785  1.00  0.00           C
ATOM   1157 HG21 THR    75      55.825  31.682  46.259  1.00  0.00           H
ATOM   1158 HG22 THR    75      54.167  31.533  45.703  1.00  0.00           H
ATOM   1159 HG23 THR    75      55.227  32.622  44.795  1.00  0.00           H
ATOM   1160  OG1 THR    75      55.952  34.160  46.971  1.00  0.00           O
ATOM   1161  HG1 THR    75      55.777  34.746  47.712  1.00  0.00           H
ATOM   1162  C   THR    75      52.380  33.499  45.821  1.00  0.00           C
ATOM   1163  O   THR    75      51.671  33.045  46.682  1.00  0.00           O
ATOM   1164  N   LEU    76      52.281  33.139  44.525  1.00  0.00           N
ATOM   1165  H   LEU    76      53.002  33.552  43.951  1.00  0.00           H
ATOM   1166  CA  LEU    76      51.145  32.470  43.848  1.00  0.00           C
ATOM   1167  HA  LEU    76      50.226  32.701  44.387  1.00  0.00           H
ATOM   1168  CB  LEU    76      50.983  33.057  42.438  1.00  0.00           C
ATOM   1169  HB2 LEU    76      50.691  34.102  42.533  1.00  0.00           H
ATOM   1170  HB3 LEU    76      51.913  32.914  41.887  1.00  0.00           H
ATOM   1171  CG  LEU    76      49.905  32.387  41.525  1.00  0.00           C
ATOM   1172  HG  LEU    76      50.214  31.377  41.254  1.00  0.00           H
ATOM   1173  CD1 LEU    76      48.475  32.322  42.088  1.00  0.00           C
ATOM   1174 HD11 LEU    76      47.740  31.968  41.366  1.00  0.00           H
ATOM   1175 HD12 LEU    76      48.482  31.531  42.839  1.00  0.00           H
ATOM   1176 HD13 LEU    76      48.066  33.234  42.523  1.00  0.00           H
ATOM   1177  CD2 LEU    76      49.941  33.232  40.250  1.00  0.00           C
ATOM   1178 HD21 LEU    76      49.826  34.304  40.416  1.00  0.00           H
ATOM   1179 HD22 LEU    76      50.862  32.938  39.747  1.00  0.00           H
ATOM   1180 HD23 LEU    76      49.074  32.913  39.671  1.00  0.00           H
ATOM   1181  C   LEU    76      51.458  30.972  43.852  1.00  0.00           C
ATOM   1182  O   LEU    76      52.419  30.526  43.209  1.00  0.00           O
ATOM   1183  N   MET    77      50.549  30.121  44.352  1.00  0.00           N
ATOM   1184  H   MET    77      49.709  30.428  44.819  1.00  0.00           H
ATOM   1185  CA  MET    77      50.733  28.659  44.443  1.00  0.00           C
ATOM   1186  HA  MET    77      51.488  28.367  43.712  1.00  0.00           H
ATOM   1187  CB  MET    77      51.252  28.264  45.848  1.00  0.00           C
ATOM   1188  HB2 MET    77      50.671  28.710  46.654  1.00  0.00           H
ATOM   1189  HB3 MET    77      51.193  27.185  45.994  1.00  0.00           H
ATOM   1190  CG  MET    77      52.672  28.712  46.142  1.00  0.00           C
ATOM   1191  HG2 MET    77      53.057  29.121  45.208  1.00  0.00           H
ATOM   1192  HG3 MET    77      52.658  29.558  46.829  1.00  0.00           H
ATOM   1193  SD  MET    77      53.696  27.425  46.834  1.00  0.00           S
ATOM   1194  CE  MET    77      52.917  27.131  48.393  1.00  0.00           C
ATOM   1195  HE1 MET    77      53.524  26.418  48.951  1.00  0.00           H
ATOM   1196  HE2 MET    77      52.817  28.072  48.935  1.00  0.00           H
ATOM   1197  HE3 MET    77      51.919  26.727  48.221  1.00  0.00           H
ATOM   1198  C   MET    77      49.403  27.939  44.153  1.00  0.00           C
ATOM   1199  O   MET    77      48.293  28.605  44.232  1.00  0.00           O
ATOM   1200  N   SER    78      49.489  26.645  43.912  1.00  0.00           N
ATOM   1201  H   SER    78      50.440  26.343  44.066  1.00  0.00           H
ATOM   1202  CA  SER    78      48.337  25.835  43.655  1.00  0.00           C
ATOM   1203  HA  SER    78      47.567  26.309  44.264  1.00  0.00           H
ATOM   1204  CB  SER    78      47.931  25.856  42.185  1.00  0.00           C
ATOM   1205  HB2 SER    78      46.859  25.696  42.067  1.00  0.00           H
ATOM   1206  HB3 SER    78      48.104  26.851  41.775  1.00  0.00           H
ATOM   1207  OG  SER    78      48.790  25.031  41.326  1.00  0.00           O
ATOM   1208  HG  SER    78      49.562  25.496  40.994  1.00  0.00           H
ATOM   1209  C   SER    78      48.421  24.414  44.177  1.00  0.00           C
ATOM   1210  O   SER    78      49.520  23.862  44.342  1.00  0.00           O
ATOM   1211  N   CYS    79      47.269  23.715  44.398  1.00  0.00           N
ATOM   1212  H   CYS    79      46.419  24.219  44.194  1.00  0.00           H
ATOM   1213  CA  CYS    79      47.075  22.259  44.560  1.00  0.00           C
ATOM   1214  HA  CYS    79      47.919  21.660  44.218  1.00  0.00           H
ATOM   1215  CB  CYS    79      46.869  21.995  46.067  1.00  0.00           C
ATOM   1216  HB2 CYS    79      46.757  20.914  46.154  1.00  0.00           H
ATOM   1217  HB3 CYS    79      47.746  22.224  46.674  1.00  0.00           H
ATOM   1218  SG  CYS    79      45.447  22.972  46.732  1.00  0.00           S
ATOM   1219  HG  CYS    79      45.271  22.330  47.889  1.00  0.00           H
ATOM   1220  C   CYS    79      45.903  21.777  43.722  1.00  0.00           C
ATOM   1221  O   CYS    79      45.082  22.570  43.320  1.00  0.00           O
ATOM   1222  N   PRO    80      45.813  20.457  43.409  1.00  0.00           N
ATOM   1223  CD  PRO    80      46.516  19.380  44.030  1.00  0.00           C
ATOM   1224  HD2 PRO    80      46.194  19.238  45.061  1.00  0.00           H
ATOM   1225  HD3 PRO    80      47.567  19.642  43.912  1.00  0.00           H
ATOM   1226  CG  PRO    80      46.164  18.176  43.152  1.00  0.00           C
ATOM   1227  HG2 PRO    80      46.211  17.243  43.715  1.00  0.00           H
ATOM   1228  HG3 PRO    80      46.784  18.246  42.258  1.00  0.00           H
ATOM   1229  CB  PRO    80      44.715  18.374  42.841  1.00  0.00           C
ATOM   1230  HB2 PRO    80      44.151  17.719  43.504  1.00  0.00           H
ATOM   1231  HB3 PRO    80      44.669  18.048  41.801  1.00  0.00           H
ATOM   1232  CA  PRO    80      44.554  19.941  42.871  1.00  0.00           C
ATOM   1233  HA  PRO    80      44.308  20.380  41.905  1.00  0.00           H
ATOM   1234  C   PRO    80      43.481  20.240  43.912  1.00  0.00           C
ATOM   1235  O   PRO    80      43.701  20.296  45.114  1.00  0.00           O
ATOM   1236  N   VAL    81      42.242  20.335  43.413  1.00  0.00           N
ATOM   1237  H   VAL    81      42.116  20.170  42.425  1.00  0.00           H
ATOM   1238  CA  VAL    81      41.101  20.979  44.164  1.00  0.00           C
ATOM   1239  HA  VAL    81      41.418  21.967  44.496  1.00  0.00           H
ATOM   1240  CB  VAL    81      39.864  21.187  43.256  1.00  0.00           C
ATOM   1241  HB  VAL    81      40.157  21.792  42.398  1.00  0.00           H
ATOM   1242  CG1 VAL    81      39.081  19.908  42.855  1.00  0.00           C
ATOM   1243 HG11 VAL    81      38.194  20.216  42.299  1.00  0.00           H
ATOM   1244 HG12 VAL    81      39.667  19.272  42.191  1.00  0.00           H
ATOM   1245 HG13 VAL    81      38.819  19.312  43.729  1.00  0.00           H
ATOM   1246  CG2 VAL    81      38.940  22.070  44.060  1.00  0.00           C
ATOM   1247 HG21 VAL    81      39.493  22.888  44.519  1.00  0.00           H
ATOM   1248 HG22 VAL    81      38.241  22.603  43.416  1.00  0.00           H
ATOM   1249 HG23 VAL    81      38.490  21.482  44.860  1.00  0.00           H
ATOM   1250  C   VAL    81      40.735  20.199  45.472  1.00  0.00           C
ATOM   1251  O   VAL    81      40.648  18.955  45.524  1.00  0.00           O
ATOM   1252  N   GLY    82      40.497  20.963  46.507  1.00  0.00           N
ATOM   1253  H   GLY    82      40.595  21.964  46.406  1.00  0.00           H
ATOM   1254  CA  GLY    82      40.107  20.335  47.816  1.00  0.00           C
ATOM   1255  HA2 GLY    82      39.633  21.111  48.415  1.00  0.00           H
ATOM   1256  HA3 GLY    82      39.355  19.566  47.636  1.00  0.00           H
ATOM   1257  C   GLY    82      41.228  19.540  48.571  1.00  0.00           C
ATOM   1258  O   GLY    82      41.005  19.256  49.693  1.00  0.00           O
ATOM   1259  N   GLU    83      42.402  19.249  47.995  1.00  0.00           N
ATOM   1260  H   GLU    83      42.600  19.632  47.082  1.00  0.00           H
ATOM   1261  CA  GLU    83      43.544  18.763  48.696  1.00  0.00           C
ATOM   1262  HA  GLU    83      43.260  17.914  49.318  1.00  0.00           H
ATOM   1263  CB  GLU    83      44.622  18.163  47.770  1.00  0.00           C
ATOM   1264  HB2 GLU    83      45.191  18.897  47.199  1.00  0.00           H
ATOM   1265  HB3 GLU    83      45.344  17.741  48.471  1.00  0.00           H
ATOM   1266  CG  GLU    83      44.025  17.064  46.841  1.00  0.00           C
ATOM   1267  HG2 GLU    83      43.104  17.396  46.359  1.00  0.00           H
ATOM   1268  HG3 GLU    83      44.690  16.803  46.018  1.00  0.00           H
ATOM   1269  CD  GLU    83      43.661  15.860  47.631  1.00  0.00           C
ATOM   1270  OE1 GLU    83      42.472  15.572  47.694  1.00  0.00           O
ATOM   1271  OE2 GLU    83      44.489  15.259  48.374  1.00  0.00           O
ATOM   1272  C   GLU    83      44.107  19.848  49.593  1.00  0.00           C
ATOM   1273  O   GLU    83      44.156  20.949  49.131  1.00  0.00           O
ATOM   1274  N   ALA    84      44.563  19.586  50.828  1.00  0.00           N
ATOM   1275  H   ALA    84      44.375  18.683  51.241  1.00  0.00           H
ATOM   1276  CA  ALA    84      45.031  20.629  51.691  1.00  0.00           C
ATOM   1277  HA  ALA    84      44.214  21.343  51.590  1.00  0.00           H
ATOM   1278  CB  ALA    84      45.128  20.107  53.130  1.00  0.00           C
ATOM   1279  HB1 ALA    84      45.983  19.431  53.104  1.00  0.00           H
ATOM   1280  HB2 ALA    84      45.287  20.961  53.789  1.00  0.00           H
ATOM   1281  HB3 ALA    84      44.222  19.561  53.392  1.00  0.00           H
ATOM   1282  C   ALA    84      46.342  21.250  51.182  1.00  0.00           C
ATOM   1283  O   ALA    84      47.322  20.512  50.952  1.00  0.00           O
ATOM   1284  N   PRO    85      46.382  22.571  51.131  1.00  0.00           N
ATOM   1285  CD  PRO    85      45.280  23.485  51.456  1.00  0.00           C
ATOM   1286  HD2 PRO    85      44.879  23.379  52.464  1.00  0.00           H
ATOM   1287  HD3 PRO    85      44.412  23.295  50.825  1.00  0.00           H
ATOM   1288  CG  PRO    85      45.698  24.910  51.241  1.00  0.00           C
ATOM   1289  HG2 PRO    85      46.040  25.502  52.090  1.00  0.00           H
ATOM   1290  HG3 PRO    85      44.960  25.467  50.664  1.00  0.00           H
ATOM   1291  CB  PRO    85      46.899  24.739  50.311  1.00  0.00           C
ATOM   1292  HB2 PRO    85      47.614  25.558  50.398  1.00  0.00           H
ATOM   1293  HB3 PRO    85      46.554  24.813  49.280  1.00  0.00           H
ATOM   1294  CA  PRO    85      47.461  23.325  50.497  1.00  0.00           C
ATOM   1295  HA  PRO    85      47.688  22.930  49.507  1.00  0.00           H
ATOM   1296  C   PRO    85      48.632  23.302  51.421  1.00  0.00           C
ATOM   1297  O   PRO    85      48.856  24.185  52.242  1.00  0.00           O
ATOM   1298  N   SER    86      49.477  22.337  51.239  1.00  0.00           N
ATOM   1299  H   SER    86      49.345  21.686  50.478  1.00  0.00           H
ATOM   1300  CA  SER    86      50.479  21.881  52.200  1.00  0.00           C
ATOM   1301  HA  SER    86      50.488  22.567  53.048  1.00  0.00           H
ATOM   1302  CB  SER    86      50.208  20.473  52.710  1.00  0.00           C
ATOM   1303  HB2 SER    86      49.265  20.360  53.245  1.00  0.00           H
ATOM   1304  HB3 SER    86      50.318  19.785  51.871  1.00  0.00           H
ATOM   1305  OG  SER    86      51.298  20.101  53.512  1.00  0.00           O
ATOM   1306  HG  SER    86      51.126  20.618  54.302  1.00  0.00           H
ATOM   1307  C   SER    86      51.853  21.812  51.458  1.00  0.00           C
ATOM   1308  O   SER    86      51.839  21.388  50.250  1.00  0.00           O
ATOM   1309  N   PRO    87      53.038  22.161  52.121  1.00  0.00           N
ATOM   1310  CD  PRO    87      53.086  22.903  53.360  1.00  0.00           C
ATOM   1311  HD2 PRO    87      52.702  22.253  54.147  1.00  0.00           H
ATOM   1312  HD3 PRO    87      52.537  23.837  53.242  1.00  0.00           H
ATOM   1313  CG  PRO    87      54.566  23.245  53.644  1.00  0.00           C
ATOM   1314  HG2 PRO    87      54.832  23.172  54.698  1.00  0.00           H
ATOM   1315  HG3 PRO    87      54.766  24.250  53.271  1.00  0.00           H
ATOM   1316  CB  PRO    87      55.328  22.274  52.757  1.00  0.00           C
ATOM   1317  HB2 PRO    87      55.608  21.399  53.345  1.00  0.00           H
ATOM   1318  HB3 PRO    87      56.318  22.670  52.528  1.00  0.00           H
ATOM   1319  CA  PRO    87      54.378  21.937  51.587  1.00  0.00           C
ATOM   1320  HA  PRO    87      54.538  22.580  50.722  1.00  0.00           H
ATOM   1321  C   PRO    87      54.590  20.472  51.230  1.00  0.00           C
ATOM   1322  O   PRO    87      55.476  20.171  50.418  1.00  0.00           O
ATOM   1323  N   TYR    88      53.785  19.472  51.686  1.00  0.00           N
ATOM   1324  H   TYR    88      53.186  19.640  52.480  1.00  0.00           H
ATOM   1325  CA  TYR    88      53.868  18.100  51.126  1.00  0.00           C
ATOM   1326  HA  TYR    88      54.919  17.812  51.166  1.00  0.00           H
ATOM   1327  CB  TYR    88      52.942  17.097  51.955  1.00  0.00           C
ATOM   1328  HB2 TYR    88      51.999  17.593  52.186  1.00  0.00           H
ATOM   1329  HB3 TYR    88      52.589  16.231  51.395  1.00  0.00           H
ATOM   1330  CG  TYR    88      53.802  16.603  53.105  1.00  0.00           C
ATOM   1331  CD1 TYR    88      53.665  17.251  54.348  1.00  0.00           C
ATOM   1332  HD1 TYR    88      52.879  17.972  54.522  1.00  0.00           H
ATOM   1333  CE1 TYR    88      54.503  16.907  55.474  1.00  0.00           C
ATOM   1334  HE1 TYR    88      54.394  17.462  56.394  1.00  0.00           H
ATOM   1335  CZ  TYR    88      55.519  15.913  55.288  1.00  0.00           C
ATOM   1336  OH  TYR    88      56.419  15.646  56.283  1.00  0.00           O
ATOM   1337  HH  TYR    88      56.117  16.114  57.066  1.00  0.00           H
ATOM   1338  CE2 TYR    88      55.559  15.193  54.042  1.00  0.00           C
ATOM   1339  HE2 TYR    88      56.240  14.356  54.017  1.00  0.00           H
ATOM   1340  CD2 TYR    88      54.695  15.480  52.972  1.00  0.00           C
ATOM   1341  HD2 TYR    88      54.765  14.906  52.060  1.00  0.00           H
ATOM   1342  C   TYR    88      53.518  17.932  49.654  1.00  0.00           C
ATOM   1343  O   TYR    88      53.852  16.888  49.029  1.00  0.00           O
ATOM   1344  N   ASN    89      52.784  18.897  49.047  1.00  0.00           N
ATOM   1345  H   ASN    89      52.561  19.734  49.567  1.00  0.00           H
ATOM   1346  CA  ASN    89      52.139  18.782  47.748  1.00  0.00           C
ATOM   1347  HA  ASN    89      52.739  18.075  47.175  1.00  0.00           H
ATOM   1348  CB  ASN    89      50.685  18.215  48.090  1.00  0.00           C
ATOM   1349  HB2 ASN    89      50.304  18.002  47.092  1.00  0.00           H
ATOM   1350  HB3 ASN    89      50.718  17.325  48.717  1.00  0.00           H
ATOM   1351  CG  ASN    89      49.729  19.160  48.714  1.00  0.00           C
ATOM   1352  OD1 ASN    89      49.789  20.373  48.556  1.00  0.00           O
ATOM   1353  ND2 ASN    89      48.962  18.666  49.619  1.00  0.00           N
ATOM   1354 HD21 ASN    89      48.393  19.344  50.106  1.00  0.00           H
ATOM   1355 HD22 ASN    89      48.834  17.669  49.707  1.00  0.00           H
ATOM   1356  C   ASN    89      52.049  20.030  46.825  1.00  0.00           C
ATOM   1357  O   ASN    89      51.867  19.888  45.580  1.00  0.00           O
ATOM   1358  N   SER    90      52.276  21.198  47.412  1.00  0.00           N
ATOM   1359  H   SER    90      52.333  21.136  48.418  1.00  0.00           H
ATOM   1360  CA  SER    90      51.903  22.433  46.702  1.00  0.00           C
ATOM   1361  HA  SER    90      50.866  22.263  46.413  1.00  0.00           H
ATOM   1362  CB  SER    90      52.022  23.537  47.693  1.00  0.00           C
ATOM   1363  HB2 SER    90      52.992  23.544  48.190  1.00  0.00           H
ATOM   1364  HB3 SER    90      51.918  24.418  47.060  1.00  0.00           H
ATOM   1365  OG  SER    90      50.949  23.446  48.638  1.00  0.00           O
ATOM   1366  HG  SER    90      51.109  22.611  49.084  1.00  0.00           H
ATOM   1367  C   SER    90      52.780  22.822  45.555  1.00  0.00           C
ATOM   1368  O   SER    90      53.978  22.744  45.561  1.00  0.00           O
ATOM   1369  N   ARG    91      52.183  23.278  44.468  1.00  0.00           N
ATOM   1370  H   ARG    91      51.174  23.241  44.494  1.00  0.00           H
ATOM   1371  CA  ARG    91      52.903  23.826  43.288  1.00  0.00           C
ATOM   1372  HA  ARG    91      53.819  23.238  43.247  1.00  0.00           H
ATOM   1373  CB  ARG    91      52.068  23.546  42.002  1.00  0.00           C
ATOM   1374  HB2 ARG    91      51.610  22.559  42.074  1.00  0.00           H
ATOM   1375  HB3 ARG    91      51.310  24.318  41.862  1.00  0.00           H
ATOM   1376  CG  ARG    91      53.086  23.516  40.889  1.00  0.00           C
ATOM   1377  HG2 ARG    91      53.509  24.486  40.626  1.00  0.00           H
ATOM   1378  HG3 ARG    91      53.929  22.876  41.145  1.00  0.00           H
ATOM   1379  CD  ARG    91      52.529  22.890  39.661  1.00  0.00           C
ATOM   1380  HD2 ARG    91      53.216  22.578  38.875  1.00  0.00           H
ATOM   1381  HD3 ARG    91      52.184  21.918  40.015  1.00  0.00           H
ATOM   1382  NE  ARG    91      51.440  23.663  39.112  1.00  0.00           N
ATOM   1383  HE  ARG    91      51.555  24.664  39.051  1.00  0.00           H
ATOM   1384  CZ  ARG    91      50.413  23.213  38.428  1.00  0.00           C
ATOM   1385  NH1 ARG    91      49.507  24.041  38.157  1.00  0.00           N
ATOM   1386 HH11 ARG    91      49.566  25.007  38.449  1.00  0.00           H
ATOM   1387 HH12 ARG    91      48.744  23.771  37.554  1.00  0.00           H
ATOM   1388  NH2 ARG    91      50.307  21.998  38.025  1.00  0.00           N
ATOM   1389 HH21 ARG    91      51.044  21.410  38.388  1.00  0.00           H
ATOM   1390 HH22 ARG    91      49.520  21.548  37.578  1.00  0.00           H
ATOM   1391  C   ARG    91      53.274  25.300  43.488  1.00  0.00           C
ATOM   1392  O   ARG    91      52.351  26.108  43.490  1.00  0.00           O
ATOM   1393  N   PHE    92      54.553  25.600  43.462  1.00  0.00           N
ATOM   1394  H   PHE    92      55.124  24.781  43.307  1.00  0.00           H
ATOM   1395  CA  PHE    92      54.983  26.992  43.418  1.00  0.00           C
ATOM   1396  HA  PHE    92      54.269  27.539  44.035  1.00  0.00           H
ATOM   1397  CB  PHE    92      56.430  27.109  43.975  1.00  0.00           C
ATOM   1398  HB2 PHE    92      56.313  26.980  45.051  1.00  0.00           H
ATOM   1399  HB3 PHE    92      57.100  26.292  43.711  1.00  0.00           H
ATOM   1400  CG  PHE    92      57.115  28.327  43.500  1.00  0.00           C
ATOM   1401  CD1 PHE    92      57.054  29.387  44.371  1.00  0.00           C
ATOM   1402  HD1 PHE    92      56.600  29.265  45.343  1.00  0.00           H
ATOM   1403  CE1 PHE    92      57.601  30.656  43.998  1.00  0.00           C
ATOM   1404  HE1 PHE    92      57.612  31.423  44.757  1.00  0.00           H
ATOM   1405  CZ  PHE    92      58.202  30.814  42.726  1.00  0.00           C
ATOM   1406  HZ  PHE    92      58.770  31.698  42.475  1.00  0.00           H
ATOM   1407  CE2 PHE    92      58.180  29.709  41.854  1.00  0.00           C
ATOM   1408  HE2 PHE    92      58.667  29.877  40.905  1.00  0.00           H
ATOM   1409  CD2 PHE    92      57.718  28.463  42.216  1.00  0.00           C
ATOM   1410  HD2 PHE    92      57.658  27.664  41.492  1.00  0.00           H
ATOM   1411  C   PHE    92      54.701  27.481  42.005  1.00  0.00           C
ATOM   1412  O   PHE    92      55.042  26.774  41.039  1.00  0.00           O
ATOM   1413  N   GLU    93      54.042  28.688  41.813  1.00  0.00           N
ATOM   1414  H   GLU    93      53.673  29.142  42.636  1.00  0.00           H
ATOM   1415  CA  GLU    93      53.792  29.348  40.555  1.00  0.00           C
ATOM   1416  HA  GLU    93      54.171  28.727  39.744  1.00  0.00           H
ATOM   1417  CB  GLU    93      52.335  29.546  40.131  1.00  0.00           C
ATOM   1418  HB2 GLU    93      52.084  30.425  40.724  1.00  0.00           H
ATOM   1419  HB3 GLU    93      52.272  29.995  39.140  1.00  0.00           H
ATOM   1420  CG  GLU    93      51.402  28.360  40.502  1.00  0.00           C
ATOM   1421  HG2 GLU    93      51.629  28.081  41.532  1.00  0.00           H
ATOM   1422  HG3 GLU    93      50.360  28.670  40.419  1.00  0.00           H
ATOM   1423  CD  GLU    93      51.463  27.156  39.540  1.00  0.00           C
ATOM   1424  OE1 GLU    93      50.577  26.299  39.527  1.00  0.00           O
ATOM   1425  OE2 GLU    93      52.536  26.962  38.894  1.00  0.00           O
ATOM   1426  C   GLU    93      54.720  30.483  40.370  1.00  0.00           C
ATOM   1427  O   GLU    93      55.692  30.306  39.649  1.00  0.00           O
ATOM   1428  N   SER    94      54.646  31.604  41.090  1.00  0.00           N
ATOM   1429  H   SER    94      53.903  31.709  41.768  1.00  0.00           H
ATOM   1430  CA  SER    94      55.457  32.804  40.947  1.00  0.00           C
ATOM   1431  HA  SER    94      56.520  32.584  40.852  1.00  0.00           H
ATOM   1432  CB  SER    94      55.008  33.494  39.617  1.00  0.00           C
ATOM   1433  HB2 SER    94      55.777  34.146  39.201  1.00  0.00           H
ATOM   1434  HB3 SER    94      55.033  32.728  38.841  1.00  0.00           H
ATOM   1435  OG  SER    94      53.663  34.081  39.687  1.00  0.00           O
ATOM   1436  HG  SER    94      53.548  34.326  40.607  1.00  0.00           H
ATOM   1437  C   SER    94      55.227  33.718  42.099  1.00  0.00           C
ATOM   1438  O   SER    94      54.133  33.849  42.574  1.00  0.00           O
ATOM   1439  N   VAL    95      56.285  34.491  42.470  1.00  0.00           N
ATOM   1440  H   VAL    95      57.190  34.296  42.068  1.00  0.00           H
ATOM   1441  CA  VAL    95      56.232  35.515  43.499  1.00  0.00           C
ATOM   1442  HA  VAL    95      55.862  35.058  44.417  1.00  0.00           H
ATOM   1443  CB  VAL    95      57.654  36.049  43.931  1.00  0.00           C
ATOM   1444  HB  VAL    95      58.007  36.784  43.209  1.00  0.00           H
ATOM   1445  CG1 VAL    95      57.485  36.706  45.305  1.00  0.00           C
ATOM   1446 HG11 VAL    95      56.712  37.476  45.292  1.00  0.00           H
ATOM   1447 HG12 VAL    95      57.314  36.014  46.128  1.00  0.00           H
ATOM   1448 HG13 VAL    95      58.419  37.243  45.475  1.00  0.00           H
ATOM   1449  CG2 VAL    95      58.596  34.862  44.009  1.00  0.00           C
ATOM   1450 HG21 VAL    95      58.653  34.416  43.017  1.00  0.00           H
ATOM   1451 HG22 VAL    95      59.550  35.206  44.411  1.00  0.00           H
ATOM   1452 HG23 VAL    95      58.142  34.131  44.678  1.00  0.00           H
ATOM   1453  C   VAL    95      55.223  36.638  43.113  1.00  0.00           C
ATOM   1454  O   VAL    95      55.363  37.322  42.064  1.00  0.00           O
ATOM   1455  N   ALA    96      54.125  36.803  43.866  1.00  0.00           N
ATOM   1456  H   ALA    96      54.129  36.546  44.842  1.00  0.00           H
ATOM   1457  CA  ALA    96      53.022  37.646  43.475  1.00  0.00           C
ATOM   1458  HA  ALA    96      53.451  38.621  43.241  1.00  0.00           H
ATOM   1459  CB  ALA    96      52.261  37.062  42.341  1.00  0.00           C
ATOM   1460  HB1 ALA    96      51.662  36.291  42.824  1.00  0.00           H
ATOM   1461  HB2 ALA    96      51.615  37.794  41.856  1.00  0.00           H
ATOM   1462  HB3 ALA    96      52.916  36.495  41.680  1.00  0.00           H
ATOM   1463  C   ALA    96      52.044  38.071  44.563  1.00  0.00           C
ATOM   1464  O   ALA    96      51.811  37.369  45.565  1.00  0.00           O
ATOM   1465  N   TRP    97      51.357  39.204  44.337  1.00  0.00           N
ATOM   1466  H   TRP    97      51.686  39.738  43.545  1.00  0.00           H
ATOM   1467  CA  TRP    97      50.285  39.669  45.233  1.00  0.00           C
ATOM   1468  HA  TRP    97      50.101  38.970  46.048  1.00  0.00           H
ATOM   1469  CB  TRP    97      50.839  40.903  45.999  1.00  0.00           C
ATOM   1470  HB2 TRP    97      50.024  41.340  46.577  1.00  0.00           H
ATOM   1471  HB3 TRP    97      51.688  40.542  46.579  1.00  0.00           H
ATOM   1472  CG  TRP    97      51.407  42.039  45.194  1.00  0.00           C
ATOM   1473  CD1 TRP    97      52.744  42.335  45.129  1.00  0.00           C
ATOM   1474  HD1 TRP    97      53.473  41.770  45.690  1.00  0.00           H
ATOM   1475  NE1 TRP    97      52.962  43.463  44.388  1.00  0.00           N
ATOM   1476  HE1 TRP    97      53.815  44.003  44.420  1.00  0.00           H
ATOM   1477  CE2 TRP    97      51.766  43.969  43.919  1.00  0.00           C
ATOM   1478  CZ2 TRP    97      51.502  45.029  43.092  1.00  0.00           C
ATOM   1479  HZ2 TRP    97      52.291  45.672  42.733  1.00  0.00           H
ATOM   1480  CH2 TRP    97      50.187  45.243  42.716  1.00  0.00           C
ATOM   1481  HH2 TRP    97      50.029  46.096  42.074  1.00  0.00           H
ATOM   1482  CZ3 TRP    97      49.142  44.476  43.229  1.00  0.00           C
ATOM   1483  HZ3 TRP    97      48.128  44.664  42.906  1.00  0.00           H
ATOM   1484  CE3 TRP    97      49.344  43.447  44.113  1.00  0.00           C
ATOM   1485  HE3 TRP    97      48.504  42.854  44.446  1.00  0.00           H
ATOM   1486  CD2 TRP    97      50.724  43.104  44.501  1.00  0.00           C
ATOM   1487  C   TRP    97      48.901  39.747  44.555  1.00  0.00           C
ATOM   1488  O   TRP    97      47.975  40.182  45.249  1.00  0.00           O
ATOM   1489  N   SER    98      48.722  39.481  43.247  1.00  0.00           N
ATOM   1490  H   SER    98      49.519  39.206  42.691  1.00  0.00           H
ATOM   1491  CA  SER    98      47.404  39.513  42.514  1.00  0.00           C
ATOM   1492  HA  SER    98      46.625  39.174  43.195  1.00  0.00           H
ATOM   1493  CB  SER    98      47.008  40.933  42.156  1.00  0.00           C
ATOM   1494  HB2 SER    98      46.960  41.506  43.082  1.00  0.00           H
ATOM   1495  HB3 SER    98      47.799  41.504  41.669  1.00  0.00           H
ATOM   1496  OG  SER    98      45.895  41.031  41.255  1.00  0.00           O
ATOM   1497  HG  SER    98      45.214  40.433  41.570  1.00  0.00           H
ATOM   1498  C   SER    98      47.421  38.554  41.371  1.00  0.00           C
ATOM   1499  O   SER    98      48.508  38.465  40.845  1.00  0.00           O
ATOM   1500  N   ALA    99      46.374  37.775  41.206  1.00  0.00           N
ATOM   1501  H   ALA    99      45.648  37.712  41.906  1.00  0.00           H
ATOM   1502  CA  ALA    99      46.529  36.565  40.515  1.00  0.00           C
ATOM   1503  HA  ALA    99      47.426  36.688  39.908  1.00  0.00           H
ATOM   1504  CB  ALA    99      46.925  35.402  41.556  1.00  0.00           C
ATOM   1505  HB1 ALA    99      46.930  34.417  41.088  1.00  0.00           H
ATOM   1506  HB2 ALA    99      47.933  35.523  41.953  1.00  0.00           H
ATOM   1507  HB3 ALA    99      46.225  35.599  42.367  1.00  0.00           H
ATOM   1508  C   ALA    99      45.399  36.084  39.587  1.00  0.00           C
ATOM   1509  O   ALA    99      44.299  36.540  39.755  1.00  0.00           O
ATOM   1510  N   SER   100      45.755  35.215  38.621  1.00  0.00           N
ATOM   1511  H   SER   100      46.716  35.096  38.334  1.00  0.00           H
ATOM   1512  CA  SER   100      44.836  34.609  37.713  1.00  0.00           C
ATOM   1513  HA  SER   100      43.981  34.313  38.321  1.00  0.00           H
ATOM   1514  CB  SER   100      44.301  35.580  36.684  1.00  0.00           C
ATOM   1515  HB2 SER   100      43.695  36.364  37.139  1.00  0.00           H
ATOM   1516  HB3 SER   100      45.112  36.077  36.151  1.00  0.00           H
ATOM   1517  OG  SER   100      43.361  34.879  35.887  1.00  0.00           O
ATOM   1518  HG  SER   100      42.779  35.437  35.365  1.00  0.00           H
ATOM   1519  C   SER   100      45.478  33.307  37.202  1.00  0.00           C
ATOM   1520  O   SER   100      46.676  33.194  37.251  1.00  0.00           O
ATOM   1521  N   ALA   101      44.684  32.324  36.731  1.00  0.00           N
ATOM   1522  H   ALA   101      43.702  32.459  36.538  1.00  0.00           H
ATOM   1523  CA  ALA   101      45.257  31.055  36.154  1.00  0.00           C
ATOM   1524  HA  ALA   101      46.182  31.214  35.600  1.00  0.00           H
ATOM   1525  CB  ALA   101      45.671  30.163  37.361  1.00  0.00           C
ATOM   1526  HB1 ALA   101      46.504  30.668  37.849  1.00  0.00           H
ATOM   1527  HB2 ALA   101      44.920  30.127  38.151  1.00  0.00           H
ATOM   1528  HB3 ALA   101      45.941  29.240  36.848  1.00  0.00           H
ATOM   1529  C   ALA   101      44.362  30.220  35.207  1.00  0.00           C
ATOM   1530  O   ALA   101      43.189  30.114  35.409  1.00  0.00           O
ATOM   1531  N   CYX   102      44.923  29.512  34.212  1.00  0.00           N
ATOM   1532  H   CYX   102      45.901  29.638  33.993  1.00  0.00           H
ATOM   1533  CA  CYX   102      44.126  28.699  33.359  1.00  0.00           C
ATOM   1534  HA  CYX   102      43.296  28.149  33.801  1.00  0.00           H
ATOM   1535  CB  CYX   102      43.418  29.558  32.420  1.00  0.00           C
ATOM   1536  HB2 CYX   102      43.055  28.911  31.621  1.00  0.00           H
ATOM   1537  HB3 CYX   102      42.563  29.918  32.992  1.00  0.00           H
ATOM   1538  SG  CYX   102      44.225  31.066  31.683  1.00  0.00           S
ATOM   1539  C   CYX   102      45.024  27.739  32.649  1.00  0.00           C
ATOM   1540  O   CYX   102      46.219  28.012  32.496  1.00  0.00           O
ATOM   1541  N   HIE   103      44.550  26.565  32.159  1.00  0.00           N
ATOM   1542  H   HIE   103      43.549  26.442  32.122  1.00  0.00           H
ATOM   1543  CA  HIE   103      45.324  25.573  31.367  1.00  0.00           C
ATOM   1544  HA  HIE   103      46.320  25.937  31.112  1.00  0.00           H
ATOM   1545  CB  HIE   103      45.372  24.241  32.114  1.00  0.00           C
ATOM   1546  HB2 HIE   103      45.861  24.337  33.084  1.00  0.00           H
ATOM   1547  HB3 HIE   103      44.378  23.917  32.421  1.00  0.00           H
ATOM   1548  CG  HIE   103      46.035  23.135  31.377  1.00  0.00           C
ATOM   1549  ND1 HIE   103      45.379  22.471  30.384  1.00  0.00           N
ATOM   1550  CE1 HIE   103      46.263  21.479  30.106  1.00  0.00           C
ATOM   1551  HE1 HIE   103      46.101  20.758  29.318  1.00  0.00           H
ATOM   1552  NE2 HIE   103      47.309  21.518  30.954  1.00  0.00           N
ATOM   1553  HE2 HIE   103      48.098  20.889  30.982  1.00  0.00           H
ATOM   1554  CD2 HIE   103      47.170  22.555  31.750  1.00  0.00           C
ATOM   1555  HD2 HIE   103      47.787  22.915  32.560  1.00  0.00           H
ATOM   1556  C   HIE   103      44.670  25.355  29.963  1.00  0.00           C
ATOM   1557  O   HIE   103      43.459  25.026  29.850  1.00  0.00           O
ATOM   1558  N   ASP   104      45.448  25.630  28.898  1.00  0.00           N
ATOM   1559  H   ASP   104      46.422  25.830  29.070  1.00  0.00           H
ATOM   1560  CA  ASP   104      45.007  25.781  27.531  1.00  0.00           C
ATOM   1561  HA  ASP   104      44.091  26.356  27.666  1.00  0.00           H
ATOM   1562  CB  ASP   104      45.937  26.562  26.717  1.00  0.00           C
ATOM   1563  HB2 ASP   104      45.387  26.948  25.858  1.00  0.00           H
ATOM   1564  HB3 ASP   104      46.288  27.463  27.218  1.00  0.00           H
ATOM   1565  CG  ASP   104      47.244  25.943  26.184  1.00  0.00           C
ATOM   1566  OD1 ASP   104      47.928  26.530  25.334  1.00  0.00           O
ATOM   1567  OD2 ASP   104      47.593  24.863  26.751  1.00  0.00           O
ATOM   1568  C   ASP   104      44.743  24.390  26.830  1.00  0.00           C
ATOM   1569  O   ASP   104      44.695  24.378  25.623  1.00  0.00           O
ATOM   1570  N   GLY   105      44.675  23.289  27.610  1.00  0.00           N
ATOM   1571  H   GLY   105      44.853  23.381  28.599  1.00  0.00           H
ATOM   1572  CA  GLY   105      44.632  21.952  27.053  1.00  0.00           C
ATOM   1573  HA2 GLY   105      43.913  21.346  27.604  1.00  0.00           H
ATOM   1574  HA3 GLY   105      44.135  22.011  26.085  1.00  0.00           H
ATOM   1575  C   GLY   105      45.990  21.306  26.929  1.00  0.00           C
ATOM   1576  O   GLY   105      46.072  20.103  26.791  1.00  0.00           O
ATOM   1577  N   THR   106      47.071  22.061  26.978  1.00  0.00           N
ATOM   1578  H   THR   106      46.932  23.058  26.898  1.00  0.00           H
ATOM   1579  CA  THR   106      48.457  21.605  26.698  1.00  0.00           C
ATOM   1580  HA  THR   106      48.499  20.520  26.800  1.00  0.00           H
ATOM   1581  CB  THR   106      48.914  21.970  25.319  1.00  0.00           C
ATOM   1582  HB  THR   106      49.938  21.606  25.241  1.00  0.00           H
ATOM   1583  CG2 THR   106      48.161  21.355  24.245  1.00  0.00           C
ATOM   1584 HG21 THR   106      47.931  20.332  24.539  1.00  0.00           H
ATOM   1585 HG22 THR   106      47.172  21.804  24.148  1.00  0.00           H
ATOM   1586 HG23 THR   106      48.703  21.329  23.298  1.00  0.00           H
ATOM   1587  OG1 THR   106      48.855  23.346  25.140  1.00  0.00           O
ATOM   1588  HG1 THR   106      48.235  23.797  25.717  1.00  0.00           H
ATOM   1589  C   THR   106      49.377  22.125  27.812  1.00  0.00           C
ATOM   1590  O   THR   106      50.276  21.400  28.130  1.00  0.00           O
ATOM   1591  N   SER   107      49.127  23.352  28.343  1.00  0.00           N
ATOM   1592  H   SER   107      48.351  23.890  27.985  1.00  0.00           H
ATOM   1593  CA  SER   107      50.004  23.932  29.346  1.00  0.00           C
ATOM   1594  HA  SER   107      50.427  23.126  29.947  1.00  0.00           H
ATOM   1595  CB  SER   107      51.127  24.664  28.564  1.00  0.00           C
ATOM   1596  HB2 SER   107      51.641  23.832  28.083  1.00  0.00           H
ATOM   1597  HB3 SER   107      50.573  25.294  27.869  1.00  0.00           H
ATOM   1598  OG  SER   107      52.062  25.417  29.318  1.00  0.00           O
ATOM   1599  HG  SER   107      52.502  25.933  28.640  1.00  0.00           H
ATOM   1600  C   SER   107      49.299  24.883  30.270  1.00  0.00           C
ATOM   1601  O   SER   107      48.340  25.503  29.797  1.00  0.00           O
ATOM   1602  N   TRP   108      49.769  25.104  31.532  1.00  0.00           N
ATOM   1603  H   TRP   108      50.569  24.572  31.842  1.00  0.00           H
ATOM   1604  CA  TRP   108      49.233  26.194  32.434  1.00  0.00           C
ATOM   1605  HA  TRP   108      48.148  26.270  32.355  1.00  0.00           H
ATOM   1606  CB  TRP   108      49.584  25.924  33.927  1.00  0.00           C
ATOM   1607  HB2 TRP   108      50.589  25.510  34.014  1.00  0.00           H
ATOM   1608  HB3 TRP   108      49.619  26.907  34.395  1.00  0.00           H
ATOM   1609  CG  TRP   108      48.706  24.845  34.558  1.00  0.00           C
ATOM   1610  CD1 TRP   108      48.999  23.598  34.976  1.00  0.00           C
ATOM   1611  HD1 TRP   108      49.987  23.164  34.967  1.00  0.00           H
ATOM   1612  NE1 TRP   108      47.891  23.047  35.505  1.00  0.00           N
ATOM   1613  HE1 TRP   108      47.830  22.051  35.658  1.00  0.00           H
ATOM   1614  CE2 TRP   108      46.793  23.912  35.468  1.00  0.00           C
ATOM   1615  CZ2 TRP   108      45.455  23.715  35.828  1.00  0.00           C
ATOM   1616  HZ2 TRP   108      45.154  22.691  35.990  1.00  0.00           H
ATOM   1617  CH2 TRP   108      44.582  24.796  35.894  1.00  0.00           C
ATOM   1618  HH2 TRP   108      43.562  24.507  36.102  1.00  0.00           H
ATOM   1619  CZ3 TRP   108      45.124  26.065  35.534  1.00  0.00           C
ATOM   1620  HZ3 TRP   108      44.508  26.951  35.499  1.00  0.00           H
ATOM   1621  CE3 TRP   108      46.464  26.287  35.170  1.00  0.00           C
ATOM   1622  HE3 TRP   108      46.719  27.301  34.897  1.00  0.00           H
ATOM   1623  CD2 TRP   108      47.306  25.129  35.008  1.00  0.00           C
ATOM   1624  C   TRP   108      49.743  27.591  31.982  1.00  0.00           C
ATOM   1625  O   TRP   108      50.917  27.854  32.183  1.00  0.00           O
ATOM   1626  N   LEU   109      48.866  28.550  31.619  1.00  0.00           N
ATOM   1627  H   LEU   109      47.913  28.242  31.494  1.00  0.00           H
ATOM   1628  CA  LEU   109      49.005  30.003  31.751  1.00  0.00           C
ATOM   1629  HA  LEU   109      50.058  30.188  31.537  1.00  0.00           H
ATOM   1630  CB  LEU   109      48.132  30.718  30.632  1.00  0.00           C
ATOM   1631  HB2 LEU   109      48.162  30.242  29.651  1.00  0.00           H
ATOM   1632  HB3 LEU   109      47.152  30.502  31.056  1.00  0.00           H
ATOM   1633  CG  LEU   109      48.257  32.290  30.463  1.00  0.00           C
ATOM   1634  HG  LEU   109      48.551  32.699  31.430  1.00  0.00           H
ATOM   1635  CD1 LEU   109      49.353  32.650  29.473  1.00  0.00           C
ATOM   1636 HD11 LEU   109      49.287  31.997  28.603  1.00  0.00           H
ATOM   1637 HD12 LEU   109      49.285  33.710  29.234  1.00  0.00           H
ATOM   1638 HD13 LEU   109      50.278  32.427  30.005  1.00  0.00           H
ATOM   1639  CD2 LEU   109      46.907  32.797  29.981  1.00  0.00           C
ATOM   1640 HD21 LEU   109      46.777  32.336  29.002  1.00  0.00           H
ATOM   1641 HD22 LEU   109      46.125  32.358  30.599  1.00  0.00           H
ATOM   1642 HD23 LEU   109      46.802  33.878  30.073  1.00  0.00           H
ATOM   1643  C   LEU   109      48.722  30.519  33.134  1.00  0.00           C
ATOM   1644  O   LEU   109      47.638  30.413  33.608  1.00  0.00           O
ATOM   1645  N   THR   110      49.698  31.073  33.888  1.00  0.00           N
ATOM   1646  H   THR   110      50.661  30.953  33.610  1.00  0.00           H
ATOM   1647  CA  THR   110      49.480  31.730  35.171  1.00  0.00           C
ATOM   1648  HA  THR   110      48.414  31.816  35.385  1.00  0.00           H
ATOM   1649  CB  THR   110      50.167  31.067  36.396  1.00  0.00           C
ATOM   1650  HB  THR   110      49.964  31.485  37.381  1.00  0.00           H
ATOM   1651  CG2 THR   110      49.683  29.617  36.430  1.00  0.00           C
ATOM   1652 HG21 THR   110      48.596  29.541  36.437  1.00  0.00           H
ATOM   1653 HG22 THR   110      50.025  29.114  35.525  1.00  0.00           H
ATOM   1654 HG23 THR   110      50.065  29.074  37.294  1.00  0.00           H
ATOM   1655  OG1 THR   110      51.595  30.910  36.366  1.00  0.00           O
ATOM   1656  HG1 THR   110      51.951  31.784  36.543  1.00  0.00           H
ATOM   1657  C   THR   110      49.932  33.159  35.090  1.00  0.00           C
ATOM   1658  O   THR   110      50.747  33.552  34.259  1.00  0.00           O
ATOM   1659  N   ILE   111      49.182  34.015  35.824  1.00  0.00           N
ATOM   1660  H   ILE   111      48.439  33.599  36.367  1.00  0.00           H
ATOM   1661  CA  ILE   111      49.107  35.444  35.727  1.00  0.00           C
ATOM   1662  HA  ILE   111      49.930  35.862  35.148  1.00  0.00           H
ATOM   1663  CB  ILE   111      47.854  35.862  35.004  1.00  0.00           C
ATOM   1664  HB  ILE   111      47.041  35.419  35.577  1.00  0.00           H
ATOM   1665  CG2 ILE   111      47.667  37.458  34.999  1.00  0.00           C
ATOM   1666 HG21 ILE   111      46.652  37.657  34.656  1.00  0.00           H
ATOM   1667 HG22 ILE   111      47.878  37.978  35.934  1.00  0.00           H
ATOM   1668 HG23 ILE   111      48.384  37.826  34.266  1.00  0.00           H
ATOM   1669  CG1 ILE   111      47.689  35.277  33.568  1.00  0.00           C
ATOM   1670 HG12 ILE   111      48.046  35.862  32.721  1.00  0.00           H
ATOM   1671 HG13 ILE   111      48.227  34.344  33.403  1.00  0.00           H
ATOM   1672  CD1 ILE   111      46.183  35.164  33.284  1.00  0.00           C
ATOM   1673 HD11 ILE   111      46.028  34.241  32.725  1.00  0.00           H
ATOM   1674 HD12 ILE   111      45.508  35.093  34.137  1.00  0.00           H
ATOM   1675 HD13 ILE   111      45.880  36.037  32.707  1.00  0.00           H
ATOM   1676  C   ILE   111      49.270  35.992  37.180  1.00  0.00           C
ATOM   1677  O   ILE   111      48.287  35.917  37.932  1.00  0.00           O
ATOM   1678  N   GLY   112      50.553  36.289  37.463  1.00  0.00           N
ATOM   1679  H   GLY   112      51.251  35.991  36.797  1.00  0.00           H
ATOM   1680  CA  GLY   112      50.983  36.847  38.749  1.00  0.00           C
ATOM   1681  HA2 GLY   112      50.134  36.793  39.431  1.00  0.00           H
ATOM   1682  HA3 GLY   112      51.818  36.201  39.023  1.00  0.00           H
ATOM   1683  C   GLY   112      51.483  38.314  38.631  1.00  0.00           C
ATOM   1684  O   GLY   112      52.442  38.605  37.962  1.00  0.00           O
ATOM   1685  N   ILE   113      50.890  39.205  39.378  1.00  0.00           N
ATOM   1686  H   ILE   113      50.093  38.856  39.891  1.00  0.00           H
ATOM   1687  CA  ILE   113      51.382  40.539  39.573  1.00  0.00           C
ATOM   1688  HA  ILE   113      51.666  40.808  38.556  1.00  0.00           H
ATOM   1689  CB  ILE   113      50.149  41.353  40.110  1.00  0.00           C
ATOM   1690  HB  ILE   113      49.781  40.793  40.970  1.00  0.00           H
ATOM   1691  CG2 ILE   113      50.651  42.764  40.555  1.00  0.00           C
ATOM   1692 HG21 ILE   113      51.317  42.682  41.415  1.00  0.00           H
ATOM   1693 HG22 ILE   113      51.266  43.321  39.849  1.00  0.00           H
ATOM   1694 HG23 ILE   113      49.868  43.462  40.854  1.00  0.00           H
ATOM   1695  CG1 ILE   113      48.976  41.592  39.080  1.00  0.00           C
ATOM   1696 HG12 ILE   113      48.432  40.648  39.048  1.00  0.00           H
ATOM   1697 HG13 ILE   113      48.288  42.337  39.478  1.00  0.00           H
ATOM   1698  CD1 ILE   113      49.362  41.935  37.623  1.00  0.00           C
ATOM   1699 HD11 ILE   113      50.083  42.752  37.643  1.00  0.00           H
ATOM   1700 HD12 ILE   113      49.647  40.987  37.166  1.00  0.00           H
ATOM   1701 HD13 ILE   113      48.496  42.384  37.138  1.00  0.00           H
ATOM   1702  C   ILE   113      52.558  40.624  40.530  1.00  0.00           C
ATOM   1703  O   ILE   113      52.518  39.977  41.573  1.00  0.00           O
ATOM   1704  N   SER   114      53.475  41.562  40.317  1.00  0.00           N
ATOM   1705  H   SER   114      53.417  41.998  39.408  1.00  0.00           H
ATOM   1706  CA  SER   114      54.703  41.736  41.193  1.00  0.00           C
ATOM   1707  HA  SER   114      54.319  41.541  42.194  1.00  0.00           H
ATOM   1708  CB  SER   114      55.736  40.691  40.809  1.00  0.00           C
ATOM   1709  HB2 SER   114      55.308  39.698  40.941  1.00  0.00           H
ATOM   1710  HB3 SER   114      55.997  40.792  39.755  1.00  0.00           H
ATOM   1711  OG  SER   114      56.878  40.740  41.637  1.00  0.00           O
ATOM   1712  HG  SER   114      56.457  40.891  42.487  1.00  0.00           H
ATOM   1713  C   SER   114      55.163  43.257  41.113  1.00  0.00           C
ATOM   1714  O   SER   114      54.996  43.948  40.114  1.00  0.00           O
ATOM   1715  N   GLY   115      55.814  43.629  42.173  1.00  0.00           N
ATOM   1716  H   GLY   115      55.925  43.002  42.957  1.00  0.00           H
ATOM   1717  CA  GLY   115      56.536  44.929  42.202  1.00  0.00           C
ATOM   1718  HA2 GLY   115      57.485  44.979  42.737  1.00  0.00           H
ATOM   1719  HA3 GLY   115      56.728  45.189  41.161  1.00  0.00           H
ATOM   1720  C   GLY   115      55.775  46.105  42.902  1.00  0.00           C
ATOM   1721  O   GLY   115      54.910  45.806  43.751  1.00  0.00           O
ATOM   1722  N   PRO   116      56.160  47.376  42.713  1.00  0.00           N
ATOM   1723  CD  PRO   116      57.309  47.885  41.874  1.00  0.00           C
ATOM   1724  HD2 PRO   116      57.117  47.831  40.803  1.00  0.00           H
ATOM   1725  HD3 PRO   116      58.189  47.296  42.132  1.00  0.00           H
ATOM   1726  CG  PRO   116      57.550  49.362  42.257  1.00  0.00           C
ATOM   1727  HG2 PRO   116      56.997  49.916  41.499  1.00  0.00           H
ATOM   1728  HG3 PRO   116      58.587  49.663  42.408  1.00  0.00           H
ATOM   1729  CB  PRO   116      56.902  49.467  43.618  1.00  0.00           C
ATOM   1730  HB2 PRO   116      56.536  50.460  43.878  1.00  0.00           H
ATOM   1731  HB3 PRO   116      57.598  48.898  44.235  1.00  0.00           H
ATOM   1732  CA  PRO   116      55.689  48.506  43.507  1.00  0.00           C
ATOM   1733  HA  PRO   116      55.396  48.186  44.508  1.00  0.00           H
ATOM   1734  C   PRO   116      54.480  49.190  42.983  1.00  0.00           C
ATOM   1735  O   PRO   116      54.226  49.169  41.801  1.00  0.00           O
ATOM   1736  N   ASP   117      53.733  49.868  43.836  1.00  0.00           N
ATOM   1737  H   ASP   117      53.908  49.816  44.829  1.00  0.00           H
ATOM   1738  CA  ASP   117      52.377  50.468  43.509  1.00  0.00           C
ATOM   1739  HA  ASP   117      51.728  49.650  43.196  1.00  0.00           H
ATOM   1740  CB  ASP   117      51.871  51.186  44.820  1.00  0.00           C
ATOM   1741  HB2 ASP   117      52.413  52.095  45.078  1.00  0.00           H
ATOM   1742  HB3 ASP   117      50.860  51.468  44.522  1.00  0.00           H
ATOM   1743  CG  ASP   117      51.840  50.358  46.123  1.00  0.00           C
ATOM   1744  OD1 ASP   117      52.074  49.120  46.132  1.00  0.00           O
ATOM   1745  OD2 ASP   117      51.453  50.927  47.180  1.00  0.00           O
ATOM   1746  C   ASP   117      52.373  51.415  42.271  1.00  0.00           C
ATOM   1747  O   ASP   117      51.440  51.444  41.467  1.00  0.00           O
ATOM   1748  N   ASN   118      53.425  52.197  42.023  1.00  0.00           N
ATOM   1749  H   ASN   118      54.171  52.213  42.703  1.00  0.00           H
ATOM   1750  CA  ASN   118      53.612  53.079  40.825  1.00  0.00           C
ATOM   1751  HA  ASN   118      52.650  53.553  40.633  1.00  0.00           H
ATOM   1752  CB  ASN   118      54.677  54.175  41.141  1.00  0.00           C
ATOM   1753  HB2 ASN   118      54.283  54.637  42.046  1.00  0.00           H
ATOM   1754  HB3 ASN   118      55.616  53.657  41.331  1.00  0.00           H
ATOM   1755  CG  ASN   118      54.773  55.143  40.055  1.00  0.00           C
ATOM   1756  OD1 ASN   118      55.732  55.316  39.305  1.00  0.00           O
ATOM   1757  ND2 ASN   118      53.701  55.899  39.924  1.00  0.00           N
ATOM   1758 HD21 ASN   118      53.512  56.494  39.131  1.00  0.00           H
ATOM   1759 HD22 ASN   118      52.946  55.753  40.579  1.00  0.00           H
ATOM   1760  C   ASN   118      54.014  52.333  39.566  1.00  0.00           C
ATOM   1761  O   ASN   118      53.606  52.765  38.466  1.00  0.00           O
ATOM   1762  N   GLY   119      54.777  51.221  39.692  1.00  0.00           N
ATOM   1763  H   GLY   119      55.010  50.943  40.636  1.00  0.00           H
ATOM   1764  CA  GLY   119      55.381  50.545  38.499  1.00  0.00           C
ATOM   1765  HA2 GLY   119      54.910  50.781  37.545  1.00  0.00           H
ATOM   1766  HA3 GLY   119      56.450  50.758  38.503  1.00  0.00           H
ATOM   1767  C   GLY   119      55.284  49.008  38.376  1.00  0.00           C
ATOM   1768  O   GLY   119      56.113  48.375  37.732  1.00  0.00           O
ATOM   1769  N   ALA   120      54.313  48.428  39.045  1.00  0.00           N
ATOM   1770  H   ALA   120      53.888  48.902  39.828  1.00  0.00           H
ATOM   1771  CA  ALA   120      53.965  46.966  39.093  1.00  0.00           C
ATOM   1772  HA  ALA   120      54.746  46.419  39.618  1.00  0.00           H
ATOM   1773  CB  ALA   120      52.756  46.659  39.979  1.00  0.00           C
ATOM   1774  HB1 ALA   120      52.559  45.586  40.006  1.00  0.00           H
ATOM   1775  HB2 ALA   120      52.916  47.095  40.965  1.00  0.00           H
ATOM   1776  HB3 ALA   120      51.899  47.164  39.532  1.00  0.00           H
ATOM   1777  C   ALA   120      53.791  46.259  37.716  1.00  0.00           C
ATOM   1778  O   ALA   120      53.352  46.836  36.720  1.00  0.00           O
ATOM   1779  N   VAL   121      54.086  44.968  37.740  1.00  0.00           N
ATOM   1780  H   VAL   121      54.335  44.458  38.576  1.00  0.00           H
ATOM   1781  CA  VAL   121      54.151  44.197  36.468  1.00  0.00           C
ATOM   1782  HA  VAL   121      53.642  44.748  35.677  1.00  0.00           H
ATOM   1783  CB  VAL   121      55.619  43.973  35.970  1.00  0.00           C
ATOM   1784  HB  VAL   121      55.562  43.531  34.975  1.00  0.00           H
ATOM   1785  CG1 VAL   121      56.369  45.316  35.907  1.00  0.00           C
ATOM   1786 HG11 VAL   121      55.822  46.062  35.329  1.00  0.00           H
ATOM   1787 HG12 VAL   121      56.617  45.768  36.867  1.00  0.00           H
ATOM   1788 HG13 VAL   121      57.420  45.263  35.619  1.00  0.00           H
ATOM   1789  CG2 VAL   121      56.359  42.936  36.914  1.00  0.00           C
ATOM   1790 HG21 VAL   121      55.919  41.948  37.046  1.00  0.00           H
ATOM   1791 HG22 VAL   121      57.307  42.681  36.439  1.00  0.00           H
ATOM   1792 HG23 VAL   121      56.628  43.445  37.840  1.00  0.00           H
ATOM   1793  C   VAL   121      53.467  42.863  36.607  1.00  0.00           C
ATOM   1794  O   VAL   121      53.499  42.285  37.705  1.00  0.00           O
ATOM   1795  N   ALA   122      52.890  42.321  35.491  1.00  0.00           N
ATOM   1796  H   ALA   122      52.916  42.866  34.640  1.00  0.00           H
ATOM   1797  CA  ALA   122      52.254  41.013  35.391  1.00  0.00           C
ATOM   1798  HA  ALA   122      52.055  40.631  36.393  1.00  0.00           H
ATOM   1799  CB  ALA   122      50.928  41.047  34.624  1.00  0.00           C
ATOM   1800  HB1 ALA   122      50.522  40.041  34.720  1.00  0.00           H
ATOM   1801  HB2 ALA   122      50.146  41.671  35.055  1.00  0.00           H
ATOM   1802  HB3 ALA   122      51.014  41.101  33.539  1.00  0.00           H
ATOM   1803  C   ALA   122      53.288  40.098  34.737  1.00  0.00           C
ATOM   1804  O   ALA   122      53.750  40.356  33.632  1.00  0.00           O
ATOM   1805  N   VAL   123      53.649  39.061  35.403  1.00  0.00           N
ATOM   1806  H   VAL   123      53.195  38.888  36.290  1.00  0.00           H
ATOM   1807  CA  VAL   123      54.588  38.040  34.982  1.00  0.00           C
ATOM   1808  HA  VAL   123      55.213  38.416  34.172  1.00  0.00           H
ATOM   1809  CB  VAL   123      55.415  37.731  36.211  1.00  0.00           C
ATOM   1810  HB  VAL   123      54.790  37.328  37.008  1.00  0.00           H
ATOM   1811  CG1 VAL   123      56.517  36.827  35.814  1.00  0.00           C
ATOM   1812 HG11 VAL   123      57.087  36.461  36.669  1.00  0.00           H
ATOM   1813 HG12 VAL   123      56.222  35.895  35.332  1.00  0.00           H
ATOM   1814 HG13 VAL   123      57.158  37.393  35.139  1.00  0.00           H
ATOM   1815  CG2 VAL   123      56.219  38.979  36.757  1.00  0.00           C
ATOM   1816 HG21 VAL   123      55.637  39.665  37.374  1.00  0.00           H
ATOM   1817 HG22 VAL   123      57.073  38.778  37.403  1.00  0.00           H
ATOM   1818 HG23 VAL   123      56.618  39.637  35.984  1.00  0.00           H
ATOM   1819  C   VAL   123      53.809  36.788  34.450  1.00  0.00           C
ATOM   1820  O   VAL   123      53.210  35.968  35.269  1.00  0.00           O
ATOM   1821  N   LEU   124      53.681  36.719  33.136  1.00  0.00           N
ATOM   1822  H   LEU   124      54.189  37.331  32.515  1.00  0.00           H
ATOM   1823  CA  LEU   124      53.156  35.532  32.434  1.00  0.00           C
ATOM   1824  HA  LEU   124      52.244  35.323  32.992  1.00  0.00           H
ATOM   1825  CB  LEU   124      52.793  35.844  30.950  1.00  0.00           C
ATOM   1826  HB2 LEU   124      53.722  36.008  30.403  1.00  0.00           H
ATOM   1827  HB3 LEU   124      52.263  34.955  30.611  1.00  0.00           H
ATOM   1828  CG  LEU   124      51.896  37.125  30.747  1.00  0.00           C
ATOM   1829  HG  LEU   124      51.039  37.005  31.411  1.00  0.00           H
ATOM   1830  CD1 LEU   124      52.476  38.564  30.958  1.00  0.00           C
ATOM   1831 HD11 LEU   124      52.038  39.336  30.325  1.00  0.00           H
ATOM   1832 HD12 LEU   124      52.269  38.914  31.970  1.00  0.00           H
ATOM   1833 HD13 LEU   124      53.528  38.587  30.674  1.00  0.00           H
ATOM   1834  CD2 LEU   124      51.322  37.056  29.267  1.00  0.00           C
ATOM   1835 HD21 LEU   124      52.104  37.442  28.614  1.00  0.00           H
ATOM   1836 HD22 LEU   124      50.866  36.090  29.053  1.00  0.00           H
ATOM   1837 HD23 LEU   124      50.422  37.671  29.243  1.00  0.00           H
ATOM   1838  C   LEU   124      54.054  34.320  32.522  1.00  0.00           C
ATOM   1839  O   LEU   124      55.230  34.530  32.106  1.00  0.00           O
ATOM   1840  N   LYS   125      53.577  33.141  32.926  1.00  0.00           N
ATOM   1841  H   LYS   125      52.628  33.048  33.259  1.00  0.00           H
ATOM   1842  CA  LYS   125      54.342  31.858  32.851  1.00  0.00           C
ATOM   1843  HA  LYS   125      55.347  32.052  32.475  1.00  0.00           H
ATOM   1844  CB  LYS   125      54.447  31.255  34.207  1.00  0.00           C
ATOM   1845  HB2 LYS   125      53.500  31.121  34.729  1.00  0.00           H
ATOM   1846  HB3 LYS   125      54.958  30.296  34.133  1.00  0.00           H
ATOM   1847  CG  LYS   125      55.301  32.264  34.987  1.00  0.00           C
ATOM   1848  HG2 LYS   125      56.201  32.595  34.469  1.00  0.00           H
ATOM   1849  HG3 LYS   125      54.632  33.085  35.244  1.00  0.00           H
ATOM   1850  CD  LYS   125      55.819  31.620  36.356  1.00  0.00           C
ATOM   1851  HD2 LYS   125      56.100  32.380  37.084  1.00  0.00           H
ATOM   1852  HD3 LYS   125      54.980  31.150  36.868  1.00  0.00           H
ATOM   1853  CE  LYS   125      56.863  30.593  36.216  1.00  0.00           C
ATOM   1854  HE2 LYS   125      56.489  29.823  35.540  1.00  0.00           H
ATOM   1855  HE3 LYS   125      57.722  31.150  35.841  1.00  0.00           H
ATOM   1856  NZ  LYS   125      57.110  29.973  37.518  1.00  0.00           N
ATOM   1857  HZ1 LYS   125      56.243  29.863  38.024  1.00  0.00           H
ATOM   1858  HZ2 LYS   125      57.587  29.101  37.339  1.00  0.00           H
ATOM   1859  HZ3 LYS   125      57.710  30.616  38.017  1.00  0.00           H
ATOM   1860  C   LYS   125      53.710  30.844  31.912  1.00  0.00           C
ATOM   1861  O   LYS   125      52.529  30.955  31.826  1.00  0.00           O
ATOM   1862  N   TYR   126      54.439  29.933  31.291  1.00  0.00           N
ATOM   1863  H   TYR   126      55.420  29.895  31.531  1.00  0.00           H
ATOM   1864  CA  TYR   126      53.780  28.923  30.414  1.00  0.00           C
ATOM   1865  HA  TYR   126      52.922  28.546  30.971  1.00  0.00           H
ATOM   1866  CB  TYR   126      53.394  29.631  29.031  1.00  0.00           C
ATOM   1867  HB2 TYR   126      52.762  30.505  29.189  1.00  0.00           H
ATOM   1868  HB3 TYR   126      54.251  30.027  28.485  1.00  0.00           H
ATOM   1869  CG  TYR   126      52.624  28.696  28.059  1.00  0.00           C
ATOM   1870  CD1 TYR   126      53.339  27.879  27.162  1.00  0.00           C
ATOM   1871  HD1 TYR   126      54.401  28.059  27.087  1.00  0.00           H
ATOM   1872  CE1 TYR   126      52.661  27.106  26.190  1.00  0.00           C
ATOM   1873  HE1 TYR   126      53.254  26.600  25.442  1.00  0.00           H
ATOM   1874  CZ  TYR   126      51.251  27.007  26.266  1.00  0.00           C
ATOM   1875  OH  TYR   126      50.620  26.288  25.278  1.00  0.00           O
ATOM   1876  HH  TYR   126      49.665  26.212  25.344  1.00  0.00           H
ATOM   1877  CE2 TYR   126      50.480  27.721  27.263  1.00  0.00           C
ATOM   1878  HE2 TYR   126      49.404  27.753  27.190  1.00  0.00           H
ATOM   1879  CD2 TYR   126      51.194  28.509  28.158  1.00  0.00           C
ATOM   1880  HD2 TYR   126      50.657  29.092  28.892  1.00  0.00           H
ATOM   1881  C   TYR   126      54.854  27.854  30.123  1.00  0.00           C
ATOM   1882  O   TYR   126      56.026  28.208  29.901  1.00  0.00           O
ATOM   1883  N   ASN   127      54.592  26.552  30.145  1.00  0.00           N
ATOM   1884  H   ASN   127      53.644  26.281  30.361  1.00  0.00           H
ATOM   1885  CA  ASN   127      55.618  25.467  30.191  1.00  0.00           C
ATOM   1886  HA  ASN   127      55.032  24.561  30.345  1.00  0.00           H
ATOM   1887  CB  ASN   127      56.365  25.209  28.885  1.00  0.00           C
ATOM   1888  HB2 ASN   127      57.208  25.873  28.691  1.00  0.00           H
ATOM   1889  HB3 ASN   127      56.817  24.217  28.924  1.00  0.00           H
ATOM   1890  CG  ASN   127      55.480  25.194  27.686  1.00  0.00           C
ATOM   1891  OD1 ASN   127      54.263  24.915  27.708  1.00  0.00           O
ATOM   1892  ND2 ASN   127      56.171  25.454  26.568  1.00  0.00           N
ATOM   1893 HD21 ASN   127      55.626  25.567  25.725  1.00  0.00           H
ATOM   1894 HD22 ASN   127      57.177  25.518  26.521  1.00  0.00           H
ATOM   1895  C   ASN   127      56.481  25.502  31.467  1.00  0.00           C
ATOM   1896  O   ASN   127      57.662  25.307  31.439  1.00  0.00           O
ATOM   1897  N   GLY   128      55.896  25.946  32.656  1.00  0.00           N
ATOM   1898  H   GLY   128      54.920  26.185  32.557  1.00  0.00           H
ATOM   1899  CA  GLY   128      56.559  26.100  33.920  1.00  0.00           C
ATOM   1900  HA2 GLY   128      55.828  26.272  34.710  1.00  0.00           H
ATOM   1901  HA3 GLY   128      57.082  25.192  34.223  1.00  0.00           H
ATOM   1902  C   GLY   128      57.522  27.294  34.041  1.00  0.00           C
ATOM   1903  O   GLY   128      57.949  27.582  35.167  1.00  0.00           O
ATOM   1904  N   ILE   129      57.769  28.017  32.933  1.00  0.00           N
ATOM   1905  H   ILE   129      57.414  27.611  32.080  1.00  0.00           H
ATOM   1906  CA  ILE   129      58.800  29.160  32.934  1.00  0.00           C
ATOM   1907  HA  ILE   129      59.060  29.200  33.993  1.00  0.00           H
ATOM   1908  CB  ILE   129      60.132  28.884  32.269  1.00  0.00           C
ATOM   1909  HB  ILE   129      60.782  29.750  32.386  1.00  0.00           H
ATOM   1910  CG2 ILE   129      60.927  27.715  32.824  1.00  0.00           C
ATOM   1911 HG21 ILE   129      60.329  26.810  32.717  1.00  0.00           H
ATOM   1912 HG22 ILE   129      61.842  27.508  32.268  1.00  0.00           H
ATOM   1913 HG23 ILE   129      61.085  27.882  33.889  1.00  0.00           H
ATOM   1914  CG1 ILE   129      59.785  28.755  30.764  1.00  0.00           C
ATOM   1915 HG12 ILE   129      59.315  27.796  30.545  1.00  0.00           H
ATOM   1916 HG13 ILE   129      58.947  29.400  30.505  1.00  0.00           H
ATOM   1917  CD1 ILE   129      60.918  29.084  29.834  1.00  0.00           C
ATOM   1918 HD11 ILE   129      61.804  28.456  29.928  1.00  0.00           H
ATOM   1919 HD12 ILE   129      60.544  28.972  28.816  1.00  0.00           H
ATOM   1920 HD13 ILE   129      61.107  30.155  29.907  1.00  0.00           H
ATOM   1921  C   ILE   129      58.168  30.522  32.644  1.00  0.00           C
ATOM   1922  O   ILE   129      57.175  30.701  31.951  1.00  0.00           O
ATOM   1923  N   ILE   130      58.816  31.639  33.107  1.00  0.00           N
ATOM   1924  H   ILE   130      59.677  31.358  33.554  1.00  0.00           H
ATOM   1925  CA  ILE   130      58.522  32.943  32.700  1.00  0.00           C
ATOM   1926  HA  ILE   130      57.490  33.139  32.990  1.00  0.00           H
ATOM   1927  CB  ILE   130      59.336  33.881  33.671  1.00  0.00           C
ATOM   1928  HB  ILE   130      60.362  33.584  33.448  1.00  0.00           H
ATOM   1929  CG2 ILE   130      59.325  35.299  33.204  1.00  0.00           C
ATOM   1930 HG21 ILE   130      60.084  35.857  33.752  1.00  0.00           H
ATOM   1931 HG22 ILE   130      59.492  35.394  32.131  1.00  0.00           H
ATOM   1932 HG23 ILE   130      58.330  35.704  33.388  1.00  0.00           H
ATOM   1933  CG1 ILE   130      58.951  33.646  35.172  1.00  0.00           C
ATOM   1934 HG12 ILE   130      57.908  33.894  35.370  1.00  0.00           H
ATOM   1935 HG13 ILE   130      58.937  32.572  35.356  1.00  0.00           H
ATOM   1936  CD1 ILE   130      59.805  34.425  36.187  1.00  0.00           C
ATOM   1937 HD11 ILE   130      59.624  34.154  37.227  1.00  0.00           H
ATOM   1938 HD12 ILE   130      60.859  34.349  35.918  1.00  0.00           H
ATOM   1939 HD13 ILE   130      59.444  35.447  36.063  1.00  0.00           H
ATOM   1940  C   ILE   130      58.751  33.203  31.171  1.00  0.00           C
ATOM   1941  O   ILE   130      59.807  32.762  30.676  1.00  0.00           O
ATOM   1942  N   THR   131      57.718  33.657  30.423  1.00  0.00           N
ATOM   1943  H   THR   131      56.893  33.830  30.980  1.00  0.00           H
ATOM   1944  CA  THR   131      57.635  33.672  28.908  1.00  0.00           C
ATOM   1945  HA  THR   131      58.590  33.271  28.565  1.00  0.00           H
ATOM   1946  CB  THR   131      56.568  32.746  28.320  1.00  0.00           C
ATOM   1947  HB  THR   131      55.706  32.853  28.979  1.00  0.00           H
ATOM   1948  CG2 THR   131      56.166  33.035  26.866  1.00  0.00           C
ATOM   1949 HG21 THR   131      57.023  32.960  26.196  1.00  0.00           H
ATOM   1950 HG22 THR   131      55.523  32.247  26.475  1.00  0.00           H
ATOM   1951 HG23 THR   131      55.698  33.998  26.663  1.00  0.00           H
ATOM   1952  OG1 THR   131      56.989  31.423  28.456  1.00  0.00           O
ATOM   1953  HG1 THR   131      57.128  31.396  29.406  1.00  0.00           H
ATOM   1954  C   THR   131      57.555  35.089  28.448  1.00  0.00           C
ATOM   1955  O   THR   131      58.351  35.499  27.573  1.00  0.00           O
ATOM   1956  N   ASP   132      56.712  35.928  29.090  1.00  0.00           N
ATOM   1957  H   ASP   132      56.220  35.620  29.916  1.00  0.00           H
ATOM   1958  CA  ASP   132      56.352  37.269  28.611  1.00  0.00           C
ATOM   1959  HA  ASP   132      57.237  37.703  28.145  1.00  0.00           H
ATOM   1960  CB  ASP   132      55.209  37.224  27.611  1.00  0.00           C
ATOM   1961  HB2 ASP   132      55.497  36.541  26.813  1.00  0.00           H
ATOM   1962  HB3 ASP   132      54.339  36.828  28.134  1.00  0.00           H
ATOM   1963  CG  ASP   132      54.865  38.550  27.016  1.00  0.00           C
ATOM   1964  OD1 ASP   132      55.698  39.438  26.845  1.00  0.00           O
ATOM   1965  OD2 ASP   132      53.677  38.764  26.698  1.00  0.00           O
ATOM   1966  C   ASP   132      56.007  38.179  29.846  1.00  0.00           C
ATOM   1967  O   ASP   132      55.712  37.587  30.960  1.00  0.00           O
ATOM   1968  N   THR   133      56.109  39.539  29.818  1.00  0.00           N
ATOM   1969  H   THR   133      56.149  39.952  28.898  1.00  0.00           H
ATOM   1970  CA  THR   133      55.811  40.364  30.967  1.00  0.00           C
ATOM   1971  HA  THR   133      55.113  39.967  31.704  1.00  0.00           H
ATOM   1972  CB  THR   133      57.216  40.546  31.687  1.00  0.00           C
ATOM   1973  HB  THR   133      57.878  41.107  31.027  1.00  0.00           H
ATOM   1974  CG2 THR   133      57.152  41.461  32.939  1.00  0.00           C
ATOM   1975 HG21 THR   133      56.259  41.228  33.519  1.00  0.00           H
ATOM   1976 HG22 THR   133      58.071  41.366  33.519  1.00  0.00           H
ATOM   1977 HG23 THR   133      57.207  42.480  32.557  1.00  0.00           H
ATOM   1978  OG1 THR   133      57.741  39.366  32.227  1.00  0.00           O
ATOM   1979  HG1 THR   133      57.247  38.682  31.767  1.00  0.00           H
ATOM   1980  C   THR   133      55.157  41.666  30.482  1.00  0.00           C
ATOM   1981  O   THR   133      55.774  42.305  29.629  1.00  0.00           O
ATOM   1982  N   ILE   134      54.103  42.076  31.164  1.00  0.00           N
ATOM   1983  H   ILE   134      53.692  41.395  31.786  1.00  0.00           H
ATOM   1984  CA  ILE   134      53.354  43.291  30.953  1.00  0.00           C
ATOM   1985  HA  ILE   134      53.833  43.784  30.106  1.00  0.00           H
ATOM   1986  CB  ILE   134      51.831  42.935  30.765  1.00  0.00           C
ATOM   1987  HB  ILE   134      51.631  42.103  31.440  1.00  0.00           H
ATOM   1988  CG2 ILE   134      50.840  44.157  31.062  1.00  0.00           C
ATOM   1989 HG21 ILE   134      50.954  44.609  32.048  1.00  0.00           H
ATOM   1990 HG22 ILE   134      51.025  45.034  30.443  1.00  0.00           H
ATOM   1991 HG23 ILE   134      49.809  43.829  30.927  1.00  0.00           H
ATOM   1992  CG1 ILE   134      51.639  42.256  29.413  1.00  0.00           C
ATOM   1993 HG12 ILE   134      52.361  41.455  29.252  1.00  0.00           H
ATOM   1994 HG13 ILE   134      50.622  41.909  29.232  1.00  0.00           H
ATOM   1995  CD1 ILE   134      51.835  43.279  28.290  1.00  0.00           C
ATOM   1996 HD11 ILE   134      51.254  44.201  28.331  1.00  0.00           H
ATOM   1997 HD12 ILE   134      52.887  43.473  28.078  1.00  0.00           H
ATOM   1998 HD13 ILE   134      51.625  42.735  27.369  1.00  0.00           H
ATOM   1999  C   ILE   134      53.556  44.351  31.999  1.00  0.00           C
ATOM   2000  O   ILE   134      53.504  43.924  33.112  1.00  0.00           O
ATOM   2001  N   LYS   135      53.523  45.640  31.633  1.00  0.00           N
ATOM   2002  H   LYS   135      53.611  45.866  30.653  1.00  0.00           H
ATOM   2003  CA  LYS   135      53.702  46.798  32.604  1.00  0.00           C
ATOM   2004  HA  LYS   135      54.063  46.378  33.542  1.00  0.00           H
ATOM   2005  CB  LYS   135      54.798  47.670  32.064  1.00  0.00           C
ATOM   2006  HB2 LYS   135      54.414  48.043  31.113  1.00  0.00           H
ATOM   2007  HB3 LYS   135      54.863  48.522  32.741  1.00  0.00           H
ATOM   2008  CG  LYS   135      56.171  46.961  32.013  1.00  0.00           C
ATOM   2009  HG2 LYS   135      56.397  46.495  32.972  1.00  0.00           H
ATOM   2010  HG3 LYS   135      56.163  46.116  31.325  1.00  0.00           H
ATOM   2011  CD  LYS   135      57.309  47.872  31.515  1.00  0.00           C
ATOM   2012  HD2 LYS   135      57.436  48.778  32.107  1.00  0.00           H
ATOM   2013  HD3 LYS   135      58.241  47.310  31.556  1.00  0.00           H
ATOM   2014  CE  LYS   135      57.044  48.375  30.086  1.00  0.00           C
ATOM   2015  HE2 LYS   135      55.983  48.488  29.860  1.00  0.00           H
ATOM   2016  HE3 LYS   135      57.480  49.373  30.041  1.00  0.00           H
ATOM   2017  NZ  LYS   135      57.714  47.535  29.075  1.00  0.00           N
ATOM   2018  HZ1 LYS   135      58.578  47.138  29.415  1.00  0.00           H
ATOM   2019  HZ2 LYS   135      57.239  46.648  28.999  1.00  0.00           H
ATOM   2020  HZ3 LYS   135      57.850  48.089  28.241  1.00  0.00           H
ATOM   2021  C   LYS   135      52.435  47.630  32.975  1.00  0.00           C
ATOM   2022  O   LYS   135      51.584  47.808  32.149  1.00  0.00           O
ATOM   2023  N   SER   136      52.413  48.277  34.162  1.00  0.00           N
ATOM   2024  H   SER   136      53.109  47.955  34.820  1.00  0.00           H
ATOM   2025  CA  SER   136      51.384  49.273  34.641  1.00  0.00           C
ATOM   2026  HA  SER   136      50.371  48.877  34.709  1.00  0.00           H
ATOM   2027  CB  SER   136      51.768  49.822  36.034  1.00  0.00           C
ATOM   2028  HB2 SER   136      51.765  48.933  36.664  1.00  0.00           H
ATOM   2029  HB3 SER   136      52.759  50.257  36.163  1.00  0.00           H
ATOM   2030  OG  SER   136      50.858  50.786  36.524  1.00  0.00           O
ATOM   2031  HG  SER   136      49.946  50.587  36.299  1.00  0.00           H
ATOM   2032  C   SER   136      51.396  50.421  33.495  1.00  0.00           C
ATOM   2033  O   SER   136      52.425  50.846  32.927  1.00  0.00           O
ATOM   2034  N   TRP   137      50.232  50.994  33.315  1.00  0.00           N
ATOM   2035  H   TRP   137      49.474  50.611  33.861  1.00  0.00           H
ATOM   2036  CA  TRP   137      49.971  52.090  32.373  1.00  0.00           C
ATOM   2037  HA  TRP   137      50.907  52.561  32.071  1.00  0.00           H
ATOM   2038  CB  TRP   137      49.219  51.591  31.107  1.00  0.00           C
ATOM   2039  HB2 TRP   137      49.057  52.472  30.487  1.00  0.00           H
ATOM   2040  HB3 TRP   137      49.749  50.812  30.558  1.00  0.00           H
ATOM   2041  CG  TRP   137      47.853  51.107  31.324  1.00  0.00           C
ATOM   2042  CD1 TRP   137      46.711  51.790  31.102  1.00  0.00           C
ATOM   2043  HD1 TRP   137      46.724  52.826  30.801  1.00  0.00           H
ATOM   2044  NE1 TRP   137      45.613  51.049  31.494  1.00  0.00           N
ATOM   2045  HE1 TRP   137      44.668  51.407  31.486  1.00  0.00           H
ATOM   2046  CE2 TRP   137      46.068  49.821  32.017  1.00  0.00           C
ATOM   2047  CZ2 TRP   137      45.278  48.733  32.439  1.00  0.00           C
ATOM   2048  HZ2 TRP   137      44.218  48.901  32.558  1.00  0.00           H
ATOM   2049  CH2 TRP   137      45.893  47.581  32.781  1.00  0.00           C
ATOM   2050  HH2 TRP   137      45.394  46.713  33.185  1.00  0.00           H
ATOM   2051  CZ3 TRP   137      47.288  47.499  32.617  1.00  0.00           C
ATOM   2052  HZ3 TRP   137      47.792  46.544  32.652  1.00  0.00           H
ATOM   2053  CE3 TRP   137      48.035  48.630  32.271  1.00  0.00           C
ATOM   2054  HE3 TRP   137      49.110  48.528  32.233  1.00  0.00           H
ATOM   2055  CD2 TRP   137      47.434  49.839  31.940  1.00  0.00           C
ATOM   2056  C   TRP   137      49.206  53.289  33.025  1.00  0.00           C
ATOM   2057  O   TRP   137      49.449  54.414  32.625  1.00  0.00           O
ATOM   2058  N   ARG   138      48.318  53.038  33.955  1.00  0.00           N
ATOM   2059  H   ARG   138      48.093  52.135  34.347  1.00  0.00           H
ATOM   2060  CA  ARG   138      47.651  54.091  34.784  1.00  0.00           C
ATOM   2061  HA  ARG   138      47.538  54.949  34.121  1.00  0.00           H
ATOM   2062  CB  ARG   138      46.268  53.546  35.212  1.00  0.00           C
ATOM   2063  HB2 ARG   138      46.034  52.574  34.780  1.00  0.00           H
ATOM   2064  HB3 ARG   138      46.270  53.275  36.269  1.00  0.00           H
ATOM   2065  CG  ARG   138      45.182  54.535  34.970  1.00  0.00           C
ATOM   2066  HG2 ARG   138      45.304  54.714  33.902  1.00  0.00           H
ATOM   2067  HG3 ARG   138      44.259  53.992  35.175  1.00  0.00           H
ATOM   2068  CD  ARG   138      45.260  55.857  35.747  1.00  0.00           C
ATOM   2069  HD2 ARG   138      44.290  56.356  35.767  1.00  0.00           H
ATOM   2070  HD3 ARG   138      45.553  55.626  36.771  1.00  0.00           H
ATOM   2071  NE  ARG   138      46.194  56.858  35.180  1.00  0.00           N
ATOM   2072  HE  ARG   138      47.066  56.973  35.674  1.00  0.00           H
ATOM   2073  CZ  ARG   138      46.140  57.575  34.034  1.00  0.00           C
ATOM   2074  NH1 ARG   138      45.028  57.733  33.409  1.00  0.00           N
ATOM   2075 HH11 ARG   138      44.132  57.348  33.676  1.00  0.00           H
ATOM   2076 HH12 ARG   138      45.013  58.236  32.533  1.00  0.00           H
ATOM   2077  NH2 ARG   138      47.127  58.238  33.531  1.00  0.00           N
ATOM   2078 HH21 ARG   138      48.049  57.982  33.857  1.00  0.00           H
ATOM   2079 HH22 ARG   138      46.980  58.653  32.623  1.00  0.00           H
ATOM   2080  C   ARG   138      48.484  54.405  36.030  1.00  0.00           C
ATOM   2081  O   ARG   138      48.138  55.407  36.680  1.00  0.00           O
ATOM   2082  N   ASN   139      49.482  53.622  36.431  1.00  0.00           N
ATOM   2083  H   ASN   139      49.375  52.667  36.119  1.00  0.00           H
ATOM   2084  CA  ASN   139      50.472  53.879  37.490  1.00  0.00           C
ATOM   2085  HA  ASN   139      51.065  52.972  37.612  1.00  0.00           H
ATOM   2086  CB  ASN   139      51.478  54.950  36.957  1.00  0.00           C
ATOM   2087  HB2 ASN   139      50.917  55.877  36.839  1.00  0.00           H
ATOM   2088  HB3 ASN   139      52.253  55.175  37.690  1.00  0.00           H
ATOM   2089  CG  ASN   139      52.093  54.443  35.670  1.00  0.00           C
ATOM   2090  OD1 ASN   139      51.950  54.941  34.586  1.00  0.00           O
ATOM   2091  ND2 ASN   139      52.908  53.428  35.757  1.00  0.00           N
ATOM   2092 HD21 ASN   139      53.142  52.889  34.936  1.00  0.00           H
ATOM   2093 HD22 ASN   139      53.263  53.086  36.638  1.00  0.00           H
ATOM   2094  C   ASN   139      49.882  53.967  38.885  1.00  0.00           C
ATOM   2095  O   ASN   139      50.525  54.597  39.742  1.00  0.00           O
ATOM   2096  N   ASN   140      48.920  53.101  39.252  1.00  0.00           N
ATOM   2097  H   ASN   140      48.514  52.508  38.543  1.00  0.00           H
ATOM   2098  CA  ASN   140      48.431  52.861  40.630  1.00  0.00           C
ATOM   2099  HA  ASN   140      49.336  53.003  41.221  1.00  0.00           H
ATOM   2100  CB  ASN   140      47.539  54.133  40.997  1.00  0.00           C
ATOM   2101  HB2 ASN   140      48.106  55.042  40.794  1.00  0.00           H
ATOM   2102  HB3 ASN   140      46.702  54.154  40.298  1.00  0.00           H
ATOM   2103  CG  ASN   140      46.932  54.111  42.393  1.00  0.00           C
ATOM   2104  OD1 ASN   140      47.214  53.266  43.262  1.00  0.00           O
ATOM   2105  ND2 ASN   140      46.054  55.054  42.641  1.00  0.00           N
ATOM   2106 HD21 ASN   140      45.404  54.931  43.405  1.00  0.00           H
ATOM   2107 HD22 ASN   140      45.887  55.732  41.910  1.00  0.00           H
ATOM   2108  C   ASN   140      47.728  51.495  40.885  1.00  0.00           C
ATOM   2109  O   ASN   140      46.505  51.395  40.658  1.00  0.00           O
ATOM   2110  N   ILE   141      48.558  50.602  41.431  1.00  0.00           N
ATOM   2111  H   ILE   141      49.503  50.918  41.595  1.00  0.00           H
ATOM   2112  CA  ILE   141      48.299  49.220  41.733  1.00  0.00           C
ATOM   2113  HA  ILE   141      49.273  48.764  41.902  1.00  0.00           H
ATOM   2114  CB  ILE   141      47.581  49.080  43.078  1.00  0.00           C
ATOM   2115  HB  ILE   141      46.609  49.527  42.867  1.00  0.00           H
ATOM   2116  CG2 ILE   141      47.388  47.592  43.535  1.00  0.00           C
ATOM   2117 HG21 ILE   141      46.477  47.533  44.129  1.00  0.00           H
ATOM   2118 HG22 ILE   141      47.205  46.882  42.729  1.00  0.00           H
ATOM   2119 HG23 ILE   141      48.238  47.294  44.149  1.00  0.00           H
ATOM   2120  CG1 ILE   141      48.275  49.858  44.263  1.00  0.00           C
ATOM   2121 HG12 ILE   141      49.239  49.443  44.561  1.00  0.00           H
ATOM   2122 HG13 ILE   141      48.536  50.864  43.935  1.00  0.00           H
ATOM   2123  CD1 ILE   141      47.450  50.089  45.549  1.00  0.00           C
ATOM   2124 HD11 ILE   141      46.591  50.705  45.287  1.00  0.00           H
ATOM   2125 HD12 ILE   141      47.042  49.168  45.968  1.00  0.00           H
ATOM   2126 HD13 ILE   141      48.102  50.564  46.283  1.00  0.00           H
ATOM   2127  C   ILE   141      47.673  48.397  40.560  1.00  0.00           C
ATOM   2128  O   ILE   141      46.465  48.114  40.610  1.00  0.00           O
ATOM   2129  N   LEU   142      48.488  47.917  39.601  1.00  0.00           N
ATOM   2130  H   LEU   142      49.403  48.332  39.496  1.00  0.00           H
ATOM   2131  CA  LEU   142      48.098  46.938  38.571  1.00  0.00           C
ATOM   2132  HA  LEU   142      47.379  47.429  37.915  1.00  0.00           H
ATOM   2133  CB  LEU   142      49.349  46.780  37.666  1.00  0.00           C
ATOM   2134  HB2 LEU   142      49.752  47.686  37.215  1.00  0.00           H
ATOM   2135  HB3 LEU   142      50.100  46.367  38.340  1.00  0.00           H
ATOM   2136  CG  LEU   142      49.236  45.794  36.490  1.00  0.00           C
ATOM   2137  HG  LEU   142      48.893  44.811  36.813  1.00  0.00           H
ATOM   2138  CD1 LEU   142      48.162  46.227  35.424  1.00  0.00           C
ATOM   2139 HD11 LEU   142      47.163  46.176  35.859  1.00  0.00           H
ATOM   2140 HD12 LEU   142      48.464  47.195  35.023  1.00  0.00           H
ATOM   2141 HD13 LEU   142      48.113  45.516  34.600  1.00  0.00           H
ATOM   2142  CD2 LEU   142      50.503  45.533  35.756  1.00  0.00           C
ATOM   2143 HD21 LEU   142      50.286  44.751  35.028  1.00  0.00           H
ATOM   2144 HD22 LEU   142      50.853  46.350  35.125  1.00  0.00           H
ATOM   2145 HD23 LEU   142      51.406  45.361  36.343  1.00  0.00           H
ATOM   2146  C   LEU   142      47.532  45.623  39.209  1.00  0.00           C
ATOM   2147  O   LEU   142      48.271  44.964  39.926  1.00  0.00           O
ATOM   2148  N   ARG   143      46.383  45.182  38.700  1.00  0.00           N
ATOM   2149  H   ARG   143      45.863  45.727  38.028  1.00  0.00           H
ATOM   2150  CA  ARG   143      45.709  43.971  39.292  1.00  0.00           C
ATOM   2151  HA  ARG   143      46.400  43.187  39.604  1.00  0.00           H
ATOM   2152  CB  ARG   143      44.999  44.374  40.569  1.00  0.00           C
ATOM   2153  HB2 ARG   143      44.402  43.594  41.041  1.00  0.00           H
ATOM   2154  HB3 ARG   143      45.772  44.606  41.301  1.00  0.00           H
ATOM   2155  CG  ARG   143      44.062  45.525  40.358  1.00  0.00           C
ATOM   2156  HG2 ARG   143      44.441  46.333  39.732  1.00  0.00           H
ATOM   2157  HG3 ARG   143      43.151  45.239  39.831  1.00  0.00           H
ATOM   2158  CD  ARG   143      43.742  46.161  41.688  1.00  0.00           C
ATOM   2159  HD2 ARG   143      43.524  45.468  42.500  1.00  0.00           H
ATOM   2160  HD3 ARG   143      44.709  46.622  41.888  1.00  0.00           H
ATOM   2161  NE  ARG   143      42.752  47.282  41.542  1.00  0.00           N
ATOM   2162  HE  ARG   143      41.830  46.945  41.776  1.00  0.00           H
ATOM   2163  CZ  ARG   143      42.849  48.528  41.277  1.00  0.00           C
ATOM   2164  NH1 ARG   143      41.727  49.216  41.331  1.00  0.00           N
ATOM   2165 HH11 ARG   143      40.807  48.836  41.503  1.00  0.00           H
ATOM   2166 HH12 ARG   143      41.865  50.200  41.146  1.00  0.00           H
ATOM   2167  NH2 ARG   143      43.928  49.147  40.951  1.00  0.00           N
ATOM   2168 HH21 ARG   143      44.790  48.630  40.854  1.00  0.00           H
ATOM   2169 HH22 ARG   143      43.955  50.155  40.883  1.00  0.00           H
ATOM   2170  C   ARG   143      44.781  43.296  38.343  1.00  0.00           C
ATOM   2171  O   ARG   143      44.451  43.866  37.289  1.00  0.00           O
ATOM   2172  N   THR   144      44.412  42.069  38.606  1.00  0.00           N
ATOM   2173  H   THR   144      44.616  41.752  39.544  1.00  0.00           H
ATOM   2174  CA  THR   144      43.671  41.056  37.723  1.00  0.00           C
ATOM   2175  HA  THR   144      43.136  41.589  36.938  1.00  0.00           H
ATOM   2176  CB  THR   144      44.673  40.251  36.878  1.00  0.00           C
ATOM   2177  HB  THR   144      45.364  40.996  36.483  1.00  0.00           H
ATOM   2178  CG2 THR   144      45.360  39.182  37.733  1.00  0.00           C
ATOM   2179 HG21 THR   144      46.293  38.880  37.258  1.00  0.00           H
ATOM   2180 HG22 THR   144      45.649  39.461  38.746  1.00  0.00           H
ATOM   2181 HG23 THR   144      44.663  38.375  37.957  1.00  0.00           H
ATOM   2182  OG1 THR   144      44.030  39.651  35.778  1.00  0.00           O
ATOM   2183  HG1 THR   144      43.652  40.319  35.202  1.00  0.00           H
ATOM   2184  C   THR   144      42.657  40.193  38.372  1.00  0.00           C
ATOM   2185  O   THR   144      42.252  40.617  39.442  1.00  0.00           O
ATOM   2186  N   GLN   145      42.111  39.152  37.740  1.00  0.00           N
ATOM   2187  H   GLN   145      42.564  38.917  36.869  1.00  0.00           H
ATOM   2188  CA  GLN   145      40.796  38.549  38.118  1.00  0.00           C
ATOM   2189  HA  GLN   145      39.980  39.268  38.056  1.00  0.00           H
ATOM   2190  CB  GLN   145      40.551  37.335  37.195  1.00  0.00           C
ATOM   2191  HB2 GLN   145      41.408  36.661  37.224  1.00  0.00           H
ATOM   2192  HB3 GLN   145      39.625  36.847  37.499  1.00  0.00           H
ATOM   2193  CG  GLN   145      40.391  37.598  35.737  1.00  0.00           C
ATOM   2194  HG2 GLN   145      39.561  38.263  35.501  1.00  0.00           H
ATOM   2195  HG3 GLN   145      41.275  38.101  35.344  1.00  0.00           H
ATOM   2196  CD  GLN   145      40.265  36.332  34.925  1.00  0.00           C
ATOM   2197  OE1 GLN   145      41.223  35.836  34.398  1.00  0.00           O
ATOM   2198  NE2 GLN   145      39.130  35.687  35.057  1.00  0.00           N
ATOM   2199 HE21 GLN   145      38.536  36.143  35.735  1.00  0.00           H
ATOM   2200 HE22 GLN   145      39.134  34.679  35.022  1.00  0.00           H
ATOM   2201  C   GLN   145      40.610  38.042  39.506  1.00  0.00           C
ATOM   2202  O   GLN   145      39.510  38.107  40.083  1.00  0.00           O
ATOM   2203  N   GLU   146      41.600  37.426  40.128  1.00  0.00           N
ATOM   2204  H   GLU   146      42.548  37.302  39.802  1.00  0.00           H
ATOM   2205  CA  GLU   146      41.384  36.563  41.375  1.00  0.00           C
ATOM   2206  HA  GLU   146      42.393  36.178  41.525  1.00  0.00           H
ATOM   2207  CB  GLU   146      41.042  37.491  42.575  1.00  0.00           C
ATOM   2208  HB2 GLU   146      39.987  37.768  42.596  1.00  0.00           H
ATOM   2209  HB3 GLU   146      41.118  36.870  43.467  1.00  0.00           H
ATOM   2210  CG  GLU   146      41.908  38.784  42.718  1.00  0.00           C
ATOM   2211  HG2 GLU   146      41.836  39.335  41.781  1.00  0.00           H
ATOM   2212  HG3 GLU   146      41.499  39.489  43.441  1.00  0.00           H
ATOM   2213  CD  GLU   146      43.422  38.450  43.012  1.00  0.00           C
ATOM   2214  OE1 GLU   146      43.811  37.314  43.453  1.00  0.00           O
ATOM   2215  OE2 GLU   146      44.213  39.457  42.825  1.00  0.00           O
ATOM   2216  C   GLU   146      40.505  35.371  41.027  1.00  0.00           C
ATOM   2217  O   GLU   146      39.593  35.065  41.799  1.00  0.00           O
ATOM   2218  N   SER   147      40.509  34.758  39.865  1.00  0.00           N
ATOM   2219  H   SER   147      41.232  35.088  39.241  1.00  0.00           H
ATOM   2220  CA  SER   147      39.658  33.775  39.333  1.00  0.00           C
ATOM   2221  HA  SER   147      39.442  32.987  40.054  1.00  0.00           H
ATOM   2222  CB  SER   147      38.280  34.423  39.008  1.00  0.00           C
ATOM   2223  HB2 SER   147      38.448  35.443  38.660  1.00  0.00           H
ATOM   2224  HB3 SER   147      37.651  33.834  38.341  1.00  0.00           H
ATOM   2225  OG  SER   147      37.467  34.511  40.137  1.00  0.00           O
ATOM   2226  HG  SER   147      38.149  34.741  40.772  1.00  0.00           H
ATOM   2227  C   SER   147      40.218  33.101  38.015  1.00  0.00           C
ATOM   2228  O   SER   147      41.194  33.548  37.448  1.00  0.00           O
ATOM   2229  N   GLH   148      39.540  32.007  37.607  1.00  0.00           N
ATOM   2230  H   GLH   148      38.985  31.523  38.299  1.00  0.00           H
ATOM   2231  CA  GLH   148      39.714  31.352  36.277  1.00  0.00           C
ATOM   2232  HA  GLH   148      40.666  30.822  36.269  1.00  0.00           H
ATOM   2233  CB  GLH   148      38.691  30.176  36.185  1.00  0.00           C
ATOM   2234  HB2 GLH   148      39.004  29.484  36.968  1.00  0.00           H
ATOM   2235  HB3 GLH   148      37.755  30.621  36.522  1.00  0.00           H
ATOM   2236  CG  GLH   148      38.612  29.429  34.812  1.00  0.00           C
ATOM   2237  HG2 GLH   148      38.210  30.133  34.084  1.00  0.00           H
ATOM   2238  HG3 GLH   148      39.635  29.181  34.529  1.00  0.00           H
ATOM   2239  CD  GLH   148      37.741  28.151  34.687  1.00  0.00           C
ATOM   2240  OE1 GLH   148      36.764  27.860  35.417  1.00  0.00           O
ATOM   2241  OE2 GLH   148      38.126  27.332  33.738  1.00  0.00           O
ATOM   2242  HE2 GLH   148      37.491  26.613  33.769  1.00  0.00           H
ATOM   2243  C   GLH   148      39.722  32.232  35.037  1.00  0.00           C
ATOM   2244  O   GLH   148      38.730  32.833  34.676  1.00  0.00           O
ATOM   2245  N   CYX   149      40.841  32.299  34.294  1.00  0.00           N
ATOM   2246  H   CYX   149      41.566  31.628  34.503  1.00  0.00           H
ATOM   2247  CA  CYX   149      40.910  32.794  32.914  1.00  0.00           C
ATOM   2248  HA  CYX   149      40.335  33.720  32.897  1.00  0.00           H
ATOM   2249  CB  CYX   149      42.276  33.236  32.433  1.00  0.00           C
ATOM   2250  HB2 CYX   149      42.279  33.217  31.343  1.00  0.00           H
ATOM   2251  HB3 CYX   149      42.317  34.317  32.567  1.00  0.00           H
ATOM   2252  SG  CYX   149      43.696  32.422  33.101  1.00  0.00           S
ATOM   2253  C   CYX   149      40.196  31.877  31.850  1.00  0.00           C
ATOM   2254  O   CYX   149      40.252  30.667  32.014  1.00  0.00           O
ATOM   2255  N   ALA   150      39.519  32.569  30.901  1.00  0.00           N
ATOM   2256  H   ALA   150      39.574  33.573  30.806  1.00  0.00           H
ATOM   2257  CA  ALA   150      38.818  31.742  29.886  1.00  0.00           C
ATOM   2258  HA  ALA   150      38.439  30.854  30.391  1.00  0.00           H
ATOM   2259  CB  ALA   150      37.594  32.512  29.436  1.00  0.00           C
ATOM   2260  HB1 ALA   150      36.983  32.699  30.320  1.00  0.00           H
ATOM   2261  HB2 ALA   150      37.962  33.418  28.957  1.00  0.00           H
ATOM   2262  HB3 ALA   150      37.088  31.890  28.698  1.00  0.00           H
ATOM   2263  C   ALA   150      39.794  31.372  28.732  1.00  0.00           C
ATOM   2264  O   ALA   150      40.646  32.201  28.470  1.00  0.00           O
ATOM   2265  N   CYX   151      39.460  30.342  27.970  1.00  0.00           N
ATOM   2266  H   CYX   151      38.755  29.662  28.216  1.00  0.00           H
ATOM   2267  CA  CYX   151      40.218  30.012  26.696  1.00  0.00           C
ATOM   2268  HA  CYX   151      40.690  30.960  26.440  1.00  0.00           H
ATOM   2269  CB  CYX   151      41.340  28.882  26.872  1.00  0.00           C
ATOM   2270  HB2 CYX   151      40.716  27.993  26.962  1.00  0.00           H
ATOM   2271  HB3 CYX   151      41.898  28.850  25.936  1.00  0.00           H
ATOM   2272  SG  CYX   151      42.503  29.129  28.266  1.00  0.00           S
ATOM   2273  C   CYX   151      39.268  29.655  25.533  1.00  0.00           C
ATOM   2274  O   CYX   151      38.220  29.029  25.757  1.00  0.00           O
ATOM   2275  N   VAL   152      39.667  30.158  24.355  1.00  0.00           N
ATOM   2276  H   VAL   152      40.586  30.567  24.265  1.00  0.00           H
ATOM   2277  CA  VAL   152      39.032  29.938  23.024  1.00  0.00           C
ATOM   2278  HA  VAL   152      38.318  29.136  23.215  1.00  0.00           H
ATOM   2279  CB  VAL   152      38.175  31.206  22.541  1.00  0.00           C
ATOM   2280  HB  VAL   152      38.755  32.073  22.228  1.00  0.00           H
ATOM   2281  CG1 VAL   152      37.335  30.739  21.341  1.00  0.00           C
ATOM   2282 HG11 VAL   152      36.738  29.876  21.632  1.00  0.00           H
ATOM   2283 HG12 VAL   152      36.666  31.531  21.005  1.00  0.00           H
ATOM   2284 HG13 VAL   152      37.879  30.537  20.418  1.00  0.00           H
ATOM   2285  CG2 VAL   152      37.209  31.599  23.626  1.00  0.00           C
ATOM   2286 HG21 VAL   152      36.590  32.445  23.331  1.00  0.00           H
ATOM   2287 HG22 VAL   152      36.610  30.785  24.035  1.00  0.00           H
ATOM   2288 HG23 VAL   152      37.752  32.021  24.473  1.00  0.00           H
ATOM   2289  C   VAL   152      40.003  29.533  21.998  1.00  0.00           C
ATOM   2290  O   VAL   152      40.973  30.239  21.737  1.00  0.00           O
ATOM   2291  N   ASN   153      39.751  28.393  21.329  1.00  0.00           N
ATOM   2292  H   ASN   153      39.008  27.752  21.566  1.00  0.00           H
ATOM   2293  CA  ASN   153      40.620  27.943  20.212  1.00  0.00           C
ATOM   2294  HA  ASN   153      40.271  26.970  19.866  1.00  0.00           H
ATOM   2295  CB  ASN   153      40.412  28.943  18.981  1.00  0.00           C
ATOM   2296  HB2 ASN   153      39.367  29.163  18.760  1.00  0.00           H
ATOM   2297  HB3 ASN   153      41.040  29.824  19.113  1.00  0.00           H
ATOM   2298  CG  ASN   153      41.010  28.203  17.746  1.00  0.00           C
ATOM   2299  OD1 ASN   153      40.769  27.006  17.606  1.00  0.00           O
ATOM   2300  ND2 ASN   153      41.798  28.825  16.865  1.00  0.00           N
ATOM   2301 HD21 ASN   153      42.219  28.354  16.076  1.00  0.00           H
ATOM   2302 HD22 ASN   153      42.037  29.800  16.970  1.00  0.00           H
ATOM   2303  C   ASN   153      42.088  27.810  20.642  1.00  0.00           C
ATOM   2304  O   ASN   153      43.036  28.287  19.978  1.00  0.00           O
ATOM   2305  N   GLY   154      42.393  27.391  21.876  1.00  0.00           N
ATOM   2306  H   GLY   154      41.617  27.127  22.468  1.00  0.00           H
ATOM   2307  CA  GLY   154      43.776  27.263  22.540  1.00  0.00           C
ATOM   2308  HA2 GLY   154      43.713  26.580  23.387  1.00  0.00           H
ATOM   2309  HA3 GLY   154      44.506  26.943  21.797  1.00  0.00           H
ATOM   2310  C   GLY   154      44.357  28.543  23.115  1.00  0.00           C
ATOM   2311  O   GLY   154      45.450  28.505  23.768  1.00  0.00           O
ATOM   2312  N   SER   155      43.798  29.675  22.711  1.00  0.00           N
ATOM   2313  H   SER   155      42.906  29.556  22.253  1.00  0.00           H
ATOM   2314  CA  SER   155      44.274  31.020  23.074  1.00  0.00           C
ATOM   2315  HA  SER   155      45.311  31.090  23.403  1.00  0.00           H
ATOM   2316  CB  SER   155      44.022  31.976  21.863  1.00  0.00           C
ATOM   2317  HB2 SER   155      44.778  32.734  22.070  1.00  0.00           H
ATOM   2318  HB3 SER   155      44.283  31.500  20.918  1.00  0.00           H
ATOM   2319  OG  SER   155      42.757  32.451  21.722  1.00  0.00           O
ATOM   2320  HG  SER   155      42.061  31.789  21.684  1.00  0.00           H
ATOM   2321  C   SER   155      43.441  31.320  24.281  1.00  0.00           C
ATOM   2322  O   SER   155      42.281  30.883  24.488  1.00  0.00           O
ATOM   2323  N   CYX   156      44.019  32.028  25.213  1.00  0.00           N
ATOM   2324  H   CYX   156      44.937  32.392  25.000  1.00  0.00           H
ATOM   2325  CA  CYX   156      43.507  32.270  26.548  1.00  0.00           C
ATOM   2326  HA  CYX   156      42.466  31.975  26.676  1.00  0.00           H
ATOM   2327  CB  CYX   156      44.255  31.462  27.587  1.00  0.00           C
ATOM   2328  HB2 CYX   156      45.318  31.697  27.554  1.00  0.00           H
ATOM   2329  HB3 CYX   156      43.843  31.677  28.574  1.00  0.00           H
ATOM   2330  SG  CYX   156      44.209  29.677  27.321  1.00  0.00           S
ATOM   2331  C   CYX   156      43.437  33.751  26.870  1.00  0.00           C
ATOM   2332  O   CYX   156      44.112  34.564  26.259  1.00  0.00           O
ATOM   2333  N   PHE   157      42.531  34.174  27.759  1.00  0.00           N
ATOM   2334  H   PHE   157      42.027  33.409  28.183  1.00  0.00           H
ATOM   2335  CA  PHE   157      42.026  35.566  27.857  1.00  0.00           C
ATOM   2336  HA  PHE   157      42.666  36.266  27.320  1.00  0.00           H
ATOM   2337  CB  PHE   157      40.614  35.554  27.211  1.00  0.00           C
ATOM   2338  HB2 PHE   157      39.990  34.803  27.694  1.00  0.00           H
ATOM   2339  HB3 PHE   157      40.206  36.545  27.410  1.00  0.00           H
ATOM   2340  CG  PHE   157      40.518  35.257  25.775  1.00  0.00           C
ATOM   2341  CD1 PHE   157      40.639  33.948  25.263  1.00  0.00           C
ATOM   2342  HD1 PHE   157      40.879  33.191  25.995  1.00  0.00           H
ATOM   2343  CE1 PHE   157      40.413  33.710  23.912  1.00  0.00           C
ATOM   2344  HE1 PHE   157      40.453  32.669  23.625  1.00  0.00           H
ATOM   2345  CZ  PHE   157      40.227  34.747  22.993  1.00  0.00           C
ATOM   2346  HZ  PHE   157      40.172  34.456  21.953  1.00  0.00           H
ATOM   2347  CE2 PHE   157      40.023  36.061  23.507  1.00  0.00           C
ATOM   2348  HE2 PHE   157      39.823  36.835  22.781  1.00  0.00           H
ATOM   2349  CD2 PHE   157      40.194  36.296  24.866  1.00  0.00           C
ATOM   2350  HD2 PHE   157      40.124  37.279  25.306  1.00  0.00           H
ATOM   2351  C   PHE   157      41.843  35.947  29.321  1.00  0.00           C
ATOM   2352  O   PHE   157      41.366  35.152  30.147  1.00  0.00           O
ATOM   2353  N   THR   158      42.012  37.259  29.477  1.00  0.00           N
ATOM   2354  H   THR   158      42.217  37.757  28.622  1.00  0.00           H
ATOM   2355  CA  THR   158      41.916  37.797  30.861  1.00  0.00           C
ATOM   2356  HA  THR   158      41.178  37.251  31.449  1.00  0.00           H
ATOM   2357  CB  THR   158      43.231  37.420  31.538  1.00  0.00           C
ATOM   2358  HB  THR   158      43.521  36.391  31.333  1.00  0.00           H
ATOM   2359  CG2 THR   158      44.411  38.390  31.243  1.00  0.00           C
ATOM   2360 HG21 THR   158      45.279  38.089  31.830  1.00  0.00           H
ATOM   2361 HG22 THR   158      44.585  38.239  30.178  1.00  0.00           H
ATOM   2362 HG23 THR   158      44.213  39.446  31.429  1.00  0.00           H
ATOM   2363  OG1 THR   158      43.145  37.364  32.957  1.00  0.00           O
ATOM   2364  HG1 THR   158      42.591  36.632  33.238  1.00  0.00           H
ATOM   2365  C   THR   158      41.647  39.320  30.941  1.00  0.00           C
ATOM   2366  O   THR   158      41.662  39.936  29.893  1.00  0.00           O
ATOM   2367  N   VAL   159      41.397  39.862  32.138  1.00  0.00           N
ATOM   2368  H   VAL   159      41.312  39.306  32.976  1.00  0.00           H
ATOM   2369  CA  VAL   159      41.137  41.301  32.340  1.00  0.00           C
ATOM   2370  HA  VAL   159      41.380  41.954  31.502  1.00  0.00           H
ATOM   2371  CB  VAL   159      39.691  41.618  32.695  1.00  0.00           C
ATOM   2372  HB  VAL   159      39.500  41.565  33.766  1.00  0.00           H
ATOM   2373  CG1 VAL   159      39.169  43.030  32.274  1.00  0.00           C
ATOM   2374 HG11 VAL   159      38.170  43.230  32.660  1.00  0.00           H
ATOM   2375 HG12 VAL   159      39.740  43.859  32.690  1.00  0.00           H
ATOM   2376 HG13 VAL   159      39.157  43.168  31.193  1.00  0.00           H
ATOM   2377  CG2 VAL   159      38.670  40.658  31.986  1.00  0.00           C
ATOM   2378 HG21 VAL   159      37.680  41.115  32.012  1.00  0.00           H
ATOM   2379 HG22 VAL   159      39.107  40.593  30.989  1.00  0.00           H
ATOM   2380 HG23 VAL   159      38.695  39.662  32.427  1.00  0.00           H
ATOM   2381  C   VAL   159      41.876  41.905  33.471  1.00  0.00           C
ATOM   2382  O   VAL   159      42.024  41.264  34.454  1.00  0.00           O
ATOM   2383  N   MET   160      42.330  43.114  33.282  1.00  0.00           N
ATOM   2384  H   MET   160      42.312  43.588  32.390  1.00  0.00           H
ATOM   2385  CA  MET   160      43.097  43.785  34.322  1.00  0.00           C
ATOM   2386  HA  MET   160      42.989  43.151  35.202  1.00  0.00           H
ATOM   2387  CB  MET   160      44.651  43.880  33.894  1.00  0.00           C
ATOM   2388  HB2 MET   160      44.674  44.453  32.968  1.00  0.00           H
ATOM   2389  HB3 MET   160      45.185  44.385  34.698  1.00  0.00           H
ATOM   2390  CG  MET   160      45.325  42.528  33.688  1.00  0.00           C
ATOM   2391  HG2 MET   160      45.023  41.951  34.562  1.00  0.00           H
ATOM   2392  HG3 MET   160      44.946  42.165  32.733  1.00  0.00           H
ATOM   2393  SD  MET   160      47.092  42.558  33.331  1.00  0.00           S
ATOM   2394  CE  MET   160      47.347  40.861  32.627  1.00  0.00           C
ATOM   2395  HE1 MET   160      46.853  40.654  31.677  1.00  0.00           H
ATOM   2396  HE2 MET   160      48.395  40.719  32.364  1.00  0.00           H
ATOM   2397  HE3 MET   160      47.101  40.134  33.401  1.00  0.00           H
ATOM   2398  C   MET   160      42.571  45.209  34.629  1.00  0.00           C
ATOM   2399  O   MET   160      41.852  45.786  33.789  1.00  0.00           O
ATOM   2400  N   THR   161      42.871  45.821  35.766  1.00  0.00           N
ATOM   2401  H   THR   161      43.368  45.231  36.418  1.00  0.00           H
ATOM   2402  CA  THR   161      42.661  47.242  36.193  1.00  0.00           C
ATOM   2403  HA  THR   161      42.302  47.829  35.348  1.00  0.00           H
ATOM   2404  CB  THR   161      41.622  47.301  37.291  1.00  0.00           C
ATOM   2405  HB  THR   161      41.871  46.684  38.154  1.00  0.00           H
ATOM   2406  CG2 THR   161      41.147  48.672  37.732  1.00  0.00           C
ATOM   2407 HG21 THR   161      41.843  49.032  38.489  1.00  0.00           H
ATOM   2408 HG22 THR   161      41.236  49.452  36.975  1.00  0.00           H
ATOM   2409 HG23 THR   161      40.183  48.681  38.240  1.00  0.00           H
ATOM   2410  OG1 THR   161      40.388  46.734  36.828  1.00  0.00           O
ATOM   2411  HG1 THR   161      39.645  47.002  37.375  1.00  0.00           H
ATOM   2412  C   THR   161      43.903  47.907  36.782  1.00  0.00           C
ATOM   2413  O   THR   161      44.745  47.293  37.452  1.00  0.00           O
ATOM   2414  N   ASP   162      44.000  49.153  36.575  1.00  0.00           N
ATOM   2415  H   ASP   162      43.326  49.446  35.880  1.00  0.00           H
ATOM   2416  CA  ASP   162      45.079  50.036  37.047  1.00  0.00           C
ATOM   2417  HA  ASP   162      45.401  49.658  38.016  1.00  0.00           H
ATOM   2418  CB  ASP   162      46.239  50.031  36.077  1.00  0.00           C
ATOM   2419  HB2 ASP   162      46.603  49.005  36.039  1.00  0.00           H
ATOM   2420  HB3 ASP   162      45.816  50.356  35.128  1.00  0.00           H
ATOM   2421  CG  ASP   162      47.543  50.818  36.396  1.00  0.00           C
ATOM   2422  OD1 ASP   162      48.424  50.705  35.510  1.00  0.00           O
ATOM   2423  OD2 ASP   162      47.683  51.479  37.425  1.00  0.00           O
ATOM   2424  C   ASP   162      44.407  51.427  37.401  1.00  0.00           C
ATOM   2425  O   ASP   162      43.636  51.902  36.598  1.00  0.00           O
ATOM   2426  N   GLY   163      44.641  52.018  38.558  1.00  0.00           N
ATOM   2427  H   GLY   163      45.300  51.648  39.228  1.00  0.00           H
ATOM   2428  CA  GLY   163      43.925  53.172  39.177  1.00  0.00           C
ATOM   2429  HA2 GLY   163      44.680  53.948  39.311  1.00  0.00           H
ATOM   2430  HA3 GLY   163      43.140  53.481  38.487  1.00  0.00           H
ATOM   2431  C   GLY   163      43.250  52.953  40.523  1.00  0.00           C
ATOM   2432  O   GLY   163      43.336  51.848  41.057  1.00  0.00           O
ATOM   2433  N   PRO   164      42.611  54.038  41.077  1.00  0.00           N
ATOM   2434  CD  PRO   164      42.471  55.333  40.417  1.00  0.00           C
ATOM   2435  HD2 PRO   164      41.561  55.262  39.822  1.00  0.00           H
ATOM   2436  HD3 PRO   164      43.414  55.619  39.951  1.00  0.00           H
ATOM   2437  CG  PRO   164      42.110  56.278  41.510  1.00  0.00           C
ATOM   2438  HG2 PRO   164      41.414  57.036  41.150  1.00  0.00           H
ATOM   2439  HG3 PRO   164      43.028  56.690  41.926  1.00  0.00           H
ATOM   2440  CB  PRO   164      41.289  55.396  42.437  1.00  0.00           C
ATOM   2441  HB2 PRO   164      40.282  55.292  42.035  1.00  0.00           H
ATOM   2442  HB3 PRO   164      41.241  55.788  43.453  1.00  0.00           H
ATOM   2443  CA  PRO   164      41.988  54.034  42.360  1.00  0.00           C
ATOM   2444  HA  PRO   164      42.813  54.035  43.072  1.00  0.00           H
ATOM   2445  C   PRO   164      40.952  52.934  42.659  1.00  0.00           C
ATOM   2446  O   PRO   164      40.407  52.405  41.728  1.00  0.00           O
ATOM   2447  N   SER   165      40.586  52.740  43.945  1.00  0.00           N
ATOM   2448  H   SER   165      41.086  53.222  44.677  1.00  0.00           H
ATOM   2449  CA  SER   165      39.256  52.114  44.197  1.00  0.00           C
ATOM   2450  HA  SER   165      39.026  51.249  43.574  1.00  0.00           H
ATOM   2451  CB  SER   165      39.120  51.830  45.671  1.00  0.00           C
ATOM   2452  HB2 SER   165      39.232  52.716  46.296  1.00  0.00           H
ATOM   2453  HB3 SER   165      38.206  51.276  45.887  1.00  0.00           H
ATOM   2454  OG  SER   165      40.136  51.001  46.049  1.00  0.00           O
ATOM   2455  HG  SER   165      40.972  51.457  46.167  1.00  0.00           H
ATOM   2456  C   SER   165      38.106  53.056  43.988  1.00  0.00           C
ATOM   2457  O   SER   165      37.017  52.643  43.611  1.00  0.00           O
ATOM   2458  N   ASN   166      38.272  54.341  44.299  1.00  0.00           N
ATOM   2459  H   ASN   166      39.069  54.554  44.880  1.00  0.00           H
ATOM   2460  CA  ASN   166      37.190  55.362  44.076  1.00  0.00           C
ATOM   2461  HA  ASN   166      36.291  54.975  43.599  1.00  0.00           H
ATOM   2462  CB  ASN   166      36.797  55.876  45.504  1.00  0.00           C
ATOM   2463  HB2 ASN   166      37.695  56.292  45.962  1.00  0.00           H
ATOM   2464  HB3 ASN   166      36.044  56.662  45.449  1.00  0.00           H
ATOM   2465  CG  ASN   166      36.211  54.742  46.341  1.00  0.00           C
ATOM   2466  OD1 ASN   166      35.063  54.304  46.190  1.00  0.00           O
ATOM   2467  ND2 ASN   166      36.935  54.361  47.359  1.00  0.00           N
ATOM   2468 HD21 ASN   166      36.534  53.746  48.053  1.00  0.00           H
ATOM   2469 HD22 ASN   166      37.862  54.737  47.494  1.00  0.00           H
ATOM   2470  C   ASN   166      37.648  56.527  43.186  1.00  0.00           C
ATOM   2471  O   ASN   166      38.271  57.501  43.713  1.00  0.00           O
ATOM   2472  N   GLY   167      37.507  56.397  41.879  1.00  0.00           N
ATOM   2473  H   GLY   167      36.994  55.581  41.575  1.00  0.00           H
ATOM   2474  CA  GLY   167      37.997  57.281  40.841  1.00  0.00           C
ATOM   2475  HA2 GLY   167      37.494  58.249  40.868  1.00  0.00           H
ATOM   2476  HA3 GLY   167      39.073  57.373  40.982  1.00  0.00           H
ATOM   2477  C   GLY   167      37.847  56.610  39.472  1.00  0.00           C
ATOM   2478  O   GLY   167      37.397  55.488  39.295  1.00  0.00           O
ATOM   2479  N   GLN   168      38.198  57.320  38.386  1.00  0.00           N
ATOM   2480  H   GLN   168      38.535  58.231  38.665  1.00  0.00           H
ATOM   2481  CA  GLN   168      38.076  56.878  36.977  1.00  0.00           C
ATOM   2482  HA  GLN   168      37.246  56.172  36.953  1.00  0.00           H
ATOM   2483  CB  GLN   168      37.769  58.048  35.977  1.00  0.00           C
ATOM   2484  HB2 GLN   168      36.925  58.638  36.336  1.00  0.00           H
ATOM   2485  HB3 GLN   168      38.607  58.743  36.041  1.00  0.00           H
ATOM   2486  CG  GLN   168      37.470  57.612  34.537  1.00  0.00           C
ATOM   2487  HG2 GLN   168      37.073  58.529  34.100  1.00  0.00           H
ATOM   2488  HG3 GLN   168      38.351  57.267  33.996  1.00  0.00           H
ATOM   2489  CD  GLN   168      36.392  56.590  34.367  1.00  0.00           C
ATOM   2490  OE1 GLN   168      35.149  56.856  34.185  1.00  0.00           O
ATOM   2491  NE2 GLN   168      36.845  55.336  34.442  1.00  0.00           N
ATOM   2492 HE21 GLN   168      37.813  55.046  34.418  1.00  0.00           H
ATOM   2493 HE22 GLN   168      36.153  54.604  34.367  1.00  0.00           H
ATOM   2494  C   GLN   168      39.407  56.137  36.579  1.00  0.00           C
ATOM   2495  O   GLN   168      40.284  56.771  35.949  1.00  0.00           O
ATOM   2496  N   ALA   169      39.472  54.879  36.932  1.00  0.00           N
ATOM   2497  H   ALA   169      38.674  54.522  37.436  1.00  0.00           H
ATOM   2498  CA  ALA   169      40.617  53.989  36.703  1.00  0.00           C
ATOM   2499  HA  ALA   169      41.508  54.612  36.789  1.00  0.00           H
ATOM   2500  CB  ALA   169      40.637  52.955  37.801  1.00  0.00           C
ATOM   2501  HB1 ALA   169      40.663  53.376  38.807  1.00  0.00           H
ATOM   2502  HB2 ALA   169      39.734  52.348  37.725  1.00  0.00           H
ATOM   2503  HB3 ALA   169      41.497  52.289  37.735  1.00  0.00           H
ATOM   2504  C   ALA   169      40.614  53.513  35.232  1.00  0.00           C
ATOM   2505  O   ALA   169      39.655  53.904  34.481  1.00  0.00           O
ATOM   2506  N   SER   170      41.647  52.746  34.771  1.00  0.00           N
ATOM   2507  H   SER   170      42.350  52.382  35.398  1.00  0.00           H
ATOM   2508  CA  SER   170      41.714  52.329  33.419  1.00  0.00           C
ATOM   2509  HA  SER   170      40.835  52.731  32.914  1.00  0.00           H
ATOM   2510  CB  SER   170      42.946  53.026  32.759  1.00  0.00           C
ATOM   2511  HB2 SER   170      42.886  54.114  32.800  1.00  0.00           H
ATOM   2512  HB3 SER   170      43.862  52.737  33.274  1.00  0.00           H
ATOM   2513  OG  SER   170      42.972  52.602  31.396  1.00  0.00           O
ATOM   2514  HG  SER   170      42.900  53.404  30.872  1.00  0.00           H
ATOM   2515  C   SER   170      41.716  50.769  33.420  1.00  0.00           C
ATOM   2516  O   SER   170      42.341  50.103  34.297  1.00  0.00           O
ATOM   2517  N   TYR   171      40.951  50.201  32.484  1.00  0.00           N
ATOM   2518  H   TYR   171      40.578  50.786  31.750  1.00  0.00           H
ATOM   2519  CA  TYR   171      40.587  48.773  32.472  1.00  0.00           C
ATOM   2520  HA  TYR   171      41.137  48.176  33.199  1.00  0.00           H
ATOM   2521  CB  TYR   171      39.141  48.620  32.894  1.00  0.00           C
ATOM   2522  HB2 TYR   171      38.548  48.712  31.984  1.00  0.00           H
ATOM   2523  HB3 TYR   171      38.912  47.602  33.210  1.00  0.00           H
ATOM   2524  CG  TYR   171      38.494  49.549  33.888  1.00  0.00           C
ATOM   2525  CD1 TYR   171      37.733  50.569  33.358  1.00  0.00           C
ATOM   2526  HD1 TYR   171      37.463  50.698  32.320  1.00  0.00           H
ATOM   2527  CE1 TYR   171      37.271  51.634  34.247  1.00  0.00           C
ATOM   2528  HE1 TYR   171      36.654  52.461  33.934  1.00  0.00           H
ATOM   2529  CZ  TYR   171      37.638  51.669  35.594  1.00  0.00           C
ATOM   2530  OH  TYR   171      37.323  52.652  36.445  1.00  0.00           O
ATOM   2531  HH  TYR   171      36.438  52.968  36.242  1.00  0.00           H
ATOM   2532  CE2 TYR   171      38.482  50.595  36.109  1.00  0.00           C
ATOM   2533  HE2 TYR   171      38.824  50.537  37.132  1.00  0.00           H
ATOM   2534  CD2 TYR   171      38.814  49.532  35.262  1.00  0.00           C
ATOM   2535  HD2 TYR   171      39.445  48.753  35.665  1.00  0.00           H
ATOM   2536  C   TYR   171      40.976  48.198  31.168  1.00  0.00           C
ATOM   2537  O   TYR   171      40.658  48.800  30.156  1.00  0.00           O
ATOM   2538  N   LYS   172      41.551  46.953  31.168  1.00  0.00           N
ATOM   2539  H   LYS   172      41.971  46.507  31.971  1.00  0.00           H
ATOM   2540  CA  LYS   172      42.034  46.395  29.897  1.00  0.00           C
ATOM   2541  HA  LYS   172      41.606  46.949  29.063  1.00  0.00           H
ATOM   2542  CB  LYS   172      43.508  46.862  29.770  1.00  0.00           C
ATOM   2543  HB2 LYS   172      43.508  47.939  29.942  1.00  0.00           H
ATOM   2544  HB3 LYS   172      44.183  46.462  30.527  1.00  0.00           H
ATOM   2545  CG  LYS   172      44.109  46.595  28.350  1.00  0.00           C
ATOM   2546  HG2 LYS   172      44.450  45.560  28.314  1.00  0.00           H
ATOM   2547  HG3 LYS   172      43.249  46.621  27.681  1.00  0.00           H
ATOM   2548  CD  LYS   172      45.135  47.591  27.926  1.00  0.00           C
ATOM   2549  HD2 LYS   172      45.544  47.231  26.983  1.00  0.00           H
ATOM   2550  HD3 LYS   172      44.676  48.575  27.830  1.00  0.00           H
ATOM   2551  CE  LYS   172      46.352  47.545  28.830  1.00  0.00           C
ATOM   2552  HE2 LYS   172      46.149  47.869  29.851  1.00  0.00           H
ATOM   2553  HE3 LYS   172      46.607  46.496  28.983  1.00  0.00           H
ATOM   2554  NZ  LYS   172      47.506  48.280  28.229  1.00  0.00           N
ATOM   2555  HZ1 LYS   172      47.269  49.250  28.079  1.00  0.00           H
ATOM   2556  HZ2 LYS   172      48.354  48.231  28.776  1.00  0.00           H
ATOM   2557  HZ3 LYS   172      47.662  47.969  27.280  1.00  0.00           H
ATOM   2558  C   LYS   172      41.864  44.881  29.739  1.00  0.00           C
ATOM   2559  O   LYS   172      42.278  44.163  30.678  1.00  0.00           O
ATOM   2560  N   ILE   173      41.310  44.471  28.549  1.00  0.00           N
ATOM   2561  H   ILE   173      41.027  45.185  27.893  1.00  0.00           H
ATOM   2562  CA  ILE   173      41.157  42.993  28.173  1.00  0.00           C
ATOM   2563  HA  ILE   173      41.117  42.417  29.098  1.00  0.00           H
ATOM   2564  CB  ILE   173      39.870  42.665  27.494  1.00  0.00           C
ATOM   2565  HB  ILE   173      39.992  41.807  26.833  1.00  0.00           H
ATOM   2566  CG2 ILE   173      38.822  42.566  28.511  1.00  0.00           C
ATOM   2567 HG21 ILE   173      39.004  41.705  29.154  1.00  0.00           H
ATOM   2568 HG22 ILE   173      38.780  43.533  29.012  1.00  0.00           H
ATOM   2569 HG23 ILE   173      37.811  42.357  28.162  1.00  0.00           H
ATOM   2570  CG1 ILE   173      39.396  43.594  26.366  1.00  0.00           C
ATOM   2571 HG12 ILE   173      39.108  44.540  26.826  1.00  0.00           H
ATOM   2572 HG13 ILE   173      40.258  43.741  25.715  1.00  0.00           H
ATOM   2573  CD1 ILE   173      38.243  43.203  25.473  1.00  0.00           C
ATOM   2574 HD11 ILE   173      37.846  44.002  24.846  1.00  0.00           H
ATOM   2575 HD12 ILE   173      38.583  42.355  24.879  1.00  0.00           H
ATOM   2576 HD13 ILE   173      37.309  42.930  25.964  1.00  0.00           H
ATOM   2577  C   ILE   173      42.399  42.564  27.331  1.00  0.00           C
ATOM   2578  O   ILE   173      43.069  43.394  26.698  1.00  0.00           O
ATOM   2579  N   PHE   174      42.742  41.228  27.401  1.00  0.00           N
ATOM   2580  H   PHE   174      42.206  40.631  28.013  1.00  0.00           H
ATOM   2581  CA  PHE   174      43.922  40.646  26.793  1.00  0.00           C
ATOM   2582  HA  PHE   174      44.186  41.258  25.931  1.00  0.00           H
ATOM   2583  CB  PHE   174      44.984  40.533  27.922  1.00  0.00           C
ATOM   2584  HB2 PHE   174      44.479  40.168  28.817  1.00  0.00           H
ATOM   2585  HB3 PHE   174      45.817  39.866  27.697  1.00  0.00           H
ATOM   2586  CG  PHE   174      45.576  41.855  28.439  1.00  0.00           C
ATOM   2587  CD1 PHE   174      44.940  42.553  29.481  1.00  0.00           C
ATOM   2588  HD1 PHE   174      43.905  42.319  29.684  1.00  0.00           H
ATOM   2589  CE1 PHE   174      45.699  43.598  30.168  1.00  0.00           C
ATOM   2590  HE1 PHE   174      45.334  44.135  31.029  1.00  0.00           H
ATOM   2591  CZ  PHE   174      46.997  43.946  29.774  1.00  0.00           C
ATOM   2592  HZ  PHE   174      47.551  44.711  30.298  1.00  0.00           H
ATOM   2593  CE2 PHE   174      47.552  43.299  28.680  1.00  0.00           C
ATOM   2594  HE2 PHE   174      48.477  43.718  28.310  1.00  0.00           H
ATOM   2595  CD2 PHE   174      46.843  42.270  28.034  1.00  0.00           C
ATOM   2596  HD2 PHE   174      47.213  41.714  27.185  1.00  0.00           H
ATOM   2597  C   PHE   174      43.647  39.256  26.257  1.00  0.00           C
ATOM   2598  O   PHE   174      42.855  38.544  26.886  1.00  0.00           O
ATOM   2599  N   LYS   175      44.398  38.890  25.209  1.00  0.00           N
ATOM   2600  H   LYS   175      45.079  39.539  24.838  1.00  0.00           H
ATOM   2601  CA  LYS   175      44.326  37.574  24.544  1.00  0.00           C
ATOM   2602  HA  LYS   175      43.878  36.838  25.210  1.00  0.00           H
ATOM   2603  CB  LYS   175      43.707  37.630  23.102  1.00  0.00           C
ATOM   2604  HB2 LYS   175      42.755  38.152  23.196  1.00  0.00           H
ATOM   2605  HB3 LYS   175      44.302  38.287  22.467  1.00  0.00           H
ATOM   2606  CG  LYS   175      43.397  36.263  22.427  1.00  0.00           C
ATOM   2607  HG2 LYS   175      44.367  35.771  22.365  1.00  0.00           H
ATOM   2608  HG3 LYS   175      42.586  35.845  23.024  1.00  0.00           H
ATOM   2609  CD  LYS   175      42.715  36.476  20.999  1.00  0.00           C
ATOM   2610  HD2 LYS   175      41.684  36.796  21.148  1.00  0.00           H
ATOM   2611  HD3 LYS   175      43.256  37.247  20.449  1.00  0.00           H
ATOM   2612  CE  LYS   175      42.795  35.217  20.210  1.00  0.00           C
ATOM   2613  HE2 LYS   175      43.847  34.939  20.129  1.00  0.00           H
ATOM   2614  HE3 LYS   175      42.256  34.378  20.648  1.00  0.00           H
ATOM   2615  NZ  LYS   175      42.160  35.383  18.832  1.00  0.00           N
ATOM   2616  HZ1 LYS   175      42.094  34.489  18.366  1.00  0.00           H
ATOM   2617  HZ2 LYS   175      41.234  35.784  18.886  1.00  0.00           H
ATOM   2618  HZ3 LYS   175      42.672  36.052  18.276  1.00  0.00           H
ATOM   2619  C   LYS   175      45.819  37.112  24.416  1.00  0.00           C
ATOM   2620  O   LYS   175      46.660  37.826  23.851  1.00  0.00           O
ATOM   2621  N   MET   176      46.139  35.877  24.897  1.00  0.00           N
ATOM   2622  H   MET   176      45.338  35.322  25.160  1.00  0.00           H
ATOM   2623  CA  MET   176      47.511  35.219  24.888  1.00  0.00           C
ATOM   2624  HA  MET   176      48.135  35.831  24.238  1.00  0.00           H
ATOM   2625  CB  MET   176      48.082  35.062  26.322  1.00  0.00           C
ATOM   2626  HB2 MET   176      47.327  34.442  26.805  1.00  0.00           H
ATOM   2627  HB3 MET   176      49.060  34.582  26.312  1.00  0.00           H
ATOM   2628  CG  MET   176      48.246  36.447  27.027  1.00  0.00           C
ATOM   2629  HG2 MET   176      49.325  36.598  27.004  1.00  0.00           H
ATOM   2630  HG3 MET   176      47.855  37.249  26.400  1.00  0.00           H
ATOM   2631  SD  MET   176      47.566  36.725  28.670  1.00  0.00           S
ATOM   2632  CE  MET   176      45.818  36.448  28.235  1.00  0.00           C
ATOM   2633  HE1 MET   176      45.473  37.314  27.671  1.00  0.00           H
ATOM   2634  HE2 MET   176      45.606  35.535  27.677  1.00  0.00           H
ATOM   2635  HE3 MET   176      45.395  36.403  29.239  1.00  0.00           H
ATOM   2636  C   MET   176      47.509  33.877  24.106  1.00  0.00           C
ATOM   2637  O   MET   176      46.518  33.140  24.217  1.00  0.00           O
ATOM   2638  N   GLU   177      48.621  33.504  23.404  1.00  0.00           N
ATOM   2639  H   GLU   177      49.425  34.099  23.535  1.00  0.00           H
ATOM   2640  CA  GLU   177      48.966  32.195  22.925  1.00  0.00           C
ATOM   2641  HA  GLU   177      48.092  31.567  23.092  1.00  0.00           H
ATOM   2642  CB  GLU   177      49.058  32.136  21.377  1.00  0.00           C
ATOM   2643  HB2 GLU   177      49.719  32.836  20.865  1.00  0.00           H
ATOM   2644  HB3 GLU   177      49.450  31.151  21.123  1.00  0.00           H
ATOM   2645  CG  GLU   177      47.670  32.302  20.685  1.00  0.00           C
ATOM   2646  HG2 GLU   177      46.947  31.583  21.069  1.00  0.00           H
ATOM   2647  HG3 GLU   177      47.259  33.287  20.902  1.00  0.00           H
ATOM   2648  CD  GLU   177      47.646  32.127  19.173  1.00  0.00           C
ATOM   2649  OE1 GLU   177      48.258  31.188  18.615  1.00  0.00           O
ATOM   2650  OE2 GLU   177      47.056  32.974  18.455  1.00  0.00           O
ATOM   2651  C   GLU   177      50.267  31.785  23.558  1.00  0.00           C
ATOM   2652  O   GLU   177      51.157  32.686  23.656  1.00  0.00           O
ATOM   2653  N   LYS   178      50.494  30.444  23.791  1.00  0.00           N
ATOM   2654  H   LYS   178      49.795  29.784  23.480  1.00  0.00           H
ATOM   2655  CA  LYS   178      51.836  29.966  24.094  1.00  0.00           C
ATOM   2656  HA  LYS   178      51.654  28.955  24.460  1.00  0.00           H
ATOM   2657  CB  LYS   178      52.685  29.869  22.764  1.00  0.00           C
ATOM   2658  HB2 LYS   178      52.489  30.786  22.208  1.00  0.00           H
ATOM   2659  HB3 LYS   178      53.760  30.003  22.886  1.00  0.00           H
ATOM   2660  CG  LYS   178      52.363  28.671  21.877  1.00  0.00           C
ATOM   2661  HG2 LYS   178      52.671  27.701  22.269  1.00  0.00           H
ATOM   2662  HG3 LYS   178      51.293  28.648  21.673  1.00  0.00           H
ATOM   2663  CD  LYS   178      53.088  28.780  20.512  1.00  0.00           C
ATOM   2664  HD2 LYS   178      52.784  29.739  20.091  1.00  0.00           H
ATOM   2665  HD3 LYS   178      54.152  28.660  20.718  1.00  0.00           H
ATOM   2666  CE  LYS   178      52.618  27.618  19.643  1.00  0.00           C
ATOM   2667  HE2 LYS   178      52.918  26.637  20.011  1.00  0.00           H
ATOM   2668  HE3 LYS   178      51.537  27.474  19.635  1.00  0.00           H
ATOM   2669  NZ  LYS   178      53.153  27.736  18.357  1.00  0.00           N
ATOM   2670  HZ1 LYS   178      54.121  27.985  18.501  1.00  0.00           H
ATOM   2671  HZ2 LYS   178      53.199  26.897  17.797  1.00  0.00           H
ATOM   2672  HZ3 LYS   178      52.652  28.336  17.718  1.00  0.00           H
ATOM   2673  C   LYS   178      52.591  30.798  25.280  1.00  0.00           C
ATOM   2674  O   LYS   178      53.819  30.697  25.318  1.00  0.00           O
ATOM   2675  N   GLY   179      51.819  31.492  26.175  1.00  0.00           N
ATOM   2676  H   GLY   179      50.826  31.304  26.197  1.00  0.00           H
ATOM   2677  CA  GLY   179      52.343  32.360  27.256  1.00  0.00           C
ATOM   2678  HA2 GLY   179      51.618  32.373  28.070  1.00  0.00           H
ATOM   2679  HA3 GLY   179      53.250  31.996  27.741  1.00  0.00           H
ATOM   2680  C   GLY   179      52.749  33.783  26.895  1.00  0.00           C
ATOM   2681  O   GLY   179      53.301  34.434  27.772  1.00  0.00           O
ATOM   2682  N   LYS   180      52.496  34.311  25.707  1.00  0.00           N
ATOM   2683  H   LYS   180      51.884  33.905  25.014  1.00  0.00           H
ATOM   2684  CA  LYS   180      52.717  35.752  25.442  1.00  0.00           C
ATOM   2685  HA  LYS   180      52.910  36.364  26.323  1.00  0.00           H
ATOM   2686  CB  LYS   180      53.946  36.039  24.559  1.00  0.00           C
ATOM   2687  HB2 LYS   180      54.187  37.100  24.618  1.00  0.00           H
ATOM   2688  HB3 LYS   180      54.848  35.632  25.017  1.00  0.00           H
ATOM   2689  CG  LYS   180      53.923  35.628  23.025  1.00  0.00           C
ATOM   2690  HG2 LYS   180      53.659  34.579  22.895  1.00  0.00           H
ATOM   2691  HG3 LYS   180      53.243  36.306  22.508  1.00  0.00           H
ATOM   2692  CD  LYS   180      55.356  35.759  22.332  1.00  0.00           C
ATOM   2693  HD2 LYS   180      55.641  36.810  22.378  1.00  0.00           H
ATOM   2694  HD3 LYS   180      56.123  35.170  22.836  1.00  0.00           H
ATOM   2695  CE  LYS   180      55.257  35.319  20.899  1.00  0.00           C
ATOM   2696  HE2 LYS   180      55.100  34.244  20.813  1.00  0.00           H
ATOM   2697  HE3 LYS   180      54.453  35.912  20.463  1.00  0.00           H
ATOM   2698  NZ  LYS   180      56.514  35.674  20.154  1.00  0.00           N
ATOM   2699  HZ1 LYS   180      56.748  36.651  20.264  1.00  0.00           H
ATOM   2700  HZ2 LYS   180      57.326  35.183  20.501  1.00  0.00           H
ATOM   2701  HZ3 LYS   180      56.409  35.488  19.167  1.00  0.00           H
ATOM   2702  C   LYS   180      51.468  36.315  24.802  1.00  0.00           C
ATOM   2703  O   LYS   180      50.769  35.594  24.082  1.00  0.00           O
ATOM   2704  N   VAL   181      51.275  37.611  25.081  1.00  0.00           N
ATOM   2705  H   VAL   181      52.053  38.087  25.517  1.00  0.00           H
ATOM   2706  CA  VAL   181      50.075  38.368  24.639  1.00  0.00           C
ATOM   2707  HA  VAL   181      49.193  37.839  25.004  1.00  0.00           H
ATOM   2708  CB  VAL   181      50.193  39.807  25.209  1.00  0.00           C
ATOM   2709  HB  VAL   181      51.144  40.279  24.964  1.00  0.00           H
ATOM   2710  CG1 VAL   181      49.044  40.695  24.893  1.00  0.00           C
ATOM   2711 HG11 VAL   181      48.850  40.753  23.822  1.00  0.00           H
ATOM   2712 HG12 VAL   181      48.209  40.483  25.561  1.00  0.00           H
ATOM   2713 HG13 VAL   181      49.412  41.715  25.014  1.00  0.00           H
ATOM   2714  CG2 VAL   181      50.081  39.696  26.771  1.00  0.00           C
ATOM   2715 HG21 VAL   181      49.208  39.091  27.015  1.00  0.00           H
ATOM   2716 HG22 VAL   181      50.980  39.219  27.164  1.00  0.00           H
ATOM   2717 HG23 VAL   181      50.007  40.677  27.243  1.00  0.00           H
ATOM   2718  C   VAL   181      50.026  38.554  23.086  1.00  0.00           C
ATOM   2719  O   VAL   181      51.075  38.994  22.526  1.00  0.00           O
ATOM   2720  N   VAL   182      48.912  38.294  22.380  1.00  0.00           N
ATOM   2721  H   VAL   182      48.141  37.927  22.920  1.00  0.00           H
ATOM   2722  CA  VAL   182      48.683  38.402  20.951  1.00  0.00           C
ATOM   2723  HA  VAL   182      49.592  38.533  20.365  1.00  0.00           H
ATOM   2724  CB  VAL   182      48.031  37.089  20.366  1.00  0.00           C
ATOM   2725  HB  VAL   182      47.765  37.251  19.322  1.00  0.00           H
ATOM   2726  CG1 VAL   182      49.216  36.111  20.294  1.00  0.00           C
ATOM   2727 HG11 VAL   182      49.623  35.922  21.288  1.00  0.00           H
ATOM   2728 HG12 VAL   182      48.849  35.140  19.963  1.00  0.00           H
ATOM   2729 HG13 VAL   182      50.030  36.377  19.620  1.00  0.00           H
ATOM   2730  CG2 VAL   182      46.874  36.383  21.064  1.00  0.00           C
ATOM   2731 HG21 VAL   182      46.072  37.114  21.156  1.00  0.00           H
ATOM   2732 HG22 VAL   182      46.631  35.534  20.424  1.00  0.00           H
ATOM   2733 HG23 VAL   182      47.238  36.035  22.030  1.00  0.00           H
ATOM   2734  C   VAL   182      47.748  39.584  20.651  1.00  0.00           C
ATOM   2735  O   VAL   182      47.945  40.244  19.611  1.00  0.00           O
ATOM   2736  N   LYS   183      46.880  40.038  21.542  1.00  0.00           N
ATOM   2737  H   LYS   183      46.712  39.442  22.339  1.00  0.00           H
ATOM   2738  CA  LYS   183      45.985  41.159  21.368  1.00  0.00           C
ATOM   2739  HA  LYS   183      46.522  41.958  20.859  1.00  0.00           H
ATOM   2740  CB  LYS   183      44.773  40.708  20.471  1.00  0.00           C
ATOM   2741  HB2 LYS   183      45.075  39.932  19.768  1.00  0.00           H
ATOM   2742  HB3 LYS   183      44.015  40.228  21.089  1.00  0.00           H
ATOM   2743  CG  LYS   183      44.225  41.900  19.702  1.00  0.00           C
ATOM   2744  HG2 LYS   183      43.997  42.743  20.355  1.00  0.00           H
ATOM   2745  HG3 LYS   183      45.030  42.183  19.023  1.00  0.00           H
ATOM   2746  CD  LYS   183      42.882  41.535  19.003  1.00  0.00           C
ATOM   2747  HD2 LYS   183      42.949  40.594  18.459  1.00  0.00           H
ATOM   2748  HD3 LYS   183      42.005  41.488  19.648  1.00  0.00           H
ATOM   2749  CE  LYS   183      42.591  42.590  17.870  1.00  0.00           C
ATOM   2750  HE2 LYS   183      43.021  43.561  18.121  1.00  0.00           H
ATOM   2751  HE3 LYS   183      43.114  42.304  16.958  1.00  0.00           H
ATOM   2752  NZ  LYS   183      41.120  42.676  17.507  1.00  0.00           N
ATOM   2753  HZ1 LYS   183      40.947  43.211  16.668  1.00  0.00           H
ATOM   2754  HZ2 LYS   183      40.709  41.753  17.490  1.00  0.00           H
ATOM   2755  HZ3 LYS   183      40.574  43.233  18.146  1.00  0.00           H
ATOM   2756  C   LYS   183      45.613  41.833  22.695  1.00  0.00           C
ATOM   2757  O   LYS   183      45.501  41.122  23.650  1.00  0.00           O
ATOM   2758  N   SER   184      45.375  43.183  22.761  1.00  0.00           N
ATOM   2759  H   SER   184      45.440  43.638  21.862  1.00  0.00           H
ATOM   2760  CA  SER   184      44.927  43.875  23.997  1.00  0.00           C
ATOM   2761  HA  SER   184      44.208  43.167  24.408  1.00  0.00           H
ATOM   2762  CB  SER   184      46.012  43.929  25.102  1.00  0.00           C
ATOM   2763  HB2 SER   184      45.609  44.508  25.933  1.00  0.00           H
ATOM   2764  HB3 SER   184      46.143  42.903  25.447  1.00  0.00           H
ATOM   2765  OG  SER   184      47.210  44.508  24.611  1.00  0.00           O
ATOM   2766  HG  SER   184      47.554  44.059  23.836  1.00  0.00           H
ATOM   2767  C   SER   184      44.142  45.202  23.736  1.00  0.00           C
ATOM   2768  O   SER   184      44.602  45.893  22.848  1.00  0.00           O
ATOM   2769  N   VAL   185      43.000  45.414  24.444  1.00  0.00           N
ATOM   2770  H   VAL   185      42.861  44.825  25.252  1.00  0.00           H
ATOM   2771  CA  VAL   185      42.132  46.581  24.193  1.00  0.00           C
ATOM   2772  HA  VAL   185      42.711  47.378  23.728  1.00  0.00           H
ATOM   2773  CB  VAL   185      40.908  46.139  23.239  1.00  0.00           C
ATOM   2774  HB  VAL   185      40.604  45.124  23.493  1.00  0.00           H
ATOM   2775  CG1 VAL   185      39.798  47.161  23.242  1.00  0.00           C
ATOM   2776 HG11 VAL   185      38.943  46.780  22.683  1.00  0.00           H
ATOM   2777 HG12 VAL   185      39.352  47.347  24.218  1.00  0.00           H
ATOM   2778 HG13 VAL   185      40.084  48.122  22.814  1.00  0.00           H
ATOM   2779  CG2 VAL   185      41.317  46.001  21.787  1.00  0.00           C
ATOM   2780 HG21 VAL   185      42.353  45.675  21.684  1.00  0.00           H
ATOM   2781 HG22 VAL   185      40.677  45.240  21.340  1.00  0.00           H
ATOM   2782 HG23 VAL   185      41.143  46.895  21.188  1.00  0.00           H
ATOM   2783  C   VAL   185      41.642  47.226  25.510  1.00  0.00           C
ATOM   2784  O   VAL   185      41.098  46.551  26.438  1.00  0.00           O
ATOM   2785  N   GLU   186      41.847  48.505  25.704  1.00  0.00           N
ATOM   2786  H   GLU   186      42.182  48.987  24.882  1.00  0.00           H
ATOM   2787  CA  GLU   186      41.426  49.225  26.905  1.00  0.00           C
ATOM   2788  HA  GLU   186      41.503  48.592  27.789  1.00  0.00           H
ATOM   2789  CB  GLU   186      42.315  50.407  26.915  1.00  0.00           C
ATOM   2790  HB2 GLU   186      43.348  50.069  26.830  1.00  0.00           H
ATOM   2791  HB3 GLU   186      42.164  50.955  25.986  1.00  0.00           H
ATOM   2792  CG  GLU   186      42.175  51.327  28.109  1.00  0.00           C
ATOM   2793  HG2 GLU   186      41.144  51.442  28.441  1.00  0.00           H
ATOM   2794  HG3 GLU   186      42.666  50.820  28.940  1.00  0.00           H
ATOM   2795  CD  GLU   186      42.892  52.772  27.846  1.00  0.00           C
ATOM   2796  OE1 GLU   186      42.276  53.833  27.965  1.00  0.00           O
ATOM   2797  OE2 GLU   186      44.133  52.744  27.560  1.00  0.00           O
ATOM   2798  C   GLU   186      39.899  49.625  26.814  1.00  0.00           C
ATOM   2799  O   GLU   186      39.449  50.280  25.869  1.00  0.00           O
ATOM   2800  N   LEU   187      39.159  49.227  27.849  1.00  0.00           N
ATOM   2801  H   LEU   187      39.625  48.776  28.624  1.00  0.00           H
ATOM   2802  CA  LEU   187      37.713  49.574  28.032  1.00  0.00           C
ATOM   2803  HA  LEU   187      37.192  49.210  27.147  1.00  0.00           H
ATOM   2804  CB  LEU   187      37.219  48.673  29.300  1.00  0.00           C
ATOM   2805  HB2 LEU   187      37.788  48.964  30.183  1.00  0.00           H
ATOM   2806  HB3 LEU   187      36.156  48.789  29.514  1.00  0.00           H
ATOM   2807  CG  LEU   187      37.471  47.163  29.146  1.00  0.00           C
ATOM   2808  HG  LEU   187      38.513  46.973  28.887  1.00  0.00           H
ATOM   2809  CD1 LEU   187      37.432  46.471  30.516  1.00  0.00           C
ATOM   2810 HD11 LEU   187      37.401  45.402  30.309  1.00  0.00           H
ATOM   2811 HD12 LEU   187      38.278  46.779  31.132  1.00  0.00           H
ATOM   2812 HD13 LEU   187      36.457  46.739  30.924  1.00  0.00           H
ATOM   2813  CD2 LEU   187      36.628  46.624  27.984  1.00  0.00           C
ATOM   2814 HD21 LEU   187      36.672  47.192  27.055  1.00  0.00           H
ATOM   2815 HD22 LEU   187      37.010  45.627  27.763  1.00  0.00           H
ATOM   2816 HD23 LEU   187      35.616  46.489  28.368  1.00  0.00           H
ATOM   2817  C   LEU   187      37.433  51.104  28.206  1.00  0.00           C
ATOM   2818  O   LEU   187      37.601  51.702  29.266  1.00  0.00           O
ATOM   2819  N   ASP   188      37.082  51.739  27.078  1.00  0.00           N
ATOM   2820  H   ASP   188      36.994  51.279  26.183  1.00  0.00           H
ATOM   2821  CA  ASP   188      36.585  53.164  27.066  1.00  0.00           C
ATOM   2822  HA  ASP   188      37.327  53.744  27.614  1.00  0.00           H
ATOM   2823  CB  ASP   188      36.592  53.656  25.580  1.00  0.00           C
ATOM   2824  HB2 ASP   188      37.488  53.302  25.071  1.00  0.00           H
ATOM   2825  HB3 ASP   188      35.754  53.355  24.951  1.00  0.00           H
ATOM   2826  CG  ASP   188      36.517  55.152  25.481  1.00  0.00           C
ATOM   2827  OD1 ASP   188      36.634  55.793  26.564  1.00  0.00           O
ATOM   2828  OD2 ASP   188      36.223  55.676  24.394  1.00  0.00           O
ATOM   2829  C   ASP   188      35.211  53.315  27.826  1.00  0.00           C
ATOM   2830  O   ASP   188      34.171  53.479  27.172  1.00  0.00           O
ATOM   2831  N   ALA   189      35.214  53.216  29.140  1.00  0.00           N
ATOM   2832  H   ALA   189      36.107  53.166  29.609  1.00  0.00           H
ATOM   2833  CA  ALA   189      34.059  53.195  30.080  1.00  0.00           C
ATOM   2834  HA  ALA   189      33.134  53.187  29.504  1.00  0.00           H
ATOM   2835  CB  ALA   189      34.172  51.770  30.769  1.00  0.00           C
ATOM   2836  HB1 ALA   189      34.787  51.878  31.662  1.00  0.00           H
ATOM   2837  HB2 ALA   189      33.149  51.512  31.042  1.00  0.00           H
ATOM   2838  HB3 ALA   189      34.653  50.993  30.176  1.00  0.00           H
ATOM   2839  C   ALA   189      34.142  54.448  30.971  1.00  0.00           C
ATOM   2840  O   ALA   189      34.622  54.392  32.128  1.00  0.00           O
ATOM   2841  N   PRO   190      33.655  55.624  30.519  1.00  0.00           N
ATOM   2842  CD  PRO   190      33.336  55.927  29.125  1.00  0.00           C
ATOM   2843  HD2 PRO   190      32.561  55.271  28.731  1.00  0.00           H
ATOM   2844  HD3 PRO   190      34.284  55.931  28.588  1.00  0.00           H
ATOM   2845  CG  PRO   190      32.872  57.381  29.049  1.00  0.00           C
ATOM   2846  HG2 PRO   190      31.805  57.212  29.203  1.00  0.00           H
ATOM   2847  HG3 PRO   190      33.027  57.955  28.135  1.00  0.00           H
ATOM   2848  CB  PRO   190      33.489  58.011  30.296  1.00  0.00           C
ATOM   2849  HB2 PRO   190      32.844  58.779  30.723  1.00  0.00           H
ATOM   2850  HB3 PRO   190      34.521  58.313  30.118  1.00  0.00           H
ATOM   2851  CA  PRO   190      33.573  56.820  31.292  1.00  0.00           C
ATOM   2852  HA  PRO   190      34.503  56.896  31.855  1.00  0.00           H
ATOM   2853  C   PRO   190      32.349  56.824  32.235  1.00  0.00           C
ATOM   2854  O   PRO   190      31.252  56.375  31.868  1.00  0.00           O
ATOM   2855  N   ASN   191      32.563  57.220  33.535  1.00  0.00           N
ATOM   2856  H   ASN   191      33.507  57.466  33.796  1.00  0.00           H
ATOM   2857  CA  ASN   191      31.622  56.971  34.596  1.00  0.00           C
ATOM   2858  HA  ASN   191      32.197  57.245  35.481  1.00  0.00           H
ATOM   2859  CB  ASN   191      30.456  57.887  34.441  1.00  0.00           C
ATOM   2860  HB2 ASN   191      30.876  58.870  34.233  1.00  0.00           H
ATOM   2861  HB3 ASN   191      29.904  57.575  33.554  1.00  0.00           H
ATOM   2862  CG  ASN   191      29.535  57.958  35.653  1.00  0.00           C
ATOM   2863  OD1 ASN   191      29.877  57.686  36.771  1.00  0.00           O
ATOM   2864  ND2 ASN   191      28.407  58.616  35.426  1.00  0.00           N
ATOM   2865 HD21 ASN   191      27.781  58.950  36.145  1.00  0.00           H
ATOM   2866 HD22 ASN   191      28.101  58.843  34.491  1.00  0.00           H
ATOM   2867  C   ASN   191      31.287  55.464  34.825  1.00  0.00           C
ATOM   2868  O   ASN   191      30.103  55.198  35.105  1.00  0.00           O
ATOM   2869  N   TYR   192      32.282  54.626  34.833  1.00  0.00           N
ATOM   2870  H   TYR   192      33.176  55.031  34.591  1.00  0.00           H
ATOM   2871  CA  TYR   192      32.402  53.187  35.195  1.00  0.00           C
ATOM   2872  HA  TYR   192      31.592  52.851  35.842  1.00  0.00           H
ATOM   2873  CB  TYR   192      32.409  52.245  33.986  1.00  0.00           C
ATOM   2874  HB2 TYR   192      33.156  52.656  33.307  1.00  0.00           H
ATOM   2875  HB3 TYR   192      32.836  51.300  34.323  1.00  0.00           H
ATOM   2876  CG  TYR   192      31.106  51.936  33.343  1.00  0.00           C
ATOM   2877  CD1 TYR   192      30.789  52.603  32.127  1.00  0.00           C
ATOM   2878  HD1 TYR   192      31.387  53.429  31.772  1.00  0.00           H
ATOM   2879  CE1 TYR   192      29.665  52.314  31.368  1.00  0.00           C
ATOM   2880  HE1 TYR   192      29.435  52.864  30.468  1.00  0.00           H
ATOM   2881  CZ  TYR   192      28.841  51.282  31.768  1.00  0.00           C
ATOM   2882  OH  TYR   192      27.725  50.961  30.961  1.00  0.00           O
ATOM   2883  HH  TYR   192      27.659  51.607  30.254  1.00  0.00           H
ATOM   2884  CE2 TYR   192      29.187  50.452  32.895  1.00  0.00           C
ATOM   2885  HE2 TYR   192      28.597  49.565  33.074  1.00  0.00           H
ATOM   2886  CD2 TYR   192      30.357  50.772  33.628  1.00  0.00           C
ATOM   2887  HD2 TYR   192      30.683  50.172  34.464  1.00  0.00           H
ATOM   2888  C   TYR   192      33.633  52.785  36.086  1.00  0.00           C
ATOM   2889  O   TYR   192      34.781  53.275  35.901  1.00  0.00           O
ATOM   2890  N   HIE   193      33.492  51.741  36.917  1.00  0.00           N
ATOM   2891  H   HIE   193      32.560  51.381  37.069  1.00  0.00           H
ATOM   2892  CA  HIE   193      34.562  51.086  37.607  1.00  0.00           C
ATOM   2893  HA  HIE   193      35.486  51.495  37.195  1.00  0.00           H
ATOM   2894  CB  HIE   193      34.579  51.479  39.114  1.00  0.00           C
ATOM   2895  HB2 HIE   193      34.201  52.482  39.315  1.00  0.00           H
ATOM   2896  HB3 HIE   193      33.944  50.830  39.716  1.00  0.00           H
ATOM   2897  CG  HIE   193      35.959  51.340  39.742  1.00  0.00           C
ATOM   2898  ND1 HIE   193      36.733  50.172  39.663  1.00  0.00           N
ATOM   2899  CE1 HIE   193      37.916  50.491  40.187  1.00  0.00           C
ATOM   2900  HE1 HIE   193      38.639  49.756  40.507  1.00  0.00           H
ATOM   2901  NE2 HIE   193      37.982  51.800  40.488  1.00  0.00           N
ATOM   2902  HE2 HIE   193      38.749  52.254  40.964  1.00  0.00           H
ATOM   2903  CD2 HIE   193      36.746  52.343  40.225  1.00  0.00           C
ATOM   2904  HD2 HIE   193      36.502  53.394  40.207  1.00  0.00           H
ATOM   2905  C   HIE   193      34.445  49.602  37.380  1.00  0.00           C
ATOM   2906  O   HIE   193      33.512  48.991  37.853  1.00  0.00           O
ATOM   2907  N   TYR   194      35.493  48.966  36.806  1.00  0.00           N
ATOM   2908  H   TYR   194      36.293  49.495  36.487  1.00  0.00           H
ATOM   2909  CA  TYR   194      35.707  47.448  36.761  1.00  0.00           C
ATOM   2910  HA  TYR   194      34.747  47.097  37.140  1.00  0.00           H
ATOM   2911  CB  TYR   194      35.911  47.086  35.227  1.00  0.00           C
ATOM   2912  HB2 TYR   194      36.697  47.730  34.833  1.00  0.00           H
ATOM   2913  HB3 TYR   194      36.239  46.049  35.156  1.00  0.00           H
ATOM   2914  CG  TYR   194      34.692  47.168  34.417  1.00  0.00           C
ATOM   2915  CD1 TYR   194      34.409  48.430  33.801  1.00  0.00           C
ATOM   2916  HD1 TYR   194      35.119  49.240  33.894  1.00  0.00           H
ATOM   2917  CE1 TYR   194      33.166  48.648  33.184  1.00  0.00           C
ATOM   2918  HE1 TYR   194      32.892  49.639  32.853  1.00  0.00           H
ATOM   2919  CZ  TYR   194      32.216  47.629  33.143  1.00  0.00           C
ATOM   2920  OH  TYR   194      31.003  47.876  32.557  1.00  0.00           O
ATOM   2921  HH  TYR   194      30.595  47.035  32.339  1.00  0.00           H
ATOM   2922  CE2 TYR   194      32.535  46.340  33.638  1.00  0.00           C
ATOM   2923  HE2 TYR   194      31.863  45.496  33.610  1.00  0.00           H
ATOM   2924  CD2 TYR   194      33.731  46.169  34.345  1.00  0.00           C
ATOM   2925  HD2 TYR   194      33.906  45.250  34.884  1.00  0.00           H
ATOM   2926  C   TYR   194      36.902  47.019  37.611  1.00  0.00           C
ATOM   2927  O   TYR   194      37.959  47.594  37.558  1.00  0.00           O
ATOM   2928  N   GLU   195      36.872  45.919  38.382  1.00  0.00           N
ATOM   2929  H   GLU   195      35.997  45.413  38.404  1.00  0.00           H
ATOM   2930  CA  GLU   195      37.910  45.316  39.274  1.00  0.00           C
ATOM   2931  HA  GLU   195      38.838  45.342  38.702  1.00  0.00           H
ATOM   2932  CB  GLU   195      38.167  46.263  40.434  1.00  0.00           C
ATOM   2933  HB2 GLU   195      38.741  47.074  39.985  1.00  0.00           H
ATOM   2934  HB3 GLU   195      37.287  46.786  40.808  1.00  0.00           H
ATOM   2935  CG  GLU   195      39.089  45.668  41.495  1.00  0.00           C
ATOM   2936  HG2 GLU   195      38.485  44.821  41.817  1.00  0.00           H
ATOM   2937  HG3 GLU   195      40.070  45.379  41.118  1.00  0.00           H
ATOM   2938  CD  GLU   195      39.324  46.619  42.637  1.00  0.00           C
ATOM   2939  OE1 GLU   195      39.284  46.165  43.790  1.00  0.00           O
ATOM   2940  OE2 GLU   195      39.605  47.836  42.446  1.00  0.00           O
ATOM   2941  C   GLU   195      37.565  43.914  39.635  1.00  0.00           C
ATOM   2942  O   GLU   195      36.341  43.620  39.822  1.00  0.00           O
ATOM   2943  N   GLU   196      38.505  43.039  39.862  1.00  0.00           N
ATOM   2944  H   GLU   196      39.422  43.450  39.765  1.00  0.00           H
ATOM   2945  CA  GLU   196      38.373  41.618  40.293  1.00  0.00           C
ATOM   2946  HA  GLU   196      39.351  41.158  40.149  1.00  0.00           H
ATOM   2947  CB  GLU   196      38.060  41.736  41.825  1.00  0.00           C
ATOM   2948  HB2 GLU   196      37.271  42.487  41.862  1.00  0.00           H
ATOM   2949  HB3 GLU   196      37.726  40.767  42.198  1.00  0.00           H
ATOM   2950  CG  GLU   196      39.370  41.894  42.571  1.00  0.00           C
ATOM   2951  HG2 GLU   196      39.920  41.021  42.217  1.00  0.00           H
ATOM   2952  HG3 GLU   196      39.918  42.776  42.240  1.00  0.00           H
ATOM   2953  CD  GLU   196      39.417  41.737  44.067  1.00  0.00           C
ATOM   2954  OE1 GLU   196      38.416  41.227  44.536  1.00  0.00           O
ATOM   2955  OE2 GLU   196      40.350  42.190  44.717  1.00  0.00           O
ATOM   2956  C   GLU   196      37.373  40.706  39.577  1.00  0.00           C
ATOM   2957  O   GLU   196      36.426  40.157  40.142  1.00  0.00           O
ATOM   2958  N   CYX   197      37.465  40.674  38.238  1.00  0.00           N
ATOM   2959  H   CYX   197      38.046  41.426  37.899  1.00  0.00           H
ATOM   2960  CA  CYX   197      36.392  40.215  37.382  1.00  0.00           C
ATOM   2961  HA  CYX   197      35.452  40.611  37.765  1.00  0.00           H
ATOM   2962  CB  CYX   197      36.536  40.731  35.960  1.00  0.00           C
ATOM   2963  HB2 CYX   197      37.442  40.389  35.458  1.00  0.00           H
ATOM   2964  HB3 CYX   197      35.946  40.151  35.249  1.00  0.00           H
ATOM   2965  SG  CYX   197      36.338  42.536  35.749  1.00  0.00           S
ATOM   2966  C   CYX   197      36.396  38.681  37.509  1.00  0.00           C
ATOM   2967  O   CYX   197      37.290  37.982  37.088  1.00  0.00           O
ATOM   2968  N   SER   198      35.217  38.187  37.959  1.00  0.00           N
ATOM   2969  H   SER   198      34.457  38.806  38.204  1.00  0.00           H
ATOM   2970  CA  SER   198      34.868  36.737  37.764  1.00  0.00           C
ATOM   2971  HA  SER   198      35.808  36.227  37.969  1.00  0.00           H
ATOM   2972  CB  SER   198      33.819  36.280  38.752  1.00  0.00           C
ATOM   2973  HB2 SER   198      32.868  36.634  38.352  1.00  0.00           H
ATOM   2974  HB3 SER   198      33.852  35.191  38.745  1.00  0.00           H
ATOM   2975  OG  SER   198      33.928  36.738  40.036  1.00  0.00           O
ATOM   2976  HG  SER   198      33.314  37.475  40.087  1.00  0.00           H
ATOM   2977  C   SER   198      34.412  36.512  36.301  1.00  0.00           C
ATOM   2978  O   SER   198      33.711  37.378  35.731  1.00  0.00           O
ATOM   2979  N   CYX   199      34.923  35.440  35.725  1.00  0.00           N
ATOM   2980  H   CYX   199      35.335  34.666  36.228  1.00  0.00           H
ATOM   2981  CA  CYX   199      34.732  35.194  34.304  1.00  0.00           C
ATOM   2982  HA  CYX   199      33.999  35.885  33.889  1.00  0.00           H
ATOM   2983  CB  CYX   199      35.978  35.533  33.482  1.00  0.00           C
ATOM   2984  HB2 CYX   199      36.743  34.910  33.945  1.00  0.00           H
ATOM   2985  HB3 CYX   199      35.860  35.221  32.445  1.00  0.00           H
ATOM   2986  SG  CYX   199      36.532  37.296  33.413  1.00  0.00           S
ATOM   2987  C   CYX   199      34.126  33.875  33.926  1.00  0.00           C
ATOM   2988  O   CYX   199      34.203  32.905  34.658  1.00  0.00           O
ATOM   2989  N   TYR   200      33.713  33.629  32.680  1.00  0.00           N
ATOM   2990  H   TYR   200      33.663  34.422  32.055  1.00  0.00           H
ATOM   2991  CA  TYR   200      33.418  32.345  32.080  1.00  0.00           C
ATOM   2992  HA  TYR   200      34.249  31.701  32.365  1.00  0.00           H
ATOM   2993  CB  TYR   200      32.151  31.634  32.734  1.00  0.00           C
ATOM   2994  HB2 TYR   200      32.100  30.585  32.440  1.00  0.00           H
ATOM   2995  HB3 TYR   200      32.298  31.652  33.813  1.00  0.00           H
ATOM   2996  CG  TYR   200      30.736  32.282  32.444  1.00  0.00           C
ATOM   2997  CD1 TYR   200      30.180  33.149  33.463  1.00  0.00           C
ATOM   2998  HD1 TYR   200      30.675  33.314  34.408  1.00  0.00           H
ATOM   2999  CE1 TYR   200      28.976  33.796  33.290  1.00  0.00           C
ATOM   3000  HE1 TYR   200      28.503  34.476  33.982  1.00  0.00           H
ATOM   3001  CZ  TYR   200      28.363  33.765  32.001  1.00  0.00           C
ATOM   3002  OH  TYR   200      27.135  34.228  31.787  1.00  0.00           O
ATOM   3003  HH  TYR   200      26.760  33.788  31.020  1.00  0.00           H
ATOM   3004  CE2 TYR   200      28.905  32.976  31.026  1.00  0.00           C
ATOM   3005  HE2 TYR   200      28.304  32.815  30.145  1.00  0.00           H
ATOM   3006  CD2 TYR   200      30.024  32.135  31.254  1.00  0.00           C
ATOM   3007  HD2 TYR   200      30.376  31.407  30.538  1.00  0.00           H
ATOM   3008  C   TYR   200      33.236  32.437  30.497  1.00  0.00           C
ATOM   3009  O   TYR   200      32.547  33.342  29.973  1.00  0.00           O
ATOM   3010  N   PRO   201      33.807  31.519  29.680  1.00  0.00           N
ATOM   3011  CD  PRO   201      34.612  30.380  29.955  1.00  0.00           C
ATOM   3012  HD2 PRO   201      34.130  29.764  30.713  1.00  0.00           H
ATOM   3013  HD3 PRO   201      35.553  30.736  30.377  1.00  0.00           H
ATOM   3014  CG  PRO   201      34.720  29.525  28.681  1.00  0.00           C
ATOM   3015  HG2 PRO   201      33.888  28.822  28.723  1.00  0.00           H
ATOM   3016  HG3 PRO   201      35.705  29.076  28.553  1.00  0.00           H
ATOM   3017  CB  PRO   201      34.378  30.541  27.573  1.00  0.00           C
ATOM   3018  HB2 PRO   201      33.895  29.896  26.839  1.00  0.00           H
ATOM   3019  HB3 PRO   201      35.229  31.055  27.129  1.00  0.00           H
ATOM   3020  CA  PRO   201      33.403  31.530  28.230  1.00  0.00           C
ATOM   3021  HA  PRO   201      33.675  32.493  27.798  1.00  0.00           H
ATOM   3022  C   PRO   201      31.944  31.095  27.971  1.00  0.00           C
ATOM   3023  O   PRO   201      31.440  30.280  28.693  1.00  0.00           O
ATOM   3024  N   ASN   202      31.175  31.528  26.996  1.00  0.00           N
ATOM   3025  H   ASN   202      31.561  32.268  26.429  1.00  0.00           H
ATOM   3026  CA  ASN   202      29.973  30.873  26.451  1.00  0.00           C
ATOM   3027  HA  ASN   202      29.950  29.802  26.650  1.00  0.00           H
ATOM   3028  CB  ASN   202      28.701  31.539  27.147  1.00  0.00           C
ATOM   3029  HB2 ASN   202      28.597  31.039  28.109  1.00  0.00           H
ATOM   3030  HB3 ASN   202      28.848  32.619  27.149  1.00  0.00           H
ATOM   3031  CG  ASN   202      27.468  31.162  26.318  1.00  0.00           C
ATOM   3032  OD1 ASN   202      27.127  30.013  26.333  1.00  0.00           O
ATOM   3033  ND2 ASN   202      26.843  32.075  25.640  1.00  0.00           N
ATOM   3034 HD21 ASN   202      26.043  31.802  25.086  1.00  0.00           H
ATOM   3035 HD22 ASN   202      27.126  33.039  25.751  1.00  0.00           H
ATOM   3036  C   ASN   202      29.996  31.025  24.904  1.00  0.00           C
ATOM   3037  O   ASN   202      29.987  32.114  24.375  1.00  0.00           O
ATOM   3038  N   ALA   203      29.983  29.953  24.156  1.00  0.00           N
ATOM   3039  H   ALA   203      30.123  29.086  24.655  1.00  0.00           H
ATOM   3040  CA  ALA   203      29.860  29.829  22.654  1.00  0.00           C
ATOM   3041  HA  ALA   203      30.250  28.844  22.403  1.00  0.00           H
ATOM   3042  CB  ALA   203      28.316  29.846  22.310  1.00  0.00           C
ATOM   3043  HB1 ALA   203      28.102  29.945  21.247  1.00  0.00           H
ATOM   3044  HB2 ALA   203      27.892  28.890  22.620  1.00  0.00           H
ATOM   3045  HB3 ALA   203      27.821  30.649  22.857  1.00  0.00           H
ATOM   3046  C   ALA   203      30.713  30.815  21.858  1.00  0.00           C
ATOM   3047  O   ALA   203      30.198  31.498  20.954  1.00  0.00           O
ATOM   3048  N   GLY   204      31.950  30.903  22.295  1.00  0.00           N
ATOM   3049  H   GLY   204      32.206  30.239  23.011  1.00  0.00           H
ATOM   3050  CA  GLY   204      33.081  31.603  21.696  1.00  0.00           C
ATOM   3051  HA2 GLY   204      34.035  31.110  21.881  1.00  0.00           H
ATOM   3052  HA3 GLY   204      32.982  31.744  20.620  1.00  0.00           H
ATOM   3053  C   GLY   204      33.352  33.063  22.165  1.00  0.00           C
ATOM   3054  O   GLY   204      34.217  33.757  21.544  1.00  0.00           O
ATOM   3055  N   GLU   205      32.604  33.429  23.243  1.00  0.00           N
ATOM   3056  H   GLU   205      31.903  32.800  23.608  1.00  0.00           H
ATOM   3057  CA  GLU   205      32.636  34.773  23.825  1.00  0.00           C
ATOM   3058  HA  GLU   205      33.505  35.403  23.634  1.00  0.00           H
ATOM   3059  CB  GLU   205      31.266  35.452  23.518  1.00  0.00           C
ATOM   3060  HB2 GLU   205      31.262  35.507  22.429  1.00  0.00           H
ATOM   3061  HB3 GLU   205      30.443  34.891  23.960  1.00  0.00           H
ATOM   3062  CG  GLU   205      31.187  36.897  24.061  1.00  0.00           C
ATOM   3063  HG2 GLU   205      31.100  36.869  25.148  1.00  0.00           H
ATOM   3064  HG3 GLU   205      32.073  37.410  23.686  1.00  0.00           H
ATOM   3065  CD  GLU   205      30.043  37.612  23.338  1.00  0.00           C
ATOM   3066  OE1 GLU   205      29.070  37.965  24.035  1.00  0.00           O
ATOM   3067  OE2 GLU   205      30.010  37.609  22.036  1.00  0.00           O
ATOM   3068  C   GLU   205      32.766  34.740  25.322  1.00  0.00           C
ATOM   3069  O   GLU   205      32.139  33.824  25.985  1.00  0.00           O
ATOM   3070  N   ILE   206      33.472  35.611  25.974  1.00  0.00           N
ATOM   3071  H   ILE   206      33.889  36.393  25.491  1.00  0.00           H
ATOM   3072  CA  ILE   206      33.764  35.464  27.388  1.00  0.00           C
ATOM   3073  HA  ILE   206      33.483  34.521  27.859  1.00  0.00           H
ATOM   3074  CB  ILE   206      35.241  35.789  27.670  1.00  0.00           C
ATOM   3075  HB  ILE   206      35.482  36.812  27.382  1.00  0.00           H
ATOM   3076  CG2 ILE   206      35.485  35.675  29.204  1.00  0.00           C
ATOM   3077 HG21 ILE   206      36.528  35.521  29.483  1.00  0.00           H
ATOM   3078 HG22 ILE   206      35.067  36.589  29.625  1.00  0.00           H
ATOM   3079 HG23 ILE   206      34.998  34.731  29.451  1.00  0.00           H
ATOM   3080  CG1 ILE   206      36.141  34.785  26.915  1.00  0.00           C
ATOM   3081 HG12 ILE   206      37.098  34.696  27.430  1.00  0.00           H
ATOM   3082 HG13 ILE   206      35.698  33.799  27.056  1.00  0.00           H
ATOM   3083  CD1 ILE   206      36.562  35.004  25.420  1.00  0.00           C
ATOM   3084 HD11 ILE   206      35.756  35.185  24.708  1.00  0.00           H
ATOM   3085 HD12 ILE   206      37.223  35.867  25.482  1.00  0.00           H
ATOM   3086 HD13 ILE   206      37.224  34.231  25.031  1.00  0.00           H
ATOM   3087  C   ILE   206      32.864  36.534  28.029  1.00  0.00           C
ATOM   3088  O   ILE   206      32.856  37.698  27.620  1.00  0.00           O
ATOM   3089  N   THR   207      32.257  36.220  29.148  1.00  0.00           N
ATOM   3090  H   THR   207      32.435  35.327  29.585  1.00  0.00           H
ATOM   3091  CA  THR   207      31.397  37.083  29.957  1.00  0.00           C
ATOM   3092  HA  THR   207      31.304  38.108  29.595  1.00  0.00           H
ATOM   3093  CB  THR   207      30.006  36.455  29.990  1.00  0.00           C
ATOM   3094  HB  THR   207      30.066  35.367  30.028  1.00  0.00           H
ATOM   3095  CG2 THR   207      29.124  36.981  31.121  1.00  0.00           C
ATOM   3096 HG21 THR   207      28.138  36.527  31.212  1.00  0.00           H
ATOM   3097 HG22 THR   207      29.649  36.739  32.046  1.00  0.00           H
ATOM   3098 HG23 THR   207      28.976  38.053  31.244  1.00  0.00           H
ATOM   3099  OG1 THR   207      29.359  36.919  28.832  1.00  0.00           O
ATOM   3100  HG1 THR   207      29.633  36.267  28.184  1.00  0.00           H
ATOM   3101  C   THR   207      32.043  37.106  31.313  1.00  0.00           C
ATOM   3102  O   THR   207      32.535  36.094  31.875  1.00  0.00           O
ATOM   3103  N   CYX   208      32.113  38.342  31.889  1.00  0.00           N
ATOM   3104  H   CYX   208      31.747  39.098  31.329  1.00  0.00           H
ATOM   3105  CA  CYX   208      32.673  38.678  33.138  1.00  0.00           C
ATOM   3106  HA  CYX   208      32.792  37.723  33.650  1.00  0.00           H
ATOM   3107  CB  CYX   208      34.059  39.226  32.828  1.00  0.00           C
ATOM   3108  HB2 CYX   208      33.975  40.059  32.130  1.00  0.00           H
ATOM   3109  HB3 CYX   208      34.556  39.607  33.720  1.00  0.00           H
ATOM   3110  SG  CYX   208      35.301  38.164  32.048  1.00  0.00           S
ATOM   3111  C   CYX   208      31.846  39.631  34.061  1.00  0.00           C
ATOM   3112  O   CYX   208      31.537  40.769  33.676  1.00  0.00           O
ATOM   3113  N   VAL   209      31.602  39.233  35.285  1.00  0.00           N
ATOM   3114  H   VAL   209      31.964  38.316  35.502  1.00  0.00           H
ATOM   3115  CA  VAL   209      30.968  40.037  36.386  1.00  0.00           C
ATOM   3116  HA  VAL   209      30.545  40.974  36.023  1.00  0.00           H
ATOM   3117  CB  VAL   209      29.821  39.343  37.081  1.00  0.00           C
ATOM   3118  HB  VAL   209      30.148  38.306  37.164  1.00  0.00           H
ATOM   3119  CG1 VAL   209      29.437  39.832  38.462  1.00  0.00           C
ATOM   3120 HG11 VAL   209      30.189  39.702  39.240  1.00  0.00           H
ATOM   3121 HG12 VAL   209      29.237  40.904  38.432  1.00  0.00           H
ATOM   3122 HG13 VAL   209      28.542  39.341  38.844  1.00  0.00           H
ATOM   3123  CG2 VAL   209      28.639  39.431  36.209  1.00  0.00           C
ATOM   3124 HG21 VAL   209      27.793  38.866  36.600  1.00  0.00           H
ATOM   3125 HG22 VAL   209      28.282  40.459  36.154  1.00  0.00           H
ATOM   3126 HG23 VAL   209      28.862  38.873  35.300  1.00  0.00           H
ATOM   3127  C   VAL   209      32.036  40.511  37.430  1.00  0.00           C
ATOM   3128  O   VAL   209      32.784  39.716  37.929  1.00  0.00           O
ATOM   3129  N   CYX   210      32.067  41.794  37.799  1.00  0.00           N
ATOM   3130  H   CYX   210      31.381  42.354  37.315  1.00  0.00           H
ATOM   3131  CA  CYX   210      33.205  42.415  38.525  1.00  0.00           C
ATOM   3132  HA  CYX   210      33.898  41.609  38.765  1.00  0.00           H
ATOM   3133  CB  CYX   210      33.942  43.389  37.552  1.00  0.00           C
ATOM   3134  HB2 CYX   210      33.183  44.158  37.412  1.00  0.00           H
ATOM   3135  HB3 CYX   210      34.876  43.757  37.978  1.00  0.00           H
ATOM   3136  SG  CYX   210      34.222  42.765  35.819  1.00  0.00           S
ATOM   3137  C   CYX   210      32.797  43.092  39.810  1.00  0.00           C
ATOM   3138  O   CYX   210      31.645  43.408  39.963  1.00  0.00           O
ATOM   3139  N   ARG   211      33.694  43.315  40.703  1.00  0.00           N
ATOM   3140  H   ARG   211      34.606  42.933  40.498  1.00  0.00           H
ATOM   3141  CA  ARG   211      33.510  44.073  41.963  1.00  0.00           C
ATOM   3142  HA  ARG   211      32.760  43.562  42.566  1.00  0.00           H
ATOM   3143  CB  ARG   211      34.845  43.834  42.725  1.00  0.00           C
ATOM   3144  HB2 ARG   211      35.071  42.771  42.651  1.00  0.00           H
ATOM   3145  HB3 ARG   211      35.656  44.278  42.148  1.00  0.00           H
ATOM   3146  CG  ARG   211      34.937  44.170  44.245  1.00  0.00           C
ATOM   3147  HG2 ARG   211      34.975  45.256  44.320  1.00  0.00           H
ATOM   3148  HG3 ARG   211      34.143  43.750  44.863  1.00  0.00           H
ATOM   3149  CD  ARG   211      36.287  43.662  44.787  1.00  0.00           C
ATOM   3150  HD2 ARG   211      36.177  42.581  44.698  1.00  0.00           H
ATOM   3151  HD3 ARG   211      37.085  44.125  44.207  1.00  0.00           H
ATOM   3152  NE  ARG   211      36.288  44.086  46.163  1.00  0.00           N
ATOM   3153  HE  ARG   211      35.562  44.737  46.428  1.00  0.00           H
ATOM   3154  CZ  ARG   211      37.114  43.605  47.105  1.00  0.00           C
ATOM   3155  NH1 ARG   211      37.125  44.272  48.205  1.00  0.00           N
ATOM   3156 HH11 ARG   211      36.560  45.106  48.268  1.00  0.00           H
ATOM   3157 HH12 ARG   211      37.742  44.009  48.962  1.00  0.00           H
ATOM   3158  NH2 ARG   211      37.871  42.560  46.953  1.00  0.00           N
ATOM   3159 HH21 ARG   211      38.007  42.169  46.032  1.00  0.00           H
ATOM   3160 HH22 ARG   211      38.419  42.258  47.745  1.00  0.00           H
ATOM   3161  C   ARG   211      33.188  45.468  41.765  1.00  0.00           C
ATOM   3162  O   ARG   211      33.975  46.240  41.523  1.00  0.00           O
ATOM   3163  N   ASP   212      31.909  45.775  42.135  1.00  0.00           N
ATOM   3164  H   ASP   212      31.233  45.057  42.349  1.00  0.00           H
ATOM   3165  CA  ASP   212      31.221  47.115  42.266  1.00  0.00           C
ATOM   3166  HA  ASP   212      31.352  47.577  41.288  1.00  0.00           H
ATOM   3167  CB  ASP   212      29.734  46.917  42.631  1.00  0.00           C
ATOM   3168  HB2 ASP   212      29.358  47.932  42.750  1.00  0.00           H
ATOM   3169  HB3 ASP   212      29.150  46.464  41.830  1.00  0.00           H
ATOM   3170  CG  ASP   212      29.425  46.040  43.855  1.00  0.00           C
ATOM   3171  OD1 ASP   212      29.205  46.578  44.946  1.00  0.00           O
ATOM   3172  OD2 ASP   212      29.564  44.807  43.687  1.00  0.00           O
ATOM   3173  C   ASP   212      31.862  48.112  43.272  1.00  0.00           C
ATOM   3174  O   ASP   212      31.374  48.481  44.359  1.00  0.00           O
ATOM   3175  N   ASN   213      33.056  48.596  42.806  1.00  0.00           N
ATOM   3176  H   ASN   213      33.410  48.383  41.883  1.00  0.00           H
ATOM   3177  CA  ASN   213      33.795  49.662  43.499  1.00  0.00           C
ATOM   3178  HA  ASN   213      33.814  49.457  44.569  1.00  0.00           H
ATOM   3179  CB  ASN   213      35.227  49.576  42.943  1.00  0.00           C
ATOM   3180  HB2 ASN   213      35.222  49.412  41.866  1.00  0.00           H
ATOM   3181  HB3 ASN   213      35.704  50.557  42.921  1.00  0.00           H
ATOM   3182  CG  ASN   213      36.150  48.478  43.502  1.00  0.00           C
ATOM   3183  OD1 ASN   213      36.902  48.769  44.450  1.00  0.00           O
ATOM   3184  ND2 ASN   213      36.268  47.312  42.968  1.00  0.00           N
ATOM   3185 HD21 ASN   213      37.033  46.725  43.266  1.00  0.00           H
ATOM   3186 HD22 ASN   213      35.500  47.214  42.319  1.00  0.00           H
ATOM   3187  C   ASN   213      33.215  51.074  43.231  1.00  0.00           C
ATOM   3188  O   ASN   213      32.422  51.173  42.310  1.00  0.00           O
ATOM   3189  N   TRP   214      33.521  52.160  43.977  1.00  0.00           N
ATOM   3190  H   TRP   214      34.274  52.003  44.631  1.00  0.00           H
ATOM   3191  CA  TRP   214      33.159  53.598  43.699  1.00  0.00           C
ATOM   3192  HA  TRP   214      33.555  54.188  44.525  1.00  0.00           H
ATOM   3193  CB  TRP   214      33.863  54.090  42.389  1.00  0.00           C
ATOM   3194  HB2 TRP   214      34.909  53.789  42.461  1.00  0.00           H
ATOM   3195  HB3 TRP   214      33.579  53.498  41.519  1.00  0.00           H
ATOM   3196  CG  TRP   214      33.966  55.578  42.146  1.00  0.00           C
ATOM   3197  CD1 TRP   214      33.981  56.532  43.105  1.00  0.00           C
ATOM   3198  HD1 TRP   214      33.843  56.373  44.164  1.00  0.00           H
ATOM   3199  NE1 TRP   214      34.189  57.738  42.579  1.00  0.00           N
ATOM   3200  HE1 TRP   214      34.177  58.598  43.107  1.00  0.00           H
ATOM   3201  CE2 TRP   214      34.382  57.750  41.228  1.00  0.00           C
ATOM   3202  CZ2 TRP   214      34.727  58.646  40.170  1.00  0.00           C
ATOM   3203  HZ2 TRP   214      34.872  59.707  40.306  1.00  0.00           H
ATOM   3204  CH2 TRP   214      34.947  58.135  38.844  1.00  0.00           C
ATOM   3205  HH2 TRP   214      35.198  58.840  38.065  1.00  0.00           H
ATOM   3206  CZ3 TRP   214      34.716  56.792  38.531  1.00  0.00           C
ATOM   3207  HZ3 TRP   214      34.855  56.474  37.508  1.00  0.00           H
ATOM   3208  CE3 TRP   214      34.397  55.895  39.629  1.00  0.00           C
ATOM   3209  HE3 TRP   214      34.299  54.855  39.360  1.00  0.00           H
ATOM   3210  CD2 TRP   214      34.282  56.305  40.930  1.00  0.00           C
ATOM   3211  C   TRP   214      31.670  53.975  43.631  1.00  0.00           C
ATOM   3212  O   TRP   214      31.315  55.025  44.180  1.00  0.00           O
ATOM   3213  N   HID   215      30.826  53.242  42.902  1.00  0.00           N
ATOM   3214  H   HID   215      31.134  52.374  42.489  1.00  0.00           H
ATOM   3215  CA  HID   215      29.415  53.665  42.679  1.00  0.00           C
ATOM   3216  HA  HID   215      29.035  54.134  43.588  1.00  0.00           H
ATOM   3217  CB  HID   215      29.383  54.748  41.611  1.00  0.00           C
ATOM   3218  HB2 HID   215      28.361  55.117  41.529  1.00  0.00           H
ATOM   3219  HB3 HID   215      29.784  55.649  42.078  1.00  0.00           H
ATOM   3220  CG  HID   215      30.109  54.475  40.292  1.00  0.00           C
ATOM   3221  ND1 HID   215      30.641  55.447  39.481  1.00  0.00           N
ATOM   3222  HD1 HID   215      30.531  56.443  39.612  1.00  0.00           H
ATOM   3223  CE1 HID   215      31.241  54.804  38.414  1.00  0.00           C
ATOM   3224  HE1 HID   215      31.795  55.300  37.631  1.00  0.00           H
ATOM   3225  NE2 HID   215      31.358  53.518  38.665  1.00  0.00           N
ATOM   3226  CD2 HID   215      30.564  53.267  39.816  1.00  0.00           C
ATOM   3227  HD2 HID   215      30.436  52.307  40.295  1.00  0.00           H
ATOM   3228  C   HID   215      28.463  52.494  42.285  1.00  0.00           C
ATOM   3229  O   HID   215      27.814  52.592  41.275  1.00  0.00           O
ATOM   3230  N   GLY   216      28.322  51.325  42.970  1.00  0.00           N
ATOM   3231  H   GLY   216      28.836  51.202  43.830  1.00  0.00           H
ATOM   3232  CA  GLY   216      27.577  50.136  42.528  1.00  0.00           C
ATOM   3233  HA2 GLY   216      26.552  50.387  42.256  1.00  0.00           H
ATOM   3234  HA3 GLY   216      27.987  49.574  41.688  1.00  0.00           H
ATOM   3235  C   GLY   216      27.348  49.157  43.734  1.00  0.00           C
ATOM   3236  O   GLY   216      27.994  49.241  44.808  1.00  0.00           O
ATOM   3237  N   SER   217      26.446  48.230  43.528  1.00  0.00           N
ATOM   3238  H   SER   217      26.130  48.191  42.570  1.00  0.00           H
ATOM   3239  CA  SER   217      25.916  47.239  44.510  1.00  0.00           C
ATOM   3240  HA  SER   217      26.785  46.670  44.842  1.00  0.00           H
ATOM   3241  CB  SER   217      25.174  47.892  45.754  1.00  0.00           C
ATOM   3242  HB2 SER   217      24.923  47.042  46.388  1.00  0.00           H
ATOM   3243  HB3 SER   217      25.784  48.614  46.297  1.00  0.00           H
ATOM   3244  OG  SER   217      23.939  48.466  45.343  1.00  0.00           O
ATOM   3245  HG  SER   217      24.216  49.332  45.037  1.00  0.00           H
ATOM   3246  C   SER   217      25.064  46.240  43.833  1.00  0.00           C
ATOM   3247  O   SER   217      25.031  45.064  44.278  1.00  0.00           O
ATOM   3248  N   ASN   218      24.444  46.711  42.768  1.00  0.00           N
ATOM   3249  H   ASN   218      24.413  47.711  42.630  1.00  0.00           H
ATOM   3250  CA  ASN   218      24.331  45.931  41.543  1.00  0.00           C
ATOM   3251  HA  ASN   218      24.017  44.925  41.822  1.00  0.00           H
ATOM   3252  CB  ASN   218      23.446  46.689  40.619  1.00  0.00           C
ATOM   3253  HB2 ASN   218      23.444  46.147  39.673  1.00  0.00           H
ATOM   3254  HB3 ASN   218      22.478  46.868  41.086  1.00  0.00           H
ATOM   3255  CG  ASN   218      23.994  48.070  40.142  1.00  0.00           C
ATOM   3256  OD1 ASN   218      24.720  48.689  40.864  1.00  0.00           O
ATOM   3257  ND2 ASN   218      23.453  48.617  39.028  1.00  0.00           N
ATOM   3258 HD21 ASN   218      23.579  49.603  38.853  1.00  0.00           H
ATOM   3259 HD22 ASN   218      22.710  48.191  38.492  1.00  0.00           H
ATOM   3260  C   ASN   218      25.798  45.656  40.981  1.00  0.00           C
ATOM   3261  O   ASN   218      26.702  46.532  41.246  1.00  0.00           O
ATOM   3262  N   ARG   219      26.036  44.506  40.315  1.00  0.00           N
ATOM   3263  H   ARG   219      25.262  43.905  40.066  1.00  0.00           H
ATOM   3264  CA  ARG   219      27.327  44.227  39.692  1.00  0.00           C
ATOM   3265  HA  ARG   219      28.146  44.556  40.331  1.00  0.00           H
ATOM   3266  CB  ARG   219      27.577  42.745  39.563  1.00  0.00           C
ATOM   3267  HB2 ARG   219      26.785  42.234  39.016  1.00  0.00           H
ATOM   3268  HB3 ARG   219      28.528  42.713  39.032  1.00  0.00           H
ATOM   3269  CG  ARG   219      27.738  42.009  40.881  1.00  0.00           C
ATOM   3270  HG2 ARG   219      27.037  42.420  41.609  1.00  0.00           H
ATOM   3271  HG3 ARG   219      27.409  40.980  40.736  1.00  0.00           H
ATOM   3272  CD  ARG   219      29.080  42.058  41.571  1.00  0.00           C
ATOM   3273  HD2 ARG   219      29.821  41.642  40.888  1.00  0.00           H
ATOM   3274  HD3 ARG   219      29.333  43.102  41.759  1.00  0.00           H
ATOM   3275  NE  ARG   219      29.130  41.182  42.741  1.00  0.00           N
ATOM   3276  HE  ARG   219      28.463  40.427  42.811  1.00  0.00           H
ATOM   3277  CZ  ARG   219      29.846  41.311  43.843  1.00  0.00           C
ATOM   3278  NH1 ARG   219      29.727  40.520  44.873  1.00  0.00           N
ATOM   3279 HH11 ARG   219      28.929  39.906  44.955  1.00  0.00           H
ATOM   3280 HH12 ARG   219      30.385  40.466  45.637  1.00  0.00           H
ATOM   3281  NH2 ARG   219      30.602  42.336  44.024  1.00  0.00           N
ATOM   3282 HH21 ARG   219      30.398  43.159  43.475  1.00  0.00           H
ATOM   3283 HH22 ARG   219      31.019  42.376  44.943  1.00  0.00           H
ATOM   3284  C   ARG   219      27.475  44.970  38.335  1.00  0.00           C
ATOM   3285  O   ARG   219      26.502  44.904  37.590  1.00  0.00           O
ATOM   3286  N   PRO   220      28.606  45.690  38.038  1.00  0.00           N
ATOM   3287  CD  PRO   220      29.569  46.396  38.941  1.00  0.00           C
ATOM   3288  HD2 PRO   220      29.818  45.765  39.793  1.00  0.00           H
ATOM   3289  HD3 PRO   220      29.135  47.331  39.296  1.00  0.00           H
ATOM   3290  CG  PRO   220      30.790  46.592  38.048  1.00  0.00           C
ATOM   3291  HG2 PRO   220      31.375  45.681  37.928  1.00  0.00           H
ATOM   3292  HG3 PRO   220      31.468  47.376  38.387  1.00  0.00           H
ATOM   3293  CB  PRO   220      30.233  46.885  36.647  1.00  0.00           C
ATOM   3294  HB2 PRO   220      30.955  46.661  35.861  1.00  0.00           H
ATOM   3295  HB3 PRO   220      29.926  47.920  36.501  1.00  0.00           H
ATOM   3296  CA  PRO   220      28.937  46.001  36.679  1.00  0.00           C
ATOM   3297  HA  PRO   220      28.151  46.557  36.167  1.00  0.00           H
ATOM   3298  C   PRO   220      29.243  44.757  35.829  1.00  0.00           C
ATOM   3299  O   PRO   220      29.722  43.718  36.361  1.00  0.00           O
ATOM   3300  N   TRP   221      29.154  44.793  34.477  1.00  0.00           N
ATOM   3301  H   TRP   221      28.773  45.604  34.010  1.00  0.00           H
ATOM   3302  CA  TRP   221      29.525  43.651  33.650  1.00  0.00           C
ATOM   3303  HA  TRP   221      30.163  42.929  34.159  1.00  0.00           H
ATOM   3304  CB  TRP   221      28.228  42.830  33.219  1.00  0.00           C
ATOM   3305  HB2 TRP   221      28.453  41.895  32.704  1.00  0.00           H
ATOM   3306  HB3 TRP   221      27.746  42.483  34.134  1.00  0.00           H
ATOM   3307  CG  TRP   221      27.174  43.526  32.369  1.00  0.00           C
ATOM   3308  CD1 TRP   221      26.103  44.170  32.881  1.00  0.00           C
ATOM   3309  HD1 TRP   221      25.909  44.173  33.943  1.00  0.00           H
ATOM   3310  NE1 TRP   221      25.256  44.582  31.831  1.00  0.00           N
ATOM   3311  HE1 TRP   221      24.309  44.909  31.957  1.00  0.00           H
ATOM   3312  CE2 TRP   221      25.868  44.384  30.643  1.00  0.00           C
ATOM   3313  CZ2 TRP   221      25.449  44.552  29.318  1.00  0.00           C
ATOM   3314  HZ2 TRP   221      24.515  45.087  29.225  1.00  0.00           H
ATOM   3315  CH2 TRP   221      26.311  44.337  28.264  1.00  0.00           C
ATOM   3316  HH2 TRP   221      26.110  44.711  27.271  1.00  0.00           H
ATOM   3317  CZ3 TRP   221      27.537  43.822  28.557  1.00  0.00           C
ATOM   3318  HZ3 TRP   221      28.267  43.529  27.816  1.00  0.00           H
ATOM   3319  CE3 TRP   221      27.901  43.447  29.838  1.00  0.00           C
ATOM   3320  HE3 TRP   221      28.831  42.967  30.098  1.00  0.00           H
ATOM   3321  CD2 TRP   221      27.067  43.713  30.939  1.00  0.00           C
ATOM   3322  C   TRP   221      30.258  44.091  32.400  1.00  0.00           C
ATOM   3323  O   TRP   221      30.130  45.242  31.946  1.00  0.00           O
ATOM   3324  N   VAL   222      31.013  43.160  31.833  1.00  0.00           N
ATOM   3325  H   VAL   222      31.054  42.252  32.272  1.00  0.00           H
ATOM   3326  CA  VAL   222      31.671  43.301  30.531  1.00  0.00           C
ATOM   3327  HA  VAL   222      31.133  44.044  29.942  1.00  0.00           H
ATOM   3328  CB  VAL   222      33.098  43.866  30.696  1.00  0.00           C
ATOM   3329  HB  VAL   222      33.025  44.885  31.077  1.00  0.00           H
ATOM   3330  CG1 VAL   222      33.961  43.145  31.775  1.00  0.00           C
ATOM   3331 HG11 VAL   222      34.887  43.711  31.870  1.00  0.00           H
ATOM   3332 HG12 VAL   222      33.377  42.974  32.678  1.00  0.00           H
ATOM   3333 HG13 VAL   222      34.294  42.136  31.531  1.00  0.00           H
ATOM   3334  CG2 VAL   222      33.908  43.967  29.369  1.00  0.00           C
ATOM   3335 HG21 VAL   222      34.815  44.559  29.492  1.00  0.00           H
ATOM   3336 HG22 VAL   222      34.142  42.954  29.042  1.00  0.00           H
ATOM   3337 HG23 VAL   222      33.223  44.464  28.681  1.00  0.00           H
ATOM   3338  C   VAL   222      31.797  41.936  29.845  1.00  0.00           C
ATOM   3339  O   VAL   222      31.928  40.886  30.509  1.00  0.00           O
ATOM   3340  N   SER   223      31.581  41.883  28.499  1.00  0.00           N
ATOM   3341  H   SER   223      31.276  42.702  27.993  1.00  0.00           H
ATOM   3342  CA  SER   223      31.683  40.662  27.657  1.00  0.00           C
ATOM   3343  HA  SER   223      32.323  39.991  28.228  1.00  0.00           H
ATOM   3344  CB  SER   223      30.367  39.980  27.448  1.00  0.00           C
ATOM   3345  HB2 SER   223      30.551  39.261  26.649  1.00  0.00           H
ATOM   3346  HB3 SER   223      30.090  39.544  28.408  1.00  0.00           H
ATOM   3347  OG  SER   223      29.387  40.914  26.921  1.00  0.00           O
ATOM   3348  HG  SER   223      29.273  40.782  25.978  1.00  0.00           H
ATOM   3349  C   SER   223      32.410  41.043  26.363  1.00  0.00           C
ATOM   3350  O   SER   223      32.392  42.200  25.915  1.00  0.00           O
ATOM   3351  N   PHE   224      33.062  40.077  25.771  1.00  0.00           N
ATOM   3352  H   PHE   224      33.137  39.170  26.209  1.00  0.00           H
ATOM   3353  CA  PHE   224      33.979  40.262  24.654  1.00  0.00           C
ATOM   3354  HA  PHE   224      33.442  41.024  24.090  1.00  0.00           H
ATOM   3355  CB  PHE   224      35.317  40.887  25.144  1.00  0.00           C
ATOM   3356  HB2 PHE   224      35.927  40.955  24.243  1.00  0.00           H
ATOM   3357  HB3 PHE   224      35.150  41.909  25.485  1.00  0.00           H
ATOM   3358  CG  PHE   224      36.065  40.242  26.323  1.00  0.00           C
ATOM   3359  CD1 PHE   224      36.908  39.218  26.048  1.00  0.00           C
ATOM   3360  HD1 PHE   224      37.058  38.918  25.021  1.00  0.00           H
ATOM   3361  CE1 PHE   224      37.616  38.569  27.066  1.00  0.00           C
ATOM   3362  HE1 PHE   224      38.224  37.737  26.740  1.00  0.00           H
ATOM   3363  CZ  PHE   224      37.529  39.049  28.405  1.00  0.00           C
ATOM   3364  HZ  PHE   224      38.220  38.774  29.189  1.00  0.00           H
ATOM   3365  CE2 PHE   224      36.602  40.046  28.763  1.00  0.00           C
ATOM   3366  HE2 PHE   224      36.510  40.434  29.767  1.00  0.00           H
ATOM   3367  CD2 PHE   224      35.857  40.580  27.680  1.00  0.00           C
ATOM   3368  HD2 PHE   224      35.167  41.365  27.951  1.00  0.00           H
ATOM   3369  C   PHE   224      34.279  38.985  23.847  1.00  0.00           C
ATOM   3370  O   PHE   224      34.557  37.897  24.331  1.00  0.00           O
ATOM   3371  N   ASN   225      34.282  39.066  22.484  1.00  0.00           N
ATOM   3372  H   ASN   225      34.125  39.988  22.102  1.00  0.00           H
ATOM   3373  CA  ASN   225      34.464  37.850  21.632  1.00  0.00           C
ATOM   3374  HA  ASN   225      33.902  36.989  21.997  1.00  0.00           H
ATOM   3375  CB  ASN   225      34.033  38.054  20.182  1.00  0.00           C
ATOM   3376  HB2 ASN   225      33.982  37.093  19.671  1.00  0.00           H
ATOM   3377  HB3 ASN   225      32.972  38.302  20.151  1.00  0.00           H
ATOM   3378  CG  ASN   225      34.783  39.069  19.401  1.00  0.00           C
ATOM   3379  OD1 ASN   225      35.846  39.516  19.774  1.00  0.00           O
ATOM   3380  ND2 ASN   225      34.178  39.561  18.356  1.00  0.00           N
ATOM   3381 HD21 ASN   225      34.633  40.278  17.810  1.00  0.00           H
ATOM   3382 HD22 ASN   225      33.319  39.143  18.028  1.00  0.00           H
ATOM   3383  C   ASN   225      35.915  37.311  21.629  1.00  0.00           C
ATOM   3384  O   ASN   225      36.867  37.842  22.253  1.00  0.00           O
ATOM   3385  N   GLN   226      36.141  36.210  20.960  1.00  0.00           N
ATOM   3386  H   GLN   226      35.365  35.594  20.761  1.00  0.00           H
ATOM   3387  CA  GLN   226      37.469  35.693  20.758  1.00  0.00           C
ATOM   3388  HA  GLN   226      37.817  35.415  21.753  1.00  0.00           H
ATOM   3389  CB  GLN   226      37.411  34.329  20.040  1.00  0.00           C
ATOM   3390  HB2 GLN   226      38.383  33.854  20.174  1.00  0.00           H
ATOM   3391  HB3 GLN   226      36.671  33.691  20.524  1.00  0.00           H
ATOM   3392  CG  GLN   226      37.115  34.494  18.460  1.00  0.00           C
ATOM   3393  HG2 GLN   226      36.112  34.887  18.288  1.00  0.00           H
ATOM   3394  HG3 GLN   226      37.842  35.110  17.931  1.00  0.00           H
ATOM   3395  CD  GLN   226      36.957  33.192  17.836  1.00  0.00           C
ATOM   3396  OE1 GLN   226      36.059  32.382  18.103  1.00  0.00           O
ATOM   3397  NE2 GLN   226      37.775  32.880  16.865  1.00  0.00           N
ATOM   3398 HE21 GLN   226      38.571  33.462  16.648  1.00  0.00           H
ATOM   3399 HE22 GLN   226      37.475  32.115  16.277  1.00  0.00           H
ATOM   3400  C   GLN   226      38.507  36.665  20.115  1.00  0.00           C
ATOM   3401  O   GLN   226      39.710  36.289  19.832  1.00  0.00           O
ATOM   3402  N   ASN   227      38.075  37.848  19.733  1.00  0.00           N
ATOM   3403  H   ASN   227      37.100  38.072  19.867  1.00  0.00           H
ATOM   3404  CA  ASN   227      38.786  38.857  18.962  1.00  0.00           C
ATOM   3405  HA  ASN   227      39.774  38.414  18.844  1.00  0.00           H
ATOM   3406  CB  ASN   227      38.210  38.816  17.528  1.00  0.00           C
ATOM   3407  HB2 ASN   227      38.485  37.801  17.239  1.00  0.00           H
ATOM   3408  HB3 ASN   227      37.129  38.911  17.629  1.00  0.00           H
ATOM   3409  CG  ASN   227      38.991  39.823  16.597  1.00  0.00           C
ATOM   3410  OD1 ASN   227      40.214  39.940  16.634  1.00  0.00           O
ATOM   3411  ND2 ASN   227      38.287  40.476  15.643  1.00  0.00           N
ATOM   3412 HD21 ASN   227      38.736  41.232  15.147  1.00  0.00           H
ATOM   3413 HD22 ASN   227      37.290  40.409  15.494  1.00  0.00           H
ATOM   3414  C   ASN   227      38.897  40.214  19.705  1.00  0.00           C
ATOM   3415  O   ASN   227      39.575  41.106  19.242  1.00  0.00           O
ATOM   3416  N   LEU   228      38.324  40.340  20.895  1.00  0.00           N
ATOM   3417  H   LEU   228      37.698  39.608  21.197  1.00  0.00           H
ATOM   3418  CA  LEU   228      38.508  41.559  21.727  1.00  0.00           C
ATOM   3419  HA  LEU   228      37.934  41.365  22.633  1.00  0.00           H
ATOM   3420  CB  LEU   228      39.975  41.817  22.094  1.00  0.00           C
ATOM   3421  HB2 LEU   228      40.374  42.188  21.150  1.00  0.00           H
ATOM   3422  HB3 LEU   228      40.060  42.599  22.848  1.00  0.00           H
ATOM   3423  CG  LEU   228      40.891  40.686  22.587  1.00  0.00           C
ATOM   3424  HG  LEU   228      41.226  40.091  21.737  1.00  0.00           H
ATOM   3425  CD1 LEU   228      42.146  41.253  23.245  1.00  0.00           C
ATOM   3426 HD11 LEU   228      42.517  41.984  22.526  1.00  0.00           H
ATOM   3427 HD12 LEU   228      41.850  41.799  24.141  1.00  0.00           H
ATOM   3428 HD13 LEU   228      42.920  40.518  23.465  1.00  0.00           H
ATOM   3429  CD2 LEU   228      40.347  39.777  23.648  1.00  0.00           C
ATOM   3430 HD21 LEU   228      39.520  39.208  23.222  1.00  0.00           H
ATOM   3431 HD22 LEU   228      41.077  39.114  24.113  1.00  0.00           H
ATOM   3432 HD23 LEU   228      39.871  40.453  24.359  1.00  0.00           H
ATOM   3433  C   LEU   228      37.693  42.751  21.220  1.00  0.00           C
ATOM   3434  O   LEU   228      37.895  43.853  21.712  1.00  0.00           O
ATOM   3435  N   GLU   229      36.652  42.453  20.455  1.00  0.00           N
ATOM   3436  H   GLU   229      36.529  41.530  20.067  1.00  0.00           H
ATOM   3437  CA  GLU   229      35.438  43.325  20.295  1.00  0.00           C
ATOM   3438  HA  GLU   229      35.736  44.368  20.191  1.00  0.00           H
ATOM   3439  CB  GLU   229      34.666  42.969  19.011  1.00  0.00           C
ATOM   3440  HB2 GLU   229      34.312  41.975  19.284  1.00  0.00           H
ATOM   3441  HB3 GLU   229      33.833  43.629  18.768  1.00  0.00           H
ATOM   3442  CG  GLU   229      35.563  42.908  17.744  1.00  0.00           C
ATOM   3443  HG2 GLU   229      35.972  41.905  17.623  1.00  0.00           H
ATOM   3444  HG3 GLU   229      34.876  42.928  16.896  1.00  0.00           H
ATOM   3445  CD  GLU   229      36.634  43.970  17.594  1.00  0.00           C
ATOM   3446  OE1 GLU   229      37.798  43.637  17.272  1.00  0.00           O
ATOM   3447  OE2 GLU   229      36.331  45.107  17.706  1.00  0.00           O
ATOM   3448  C   GLU   229      34.589  43.198  21.528  1.00  0.00           C
ATOM   3449  O   GLU   229      34.332  42.046  21.914  1.00  0.00           O
ATOM   3450  N   TYR   230      33.999  44.269  22.085  1.00  0.00           N
ATOM   3451  H   TYR   230      34.166  45.209  21.753  1.00  0.00           H
ATOM   3452  CA  TYR   230      33.617  44.224  23.476  1.00  0.00           C
ATOM   3453  HA  TYR   230      33.469  43.182  23.761  1.00  0.00           H
ATOM   3454  CB  TYR   230      34.765  44.656  24.398  1.00  0.00           C
ATOM   3455  HB2 TYR   230      34.471  44.356  25.402  1.00  0.00           H
ATOM   3456  HB3 TYR   230      35.616  44.033  24.119  1.00  0.00           H
ATOM   3457  CG  TYR   230      35.024  46.106  24.406  1.00  0.00           C
ATOM   3458  CD1 TYR   230      34.556  46.988  25.368  1.00  0.00           C
ATOM   3459  HD1 TYR   230      33.830  46.621  26.077  1.00  0.00           H
ATOM   3460  CE1 TYR   230      34.912  48.333  25.439  1.00  0.00           C
ATOM   3461  HE1 TYR   230      34.575  49.055  26.169  1.00  0.00           H
ATOM   3462  CZ  TYR   230      35.658  48.913  24.370  1.00  0.00           C
ATOM   3463  OH  TYR   230      36.015  50.221  24.374  1.00  0.00           O
ATOM   3464  HH  TYR   230      36.775  50.378  23.809  1.00  0.00           H
ATOM   3465  CE2 TYR   230      36.186  47.980  23.386  1.00  0.00           C
ATOM   3466  HE2 TYR   230      36.821  48.412  22.626  1.00  0.00           H
ATOM   3467  CD2 TYR   230      35.847  46.613  23.500  1.00  0.00           C
ATOM   3468  HD2 TYR   230      36.306  45.885  22.848  1.00  0.00           H
ATOM   3469  C   TYR   230      32.337  45.048  23.754  1.00  0.00           C
ATOM   3470  O   TYR   230      31.989  45.949  22.980  1.00  0.00           O
ATOM   3471  N   GLN   231      31.661  44.799  24.877  1.00  0.00           N
ATOM   3472  H   GLN   231      31.959  43.949  25.337  1.00  0.00           H
ATOM   3473  CA  GLN   231      30.524  45.590  25.399  1.00  0.00           C
ATOM   3474  HA  GLN   231      30.586  46.632  25.088  1.00  0.00           H
ATOM   3475  CB  GLN   231      29.196  45.085  24.665  1.00  0.00           C
ATOM   3476  HB2 GLN   231      28.431  45.588  25.255  1.00  0.00           H
ATOM   3477  HB3 GLN   231      29.176  45.547  23.678  1.00  0.00           H
ATOM   3478  CG  GLN   231      28.742  43.627  24.592  1.00  0.00           C
ATOM   3479  HG2 GLN   231      29.382  43.175  23.833  1.00  0.00           H
ATOM   3480  HG3 GLN   231      28.908  43.174  25.568  1.00  0.00           H
ATOM   3481  CD  GLN   231      27.330  43.439  24.113  1.00  0.00           C
ATOM   3482  OE1 GLN   231      26.447  44.339  24.103  1.00  0.00           O
ATOM   3483  NE2 GLN   231      26.911  42.288  23.722  1.00  0.00           N
ATOM   3484 HE21 GLN   231      27.524  41.497  23.858  1.00  0.00           H
ATOM   3485 HE22 GLN   231      25.944  42.101  23.498  1.00  0.00           H
ATOM   3486  C   GLN   231      30.340  45.465  26.894  1.00  0.00           C
ATOM   3487  O   GLN   231      30.870  44.480  27.499  1.00  0.00           O
ATOM   3488  N   ILE   232      29.794  46.489  27.516  1.00  0.00           N
ATOM   3489  H   ILE   232      29.272  47.097  26.902  1.00  0.00           H
ATOM   3490  CA  ILE   232      29.775  46.878  28.927  1.00  0.00           C
ATOM   3491  HA  ILE   232      29.989  46.034  29.583  1.00  0.00           H
ATOM   3492  CB  ILE   232      30.903  47.960  29.173  1.00  0.00           C
ATOM   3493  HB  ILE   232      30.617  48.524  30.061  1.00  0.00           H
ATOM   3494  CG2 ILE   232      32.309  47.292  29.387  1.00  0.00           C
ATOM   3495 HG21 ILE   232      33.187  47.907  29.586  1.00  0.00           H
ATOM   3496 HG22 ILE   232      32.195  46.628  30.244  1.00  0.00           H
ATOM   3497 HG23 ILE   232      32.522  46.684  28.508  1.00  0.00           H
ATOM   3498  CG1 ILE   232      31.040  48.955  28.001  1.00  0.00           C
ATOM   3499 HG12 ILE   232      31.630  48.458  27.230  1.00  0.00           H
ATOM   3500 HG13 ILE   232      30.029  49.276  27.753  1.00  0.00           H
ATOM   3501  CD1 ILE   232      31.700  50.212  28.444  1.00  0.00           C
ATOM   3502 HD11 ILE   232      32.632  50.008  28.974  1.00  0.00           H
ATOM   3503 HD12 ILE   232      31.887  50.913  27.631  1.00  0.00           H
ATOM   3504 HD13 ILE   232      31.058  50.730  29.156  1.00  0.00           H
ATOM   3505  C   ILE   232      28.395  47.419  29.389  1.00  0.00           C
ATOM   3506  O   ILE   232      27.648  48.015  28.609  1.00  0.00           O
ATOM   3507  N   GLY   233      28.160  47.316  30.745  1.00  0.00           N
ATOM   3508  H   GLY   233      28.708  46.671  31.298  1.00  0.00           H
ATOM   3509  CA  GLY   233      26.949  47.777  31.345  1.00  0.00           C
ATOM   3510  HA2 GLY   233      26.696  48.831  31.234  1.00  0.00           H
ATOM   3511  HA3 GLY   233      26.069  47.255  30.969  1.00  0.00           H
ATOM   3512  C   GLY   233      26.920  47.546  32.901  1.00  0.00           C
ATOM   3513  O   GLY   233      27.953  47.276  33.483  1.00  0.00           O
ATOM   3514  N   TYR   234      25.792  47.785  33.538  1.00  0.00           N
ATOM   3515  H   TYR   234      25.007  47.980  32.934  1.00  0.00           H
ATOM   3516  CA  TYR   234      25.449  47.259  34.885  1.00  0.00           C
ATOM   3517  HA  TYR   234      26.226  46.633  35.322  1.00  0.00           H
ATOM   3518  CB  TYR   234      25.134  48.446  35.873  1.00  0.00           C
ATOM   3519  HB2 TYR   234      24.497  49.084  35.260  1.00  0.00           H
ATOM   3520  HB3 TYR   234      24.593  48.074  36.743  1.00  0.00           H
ATOM   3521  CG  TYR   234      26.386  49.279  36.265  1.00  0.00           C
ATOM   3522  CD1 TYR   234      26.906  50.326  35.478  1.00  0.00           C
ATOM   3523  HD1 TYR   234      26.505  50.623  34.520  1.00  0.00           H
ATOM   3524  CE1 TYR   234      27.999  51.110  35.911  1.00  0.00           C
ATOM   3525  HE1 TYR   234      28.361  51.909  35.279  1.00  0.00           H
ATOM   3526  CZ  TYR   234      28.694  50.722  37.077  1.00  0.00           C
ATOM   3527  OH  TYR   234      29.881  51.150  37.396  1.00  0.00           O
ATOM   3528  HH  TYR   234      29.944  52.049  37.730  1.00  0.00           H
ATOM   3529  CE2 TYR   234      28.186  49.671  37.884  1.00  0.00           C
ATOM   3530  HE2 TYR   234      28.705  49.369  38.781  1.00  0.00           H
ATOM   3531  CD2 TYR   234      26.965  49.030  37.527  1.00  0.00           C
ATOM   3532  HD2 TYR   234      26.526  48.324  38.217  1.00  0.00           H
ATOM   3533  C   TYR   234      24.291  46.212  34.757  1.00  0.00           C
ATOM   3534  O   TYR   234      23.310  46.377  33.987  1.00  0.00           O
ATOM   3535  N   ILE   235      24.362  45.139  35.628  1.00  0.00           N
ATOM   3536  H   ILE   235      25.204  45.114  36.185  1.00  0.00           H
ATOM   3537  CA  ILE   235      23.209  44.219  35.893  1.00  0.00           C
ATOM   3538  HA  ILE   235      22.825  43.828  34.950  1.00  0.00           H
ATOM   3539  CB  ILE   235      23.596  43.021  36.876  1.00  0.00           C
ATOM   3540  HB  ILE   235      24.167  43.349  37.745  1.00  0.00           H
ATOM   3541  CG2 ILE   235      22.355  42.327  37.533  1.00  0.00           C
ATOM   3542 HG21 ILE   235      21.953  43.092  38.197  1.00  0.00           H
ATOM   3543 HG22 ILE   235      21.621  41.915  36.840  1.00  0.00           H
ATOM   3544 HG23 ILE   235      22.734  41.511  38.147  1.00  0.00           H
ATOM   3545  CG1 ILE   235      24.495  42.063  36.035  1.00  0.00           C
ATOM   3546 HG12 ILE   235      23.914  41.383  35.414  1.00  0.00           H
ATOM   3547 HG13 ILE   235      25.146  42.710  35.446  1.00  0.00           H
ATOM   3548  CD1 ILE   235      25.256  41.017  36.836  1.00  0.00           C
ATOM   3549 HD11 ILE   235      25.450  40.133  36.230  1.00  0.00           H
ATOM   3550 HD12 ILE   235      26.218  41.510  36.973  1.00  0.00           H
ATOM   3551 HD13 ILE   235      24.749  40.722  37.755  1.00  0.00           H
ATOM   3552  C   ILE   235      22.073  45.068  36.483  1.00  0.00           C
ATOM   3553  O   ILE   235      22.232  45.756  37.470  1.00  0.00           O
ATOM   3554  N   CYX   236      20.899  45.061  35.850  1.00  0.00           N
ATOM   3555  H   CYX   236      20.704  44.493  35.038  1.00  0.00           H
ATOM   3556  CA  CYX   236      19.835  45.930  36.173  1.00  0.00           C
ATOM   3557  HA  CYX   236      20.258  46.934  36.202  1.00  0.00           H
ATOM   3558  CB  CYX   236      18.790  45.853  34.986  1.00  0.00           C
ATOM   3559  HB2 CYX   236      18.326  44.870  34.903  1.00  0.00           H
ATOM   3560  HB3 CYX   236      17.950  46.524  35.165  1.00  0.00           H
ATOM   3561  SG  CYX   236      19.378  46.363  33.331  1.00  0.00           S
ATOM   3562  C   CYX   236      19.162  45.629  37.516  1.00  0.00           C
ATOM   3563  O   CYX   236      18.483  46.468  38.137  1.00  0.00           O
ATOM   3564  N   SER   237      19.262  44.377  37.829  1.00  0.00           N
ATOM   3565  H   SER   237      19.867  43.792  37.272  1.00  0.00           H
ATOM   3566  CA  SER   237      18.421  43.689  38.839  1.00  0.00           C
ATOM   3567  HA  SER   237      17.421  43.647  38.409  1.00  0.00           H
ATOM   3568  CB  SER   237      18.949  42.289  39.040  1.00  0.00           C
ATOM   3569  HB2 SER   237      19.031  41.805  38.066  1.00  0.00           H
ATOM   3570  HB3 SER   237      19.937  42.214  39.492  1.00  0.00           H
ATOM   3571  OG  SER   237      18.037  41.500  39.738  1.00  0.00           O
ATOM   3572  HG  SER   237      17.269  41.207  39.243  1.00  0.00           H
ATOM   3573  C   SER   237      18.245  44.459  40.217  1.00  0.00           C
ATOM   3574  O   SER   237      19.160  45.219  40.614  1.00  0.00           O
ATOM   3575  N   GLY   238      16.995  44.333  40.799  1.00  0.00           N
ATOM   3576  H   GLY   238      16.260  43.743  40.437  1.00  0.00           H
ATOM   3577  CA  GLY   238      16.727  44.797  42.155  1.00  0.00           C
ATOM   3578  HA2 GLY   238      17.340  45.665  42.396  1.00  0.00           H
ATOM   3579  HA3 GLY   238      15.725  45.168  42.370  1.00  0.00           H
ATOM   3580  C   GLY   238      17.039  43.667  43.158  1.00  0.00           C
ATOM   3581  O   GLY   238      16.815  43.846  44.360  1.00  0.00           O
ATOM   3582  N   VAL   239      17.573  42.535  42.706  1.00  0.00           N
ATOM   3583  H   VAL   239      17.630  42.383  41.709  1.00  0.00           H
ATOM   3584  CA  VAL   239      18.453  41.695  43.451  1.00  0.00           C
ATOM   3585  HA  VAL   239      18.173  41.755  44.503  1.00  0.00           H
ATOM   3586  CB  VAL   239      18.351  40.250  43.120  1.00  0.00           C
ATOM   3587  HB  VAL   239      18.761  39.958  42.153  1.00  0.00           H
ATOM   3588  CG1 VAL   239      19.059  39.365  44.207  1.00  0.00           C
ATOM   3589 HG11 VAL   239      20.129  39.469  44.029  1.00  0.00           H
ATOM   3590 HG12 VAL   239      18.753  39.655  45.212  1.00  0.00           H
ATOM   3591 HG13 VAL   239      18.733  38.361  43.937  1.00  0.00           H
ATOM   3592  CG2 VAL   239      16.892  39.803  43.232  1.00  0.00           C
ATOM   3593 HG21 VAL   239      16.900  38.748  42.959  1.00  0.00           H
ATOM   3594 HG22 VAL   239      16.480  40.029  44.215  1.00  0.00           H
ATOM   3595 HG23 VAL   239      16.261  40.205  42.438  1.00  0.00           H
ATOM   3596  C   VAL   239      19.900  42.234  43.260  1.00  0.00           C
ATOM   3597  O   VAL   239      20.680  41.761  42.531  1.00  0.00           O
ATOM   3598  N   PHE   240      20.195  43.224  44.100  1.00  0.00           N
ATOM   3599  H   PHE   240      19.487  43.467  44.778  1.00  0.00           H
ATOM   3600  CA  PHE   240      21.535  43.686  44.398  1.00  0.00           C
ATOM   3601  HA  PHE   240      21.886  44.174  43.488  1.00  0.00           H
ATOM   3602  CB  PHE   240      21.421  44.858  45.441  1.00  0.00           C
ATOM   3603  HB2 PHE   240      21.087  44.413  46.378  1.00  0.00           H
ATOM   3604  HB3 PHE   240      22.429  45.257  45.554  1.00  0.00           H
ATOM   3605  CG  PHE   240      20.464  45.952  45.134  1.00  0.00           C
ATOM   3606  CD1 PHE   240      19.161  45.852  45.693  1.00  0.00           C
ATOM   3607  HD1 PHE   240      19.008  45.057  46.409  1.00  0.00           H
ATOM   3608  CE1 PHE   240      18.130  46.745  45.440  1.00  0.00           C
ATOM   3609  HE1 PHE   240      17.132  46.660  45.843  1.00  0.00           H
ATOM   3610  CZ  PHE   240      18.363  47.745  44.458  1.00  0.00           C
ATOM   3611  HZ  PHE   240      17.516  48.377  44.233  1.00  0.00           H
ATOM   3612  CE2 PHE   240      19.647  47.828  43.908  1.00  0.00           C
ATOM   3613  HE2 PHE   240      19.753  48.604  43.164  1.00  0.00           H
ATOM   3614  CD2 PHE   240      20.678  46.927  44.179  1.00  0.00           C
ATOM   3615  HD2 PHE   240      21.631  47.057  43.688  1.00  0.00           H
ATOM   3616  C   PHE   240      22.528  42.547  44.836  1.00  0.00           C
ATOM   3617  O   PHE   240      22.325  41.928  45.856  1.00  0.00           O
ATOM   3618  N   GLY   241      23.597  42.306  44.098  1.00  0.00           N
ATOM   3619  H   GLY   241      23.669  42.906  43.290  1.00  0.00           H
ATOM   3620  CA  GLY   241      24.500  41.090  44.105  1.00  0.00           C
ATOM   3621  HA2 GLY   241      23.923  40.229  44.441  1.00  0.00           H
ATOM   3622  HA3 GLY   241      24.735  40.721  43.107  1.00  0.00           H
ATOM   3623  C   GLY   241      25.778  41.226  44.983  1.00  0.00           C
ATOM   3624  O   GLY   241      26.786  40.558  44.791  1.00  0.00           O
ATOM   3625  N   ASH   242      25.769  42.121  45.986  1.00  0.00           N
ATOM   3626  H   ASH   242      24.931  42.680  46.051  1.00  0.00           H
ATOM   3627  CA  ASH   242      26.923  42.523  46.897  1.00  0.00           C
ATOM   3628  HA  ASH   242      27.382  41.571  47.166  1.00  0.00           H
ATOM   3629  CB  ASH   242      27.875  43.425  46.128  1.00  0.00           C
ATOM   3630  HB2 ASH   242      28.078  43.004  45.143  1.00  0.00           H
ATOM   3631  HB3 ASH   242      27.557  44.463  46.032  1.00  0.00           H
ATOM   3632  CG  ASH   242      29.235  43.530  46.784  1.00  0.00           C
ATOM   3633  OD1 ASH   242      29.684  42.857  47.706  1.00  0.00           O
ATOM   3634  OD2 ASH   242      29.956  44.555  46.418  1.00  0.00           O
ATOM   3635  HD2 ASH   242      29.542  45.148  45.787  1.00  0.00           H
ATOM   3636  C   ASH   242      26.363  43.190  48.189  1.00  0.00           C
ATOM   3637  O   ASH   242      25.254  43.720  48.198  1.00  0.00           O
ATOM   3638  N   ASN   243      27.098  43.091  49.298  1.00  0.00           N
ATOM   3639  H   ASN   243      28.028  42.723  49.161  1.00  0.00           H
ATOM   3640  CA  ASN   243      26.770  43.981  50.433  1.00  0.00           C
ATOM   3641  HA  ASN   243      25.716  44.237  50.318  1.00  0.00           H
ATOM   3642  CB  ASN   243      27.150  43.211  51.707  1.00  0.00           C
ATOM   3643  HB2 ASN   243      26.938  43.703  52.655  1.00  0.00           H
ATOM   3644  HB3 ASN   243      26.668  42.233  51.696  1.00  0.00           H
ATOM   3645  CG  ASN   243      28.653  42.917  51.889  1.00  0.00           C
ATOM   3646  OD1 ASN   243      29.113  41.927  51.332  1.00  0.00           O
ATOM   3647  ND2 ASN   243      29.470  43.717  52.634  1.00  0.00           N
ATOM   3648 HD21 ASN   243      30.417  43.366  52.662  1.00  0.00           H
ATOM   3649 HD22 ASN   243      29.105  44.600  52.963  1.00  0.00           H
ATOM   3650  C   ASN   243      27.632  45.265  50.386  1.00  0.00           C
ATOM   3651  O   ASN   243      28.681  45.252  49.677  1.00  0.00           O
ATOM   3652  N   PRO   244      27.419  46.342  51.121  1.00  0.00           N
ATOM   3653  CD  PRO   244      28.413  47.333  51.417  1.00  0.00           C
ATOM   3654  HD2 PRO   244      29.017  47.471  50.520  1.00  0.00           H
ATOM   3655  HD3 PRO   244      29.068  47.053  52.241  1.00  0.00           H
ATOM   3656  CG  PRO   244      27.674  48.587  51.736  1.00  0.00           C
ATOM   3657  HG2 PRO   244      27.440  49.116  50.813  1.00  0.00           H
ATOM   3658  HG3 PRO   244      28.175  49.176  52.505  1.00  0.00           H
ATOM   3659  CB  PRO   244      26.351  48.042  52.305  1.00  0.00           C
ATOM   3660  HB2 PRO   244      25.542  48.772  52.332  1.00  0.00           H
ATOM   3661  HB3 PRO   244      26.448  47.599  53.297  1.00  0.00           H
ATOM   3662  CA  PRO   244      26.051  46.818  51.496  1.00  0.00           C
ATOM   3663  HA  PRO   244      25.479  46.085  52.064  1.00  0.00           H
ATOM   3664  C   PRO   244      25.181  47.156  50.271  1.00  0.00           C
ATOM   3665  O   PRO   244      25.665  47.587  49.252  1.00  0.00           O
ATOM   3666  N   ARG   245      23.877  46.958  50.431  1.00  0.00           N
ATOM   3667  H   ARG   245      23.548  46.707  51.353  1.00  0.00           H
ATOM   3668  CA  ARG   245      22.824  47.216  49.472  1.00  0.00           C
ATOM   3669  HA  ARG   245      23.248  47.968  48.804  1.00  0.00           H
ATOM   3670  CB  ARG   245      22.593  45.918  48.667  1.00  0.00           C
ATOM   3671  HB2 ARG   245      21.706  46.060  48.050  1.00  0.00           H
ATOM   3672  HB3 ARG   245      23.507  45.668  48.129  1.00  0.00           H
ATOM   3673  CG  ARG   245      22.323  44.723  49.614  1.00  0.00           C
ATOM   3674  HG2 ARG   245      23.093  44.556  50.367  1.00  0.00           H
ATOM   3675  HG3 ARG   245      21.465  44.821  50.281  1.00  0.00           H
ATOM   3676  CD  ARG   245      22.030  43.462  48.715  1.00  0.00           C
ATOM   3677  HD2 ARG   245      21.171  43.550  48.047  1.00  0.00           H
ATOM   3678  HD3 ARG   245      22.860  43.370  48.014  1.00  0.00           H
ATOM   3679  NE  ARG   245      21.893  42.240  49.553  1.00  0.00           N
ATOM   3680  HE  ARG   245      20.953  42.193  49.922  1.00  0.00           H
ATOM   3681  CZ  ARG   245      22.722  41.404  50.091  1.00  0.00           C
ATOM   3682  NH1 ARG   245      22.366  40.428  50.864  1.00  0.00           N
ATOM   3683 HH11 ARG   245      21.379  40.298  51.029  1.00  0.00           H
ATOM   3684 HH12 ARG   245      23.107  39.876  51.272  1.00  0.00           H
ATOM   3685  NH2 ARG   245      24.015  41.595  50.027  1.00  0.00           N
ATOM   3686 HH21 ARG   245      24.323  42.467  49.621  1.00  0.00           H
ATOM   3687 HH22 ARG   245      24.636  41.009  50.568  1.00  0.00           H
ATOM   3688  C   ARG   245      21.493  47.863  49.900  1.00  0.00           C
ATOM   3689  O   ARG   245      21.131  47.740  51.057  1.00  0.00           O
ATOM   3690  N   PRO   246      20.691  48.508  49.001  1.00  0.00           N
ATOM   3691  CD  PRO   246      20.994  49.036  47.625  1.00  0.00           C
ATOM   3692  HD2 PRO   246      20.938  48.204  46.923  1.00  0.00           H
ATOM   3693  HD3 PRO   246      22.004  49.427  47.498  1.00  0.00           H
ATOM   3694  CG  PRO   246      19.947  50.099  47.279  1.00  0.00           C
ATOM   3695  HG2 PRO   246      19.612  50.190  46.245  1.00  0.00           H
ATOM   3696  HG3 PRO   246      20.409  51.041  47.573  1.00  0.00           H
ATOM   3697  CB  PRO   246      18.812  49.594  48.075  1.00  0.00           C
ATOM   3698  HB2 PRO   246      18.156  49.047  47.398  1.00  0.00           H
ATOM   3699  HB3 PRO   246      18.250  50.457  48.432  1.00  0.00           H
ATOM   3700  CA  PRO   246      19.251  48.756  49.235  1.00  0.00           C
ATOM   3701  HA  PRO   246      19.139  49.310  50.167  1.00  0.00           H
ATOM   3702  C   PRO   246      18.365  47.574  49.370  1.00  0.00           C
ATOM   3703  O   PRO   246      18.779  46.443  49.013  1.00  0.00           O
ATOM   3704  N   ASN   247      17.141  47.643  49.974  1.00  0.00           N
ATOM   3705  H   ASN   247      16.738  48.539  50.205  1.00  0.00           H
ATOM   3706  CA  ASN   247      16.373  46.463  50.230  1.00  0.00           C
ATOM   3707  HA  ASN   247      17.105  45.779  50.658  1.00  0.00           H
ATOM   3708  CB  ASN   247      15.236  46.741  51.208  1.00  0.00           C
ATOM   3709  HB2 ASN   247      14.506  47.385  50.717  1.00  0.00           H
ATOM   3710  HB3 ASN   247      14.674  45.856  51.509  1.00  0.00           H
ATOM   3711  CG  ASN   247      15.679  47.415  52.402  1.00  0.00           C
ATOM   3712  OD1 ASN   247      16.369  46.824  53.225  1.00  0.00           O
ATOM   3713  ND2 ASN   247      15.416  48.633  52.656  1.00  0.00           N
ATOM   3714 HD21 ASN   247      15.847  49.040  53.474  1.00  0.00           H
ATOM   3715 HD22 ASN   247      14.825  49.211  52.076  1.00  0.00           H
ATOM   3716  C   ASN   247      15.824  45.900  48.948  1.00  0.00           C
ATOM   3717  O   ASN   247      15.374  46.646  48.104  1.00  0.00           O
ATOM   3718  N   ASP   248      15.909  44.569  48.700  1.00  0.00           N
ATOM   3719  H   ASP   248      16.406  44.026  49.391  1.00  0.00           H
ATOM   3720  CA  ASP   248      15.590  43.959  47.331  1.00  0.00           C
ATOM   3721  HA  ASP   248      16.344  44.333  46.638  1.00  0.00           H
ATOM   3722  CB  ASP   248      15.691  42.457  47.216  1.00  0.00           C
ATOM   3723  HB2 ASP   248      14.782  42.127  47.719  1.00  0.00           H
ATOM   3724  HB3 ASP   248      15.588  42.165  46.171  1.00  0.00           H
ATOM   3725  CG  ASP   248      16.947  41.785  47.782  1.00  0.00           C
ATOM   3726  OD1 ASP   248      16.959  40.580  48.214  1.00  0.00           O
ATOM   3727  OD2 ASP   248      18.045  42.395  47.672  1.00  0.00           O
ATOM   3728  C   ASP   248      14.247  44.418  46.676  1.00  0.00           C
ATOM   3729  O   ASP   248      13.182  44.503  47.327  1.00  0.00           O
ATOM   3730  N   GLY   249      14.327  44.484  45.306  1.00  0.00           N
ATOM   3731  H   GLY   249      15.220  44.275  44.884  1.00  0.00           H
ATOM   3732  CA  GLY   249      13.459  45.107  44.359  1.00  0.00           C
ATOM   3733  HA2 GLY   249      13.360  44.469  43.481  1.00  0.00           H
ATOM   3734  HA3 GLY   249      12.436  45.164  44.732  1.00  0.00           H
ATOM   3735  C   GLY   249      13.793  46.528  43.904  1.00  0.00           C
ATOM   3736  O   GLY   249      14.324  47.368  44.587  1.00  0.00           O
ATOM   3737  N   THR   250      13.623  46.890  42.574  1.00  0.00           N
ATOM   3738  H   THR   250      13.296  46.169  41.947  1.00  0.00           H
ATOM   3739  CA  THR   250      13.818  48.278  41.954  1.00  0.00           C
ATOM   3740  HA  THR   250      13.599  48.190  40.890  1.00  0.00           H
ATOM   3741  CB  THR   250      12.704  49.252  42.480  1.00  0.00           C
ATOM   3742  HB  THR   250      12.993  49.459  43.509  1.00  0.00           H
ATOM   3743  CG2 THR   250      12.682  50.626  41.698  1.00  0.00           C
ATOM   3744 HG21 THR   250      12.113  51.366  42.261  1.00  0.00           H
ATOM   3745 HG22 THR   250      13.663  51.103  41.685  1.00  0.00           H
ATOM   3746 HG23 THR   250      12.162  50.577  40.741  1.00  0.00           H
ATOM   3747  OG1 THR   250      11.424  48.730  42.519  1.00  0.00           O
ATOM   3748  HG1 THR   250      11.379  48.064  43.209  1.00  0.00           H
ATOM   3749  C   THR   250      15.296  48.697  42.005  1.00  0.00           C
ATOM   3750  O   THR   250      15.570  49.708  42.589  1.00  0.00           O
ATOM   3751  N   GLY   251      16.221  48.008  41.389  1.00  0.00           N
ATOM   3752  H   GLY   251      16.016  47.126  40.944  1.00  0.00           H
ATOM   3753  CA  GLY   251      17.590  48.522  41.124  1.00  0.00           C
ATOM   3754  HA2 GLY   251      17.769  49.162  41.989  1.00  0.00           H
ATOM   3755  HA3 GLY   251      18.254  47.659  41.076  1.00  0.00           H
ATOM   3756  C   GLY   251      17.569  49.385  39.851  1.00  0.00           C
ATOM   3757  O   GLY   251      16.592  50.116  39.582  1.00  0.00           O
ATOM   3758  N   SER   252      18.671  49.287  39.101  1.00  0.00           N
ATOM   3759  H   SER   252      19.218  48.440  39.179  1.00  0.00           H
ATOM   3760  CA  SER   252      18.991  50.109  37.931  1.00  0.00           C
ATOM   3761  HA  SER   252      18.072  50.174  37.349  1.00  0.00           H
ATOM   3762  CB  SER   252      19.529  51.494  38.361  1.00  0.00           C
ATOM   3763  HB2 SER   252      18.907  51.956  39.127  1.00  0.00           H
ATOM   3764  HB3 SER   252      20.446  51.190  38.866  1.00  0.00           H
ATOM   3765  OG  SER   252      19.921  52.435  37.336  1.00  0.00           O
ATOM   3766  HG  SER   252      20.344  53.179  37.772  1.00  0.00           H
ATOM   3767  C   SER   252      20.057  49.467  36.961  1.00  0.00           C
ATOM   3768  O   SER   252      21.102  48.935  37.354  1.00  0.00           O
ATOM   3769  N   CYX   253      19.831  49.626  35.654  1.00  0.00           N
ATOM   3770  H   CYX   253      18.956  50.048  35.377  1.00  0.00           H
ATOM   3771  CA  CYX   253      20.769  49.248  34.598  1.00  0.00           C
ATOM   3772  HA  CYX   253      21.015  48.190  34.684  1.00  0.00           H
ATOM   3773  CB  CYX   253      19.942  49.357  33.316  1.00  0.00           C
ATOM   3774  HB2 CYX   253      19.519  50.352  33.181  1.00  0.00           H
ATOM   3775  HB3 CYX   253      20.590  49.066  32.490  1.00  0.00           H
ATOM   3776  SG  CYX   253      18.538  48.176  33.135  1.00  0.00           S
ATOM   3777  C   CYX   253      22.043  50.092  34.582  1.00  0.00           C
ATOM   3778  O   CYX   253      22.820  49.987  33.591  1.00  0.00           O
ATOM   3779  N   GLY   254      22.176  50.981  35.606  1.00  0.00           N
ATOM   3780  H   GLY   254      21.524  50.984  36.378  1.00  0.00           H
ATOM   3781  CA  GLY   254      23.219  52.036  35.768  1.00  0.00           C
ATOM   3782  HA2 GLY   254      23.861  52.290  34.924  1.00  0.00           H
ATOM   3783  HA3 GLY   254      22.661  52.966  35.876  1.00  0.00           H
ATOM   3784  C   GLY   254      24.044  51.984  37.088  1.00  0.00           C
ATOM   3785  O   GLY   254      23.586  51.263  37.978  1.00  0.00           O
ATOM   3786  N   PRO   255      25.029  52.903  37.224  1.00  0.00           N
ATOM   3787  CD  PRO   255      25.486  53.864  36.203  1.00  0.00           C
ATOM   3788  HD2 PRO   255      24.729  54.488  35.730  1.00  0.00           H
ATOM   3789  HD3 PRO   255      26.174  53.351  35.530  1.00  0.00           H
ATOM   3790  CG  PRO   255      26.345  54.855  36.957  1.00  0.00           C
ATOM   3791  HG2 PRO   255      25.650  55.668  37.165  1.00  0.00           H
ATOM   3792  HG3 PRO   255      27.100  55.348  36.345  1.00  0.00           H
ATOM   3793  CB  PRO   255      26.867  54.086  38.142  1.00  0.00           C
ATOM   3794  HB2 PRO   255      26.914  54.773  38.987  1.00  0.00           H
ATOM   3795  HB3 PRO   255      27.803  53.559  37.957  1.00  0.00           H
ATOM   3796  CA  PRO   255      25.724  53.048  38.453  1.00  0.00           C
ATOM   3797  HA  PRO   255      26.091  52.033  38.605  1.00  0.00           H
ATOM   3798  C   PRO   255      24.718  53.462  39.554  1.00  0.00           C
ATOM   3799  O   PRO   255      23.735  54.134  39.306  1.00  0.00           O
ATOM   3800  N   VAL   256      24.957  52.900  40.716  1.00  0.00           N
ATOM   3801  H   VAL   256      25.704  52.231  40.834  1.00  0.00           H
ATOM   3802  CA  VAL   256      24.203  53.188  41.927  1.00  0.00           C
ATOM   3803  HA  VAL   256      23.521  53.998  41.669  1.00  0.00           H
ATOM   3804  CB  VAL   256      23.457  51.939  42.490  1.00  0.00           C
ATOM   3805  HB  VAL   256      24.190  51.248  42.908  1.00  0.00           H
ATOM   3806  CG1 VAL   256      22.487  52.289  43.665  1.00  0.00           C
ATOM   3807 HG11 VAL   256      22.183  51.311  44.039  1.00  0.00           H
ATOM   3808 HG12 VAL   256      22.933  52.779  44.530  1.00  0.00           H
ATOM   3809 HG13 VAL   256      21.683  52.903  43.260  1.00  0.00           H
ATOM   3810  CG2 VAL   256      22.643  51.141  41.374  1.00  0.00           C
ATOM   3811 HG21 VAL   256      23.365  50.815  40.625  1.00  0.00           H
ATOM   3812 HG22 VAL   256      22.166  50.267  41.816  1.00  0.00           H
ATOM   3813 HG23 VAL   256      21.994  51.821  40.821  1.00  0.00           H
ATOM   3814  C   VAL   256      25.251  53.715  42.963  1.00  0.00           C
ATOM   3815  O   VAL   256      25.728  53.002  43.835  1.00  0.00           O
ATOM   3816  N   SER   257      25.558  55.048  42.763  1.00  0.00           N
ATOM   3817  H   SER   257      25.200  55.506  41.938  1.00  0.00           H
ATOM   3818  CA  SER   257      26.415  55.828  43.676  1.00  0.00           C
ATOM   3819  HA  SER   257      27.470  55.557  43.609  1.00  0.00           H
ATOM   3820  CB  SER   257      26.442  57.301  43.227  1.00  0.00           C
ATOM   3821  HB2 SER   257      26.995  57.330  42.288  1.00  0.00           H
ATOM   3822  HB3 SER   257      25.432  57.657  43.028  1.00  0.00           H
ATOM   3823  OG  SER   257      27.044  58.114  44.142  1.00  0.00           O
ATOM   3824  HG  SER   257      26.385  58.395  44.781  1.00  0.00           H
ATOM   3825  C   SER   257      26.027  55.765  45.152  1.00  0.00           C
ATOM   3826  O   SER   257      26.848  55.869  46.001  1.00  0.00           O
ATOM   3827  N   SER   258      24.772  55.674  45.517  1.00  0.00           N
ATOM   3828  H   SER   258      24.155  55.458  44.747  1.00  0.00           H
ATOM   3829  CA  SER   258      24.170  55.689  46.879  1.00  0.00           C
ATOM   3830  HA  SER   258      24.571  56.571  47.376  1.00  0.00           H
ATOM   3831  CB  SER   258      22.660  55.764  46.799  1.00  0.00           C
ATOM   3832  HB2 SER   258      22.208  55.804  47.791  1.00  0.00           H
ATOM   3833  HB3 SER   258      22.493  56.657  46.199  1.00  0.00           H
ATOM   3834  OG  SER   258      22.014  54.681  46.206  1.00  0.00           O
ATOM   3835  HG  SER   258      21.789  54.136  46.963  1.00  0.00           H
ATOM   3836  C   SER   258      24.595  54.535  47.772  1.00  0.00           C
ATOM   3837  O   SER   258      24.158  53.337  47.717  1.00  0.00           O
ATOM   3838  N   ASN   259      25.650  54.782  48.519  1.00  0.00           N
ATOM   3839  H   ASN   259      26.057  55.693  48.365  1.00  0.00           H
ATOM   3840  CA  ASN   259      26.495  53.921  49.311  1.00  0.00           C
ATOM   3841  HA  ASN   259      27.259  54.560  49.752  1.00  0.00           H
ATOM   3842  CB  ASN   259      25.687  53.356  50.445  1.00  0.00           C
ATOM   3843  HB2 ASN   259      25.215  54.190  50.964  1.00  0.00           H
ATOM   3844  HB3 ASN   259      24.848  52.720  50.165  1.00  0.00           H
ATOM   3845  CG  ASN   259      26.436  52.663  51.550  1.00  0.00           C
ATOM   3846  OD1 ASN   259      27.652  52.538  51.572  1.00  0.00           O
ATOM   3847  ND2 ASN   259      25.818  52.133  52.540  1.00  0.00           N
ATOM   3848 HD21 ASN   259      26.342  51.870  53.362  1.00  0.00           H
ATOM   3849 HD22 ASN   259      24.812  52.209  52.534  1.00  0.00           H
ATOM   3850  C   ASN   259      27.051  52.860  48.371  1.00  0.00           C
ATOM   3851  O   ASN   259      26.779  51.649  48.525  1.00  0.00           O
ATOM   3852  N   GLY   260      27.711  53.286  47.230  1.00  0.00           N
ATOM   3853  H   GLY   260      27.808  54.291  47.195  1.00  0.00           H
ATOM   3854  CA  GLY   260      28.245  52.446  46.154  1.00  0.00           C
ATOM   3855  HA2 GLY   260      27.533  51.621  46.124  1.00  0.00           H
ATOM   3856  HA3 GLY   260      28.116  53.059  45.262  1.00  0.00           H
ATOM   3857  C   GLY   260      29.659  51.903  46.244  1.00  0.00           C
ATOM   3858  O   GLY   260      30.091  51.135  45.362  1.00  0.00           O
ATOM   3859  N   ALA   261      30.380  52.211  47.289  1.00  0.00           N
ATOM   3860  H   ALA   261      29.897  52.730  48.009  1.00  0.00           H
ATOM   3861  CA  ALA   261      31.830  51.836  47.479  1.00  0.00           C
ATOM   3862  HA  ALA   261      32.326  51.739  46.513  1.00  0.00           H
ATOM   3863  CB  ALA   261      32.566  52.912  48.178  1.00  0.00           C
ATOM   3864  HB1 ALA   261      33.620  52.690  48.012  1.00  0.00           H
ATOM   3865  HB2 ALA   261      32.372  53.865  47.686  1.00  0.00           H
ATOM   3866  HB3 ALA   261      32.396  52.942  49.255  1.00  0.00           H
ATOM   3867  C   ALA   261      31.923  50.418  47.946  1.00  0.00           C
ATOM   3868  O   ALA   261      31.931  49.495  47.128  1.00  0.00           O
ATOM   3869  N   TYR   262      32.016  50.151  49.273  1.00  0.00           N
ATOM   3870  H   TYR   262      31.922  50.837  50.008  1.00  0.00           H
ATOM   3871  CA  TYR   262      32.465  48.857  49.880  1.00  0.00           C
ATOM   3872  HA  TYR   262      33.507  48.721  49.591  1.00  0.00           H
ATOM   3873  CB  TYR   262      32.478  49.126  51.428  1.00  0.00           C
ATOM   3874  HB2 TYR   262      33.236  49.874  51.661  1.00  0.00           H
ATOM   3875  HB3 TYR   262      31.542  49.496  51.846  1.00  0.00           H
ATOM   3876  CG  TYR   262      32.707  47.851  52.210  1.00  0.00           C
ATOM   3877  CD1 TYR   262      33.910  47.192  52.081  1.00  0.00           C
ATOM   3878  HD1 TYR   262      34.741  47.567  51.503  1.00  0.00           H
ATOM   3879  CE1 TYR   262      34.222  46.092  52.895  1.00  0.00           C
ATOM   3880  HE1 TYR   262      35.243  45.747  52.825  1.00  0.00           H
ATOM   3881  CZ  TYR   262      33.296  45.496  53.730  1.00  0.00           C
ATOM   3882  OH  TYR   262      33.606  44.328  54.453  1.00  0.00           O
ATOM   3883  HH  TYR   262      34.537  44.248  54.674  1.00  0.00           H
ATOM   3884  CE2 TYR   262      32.031  46.071  53.808  1.00  0.00           C
ATOM   3885  HE2 TYR   262      31.305  45.662  54.496  1.00  0.00           H
ATOM   3886  CD2 TYR   262      31.781  47.357  53.153  1.00  0.00           C
ATOM   3887  HD2 TYR   262      30.787  47.771  53.228  1.00  0.00           H
ATOM   3888  C   TYR   262      31.674  47.634  49.405  1.00  0.00           C
ATOM   3889  O   TYR   262      30.635  47.756  48.737  1.00  0.00           O
ATOM   3890  N   GLY   263      32.278  46.438  49.588  1.00  0.00           N
ATOM   3891  H   GLY   263      33.230  46.385  49.920  1.00  0.00           H
ATOM   3892  CA  GLY   263      31.671  45.151  49.434  1.00  0.00           C
ATOM   3893  HA2 GLY   263      30.983  44.941  50.255  1.00  0.00           H
ATOM   3894  HA3 GLY   263      31.099  45.121  48.507  1.00  0.00           H
ATOM   3895  C   GLY   263      32.751  44.011  49.392  1.00  0.00           C
ATOM   3896  O   GLY   263      33.777  43.933  50.043  1.00  0.00           O
ATOM   3897  N   VAL   264      32.427  42.949  48.588  1.00  0.00           N
ATOM   3898  H   VAL   264      31.497  42.966  48.193  1.00  0.00           H
ATOM   3899  CA  VAL   264      33.087  41.673  48.389  1.00  0.00           C
ATOM   3900  HA  VAL   264      34.116  41.840  48.706  1.00  0.00           H
ATOM   3901  CB  VAL   264      32.502  40.595  49.311  1.00  0.00           C
ATOM   3902  HB  VAL   264      32.425  41.067  50.291  1.00  0.00           H
ATOM   3903  CG1 VAL   264      31.109  40.018  48.843  1.00  0.00           C
ATOM   3904 HG11 VAL   264      31.127  39.747  47.787  1.00  0.00           H
ATOM   3905 HG12 VAL   264      30.819  39.163  49.453  1.00  0.00           H
ATOM   3906 HG13 VAL   264      30.341  40.731  49.146  1.00  0.00           H
ATOM   3907  CG2 VAL   264      33.413  39.409  49.389  1.00  0.00           C
ATOM   3908 HG21 VAL   264      32.991  38.712  50.113  1.00  0.00           H
ATOM   3909 HG22 VAL   264      33.430  38.875  48.438  1.00  0.00           H
ATOM   3910 HG23 VAL   264      34.394  39.743  49.724  1.00  0.00           H
ATOM   3911  C   VAL   264      33.030  41.253  46.886  1.00  0.00           C
ATOM   3912  O   VAL   264      32.157  41.706  46.163  1.00  0.00           O
ATOM   3913  N   LYS   265      34.100  40.587  46.352  1.00  0.00           N
ATOM   3914  H   LYS   265      34.996  40.580  46.818  1.00  0.00           H
ATOM   3915  CA  LYS   265      34.050  39.980  45.022  1.00  0.00           C
ATOM   3916  HA  LYS   265      33.988  40.811  44.319  1.00  0.00           H
ATOM   3917  CB  LYS   265      35.349  39.246  44.813  1.00  0.00           C
ATOM   3918  HB2 LYS   265      36.167  39.898  45.121  1.00  0.00           H
ATOM   3919  HB3 LYS   265      35.285  38.487  45.592  1.00  0.00           H
ATOM   3920  CG  LYS   265      35.526  38.737  43.350  1.00  0.00           C
ATOM   3921  HG2 LYS   265      34.615  38.222  43.044  1.00  0.00           H
ATOM   3922  HG3 LYS   265      35.689  39.582  42.681  1.00  0.00           H
ATOM   3923  CD  LYS   265      36.824  37.896  43.311  1.00  0.00           C
ATOM   3924  HD2 LYS   265      37.629  38.624  43.226  1.00  0.00           H
ATOM   3925  HD3 LYS   265      37.016  37.397  44.260  1.00  0.00           H
ATOM   3926  CE  LYS   265      36.834  36.913  42.176  1.00  0.00           C
ATOM   3927  HE2 LYS   265      37.749  36.341  42.329  1.00  0.00           H
ATOM   3928  HE3 LYS   265      35.974  36.250  42.275  1.00  0.00           H
ATOM   3929  NZ  LYS   265      36.895  37.490  40.801  1.00  0.00           N
ATOM   3930  HZ1 LYS   265      36.168  38.151  40.562  1.00  0.00           H
ATOM   3931  HZ2 LYS   265      37.727  37.986  40.515  1.00  0.00           H
ATOM   3932  HZ3 LYS   265      36.685  36.694  40.217  1.00  0.00           H
ATOM   3933  C   LYS   265      32.783  39.035  44.910  1.00  0.00           C
ATOM   3934  O   LYS   265      32.233  38.533  45.884  1.00  0.00           O
ATOM   3935  N   GLY   266      32.260  38.851  43.700  1.00  0.00           N
ATOM   3936  H   GLY   266      32.705  39.351  42.943  1.00  0.00           H
ATOM   3937  CA  GLY   266      31.412  37.710  43.345  1.00  0.00           C
ATOM   3938  HA2 GLY   266      31.893  36.754  43.552  1.00  0.00           H
ATOM   3939  HA3 GLY   266      30.489  37.774  43.921  1.00  0.00           H
ATOM   3940  C   GLY   266      31.162  37.715  41.837  1.00  0.00           C
ATOM   3941  O   GLY   266      31.888  38.367  41.101  1.00  0.00           O
ATOM   3942  N   PHE   267      30.207  36.891  41.377  1.00  0.00           N
ATOM   3943  H   PHE   267      29.499  36.624  42.046  1.00  0.00           H
ATOM   3944  CA  PHE   267      29.882  36.531  39.995  1.00  0.00           C
ATOM   3945  HA  PHE   267      30.565  37.066  39.336  1.00  0.00           H
ATOM   3946  CB  PHE   267      30.290  35.054  39.921  1.00  0.00           C
ATOM   3947  HB2 PHE   267      30.408  34.697  38.898  1.00  0.00           H
ATOM   3948  HB3 PHE   267      31.321  34.966  40.264  1.00  0.00           H
ATOM   3949  CG  PHE   267      29.460  34.103  40.731  1.00  0.00           C
ATOM   3950  CD1 PHE   267      29.786  33.835  42.071  1.00  0.00           C
ATOM   3951  HD1 PHE   267      30.636  34.340  42.507  1.00  0.00           H
ATOM   3952  CE1 PHE   267      29.003  33.054  42.868  1.00  0.00           C
ATOM   3953  HE1 PHE   267      29.251  32.884  43.905  1.00  0.00           H
ATOM   3954  CZ  PHE   267      27.791  32.547  42.313  1.00  0.00           C
ATOM   3955  HZ  PHE   267      27.239  31.950  43.024  1.00  0.00           H
ATOM   3956  CE2 PHE   267      27.324  32.846  41.019  1.00  0.00           C
ATOM   3957  HE2 PHE   267      26.333  32.624  40.651  1.00  0.00           H
ATOM   3958  CD2 PHE   267      28.250  33.595  40.254  1.00  0.00           C
ATOM   3959  HD2 PHE   267      27.986  33.909  39.256  1.00  0.00           H
ATOM   3960  C   PHE   267      28.418  36.715  39.652  1.00  0.00           C
ATOM   3961  O   PHE   267      27.619  37.060  40.534  1.00  0.00           O
ATOM   3962  N   SER   268      28.051  36.396  38.419  1.00  0.00           N
ATOM   3963  H   SER   268      28.736  36.315  37.681  1.00  0.00           H
ATOM   3964  CA  SER   268      26.663  36.022  38.103  1.00  0.00           C
ATOM   3965  HA  SER   268      26.264  35.333  38.848  1.00  0.00           H
ATOM   3966  CB  SER   268      25.654  37.218  37.948  1.00  0.00           C
ATOM   3967  HB2 SER   268      25.885  37.796  37.054  1.00  0.00           H
ATOM   3968  HB3 SER   268      24.613  36.904  37.872  1.00  0.00           H
ATOM   3969  OG  SER   268      25.802  38.122  39.012  1.00  0.00           O
ATOM   3970  HG  SER   268      26.363  37.670  39.646  1.00  0.00           H
ATOM   3971  C   SER   268      26.585  35.201  36.811  1.00  0.00           C
ATOM   3972  O   SER   268      27.283  35.493  35.867  1.00  0.00           O
ATOM   3973  N   PHE   269      25.808  34.136  36.665  1.00  0.00           N
ATOM   3974  H   PHE   269      25.251  33.844  37.455  1.00  0.00           H
ATOM   3975  CA  PHE   269      25.471  33.571  35.369  1.00  0.00           C
ATOM   3976  HA  PHE   269      26.276  33.816  34.677  1.00  0.00           H
ATOM   3977  CB  PHE   269      25.367  32.035  35.434  1.00  0.00           C
ATOM   3978  HB2 PHE   269      24.592  31.840  36.175  1.00  0.00           H
ATOM   3979  HB3 PHE   269      25.147  31.643  34.441  1.00  0.00           H
ATOM   3980  CG  PHE   269      26.670  31.278  35.860  1.00  0.00           C
ATOM   3981  CD1 PHE   269      26.813  30.922  37.245  1.00  0.00           C
ATOM   3982  HD1 PHE   269      25.981  31.099  37.911  1.00  0.00           H
ATOM   3983  CE1 PHE   269      28.071  30.440  37.635  1.00  0.00           C
ATOM   3984  HE1 PHE   269      28.329  30.035  38.602  1.00  0.00           H
ATOM   3985  CZ  PHE   269      29.146  30.368  36.700  1.00  0.00           C
ATOM   3986  HZ  PHE   269      30.110  29.958  36.964  1.00  0.00           H
ATOM   3987  CE2 PHE   269      28.911  30.698  35.373  1.00  0.00           C
ATOM   3988  HE2 PHE   269      29.722  30.468  34.699  1.00  0.00           H
ATOM   3989  CD2 PHE   269      27.706  31.197  34.905  1.00  0.00           C
ATOM   3990  HD2 PHE   269      27.583  31.493  33.874  1.00  0.00           H
ATOM   3991  C   PHE   269      24.201  34.230  34.821  1.00  0.00           C
ATOM   3992  O   PHE   269      23.313  34.668  35.519  1.00  0.00           O
ATOM   3993  N   LYS   270      24.216  34.259  33.459  1.00  0.00           N
ATOM   3994  H   LYS   270      24.923  33.628  33.111  1.00  0.00           H
ATOM   3995  CA  LYS   270      23.116  34.817  32.527  1.00  0.00           C
ATOM   3996  HA  LYS   270      22.359  35.254  33.177  1.00  0.00           H
ATOM   3997  CB  LYS   270      23.685  35.929  31.647  1.00  0.00           C
ATOM   3998  HB2 LYS   270      24.203  36.627  32.305  1.00  0.00           H
ATOM   3999  HB3 LYS   270      24.505  35.530  31.050  1.00  0.00           H
ATOM   4000  CG  LYS   270      22.818  36.678  30.684  1.00  0.00           C
ATOM   4001  HG2 LYS   270      22.175  35.996  30.128  1.00  0.00           H
ATOM   4002  HG3 LYS   270      22.043  37.188  31.254  1.00  0.00           H
ATOM   4003  CD  LYS   270      23.562  37.513  29.671  1.00  0.00           C
ATOM   4004  HD2 LYS   270      24.422  37.854  30.246  1.00  0.00           H
ATOM   4005  HD3 LYS   270      24.088  36.863  28.970  1.00  0.00           H
ATOM   4006  CE  LYS   270      22.778  38.585  29.021  1.00  0.00           C
ATOM   4007  HE2 LYS   270      22.041  38.949  29.737  1.00  0.00           H
ATOM   4008  HE3 LYS   270      23.478  39.374  28.746  1.00  0.00           H
ATOM   4009  NZ  LYS   270      21.995  38.093  27.882  1.00  0.00           N
ATOM   4010  HZ1 LYS   270      21.491  38.863  27.468  1.00  0.00           H
ATOM   4011  HZ2 LYS   270      22.531  37.852  27.061  1.00  0.00           H
ATOM   4012  HZ3 LYS   270      21.291  37.381  28.014  1.00  0.00           H
ATOM   4013  C   LYS   270      22.500  33.634  31.660  1.00  0.00           C
ATOM   4014  O   LYS   270      23.264  32.858  31.009  1.00  0.00           O
ATOM   4015  N   TYR   271      21.186  33.608  31.530  1.00  0.00           N
ATOM   4016  H   TYR   271      20.649  34.279  32.060  1.00  0.00           H
ATOM   4017  CA  TYR   271      20.470  32.692  30.641  1.00  0.00           C
ATOM   4018  HA  TYR   271      21.226  32.257  29.987  1.00  0.00           H
ATOM   4019  CB  TYR   271      19.970  31.468  31.401  1.00  0.00           C
ATOM   4020  HB2 TYR   271      19.439  31.770  32.304  1.00  0.00           H
ATOM   4021  HB3 TYR   271      19.242  31.023  30.723  1.00  0.00           H
ATOM   4022  CG  TYR   271      21.051  30.434  31.832  1.00  0.00           C
ATOM   4023  CD1 TYR   271      21.755  30.723  33.034  1.00  0.00           C
ATOM   4024  HD1 TYR   271      21.482  31.558  33.661  1.00  0.00           H
ATOM   4025  CE1 TYR   271      22.728  29.837  33.511  1.00  0.00           C
ATOM   4026  HE1 TYR   271      23.336  29.979  34.393  1.00  0.00           H
ATOM   4027  CZ  TYR   271      23.048  28.711  32.693  1.00  0.00           C
ATOM   4028  OH  TYR   271      24.001  27.857  33.101  1.00  0.00           O
ATOM   4029  HH  TYR   271      23.821  26.969  32.780  1.00  0.00           H
ATOM   4030  CE2 TYR   271      22.355  28.487  31.481  1.00  0.00           C
ATOM   4031  HE2 TYR   271      22.667  27.650  30.875  1.00  0.00           H
ATOM   4032  CD2 TYR   271      21.358  29.340  31.063  1.00  0.00           C
ATOM   4033  HD2 TYR   271      20.771  29.149  30.176  1.00  0.00           H
ATOM   4034  C   TYR   271      19.284  33.285  29.852  1.00  0.00           C
ATOM   4035  O   TYR   271      18.237  33.427  30.430  1.00  0.00           O
ATOM   4036  N   GLY   272      19.487  33.722  28.576  1.00  0.00           N
ATOM   4037  H   GLY   272      20.407  33.696  28.160  1.00  0.00           H
ATOM   4038  CA  GLY   272      18.529  34.751  28.091  1.00  0.00           C
ATOM   4039  HA2 GLY   272      18.731  34.802  27.022  1.00  0.00           H
ATOM   4040  HA3 GLY   272      17.467  34.566  28.247  1.00  0.00           H
ATOM   4041  C   GLY   272      18.820  36.101  28.747  1.00  0.00           C
ATOM   4042  O   GLY   272      19.989  36.544  28.739  1.00  0.00           O
ATOM   4043  N   ASN   273      17.792  36.849  29.185  1.00  0.00           N
ATOM   4044  H   ASN   273      16.835  36.538  29.097  1.00  0.00           H
ATOM   4045  CA  ASN   273      17.924  38.127  29.956  1.00  0.00           C
ATOM   4046  HA  ASN   273      18.898  38.576  29.756  1.00  0.00           H
ATOM   4047  CB  ASN   273      16.849  39.090  29.304  1.00  0.00           C
ATOM   4048  HB2 ASN   273      15.870  38.621  29.396  1.00  0.00           H
ATOM   4049  HB3 ASN   273      16.803  40.020  29.871  1.00  0.00           H
ATOM   4050  CG  ASN   273      17.067  39.494  27.862  1.00  0.00           C
ATOM   4051  OD1 ASN   273      17.910  38.986  27.107  1.00  0.00           O
ATOM   4052  ND2 ASN   273      16.333  40.415  27.330  1.00  0.00           N
ATOM   4053 HD21 ASN   273      16.334  40.479  26.322  1.00  0.00           H
ATOM   4054 HD22 ASN   273      15.841  41.094  27.892  1.00  0.00           H
ATOM   4055  C   ASN   273      17.940  37.918  31.442  1.00  0.00           C
ATOM   4056  O   ASN   273      18.265  38.852  32.175  1.00  0.00           O
ATOM   4057  N   GLY   274      17.452  36.737  31.958  1.00  0.00           N
ATOM   4058  H   GLY   274      17.082  36.106  31.262  1.00  0.00           H
ATOM   4059  CA  GLY   274      17.519  36.415  33.389  1.00  0.00           C
ATOM   4060  HA2 GLY   274      17.113  37.262  33.941  1.00  0.00           H
ATOM   4061  HA3 GLY   274      16.808  35.637  33.668  1.00  0.00           H
ATOM   4062  C   GLY   274      18.933  36.043  33.916  1.00  0.00           C
ATOM   4063  O   GLY   274      19.763  35.549  33.195  1.00  0.00           O
ATOM   4064  N   VAL   275      19.124  36.197  35.212  1.00  0.00           N
ATOM   4065  H   VAL   275      18.349  36.448  35.809  1.00  0.00           H
ATOM   4066  CA  VAL   275      20.427  36.205  35.851  1.00  0.00           C
ATOM   4067  HA  VAL   275      21.142  35.624  35.268  1.00  0.00           H
ATOM   4068  CB  VAL   275      20.975  37.670  35.908  1.00  0.00           C
ATOM   4069  HB  VAL   275      20.441  38.115  36.748  1.00  0.00           H
ATOM   4070  CG1 VAL   275      22.490  37.764  36.254  1.00  0.00           C
ATOM   4071 HG11 VAL   275      22.852  38.769  36.476  1.00  0.00           H
ATOM   4072 HG12 VAL   275      22.632  37.150  37.143  1.00  0.00           H
ATOM   4073 HG13 VAL   275      23.020  37.302  35.420  1.00  0.00           H
ATOM   4074  CG2 VAL   275      20.734  38.483  34.615  1.00  0.00           C
ATOM   4075 HG21 VAL   275      19.683  38.730  34.470  1.00  0.00           H
ATOM   4076 HG22 VAL   275      21.329  39.380  34.790  1.00  0.00           H
ATOM   4077 HG23 VAL   275      21.111  37.896  33.778  1.00  0.00           H
ATOM   4078  C   VAL   275      20.343  35.457  37.168  1.00  0.00           C
ATOM   4079  O   VAL   275      19.528  35.779  37.971  1.00  0.00           O
ATOM   4080  N   TRP   276      21.163  34.463  37.284  1.00  0.00           N
ATOM   4081  H   TRP   276      21.777  34.268  36.505  1.00  0.00           H
ATOM   4082  CA  TRP   276      21.476  33.916  38.554  1.00  0.00           C
ATOM   4083  HA  TRP   276      20.564  33.842  39.147  1.00  0.00           H
ATOM   4084  CB  TRP   276      22.003  32.520  38.301  1.00  0.00           C
ATOM   4085  HB2 TRP   276      22.391  32.420  37.287  1.00  0.00           H
ATOM   4086  HB3 TRP   276      22.731  32.260  39.068  1.00  0.00           H
ATOM   4087  CG  TRP   276      21.062  31.399  38.238  1.00  0.00           C
ATOM   4088  CD1 TRP   276      20.689  30.688  37.157  1.00  0.00           C
ATOM   4089  HD1 TRP   276      21.140  30.841  36.188  1.00  0.00           H
ATOM   4090  NE1 TRP   276      20.053  29.494  37.515  1.00  0.00           N
ATOM   4091  HE1 TRP   276      19.607  28.940  36.798  1.00  0.00           H
ATOM   4092  CE2 TRP   276      19.723  29.540  38.833  1.00  0.00           C
ATOM   4093  CZ2 TRP   276      19.027  28.672  39.714  1.00  0.00           C
ATOM   4094  HZ2 TRP   276      18.513  27.852  39.236  1.00  0.00           H
ATOM   4095  CH2 TRP   276      18.929  28.964  41.090  1.00  0.00           C
ATOM   4096  HH2 TRP   276      18.352  28.296  41.712  1.00  0.00           H
ATOM   4097  CZ3 TRP   276      19.592  30.124  41.619  1.00  0.00           C
ATOM   4098  HZ3 TRP   276      19.347  30.365  42.643  1.00  0.00           H
ATOM   4099  CE3 TRP   276      20.267  30.994  40.745  1.00  0.00           C
ATOM   4100  HE3 TRP   276      20.738  31.909  41.071  1.00  0.00           H
ATOM   4101  CD2 TRP   276      20.336  30.714  39.325  1.00  0.00           C
ATOM   4102  C   TRP   276      22.468  34.718  39.357  1.00  0.00           C
ATOM   4103  O   TRP   276      23.697  34.547  39.031  1.00  0.00           O
ATOM   4104  N   ILE   277      21.983  35.492  40.340  1.00  0.00           N
ATOM   4105  H   ILE   277      21.006  35.400  40.575  1.00  0.00           H
ATOM   4106  CA  ILE   277      22.826  36.185  41.211  1.00  0.00           C
ATOM   4107  HA  ILE   277      23.707  36.389  40.602  1.00  0.00           H
ATOM   4108  CB  ILE   277      22.126  37.498  41.797  1.00  0.00           C
ATOM   4109  HB  ILE   277      21.100  37.251  42.069  1.00  0.00           H
ATOM   4110  CG2 ILE   277      23.005  38.062  42.905  1.00  0.00           C
ATOM   4111 HG21 ILE   277      23.973  38.220  42.427  1.00  0.00           H
ATOM   4112 HG22 ILE   277      22.570  39.022  43.186  1.00  0.00           H
ATOM   4113 HG23 ILE   277      23.003  37.407  43.776  1.00  0.00           H
ATOM   4114  CG1 ILE   277      22.112  38.633  40.802  1.00  0.00           C
ATOM   4115 HG12 ILE   277      21.454  39.321  41.332  1.00  0.00           H
ATOM   4116 HG13 ILE   277      23.108  39.024  40.596  1.00  0.00           H
ATOM   4117  CD1 ILE   277      21.324  38.481  39.482  1.00  0.00           C
ATOM   4118 HD11 ILE   277      21.446  39.412  38.930  1.00  0.00           H
ATOM   4119 HD12 ILE   277      21.864  37.761  38.866  1.00  0.00           H
ATOM   4120 HD13 ILE   277      20.338  38.076  39.711  1.00  0.00           H
ATOM   4121  C   ILE   277      23.298  35.255  42.355  1.00  0.00           C
ATOM   4122  O   ILE   277      22.482  34.721  43.123  1.00  0.00           O
ATOM   4123  N   GLY   278      24.648  35.162  42.637  1.00  0.00           N
ATOM   4124  H   GLY   278      25.283  35.649  42.018  1.00  0.00           H
ATOM   4125  CA  GLY   278      25.245  34.862  44.016  1.00  0.00           C
ATOM   4126  HA2 GLY   278      24.536  34.283  44.608  1.00  0.00           H
ATOM   4127  HA3 GLY   278      26.126  34.236  43.869  1.00  0.00           H
ATOM   4128  C   GLY   278      25.652  36.189  44.776  1.00  0.00           C
ATOM   4129  O   GLY   278      26.205  37.108  44.185  1.00  0.00           O
ATOM   4130  N   ARG   279      25.484  36.171  46.097  1.00  0.00           N
ATOM   4131  H   ARG   279      25.296  35.290  46.554  1.00  0.00           H
ATOM   4132  CA  ARG   279      25.801  37.228  47.081  1.00  0.00           C
ATOM   4133  HA  ARG   279      26.798  37.568  46.803  1.00  0.00           H
ATOM   4134  CB  ARG   279      24.952  38.451  46.933  1.00  0.00           C
ATOM   4135  HB2 ARG   279      25.522  39.198  47.483  1.00  0.00           H
ATOM   4136  HB3 ARG   279      24.845  38.618  45.861  1.00  0.00           H
ATOM   4137  CG  ARG   279      23.543  38.199  47.436  1.00  0.00           C
ATOM   4138  HG2 ARG   279      23.107  37.367  46.882  1.00  0.00           H
ATOM   4139  HG3 ARG   279      23.478  37.825  48.457  1.00  0.00           H
ATOM   4140  CD  ARG   279      22.609  39.374  47.309  1.00  0.00           C
ATOM   4141  HD2 ARG   279      23.017  40.280  47.760  1.00  0.00           H
ATOM   4142  HD3 ARG   279      22.475  39.730  46.288  1.00  0.00           H
ATOM   4143  NE  ARG   279      21.373  38.978  48.003  1.00  0.00           N
ATOM   4144  HE  ARG   279      21.346  38.146  48.573  1.00  0.00           H
ATOM   4145  CZ  ARG   279      20.232  39.684  47.869  1.00  0.00           C
ATOM   4146  NH1 ARG   279      19.173  39.089  48.327  1.00  0.00           N
ATOM   4147 HH11 ARG   279      19.343  38.246  48.855  1.00  0.00           H
ATOM   4148 HH12 ARG   279      18.245  39.444  48.144  1.00  0.00           H
ATOM   4149  NH2 ARG   279      20.154  40.812  47.287  1.00  0.00           N
ATOM   4150 HH21 ARG   279      20.978  41.164  46.819  1.00  0.00           H
ATOM   4151 HH22 ARG   279      19.238  41.229  47.213  1.00  0.00           H
ATOM   4152  C   ARG   279      25.916  36.712  48.470  1.00  0.00           C
ATOM   4153  O   ARG   279      25.206  35.788  48.842  1.00  0.00           O
ATOM   4154  N   THR   280      26.819  37.372  49.252  1.00  0.00           N
ATOM   4155  H   THR   280      27.299  38.143  48.811  1.00  0.00           H
ATOM   4156  CA  THR   280      26.833  37.407  50.755  1.00  0.00           C
ATOM   4157  HA  THR   280      27.121  36.389  51.021  1.00  0.00           H
ATOM   4158  CB  THR   280      27.911  38.444  51.194  1.00  0.00           C
ATOM   4159  HB  THR   280      27.591  39.059  52.036  1.00  0.00           H
ATOM   4160  CG2 THR   280      29.193  37.761  51.476  1.00  0.00           C
ATOM   4161 HG21 THR   280      29.501  37.066  50.695  1.00  0.00           H
ATOM   4162 HG22 THR   280      29.906  38.584  51.533  1.00  0.00           H
ATOM   4163 HG23 THR   280      29.170  37.173  52.394  1.00  0.00           H
ATOM   4164  OG1 THR   280      28.052  39.455  50.256  1.00  0.00           O
ATOM   4165  HG1 THR   280      28.532  40.101  50.778  1.00  0.00           H
ATOM   4166  C   THR   280      25.429  37.677  51.292  1.00  0.00           C
ATOM   4167  O   THR   280      24.769  38.638  50.837  1.00  0.00           O
ATOM   4168  N   LYS   281      24.967  36.876  52.230  1.00  0.00           N
ATOM   4169  H   LYS   281      25.665  36.317  52.701  1.00  0.00           H
ATOM   4170  CA  LYS   281      23.541  36.825  52.765  1.00  0.00           C
ATOM   4171  HA  LYS   281      22.862  36.694  51.921  1.00  0.00           H
ATOM   4172  CB  LYS   281      23.382  35.488  53.531  1.00  0.00           C
ATOM   4173  HB2 LYS   281      23.840  34.672  52.973  1.00  0.00           H
ATOM   4174  HB3 LYS   281      24.072  35.622  54.366  1.00  0.00           H
ATOM   4175  CG  LYS   281      22.007  35.167  53.991  1.00  0.00           C
ATOM   4176  HG2 LYS   281      21.703  35.967  54.666  1.00  0.00           H
ATOM   4177  HG3 LYS   281      21.349  35.077  53.127  1.00  0.00           H
ATOM   4178  CD  LYS   281      21.799  33.887  54.696  1.00  0.00           C
ATOM   4179  HD2 LYS   281      21.872  33.123  53.923  1.00  0.00           H
ATOM   4180  HD3 LYS   281      22.559  33.674  55.450  1.00  0.00           H
ATOM   4181  CE  LYS   281      20.428  33.932  55.366  1.00  0.00           C
ATOM   4182  HE2 LYS   281      20.339  33.041  55.987  1.00  0.00           H
ATOM   4183  HE3 LYS   281      20.469  34.794  56.031  1.00  0.00           H
ATOM   4184  NZ  LYS   281      19.240  34.027  54.482  1.00  0.00           N
ATOM   4185  HZ1 LYS   281      19.142  34.965  54.122  1.00  0.00           H
ATOM   4186  HZ2 LYS   281      19.286  33.374  53.713  1.00  0.00           H
ATOM   4187  HZ3 LYS   281      18.375  33.833  54.967  1.00  0.00           H
ATOM   4188  C   LYS   281      23.206  37.988  53.683  1.00  0.00           C
ATOM   4189  O   LYS   281      22.084  38.493  53.694  1.00  0.00           O
ATOM   4190  N   SER   282      24.176  38.620  54.355  1.00  0.00           N
ATOM   4191  H   SER   282      25.072  38.154  54.383  1.00  0.00           H
ATOM   4192  CA  SER   282      24.002  39.883  55.128  1.00  0.00           C
ATOM   4193  HA  SER   282      23.187  39.671  55.819  1.00  0.00           H
ATOM   4194  CB  SER   282      25.152  40.094  56.081  1.00  0.00           C
ATOM   4195  HB2 SER   282      25.187  39.378  56.904  1.00  0.00           H
ATOM   4196  HB3 SER   282      26.029  39.823  55.493  1.00  0.00           H
ATOM   4197  OG  SER   282      25.128  41.361  56.697  1.00  0.00           O
ATOM   4198  HG  SER   282      25.968  41.374  57.164  1.00  0.00           H
ATOM   4199  C   SER   282      23.764  41.132  54.268  1.00  0.00           C
ATOM   4200  O   SER   282      24.246  41.322  53.168  1.00  0.00           O
ATOM   4201  N   THR   283      22.903  41.987  54.739  1.00  0.00           N
ATOM   4202  H   THR   283      22.436  41.722  55.594  1.00  0.00           H
ATOM   4203  CA  THR   283      22.489  43.280  53.994  1.00  0.00           C
ATOM   4204  HA  THR   283      22.292  42.988  52.964  1.00  0.00           H
ATOM   4205  CB  THR   283      21.183  43.835  54.634  1.00  0.00           C
ATOM   4206  HB  THR   283      20.782  44.414  53.803  1.00  0.00           H
ATOM   4207  CG2 THR   283      20.032  42.852  55.015  1.00  0.00           C
ATOM   4208 HG21 THR   283      20.013  42.528  56.056  1.00  0.00           H
ATOM   4209 HG22 THR   283      19.059  43.287  54.779  1.00  0.00           H
ATOM   4210 HG23 THR   283      20.205  42.012  54.343  1.00  0.00           H
ATOM   4211  OG1 THR   283      21.402  44.581  55.833  1.00  0.00           O
ATOM   4212  HG1 THR   283      20.631  45.048  56.163  1.00  0.00           H
ATOM   4213  C   THR   283      23.485  44.450  54.060  1.00  0.00           C
ATOM   4214  O   THR   283      23.518  45.188  53.081  1.00  0.00           O
ATOM   4215  N   ASN   284      24.392  44.385  55.018  1.00  0.00           N
ATOM   4216  H   ASN   284      24.307  43.510  55.518  1.00  0.00           H
ATOM   4217  CA  ASN   284      25.431  45.417  55.256  1.00  0.00           C
ATOM   4218  HA  ASN   284      25.425  46.063  54.377  1.00  0.00           H
ATOM   4219  CB  ASN   284      25.070  46.265  56.471  1.00  0.00           C
ATOM   4220  HB2 ASN   284      24.054  46.554  56.204  1.00  0.00           H
ATOM   4221  HB3 ASN   284      25.039  45.732  57.422  1.00  0.00           H
ATOM   4222  CG  ASN   284      25.930  47.599  56.557  1.00  0.00           C
ATOM   4223  OD1 ASN   284      26.595  47.933  55.595  1.00  0.00           O
ATOM   4224  ND2 ASN   284      25.997  48.307  57.680  1.00  0.00           N
ATOM   4225 HD21 ASN   284      26.235  49.288  57.647  1.00  0.00           H
ATOM   4226 HD22 ASN   284      25.490  47.975  58.490  1.00  0.00           H
ATOM   4227  C   ASN   284      26.846  44.770  55.242  1.00  0.00           C
ATOM   4228  O   ASN   284      27.631  45.335  54.458  1.00  0.00           O
ATOM   4229  N   SER   285      27.117  43.595  55.914  1.00  0.00           N
ATOM   4230  H   SER   285      26.446  43.104  56.487  1.00  0.00           H
ATOM   4231  CA  SER   285      28.485  42.949  55.926  1.00  0.00           C
ATOM   4232  HA  SER   285      29.340  43.610  55.781  1.00  0.00           H
ATOM   4233  CB  SER   285      28.624  42.357  57.371  1.00  0.00           C
ATOM   4234  HB2 SER   285      29.572  41.832  57.495  1.00  0.00           H
ATOM   4235  HB3 SER   285      28.650  43.130  58.139  1.00  0.00           H
ATOM   4236  OG  SER   285      27.484  41.507  57.690  1.00  0.00           O
ATOM   4237  HG  SER   285      27.435  41.446  58.648  1.00  0.00           H
ATOM   4238  C   SER   285      28.674  41.821  54.941  1.00  0.00           C
ATOM   4239  O   SER   285      27.769  41.365  54.327  1.00  0.00           O
ATOM   4240  N   ARG   286      29.901  41.343  54.799  1.00  0.00           N
ATOM   4241  H   ARG   286      30.615  41.665  55.437  1.00  0.00           H
ATOM   4242  CA  ARG   286      30.266  40.207  53.943  1.00  0.00           C
ATOM   4243  HA  ARG   286      29.775  40.214  52.969  1.00  0.00           H
ATOM   4244  CB  ARG   286      31.851  40.256  53.823  1.00  0.00           C
ATOM   4245  HB2 ARG   286      32.334  40.200  54.799  1.00  0.00           H
ATOM   4246  HB3 ARG   286      32.071  39.384  53.208  1.00  0.00           H
ATOM   4247  CG  ARG   286      32.389  41.438  52.981  1.00  0.00           C
ATOM   4248  HG2 ARG   286      31.827  41.488  52.049  1.00  0.00           H
ATOM   4249  HG3 ARG   286      32.236  42.295  53.634  1.00  0.00           H
ATOM   4250  CD  ARG   286      33.905  41.303  52.805  1.00  0.00           C
ATOM   4251  HD2 ARG   286      34.308  41.215  53.813  1.00  0.00           H
ATOM   4252  HD3 ARG   286      34.142  40.375  52.284  1.00  0.00           H
ATOM   4253  NE  ARG   286      34.546  42.350  52.035  1.00  0.00           N
ATOM   4254  HE  ARG   286      33.939  42.888  51.434  1.00  0.00           H
ATOM   4255  CZ  ARG   286      35.803  42.778  52.114  1.00  0.00           C
ATOM   4256  NH1 ARG   286      36.148  43.658  51.164  1.00  0.00           N
ATOM   4257 HH11 ARG   286      35.469  43.791  50.429  1.00  0.00           H
ATOM   4258 HH12 ARG   286      37.004  44.187  51.249  1.00  0.00           H
ATOM   4259  NH2 ARG   286      36.707  42.357  52.950  1.00  0.00           N
ATOM   4260 HH21 ARG   286      36.521  41.730  53.719  1.00  0.00           H
ATOM   4261 HH22 ARG   286      37.662  42.684  52.947  1.00  0.00           H
ATOM   4262  C   ARG   286      29.912  38.806  54.571  1.00  0.00           C
ATOM   4263  O   ARG   286      30.678  37.870  54.501  1.00  0.00           O
ATOM   4264  N   SER   287      28.734  38.698  55.251  1.00  0.00           N
ATOM   4265  H   SER   287      28.235  39.576  55.275  1.00  0.00           H
ATOM   4266  CA  SER   287      28.452  37.430  55.975  1.00  0.00           C
ATOM   4267  HA  SER   287      29.391  36.887  56.079  1.00  0.00           H
ATOM   4268  CB  SER   287      27.920  37.754  57.498  1.00  0.00           C
ATOM   4269  HB2 SER   287      26.959  38.268  57.504  1.00  0.00           H
ATOM   4270  HB3 SER   287      27.832  36.762  57.940  1.00  0.00           H
ATOM   4271  OG  SER   287      28.868  38.569  58.109  1.00  0.00           O
ATOM   4272  HG  SER   287      29.648  38.040  58.291  1.00  0.00           H
ATOM   4273  C   SER   287      27.466  36.462  55.335  1.00  0.00           C
ATOM   4274  O   SER   287      26.631  36.897  54.553  1.00  0.00           O
ATOM   4275  N   GLY   288      27.567  35.149  55.552  1.00  0.00           N
ATOM   4276  H   GLY   288      28.319  34.828  56.146  1.00  0.00           H
ATOM   4277  CA  GLY   288      26.873  34.083  54.765  1.00  0.00           C
ATOM   4278  HA2 GLY   288      27.131  33.124  55.214  1.00  0.00           H
ATOM   4279  HA3 GLY   288      25.804  34.285  54.832  1.00  0.00           H
ATOM   4280  C   GLY   288      27.115  34.094  53.275  1.00  0.00           C
ATOM   4281  O   GLY   288      27.841  34.922  52.710  1.00  0.00           O
ATOM   4282  N   PHE   289      26.379  33.247  52.529  1.00  0.00           N
ATOM   4283  H   PHE   289      25.764  32.534  52.895  1.00  0.00           H
ATOM   4284  CA  PHE   289      26.256  33.347  51.118  1.00  0.00           C
ATOM   4285  HA  PHE   289      26.229  34.364  50.727  1.00  0.00           H
ATOM   4286  CB  PHE   289      27.500  32.609  50.452  1.00  0.00           C
ATOM   4287  HB2 PHE   289      28.385  32.495  51.077  1.00  0.00           H
ATOM   4288  HB3 PHE   289      27.120  31.596  50.312  1.00  0.00           H
ATOM   4289  CG  PHE   289      27.767  33.288  49.120  1.00  0.00           C
ATOM   4290  CD1 PHE   289      28.601  34.449  49.091  1.00  0.00           C
ATOM   4291  HD1 PHE   289      29.142  34.793  49.960  1.00  0.00           H
ATOM   4292  CE1 PHE   289      28.894  35.060  47.866  1.00  0.00           C
ATOM   4293  HE1 PHE   289      29.651  35.827  47.821  1.00  0.00           H
ATOM   4294  CZ  PHE   289      28.265  34.661  46.676  1.00  0.00           C
ATOM   4295  HZ  PHE   289      28.497  35.194  45.766  1.00  0.00           H
ATOM   4296  CE2 PHE   289      27.439  33.533  46.707  1.00  0.00           C
ATOM   4297  HE2 PHE   289      26.908  33.207  45.824  1.00  0.00           H
ATOM   4298  CD2 PHE   289      27.234  32.844  47.929  1.00  0.00           C
ATOM   4299  HD2 PHE   289      26.676  31.920  47.965  1.00  0.00           H
ATOM   4300  C   PHE   289      24.888  32.657  50.662  1.00  0.00           C
ATOM   4301  O   PHE   289      24.346  31.813  51.387  1.00  0.00           O
ATOM   4302  N   GLU   290      24.397  33.123  49.471  1.00  0.00           N
ATOM   4303  H   GLU   290      24.880  33.918  49.078  1.00  0.00           H
ATOM   4304  CA  GLU   290      23.032  32.720  48.904  1.00  0.00           C
ATOM   4305  HA  GLU   290      22.814  31.670  49.102  1.00  0.00           H
ATOM   4306  CB  GLU   290      21.883  33.519  49.589  1.00  0.00           C
ATOM   4307  HB2 GLU   290      21.024  32.921  49.283  1.00  0.00           H
ATOM   4308  HB3 GLU   290      22.012  33.465  50.670  1.00  0.00           H
ATOM   4309  CG  GLU   290      21.782  34.994  49.126  1.00  0.00           C
ATOM   4310  HG2 GLU   290      22.618  35.528  49.576  1.00  0.00           H
ATOM   4311  HG3 GLU   290      21.936  35.092  48.051  1.00  0.00           H
ATOM   4312  CD  GLU   290      20.392  35.585  49.416  1.00  0.00           C
ATOM   4313  OE1 GLU   290      19.368  34.919  49.738  1.00  0.00           O
ATOM   4314  OE2 GLU   290      20.348  36.820  49.447  1.00  0.00           O
ATOM   4315  C   GLU   290      22.986  32.776  47.331  1.00  0.00           C
ATOM   4316  O   GLU   290      23.769  33.500  46.730  1.00  0.00           O
ATOM   4317  N   MET   291      22.018  32.111  46.693  1.00  0.00           N
ATOM   4318  H   MET   291      21.310  31.663  47.256  1.00  0.00           H
ATOM   4319  CA  MET   291      21.659  32.107  45.278  1.00  0.00           C
ATOM   4320  HA  MET   291      22.328  32.761  44.718  1.00  0.00           H
ATOM   4321  CB  MET   291      22.016  30.651  44.634  1.00  0.00           C
ATOM   4322  HB2 MET   291      21.556  29.914  45.291  1.00  0.00           H
ATOM   4323  HB3 MET   291      21.559  30.595  43.645  1.00  0.00           H
ATOM   4324  CG  MET   291      23.503  30.369  44.649  1.00  0.00           C
ATOM   4325  HG2 MET   291      23.914  30.185  45.642  1.00  0.00           H
ATOM   4326  HG3 MET   291      23.594  29.362  44.242  1.00  0.00           H
ATOM   4327  SD  MET   291      24.527  31.419  43.551  1.00  0.00           S
ATOM   4328  CE  MET   291      23.576  31.673  42.024  1.00  0.00           C
ATOM   4329  HE1 MET   291      24.088  32.183  41.208  1.00  0.00           H
ATOM   4330  HE2 MET   291      23.406  30.699  41.565  1.00  0.00           H
ATOM   4331  HE3 MET   291      22.663  32.187  42.323  1.00  0.00           H
ATOM   4332  C   MET   291      20.290  32.522  44.913  1.00  0.00           C
ATOM   4333  O   MET   291      19.353  32.215  45.654  1.00  0.00           O
ATOM   4334  N   ILE   292      20.142  33.352  43.910  1.00  0.00           N
ATOM   4335  H   ILE   292      20.985  33.741  43.515  1.00  0.00           H
ATOM   4336  CA  ILE   292      18.823  33.918  43.521  1.00  0.00           C
ATOM   4337  HA  ILE   292      18.053  33.289  43.968  1.00  0.00           H
ATOM   4338  CB  ILE   292      18.648  35.367  44.084  1.00  0.00           C
ATOM   4339  HB  ILE   292      19.277  36.062  43.525  1.00  0.00           H
ATOM   4340  CG2 ILE   292      17.189  35.766  43.749  1.00  0.00           C
ATOM   4341 HG21 ILE   292      17.024  35.975  42.691  1.00  0.00           H
ATOM   4342 HG22 ILE   292      16.483  35.037  44.148  1.00  0.00           H
ATOM   4343 HG23 ILE   292      16.909  36.651  44.319  1.00  0.00           H
ATOM   4344  CG1 ILE   292      18.861  35.531  45.604  1.00  0.00           C
ATOM   4345 HG12 ILE   292      18.292  36.361  46.021  1.00  0.00           H
ATOM   4346 HG13 ILE   292      18.587  34.610  46.120  1.00  0.00           H
ATOM   4347  CD1 ILE   292      20.298  35.885  45.871  1.00  0.00           C
ATOM   4348 HD11 ILE   292      20.400  35.836  46.955  1.00  0.00           H
ATOM   4349 HD12 ILE   292      20.964  35.142  45.431  1.00  0.00           H
ATOM   4350 HD13 ILE   292      20.497  36.922  45.596  1.00  0.00           H
ATOM   4351  C   ILE   292      18.767  34.039  42.033  1.00  0.00           C
ATOM   4352  O   ILE   292      19.719  34.365  41.338  1.00  0.00           O
ATOM   4353  N   TRP   293      17.580  33.753  41.526  1.00  0.00           N
ATOM   4354  H   TRP   293      16.930  33.344  42.181  1.00  0.00           H
ATOM   4355  CA  TRP   293      17.219  33.796  40.120  1.00  0.00           C
ATOM   4356  HA  TRP   293      18.093  34.087  39.536  1.00  0.00           H
ATOM   4357  CB  TRP   293      16.727  32.416  39.620  1.00  0.00           C
ATOM   4358  HB2 TRP   293      17.438  31.592  39.668  1.00  0.00           H
ATOM   4359  HB3 TRP   293      16.078  32.009  40.396  1.00  0.00           H
ATOM   4360  CG  TRP   293      16.059  32.405  38.317  1.00  0.00           C
ATOM   4361  CD1 TRP   293      14.744  32.257  38.099  1.00  0.00           C
ATOM   4362  HD1 TRP   293      13.992  32.204  38.872  1.00  0.00           H
ATOM   4363  NE1 TRP   293      14.548  32.431  36.759  1.00  0.00           N
ATOM   4364  HE1 TRP   293      13.640  32.360  36.321  1.00  0.00           H
ATOM   4365  CE2 TRP   293      15.698  32.635  36.049  1.00  0.00           C
ATOM   4366  CZ2 TRP   293      15.999  32.779  34.730  1.00  0.00           C
ATOM   4367  HZ2 TRP   293      15.254  32.686  33.955  1.00  0.00           H
ATOM   4368  CH2 TRP   293      17.353  33.012  34.347  1.00  0.00           C
ATOM   4369  HH2 TRP   293      17.565  33.192  33.303  1.00  0.00           H
ATOM   4370  CZ3 TRP   293      18.369  32.904  35.297  1.00  0.00           C
ATOM   4371  HZ3 TRP   293      19.411  33.042  35.050  1.00  0.00           H
ATOM   4372  CE3 TRP   293      18.102  32.691  36.645  1.00  0.00           C
ATOM   4373  HE3 TRP   293      18.912  32.809  37.350  1.00  0.00           H
ATOM   4374  CD2 TRP   293      16.743  32.487  37.035  1.00  0.00           C
ATOM   4375  C   TRP   293      16.267  35.036  40.013  1.00  0.00           C
ATOM   4376  O   TRP   293      15.231  35.046  40.704  1.00  0.00           O
ATOM   4377  N   ASP   294      16.612  36.000  39.184  1.00  0.00           N
ATOM   4378  H   ASP   294      17.509  35.996  38.718  1.00  0.00           H
ATOM   4379  CA  ASP   294      15.740  37.073  38.744  1.00  0.00           C
ATOM   4380  HA  ASP   294      14.694  36.957  39.028  1.00  0.00           H
ATOM   4381  CB  ASP   294      16.229  38.374  39.329  1.00  0.00           C
ATOM   4382  HB2 ASP   294      16.141  38.290  40.412  1.00  0.00           H
ATOM   4383  HB3 ASP   294      17.265  38.637  39.113  1.00  0.00           H
ATOM   4384  CG  ASP   294      15.385  39.530  38.941  1.00  0.00           C
ATOM   4385  OD1 ASP   294      14.187  39.515  39.058  1.00  0.00           O
ATOM   4386  OD2 ASP   294      15.920  40.554  38.380  1.00  0.00           O
ATOM   4387  C   ASP   294      15.798  37.119  37.228  1.00  0.00           C
ATOM   4388  O   ASP   294      16.798  37.438  36.593  1.00  0.00           O
ATOM   4389  N   PRO   295      14.633  36.855  36.558  1.00  0.00           N
ATOM   4390  CD  PRO   295      13.371  36.288  37.118  1.00  0.00           C
ATOM   4391  HD2 PRO   295      12.844  37.041  37.704  1.00  0.00           H
ATOM   4392  HD3 PRO   295      13.527  35.394  37.723  1.00  0.00           H
ATOM   4393  CG  PRO   295      12.410  35.864  35.964  1.00  0.00           C
ATOM   4394  HG2 PRO   295      11.408  36.243  36.167  1.00  0.00           H
ATOM   4395  HG3 PRO   295      12.457  34.778  35.895  1.00  0.00           H
ATOM   4396  CB  PRO   295      12.921  36.572  34.760  1.00  0.00           C
ATOM   4397  HB2 PRO   295      12.361  37.458  34.461  1.00  0.00           H
ATOM   4398  HB3 PRO   295      12.808  35.906  33.905  1.00  0.00           H
ATOM   4399  CA  PRO   295      14.314  37.049  35.133  1.00  0.00           C
ATOM   4400  HA  PRO   295      15.026  36.395  34.628  1.00  0.00           H
ATOM   4401  C   PRO   295      14.539  38.445  34.622  1.00  0.00           C
ATOM   4402  O   PRO   295      14.397  39.377  35.406  1.00  0.00           O
ATOM   4403  N   ASN   296      14.848  38.605  33.347  1.00  0.00           N
ATOM   4404  H   ASN   296      14.958  37.884  32.650  1.00  0.00           H
ATOM   4405  CA  ASN   296      15.153  39.940  32.794  1.00  0.00           C
ATOM   4406  HA  ASN   296      15.492  39.625  31.807  1.00  0.00           H
ATOM   4407  CB  ASN   296      13.809  40.654  32.509  1.00  0.00           C
ATOM   4408  HB2 ASN   296      13.110  39.821  32.436  1.00  0.00           H
ATOM   4409  HB3 ASN   296      13.548  41.345  33.310  1.00  0.00           H
ATOM   4410  CG  ASN   296      13.837  41.405  31.210  1.00  0.00           C
ATOM   4411  OD1 ASN   296      13.720  40.838  30.105  1.00  0.00           O
ATOM   4412  ND2 ASN   296      13.827  42.684  31.261  1.00  0.00           N
ATOM   4413 HD21 ASN   296      13.695  43.127  30.364  1.00  0.00           H
ATOM   4414 HD22 ASN   296      14.193  43.147  32.081  1.00  0.00           H
ATOM   4415  C   ASN   296      16.236  40.872  33.321  1.00  0.00           C
ATOM   4416  O   ASN   296      16.464  41.993  32.881  1.00  0.00           O
ATOM   4417  N   GLY   297      16.905  40.410  34.420  1.00  0.00           N
ATOM   4418  H   GLY   297      16.842  39.443  34.709  1.00  0.00           H
ATOM   4419  CA  GLY   297      17.707  41.231  35.334  1.00  0.00           C
ATOM   4420  HA2 GLY   297      17.160  42.140  35.587  1.00  0.00           H
ATOM   4421  HA3 GLY   297      17.996  40.679  36.228  1.00  0.00           H
ATOM   4422  C   GLY   297      18.998  41.779  34.718  1.00  0.00           C
ATOM   4423  O   GLY   297      19.798  42.583  35.310  1.00  0.00           O
ATOM   4424  N   TRP   298      19.218  41.358  33.439  1.00  0.00           N
ATOM   4425  H   TRP   298      18.660  40.653  32.978  1.00  0.00           H
ATOM   4426  CA  TRP   298      20.347  41.947  32.681  1.00  0.00           C
ATOM   4427  HA  TRP   298      21.177  42.260  33.316  1.00  0.00           H
ATOM   4428  CB  TRP   298      20.827  40.843  31.776  1.00  0.00           C
ATOM   4429  HB2 TRP   298      20.658  39.838  32.166  1.00  0.00           H
ATOM   4430  HB3 TRP   298      20.274  40.999  30.850  1.00  0.00           H
ATOM   4431  CG  TRP   298      22.301  41.014  31.486  1.00  0.00           C
ATOM   4432  CD1 TRP   298      22.711  41.806  30.451  1.00  0.00           C
ATOM   4433  HD1 TRP   298      22.087  42.410  29.810  1.00  0.00           H
ATOM   4434  NE1 TRP   298      24.108  41.698  30.300  1.00  0.00           N
ATOM   4435  HE1 TRP   298      24.679  42.247  29.673  1.00  0.00           H
ATOM   4436  CE2 TRP   298      24.637  40.728  31.142  1.00  0.00           C
ATOM   4437  CZ2 TRP   298      25.973  40.318  31.362  1.00  0.00           C
ATOM   4438  HZ2 TRP   298      26.750  40.772  30.765  1.00  0.00           H
ATOM   4439  CH2 TRP   298      26.217  39.467  32.437  1.00  0.00           C
ATOM   4440  HH2 TRP   298      27.247  39.284  32.707  1.00  0.00           H
ATOM   4441  CZ3 TRP   298      25.101  38.990  33.159  1.00  0.00           C
ATOM   4442  HZ3 TRP   298      25.244  38.359  34.024  1.00  0.00           H
ATOM   4443  CE3 TRP   298      23.786  39.413  32.961  1.00  0.00           C
ATOM   4444  HE3 TRP   298      22.959  39.095  33.579  1.00  0.00           H
ATOM   4445  CD2 TRP   298      23.500  40.325  31.934  1.00  0.00           C
ATOM   4446  C   TRP   298      19.791  43.141  31.853  1.00  0.00           C
ATOM   4447  O   TRP   298      20.594  43.857  31.205  1.00  0.00           O
ATOM   4448  N   THR   299      18.521  43.430  31.871  1.00  0.00           N
ATOM   4449  H   THR   299      17.804  42.916  32.363  1.00  0.00           H
ATOM   4450  CA  THR   299      17.912  44.263  30.766  1.00  0.00           C
ATOM   4451  HA  THR   299      18.709  44.975  30.555  1.00  0.00           H
ATOM   4452  CB  THR   299      17.566  43.463  29.471  1.00  0.00           C
ATOM   4453  HB  THR   299      17.243  44.254  28.795  1.00  0.00           H
ATOM   4454  CG2 THR   299      18.721  42.681  28.932  1.00  0.00           C
ATOM   4455 HG21 THR   299      18.939  41.784  29.511  1.00  0.00           H
ATOM   4456 HG22 THR   299      18.639  42.417  27.877  1.00  0.00           H
ATOM   4457 HG23 THR   299      19.591  43.336  28.980  1.00  0.00           H
ATOM   4458  OG1 THR   299      16.476  42.561  29.813  1.00  0.00           O
ATOM   4459  HG1 THR   299      15.822  42.932  29.216  1.00  0.00           H
ATOM   4460  C   THR   299      16.785  45.156  31.206  1.00  0.00           C
ATOM   4461  O   THR   299      16.497  46.194  30.541  1.00  0.00           O
ATOM   4462  N   GLU   300      16.132  44.896  32.299  1.00  0.00           N
ATOM   4463  H   GLU   300      16.375  44.026  32.751  1.00  0.00           H
ATOM   4464  CA  GLU   300      15.378  45.903  33.052  1.00  0.00           C
ATOM   4465  HA  GLU   300      15.863  46.858  32.848  1.00  0.00           H
ATOM   4466  CB  GLU   300      13.923  45.932  32.455  1.00  0.00           C
ATOM   4467  HB2 GLU   300      14.078  46.166  31.402  1.00  0.00           H
ATOM   4468  HB3 GLU   300      13.529  44.922  32.565  1.00  0.00           H
ATOM   4469  CG  GLU   300      12.937  46.880  33.066  1.00  0.00           C
ATOM   4470  HG2 GLU   300      12.019  46.797  32.486  1.00  0.00           H
ATOM   4471  HG3 GLU   300      12.607  46.483  34.026  1.00  0.00           H
ATOM   4472  CD  GLU   300      13.353  48.379  33.100  1.00  0.00           C
ATOM   4473  OE1 GLU   300      13.990  48.875  34.062  1.00  0.00           O
ATOM   4474  OE2 GLU   300      12.952  49.131  32.177  1.00  0.00           O
ATOM   4475  C   GLU   300      15.438  45.541  34.564  1.00  0.00           C
ATOM   4476  O   GLU   300      16.022  44.519  34.939  1.00  0.00           O
ATOM   4477  N   THR   301      14.725  46.241  35.438  1.00  0.00           N
ATOM   4478  H   THR   301      14.135  46.978  35.080  1.00  0.00           H
ATOM   4479  CA  THR   301      14.589  45.982  36.875  1.00  0.00           C
ATOM   4480  HA  THR   301      15.222  45.101  36.974  1.00  0.00           H
ATOM   4481  CB  THR   301      15.302  47.057  37.742  1.00  0.00           C
ATOM   4482  HB  THR   301      16.224  47.405  37.274  1.00  0.00           H
ATOM   4483  CG2 THR   301      14.337  48.253  37.863  1.00  0.00           C
ATOM   4484 HG21 THR   301      13.393  47.972  38.330  1.00  0.00           H
ATOM   4485 HG22 THR   301      14.746  49.032  38.506  1.00  0.00           H
ATOM   4486 HG23 THR   301      14.192  48.758  36.908  1.00  0.00           H
ATOM   4487  OG1 THR   301      15.676  46.492  38.999  1.00  0.00           O
ATOM   4488  HG1 THR   301      16.610  46.282  38.945  1.00  0.00           H
ATOM   4489  C   THR   301      13.097  45.744  37.192  1.00  0.00           C
ATOM   4490  O   THR   301      12.145  46.005  36.410  1.00  0.00           O
ATOM   4491  N   ASP   302      12.840  45.252  38.382  1.00  0.00           N
ATOM   4492  H   ASP   302      13.629  45.165  39.006  1.00  0.00           H
ATOM   4493  CA  ASP   302      11.549  44.892  38.834  1.00  0.00           C
ATOM   4494  HA  ASP   302      10.785  45.624  38.570  1.00  0.00           H
ATOM   4495  CB  ASP   302      10.987  43.657  38.175  1.00  0.00           C
ATOM   4496  HB2 ASP   302       9.898  43.680  38.208  1.00  0.00           H
ATOM   4497  HB3 ASP   302      11.206  43.651  37.107  1.00  0.00           H
ATOM   4498  CG  ASP   302      11.370  42.375  38.814  1.00  0.00           C
ATOM   4499  OD1 ASP   302      12.486  41.882  38.465  1.00  0.00           O
ATOM   4500  OD2 ASP   302      10.529  41.743  39.596  1.00  0.00           O
ATOM   4501  C   ASP   302      11.441  44.738  40.455  1.00  0.00           C
ATOM   4502  O   ASP   302      12.423  44.441  41.085  1.00  0.00           O
ATOM   4503  N   SER   303      10.270  44.830  40.972  1.00  0.00           N
ATOM   4504  H   SER   303       9.528  44.992  40.305  1.00  0.00           H
ATOM   4505  CA  SER   303       9.981  44.889  42.385  1.00  0.00           C
ATOM   4506  HA  SER   303      10.721  45.558  42.823  1.00  0.00           H
ATOM   4507  CB  SER   303       8.610  45.682  42.570  1.00  0.00           C
ATOM   4508  HB2 SER   303       8.341  45.855  43.612  1.00  0.00           H
ATOM   4509  HB3 SER   303       8.852  46.680  42.205  1.00  0.00           H
ATOM   4510  OG  SER   303       7.595  45.058  41.812  1.00  0.00           O
ATOM   4511  HG  SER   303       7.844  45.292  40.915  1.00  0.00           H
ATOM   4512  C   SER   303      10.033  43.479  43.104  1.00  0.00           C
ATOM   4513  O   SER   303       9.640  43.343  44.273  1.00  0.00           O
ATOM   4514  N   SER   304      10.539  42.384  42.516  1.00  0.00           N
ATOM   4515  H   SER   304      10.886  42.485  41.573  1.00  0.00           H
ATOM   4516  CA  SER   304      10.560  41.024  43.155  1.00  0.00           C
ATOM   4517  HA  SER   304      10.832  41.201  44.195  1.00  0.00           H
ATOM   4518  CB  SER   304       9.180  40.386  42.992  1.00  0.00           C
ATOM   4519  HB2 SER   304       9.245  39.379  43.402  1.00  0.00           H
ATOM   4520  HB3 SER   304       8.420  40.932  43.551  1.00  0.00           H
ATOM   4521  OG  SER   304       8.786  40.313  41.595  1.00  0.00           O
ATOM   4522  HG  SER   304       8.732  41.162  41.152  1.00  0.00           H
ATOM   4523  C   SER   304      11.675  40.134  42.652  1.00  0.00           C
ATOM   4524  O   SER   304      12.387  40.374  41.660  1.00  0.00           O
ATOM   4525  N   PHE   305      11.854  38.906  43.262  1.00  0.00           N
ATOM   4526  H   PHE   305      11.223  38.665  44.012  1.00  0.00           H
ATOM   4527  CA  PHE   305      12.729  37.774  42.731  1.00  0.00           C
ATOM   4528  HA  PHE   305      13.108  38.002  41.735  1.00  0.00           H
ATOM   4529  CB  PHE   305      13.852  37.424  43.668  1.00  0.00           C
ATOM   4530  HB2 PHE   305      14.337  36.537  43.262  1.00  0.00           H
ATOM   4531  HB3 PHE   305      14.617  38.201  43.639  1.00  0.00           H
ATOM   4532  CG  PHE   305      13.438  37.139  45.092  1.00  0.00           C
ATOM   4533  CD1 PHE   305      12.920  35.907  45.478  1.00  0.00           C
ATOM   4534  HD1 PHE   305      12.931  35.079  44.786  1.00  0.00           H
ATOM   4535  CE1 PHE   305      12.490  35.758  46.835  1.00  0.00           C
ATOM   4536  HE1 PHE   305      12.107  34.800  47.154  1.00  0.00           H
ATOM   4537  CZ  PHE   305      12.523  36.840  47.741  1.00  0.00           C
ATOM   4538  HZ  PHE   305      12.177  36.721  48.757  1.00  0.00           H
ATOM   4539  CE2 PHE   305      12.895  38.056  47.243  1.00  0.00           C
ATOM   4540  HE2 PHE   305      12.978  38.895  47.918  1.00  0.00           H
ATOM   4541  CD2 PHE   305      13.320  38.261  45.953  1.00  0.00           C
ATOM   4542  HD2 PHE   305      13.812  39.197  45.733  1.00  0.00           H
ATOM   4543  C   PHE   305      11.900  36.509  42.559  1.00  0.00           C
ATOM   4544  O   PHE   305      10.857  36.350  43.160  1.00  0.00           O
ATOM   4545  N   SER   306      12.394  35.637  41.709  1.00  0.00           N
ATOM   4546  H   SER   306      13.351  35.785  41.423  1.00  0.00           H
ATOM   4547  CA  SER   306      11.638  34.406  41.368  1.00  0.00           C
ATOM   4548  HA  SER   306      10.593  34.721  41.366  1.00  0.00           H
ATOM   4549  CB  SER   306      12.100  33.911  39.945  1.00  0.00           C
ATOM   4550  HB2 SER   306      11.575  34.591  39.274  1.00  0.00           H
ATOM   4551  HB3 SER   306      13.179  33.997  39.810  1.00  0.00           H
ATOM   4552  OG  SER   306      11.751  32.552  39.847  1.00  0.00           O
ATOM   4553  HG  SER   306      11.459  32.370  38.951  1.00  0.00           H
ATOM   4554  C   SER   306      11.878  33.291  42.429  1.00  0.00           C
ATOM   4555  O   SER   306      10.891  32.950  43.056  1.00  0.00           O
ATOM   4556  N   VAL   307      13.126  32.946  42.800  1.00  0.00           N
ATOM   4557  H   VAL   307      13.902  33.380  42.321  1.00  0.00           H
ATOM   4558  CA  VAL   307      13.452  31.901  43.806  1.00  0.00           C
ATOM   4559  HA  VAL   307      12.688  32.049  44.570  1.00  0.00           H
ATOM   4560  CB  VAL   307      13.211  30.482  43.164  1.00  0.00           C
ATOM   4561  HB  VAL   307      12.185  30.397  42.804  1.00  0.00           H
ATOM   4562  CG1 VAL   307      14.089  30.351  41.925  1.00  0.00           C
ATOM   4563 HG11 VAL   307      15.142  30.480  42.174  1.00  0.00           H
ATOM   4564 HG12 VAL   307      14.157  29.361  41.473  1.00  0.00           H
ATOM   4565 HG13 VAL   307      13.796  31.162  41.259  1.00  0.00           H
ATOM   4566  CG2 VAL   307      13.242  29.386  44.200  1.00  0.00           C
ATOM   4567 HG21 VAL   307      14.276  29.207  44.494  1.00  0.00           H
ATOM   4568 HG22 VAL   307      12.692  29.684  45.093  1.00  0.00           H
ATOM   4569 HG23 VAL   307      12.738  28.508  43.797  1.00  0.00           H
ATOM   4570  C   VAL   307      14.870  31.993  44.252  1.00  0.00           C
ATOM   4571  O   VAL   307      15.743  32.503  43.602  1.00  0.00           O
ATOM   4572  N   LYS   308      15.062  31.650  45.558  1.00  0.00           N
ATOM   4573  H   LYS   308      14.271  31.417  46.141  1.00  0.00           H
ATOM   4574  CA  LYS   308      16.340  31.785  46.183  1.00  0.00           C
ATOM   4575  HA  LYS   308      17.060  31.655  45.375  1.00  0.00           H
ATOM   4576  CB  LYS   308      16.355  33.099  46.929  1.00  0.00           C
ATOM   4577  HB2 LYS   308      17.307  33.219  47.446  1.00  0.00           H
ATOM   4578  HB3 LYS   308      16.350  33.972  46.276  1.00  0.00           H
ATOM   4579  CG  LYS   308      15.254  33.261  47.986  1.00  0.00           C
ATOM   4580  HG2 LYS   308      14.260  33.314  47.540  1.00  0.00           H
ATOM   4581  HG3 LYS   308      15.309  32.419  48.676  1.00  0.00           H
ATOM   4582  CD  LYS   308      15.574  34.518  48.823  1.00  0.00           C
ATOM   4583  HD2 LYS   308      16.558  34.560  49.290  1.00  0.00           H
ATOM   4584  HD3 LYS   308      15.662  35.331  48.102  1.00  0.00           H
ATOM   4585  CE  LYS   308      14.387  34.643  49.791  1.00  0.00           C
ATOM   4586  HE2 LYS   308      13.448  34.641  49.236  1.00  0.00           H
ATOM   4587  HE3 LYS   308      14.475  33.802  50.479  1.00  0.00           H
ATOM   4588  NZ  LYS   308      14.444  35.823  50.582  1.00  0.00           N
ATOM   4589  HZ1 LYS   308      13.831  35.682  51.372  1.00  0.00           H
ATOM   4590  HZ2 LYS   308      15.312  35.980  51.075  1.00  0.00           H
ATOM   4591  HZ3 LYS   308      14.076  36.615  50.075  1.00  0.00           H
ATOM   4592  C   LYS   308      16.683  30.523  47.033  1.00  0.00           C
ATOM   4593  O   LYS   308      15.821  29.642  47.211  1.00  0.00           O
ATOM   4594  N   GLN   309      17.929  30.476  47.516  1.00  0.00           N
ATOM   4595  H   GLN   309      18.651  31.116  47.217  1.00  0.00           H
ATOM   4596  CA  GLN   309      18.576  29.299  48.243  1.00  0.00           C
ATOM   4597  HA  GLN   309      17.875  28.888  48.970  1.00  0.00           H
ATOM   4598  CB  GLN   309      18.982  28.225  47.291  1.00  0.00           C
ATOM   4599  HB2 GLN   309      18.126  27.915  46.690  1.00  0.00           H
ATOM   4600  HB3 GLN   309      19.745  28.752  46.717  1.00  0.00           H
ATOM   4601  CG  GLN   309      19.699  27.020  47.896  1.00  0.00           C
ATOM   4602  HG2 GLN   309      20.604  27.340  48.413  1.00  0.00           H
ATOM   4603  HG3 GLN   309      19.078  26.565  48.666  1.00  0.00           H
ATOM   4604  CD  GLN   309      20.100  25.954  46.870  1.00  0.00           C
ATOM   4605  OE1 GLN   309      19.462  25.772  45.838  1.00  0.00           O
ATOM   4606  NE2 GLN   309      21.236  25.260  47.124  1.00  0.00           N
ATOM   4607 HE21 GLN   309      21.682  25.349  48.027  1.00  0.00           H
ATOM   4608 HE22 GLN   309      21.601  24.627  46.428  1.00  0.00           H
ATOM   4609  C   GLN   309      19.692  29.859  49.114  1.00  0.00           C
ATOM   4610  O   GLN   309      20.627  30.450  48.529  1.00  0.00           O
ATOM   4611  N   ASP   310      19.768  29.610  50.399  1.00  0.00           N
ATOM   4612  H   ASP   310      19.066  28.979  50.757  1.00  0.00           H
ATOM   4613  CA  ASP   310      20.908  29.845  51.247  1.00  0.00           C
ATOM   4614  HA  ASP   310      21.240  30.838  50.946  1.00  0.00           H
ATOM   4615  CB  ASP   310      20.515  29.851  52.701  1.00  0.00           C
ATOM   4616  HB2 ASP   310      20.101  28.868  52.928  1.00  0.00           H
ATOM   4617  HB3 ASP   310      21.398  29.977  53.327  1.00  0.00           H
ATOM   4618  CG  ASP   310      19.511  30.897  53.140  1.00  0.00           C
ATOM   4619  OD1 ASP   310      18.789  30.592  54.130  1.00  0.00           O
ATOM   4620  OD2 ASP   310      19.547  32.040  52.610  1.00  0.00           O
ATOM   4621  C   ASP   310      21.929  28.753  51.007  1.00  0.00           C
ATOM   4622  O   ASP   310      21.537  27.600  51.026  1.00  0.00           O
ATOM   4623  N   ILE   311      23.239  29.110  50.804  1.00  0.00           N
ATOM   4624  H   ILE   311      23.489  30.078  50.942  1.00  0.00           H
ATOM   4625  CA  ILE   311      24.370  28.165  50.461  1.00  0.00           C
ATOM   4626  HA  ILE   311      23.990  27.168  50.239  1.00  0.00           H
ATOM   4627  CB  ILE   311      25.221  28.760  49.267  1.00  0.00           C
ATOM   4628  HB  ILE   311      25.805  29.639  49.542  1.00  0.00           H
ATOM   4629  CG2 ILE   311      26.330  27.741  48.881  1.00  0.00           C
ATOM   4630 HG21 ILE   311      26.917  28.246  48.113  1.00  0.00           H
ATOM   4631 HG22 ILE   311      27.042  27.511  49.673  1.00  0.00           H
ATOM   4632 HG23 ILE   311      25.981  26.844  48.368  1.00  0.00           H
ATOM   4633  CG1 ILE   311      24.411  29.138  48.018  1.00  0.00           C
ATOM   4634 HG12 ILE   311      23.616  29.775  48.406  1.00  0.00           H
ATOM   4635 HG13 ILE   311      25.069  29.755  47.406  1.00  0.00           H
ATOM   4636  CD1 ILE   311      23.761  27.887  47.322  1.00  0.00           C
ATOM   4637 HD11 ILE   311      24.552  27.334  46.815  1.00  0.00           H
ATOM   4638 HD12 ILE   311      23.219  27.264  48.033  1.00  0.00           H
ATOM   4639 HD13 ILE   311      22.971  28.194  46.638  1.00  0.00           H
ATOM   4640  C   ILE   311      25.323  27.997  51.670  1.00  0.00           C
ATOM   4641  O   ILE   311      25.920  26.922  51.796  1.00  0.00           O
ATOM   4642  N   VAL   312      25.423  29.114  52.438  1.00  0.00           N
ATOM   4643  H   VAL   312      24.883  29.912  52.132  1.00  0.00           H
ATOM   4644  CA  VAL   312      26.120  29.247  53.732  1.00  0.00           C
ATOM   4645  HA  VAL   312      26.141  28.298  54.269  1.00  0.00           H
ATOM   4646  CB  VAL   312      27.567  29.683  53.468  1.00  0.00           C
ATOM   4647  HB  VAL   312      27.538  30.535  52.790  1.00  0.00           H
ATOM   4648  CG1 VAL   312      28.287  30.072  54.788  1.00  0.00           C
ATOM   4649 HG11 VAL   312      28.046  29.391  55.605  1.00  0.00           H
ATOM   4650 HG12 VAL   312      29.363  30.070  54.619  1.00  0.00           H
ATOM   4651 HG13 VAL   312      28.006  31.018  55.253  1.00  0.00           H
ATOM   4652  CG2 VAL   312      28.441  28.600  52.939  1.00  0.00           C
ATOM   4653 HG21 VAL   312      29.327  29.063  52.504  1.00  0.00           H
ATOM   4654 HG22 VAL   312      28.654  27.844  53.695  1.00  0.00           H
ATOM   4655 HG23 VAL   312      28.028  28.157  52.033  1.00  0.00           H
ATOM   4656  C   VAL   312      25.463  30.256  54.651  1.00  0.00           C
ATOM   4657  O   VAL   312      25.079  31.333  54.169  1.00  0.00           O
ATOM   4658  N   ALA   313      25.236  29.893  55.923  1.00  0.00           N
ATOM   4659  H   ALA   313      25.530  28.960  56.172  1.00  0.00           H
ATOM   4660  CA  ALA   313      24.561  30.703  56.943  1.00  0.00           C
ATOM   4661  HA  ALA   313      23.597  30.971  56.513  1.00  0.00           H
ATOM   4662  CB  ALA   313      24.365  29.898  58.309  1.00  0.00           C
ATOM   4663  HB1 ALA   313      23.695  29.068  58.081  1.00  0.00           H
ATOM   4664  HB2 ALA   313      25.275  29.725  58.882  1.00  0.00           H
ATOM   4665  HB3 ALA   313      23.714  30.480  58.961  1.00  0.00           H
ATOM   4666  C   ALA   313      25.328  31.986  57.266  1.00  0.00           C
ATOM   4667  O   ALA   313      26.550  32.165  57.108  1.00  0.00           O
ATOM   4668  N   ILE   314      24.756  32.905  58.005  1.00  0.00           N
ATOM   4669  H   ILE   314      23.774  32.782  58.204  1.00  0.00           H
ATOM   4670  CA  ILE   314      25.314  34.278  58.257  1.00  0.00           C
ATOM   4671  HA  ILE   314      25.821  34.766  57.426  1.00  0.00           H
ATOM   4672  CB  ILE   314      24.042  35.166  58.544  1.00  0.00           C
ATOM   4673  HB  ILE   314      23.414  34.742  57.761  1.00  0.00           H
ATOM   4674  CG2 ILE   314      23.326  35.003  59.957  1.00  0.00           C
ATOM   4675 HG21 ILE   314      23.329  33.925  60.118  1.00  0.00           H
ATOM   4676 HG22 ILE   314      23.820  35.558  60.755  1.00  0.00           H
ATOM   4677 HG23 ILE   314      22.293  35.283  59.753  1.00  0.00           H
ATOM   4678  CG1 ILE   314      24.236  36.580  58.092  1.00  0.00           C
ATOM   4679 HG12 ILE   314      25.030  37.123  58.605  1.00  0.00           H
ATOM   4680 HG13 ILE   314      24.527  36.466  57.048  1.00  0.00           H
ATOM   4681  CD1 ILE   314      23.060  37.575  58.136  1.00  0.00           C
ATOM   4682 HD11 ILE   314      23.190  38.081  59.092  1.00  0.00           H
ATOM   4683 HD12 ILE   314      23.093  38.346  57.366  1.00  0.00           H
ATOM   4684 HD13 ILE   314      22.066  37.134  58.212  1.00  0.00           H
ATOM   4685  C   ILE   314      26.232  34.333  59.549  1.00  0.00           C
ATOM   4686  O   ILE   314      26.855  35.270  59.952  1.00  0.00           O
ATOM   4687  N   THR   315      26.336  33.176  60.149  1.00  0.00           N
ATOM   4688  H   THR   315      25.729  32.495  59.717  1.00  0.00           H
ATOM   4689  CA  THR   315      27.246  32.695  61.267  1.00  0.00           C
ATOM   4690  HA  THR   315      27.260  33.399  62.099  1.00  0.00           H
ATOM   4691  CB  THR   315      26.770  31.284  61.816  1.00  0.00           C
ATOM   4692  HB  THR   315      27.410  30.977  62.644  1.00  0.00           H
ATOM   4693  CG2 THR   315      25.344  31.283  62.230  1.00  0.00           C
ATOM   4694 HG21 THR   315      24.955  30.296  62.478  1.00  0.00           H
ATOM   4695 HG22 THR   315      25.299  31.712  63.231  1.00  0.00           H
ATOM   4696 HG23 THR   315      24.704  31.695  61.449  1.00  0.00           H
ATOM   4697  OG1 THR   315      26.858  30.269  60.840  1.00  0.00           O
ATOM   4698  HG1 THR   315      27.804  30.216  60.687  1.00  0.00           H
ATOM   4699  C   THR   315      28.693  32.515  60.814  1.00  0.00           C
ATOM   4700  O   THR   315      29.419  31.875  61.494  1.00  0.00           O
ATOM   4701  N   ASP   316      29.072  33.160  59.682  1.00  0.00           N
ATOM   4702  H   ASP   316      28.380  33.790  59.304  1.00  0.00           H
ATOM   4703  CA  ASP   316      30.354  33.019  59.011  1.00  0.00           C
ATOM   4704  HA  ASP   316      31.134  32.802  59.741  1.00  0.00           H
ATOM   4705  CB  ASP   316      30.179  31.806  58.050  1.00  0.00           C
ATOM   4706  HB2 ASP   316      29.360  32.026  57.366  1.00  0.00           H
ATOM   4707  HB3 ASP   316      31.021  31.754  57.358  1.00  0.00           H
ATOM   4708  CG  ASP   316      30.094  30.482  58.767  1.00  0.00           C
ATOM   4709  OD1 ASP   316      29.081  29.763  58.742  1.00  0.00           O
ATOM   4710  OD2 ASP   316      31.112  30.085  59.441  1.00  0.00           O
ATOM   4711  C   ASP   316      30.602  34.206  58.120  1.00  0.00           C
ATOM   4712  O   ASP   316      29.673  34.902  57.644  1.00  0.00           O
ATOM   4713  N   TRP   317      31.947  34.512  57.862  1.00  0.00           N
ATOM   4714  H   TRP   317      32.619  33.910  58.314  1.00  0.00           H
ATOM   4715  CA  TRP   317      32.348  35.751  57.192  1.00  0.00           C
ATOM   4716  HA  TRP   317      31.447  36.330  56.987  1.00  0.00           H
ATOM   4717  CB  TRP   317      33.199  36.608  58.141  1.00  0.00           C
ATOM   4718  HB2 TRP   317      34.108  36.116  58.487  1.00  0.00           H
ATOM   4719  HB3 TRP   317      33.422  37.478  57.525  1.00  0.00           H
ATOM   4720  CG  TRP   317      32.535  37.199  59.406  1.00  0.00           C
ATOM   4721  CD1 TRP   317      32.118  36.432  60.463  1.00  0.00           C
ATOM   4722  HD1 TRP   317      32.359  35.390  60.615  1.00  0.00           H
ATOM   4723  NE1 TRP   317      31.394  37.279  61.343  1.00  0.00           N
ATOM   4724  HE1 TRP   317      31.112  36.960  62.259  1.00  0.00           H
ATOM   4725  CE2 TRP   317      31.387  38.592  60.953  1.00  0.00           C
ATOM   4726  CZ2 TRP   317      30.875  39.799  61.418  1.00  0.00           C
ATOM   4727  HZ2 TRP   317      30.319  39.810  62.344  1.00  0.00           H
ATOM   4728  CH2 TRP   317      30.857  40.967  60.690  1.00  0.00           C
ATOM   4729  HH2 TRP   317      30.529  41.908  61.109  1.00  0.00           H
ATOM   4730  CZ3 TRP   317      31.474  40.957  59.419  1.00  0.00           C
ATOM   4731  HZ3 TRP   317      31.387  41.767  58.712  1.00  0.00           H
ATOM   4732  CE3 TRP   317      32.048  39.777  58.941  1.00  0.00           C
ATOM   4733  HE3 TRP   317      32.400  39.749  57.921  1.00  0.00           H
ATOM   4734  CD2 TRP   317      32.021  38.552  59.641  1.00  0.00           C
ATOM   4735  C   TRP   317      33.196  35.460  55.941  1.00  0.00           C
ATOM   4736  O   TRP   317      34.179  34.766  56.027  1.00  0.00           O
ATOM   4737  N   SER   318      32.872  35.978  54.764  1.00  0.00           N
ATOM   4738  H   SER   318      32.085  36.611  54.774  1.00  0.00           H
ATOM   4739  CA  SER   318      33.668  35.810  53.521  1.00  0.00           C
ATOM   4740  HA  SER   318      34.230  34.875  53.502  1.00  0.00           H
ATOM   4741  CB  SER   318      32.690  35.717  52.350  1.00  0.00           C
ATOM   4742  HB2 SER   318      32.094  34.808  52.437  1.00  0.00           H
ATOM   4743  HB3 SER   318      32.079  36.619  52.394  1.00  0.00           H
ATOM   4744  OG  SER   318      33.392  35.770  51.058  1.00  0.00           O
ATOM   4745  HG  SER   318      33.626  34.873  50.811  1.00  0.00           H
ATOM   4746  C   SER   318      34.660  36.978  53.365  1.00  0.00           C
ATOM   4747  O   SER   318      34.324  38.093  53.678  1.00  0.00           O
ATOM   4748  N   GLY   319      35.820  36.708  52.842  1.00  0.00           N
ATOM   4749  H   GLY   319      36.099  35.737  52.845  1.00  0.00           H
ATOM   4750  CA  GLY   319      36.715  37.633  52.156  1.00  0.00           C
ATOM   4751  HA2 GLY   319      36.434  38.635  52.479  1.00  0.00           H
ATOM   4752  HA3 GLY   319      37.734  37.406  52.469  1.00  0.00           H
ATOM   4753  C   GLY   319      36.700  37.768  50.634  1.00  0.00           C
ATOM   4754  O   GLY   319      36.969  38.833  50.136  1.00  0.00           O
ATOM   4755  N   TYR   320      36.233  36.804  49.854  1.00  0.00           N
ATOM   4756  H   TYR   320      35.926  35.977  50.344  1.00  0.00           H
ATOM   4757  CA  TYR   320      36.242  36.744  48.377  1.00  0.00           C
ATOM   4758  HA  TYR   320      35.917  37.703  47.972  1.00  0.00           H
ATOM   4759  CB  TYR   320      37.616  36.393  47.829  1.00  0.00           C
ATOM   4760  HB2 TYR   320      37.984  35.454  48.241  1.00  0.00           H
ATOM   4761  HB3 TYR   320      37.389  36.246  46.773  1.00  0.00           H
ATOM   4762  CG  TYR   320      38.751  37.376  47.972  1.00  0.00           C
ATOM   4763  CD1 TYR   320      39.744  37.288  48.961  1.00  0.00           C
ATOM   4764  HD1 TYR   320      39.654  36.581  49.772  1.00  0.00           H
ATOM   4765  CE1 TYR   320      40.866  38.117  48.985  1.00  0.00           C
ATOM   4766  HE1 TYR   320      41.511  37.965  49.838  1.00  0.00           H
ATOM   4767  CZ  TYR   320      41.022  39.112  48.087  1.00  0.00           C
ATOM   4768  OH  TYR   320      42.149  39.857  48.260  1.00  0.00           O
ATOM   4769  HH  TYR   320      42.023  40.684  47.792  1.00  0.00           H
ATOM   4770  CE2 TYR   320      40.145  39.272  46.958  1.00  0.00           C
ATOM   4771  HE2 TYR   320      40.179  40.185  46.381  1.00  0.00           H
ATOM   4772  CD2 TYR   320      38.996  38.450  46.996  1.00  0.00           C
ATOM   4773  HD2 TYR   320      38.265  38.710  46.245  1.00  0.00           H
ATOM   4774  C   TYR   320      35.226  35.701  47.825  1.00  0.00           C
ATOM   4775  O   TYR   320      35.049  34.638  48.419  1.00  0.00           O
ATOM   4776  N   SER   321      34.531  35.917  46.678  1.00  0.00           N
ATOM   4777  H   SER   321      34.674  36.777  46.168  1.00  0.00           H
ATOM   4778  CA  SER   321      33.780  34.893  46.029  1.00  0.00           C
ATOM   4779  HA  SER   321      34.164  33.881  46.165  1.00  0.00           H
ATOM   4780  CB  SER   321      32.267  34.872  46.489  1.00  0.00           C
ATOM   4781  HB2 SER   321      31.910  33.855  46.324  1.00  0.00           H
ATOM   4782  HB3 SER   321      32.253  35.078  47.559  1.00  0.00           H
ATOM   4783  OG  SER   321      31.516  35.806  45.758  1.00  0.00           O
ATOM   4784  HG  SER   321      31.587  36.699  46.103  1.00  0.00           H
ATOM   4785  C   SER   321      33.936  34.992  44.480  1.00  0.00           C
ATOM   4786  O   SER   321      34.100  36.084  44.032  1.00  0.00           O
ATOM   4787  N   GLY   322      33.711  33.923  43.691  1.00  0.00           N
ATOM   4788  H   GLY   322      33.453  33.034  44.095  1.00  0.00           H
ATOM   4789  CA  GLY   322      33.943  34.000  42.253  1.00  0.00           C
ATOM   4790  HA2 GLY   322      33.447  34.887  41.856  1.00  0.00           H
ATOM   4791  HA3 GLY   322      35.001  34.219  42.110  1.00  0.00           H
ATOM   4792  C   GLY   322      33.560  32.697  41.476  1.00  0.00           C
ATOM   4793  O   GLY   322      33.060  31.763  42.094  1.00  0.00           O
ATOM   4794  N   SER   323      33.746  32.659  40.207  1.00  0.00           N
ATOM   4795  H   SER   323      34.359  33.399  39.894  1.00  0.00           H
ATOM   4796  CA  SER   323      33.312  31.693  39.199  1.00  0.00           C
ATOM   4797  HA  SER   323      32.352  31.306  39.538  1.00  0.00           H
ATOM   4798  CB  SER   323      32.851  32.294  37.884  1.00  0.00           C
ATOM   4799  HB2 SER   323      32.679  31.425  37.249  1.00  0.00           H
ATOM   4800  HB3 SER   323      31.878  32.755  38.056  1.00  0.00           H
ATOM   4801  OG  SER   323      33.829  33.081  37.352  1.00  0.00           O
ATOM   4802  HG  SER   323      33.753  32.957  36.402  1.00  0.00           H
ATOM   4803  C   SER   323      34.385  30.640  38.950  1.00  0.00           C
ATOM   4804  O   SER   323      35.571  30.845  39.155  1.00  0.00           O
ATOM   4805  N   PHE   324      33.877  29.509  38.435  1.00  0.00           N
ATOM   4806  H   PHE   324      32.869  29.462  38.404  1.00  0.00           H
ATOM   4807  CA  PHE   324      34.635  28.589  37.563  1.00  0.00           C
ATOM   4808  HA  PHE   324      35.218  29.164  36.843  1.00  0.00           H
ATOM   4809  CB  PHE   324      35.500  27.685  38.488  1.00  0.00           C
ATOM   4810  HB2 PHE   324      36.099  27.184  37.727  1.00  0.00           H
ATOM   4811  HB3 PHE   324      36.209  28.320  39.020  1.00  0.00           H
ATOM   4812  CG  PHE   324      34.973  26.684  39.434  1.00  0.00           C
ATOM   4813  CD1 PHE   324      34.592  27.105  40.698  1.00  0.00           C
ATOM   4814  HD1 PHE   324      34.566  28.159  40.932  1.00  0.00           H
ATOM   4815  CE1 PHE   324      34.199  26.137  41.619  1.00  0.00           C
ATOM   4816  HE1 PHE   324      33.802  26.536  42.541  1.00  0.00           H
ATOM   4817  CZ  PHE   324      34.161  24.763  41.349  1.00  0.00           C
ATOM   4818  HZ  PHE   324      33.817  24.034  42.069  1.00  0.00           H
ATOM   4819  CE2 PHE   324      34.508  24.326  40.078  1.00  0.00           C
ATOM   4820  HE2 PHE   324      34.426  23.285  39.805  1.00  0.00           H
ATOM   4821  CD2 PHE   324      34.972  25.279  39.122  1.00  0.00           C
ATOM   4822  HD2 PHE   324      35.329  25.002  38.141  1.00  0.00           H
ATOM   4823  C   PHE   324      33.667  27.711  36.699  1.00  0.00           C
ATOM   4824  O   PHE   324      32.480  27.759  36.928  1.00  0.00           O
ATOM   4825  N   VAL   325      34.241  26.867  35.778  1.00  0.00           N
ATOM   4826  H   VAL   325      35.225  26.934  35.561  1.00  0.00           H
ATOM   4827  CA  VAL   325      33.390  25.919  34.972  1.00  0.00           C
ATOM   4828  HA  VAL   325      32.401  25.840  35.424  1.00  0.00           H
ATOM   4829  CB  VAL   325      32.982  26.495  33.619  1.00  0.00           C
ATOM   4830  HB  VAL   325      32.530  25.657  33.091  1.00  0.00           H
ATOM   4831  CG1 VAL   325      31.906  27.636  33.642  1.00  0.00           C
ATOM   4832 HG11 VAL   325      32.093  28.503  34.274  1.00  0.00           H
ATOM   4833 HG12 VAL   325      31.688  28.037  32.652  1.00  0.00           H
ATOM   4834 HG13 VAL   325      30.998  27.160  34.010  1.00  0.00           H
ATOM   4835  CG2 VAL   325      34.220  26.999  32.800  1.00  0.00           C
ATOM   4836 HG21 VAL   325      33.826  27.519  31.927  1.00  0.00           H
ATOM   4837 HG22 VAL   325      34.848  27.755  33.272  1.00  0.00           H
ATOM   4838 HG23 VAL   325      34.844  26.136  32.567  1.00  0.00           H
ATOM   4839  C   VAL   325      33.942  24.527  34.879  1.00  0.00           C
ATOM   4840  O   VAL   325      35.122  24.358  34.508  1.00  0.00           O
ATOM   4841  N   GLN   326      33.028  23.495  34.953  1.00  0.00           N
ATOM   4842  H   GLN   326      32.040  23.690  35.034  1.00  0.00           H
ATOM   4843  CA  GLN   326      33.508  22.164  34.523  1.00  0.00           C
ATOM   4844  HA  GLN   326      34.569  22.256  34.751  1.00  0.00           H
ATOM   4845  CB  GLN   326      32.915  21.075  35.454  1.00  0.00           C
ATOM   4846  HB2 GLN   326      31.856  21.332  35.487  1.00  0.00           H
ATOM   4847  HB3 GLN   326      32.997  20.109  34.953  1.00  0.00           H
ATOM   4848  CG  GLN   326      33.411  21.012  36.898  1.00  0.00           C
ATOM   4849  HG2 GLN   326      34.486  20.841  36.848  1.00  0.00           H
ATOM   4850  HG3 GLN   326      33.203  21.992  37.328  1.00  0.00           H
ATOM   4851  CD  GLN   326      32.585  19.963  37.683  1.00  0.00           C
ATOM   4852  OE1 GLN   326      31.331  19.924  37.588  1.00  0.00           O
ATOM   4853  NE2 GLN   326      33.323  19.127  38.444  1.00  0.00           N
ATOM   4854 HE21 GLN   326      34.324  19.204  38.549  1.00  0.00           H
ATOM   4855 HE22 GLN   326      32.785  18.473  38.994  1.00  0.00           H
ATOM   4856  C   GLN   326      33.305  21.922  32.975  1.00  0.00           C
ATOM   4857  O   GLN   326      32.193  21.818  32.466  1.00  0.00           O
ATOM   4858  N   HID   327      34.390  22.077  32.206  1.00  0.00           N
ATOM   4859  H   HID   327      35.141  22.601  32.630  1.00  0.00           H
ATOM   4860  CA  HID   327      34.389  21.939  30.764  1.00  0.00           C
ATOM   4861  HA  HID   327      33.630  22.644  30.424  1.00  0.00           H
ATOM   4862  CB  HID   327      35.728  22.039  30.122  1.00  0.00           C
ATOM   4863  HB2 HID   327      36.139  21.041  30.273  1.00  0.00           H
ATOM   4864  HB3 HID   327      35.762  22.117  29.036  1.00  0.00           H
ATOM   4865  CG  HID   327      36.612  22.961  30.768  1.00  0.00           C
ATOM   4866  ND1 HID   327      36.630  24.303  30.514  1.00  0.00           N
ATOM   4867  HD1 HID   327      36.093  24.768  29.795  1.00  0.00           H
ATOM   4868  CE1 HID   327      37.439  24.882  31.446  1.00  0.00           C
ATOM   4869  HE1 HID   327      37.535  25.956  31.519  1.00  0.00           H
ATOM   4870  NE2 HID   327      37.838  23.995  32.304  1.00  0.00           N
ATOM   4871  CD2 HID   327      37.337  22.771  31.924  1.00  0.00           C
ATOM   4872  HD2 HID   327      37.347  21.858  32.501  1.00  0.00           H
ATOM   4873  C   HID   327      33.737  20.562  30.315  1.00  0.00           C
ATOM   4874  O   HID   327      33.819  19.613  31.041  1.00  0.00           O
ATOM   4875  N   PRO   328      33.245  20.431  29.089  1.00  0.00           N
ATOM   4876  CD  PRO   328      33.048  21.400  28.044  1.00  0.00           C
ATOM   4877  HD2 PRO   328      33.833  22.133  27.855  1.00  0.00           H
ATOM   4878  HD3 PRO   328      32.184  22.020  28.279  1.00  0.00           H
ATOM   4879  CG  PRO   328      32.688  20.664  26.778  1.00  0.00           C
ATOM   4880  HG2 PRO   328      33.610  20.404  26.258  1.00  0.00           H
ATOM   4881  HG3 PRO   328      32.058  21.303  26.158  1.00  0.00           H
ATOM   4882  CB  PRO   328      31.944  19.410  27.317  1.00  0.00           C
ATOM   4883  HB2 PRO   328      32.046  18.535  26.675  1.00  0.00           H
ATOM   4884  HB3 PRO   328      30.872  19.604  27.356  1.00  0.00           H
ATOM   4885  CA  PRO   328      32.502  19.189  28.698  1.00  0.00           C
ATOM   4886  HA  PRO   328      31.606  19.028  29.299  1.00  0.00           H
ATOM   4887  C   PRO   328      33.295  17.929  28.877  1.00  0.00           C
ATOM   4888  O   PRO   328      32.776  16.851  29.144  1.00  0.00           O
ATOM   4889  N   GLU   329      34.581  18.114  28.780  1.00  0.00           N
ATOM   4890  H   GLU   329      34.865  19.063  28.582  1.00  0.00           H
ATOM   4891  CA  GLU   329      35.675  17.128  29.019  1.00  0.00           C
ATOM   4892  HA  GLU   329      35.585  16.310  28.304  1.00  0.00           H
ATOM   4893  CB  GLU   329      37.087  17.848  28.951  1.00  0.00           C
ATOM   4894  HB2 GLU   329      36.891  18.752  29.527  1.00  0.00           H
ATOM   4895  HB3 GLU   329      37.834  17.308  29.534  1.00  0.00           H
ATOM   4896  CG  GLU   329      37.790  18.057  27.605  1.00  0.00           C
ATOM   4897  HG2 GLU   329      38.822  18.260  27.894  1.00  0.00           H
ATOM   4898  HG3 GLU   329      37.825  17.098  27.089  1.00  0.00           H
ATOM   4899  CD  GLU   329      37.233  19.177  26.761  1.00  0.00           C
ATOM   4900  OE1 GLU   329      36.495  20.042  27.311  1.00  0.00           O
ATOM   4901  OE2 GLU   329      37.518  19.092  25.571  1.00  0.00           O
ATOM   4902  C   GLU   329      35.613  16.438  30.373  1.00  0.00           C
ATOM   4903  O   GLU   329      36.196  15.287  30.511  1.00  0.00           O
ATOM   4904  N   LEU   330      35.121  17.118  31.438  1.00  0.00           N
ATOM   4905  H   LEU   330      34.740  18.037  31.260  1.00  0.00           H
ATOM   4906  CA  LEU   330      35.040  16.626  32.823  1.00  0.00           C
ATOM   4907  HA  LEU   330      35.747  15.809  32.967  1.00  0.00           H
ATOM   4908  CB  LEU   330      35.348  17.845  33.774  1.00  0.00           C
ATOM   4909  HB2 LEU   330      34.541  18.572  33.678  1.00  0.00           H
ATOM   4910  HB3 LEU   330      35.232  17.425  34.773  1.00  0.00           H
ATOM   4911  CG  LEU   330      36.716  18.559  33.626  1.00  0.00           C
ATOM   4912  HG  LEU   330      36.762  19.087  32.674  1.00  0.00           H
ATOM   4913  CD1 LEU   330      37.154  19.437  34.874  1.00  0.00           C
ATOM   4914 HD11 LEU   330      38.007  20.028  34.539  1.00  0.00           H
ATOM   4915 HD12 LEU   330      36.376  20.127  35.206  1.00  0.00           H
ATOM   4916 HD13 LEU   330      37.567  18.824  35.675  1.00  0.00           H
ATOM   4917  CD2 LEU   330      37.862  17.521  33.479  1.00  0.00           C
ATOM   4918 HD21 LEU   330      37.634  16.907  32.608  1.00  0.00           H
ATOM   4919 HD22 LEU   330      38.815  18.045  33.404  1.00  0.00           H
ATOM   4920 HD23 LEU   330      37.950  16.908  34.376  1.00  0.00           H
ATOM   4921  C   LEU   330      33.689  15.982  33.192  1.00  0.00           C
ATOM   4922  O   LEU   330      33.699  15.201  34.140  1.00  0.00           O
ATOM   4923  N   THR   331      32.621  16.208  32.421  1.00  0.00           N
ATOM   4924  H   THR   331      32.721  16.947  31.739  1.00  0.00           H
ATOM   4925  CA  THR   331      31.273  15.610  32.704  1.00  0.00           C
ATOM   4926  HA  THR   331      31.239  15.064  33.647  1.00  0.00           H
ATOM   4927  CB  THR   331      30.195  16.663  32.846  1.00  0.00           C
ATOM   4928  HB  THR   331      29.276  16.099  33.008  1.00  0.00           H
ATOM   4929  CG2 THR   331      30.358  17.652  33.988  1.00  0.00           C
ATOM   4930 HG21 THR   331      31.072  18.387  33.615  1.00  0.00           H
ATOM   4931 HG22 THR   331      29.449  18.223  34.174  1.00  0.00           H
ATOM   4932 HG23 THR   331      30.693  17.057  34.838  1.00  0.00           H
ATOM   4933  OG1 THR   331      30.097  17.269  31.612  1.00  0.00           O
ATOM   4934  HG1 THR   331      30.038  18.225  31.688  1.00  0.00           H
ATOM   4935  C   THR   331      30.749  14.589  31.712  1.00  0.00           C
ATOM   4936  O   THR   331      29.912  13.768  32.156  1.00  0.00           O
ATOM   4937  N   GLY   332      31.190  14.628  30.471  1.00  0.00           N
ATOM   4938  H   GLY   332      31.859  15.320  30.166  1.00  0.00           H
ATOM   4939  CA  GLY   332      30.697  13.760  29.373  1.00  0.00           C
ATOM   4940  HA2 GLY   332      31.584  13.667  28.746  1.00  0.00           H
ATOM   4941  HA3 GLY   332      30.388  12.829  29.847  1.00  0.00           H
ATOM   4942  C   GLY   332      29.420  14.364  28.738  1.00  0.00           C
ATOM   4943  O   GLY   332      28.911  13.796  27.743  1.00  0.00           O
ATOM   4944  N   LEU   333      28.981  15.546  29.216  1.00  0.00           N
ATOM   4945  H   LEU   333      29.472  15.984  29.983  1.00  0.00           H
ATOM   4946  CA  LEU   333      27.968  16.323  28.514  1.00  0.00           C
ATOM   4947  HA  LEU   333      27.150  15.747  28.080  1.00  0.00           H
ATOM   4948  CB  LEU   333      27.380  17.415  29.474  1.00  0.00           C
ATOM   4949  HB2 LEU   333      28.225  18.093  29.593  1.00  0.00           H
ATOM   4950  HB3 LEU   333      26.593  17.828  28.843  1.00  0.00           H
ATOM   4951  CG  LEU   333      26.881  16.908  30.763  1.00  0.00           C
ATOM   4952  HG  LEU   333      27.573  16.182  31.190  1.00  0.00           H
ATOM   4953  CD1 LEU   333      26.721  18.112  31.711  1.00  0.00           C
ATOM   4954 HD11 LEU   333      26.157  18.832  31.118  1.00  0.00           H
ATOM   4955 HD12 LEU   333      26.226  17.838  32.643  1.00  0.00           H
ATOM   4956 HD13 LEU   333      27.697  18.552  31.913  1.00  0.00           H
ATOM   4957  CD2 LEU   333      25.492  16.218  30.723  1.00  0.00           C
ATOM   4958 HD21 LEU   333      25.572  15.486  29.919  1.00  0.00           H
ATOM   4959 HD22 LEU   333      25.454  15.664  31.660  1.00  0.00           H
ATOM   4960 HD23 LEU   333      24.736  16.993  30.595  1.00  0.00           H
ATOM   4961  C   LEU   333      28.527  17.128  27.306  1.00  0.00           C
ATOM   4962  O   LEU   333      29.741  17.296  27.153  1.00  0.00           O
ATOM   4963  N   ASP   334      27.643  17.644  26.436  1.00  0.00           N
ATOM   4964  H   ASP   334      26.662  17.478  26.613  1.00  0.00           H
ATOM   4965  CA  ASP   334      27.960  18.453  25.251  1.00  0.00           C
ATOM   4966  HA  ASP   334      29.027  18.292  25.097  1.00  0.00           H
ATOM   4967  CB  ASP   334      27.075  17.896  24.139  1.00  0.00           C
ATOM   4968  HB2 ASP   334      27.390  18.468  23.268  1.00  0.00           H
ATOM   4969  HB3 ASP   334      27.311  16.834  24.052  1.00  0.00           H
ATOM   4970  CG  ASP   334      25.579  18.178  24.318  1.00  0.00           C
ATOM   4971  OD1 ASP   334      24.924  18.198  23.258  1.00  0.00           O
ATOM   4972  OD2 ASP   334      25.016  18.254  25.464  1.00  0.00           O
ATOM   4973  C   ASP   334      27.685  19.956  25.510  1.00  0.00           C
ATOM   4974  O   ASP   334      27.099  20.679  24.700  1.00  0.00           O
ATOM   4975  N   CYX   335      28.041  20.448  26.676  1.00  0.00           N
ATOM   4976  H   CYX   335      28.483  19.801  27.312  1.00  0.00           H
ATOM   4977  CA  CYX   335      27.787  21.754  27.306  1.00  0.00           C
ATOM   4978  HA  CYX   335      28.055  22.395  26.465  1.00  0.00           H
ATOM   4979  CB  CYX   335      26.335  22.025  27.642  1.00  0.00           C
ATOM   4980  HB2 CYX   335      26.136  23.026  28.026  1.00  0.00           H
ATOM   4981  HB3 CYX   335      25.827  21.830  26.698  1.00  0.00           H
ATOM   4982  SG  CYX   335      25.503  20.860  28.837  1.00  0.00           S
ATOM   4983  C   CYX   335      28.692  21.948  28.490  1.00  0.00           C
ATOM   4984  O   CYX   335      29.131  21.036  29.167  1.00  0.00           O
ATOM   4985  N   ILE   336      28.981  23.182  28.853  1.00  0.00           N
ATOM   4986  H   ILE   336      28.556  23.929  28.323  1.00  0.00           H
ATOM   4987  CA  ILE   336      29.854  23.571  29.975  1.00  0.00           C
ATOM   4988  HA  ILE   336      30.535  22.741  30.160  1.00  0.00           H
ATOM   4989  CB  ILE   336      30.593  24.893  29.568  1.00  0.00           C
ATOM   4990  HB  ILE   336      29.890  25.703  29.375  1.00  0.00           H
ATOM   4991  CG2 ILE   336      31.481  25.371  30.677  1.00  0.00           C
ATOM   4992 HG21 ILE   336      32.451  24.874  30.649  1.00  0.00           H
ATOM   4993 HG22 ILE   336      31.509  26.452  30.540  1.00  0.00           H
ATOM   4994 HG23 ILE   336      30.999  25.258  31.648  1.00  0.00           H
ATOM   4995  CG1 ILE   336      31.490  24.718  28.359  1.00  0.00           C
ATOM   4996 HG12 ILE   336      32.272  24.003  28.611  1.00  0.00           H
ATOM   4997 HG13 ILE   336      30.904  24.465  27.474  1.00  0.00           H
ATOM   4998  CD1 ILE   336      32.270  26.046  27.865  1.00  0.00           C
ATOM   4999 HD11 ILE   336      31.513  26.735  27.494  1.00  0.00           H
ATOM   5000 HD12 ILE   336      32.879  26.431  28.683  1.00  0.00           H
ATOM   5001 HD13 ILE   336      32.964  25.862  27.045  1.00  0.00           H
ATOM   5002  C   ILE   336      29.042  23.800  31.287  1.00  0.00           C
ATOM   5003  O   ILE   336      28.156  24.693  31.335  1.00  0.00           O
ATOM   5004  N   ARG   337      29.314  23.026  32.320  1.00  0.00           N
ATOM   5005  H   ARG   337      30.015  22.300  32.270  1.00  0.00           H
ATOM   5006  CA  ARG   337      28.517  23.107  33.586  1.00  0.00           C
ATOM   5007  HA  ARG   337      27.489  23.214  33.240  1.00  0.00           H
ATOM   5008  CB  ARG   337      28.830  21.794  34.309  1.00  0.00           C
ATOM   5009  HB2 ARG   337      28.440  21.014  33.655  1.00  0.00           H
ATOM   5010  HB3 ARG   337      29.910  21.684  34.411  1.00  0.00           H
ATOM   5011  CG  ARG   337      28.200  21.707  35.661  1.00  0.00           C
ATOM   5012  HG2 ARG   337      28.860  22.144  36.411  1.00  0.00           H
ATOM   5013  HG3 ARG   337      27.318  22.336  35.792  1.00  0.00           H
ATOM   5014  CD  ARG   337      28.029  20.299  36.095  1.00  0.00           C
ATOM   5015  HD2 ARG   337      27.335  19.852  35.382  1.00  0.00           H
ATOM   5016  HD3 ARG   337      28.960  19.733  36.106  1.00  0.00           H
ATOM   5017  NE  ARG   337      27.251  20.281  37.350  1.00  0.00           N
ATOM   5018  HE  ARG   337      26.323  20.680  37.366  1.00  0.00           H
ATOM   5019  CZ  ARG   337      27.700  19.835  38.615  1.00  0.00           C
ATOM   5020  NH1 ARG   337      28.942  19.377  38.904  1.00  0.00           N
ATOM   5021 HH11 ARG   337      29.700  19.383  38.236  1.00  0.00           H
ATOM   5022 HH12 ARG   337      29.284  19.125  39.821  1.00  0.00           H
ATOM   5023  NH2 ARG   337      26.860  19.848  39.609  1.00  0.00           N
ATOM   5024 HH21 ARG   337      25.886  19.941  39.357  1.00  0.00           H
ATOM   5025 HH22 ARG   337      27.165  19.425  40.474  1.00  0.00           H
ATOM   5026  C   ARG   337      28.960  24.289  34.423  1.00  0.00           C
ATOM   5027  O   ARG   337      30.166  24.380  34.655  1.00  0.00           O
ATOM   5028  N   PRO   338      28.057  25.233  34.822  1.00  0.00           N
ATOM   5029  CD  PRO   338      26.581  25.241  34.639  1.00  0.00           C
ATOM   5030  HD2 PRO   338      26.165  24.235  34.689  1.00  0.00           H
ATOM   5031  HD3 PRO   338      26.334  25.698  33.681  1.00  0.00           H
ATOM   5032  CG  PRO   338      26.059  26.182  35.726  1.00  0.00           C
ATOM   5033  HG2 PRO   338      25.952  25.654  36.675  1.00  0.00           H
ATOM   5034  HG3 PRO   338      25.188  26.747  35.395  1.00  0.00           H
ATOM   5035  CB  PRO   338      27.173  27.227  35.772  1.00  0.00           C
ATOM   5036  HB2 PRO   338      27.139  27.975  36.565  1.00  0.00           H
ATOM   5037  HB3 PRO   338      27.057  27.800  34.852  1.00  0.00           H
ATOM   5038  CA  PRO   338      28.436  26.397  35.703  1.00  0.00           C
ATOM   5039  HA  PRO   338      29.271  26.885  35.202  1.00  0.00           H
ATOM   5040  C   PRO   338      28.815  25.984  37.113  1.00  0.00           C
ATOM   5041  O   PRO   338      28.196  25.098  37.705  1.00  0.00           O
ATOM   5042  N   CYX   339      29.762  26.722  37.696  1.00  0.00           N
ATOM   5043  H   CYX   339      30.322  27.341  37.127  1.00  0.00           H
ATOM   5044  CA  CYX   339      30.228  26.598  39.068  1.00  0.00           C
ATOM   5045  HA  CYX   339      29.361  26.266  39.639  1.00  0.00           H
ATOM   5046  CB  CYX   339      31.418  25.613  39.174  1.00  0.00           C
ATOM   5047  HB2 CYX   339      32.294  26.045  38.689  1.00  0.00           H
[truncated: 55,806 more chars]
