# Supplementary material for: Worth the Weight: Sub-Pocket EXplorer (SubPEx), a Weighted Ensemble Method to Enhance Binding-Pocket Conformational Sampling
Source: J Chem Theory Comput. 2023 Aug 16;19(17):5677–89. doi: 10.1021/acs.jctc.3c00478 (PMC10500992; doi:10.1021/acs.jctc.3c00478)
Supplement: Supplementary file 2 — ct3c00478_si_002.zip [file ct3c00478_si_002.zip › clustered_structures/NA/subpex/rep.c8.aligned.pdb]

HELIX    1   1 SER     23  GLY     27  1                                   5
SHEET    1   1 1 GLY    14  LYS    20  0
SHEET    2   2 1 PHE    39  CYX    42  0
SHEET    3   3 1 CYX    47  THR    53  0
SHEET    4   4 1 THR    75  PRO    80  0
SHEET    5   5 1 ARG    91  VAL    95  0
SHEET    6   6 1 SER    98  HIE   103  0
SHEET    7   7 1 TRP   108  SER   114  0
SHEET    8   8 1 VAL   121  TYR   126  0
SHEET    9   9 1 ILE   129  LYS   135  0
SHEET   10  10 1 ALA   150  VAL   152  0
SHEET   11  11 1 SER   155  ASP   162  0
SHEET   12  12 1 SER   170  GLU   177  0
SHEET   13  13 1 LYS   180  GLU   186  0
SHEET   14  14 1 SER   198  ASN   202  0
SHEET   15  15 1 GLU   205  VAL   209  0
SHEET   16  16 1 PRO   220  PHE   224  0
SHEET   17  17 1 TYR   230  TYR   234  0
SHEET   18  18 1 SER   268  TYR   271  0
SHEET   19  19 1 GLY   274  THR   280  0
SHEET   20  20 1 PHE   289  ASP   294  0
SHEET   21  21 1 VAL   307  VAL   312  0
SHEET   22  22 1 SER   321  GLN   326  0
SHEET   23  23 1 ARG   337  GLY   347  0
SHEET   24  24 1 THR   356  VAL   366  0
CRYST1   83.132   71.249   84.086  90.00  90.00  90.00               1
ATOM      1  N   VAL     1      45.013  18.188  25.549  1.00  0.00           N
ATOM      2  H1  VAL     1      44.269  17.635  25.951  1.00  0.00           H
ATOM      3  H2  VAL     1      45.821  17.584  25.598  1.00  0.00           H
ATOM      4  H3  VAL     1      45.141  19.022  26.103  1.00  0.00           H
ATOM      5  CA  VAL     1      44.708  18.667  24.134  1.00  0.00           C
ATOM      6  HA  VAL     1      45.666  18.819  23.635  1.00  0.00           H
ATOM      7  CB  VAL     1      43.879  17.622  23.383  1.00  0.00           C
ATOM      8  HB  VAL     1      43.112  17.076  23.932  1.00  0.00           H
ATOM      9  CG1 VAL     1      42.988  18.168  22.260  1.00  0.00           C
ATOM     10 HG11 VAL     1      43.506  18.795  21.534  1.00  0.00           H
ATOM     11 HG12 VAL     1      42.605  17.321  21.691  1.00  0.00           H
ATOM     12 HG13 VAL     1      42.208  18.804  22.678  1.00  0.00           H
ATOM     13  CG2 VAL     1      44.701  16.605  22.686  1.00  0.00           C
ATOM     14 HG21 VAL     1      45.469  16.981  22.011  1.00  0.00           H
ATOM     15 HG22 VAL     1      45.269  16.022  23.411  1.00  0.00           H
ATOM     16 HG23 VAL     1      44.194  15.829  22.113  1.00  0.00           H
ATOM     17  C   VAL     1      44.111  20.039  24.224  1.00  0.00           C
ATOM     18  O   VAL     1      43.375  20.306  25.199  1.00  0.00           O
ATOM     19  N   LYS     2      44.449  21.030  23.327  1.00  0.00           N
ATOM     20  H   LYS     2      44.917  20.945  22.436  1.00  0.00           H
ATOM     21  CA  LYS     2      43.887  22.422  23.387  1.00  0.00           C
ATOM     22  HA  LYS     2      44.444  23.043  24.089  1.00  0.00           H
ATOM     23  CB  LYS     2      44.123  23.165  22.076  1.00  0.00           C
ATOM     24  HB2 LYS     2      43.715  22.646  21.209  1.00  0.00           H
ATOM     25  HB3 LYS     2      43.520  24.075  22.073  1.00  0.00           H
ATOM     26  CG  LYS     2      45.560  23.550  21.841  1.00  0.00           C
ATOM     27  HG2 LYS     2      45.925  24.127  22.690  1.00  0.00           H
ATOM     28  HG3 LYS     2      46.161  22.641  21.848  1.00  0.00           H
ATOM     29  CD  LYS     2      45.829  24.316  20.521  1.00  0.00           C
ATOM     30  HD2 LYS     2      45.263  25.242  20.613  1.00  0.00           H
ATOM     31  HD3 LYS     2      46.916  24.381  20.486  1.00  0.00           H
ATOM     32  CE  LYS     2      45.468  23.478  19.236  1.00  0.00           C
ATOM     33  HE2 LYS     2      46.117  22.602  19.220  1.00  0.00           H
ATOM     34  HE3 LYS     2      44.480  23.056  19.418  1.00  0.00           H
ATOM     35  NZ  LYS     2      45.571  24.240  17.970  1.00  0.00           N
ATOM     36  HZ1 LYS     2      44.850  24.939  17.859  1.00  0.00           H
ATOM     37  HZ2 LYS     2      46.460  24.654  17.730  1.00  0.00           H
ATOM     38  HZ3 LYS     2      45.401  23.620  17.190  1.00  0.00           H
ATOM     39  C   LYS     2      42.351  22.433  23.630  1.00  0.00           C
ATOM     40  O   LYS     2      41.633  21.721  22.898  1.00  0.00           O
ATOM     41  N   LEU     3      41.911  23.170  24.638  1.00  0.00           N
ATOM     42  H   LEU     3      42.554  23.707  25.202  1.00  0.00           H
ATOM     43  CA  LEU     3      40.475  23.292  25.011  1.00  0.00           C
ATOM     44  HA  LEU     3      39.995  22.354  25.290  1.00  0.00           H
ATOM     45  CB  LEU     3      40.406  24.153  26.315  1.00  0.00           C
ATOM     46  HB2 LEU     3      41.287  24.789  26.385  1.00  0.00           H
ATOM     47  HB3 LEU     3      39.574  24.846  26.449  1.00  0.00           H
ATOM     48  CG  LEU     3      40.535  23.283  27.581  1.00  0.00           C
ATOM     49  HG  LEU     3      41.288  22.504  27.466  1.00  0.00           H
ATOM     50  CD1 LEU     3      41.011  24.089  28.757  1.00  0.00           C
ATOM     51 HD11 LEU     3      41.944  24.610  28.542  1.00  0.00           H
ATOM     52 HD12 LEU     3      40.315  24.891  29.006  1.00  0.00           H
ATOM     53 HD13 LEU     3      41.181  23.482  29.645  1.00  0.00           H
ATOM     54  CD2 LEU     3      39.282  22.518  27.939  1.00  0.00           C
ATOM     55 HD21 LEU     3      39.059  21.820  27.131  1.00  0.00           H
ATOM     56 HD22 LEU     3      39.431  21.911  28.832  1.00  0.00           H
ATOM     57 HD23 LEU     3      38.470  23.239  28.035  1.00  0.00           H
ATOM     58  C   LEU     3      39.671  24.145  24.064  1.00  0.00           C
ATOM     59  O   LEU     3      40.081  25.203  23.540  1.00  0.00           O
ATOM     60  N   ALA     4      38.499  23.615  23.772  1.00  0.00           N
ATOM     61  H   ALA     4      38.138  22.733  24.106  1.00  0.00           H
ATOM     62  CA  ALA     4      37.729  24.149  22.682  1.00  0.00           C
ATOM     63  HA  ALA     4      38.381  24.653  21.968  1.00  0.00           H
ATOM     64  CB  ALA     4      36.954  23.017  22.085  1.00  0.00           C
ATOM     65  HB1 ALA     4      37.623  22.297  21.612  1.00  0.00           H
ATOM     66  HB2 ALA     4      36.264  22.500  22.751  1.00  0.00           H
ATOM     67  HB3 ALA     4      36.189  23.320  21.369  1.00  0.00           H
ATOM     68  C   ALA     4      36.863  25.392  23.118  1.00  0.00           C
ATOM     69  O   ALA     4      37.093  26.418  22.554  1.00  0.00           O
ATOM     70  N   GLY     5      35.957  25.193  24.081  1.00  0.00           N
ATOM     71  H   GLY     5      35.963  24.313  24.575  1.00  0.00           H
ATOM     72  CA  GLY     5      35.047  26.219  24.575  1.00  0.00           C
ATOM     73  HA2 GLY     5      34.660  25.986  25.567  1.00  0.00           H
ATOM     74  HA3 GLY     5      35.614  27.107  24.854  1.00  0.00           H
ATOM     75  C   GLY     5      33.850  26.635  23.687  1.00  0.00           C
ATOM     76  O   GLY     5      33.183  27.629  24.001  1.00  0.00           O
ATOM     77  N   ASN     6      33.612  26.018  22.579  1.00  0.00           N
ATOM     78  H   ASN     6      34.230  25.236  22.409  1.00  0.00           H
ATOM     79  CA  ASN     6      32.643  26.473  21.652  1.00  0.00           C
ATOM     80  HA  ASN     6      32.676  27.560  21.571  1.00  0.00           H
ATOM     81  CB  ASN     6      33.124  26.069  20.255  1.00  0.00           C
ATOM     82  HB2 ASN     6      33.116  24.979  20.281  1.00  0.00           H
ATOM     83  HB3 ASN     6      32.344  26.398  19.569  1.00  0.00           H
ATOM     84  CG  ASN     6      34.492  26.580  19.848  1.00  0.00           C
ATOM     85  OD1 ASN     6      34.751  27.728  19.602  1.00  0.00           O
ATOM     86  ND2 ASN     6      35.411  25.681  19.817  1.00  0.00           N
ATOM     87 HD21 ASN     6      35.082  24.748  19.615  1.00  0.00           H
ATOM     88 HD22 ASN     6      36.361  26.001  19.682  1.00  0.00           H
ATOM     89  C   ASN     6      31.220  25.977  21.894  1.00  0.00           C
ATOM     90  O   ASN     6      30.345  25.909  21.020  1.00  0.00           O
ATOM     91  N   SER     7      30.930  25.554  23.121  1.00  0.00           N
ATOM     92  H   SER     7      31.648  25.672  23.820  1.00  0.00           H
ATOM     93  CA  SER     7      29.645  24.956  23.631  1.00  0.00           C
ATOM     94  HA  SER     7      29.005  24.618  22.815  1.00  0.00           H
ATOM     95  CB  SER     7      29.909  23.694  24.476  1.00  0.00           C
ATOM     96  HB2 SER     7      30.594  23.834  25.312  1.00  0.00           H
ATOM     97  HB3 SER     7      28.980  23.295  24.884  1.00  0.00           H
ATOM     98  OG  SER     7      30.522  22.821  23.554  1.00  0.00           O
ATOM     99  HG  SER     7      29.918  22.216  23.114  1.00  0.00           H
ATOM    100  C   SER     7      28.895  25.865  24.545  1.00  0.00           C
ATOM    101  O   SER     7      29.445  26.666  25.301  1.00  0.00           O
ATOM    102  N   SER     8      27.583  25.744  24.503  1.00  0.00           N
ATOM    103  H   SER     8      27.114  25.047  23.942  1.00  0.00           H
ATOM    104  CA  SER     8      26.723  26.662  25.303  1.00  0.00           C
ATOM    105  HA  SER     8      26.810  27.740  25.169  1.00  0.00           H
ATOM    106  CB  SER     8      25.264  26.455  24.802  1.00  0.00           C
ATOM    107  HB2 SER     8      25.072  25.382  24.795  1.00  0.00           H
ATOM    108  HB3 SER     8      24.540  26.897  25.488  1.00  0.00           H
ATOM    109  OG  SER     8      25.154  27.047  23.560  1.00  0.00           O
ATOM    110  HG  SER     8      24.935  27.981  23.550  1.00  0.00           H
ATOM    111  C   SER     8      26.801  26.315  26.817  1.00  0.00           C
ATOM    112  O   SER     8      27.241  25.201  27.169  1.00  0.00           O
ATOM    113  N   LEU     9      26.335  27.232  27.719  1.00  0.00           N
ATOM    114  H   LEU     9      26.320  28.206  27.453  1.00  0.00           H
ATOM    115  CA  LEU     9      26.084  26.972  29.121  1.00  0.00           C
ATOM    116  HA  LEU     9      26.991  26.478  29.472  1.00  0.00           H
ATOM    117  CB  LEU     9      25.831  28.210  30.001  1.00  0.00           C
ATOM    118  HB2 LEU     9      24.960  28.795  29.705  1.00  0.00           H
ATOM    119  HB3 LEU     9      25.497  27.811  30.959  1.00  0.00           H
ATOM    120  CG  LEU     9      27.149  29.023  30.329  1.00  0.00           C
ATOM    121  HG  LEU     9      27.454  29.587  29.448  1.00  0.00           H
ATOM    122  CD1 LEU     9      26.816  29.919  31.507  1.00  0.00           C
ATOM    123 HD11 LEU     9      27.684  30.471  31.870  1.00  0.00           H
ATOM    124 HD12 LEU     9      25.994  30.566  31.204  1.00  0.00           H
ATOM    125 HD13 LEU     9      26.667  29.443  32.477  1.00  0.00           H
ATOM    126  CD2 LEU     9      28.317  28.184  30.862  1.00  0.00           C
ATOM    127 HD21 LEU     9      29.060  28.844  31.311  1.00  0.00           H
ATOM    128 HD22 LEU     9      27.816  27.632  31.659  1.00  0.00           H
ATOM    129 HD23 LEU     9      28.619  27.608  29.987  1.00  0.00           H
ATOM    130  C   LEU     9      24.904  25.953  29.265  1.00  0.00           C
ATOM    131  O   LEU     9      23.851  26.244  28.783  1.00  0.00           O
ATOM    132  N   CYX    10      25.067  24.822  29.942  1.00  0.00           N
ATOM    133  H   CYX    10      25.971  24.738  30.383  1.00  0.00           H
ATOM    134  CA  CYX    10      24.039  23.825  30.267  1.00  0.00           C
ATOM    135  HA  CYX    10      23.768  23.295  29.353  1.00  0.00           H
ATOM    136  CB  CYX    10      24.684  22.896  31.272  1.00  0.00           C
ATOM    137  HB2 CYX    10      25.083  23.400  32.152  1.00  0.00           H
ATOM    138  HB3 CYX    10      23.920  22.236  31.683  1.00  0.00           H
ATOM    139  SG  CYX    10      26.124  21.941  30.717  1.00  0.00           S
ATOM    140  C   CYX    10      22.795  24.451  30.913  1.00  0.00           C
ATOM    141  O   CYX    10      23.032  25.246  31.804  1.00  0.00           O
ATOM    142  N   PRO    11      21.528  24.103  30.584  1.00  0.00           N
ATOM    143  CD  PRO    11      21.104  23.411  29.427  1.00  0.00           C
ATOM    144  HD2 PRO    11      21.711  22.555  29.131  1.00  0.00           H
ATOM    145  HD3 PRO    11      20.944  24.129  28.623  1.00  0.00           H
ATOM    146  CG  PRO    11      19.707  22.977  29.693  1.00  0.00           C
ATOM    147  HG2 PRO    11      19.776  22.062  30.282  1.00  0.00           H
ATOM    148  HG3 PRO    11      19.137  22.778  28.786  1.00  0.00           H
ATOM    149  CB  PRO    11      19.178  24.136  30.471  1.00  0.00           C
ATOM    150  HB2 PRO    11      18.319  23.858  31.082  1.00  0.00           H
ATOM    151  HB3 PRO    11      19.015  24.907  29.718  1.00  0.00           H
ATOM    152  CA  PRO    11      20.353  24.576  31.364  1.00  0.00           C
ATOM    153  HA  PRO    11      20.282  25.655  31.498  1.00  0.00           H
ATOM    154  C   PRO    11      20.265  23.922  32.713  1.00  0.00           C
ATOM    155  O   PRO    11      20.385  22.724  32.929  1.00  0.00           O
ATOM    156  N   ILE    12      19.989  24.696  33.739  1.00  0.00           N
ATOM    157  H   ILE    12      19.888  25.681  33.544  1.00  0.00           H
ATOM    158  CA  ILE    12      20.063  24.254  35.108  1.00  0.00           C
ATOM    159  HA  ILE    12      20.032  23.165  35.136  1.00  0.00           H
ATOM    160  CB  ILE    12      21.383  24.597  35.818  1.00  0.00           C
ATOM    161  HB  ILE    12      21.423  24.403  36.890  1.00  0.00           H
ATOM    162  CG2 ILE    12      22.477  23.715  35.176  1.00  0.00           C
ATOM    163 HG21 ILE    12      22.159  22.673  35.231  1.00  0.00           H
ATOM    164 HG22 ILE    12      22.740  24.069  34.180  1.00  0.00           H
ATOM    165 HG23 ILE    12      23.444  23.608  35.666  1.00  0.00           H
ATOM    166  CG1 ILE    12      21.655  26.086  35.616  1.00  0.00           C
ATOM    167 HG12 ILE    12      21.907  26.378  34.595  1.00  0.00           H
ATOM    168 HG13 ILE    12      20.774  26.665  35.895  1.00  0.00           H
ATOM    169  CD1 ILE    12      22.671  26.523  36.626  1.00  0.00           C
ATOM    170 HD11 ILE    12      22.372  26.444  37.671  1.00  0.00           H
ATOM    171 HD12 ILE    12      23.519  25.871  36.420  1.00  0.00           H
ATOM    172 HD13 ILE    12      22.900  27.570  36.430  1.00  0.00           H
ATOM    173  C   ILE    12      18.838  24.689  35.905  1.00  0.00           C
ATOM    174  O   ILE    12      18.136  25.692  35.564  1.00  0.00           O
ATOM    175  N   ASN    13      18.640  24.097  37.026  1.00  0.00           N
ATOM    176  H   ASN    13      19.279  23.329  37.174  1.00  0.00           H
ATOM    177  CA  ASN    13      17.619  24.495  38.026  1.00  0.00           C
ATOM    178  HA  ASN    13      17.175  25.443  37.721  1.00  0.00           H
ATOM    179  CB  ASN    13      16.554  23.387  38.168  1.00  0.00           C
ATOM    180  HB2 ASN    13      16.966  22.395  37.987  1.00  0.00           H
ATOM    181  HB3 ASN    13      16.191  23.320  39.193  1.00  0.00           H
ATOM    182  CG  ASN    13      15.460  23.605  37.188  1.00  0.00           C
ATOM    183  OD1 ASN    13      15.422  22.958  36.144  1.00  0.00           O
ATOM    184  ND2 ASN    13      14.531  24.477  37.487  1.00  0.00           N
ATOM    185 HD21 ASN    13      13.790  24.652  36.824  1.00  0.00           H
ATOM    186 HD22 ASN    13      14.735  25.037  38.302  1.00  0.00           H
ATOM    187  C   ASN    13      18.236  24.851  39.436  1.00  0.00           C
ATOM    188  O   ASN    13      17.584  25.454  40.230  1.00  0.00           O
ATOM    189  N   GLY    14      19.487  24.432  39.722  1.00  0.00           N
ATOM    190  H   GLY    14      19.987  23.814  39.098  1.00  0.00           H
ATOM    191  CA  GLY    14      20.058  24.662  41.099  1.00  0.00           C
ATOM    192  HA2 GLY    14      19.831  25.687  41.392  1.00  0.00           H
ATOM    193  HA3 GLY    14      19.554  24.035  41.834  1.00  0.00           H
ATOM    194  C   GLY    14      21.624  24.499  41.245  1.00  0.00           C
ATOM    195  O   GLY    14      22.241  24.365  40.191  1.00  0.00           O
ATOM    196  N   TRP    15      22.118  24.285  42.493  1.00  0.00           N
ATOM    197  H   TRP    15      21.487  24.114  43.262  1.00  0.00           H
ATOM    198  CA  TRP    15      23.486  24.408  42.862  1.00  0.00           C
ATOM    199  HA  TRP    15      24.222  24.279  42.069  1.00  0.00           H
ATOM    200  CB  TRP    15      23.662  25.813  43.528  1.00  0.00           C
ATOM    201  HB2 TRP    15      22.858  25.933  44.255  1.00  0.00           H
ATOM    202  HB3 TRP    15      24.639  26.045  43.950  1.00  0.00           H
ATOM    203  CG  TRP    15      23.438  26.818  42.408  1.00  0.00           C
ATOM    204  CD1 TRP    15      22.378  27.659  42.398  1.00  0.00           C
ATOM    205  HD1 TRP    15      21.610  27.723  43.154  1.00  0.00           H
ATOM    206  NE1 TRP    15      22.391  28.463  41.198  1.00  0.00           N
ATOM    207  HE1 TRP    15      21.687  29.144  40.954  1.00  0.00           H
ATOM    208  CE2 TRP    15      23.621  28.305  40.573  1.00  0.00           C
ATOM    209  CZ2 TRP    15      24.085  28.700  39.287  1.00  0.00           C
ATOM    210  HZ2 TRP    15      23.537  29.445  38.729  1.00  0.00           H
ATOM    211  CH2 TRP    15      25.244  28.199  38.842  1.00  0.00           C
ATOM    212  HH2 TRP    15      25.605  28.371  37.838  1.00  0.00           H
ATOM    213  CZ3 TRP    15      26.059  27.384  39.655  1.00  0.00           C
ATOM    214  HZ3 TRP    15      27.109  27.184  39.496  1.00  0.00           H
ATOM    215  CE3 TRP    15      25.571  26.976  40.832  1.00  0.00           C
ATOM    216  HE3 TRP    15      26.107  26.297  41.479  1.00  0.00           H
ATOM    217  CD2 TRP    15      24.275  27.258  41.297  1.00  0.00           C
ATOM    218  C   TRP    15      23.745  23.339  43.910  1.00  0.00           C
ATOM    219  O   TRP    15      23.399  23.415  45.075  1.00  0.00           O
ATOM    220  N   ALA    16      24.451  22.293  43.470  1.00  0.00           N
ATOM    221  H   ALA    16      24.561  22.203  42.470  1.00  0.00           H
ATOM    222  CA  ALA    16      25.103  21.195  44.271  1.00  0.00           C
ATOM    223  HA  ALA    16      24.407  20.918  45.062  1.00  0.00           H
ATOM    224  CB  ALA    16      25.291  19.914  43.456  1.00  0.00           C
ATOM    225  HB1 ALA    16      26.137  20.068  42.786  1.00  0.00           H
ATOM    226  HB2 ALA    16      25.612  19.108  44.116  1.00  0.00           H
ATOM    227  HB3 ALA    16      24.339  19.611  43.022  1.00  0.00           H
ATOM    228  C   ALA    16      26.391  21.678  44.883  1.00  0.00           C
ATOM    229  O   ALA    16      27.037  22.554  44.271  1.00  0.00           O
ATOM    230  N   VAL    17      26.795  21.113  46.068  1.00  0.00           N
ATOM    231  H   VAL    17      26.278  20.403  46.567  1.00  0.00           H
ATOM    232  CA  VAL    17      28.249  21.248  46.508  1.00  0.00           C
ATOM    233  HA  VAL    17      28.544  22.281  46.328  1.00  0.00           H
ATOM    234  CB  VAL    17      28.346  20.958  48.056  1.00  0.00           C
ATOM    235  HB  VAL    17      27.415  21.427  48.375  1.00  0.00           H
ATOM    236  CG1 VAL    17      28.323  19.551  48.442  1.00  0.00           C
ATOM    237 HG11 VAL    17      28.359  19.544  49.531  1.00  0.00           H
ATOM    238 HG12 VAL    17      27.407  19.097  48.066  1.00  0.00           H
ATOM    239 HG13 VAL    17      29.148  18.981  48.014  1.00  0.00           H
ATOM    240  CG2 VAL    17      29.573  21.665  48.638  1.00  0.00           C
ATOM    241 HG21 VAL    17      29.524  21.616  49.725  1.00  0.00           H
ATOM    242 HG22 VAL    17      30.535  21.208  48.403  1.00  0.00           H
ATOM    243 HG23 VAL    17      29.467  22.691  48.286  1.00  0.00           H
ATOM    244  C   VAL    17      29.163  20.434  45.521  1.00  0.00           C
ATOM    245  O   VAL    17      28.634  19.507  44.826  1.00  0.00           O
ATOM    246  N   TYR    18      30.456  20.861  45.444  1.00  0.00           N
ATOM    247  H   TYR    18      30.850  21.463  46.153  1.00  0.00           H
ATOM    248  CA  TYR    18      31.455  20.256  44.528  1.00  0.00           C
ATOM    249  HA  TYR    18      31.152  19.316  44.067  1.00  0.00           H
ATOM    250  CB  TYR    18      31.650  21.230  43.317  1.00  0.00           C
ATOM    251  HB2 TYR    18      30.803  21.474  42.675  1.00  0.00           H
ATOM    252  HB3 TYR    18      31.731  22.198  43.811  1.00  0.00           H
ATOM    253  CG  TYR    18      32.816  21.033  42.484  1.00  0.00           C
ATOM    254  CD1 TYR    18      32.859  19.931  41.649  1.00  0.00           C
ATOM    255  HD1 TYR    18      31.992  19.296  41.549  1.00  0.00           H
ATOM    256  CE1 TYR    18      34.011  19.582  40.907  1.00  0.00           C
ATOM    257  HE1 TYR    18      34.017  18.702  40.280  1.00  0.00           H
ATOM    258  CZ  TYR    18      35.159  20.416  41.051  1.00  0.00           C
ATOM    259  OH  TYR    18      36.210  20.200  40.340  1.00  0.00           O
ATOM    260  HH  TYR    18      36.050  19.639  39.577  1.00  0.00           H
ATOM    261  CE2 TYR    18      35.161  21.479  41.926  1.00  0.00           C
ATOM    262  HE2 TYR    18      36.017  22.135  41.978  1.00  0.00           H
ATOM    263  CD2 TYR    18      33.959  21.826  42.636  1.00  0.00           C
ATOM    264  HD2 TYR    18      33.927  22.648  43.336  1.00  0.00           H
ATOM    265  C   TYR    18      32.760  19.846  45.208  1.00  0.00           C
ATOM    266  O   TYR    18      33.312  18.793  44.994  1.00  0.00           O
ATOM    267  N   SER    19      33.297  20.705  46.010  1.00  0.00           N
ATOM    268  H   SER    19      32.933  21.647  46.018  1.00  0.00           H
ATOM    269  CA  SER    19      34.519  20.497  46.804  1.00  0.00           C
ATOM    270  HA  SER    19      34.533  19.565  47.368  1.00  0.00           H
ATOM    271  CB  SER    19      35.753  20.552  45.860  1.00  0.00           C
ATOM    272  HB2 SER    19      35.536  21.292  45.089  1.00  0.00           H
ATOM    273  HB3 SER    19      36.675  20.870  46.347  1.00  0.00           H
ATOM    274  OG  SER    19      35.986  19.365  45.027  1.00  0.00           O
ATOM    275  HG  SER    19      35.173  19.123  44.578  1.00  0.00           H
ATOM    276  C   SER    19      34.606  21.590  47.952  1.00  0.00           C
ATOM    277  O   SER    19      34.191  22.738  47.696  1.00  0.00           O
ATOM    278  N   LYS    20      35.126  21.192  49.117  1.00  0.00           N
ATOM    279  H   LYS    20      35.434  20.238  49.240  1.00  0.00           H
ATOM    280  CA  LYS    20      35.531  22.137  50.193  1.00  0.00           C
ATOM    281  HA  LYS    20      35.735  23.098  49.719  1.00  0.00           H
ATOM    282  CB  LYS    20      34.450  22.364  51.278  1.00  0.00           C
ATOM    283  HB2 LYS    20      34.720  23.156  51.975  1.00  0.00           H
ATOM    284  HB3 LYS    20      33.537  22.662  50.760  1.00  0.00           H
ATOM    285  CG  LYS    20      34.074  21.110  52.003  1.00  0.00           C
ATOM    286  HG2 LYS    20      33.689  20.284  51.404  1.00  0.00           H
ATOM    287  HG3 LYS    20      35.045  20.764  52.358  1.00  0.00           H
ATOM    288  CD  LYS    20      33.133  21.456  53.173  1.00  0.00           C
ATOM    289  HD2 LYS    20      32.106  21.557  52.822  1.00  0.00           H
ATOM    290  HD3 LYS    20      32.964  20.629  53.861  1.00  0.00           H
ATOM    291  CE  LYS    20      33.541  22.550  54.167  1.00  0.00           C
ATOM    292  HE2 LYS    20      33.991  23.383  53.627  1.00  0.00           H
ATOM    293  HE3 LYS    20      32.696  22.915  54.750  1.00  0.00           H
ATOM    294  NZ  LYS    20      34.514  22.145  55.141  1.00  0.00           N
ATOM    295  HZ1 LYS    20      34.574  22.838  55.874  1.00  0.00           H
ATOM    296  HZ2 LYS    20      34.329  21.211  55.478  1.00  0.00           H
ATOM    297  HZ3 LYS    20      35.455  22.066  54.780  1.00  0.00           H
ATOM    298  C   LYS    20      36.948  21.770  50.627  1.00  0.00           C
ATOM    299  O   LYS    20      37.260  20.571  50.694  1.00  0.00           O
ATOM    300  N   ASP    21      37.834  22.761  50.821  1.00  0.00           N
ATOM    301  H   ASP    21      37.377  23.655  50.928  1.00  0.00           H
ATOM    302  CA  ASP    21      39.276  22.570  50.907  1.00  0.00           C
ATOM    303  HA  ASP    21      39.496  21.717  50.265  1.00  0.00           H
ATOM    304  CB  ASP    21      40.151  23.726  50.509  1.00  0.00           C
ATOM    305  HB2 ASP    21      41.141  23.319  50.304  1.00  0.00           H
ATOM    306  HB3 ASP    21      39.867  24.059  49.510  1.00  0.00           H
ATOM    307  CG  ASP    21      40.242  25.019  51.341  1.00  0.00           C
ATOM    308  OD1 ASP    21      40.562  26.099  50.805  1.00  0.00           O
ATOM    309  OD2 ASP    21      40.040  24.975  52.591  1.00  0.00           O
ATOM    310  C   ASP    21      39.743  22.109  52.327  1.00  0.00           C
ATOM    311  O   ASP    21      40.791  21.480  52.363  1.00  0.00           O
ATOM    312  N   ASN    22      38.896  22.292  53.380  1.00  0.00           N
ATOM    313  H   ASN    22      38.140  22.939  53.204  1.00  0.00           H
ATOM    314  CA  ASN    22      39.233  21.881  54.765  1.00  0.00           C
ATOM    315  HA  ASN    22      38.530  22.480  55.346  1.00  0.00           H
ATOM    316  CB  ASN    22      38.936  20.322  54.911  1.00  0.00           C
ATOM    317  HB2 ASN    22      39.536  19.754  54.201  1.00  0.00           H
ATOM    318  HB3 ASN    22      39.138  19.995  55.931  1.00  0.00           H
ATOM    319  CG  ASN    22      37.501  19.910  54.764  1.00  0.00           C
ATOM    320  OD1 ASN    22      36.699  20.704  54.321  1.00  0.00           O
ATOM    321  ND2 ASN    22      37.225  18.622  55.084  1.00  0.00           N
ATOM    322 HD21 ASN    22      37.886  18.055  55.595  1.00  0.00           H
ATOM    323 HD22 ASN    22      36.289  18.331  54.837  1.00  0.00           H
ATOM    324  C   ASN    22      40.638  22.332  55.324  1.00  0.00           C
ATOM    325  O   ASN    22      41.103  21.670  56.271  1.00  0.00           O
ATOM    326  N   SER    23      41.178  23.418  54.774  1.00  0.00           N
ATOM    327  H   SER    23      40.763  23.735  53.910  1.00  0.00           H
ATOM    328  CA  SER    23      42.599  23.906  54.975  1.00  0.00           C
ATOM    329  HA  SER    23      43.233  23.081  54.652  1.00  0.00           H
ATOM    330  CB  SER    23      42.955  24.955  53.980  1.00  0.00           C
ATOM    331  HB2 SER    23      43.908  25.358  54.323  1.00  0.00           H
ATOM    332  HB3 SER    23      42.959  24.641  52.936  1.00  0.00           H
ATOM    333  OG  SER    23      42.089  26.033  53.976  1.00  0.00           O
ATOM    334  HG  SER    23      41.629  25.924  53.140  1.00  0.00           H
ATOM    335  C   SER    23      42.999  24.163  56.443  1.00  0.00           C
ATOM    336  O   SER    23      43.759  23.357  57.007  1.00  0.00           O
ATOM    337  N   ILE    24      42.276  25.110  57.010  1.00  0.00           N
ATOM    338  H   ILE    24      41.563  25.567  56.457  1.00  0.00           H
ATOM    339  CA  ILE    24      42.298  25.580  58.465  1.00  0.00           C
ATOM    340  HA  ILE    24      43.325  25.876  58.681  1.00  0.00           H
ATOM    341  CB  ILE    24      41.345  26.863  58.702  1.00  0.00           C
ATOM    342  HB  ILE    24      40.301  26.575  58.576  1.00  0.00           H
ATOM    343  CG2 ILE    24      41.461  27.253  60.168  1.00  0.00           C
ATOM    344 HG21 ILE    24      40.637  27.873  60.520  1.00  0.00           H
ATOM    345 HG22 ILE    24      41.273  26.426  60.851  1.00  0.00           H
ATOM    346 HG23 ILE    24      42.422  27.695  60.434  1.00  0.00           H
ATOM    347  CG1 ILE    24      41.681  28.058  57.758  1.00  0.00           C
ATOM    348 HG12 ILE    24      42.713  28.321  57.993  1.00  0.00           H
ATOM    349 HG13 ILE    24      41.591  27.785  56.706  1.00  0.00           H
ATOM    350  CD1 ILE    24      40.777  29.233  57.928  1.00  0.00           C
ATOM    351 HD11 ILE    24      39.749  29.135  57.578  1.00  0.00           H
ATOM    352 HD12 ILE    24      40.824  29.600  58.953  1.00  0.00           H
ATOM    353 HD13 ILE    24      41.088  29.971  57.190  1.00  0.00           H
ATOM    354  C   ILE    24      42.033  24.359  59.327  1.00  0.00           C
ATOM    355  O   ILE    24      42.758  24.082  60.293  1.00  0.00           O
ATOM    356  N   ARG    25      40.881  23.677  59.134  1.00  0.00           N
ATOM    357  H   ARG    25      40.436  23.827  58.240  1.00  0.00           H
ATOM    358  CA  ARG    25      40.568  22.503  59.922  1.00  0.00           C
ATOM    359  HA  ARG    25      40.300  22.732  60.953  1.00  0.00           H
ATOM    360  CB  ARG    25      39.341  21.793  59.312  1.00  0.00           C
ATOM    361  HB2 ARG    25      38.545  22.526  59.175  1.00  0.00           H
ATOM    362  HB3 ARG    25      39.615  21.334  58.362  1.00  0.00           H
ATOM    363  CG  ARG    25      38.830  20.727  60.284  1.00  0.00           C
ATOM    364  HG2 ARG    25      39.529  19.891  60.309  1.00  0.00           H
ATOM    365  HG3 ARG    25      38.793  21.202  61.265  1.00  0.00           H
ATOM    366  CD  ARG    25      37.477  20.182  59.909  1.00  0.00           C
ATOM    367  HD2 ARG    25      36.791  21.016  60.059  1.00  0.00           H
ATOM    368  HD3 ARG    25      37.523  19.816  58.883  1.00  0.00           H
ATOM    369  NE  ARG    25      36.997  19.101  60.750  1.00  0.00           N
ATOM    370  HE  ARG    25      36.933  18.203  60.292  1.00  0.00           H
ATOM    371  CZ  ARG    25      36.864  19.008  62.074  1.00  0.00           C
ATOM    372  NH1 ARG    25      36.705  17.919  62.776  1.00  0.00           N
ATOM    373 HH11 ARG    25      36.683  17.079  62.216  1.00  0.00           H
ATOM    374 HH12 ARG    25      36.490  17.973  63.762  1.00  0.00           H
ATOM    375  NH2 ARG    25      37.027  20.072  62.816  1.00  0.00           N
ATOM    376 HH21 ARG    25      36.663  20.953  62.480  1.00  0.00           H
ATOM    377 HH22 ARG    25      37.303  19.945  63.780  1.00  0.00           H
ATOM    378  C   ARG    25      41.713  21.531  60.021  1.00  0.00           C
ATOM    379  O   ARG    25      41.983  21.158  61.105  1.00  0.00           O
ATOM    380  N   ILE    26      42.316  21.075  58.967  1.00  0.00           N
ATOM    381  H   ILE    26      41.851  21.355  58.115  1.00  0.00           H
ATOM    382  CA  ILE    26      43.443  20.146  58.904  1.00  0.00           C
ATOM    383  HA  ILE    26      43.334  19.312  59.597  1.00  0.00           H
ATOM    384  CB  ILE    26      43.624  19.456  57.506  1.00  0.00           C
ATOM    385  HB  ILE    26      43.883  20.244  56.800  1.00  0.00           H
ATOM    386  CG2 ILE    26      44.815  18.486  57.512  1.00  0.00           C
ATOM    387 HG21 ILE    26      44.587  17.723  58.255  1.00  0.00           H
ATOM    388 HG22 ILE    26      45.047  17.905  56.620  1.00  0.00           H
ATOM    389 HG23 ILE    26      45.653  19.104  57.835  1.00  0.00           H
ATOM    390  CG1 ILE    26      42.348  18.613  57.035  1.00  0.00           C
ATOM    391 HG12 ILE    26      42.153  17.702  57.602  1.00  0.00           H
ATOM    392 HG13 ILE    26      41.515  19.292  57.212  1.00  0.00           H
ATOM    393  CD1 ILE    26      42.399  18.309  55.496  1.00  0.00           C
ATOM    394 HD11 ILE    26      41.491  17.802  55.167  1.00  0.00           H
ATOM    395 HD12 ILE    26      42.506  19.236  54.932  1.00  0.00           H
ATOM    396 HD13 ILE    26      43.215  17.685  55.131  1.00  0.00           H
ATOM    397  C   ILE    26      44.802  20.712  59.323  1.00  0.00           C
ATOM    398  O   ILE    26      45.537  20.084  60.101  1.00  0.00           O
ATOM    399  N   GLY    27      45.101  22.002  59.049  1.00  0.00           N
ATOM    400  H   GLY    27      44.485  22.404  58.356  1.00  0.00           H
ATOM    401  CA  GLY    27      46.222  22.801  59.579  1.00  0.00           C
ATOM    402  HA2 GLY    27      47.171  22.330  59.320  1.00  0.00           H
ATOM    403  HA3 GLY    27      46.139  23.753  59.054  1.00  0.00           H
ATOM    404  C   GLY    27      46.278  23.043  61.112  1.00  0.00           C
ATOM    405  O   GLY    27      47.358  23.434  61.567  1.00  0.00           O
ATOM    406  N   SER    28      45.148  22.785  61.771  1.00  0.00           N
ATOM    407  H   SER    28      44.292  22.660  61.248  1.00  0.00           H
ATOM    408  CA  SER    28      45.079  22.893  63.229  1.00  0.00           C
ATOM    409  HA  SER    28      45.615  23.759  63.616  1.00  0.00           H
ATOM    410  CB  SER    28      43.598  22.974  63.644  1.00  0.00           C
ATOM    411  HB2 SER    28      42.993  22.111  63.365  1.00  0.00           H
ATOM    412  HB3 SER    28      43.567  23.068  64.729  1.00  0.00           H
ATOM    413  OG  SER    28      42.944  24.102  63.046  1.00  0.00           O
ATOM    414  HG  SER    28      42.810  23.988  62.101  1.00  0.00           H
ATOM    415  C   SER    28      45.684  21.603  63.867  1.00  0.00           C
ATOM    416  O   SER    28      46.094  21.595  65.036  1.00  0.00           O
ATOM    417  N   LYS    29      45.749  20.537  63.154  1.00  0.00           N
ATOM    418  H   LYS    29      45.300  20.581  62.250  1.00  0.00           H
ATOM    419  CA  LYS    29      46.359  19.298  63.564  1.00  0.00           C
ATOM    420  HA  LYS    29      46.673  19.266  64.607  1.00  0.00           H
ATOM    421  CB  LYS    29      45.395  18.114  63.507  1.00  0.00           C
ATOM    422  HB2 LYS    29      45.082  17.899  62.486  1.00  0.00           H
ATOM    423  HB3 LYS    29      45.978  17.220  63.725  1.00  0.00           H
ATOM    424  CG  LYS    29      44.094  18.310  64.350  1.00  0.00           C
ATOM    425  HG2 LYS    29      44.168  18.445  65.430  1.00  0.00           H
ATOM    426  HG3 LYS    29      43.456  19.145  64.060  1.00  0.00           H
ATOM    427  CD  LYS    29      43.315  17.030  64.287  1.00  0.00           C
ATOM    428  HD2 LYS    29      43.143  16.597  63.302  1.00  0.00           H
ATOM    429  HD3 LYS    29      43.977  16.275  64.711  1.00  0.00           H
ATOM    430  CE  LYS    29      42.015  17.137  65.034  1.00  0.00           C
ATOM    431  HE2 LYS    29      42.104  17.857  65.847  1.00  0.00           H
ATOM    432  HE3 LYS    29      41.278  17.656  64.422  1.00  0.00           H
ATOM    433  NZ  LYS    29      41.533  15.808  65.429  1.00  0.00           N
ATOM    434  HZ1 LYS    29      41.694  15.188  64.647  1.00  0.00           H
ATOM    435  HZ2 LYS    29      42.072  15.383  66.170  1.00  0.00           H
ATOM    436  HZ3 LYS    29      40.590  15.867  65.784  1.00  0.00           H
ATOM    437  C   LYS    29      47.648  18.980  62.880  1.00  0.00           C
ATOM    438  O   LYS    29      48.697  18.736  63.535  1.00  0.00           O
ATOM    439  N   GLY    30      47.616  19.003  61.555  1.00  0.00           N
ATOM    440  H   GLY    30      46.753  19.282  61.111  1.00  0.00           H
ATOM    441  CA  GLY    30      48.781  18.655  60.675  1.00  0.00           C
ATOM    442  HA2 GLY    30      49.476  17.990  61.186  1.00  0.00           H
ATOM    443  HA3 GLY    30      48.433  18.059  59.832  1.00  0.00           H
ATOM    444  C   GLY    30      49.506  19.879  60.063  1.00  0.00           C
ATOM    445  O   GLY    30      49.150  21.014  60.364  1.00  0.00           O
ATOM    446  N   ASP    31      50.391  19.723  59.096  1.00  0.00           N
ATOM    447  H   ASP    31      50.454  18.817  58.655  1.00  0.00           H
ATOM    448  CA  ASP    31      50.988  20.717  58.316  1.00  0.00           C
ATOM    449  HA  ASP    31      51.128  21.588  58.956  1.00  0.00           H
ATOM    450  CB  ASP    31      52.386  20.272  57.945  1.00  0.00           C
ATOM    451  HB2 ASP    31      52.330  19.371  57.335  1.00  0.00           H
ATOM    452  HB3 ASP    31      52.790  21.076  57.330  1.00  0.00           H
ATOM    453  CG  ASP    31      53.374  20.106  59.016  1.00  0.00           C
ATOM    454  OD1 ASP    31      53.311  20.786  60.100  1.00  0.00           O
ATOM    455  OD2 ASP    31      54.266  19.245  58.866  1.00  0.00           O
ATOM    456  C   ASP    31      50.152  21.154  57.043  1.00  0.00           C
ATOM    457  O   ASP    31      50.056  20.367  56.044  1.00  0.00           O
ATOM    458  N   VAL    32      49.670  22.380  57.036  1.00  0.00           N
ATOM    459  H   VAL    32      49.993  23.014  57.753  1.00  0.00           H
ATOM    460  CA  VAL    32      48.880  22.989  55.938  1.00  0.00           C
ATOM    461  HA  VAL    32      49.095  22.670  54.919  1.00  0.00           H
ATOM    462  CB  VAL    32      47.378  22.767  56.118  1.00  0.00           C
ATOM    463  HB  VAL    32      47.000  23.221  57.034  1.00  0.00           H
ATOM    464  CG1 VAL    32      46.575  23.256  54.992  1.00  0.00           C
ATOM    465 HG11 VAL    32      45.545  23.185  55.342  1.00  0.00           H
ATOM    466 HG12 VAL    32      46.756  24.262  54.615  1.00  0.00           H
ATOM    467 HG13 VAL    32      46.689  22.591  54.136  1.00  0.00           H
ATOM    468  CG2 VAL    32      47.034  21.291  56.198  1.00  0.00           C
ATOM    469 HG21 VAL    32      47.463  20.775  55.339  1.00  0.00           H
ATOM    470 HG22 VAL    32      47.423  20.882  57.131  1.00  0.00           H
ATOM    471 HG23 VAL    32      45.949  21.197  56.177  1.00  0.00           H
ATOM    472  C   VAL    32      49.271  24.476  56.006  1.00  0.00           C
ATOM    473  O   VAL    32      49.440  24.960  57.146  1.00  0.00           O
ATOM    474  N   PHE    33      49.296  25.266  54.915  1.00  0.00           N
ATOM    475  H   PHE    33      49.105  24.927  53.983  1.00  0.00           H
ATOM    476  CA  PHE    33      49.879  26.638  55.014  1.00  0.00           C
ATOM    477  HA  PHE    33      50.569  26.672  55.858  1.00  0.00           H
ATOM    478  CB  PHE    33      50.519  26.846  53.629  1.00  0.00           C
ATOM    479  HB2 PHE    33      49.829  26.832  52.785  1.00  0.00           H
ATOM    480  HB3 PHE    33      50.863  27.880  53.669  1.00  0.00           H
ATOM    481  CG  PHE    33      51.742  26.014  53.297  1.00  0.00           C
ATOM    482  CD1 PHE    33      51.704  25.124  52.241  1.00  0.00           C
ATOM    483  HD1 PHE    33      50.887  25.044  51.539  1.00  0.00           H
ATOM    484  CE1 PHE    33      52.878  24.370  52.051  1.00  0.00           C
ATOM    485  HE1 PHE    33      52.924  23.835  51.113  1.00  0.00           H
ATOM    486  CZ  PHE    33      54.021  24.548  52.845  1.00  0.00           C
ATOM    487  HZ  PHE    33      54.951  24.094  52.536  1.00  0.00           H
ATOM    488  CE2 PHE    33      53.990  25.369  53.935  1.00  0.00           C
ATOM    489  HE2 PHE    33      54.864  25.489  54.558  1.00  0.00           H
ATOM    490  CD2 PHE    33      52.830  26.130  54.126  1.00  0.00           C
ATOM    491  HD2 PHE    33      52.853  26.827  54.950  1.00  0.00           H
ATOM    492  C   PHE    33      48.714  27.713  55.172  1.00  0.00           C
ATOM    493  O   PHE    33      47.581  27.468  54.862  1.00  0.00           O
ATOM    494  N   VAL    34      49.141  28.897  55.625  1.00  0.00           N
ATOM    495  H   VAL    34      50.149  28.944  55.676  1.00  0.00           H
ATOM    496  CA  VAL    34      48.195  30.028  55.744  1.00  0.00           C
ATOM    497  HA  VAL    34      47.244  29.674  56.138  1.00  0.00           H
ATOM    498  CB  VAL    34      48.731  31.073  56.768  1.00  0.00           C
ATOM    499  HB  VAL    34      49.702  31.396  56.394  1.00  0.00           H
ATOM    500  CG1 VAL    34      47.695  32.202  56.776  1.00  0.00           C
ATOM    501 HG11 VAL    34      47.796  32.755  57.710  1.00  0.00           H
ATOM    502 HG12 VAL    34      48.048  32.994  56.116  1.00  0.00           H
ATOM    503 HG13 VAL    34      46.682  31.806  56.690  1.00  0.00           H
ATOM    504  CG2 VAL    34      48.806  30.479  58.188  1.00  0.00           C
ATOM    505 HG21 VAL    34      47.986  29.769  58.304  1.00  0.00           H
ATOM    506 HG22 VAL    34      49.728  29.897  58.164  1.00  0.00           H
ATOM    507 HG23 VAL    34      48.828  31.206  58.999  1.00  0.00           H
ATOM    508  C   VAL    34      48.021  30.720  54.388  1.00  0.00           C
ATOM    509  O   VAL    34      48.949  31.052  53.710  1.00  0.00           O
ATOM    510  N   ILE    35      46.823  30.979  53.925  1.00  0.00           N
ATOM    511  H   ILE    35      46.091  30.789  54.594  1.00  0.00           H
ATOM    512  CA  ILE    35      46.481  31.306  52.523  1.00  0.00           C
ATOM    513  HA  ILE    35      47.434  31.541  52.050  1.00  0.00           H
ATOM    514  CB  ILE    35      45.915  29.968  51.792  1.00  0.00           C
ATOM    515  HB  ILE    35      45.586  30.211  50.782  1.00  0.00           H
ATOM    516  CG2 ILE    35      46.957  28.886  51.537  1.00  0.00           C
ATOM    517 HG21 ILE    35      46.616  28.170  50.789  1.00  0.00           H
ATOM    518 HG22 ILE    35      47.891  29.332  51.196  1.00  0.00           H
ATOM    519 HG23 ILE    35      47.172  28.384  52.479  1.00  0.00           H
ATOM    520  CG1 ILE    35      44.698  29.413  52.645  1.00  0.00           C
ATOM    521 HG12 ILE    35      45.047  29.074  53.621  1.00  0.00           H
ATOM    522 HG13 ILE    35      43.909  30.159  52.747  1.00  0.00           H
ATOM    523  CD1 ILE    35      43.846  28.265  52.095  1.00  0.00           C
ATOM    524 HD11 ILE    35      43.269  28.520  51.207  1.00  0.00           H
ATOM    525 HD12 ILE    35      44.436  27.377  51.867  1.00  0.00           H
ATOM    526 HD13 ILE    35      43.112  27.951  52.837  1.00  0.00           H
ATOM    527  C   ILE    35      45.473  32.542  52.396  1.00  0.00           C
ATOM    528  O   ILE    35      44.854  32.897  53.408  1.00  0.00           O
ATOM    529  N   ARG    36      45.257  33.131  51.143  1.00  0.00           N
ATOM    530  H   ARG    36      45.903  32.816  50.434  1.00  0.00           H
ATOM    531  CA  ARG    36      44.078  33.932  50.820  1.00  0.00           C
ATOM    532  HA  ARG    36      43.213  33.620  51.406  1.00  0.00           H
ATOM    533  CB  ARG    36      44.433  35.397  51.045  1.00  0.00           C
ATOM    534  HB2 ARG    36      45.353  35.743  50.573  1.00  0.00           H
ATOM    535  HB3 ARG    36      43.770  36.118  50.567  1.00  0.00           H
ATOM    536  CG  ARG    36      44.590  35.843  52.492  1.00  0.00           C
ATOM    537  HG2 ARG    36      45.469  35.465  53.015  1.00  0.00           H
ATOM    538  HG3 ARG    36      44.684  36.925  52.399  1.00  0.00           H
ATOM    539  CD  ARG    36      43.365  35.665  53.442  1.00  0.00           C
ATOM    540  HD2 ARG    36      43.323  34.602  53.679  1.00  0.00           H
ATOM    541  HD3 ARG    36      43.509  36.214  54.372  1.00  0.00           H
ATOM    542  NE  ARG    36      42.130  36.105  52.862  1.00  0.00           N
ATOM    543  HE  ARG    36      41.564  35.419  52.384  1.00  0.00           H
ATOM    544  CZ  ARG    36      41.784  37.354  52.619  1.00  0.00           C
ATOM    545  NH1 ARG    36      40.750  37.555  51.818  1.00  0.00           N
ATOM    546 HH11 ARG    36      40.296  36.709  51.507  1.00  0.00           H
ATOM    547 HH12 ARG    36      40.256  38.436  51.823  1.00  0.00           H
ATOM    548  NH2 ARG    36      42.407  38.439  52.874  1.00  0.00           N
ATOM    549 HH21 ARG    36      43.279  38.390  53.381  1.00  0.00           H
ATOM    550 HH22 ARG    36      42.063  39.251  52.383  1.00  0.00           H
ATOM    551  C   ARG    36      43.701  33.730  49.355  1.00  0.00           C
ATOM    552  O   ARG    36      44.445  33.239  48.543  1.00  0.00           O
ATOM    553  N   GLH    37      42.461  34.119  49.085  1.00  0.00           N
ATOM    554  H   GLH    37      41.849  34.270  49.873  1.00  0.00           H
ATOM    555  CA  GLH    37      41.739  34.006  47.816  1.00  0.00           C
ATOM    556  HA  GLH    37      40.744  33.903  48.248  1.00  0.00           H
ATOM    557  CB  GLH    37      41.832  35.362  47.071  1.00  0.00           C
ATOM    558  HB2 GLH    37      41.106  35.390  46.259  1.00  0.00           H
ATOM    559  HB3 GLH    37      41.503  36.138  47.762  1.00  0.00           H
ATOM    560  CG  GLH    37      43.203  35.567  46.463  1.00  0.00           C
ATOM    561  HG2 GLH    37      43.754  34.637  46.601  1.00  0.00           H
ATOM    562  HG3 GLH    37      43.135  35.470  45.380  1.00  0.00           H
ATOM    563  CD  GLH    37      43.896  36.737  47.047  1.00  0.00           C
ATOM    564  OE1 GLH    37      44.459  36.682  48.139  1.00  0.00           O
ATOM    565  OE2 GLH    37      43.750  37.817  46.326  1.00  0.00           O
ATOM    566  HE2 GLH    37      43.689  37.569  45.400  1.00  0.00           H
ATOM    567  C   GLH    37      41.914  32.589  47.087  1.00  0.00           C
ATOM    568  O   GLH    37      42.348  32.679  45.944  1.00  0.00           O
ATOM    569  N   PRO    38      41.626  31.435  47.686  1.00  0.00           N
ATOM    570  CD  PRO    38      41.220  31.272  49.112  1.00  0.00           C
ATOM    571  HD2 PRO    38      40.518  32.084  49.300  1.00  0.00           H
ATOM    572  HD3 PRO    38      42.111  31.311  49.739  1.00  0.00           H
ATOM    573  CG  PRO    38      40.588  29.885  49.261  1.00  0.00           C
ATOM    574  HG2 PRO    38      39.529  29.911  49.001  1.00  0.00           H
ATOM    575  HG3 PRO    38      40.833  29.479  50.242  1.00  0.00           H
ATOM    576  CB  PRO    38      41.431  29.082  48.255  1.00  0.00           C
ATOM    577  HB2 PRO    38      40.799  28.232  47.998  1.00  0.00           H
ATOM    578  HB3 PRO    38      42.394  28.787  48.672  1.00  0.00           H
ATOM    579  CA  PRO    38      41.710  30.100  47.086  1.00  0.00           C
ATOM    580  HA  PRO    38      42.681  29.812  46.681  1.00  0.00           H
ATOM    581  C   PRO    38      40.598  29.956  45.998  1.00  0.00           C
ATOM    582  O   PRO    38      39.514  29.447  46.176  1.00  0.00           O
ATOM    583  N   PHE    39      41.042  30.352  44.787  1.00  0.00           N
ATOM    584  H   PHE    39      42.014  30.611  44.698  1.00  0.00           H
ATOM    585  CA  PHE    39      40.234  30.230  43.566  1.00  0.00           C
ATOM    586  HA  PHE    39      39.208  30.214  43.937  1.00  0.00           H
ATOM    587  CB  PHE    39      40.419  31.409  42.535  1.00  0.00           C
ATOM    588  HB2 PHE    39      39.655  31.171  41.796  1.00  0.00           H
ATOM    589  HB3 PHE    39      40.160  32.350  43.020  1.00  0.00           H
ATOM    590  CG  PHE    39      41.742  31.621  41.804  1.00  0.00           C
ATOM    591  CD1 PHE    39      41.827  31.224  40.486  1.00  0.00           C
ATOM    592  HD1 PHE    39      40.987  30.660  40.106  1.00  0.00           H
ATOM    593  CE1 PHE    39      43.076  31.176  39.834  1.00  0.00           C
ATOM    594  HE1 PHE    39      43.269  31.045  38.780  1.00  0.00           H
ATOM    595  CZ  PHE    39      44.199  31.752  40.445  1.00  0.00           C
ATOM    596  HZ  PHE    39      45.152  31.741  39.937  1.00  0.00           H
ATOM    597  CE2 PHE    39      44.153  32.114  41.770  1.00  0.00           C
ATOM    598  HE2 PHE    39      45.026  32.487  42.284  1.00  0.00           H
ATOM    599  CD2 PHE    39      42.918  32.039  42.500  1.00  0.00           C
ATOM    600  HD2 PHE    39      42.996  32.388  43.519  1.00  0.00           H
ATOM    601  C   PHE    39      40.601  28.844  42.986  1.00  0.00           C
ATOM    602  O   PHE    39      41.728  28.404  42.865  1.00  0.00           O
ATOM    603  N   ILE    40      39.539  28.275  42.569  1.00  0.00           N
ATOM    604  H   ILE    40      38.662  28.679  42.863  1.00  0.00           H
ATOM    605  CA  ILE    40      39.494  27.060  41.722  1.00  0.00           C
ATOM    606  HA  ILE    40      40.308  26.426  42.075  1.00  0.00           H
ATOM    607  CB  ILE    40      38.242  26.122  42.008  1.00  0.00           C
ATOM    608  HB  ILE    40      37.343  26.674  41.736  1.00  0.00           H
ATOM    609  CG2 ILE    40      38.173  24.931  41.003  1.00  0.00           C
ATOM    610 HG21 ILE    40      37.254  24.347  40.956  1.00  0.00           H
ATOM    611 HG22 ILE    40      38.225  25.269  39.967  1.00  0.00           H
ATOM    612 HG23 ILE    40      39.020  24.281  41.222  1.00  0.00           H
ATOM    613  CG1 ILE    40      38.180  25.596  43.489  1.00  0.00           C
ATOM    614 HG12 ILE    40      38.854  24.741  43.533  1.00  0.00           H
ATOM    615 HG13 ILE    40      38.491  26.341  44.221  1.00  0.00           H
ATOM    616  CD1 ILE    40      36.777  25.110  43.864  1.00  0.00           C
ATOM    617 HD11 ILE    40      36.822  24.371  44.665  1.00  0.00           H
ATOM    618 HD12 ILE    40      36.310  26.042  44.183  1.00  0.00           H
ATOM    619 HD13 ILE    40      36.187  24.721  43.035  1.00  0.00           H
ATOM    620  C   ILE    40      39.788  27.370  40.228  1.00  0.00           C
ATOM    621  O   ILE    40      39.229  28.327  39.664  1.00  0.00           O
ATOM    622  N   SER    41      40.620  26.570  39.565  1.00  0.00           N
ATOM    623  H   SER    41      40.975  25.818  40.139  1.00  0.00           H
ATOM    624  CA  SER    41      40.884  26.649  38.112  1.00  0.00           C
ATOM    625  HA  SER    41      39.906  26.781  37.650  1.00  0.00           H
ATOM    626  CB  SER    41      41.865  27.702  37.683  1.00  0.00           C
ATOM    627  HB2 SER    41      41.642  28.680  38.109  1.00  0.00           H
ATOM    628  HB3 SER    41      42.865  27.444  38.032  1.00  0.00           H
ATOM    629  OG  SER    41      41.886  27.784  36.279  1.00  0.00           O
ATOM    630  HG  SER    41      42.433  28.556  36.115  1.00  0.00           H
ATOM    631  C   SER    41      41.257  25.265  37.630  1.00  0.00           C
ATOM    632  O   SER    41      41.671  24.338  38.300  1.00  0.00           O
ATOM    633  N   CYX    42      41.087  25.102  36.314  1.00  0.00           N
ATOM    634  H   CYX    42      40.673  25.879  35.819  1.00  0.00           H
ATOM    635  CA  CYX    42      41.080  23.777  35.698  1.00  0.00           C
ATOM    636  HA  CYX    42      41.590  23.098  36.383  1.00  0.00           H
ATOM    637  CB  CYX    42      39.661  23.200  35.495  1.00  0.00           C
ATOM    638  HB2 CYX    42      39.281  23.550  34.535  1.00  0.00           H
ATOM    639  HB3 CYX    42      39.678  22.111  35.525  1.00  0.00           H
ATOM    640  SG  CYX    42      38.474  23.590  36.829  1.00  0.00           S
ATOM    641  C   CYX    42      41.820  23.654  34.448  1.00  0.00           C
ATOM    642  O   CYX    42      41.836  24.582  33.588  1.00  0.00           O
ATOM    643  N   SER    43      42.324  22.423  34.291  1.00  0.00           N
ATOM    644  H   SER    43      42.217  21.847  35.112  1.00  0.00           H
ATOM    645  CA  SER    43      42.588  21.655  33.016  1.00  0.00           C
ATOM    646  HA  SER    43      42.833  22.260  32.143  1.00  0.00           H
ATOM    647  CB  SER    43      43.783  20.792  33.308  1.00  0.00           C
ATOM    648  HB2 SER    43      44.663  21.388  33.550  1.00  0.00           H
ATOM    649  HB3 SER    43      43.670  20.137  34.172  1.00  0.00           H
ATOM    650  OG  SER    43      44.084  19.926  32.238  1.00  0.00           O
ATOM    651  HG  SER    43      44.988  19.644  32.395  1.00  0.00           H
ATOM    652  C   SER    43      41.350  20.811  32.613  1.00  0.00           C
ATOM    653  O   SER    43      40.470  20.400  33.382  1.00  0.00           O
ATOM    654  N   HID    44      41.240  20.498  31.304  1.00  0.00           N
ATOM    655  H   HID    44      41.943  20.856  30.673  1.00  0.00           H
ATOM    656  CA  HID    44      40.332  19.474  30.751  1.00  0.00           C
ATOM    657  HA  HID    44      39.324  19.872  30.864  1.00  0.00           H
ATOM    658  CB  HID    44      40.621  19.136  29.276  1.00  0.00           C
ATOM    659  HB2 HID    44      39.836  18.495  28.874  1.00  0.00           H
ATOM    660  HB3 HID    44      40.528  20.055  28.698  1.00  0.00           H
ATOM    661  CG  HID    44      41.925  18.477  28.969  1.00  0.00           C
ATOM    662  ND1 HID    44      42.213  17.161  28.911  1.00  0.00           N
ATOM    663  HD1 HID    44      41.589  16.367  28.913  1.00  0.00           H
ATOM    664  CE1 HID    44      43.430  17.038  28.500  1.00  0.00           C
ATOM    665  HE1 HID    44      43.798  16.036  28.340  1.00  0.00           H
ATOM    666  NE2 HID    44      44.084  18.245  28.484  1.00  0.00           N
ATOM    667  CD2 HID    44      43.092  19.151  28.839  1.00  0.00           C
ATOM    668  HD2 HID    44      43.316  20.208  28.845  1.00  0.00           H
ATOM    669  C   HID    44      40.318  18.124  31.493  1.00  0.00           C
ATOM    670  O   HID    44      39.376  17.412  31.510  1.00  0.00           O
ATOM    671  N   LEU    45      41.476  17.792  32.035  1.00  0.00           N
ATOM    672  H   LEU    45      42.226  18.399  31.738  1.00  0.00           H
ATOM    673  CA  LEU    45      41.764  16.544  32.781  1.00  0.00           C
ATOM    674  HA  LEU    45      41.357  15.696  32.231  1.00  0.00           H
ATOM    675  CB  LEU    45      43.280  16.355  32.807  1.00  0.00           C
ATOM    676  HB2 LEU    45      43.501  16.294  31.742  1.00  0.00           H
ATOM    677  HB3 LEU    45      43.808  17.176  33.292  1.00  0.00           H
ATOM    678  CG  LEU    45      43.756  15.092  33.397  1.00  0.00           C
ATOM    679  HG  LEU    45      43.508  15.106  34.460  1.00  0.00           H
ATOM    680  CD1 LEU    45      43.233  13.789  32.895  1.00  0.00           C
ATOM    681 HD11 LEU    45      43.416  13.686  31.825  1.00  0.00           H
ATOM    682 HD12 LEU    45      43.882  13.003  33.277  1.00  0.00           H
ATOM    683 HD13 LEU    45      42.174  13.696  33.141  1.00  0.00           H
ATOM    684  CD2 LEU    45      45.278  15.085  33.332  1.00  0.00           C
ATOM    685 HD21 LEU    45      45.741  15.843  33.965  1.00  0.00           H
ATOM    686 HD22 LEU    45      45.662  14.163  33.772  1.00  0.00           H
ATOM    687 HD23 LEU    45      45.616  15.176  32.301  1.00  0.00           H
ATOM    688  C   LEU    45      41.231  16.625  34.180  1.00  0.00           C
ATOM    689  O   LEU    45      40.726  15.663  34.681  1.00  0.00           O
ATOM    690  N   GLU    46      41.421  17.737  34.899  1.00  0.00           N
ATOM    691  H   GLU    46      41.872  18.527  34.460  1.00  0.00           H
ATOM    692  CA  GLU    46      41.172  17.852  36.359  1.00  0.00           C
ATOM    693  HA  GLU    46      40.247  17.505  36.819  1.00  0.00           H
ATOM    694  CB  GLU    46      42.387  17.283  37.062  1.00  0.00           C
ATOM    695  HB2 GLU    46      42.110  17.285  38.117  1.00  0.00           H
ATOM    696  HB3 GLU    46      42.531  16.249  36.749  1.00  0.00           H
ATOM    697  CG  GLU    46      43.775  17.840  36.854  1.00  0.00           C
ATOM    698  HG2 GLU    46      44.079  17.650  35.825  1.00  0.00           H
ATOM    699  HG3 GLU    46      43.746  18.903  37.093  1.00  0.00           H
ATOM    700  CD  GLU    46      44.847  17.160  37.740  1.00  0.00           C
ATOM    701  OE1 GLU    46      45.950  17.676  37.781  1.00  0.00           O
ATOM    702  OE2 GLU    46      44.598  16.104  38.361  1.00  0.00           O
ATOM    703  C   GLU    46      41.164  19.341  36.684  1.00  0.00           C
ATOM    704  O   GLU    46      41.802  20.179  36.025  1.00  0.00           O
ATOM    705  N   CYX    47      40.501  19.728  37.758  1.00  0.00           N
ATOM    706  H   CYX    47      40.121  18.995  38.341  1.00  0.00           H
ATOM    707  CA  CYX    47      40.674  21.025  38.428  1.00  0.00           C
ATOM    708  HA  CYX    47      40.981  21.769  37.692  1.00  0.00           H
ATOM    709  CB  CYX    47      39.305  21.504  39.033  1.00  0.00           C
ATOM    710  HB2 CYX    47      39.101  20.690  39.729  1.00  0.00           H
ATOM    711  HB3 CYX    47      39.468  22.364  39.684  1.00  0.00           H
ATOM    712  SG  CYX    47      38.052  21.710  37.773  1.00  0.00           S
ATOM    713  C   CYX    47      41.812  20.963  39.498  1.00  0.00           C
ATOM    714  O   CYX    47      42.188  19.939  40.026  1.00  0.00           O
ATOM    715  N   ARG    48      42.330  22.176  39.827  1.00  0.00           N
ATOM    716  H   ARG    48      41.944  23.011  39.411  1.00  0.00           H
ATOM    717  CA  ARG    48      43.300  22.448  40.886  1.00  0.00           C
ATOM    718  HA  ARG    48      43.303  21.689  41.669  1.00  0.00           H
ATOM    719  CB  ARG    48      44.663  22.588  40.263  1.00  0.00           C
ATOM    720  HB2 ARG    48      44.571  23.164  39.342  1.00  0.00           H
ATOM    721  HB3 ARG    48      45.250  23.323  40.812  1.00  0.00           H
ATOM    722  CG  ARG    48      45.382  21.270  40.021  1.00  0.00           C
ATOM    723  HG2 ARG    48      45.456  20.804  41.004  1.00  0.00           H
ATOM    724  HG3 ARG    48      44.785  20.600  39.403  1.00  0.00           H
ATOM    725  CD  ARG    48      46.741  21.416  39.378  1.00  0.00           C
ATOM    726  HD2 ARG    48      47.119  20.467  38.994  1.00  0.00           H
ATOM    727  HD3 ARG    48      46.585  22.058  38.511  1.00  0.00           H
ATOM    728  NE  ARG    48      47.817  21.981  40.202  1.00  0.00           N
ATOM    729  HE  ARG    48      48.029  22.942  39.973  1.00  0.00           H
ATOM    730  CZ  ARG    48      48.572  21.299  41.073  1.00  0.00           C
ATOM    731  NH1 ARG    48      49.514  21.870  41.752  1.00  0.00           N
ATOM    732 HH11 ARG    48      49.542  22.877  41.681  1.00  0.00           H
ATOM    733 HH12 ARG    48      50.038  21.366  42.454  1.00  0.00           H
ATOM    734  NH2 ARG    48      48.503  20.062  41.369  1.00  0.00           N
ATOM    735 HH21 ARG    48      47.823  19.429  40.973  1.00  0.00           H
ATOM    736 HH22 ARG    48      49.099  19.658  42.078  1.00  0.00           H
ATOM    737  C   ARG    48      42.877  23.675  41.761  1.00  0.00           C
ATOM    738  O   ARG    48      41.978  24.431  41.423  1.00  0.00           O
ATOM    739  N   THR    49      43.587  23.914  42.870  1.00  0.00           N
ATOM    740  H   THR    49      44.455  23.403  42.938  1.00  0.00           H
ATOM    741  CA  THR    49      43.263  25.120  43.737  1.00  0.00           C
ATOM    742  HA  THR    49      42.468  25.679  43.245  1.00  0.00           H
ATOM    743  CB  THR    49      42.757  24.803  45.157  1.00  0.00           C
ATOM    744  HB  THR    49      43.651  24.694  45.770  1.00  0.00           H
ATOM    745  CG2 THR    49      41.992  26.003  45.773  1.00  0.00           C
ATOM    746 HG21 THR    49      41.039  25.534  46.014  1.00  0.00           H
ATOM    747 HG22 THR    49      42.505  26.311  46.684  1.00  0.00           H
ATOM    748 HG23 THR    49      41.883  26.900  45.163  1.00  0.00           H
ATOM    749  OG1 THR    49      42.019  23.584  45.230  1.00  0.00           O
ATOM    750  HG1 THR    49      42.697  22.932  45.427  1.00  0.00           H
ATOM    751  C   THR    49      44.551  25.986  43.882  1.00  0.00           C
ATOM    752  O   THR    49      45.618  25.491  44.211  1.00  0.00           O
ATOM    753  N   PHE    50      44.326  27.293  43.772  1.00  0.00           N
ATOM    754  H   PHE    50      43.413  27.685  43.590  1.00  0.00           H
ATOM    755  CA  PHE    50      45.340  28.395  43.540  1.00  0.00           C
ATOM    756  HA  PHE    50      46.335  28.000  43.739  1.00  0.00           H
ATOM    757  CB  PHE    50      45.201  28.909  42.199  1.00  0.00           C
ATOM    758  HB2 PHE    50      44.177  29.273  42.119  1.00  0.00           H
ATOM    759  HB3 PHE    50      45.836  29.789  42.101  1.00  0.00           H
ATOM    760  CG  PHE    50      45.587  27.928  41.140  1.00  0.00           C
ATOM    761  CD1 PHE    50      44.608  27.072  40.585  1.00  0.00           C
ATOM    762  HD1 PHE    50      43.643  27.102  41.070  1.00  0.00           H
ATOM    763  CE1 PHE    50      44.982  26.335  39.485  1.00  0.00           C
ATOM    764  HE1 PHE    50      44.195  25.695  39.117  1.00  0.00           H
ATOM    765  CZ  PHE    50      46.293  26.306  38.952  1.00  0.00           C
ATOM    766  HZ  PHE    50      46.487  25.631  38.130  1.00  0.00           H
ATOM    767  CE2 PHE    50      47.300  27.107  39.506  1.00  0.00           C
ATOM    768  HE2 PHE    50      48.274  27.095  39.039  1.00  0.00           H
ATOM    769  CD2 PHE    50      46.938  27.914  40.616  1.00  0.00           C
ATOM    770  HD2 PHE    50      47.678  28.548  41.081  1.00  0.00           H
ATOM    771  C   PHE    50      45.118  29.503  44.474  1.00  0.00           C
ATOM    772  O   PHE    50      43.989  29.860  44.786  1.00  0.00           O
ATOM    773  N   PHE    51      46.222  29.975  45.106  1.00  0.00           N
ATOM    774  H   PHE    51      47.132  29.571  44.936  1.00  0.00           H
ATOM    775  CA  PHE    51      46.164  30.828  46.320  1.00  0.00           C
ATOM    776  HA  PHE    51      45.315  31.507  46.251  1.00  0.00           H
ATOM    777  CB  PHE    51      45.873  29.884  47.540  1.00  0.00           C
ATOM    778  HB2 PHE    51      46.095  30.514  48.401  1.00  0.00           H
ATOM    779  HB3 PHE    51      44.819  29.618  47.616  1.00  0.00           H
ATOM    780  CG  PHE    51      46.748  28.651  47.580  1.00  0.00           C
ATOM    781  CD1 PHE    51      47.938  28.835  48.338  1.00  0.00           C
ATOM    782  HD1 PHE    51      48.157  29.838  48.671  1.00  0.00           H
ATOM    783  CE1 PHE    51      48.800  27.741  48.547  1.00  0.00           C
ATOM    784  HE1 PHE    51      49.720  27.762  49.113  1.00  0.00           H
ATOM    785  CZ  PHE    51      48.536  26.499  47.978  1.00  0.00           C
ATOM    786  HZ  PHE    51      49.245  25.705  48.162  1.00  0.00           H
ATOM    787  CE2 PHE    51      47.353  26.334  47.202  1.00  0.00           C
ATOM    788  HE2 PHE    51      47.059  25.349  46.871  1.00  0.00           H
ATOM    789  CD2 PHE    51      46.534  27.393  46.962  1.00  0.00           C
ATOM    790  HD2 PHE    51      45.615  27.250  46.413  1.00  0.00           H
ATOM    791  C   PHE    51      47.462  31.615  46.451  1.00  0.00           C
ATOM    792  O   PHE    51      48.586  31.167  46.114  1.00  0.00           O
ATOM    793  N   LEU    52      47.391  32.879  46.858  1.00  0.00           N
ATOM    794  H   LEU    52      46.448  33.195  47.032  1.00  0.00           H
ATOM    795  CA  LEU    52      48.409  33.680  47.492  1.00  0.00           C
ATOM    796  HA  LEU    52      49.360  33.546  46.976  1.00  0.00           H
ATOM    797  CB  LEU    52      48.084  35.137  47.422  1.00  0.00           C
ATOM    798  HB2 LEU    52      47.288  35.412  48.113  1.00  0.00           H
ATOM    799  HB3 LEU    52      49.004  35.651  47.700  1.00  0.00           H
ATOM    800  CG  LEU    52      47.579  35.662  46.031  1.00  0.00           C
ATOM    801  HG  LEU    52      46.639  35.137  45.858  1.00  0.00           H
ATOM    802  CD1 LEU    52      47.389  37.259  46.063  1.00  0.00           C
ATOM    803 HD11 LEU    52      48.385  37.701  46.097  1.00  0.00           H
ATOM    804 HD12 LEU    52      46.894  37.537  45.133  1.00  0.00           H
ATOM    805 HD13 LEU    52      46.793  37.684  46.871  1.00  0.00           H
ATOM    806  CD2 LEU    52      48.442  35.250  44.774  1.00  0.00           C
ATOM    807 HD21 LEU    52      49.475  35.197  45.118  1.00  0.00           H
ATOM    808 HD22 LEU    52      48.189  34.216  44.537  1.00  0.00           H
ATOM    809 HD23 LEU    52      48.259  35.906  43.923  1.00  0.00           H
ATOM    810  C   LEU    52      48.701  33.384  48.924  1.00  0.00           C
ATOM    811  O   LEU    52      47.824  33.453  49.790  1.00  0.00           O
ATOM    812  N   THR    53      49.941  33.088  49.224  1.00  0.00           N
ATOM    813  H   THR    53      50.671  33.167  48.530  1.00  0.00           H
ATOM    814  CA  THR    53      50.511  32.751  50.573  1.00  0.00           C
ATOM    815  HA  THR    53      49.844  32.945  51.412  1.00  0.00           H
ATOM    816  CB  THR    53      50.584  31.205  50.632  1.00  0.00           C
ATOM    817  HB  THR    53      49.565  30.835  50.518  1.00  0.00           H
ATOM    818  CG2 THR    53      51.529  30.555  49.598  1.00  0.00           C
ATOM    819 HG21 THR    53      51.203  30.564  48.557  1.00  0.00           H
ATOM    820 HG22 THR    53      52.488  31.061  49.710  1.00  0.00           H
ATOM    821 HG23 THR    53      51.651  29.521  49.920  1.00  0.00           H
ATOM    822  OG1 THR    53      50.992  30.716  51.780  1.00  0.00           O
ATOM    823  HG1 THR    53      50.250  30.568  52.372  1.00  0.00           H
ATOM    824  C   THR    53      51.867  33.408  50.928  1.00  0.00           C
ATOM    825  O   THR    53      52.345  34.305  50.214  1.00  0.00           O
ATOM    826  N   GLN    54      52.544  32.964  52.043  1.00  0.00           N
ATOM    827  H   GLN    54      52.069  32.211  52.519  1.00  0.00           H
ATOM    828  CA  GLN    54      54.049  32.969  52.096  1.00  0.00           C
ATOM    829  HA  GLN    54      54.422  33.349  51.145  1.00  0.00           H
ATOM    830  CB  GLN    54      54.506  33.946  53.198  1.00  0.00           C
ATOM    831  HB2 GLN    54      53.700  34.672  53.299  1.00  0.00           H
ATOM    832  HB3 GLN    54      54.385  33.394  54.131  1.00  0.00           H
ATOM    833  CG  GLN    54      55.830  34.541  52.978  1.00  0.00           C
ATOM    834  HG2 GLN    54      56.506  33.691  52.880  1.00  0.00           H
ATOM    835  HG3 GLN    54      55.814  35.083  52.033  1.00  0.00           H
ATOM    836  CD  GLN    54      56.264  35.326  54.233  1.00  0.00           C
ATOM    837  OE1 GLN    54      55.438  35.959  54.927  1.00  0.00           O
ATOM    838  NE2 GLN    54      57.549  35.425  54.448  1.00  0.00           N
ATOM    839 HE21 GLN    54      58.197  34.888  53.890  1.00  0.00           H
ATOM    840 HE22 GLN    54      57.875  35.998  55.213  1.00  0.00           H
ATOM    841  C   GLN    54      54.696  31.583  52.254  1.00  0.00           C
ATOM    842  O   GLN    54      55.895  31.422  52.358  1.00  0.00           O
ATOM    843  N   GLY    55      53.833  30.571  52.137  1.00  0.00           N
ATOM    844  H   GLY    55      52.860  30.829  52.049  1.00  0.00           H
ATOM    845  CA  GLY    55      54.229  29.141  52.237  1.00  0.00           C
ATOM    846  HA2 GLY    55      53.407  28.492  51.936  1.00  0.00           H
ATOM    847  HA3 GLY    55      55.137  28.889  51.689  1.00  0.00           H
ATOM    848  C   GLY    55      54.562  28.910  53.729  1.00  0.00           C
ATOM    849  O   GLY    55      55.515  28.246  53.988  1.00  0.00           O
ATOM    850  N   ALA    56      53.904  29.615  54.636  1.00  0.00           N
ATOM    851  H   ALA    56      53.112  30.179  54.363  1.00  0.00           H
ATOM    852  CA  ALA    56      54.162  29.462  56.076  1.00  0.00           C
ATOM    853  HA  ALA    56      55.057  28.889  56.317  1.00  0.00           H
ATOM    854  CB  ALA    56      54.463  30.883  56.601  1.00  0.00           C
ATOM    855  HB1 ALA    56      55.432  31.285  56.303  1.00  0.00           H
ATOM    856  HB2 ALA    56      53.744  31.612  56.230  1.00  0.00           H
ATOM    857  HB3 ALA    56      54.485  30.863  57.691  1.00  0.00           H
ATOM    858  C   ALA    56      52.910  28.797  56.752  1.00  0.00           C
ATOM    859  O   ALA    56      51.816  29.069  56.298  1.00  0.00           O
ATOM    860  N   LEU    57      53.070  27.919  57.742  1.00  0.00           N
ATOM    861  H   LEU    57      54.002  27.800  58.112  1.00  0.00           H
ATOM    862  CA  LEU    57      52.035  27.097  58.365  1.00  0.00           C
ATOM    863  HA  LEU    57      51.507  26.692  57.502  1.00  0.00           H
ATOM    864  CB  LEU    57      52.725  25.896  59.187  1.00  0.00           C
ATOM    865  HB2 LEU    57      53.270  26.287  60.047  1.00  0.00           H
ATOM    866  HB3 LEU    57      51.880  25.359  59.617  1.00  0.00           H
ATOM    867  CG  LEU    57      53.723  24.951  58.359  1.00  0.00           C
ATOM    868  HG  LEU    57      54.423  25.507  57.735  1.00  0.00           H
ATOM    869  CD1 LEU    57      54.586  24.097  59.283  1.00  0.00           C
ATOM    870 HD11 LEU    57      53.893  23.607  59.968  1.00  0.00           H
ATOM    871 HD12 LEU    57      55.046  23.361  58.623  1.00  0.00           H
ATOM    872 HD13 LEU    57      55.302  24.796  59.715  1.00  0.00           H
ATOM    873  CD2 LEU    57      53.003  24.050  57.327  1.00  0.00           C
ATOM    874 HD21 LEU    57      52.487  24.663  56.588  1.00  0.00           H
ATOM    875 HD22 LEU    57      53.709  23.422  56.782  1.00  0.00           H
ATOM    876 HD23 LEU    57      52.208  23.461  57.784  1.00  0.00           H
ATOM    877  C   LEU    57      50.946  27.728  59.192  1.00  0.00           C
ATOM    878  O   LEU    57      51.129  28.740  59.791  1.00  0.00           O
ATOM    879  N   LEU    58      49.793  27.059  59.224  1.00  0.00           N
ATOM    880  H   LEU    58      49.760  26.209  58.679  1.00  0.00           H
ATOM    881  CA  LEU    58      48.732  27.132  60.220  1.00  0.00           C
ATOM    882  HA  LEU    58      48.341  28.139  60.373  1.00  0.00           H
ATOM    883  CB  LEU    58      47.441  26.452  59.656  1.00  0.00           C
ATOM    884  HB2 LEU    58      47.743  25.448  59.354  1.00  0.00           H
ATOM    885  HB3 LEU    58      46.705  26.302  60.446  1.00  0.00           H
ATOM    886  CG  LEU    58      46.809  27.175  58.457  1.00  0.00           C
ATOM    887  HG  LEU    58      47.574  27.607  57.811  1.00  0.00           H
ATOM    888  CD1 LEU    58      46.106  26.217  57.525  1.00  0.00           C
ATOM    889 HD11 LEU    58      45.483  26.772  56.825  1.00  0.00           H
ATOM    890 HD12 LEU    58      46.793  25.568  56.981  1.00  0.00           H
ATOM    891 HD13 LEU    58      45.409  25.603  58.093  1.00  0.00           H
ATOM    892  CD2 LEU    58      45.863  28.300  58.982  1.00  0.00           C
ATOM    893 HD21 LEU    58      45.900  29.087  58.229  1.00  0.00           H
ATOM    894 HD22 LEU    58      44.894  27.860  59.214  1.00  0.00           H
ATOM    895 HD23 LEU    58      46.230  28.732  59.912  1.00  0.00           H
ATOM    896  C   LEU    58      49.085  26.604  61.651  1.00  0.00           C
ATOM    897  O   LEU    58      49.900  25.659  61.821  1.00  0.00           O
ATOM    898  N   ASN    59      48.400  27.180  62.616  1.00  0.00           N
ATOM    899  H   ASN    59      47.752  27.882  62.291  1.00  0.00           H
ATOM    900  CA  ASN    59      48.386  26.917  64.020  1.00  0.00           C
ATOM    901  HA  ASN    59      47.696  27.615  64.494  1.00  0.00           H
ATOM    902  CB  ASN    59      47.606  25.547  64.270  1.00  0.00           C
ATOM    903  HB2 ASN    59      46.946  25.251  63.455  1.00  0.00           H
ATOM    904  HB3 ASN    59      48.495  24.927  64.398  1.00  0.00           H
ATOM    905  CG  ASN    59      46.837  25.586  65.531  1.00  0.00           C
ATOM    906  OD1 ASN    59      45.606  25.554  65.579  1.00  0.00           O
ATOM    907  ND2 ASN    59      47.472  25.800  66.646  1.00  0.00           N
ATOM    908 HD21 ASN    59      46.846  26.017  67.409  1.00  0.00           H
ATOM    909 HD22 ASN    59      48.463  25.961  66.750  1.00  0.00           H
ATOM    910  C   ASN    59      49.718  27.145  64.724  1.00  0.00           C
ATOM    911  O   ASN    59      50.044  26.428  65.674  1.00  0.00           O
ATOM    912  N   ASP    60      50.545  28.059  64.239  1.00  0.00           N
ATOM    913  H   ASP    60      50.274  28.508  63.376  1.00  0.00           H
ATOM    914  CA  ASP    60      51.948  28.356  64.568  1.00  0.00           C
ATOM    915  HA  ASP    60      52.416  27.540  65.120  1.00  0.00           H
ATOM    916  CB  ASP    60      52.780  28.493  63.275  1.00  0.00           C
ATOM    917  HB2 ASP    60      52.647  27.590  62.678  1.00  0.00           H
ATOM    918  HB3 ASP    60      52.476  29.361  62.689  1.00  0.00           H
ATOM    919  CG  ASP    60      54.222  28.734  63.568  1.00  0.00           C
ATOM    920  OD1 ASP    60      54.850  29.368  62.713  1.00  0.00           O
ATOM    921  OD2 ASP    60      54.765  28.229  64.570  1.00  0.00           O
ATOM    922  C   ASP    60      52.098  29.572  65.478  1.00  0.00           C
ATOM    923  O   ASP    60      51.784  30.702  65.117  1.00  0.00           O
ATOM    924  N   LYS    61      52.645  29.371  66.654  1.00  0.00           N
ATOM    925  H   LYS    61      52.745  28.420  66.981  1.00  0.00           H
ATOM    926  CA  LYS    61      53.107  30.454  67.494  1.00  0.00           C
ATOM    927  HA  LYS    61      52.393  31.257  67.309  1.00  0.00           H
ATOM    928  CB  LYS    61      53.130  30.176  69.020  1.00  0.00           C
ATOM    929  HB2 LYS    61      53.708  29.261  69.146  1.00  0.00           H
ATOM    930  HB3 LYS    61      53.684  30.999  69.471  1.00  0.00           H
ATOM    931  CG  LYS    61      51.715  30.100  69.626  1.00  0.00           C
ATOM    932  HG2 LYS    61      51.415  31.146  69.582  1.00  0.00           H
ATOM    933  HG3 LYS    61      51.053  29.551  68.955  1.00  0.00           H
ATOM    934  CD  LYS    61      51.676  29.468  71.112  1.00  0.00           C
ATOM    935  HD2 LYS    61      50.704  29.299  71.575  1.00  0.00           H
ATOM    936  HD3 LYS    61      52.019  28.439  71.011  1.00  0.00           H
ATOM    937  CE  LYS    61      52.567  30.262  72.031  1.00  0.00           C
ATOM    938  HE2 LYS    61      52.677  29.640  72.919  1.00  0.00           H
ATOM    939  HE3 LYS    61      53.526  30.370  71.524  1.00  0.00           H
ATOM    940  NZ  LYS    61      52.081  31.602  72.433  1.00  0.00           N
ATOM    941  HZ1 LYS    61      51.153  31.620  72.832  1.00  0.00           H
ATOM    942  HZ2 LYS    61      52.698  32.066  73.084  1.00  0.00           H
ATOM    943  HZ3 LYS    61      52.191  32.302  71.713  1.00  0.00           H
ATOM    944  C   LYS    61      54.499  31.031  67.135  1.00  0.00           C
ATOM    945  O   LYS    61      54.725  32.190  67.551  1.00  0.00           O
ATOM    946  N   HIP    62      55.311  30.434  66.242  1.00  0.00           N
ATOM    947  H   HIP    62      54.978  29.617  65.752  1.00  0.00           H
ATOM    948  CA  HIP    62      56.625  30.916  65.909  1.00  0.00           C
ATOM    949  HA  HIP    62      57.075  31.290  66.830  1.00  0.00           H
ATOM    950  CB  HIP    62      57.497  29.817  65.352  1.00  0.00           C
ATOM    951  HB2 HIP    62      57.173  29.340  64.427  1.00  0.00           H
ATOM    952  HB3 HIP    62      58.477  30.266  65.191  1.00  0.00           H
ATOM    953  CG  HIP    62      57.668  28.574  66.275  1.00  0.00           C
ATOM    954  ND1 HIP    62      57.981  28.536  67.639  1.00  0.00           N
ATOM    955  HD1 HIP    62      57.963  29.379  68.195  1.00  0.00           H
ATOM    956  CE1 HIP    62      58.012  27.259  67.991  1.00  0.00           C
ATOM    957  HE1 HIP    62      58.052  26.878  69.000  1.00  0.00           H
ATOM    958  NE2 HIP    62      57.991  26.469  66.897  1.00  0.00           N
ATOM    959  HE2 HIP    62      58.097  25.464  66.917  1.00  0.00           H
ATOM    960  CD2 HIP    62      57.732  27.282  65.805  1.00  0.00           C
ATOM    961  HD2 HIP    62      57.584  27.000  64.773  1.00  0.00           H
ATOM    962  C   HIP    62      56.688  32.199  64.976  1.00  0.00           C
ATOM    963  O   HIP    62      57.025  33.300  65.505  1.00  0.00           O
ATOM    964  N   SER    63      56.191  32.060  63.694  1.00  0.00           N
ATOM    965  H   SER    63      55.900  31.130  63.425  1.00  0.00           H
ATOM    966  CA  SER    63      56.063  33.107  62.601  1.00  0.00           C
ATOM    967  HA  SER    63      56.286  34.058  63.085  1.00  0.00           H
ATOM    968  CB  SER    63      56.995  32.828  61.413  1.00  0.00           C
ATOM    969  HB2 SER    63      56.717  31.833  61.067  1.00  0.00           H
ATOM    970  HB3 SER    63      56.701  33.494  60.602  1.00  0.00           H
ATOM    971  OG  SER    63      58.393  33.033  61.654  1.00  0.00           O
ATOM    972  HG  SER    63      58.748  32.379  62.261  1.00  0.00           H
ATOM    973  C   SER    63      54.616  33.299  62.198  1.00  0.00           C
ATOM    974  O   SER    63      54.300  34.254  61.534  1.00  0.00           O
ATOM    975  N   ASN    64      53.668  32.487  62.580  1.00  0.00           N
ATOM    976  H   ASN    64      53.888  31.585  62.977  1.00  0.00           H
ATOM    977  CA  ASN    64      52.234  32.674  62.556  1.00  0.00           C
ATOM    978  HA  ASN    64      51.864  31.727  62.949  1.00  0.00           H
ATOM    979  CB  ASN    64      51.725  33.830  63.526  1.00  0.00           C
ATOM    980  HB2 ASN    64      50.649  33.677  63.611  1.00  0.00           H
ATOM    981  HB3 ASN    64      52.143  33.646  64.516  1.00  0.00           H
ATOM    982  CG  ASN    64      52.040  35.323  63.187  1.00  0.00           C
ATOM    983  OD1 ASN    64      51.353  35.896  62.416  1.00  0.00           O
ATOM    984  ND2 ASN    64      53.026  35.986  63.771  1.00  0.00           N
ATOM    985 HD21 ASN    64      53.380  36.781  63.258  1.00  0.00           H
ATOM    986 HD22 ASN    64      53.566  35.512  64.481  1.00  0.00           H
ATOM    987  C   ASN    64      51.543  32.722  61.154  1.00  0.00           C
ATOM    988  O   ASN    64      50.340  32.663  60.971  1.00  0.00           O
ATOM    989  N   GLY    65      52.352  32.796  60.079  1.00  0.00           N
ATOM    990  H   GLY    65      53.333  32.998  60.211  1.00  0.00           H
ATOM    991  CA  GLY    65      51.956  32.522  58.701  1.00  0.00           C
ATOM    992  HA2 GLY    65      52.850  32.561  58.078  1.00  0.00           H
ATOM    993  HA3 GLY    65      51.487  31.554  58.534  1.00  0.00           H
ATOM    994  C   GLY    65      51.090  33.545  57.942  1.00  0.00           C
ATOM    995  O   GLY    65      50.973  33.329  56.756  1.00  0.00           O
ATOM    996  N   THR    66      50.553  34.566  58.660  1.00  0.00           N
ATOM    997  H   THR    66      50.698  34.610  59.659  1.00  0.00           H
ATOM    998  CA  THR    66      49.998  35.784  58.022  1.00  0.00           C
ATOM    999  HA  THR    66      49.483  35.434  57.128  1.00  0.00           H
ATOM   1000  CB  THR    66      48.946  36.419  58.982  1.00  0.00           C
ATOM   1001  HB  THR    66      49.232  36.470  60.033  1.00  0.00           H
ATOM   1002  CG2 THR    66      48.500  37.829  58.540  1.00  0.00           C
ATOM   1003 HG21 THR    66      47.720  38.222  59.192  1.00  0.00           H
ATOM   1004 HG22 THR    66      49.349  38.493  58.706  1.00  0.00           H
ATOM   1005 HG23 THR    66      48.224  37.841  57.485  1.00  0.00           H
ATOM   1006  OG1 THR    66      47.744  35.572  59.142  1.00  0.00           O
ATOM   1007  HG1 THR    66      47.565  35.041  58.362  1.00  0.00           H
ATOM   1008  C   THR    66      51.096  36.765  57.536  1.00  0.00           C
ATOM   1009  O   THR    66      52.275  36.591  57.922  1.00  0.00           O
ATOM   1010  N   VAL    67      50.729  37.493  56.451  1.00  0.00           N
ATOM   1011  H   VAL    67      49.836  37.241  56.051  1.00  0.00           H
ATOM   1012  CA  VAL    67      51.618  38.164  55.532  1.00  0.00           C
ATOM   1013  HA  VAL    67      52.504  38.488  56.078  1.00  0.00           H
ATOM   1014  CB  VAL    67      52.321  37.285  54.478  1.00  0.00           C
ATOM   1015  HB  VAL    67      53.094  36.633  54.887  1.00  0.00           H
ATOM   1016  CG1 VAL    67      51.318  36.422  53.721  1.00  0.00           C
ATOM   1017 HG11 VAL    67      50.603  37.023  53.160  1.00  0.00           H
ATOM   1018 HG12 VAL    67      51.918  35.793  53.063  1.00  0.00           H
ATOM   1019 HG13 VAL    67      50.875  35.771  54.475  1.00  0.00           H
ATOM   1020  CG2 VAL    67      53.070  38.126  53.438  1.00  0.00           C
ATOM   1021 HG21 VAL    67      53.724  38.882  53.873  1.00  0.00           H
ATOM   1022 HG22 VAL    67      53.557  37.483  52.706  1.00  0.00           H
ATOM   1023 HG23 VAL    67      52.419  38.725  52.801  1.00  0.00           H
ATOM   1024  C   VAL    67      50.814  39.384  54.962  1.00  0.00           C
ATOM   1025  O   VAL    67      49.631  39.358  54.548  1.00  0.00           O
ATOM   1026  N   LYS    68      51.530  40.496  54.856  1.00  0.00           N
ATOM   1027  H   LYS    68      52.456  40.461  55.257  1.00  0.00           H
ATOM   1028  CA  LYS    68      51.211  41.827  54.384  1.00  0.00           C
ATOM   1029  HA  LYS    68      50.324  42.163  54.919  1.00  0.00           H
ATOM   1030  CB  LYS    68      52.330  42.844  54.555  1.00  0.00           C
ATOM   1031  HB2 LYS    68      53.281  42.409  54.246  1.00  0.00           H
ATOM   1032  HB3 LYS    68      52.159  43.738  53.957  1.00  0.00           H
ATOM   1033  CG  LYS    68      52.447  43.266  56.080  1.00  0.00           C
ATOM   1034  HG2 LYS    68      51.497  43.650  56.452  1.00  0.00           H
ATOM   1035  HG3 LYS    68      52.714  42.356  56.616  1.00  0.00           H
ATOM   1036  CD  LYS    68      53.390  44.464  56.192  1.00  0.00           C
ATOM   1037  HD2 LYS    68      52.867  45.316  55.758  1.00  0.00           H
ATOM   1038  HD3 LYS    68      53.612  44.652  57.242  1.00  0.00           H
ATOM   1039  CE  LYS    68      54.747  44.184  55.687  1.00  0.00           C
ATOM   1040  HE2 LYS    68      55.226  43.400  56.273  1.00  0.00           H
ATOM   1041  HE3 LYS    68      54.751  43.826  54.657  1.00  0.00           H
ATOM   1042  NZ  LYS    68      55.532  45.473  55.971  1.00  0.00           N
ATOM   1043  HZ1 LYS    68      56.508  45.350  55.740  1.00  0.00           H
ATOM   1044  HZ2 LYS    68      55.163  46.212  55.389  1.00  0.00           H
ATOM   1045  HZ3 LYS    68      55.431  45.785  56.926  1.00  0.00           H
ATOM   1046  C   LYS    68      50.755  41.823  52.907  1.00  0.00           C
ATOM   1047  O   LYS    68      51.352  41.185  52.047  1.00  0.00           O
ATOM   1048  N   ASP    69      49.762  42.658  52.515  1.00  0.00           N
ATOM   1049  H   ASP    69      49.407  43.270  53.235  1.00  0.00           H
ATOM   1050  CA  ASP    69      48.935  42.473  51.321  1.00  0.00           C
ATOM   1051  HA  ASP    69      48.562  41.466  51.510  1.00  0.00           H
ATOM   1052  CB  ASP    69      47.755  43.539  51.228  1.00  0.00           C
ATOM   1053  HB2 ASP    69      48.151  44.512  50.940  1.00  0.00           H
ATOM   1054  HB3 ASP    69      47.071  43.327  50.406  1.00  0.00           H
ATOM   1055  CG  ASP    69      46.903  43.696  52.478  1.00  0.00           C
ATOM   1056  OD1 ASP    69      46.106  44.636  52.548  1.00  0.00           O
ATOM   1057  OD2 ASP    69      46.998  42.914  53.422  1.00  0.00           O
ATOM   1058  C   ASP    69      49.628  42.350  49.937  1.00  0.00           C
ATOM   1059  O   ASP    69      49.273  41.568  48.993  1.00  0.00           O
ATOM   1060  N   ARG    70      50.642  43.224  49.723  1.00  0.00           N
ATOM   1061  H   ARG    70      50.823  43.849  50.495  1.00  0.00           H
ATOM   1062  CA  ARG    70      51.497  43.305  48.501  1.00  0.00           C
ATOM   1063  HA  ARG    70      51.242  42.475  47.843  1.00  0.00           H
ATOM   1064  CB  ARG    70      51.318  44.602  47.654  1.00  0.00           C
ATOM   1065  HB2 ARG    70      51.575  45.471  48.259  1.00  0.00           H
ATOM   1066  HB3 ARG    70      51.817  44.601  46.685  1.00  0.00           H
ATOM   1067  CG  ARG    70      49.798  44.845  47.242  1.00  0.00           C
ATOM   1068  HG2 ARG    70      49.492  43.981  46.652  1.00  0.00           H
ATOM   1069  HG3 ARG    70      49.140  44.833  48.111  1.00  0.00           H
ATOM   1070  CD  ARG    70      49.641  46.123  46.487  1.00  0.00           C
ATOM   1071  HD2 ARG    70      50.354  46.050  45.666  1.00  0.00           H
ATOM   1072  HD3 ARG    70      48.635  46.091  46.069  1.00  0.00           H
ATOM   1073  NE  ARG    70      50.004  47.322  47.258  1.00  0.00           N
ATOM   1074  HE  ARG    70      50.785  47.894  46.973  1.00  0.00           H
ATOM   1075  CZ  ARG    70      49.335  47.920  48.174  1.00  0.00           C
ATOM   1076  NH1 ARG    70      49.667  49.041  48.639  1.00  0.00           N
ATOM   1077 HH11 ARG    70      50.319  49.615  48.122  1.00  0.00           H
ATOM   1078 HH12 ARG    70      49.195  49.542  49.377  1.00  0.00           H
ATOM   1079  NH2 ARG    70      48.225  47.392  48.673  1.00  0.00           N
ATOM   1080 HH21 ARG    70      47.861  46.533  48.285  1.00  0.00           H
ATOM   1081 HH22 ARG    70      47.656  47.851  49.370  1.00  0.00           H
ATOM   1082  C   ARG    70      52.963  43.037  48.923  1.00  0.00           C
ATOM   1083  O   ARG    70      53.865  43.315  48.127  1.00  0.00           O
ATOM   1084  N   SER    71      53.259  42.479  50.089  1.00  0.00           N
ATOM   1085  H   SER    71      52.558  42.128  50.727  1.00  0.00           H
ATOM   1086  CA  SER    71      54.561  42.091  50.479  1.00  0.00           C
ATOM   1087  HA  SER    71      54.883  43.025  50.937  1.00  0.00           H
ATOM   1088  CB  SER    71      54.469  41.102  51.585  1.00  0.00           C
ATOM   1089  HB2 SER    71      53.878  41.695  52.284  1.00  0.00           H
ATOM   1090  HB3 SER    71      53.875  40.205  51.406  1.00  0.00           H
ATOM   1091  OG  SER    71      55.756  40.707  52.082  1.00  0.00           O
ATOM   1092  HG  SER    71      55.937  41.299  52.816  1.00  0.00           H
ATOM   1093  C   SER    71      55.496  41.546  49.396  1.00  0.00           C
ATOM   1094  O   SER    71      55.047  40.638  48.687  1.00  0.00           O
ATOM   1095  N   PRO    72      56.800  41.864  49.417  1.00  0.00           N
ATOM   1096  CD  PRO    72      57.483  42.806  50.276  1.00  0.00           C
ATOM   1097  HD2 PRO    72      57.191  42.746  51.325  1.00  0.00           H
ATOM   1098  HD3 PRO    72      57.197  43.824  50.011  1.00  0.00           H
ATOM   1099  CG  PRO    72      58.986  42.422  50.084  1.00  0.00           C
ATOM   1100  HG2 PRO    72      59.299  41.603  50.730  1.00  0.00           H
ATOM   1101  HG3 PRO    72      59.598  43.285  50.344  1.00  0.00           H
ATOM   1102  CB  PRO    72      59.087  42.012  48.649  1.00  0.00           C
ATOM   1103  HB2 PRO    72      59.932  41.333  48.535  1.00  0.00           H
ATOM   1104  HB3 PRO    72      59.155  42.913  48.040  1.00  0.00           H
ATOM   1105  CA  PRO    72      57.754  41.270  48.444  1.00  0.00           C
ATOM   1106  HA  PRO    72      57.401  41.611  47.471  1.00  0.00           H
ATOM   1107  C   PRO    72      57.749  39.722  48.623  1.00  0.00           C
ATOM   1108  O   PRO    72      57.820  39.038  47.636  1.00  0.00           O
ATOM   1109  N   HID    73      57.614  39.200  49.858  1.00  0.00           N
ATOM   1110  H   HID    73      57.351  39.905  50.532  1.00  0.00           H
ATOM   1111  CA  HID    73      57.640  37.722  50.127  1.00  0.00           C
ATOM   1112  HA  HID    73      58.460  37.149  49.696  1.00  0.00           H
ATOM   1113  CB  HID    73      57.719  37.613  51.697  1.00  0.00           C
ATOM   1114  HB2 HID    73      56.688  37.844  51.965  1.00  0.00           H
ATOM   1115  HB3 HID    73      57.858  36.560  51.940  1.00  0.00           H
ATOM   1116  CG  HID    73      58.768  38.355  52.510  1.00  0.00           C
ATOM   1117  ND1 HID    73      60.161  38.198  52.355  1.00  0.00           N
ATOM   1118  HD1 HID    73      60.593  37.637  51.636  1.00  0.00           H
ATOM   1119  CE1 HID    73      60.710  39.040  53.301  1.00  0.00           C
ATOM   1120  HE1 HID    73      61.779  39.181  53.356  1.00  0.00           H
ATOM   1121  NE2 HID    73      59.832  39.618  54.005  1.00  0.00           N
ATOM   1122  CD2 HID    73      58.579  39.262  53.521  1.00  0.00           C
ATOM   1123  HD2 HID    73      57.646  39.696  53.847  1.00  0.00           H
ATOM   1124  C   HID    73      56.365  36.997  49.582  1.00  0.00           C
ATOM   1125  O   HID    73      56.442  35.728  49.500  1.00  0.00           O
ATOM   1126  N   ARG    74      55.244  37.728  49.288  1.00  0.00           N
ATOM   1127  H   ARG    74      55.196  38.718  49.486  1.00  0.00           H
ATOM   1128  CA  ARG    74      53.923  37.105  49.012  1.00  0.00           C
ATOM   1129  HA  ARG    74      53.718  36.377  49.798  1.00  0.00           H
ATOM   1130  CB  ARG    74      52.770  38.111  49.105  1.00  0.00           C
ATOM   1131  HB2 ARG    74      52.888  38.721  50.001  1.00  0.00           H
ATOM   1132  HB3 ARG    74      52.698  38.793  48.258  1.00  0.00           H
ATOM   1133  CG  ARG    74      51.405  37.381  49.206  1.00  0.00           C
ATOM   1134  HG2 ARG    74      51.158  36.935  48.243  1.00  0.00           H
ATOM   1135  HG3 ARG    74      51.276  36.563  49.915  1.00  0.00           H
ATOM   1136  CD  ARG    74      50.406  38.491  49.543  1.00  0.00           C
ATOM   1137  HD2 ARG    74      50.708  39.027  50.443  1.00  0.00           H
ATOM   1138  HD3 ARG    74      50.303  39.208  48.728  1.00  0.00           H
ATOM   1139  NE  ARG    74      49.077  37.907  49.913  1.00  0.00           N
ATOM   1140  HE  ARG    74      49.122  37.212  50.645  1.00  0.00           H
ATOM   1141  CZ  ARG    74      47.858  38.231  49.506  1.00  0.00           C
ATOM   1142  NH1 ARG    74      46.765  37.488  49.670  1.00  0.00           N
ATOM   1143 HH11 ARG    74      46.773  36.682  50.278  1.00  0.00           H
ATOM   1144 HH12 ARG    74      46.056  37.401  48.954  1.00  0.00           H
ATOM   1145  NH2 ARG    74      47.634  39.347  48.884  1.00  0.00           N
ATOM   1146 HH21 ARG    74      48.405  39.992  48.782  1.00  0.00           H
ATOM   1147 HH22 ARG    74      46.674  39.660  48.888  1.00  0.00           H
ATOM   1148  C   ARG    74      53.881  36.479  47.640  1.00  0.00           C
ATOM   1149  O   ARG    74      54.418  37.054  46.680  1.00  0.00           O
ATOM   1150  N   THR    75      53.353  35.228  47.595  1.00  0.00           N
ATOM   1151  H   THR    75      53.043  34.743  48.425  1.00  0.00           H
ATOM   1152  CA  THR    75      53.605  34.335  46.433  1.00  0.00           C
ATOM   1153  HA  THR    75      53.839  34.892  45.527  1.00  0.00           H
ATOM   1154  CB  THR    75      54.872  33.449  46.894  1.00  0.00           C
ATOM   1155  HB  THR    75      54.653  33.086  47.898  1.00  0.00           H
ATOM   1156  CG2 THR    75      55.013  32.297  45.872  1.00  0.00           C
ATOM   1157 HG21 THR    75      55.823  31.629  46.163  1.00  0.00           H
ATOM   1158 HG22 THR    75      54.150  31.632  45.909  1.00  0.00           H
ATOM   1159 HG23 THR    75      55.180  32.512  44.816  1.00  0.00           H
ATOM   1160  OG1 THR    75      56.094  34.180  47.000  1.00  0.00           O
ATOM   1161  HG1 THR    75      55.954  34.902  47.617  1.00  0.00           H
ATOM   1162  C   THR    75      52.364  33.421  46.131  1.00  0.00           C
ATOM   1163  O   THR    75      51.842  32.771  46.999  1.00  0.00           O
ATOM   1164  N   LEU    76      51.991  33.346  44.870  1.00  0.00           N
ATOM   1165  H   LEU    76      52.347  34.063  44.255  1.00  0.00           H
ATOM   1166  CA  LEU    76      51.022  32.359  44.270  1.00  0.00           C
ATOM   1167  HA  LEU    76      50.178  32.259  44.953  1.00  0.00           H
ATOM   1168  CB  LEU    76      50.651  32.877  42.858  1.00  0.00           C
ATOM   1169  HB2 LEU    76      50.127  33.828  42.961  1.00  0.00           H
ATOM   1170  HB3 LEU    76      51.603  33.020  42.345  1.00  0.00           H
ATOM   1171  CG  LEU    76      49.675  31.926  42.083  1.00  0.00           C
ATOM   1172  HG  LEU    76      50.231  30.994  41.975  1.00  0.00           H
ATOM   1173  CD1 LEU    76      48.192  31.740  42.514  1.00  0.00           C
ATOM   1174 HD11 LEU    76      47.740  32.725  42.627  1.00  0.00           H
ATOM   1175 HD12 LEU    76      47.763  30.974  41.868  1.00  0.00           H
ATOM   1176 HD13 LEU    76      48.251  31.400  43.548  1.00  0.00           H
ATOM   1177  CD2 LEU    76      49.511  32.583  40.640  1.00  0.00           C
ATOM   1178 HD21 LEU    76      49.327  33.656  40.708  1.00  0.00           H
ATOM   1179 HD22 LEU    76      50.424  32.346  40.092  1.00  0.00           H
ATOM   1180 HD23 LEU    76      48.719  32.017  40.149  1.00  0.00           H
ATOM   1181  C   LEU    76      51.606  30.898  44.285  1.00  0.00           C
ATOM   1182  O   LEU    76      52.758  30.614  43.861  1.00  0.00           O
ATOM   1183  N   MET    77      50.821  29.957  44.864  1.00  0.00           N
ATOM   1184  H   MET    77      49.882  30.286  45.035  1.00  0.00           H
ATOM   1185  CA  MET    77      51.057  28.497  44.937  1.00  0.00           C
ATOM   1186  HA  MET    77      51.801  28.097  44.248  1.00  0.00           H
ATOM   1187  CB  MET    77      51.552  28.165  46.333  1.00  0.00           C
ATOM   1188  HB2 MET    77      50.928  28.412  47.191  1.00  0.00           H
ATOM   1189  HB3 MET    77      51.691  27.085  46.392  1.00  0.00           H
ATOM   1190  CG  MET    77      52.937  28.813  46.485  1.00  0.00           C
ATOM   1191  HG2 MET    77      53.544  28.636  45.597  1.00  0.00           H
ATOM   1192  HG3 MET    77      52.800  29.894  46.505  1.00  0.00           H
ATOM   1193  SD  MET    77      53.923  28.425  47.951  1.00  0.00           S
ATOM   1194  CE  MET    77      54.507  26.809  47.421  1.00  0.00           C
ATOM   1195  HE1 MET    77      55.153  26.374  48.185  1.00  0.00           H
ATOM   1196  HE2 MET    77      53.575  26.246  47.360  1.00  0.00           H
ATOM   1197  HE3 MET    77      55.057  26.795  46.480  1.00  0.00           H
ATOM   1198  C   MET    77      49.784  27.710  44.592  1.00  0.00           C
ATOM   1199  O   MET    77      48.742  28.291  44.492  1.00  0.00           O
ATOM   1200  N   SER    78      49.884  26.434  44.288  1.00  0.00           N
ATOM   1201  H   SER    78      50.821  26.065  44.222  1.00  0.00           H
ATOM   1202  CA  SER    78      48.776  25.588  43.830  1.00  0.00           C
ATOM   1203  HA  SER    78      47.798  25.970  44.123  1.00  0.00           H
ATOM   1204  CB  SER    78      48.710  25.603  42.240  1.00  0.00           C
ATOM   1205  HB2 SER    78      47.722  25.345  41.857  1.00  0.00           H
ATOM   1206  HB3 SER    78      48.897  26.651  42.010  1.00  0.00           H
ATOM   1207  OG  SER    78      49.709  24.754  41.630  1.00  0.00           O
ATOM   1208  HG  SER    78      49.947  25.227  40.830  1.00  0.00           H
ATOM   1209  C   SER    78      48.877  24.153  44.335  1.00  0.00           C
ATOM   1210  O   SER    78      49.952  23.623  44.581  1.00  0.00           O
ATOM   1211  N   CYS    79      47.737  23.479  44.482  1.00  0.00           N
ATOM   1212  H   CYS    79      46.964  24.121  44.590  1.00  0.00           H
ATOM   1213  CA  CYS    79      47.485  22.116  44.942  1.00  0.00           C
ATOM   1214  HA  CYS    79      48.430  21.591  44.802  1.00  0.00           H
ATOM   1215  CB  CYS    79      47.204  22.192  46.474  1.00  0.00           C
ATOM   1216  HB2 CYS    79      47.237  21.276  47.062  1.00  0.00           H
ATOM   1217  HB3 CYS    79      47.978  22.778  46.969  1.00  0.00           H
ATOM   1218  SG  CYS    79      45.510  22.769  46.813  1.00  0.00           S
ATOM   1219  HG  CYS    79      44.885  22.124  45.823  1.00  0.00           H
ATOM   1220  C   CYS    79      46.316  21.512  44.116  1.00  0.00           C
ATOM   1221  O   CYS    79      45.765  22.199  43.294  1.00  0.00           O
ATOM   1222  N   PRO    80      45.949  20.220  44.283  1.00  0.00           N
ATOM   1223  CD  PRO    80      46.812  19.169  44.883  1.00  0.00           C
ATOM   1224  HD2 PRO    80      46.579  19.163  45.948  1.00  0.00           H
ATOM   1225  HD3 PRO    80      47.867  19.304  44.642  1.00  0.00           H
ATOM   1226  CG  PRO    80      46.290  17.881  44.276  1.00  0.00           C
ATOM   1227  HG2 PRO    80      46.498  17.025  44.920  1.00  0.00           H
ATOM   1228  HG3 PRO    80      46.689  17.873  43.262  1.00  0.00           H
ATOM   1229  CB  PRO    80      44.795  18.080  44.248  1.00  0.00           C
ATOM   1230  HB2 PRO    80      44.424  17.814  45.237  1.00  0.00           H
ATOM   1231  HB3 PRO    80      44.287  17.417  43.547  1.00  0.00           H
ATOM   1232  CA  PRO    80      44.732  19.574  43.771  1.00  0.00           C
ATOM   1233  HA  PRO    80      44.734  19.635  42.682  1.00  0.00           H
ATOM   1234  C   PRO    80      43.430  20.149  44.262  1.00  0.00           C
ATOM   1235  O   PRO    80      43.431  20.855  45.289  1.00  0.00           O
ATOM   1236  N   VAL    81      42.333  19.915  43.524  1.00  0.00           N
ATOM   1237  H   VAL    81      42.264  19.054  42.999  1.00  0.00           H
ATOM   1238  CA  VAL    81      41.049  20.564  43.926  1.00  0.00           C
ATOM   1239  HA  VAL    81      41.204  21.624  44.128  1.00  0.00           H
ATOM   1240  CB  VAL    81      40.077  20.612  42.730  1.00  0.00           C
ATOM   1241  HB  VAL    81      40.534  21.196  41.931  1.00  0.00           H
ATOM   1242  CG1 VAL    81      39.781  19.161  42.163  1.00  0.00           C
ATOM   1243 HG11 VAL    81      38.963  19.300  41.457  1.00  0.00           H
ATOM   1244 HG12 VAL    81      40.722  18.788  41.757  1.00  0.00           H
ATOM   1245 HG13 VAL    81      39.442  18.444  42.910  1.00  0.00           H
ATOM   1246  CG2 VAL    81      38.671  21.189  43.018  1.00  0.00           C
ATOM   1247 HG21 VAL    81      38.195  20.677  43.854  1.00  0.00           H
ATOM   1248 HG22 VAL    81      38.776  22.247  43.259  1.00  0.00           H
ATOM   1249 HG23 VAL    81      38.131  21.246  42.073  1.00  0.00           H
ATOM   1250  C   VAL    81      40.478  19.949  45.180  1.00  0.00           C
ATOM   1251  O   VAL    81      40.495  18.743  45.416  1.00  0.00           O
ATOM   1252  N   GLY    82      40.025  20.775  46.055  1.00  0.00           N
ATOM   1253  H   GLY    82      40.296  21.737  45.906  1.00  0.00           H
ATOM   1254  CA  GLY    82      39.420  20.532  47.344  1.00  0.00           C
ATOM   1255  HA2 GLY    82      39.197  21.493  47.806  1.00  0.00           H
ATOM   1256  HA3 GLY    82      38.478  19.997  47.223  1.00  0.00           H
ATOM   1257  C   GLY    82      40.350  19.694  48.252  1.00  0.00           C
ATOM   1258  O   GLY    82      39.991  18.959  49.167  1.00  0.00           O
ATOM   1259  N   GLU    83      41.651  19.731  48.060  1.00  0.00           N
ATOM   1260  H   GLU    83      41.845  20.058  47.124  1.00  0.00           H
ATOM   1261  CA  GLU    83      42.813  19.383  48.919  1.00  0.00           C
ATOM   1262  HA  GLU    83      42.444  18.634  49.619  1.00  0.00           H
ATOM   1263  CB  GLU    83      43.943  18.868  48.034  1.00  0.00           C
ATOM   1264  HB2 GLU    83      43.546  18.070  47.406  1.00  0.00           H
ATOM   1265  HB3 GLU    83      44.139  19.701  47.358  1.00  0.00           H
ATOM   1266  CG  GLU    83      45.146  18.217  48.668  1.00  0.00           C
ATOM   1267  HG2 GLU    83      45.854  17.932  47.891  1.00  0.00           H
ATOM   1268  HG3 GLU    83      45.644  18.907  49.348  1.00  0.00           H
ATOM   1269  CD  GLU    83      44.772  16.944  49.402  1.00  0.00           C
ATOM   1270  OE1 GLU    83      44.530  17.045  50.630  1.00  0.00           O
ATOM   1271  OE2 GLU    83      44.818  15.860  48.808  1.00  0.00           O
ATOM   1272  C   GLU    83      43.333  20.528  49.780  1.00  0.00           C
ATOM   1273  O   GLU    83      43.283  21.671  49.348  1.00  0.00           O
ATOM   1274  N   ALA    84      43.770  20.202  50.991  1.00  0.00           N
ATOM   1275  H   ALA    84      43.593  19.246  51.262  1.00  0.00           H
ATOM   1276  CA  ALA    84      44.377  21.125  51.949  1.00  0.00           C
ATOM   1277  HA  ALA    84      43.751  22.014  51.869  1.00  0.00           H
ATOM   1278  CB  ALA    84      44.289  20.568  53.362  1.00  0.00           C
ATOM   1279  HB1 ALA    84      44.743  21.217  54.111  1.00  0.00           H
ATOM   1280  HB2 ALA    84      43.236  20.463  53.620  1.00  0.00           H
ATOM   1281  HB3 ALA    84      44.778  19.594  53.368  1.00  0.00           H
ATOM   1282  C   ALA    84      45.867  21.419  51.625  1.00  0.00           C
ATOM   1283  O   ALA    84      46.716  20.511  51.525  1.00  0.00           O
ATOM   1284  N   PRO    85      46.214  22.685  51.234  1.00  0.00           N
ATOM   1285  CD  PRO    85      45.364  23.847  51.220  1.00  0.00           C
ATOM   1286  HD2 PRO    85      44.825  23.993  52.156  1.00  0.00           H
ATOM   1287  HD3 PRO    85      44.607  23.746  50.442  1.00  0.00           H
ATOM   1288  CG  PRO    85      46.253  25.013  50.940  1.00  0.00           C
ATOM   1289  HG2 PRO    85      46.688  25.464  51.832  1.00  0.00           H
ATOM   1290  HG3 PRO    85      45.783  25.813  50.366  1.00  0.00           H
ATOM   1291  CB  PRO    85      47.338  24.374  50.077  1.00  0.00           C
ATOM   1292  HB2 PRO    85      48.219  24.977  50.295  1.00  0.00           H
ATOM   1293  HB3 PRO    85      47.097  24.452  49.016  1.00  0.00           H
ATOM   1294  CA  PRO    85      47.527  22.999  50.695  1.00  0.00           C
ATOM   1295  HA  PRO    85      47.733  22.344  49.848  1.00  0.00           H
ATOM   1296  C   PRO    85      48.611  22.916  51.736  1.00  0.00           C
ATOM   1297  O   PRO    85      48.664  23.704  52.627  1.00  0.00           O
ATOM   1298  N   SER    86      49.506  21.918  51.503  1.00  0.00           N
ATOM   1299  H   SER    86      49.325  21.290  50.733  1.00  0.00           H
ATOM   1300  CA  SER    86      50.495  21.458  52.406  1.00  0.00           C
ATOM   1301  HA  SER    86      50.475  22.055  53.317  1.00  0.00           H
ATOM   1302  CB  SER    86      50.073  20.121  52.947  1.00  0.00           C
ATOM   1303  HB2 SER    86      50.589  19.901  53.882  1.00  0.00           H
ATOM   1304  HB3 SER    86      48.994  20.155  53.096  1.00  0.00           H
ATOM   1305  OG  SER    86      50.556  19.068  52.077  1.00  0.00           O
ATOM   1306  HG  SER    86      49.973  18.308  52.017  1.00  0.00           H
ATOM   1307  C   SER    86      51.897  21.291  51.763  1.00  0.00           C
ATOM   1308  O   SER    86      52.107  21.538  50.553  1.00  0.00           O
ATOM   1309  N   PRO    87      53.001  21.215  52.508  1.00  0.00           N
ATOM   1310  CD  PRO    87      53.044  21.105  53.944  1.00  0.00           C
ATOM   1311  HD2 PRO    87      52.957  20.039  54.155  1.00  0.00           H
ATOM   1312  HD3 PRO    87      52.337  21.713  54.509  1.00  0.00           H
ATOM   1313  CG  PRO    87      54.513  21.488  54.362  1.00  0.00           C
ATOM   1314  HG2 PRO    87      54.762  21.042  55.325  1.00  0.00           H
ATOM   1315  HG3 PRO    87      54.560  22.554  54.587  1.00  0.00           H
ATOM   1316  CB  PRO    87      55.334  20.937  53.184  1.00  0.00           C
ATOM   1317  HB2 PRO    87      55.678  19.907  53.278  1.00  0.00           H
ATOM   1318  HB3 PRO    87      56.208  21.565  53.014  1.00  0.00           H
ATOM   1319  CA  PRO    87      54.365  21.137  51.987  1.00  0.00           C
ATOM   1320  HA  PRO    87      54.633  22.018  51.405  1.00  0.00           H
ATOM   1321  C   PRO    87      54.524  19.847  51.087  1.00  0.00           C
ATOM   1322  O   PRO    87      55.487  19.907  50.345  1.00  0.00           O
ATOM   1323  N   TYR    88      53.645  18.812  51.233  1.00  0.00           N
ATOM   1324  H   TYR    88      52.938  18.711  51.948  1.00  0.00           H
ATOM   1325  CA  TYR    88      53.830  17.596  50.338  1.00  0.00           C
ATOM   1326  HA  TYR    88      54.862  17.486  50.005  1.00  0.00           H
ATOM   1327  CB  TYR    88      53.509  16.287  51.019  1.00  0.00           C
ATOM   1328  HB2 TYR    88      52.440  16.184  51.208  1.00  0.00           H
ATOM   1329  HB3 TYR    88      53.831  15.557  50.275  1.00  0.00           H
ATOM   1330  CG  TYR    88      54.173  15.971  52.360  1.00  0.00           C
ATOM   1331  CD1 TYR    88      53.459  15.886  53.566  1.00  0.00           C
ATOM   1332  HD1 TYR    88      52.383  15.978  53.567  1.00  0.00           H
ATOM   1333  CE1 TYR    88      54.121  15.706  54.786  1.00  0.00           C
ATOM   1334  HE1 TYR    88      53.523  15.775  55.683  1.00  0.00           H
ATOM   1335  CZ  TYR    88      55.539  15.691  54.822  1.00  0.00           C
ATOM   1336  OH  TYR    88      56.116  15.496  56.084  1.00  0.00           O
ATOM   1337  HH  TYR    88      55.525  15.805  56.775  1.00  0.00           H
ATOM   1338  CE2 TYR    88      56.266  15.779  53.625  1.00  0.00           C
ATOM   1339  HE2 TYR    88      57.341  15.705  53.690  1.00  0.00           H
ATOM   1340  CD2 TYR    88      55.599  15.884  52.374  1.00  0.00           C
ATOM   1341  HD2 TYR    88      56.161  16.047  51.466  1.00  0.00           H
ATOM   1342  C   TYR    88      53.077  17.699  49.019  1.00  0.00           C
ATOM   1343  O   TYR    88      53.327  16.922  48.084  1.00  0.00           O
ATOM   1344  N   ASN    89      52.138  18.559  48.849  1.00  0.00           N
ATOM   1345  H   ASN    89      52.039  19.159  49.654  1.00  0.00           H
ATOM   1346  CA  ASN    89      51.448  18.825  47.640  1.00  0.00           C
ATOM   1347  HA  ASN    89      51.842  18.260  46.795  1.00  0.00           H
ATOM   1348  CB  ASN    89      49.966  18.303  47.774  1.00  0.00           C
ATOM   1349  HB2 ASN    89      49.473  18.414  46.808  1.00  0.00           H
ATOM   1350  HB3 ASN    89      50.030  17.239  48.007  1.00  0.00           H
ATOM   1351  CG  ASN    89      49.211  19.166  48.766  1.00  0.00           C
ATOM   1352  OD1 ASN    89      49.429  20.340  48.945  1.00  0.00           O
ATOM   1353  ND2 ASN    89      48.104  18.735  49.228  1.00  0.00           N
ATOM   1354 HD21 ASN    89      47.644  19.371  49.864  1.00  0.00           H
ATOM   1355 HD22 ASN    89      47.836  17.769  49.106  1.00  0.00           H
ATOM   1356  C   ASN    89      51.599  20.231  47.005  1.00  0.00           C
ATOM   1357  O   ASN    89      51.442  20.381  45.793  1.00  0.00           O
ATOM   1358  N   SER    90      51.712  21.342  47.755  1.00  0.00           N
ATOM   1359  H   SER    90      52.059  21.149  48.685  1.00  0.00           H
ATOM   1360  CA  SER    90      51.823  22.694  47.182  1.00  0.00           C
ATOM   1361  HA  SER    90      50.960  22.767  46.520  1.00  0.00           H
ATOM   1362  CB  SER    90      51.657  23.803  48.190  1.00  0.00           C
ATOM   1363  HB2 SER    90      52.561  23.981  48.772  1.00  0.00           H
ATOM   1364  HB3 SER    90      51.454  24.699  47.602  1.00  0.00           H
ATOM   1365  OG  SER    90      50.613  23.619  49.061  1.00  0.00           O
ATOM   1366  HG  SER    90      50.742  22.735  49.412  1.00  0.00           H
ATOM   1367  C   SER    90      53.037  22.786  46.244  1.00  0.00           C
ATOM   1368  O   SER    90      54.182  22.474  46.705  1.00  0.00           O
ATOM   1369  N   ARG    91      52.796  23.365  45.042  1.00  0.00           N
ATOM   1370  H   ARG    91      51.842  23.634  44.846  1.00  0.00           H
ATOM   1371  CA  ARG    91      53.778  23.773  43.984  1.00  0.00           C
ATOM   1372  HA  ARG    91      54.772  23.334  44.055  1.00  0.00           H
ATOM   1373  CB  ARG    91      53.179  23.442  42.622  1.00  0.00           C
ATOM   1374  HB2 ARG    91      52.174  23.856  42.537  1.00  0.00           H
ATOM   1375  HB3 ARG    91      53.767  23.860  41.804  1.00  0.00           H
ATOM   1376  CG  ARG    91      53.065  21.945  42.506  1.00  0.00           C
ATOM   1377  HG2 ARG    91      54.001  21.525  42.873  1.00  0.00           H
ATOM   1378  HG3 ARG    91      52.219  21.660  43.132  1.00  0.00           H
ATOM   1379  CD  ARG    91      52.810  21.317  41.164  1.00  0.00           C
ATOM   1380  HD2 ARG    91      51.954  21.824  40.719  1.00  0.00           H
ATOM   1381  HD3 ARG    91      53.597  21.635  40.480  1.00  0.00           H
ATOM   1382  NE  ARG    91      52.755  19.846  41.181  1.00  0.00           N
ATOM   1383  HE  ARG    91      53.431  19.396  41.781  1.00  0.00           H
ATOM   1384  CZ  ARG    91      52.009  19.042  40.484  1.00  0.00           C
ATOM   1385  NH1 ARG    91      52.141  17.756  40.639  1.00  0.00           N
ATOM   1386 HH11 ARG    91      52.713  17.214  41.271  1.00  0.00           H
ATOM   1387 HH12 ARG    91      51.503  17.192  40.095  1.00  0.00           H
ATOM   1388  NH2 ARG    91      51.121  19.432  39.627  1.00  0.00           N
ATOM   1389 HH21 ARG    91      51.192  20.400  39.348  1.00  0.00           H
ATOM   1390 HH22 ARG    91      50.541  18.792  39.103  1.00  0.00           H
ATOM   1391  C   ARG    91      54.136  25.249  44.069  1.00  0.00           C
ATOM   1392  O   ARG    91      53.265  26.058  44.371  1.00  0.00           O
ATOM   1393  N   PHE    92      55.366  25.633  43.772  1.00  0.00           N
ATOM   1394  H   PHE    92      56.070  24.918  43.657  1.00  0.00           H
ATOM   1395  CA  PHE    92      55.726  26.978  43.396  1.00  0.00           C
ATOM   1396  HA  PHE    92      55.402  27.674  44.170  1.00  0.00           H
ATOM   1397  CB  PHE    92      57.222  27.267  43.542  1.00  0.00           C
ATOM   1398  HB2 PHE    92      57.567  27.269  44.576  1.00  0.00           H
ATOM   1399  HB3 PHE    92      57.868  26.624  42.945  1.00  0.00           H
ATOM   1400  CG  PHE    92      57.656  28.702  43.148  1.00  0.00           C
ATOM   1401  CD1 PHE    92      57.477  29.757  44.054  1.00  0.00           C
ATOM   1402  HD1 PHE    92      57.039  29.471  44.999  1.00  0.00           H
ATOM   1403  CE1 PHE    92      57.987  31.111  43.767  1.00  0.00           C
ATOM   1404  HE1 PHE    92      58.060  31.950  44.443  1.00  0.00           H
ATOM   1405  CZ  PHE    92      58.467  31.359  42.467  1.00  0.00           C
ATOM   1406  HZ  PHE    92      58.948  32.292  42.209  1.00  0.00           H
ATOM   1407  CE2 PHE    92      58.603  30.279  41.539  1.00  0.00           C
ATOM   1408  HE2 PHE    92      59.028  30.376  40.551  1.00  0.00           H
ATOM   1409  CD2 PHE    92      58.213  28.967  41.874  1.00  0.00           C
ATOM   1410  HD2 PHE    92      58.183  28.134  41.188  1.00  0.00           H
ATOM   1411  C   PHE    92      55.238  27.371  41.898  1.00  0.00           C
ATOM   1412  O   PHE    92      55.558  26.680  40.898  1.00  0.00           O
ATOM   1413  N   GLU    93      54.573  28.469  41.904  1.00  0.00           N
ATOM   1414  H   GLU    93      54.294  28.964  42.740  1.00  0.00           H
ATOM   1415  CA  GLU    93      54.217  29.051  40.637  1.00  0.00           C
ATOM   1416  HA  GLU    93      54.518  28.448  39.780  1.00  0.00           H
ATOM   1417  CB  GLU    93      52.669  29.213  40.588  1.00  0.00           C
ATOM   1418  HB2 GLU    93      52.430  30.009  41.293  1.00  0.00           H
ATOM   1419  HB3 GLU    93      52.413  29.587  39.596  1.00  0.00           H
ATOM   1420  CG  GLU    93      51.822  27.968  40.807  1.00  0.00           C
ATOM   1421  HG2 GLU    93      52.286  27.397  41.611  1.00  0.00           H
ATOM   1422  HG3 GLU    93      50.848  28.362  41.099  1.00  0.00           H
ATOM   1423  CD  GLU    93      51.665  27.081  39.517  1.00  0.00           C
ATOM   1424  OE1 GLU    93      50.821  26.163  39.538  1.00  0.00           O
ATOM   1425  OE2 GLU    93      52.398  27.260  38.539  1.00  0.00           O
ATOM   1426  C   GLU    93      54.958  30.441  40.465  1.00  0.00           C
ATOM   1427  O   GLU    93      55.544  30.697  39.443  1.00  0.00           O
ATOM   1428  N   SER    94      54.685  31.391  41.403  1.00  0.00           N
ATOM   1429  H   SER    94      54.196  31.150  42.253  1.00  0.00           H
ATOM   1430  CA  SER    94      55.059  32.794  41.134  1.00  0.00           C
ATOM   1431  HA  SER    94      56.124  32.783  40.901  1.00  0.00           H
ATOM   1432  CB  SER    94      54.344  33.352  39.866  1.00  0.00           C
ATOM   1433  HB2 SER    94      54.099  32.527  39.198  1.00  0.00           H
ATOM   1434  HB3 SER    94      53.373  33.750  40.160  1.00  0.00           H
ATOM   1435  OG  SER    94      55.043  34.379  39.182  1.00  0.00           O
ATOM   1436  HG  SER    94      54.424  34.940  38.709  1.00  0.00           H
ATOM   1437  C   SER    94      54.925  33.735  42.251  1.00  0.00           C
ATOM   1438  O   SER    94      53.891  33.817  42.947  1.00  0.00           O
ATOM   1439  N   VAL    95      55.994  34.547  42.408  1.00  0.00           N
ATOM   1440  H   VAL    95      56.742  34.383  41.749  1.00  0.00           H
ATOM   1441  CA  VAL    95      56.061  35.765  43.303  1.00  0.00           C
ATOM   1442  HA  VAL    95      55.874  35.418  44.319  1.00  0.00           H
ATOM   1443  CB  VAL    95      57.462  36.351  43.270  1.00  0.00           C
ATOM   1444  HB  VAL    95      57.779  36.552  42.247  1.00  0.00           H
ATOM   1445  CG1 VAL    95      57.419  37.744  44.007  1.00  0.00           C
ATOM   1446 HG11 VAL    95      56.772  38.449  43.483  1.00  0.00           H
ATOM   1447 HG12 VAL    95      57.168  37.664  45.064  1.00  0.00           H
ATOM   1448 HG13 VAL    95      58.445  38.104  44.091  1.00  0.00           H
ATOM   1449  CG2 VAL    95      58.418  35.293  43.746  1.00  0.00           C
ATOM   1450 HG21 VAL    95      58.098  34.904  44.713  1.00  0.00           H
ATOM   1451 HG22 VAL    95      58.478  34.550  42.950  1.00  0.00           H
ATOM   1452 HG23 VAL    95      59.412  35.711  43.909  1.00  0.00           H
ATOM   1453  C   VAL    95      54.935  36.730  42.838  1.00  0.00           C
ATOM   1454  O   VAL    95      55.269  37.393  41.826  1.00  0.00           O
ATOM   1455  N   ALA    96      53.755  36.729  43.472  1.00  0.00           N
ATOM   1456  H   ALA    96      53.555  36.365  44.392  1.00  0.00           H
ATOM   1457  CA  ALA    96      52.573  37.406  42.902  1.00  0.00           C
ATOM   1458  HA  ALA    96      52.974  38.164  42.228  1.00  0.00           H
ATOM   1459  CB  ALA    96      51.807  36.495  41.970  1.00  0.00           C
ATOM   1460  HB1 ALA    96      51.089  35.858  42.486  1.00  0.00           H
ATOM   1461  HB2 ALA    96      51.351  37.079  41.171  1.00  0.00           H
ATOM   1462  HB3 ALA    96      52.515  35.840  41.462  1.00  0.00           H
ATOM   1463  C   ALA    96      51.726  37.916  44.000  1.00  0.00           C
ATOM   1464  O   ALA    96      51.284  37.254  44.908  1.00  0.00           O
ATOM   1465  N   TRP    97      51.262  39.129  43.919  1.00  0.00           N
ATOM   1466  H   TRP    97      51.821  39.751  43.353  1.00  0.00           H
ATOM   1467  CA  TRP    97      50.310  39.725  44.855  1.00  0.00           C
ATOM   1468  HA  TRP    97      50.108  38.982  45.626  1.00  0.00           H
ATOM   1469  CB  TRP    97      51.027  40.900  45.579  1.00  0.00           C
ATOM   1470  HB2 TRP    97      50.230  41.353  46.169  1.00  0.00           H
ATOM   1471  HB3 TRP    97      51.576  40.477  46.421  1.00  0.00           H
ATOM   1472  CG  TRP    97      51.693  42.023  44.807  1.00  0.00           C
ATOM   1473  CD1 TRP    97      52.997  42.319  44.882  1.00  0.00           C
ATOM   1474  HD1 TRP    97      53.696  41.657  45.373  1.00  0.00           H
ATOM   1475  NE1 TRP    97      53.252  43.451  44.226  1.00  0.00           N
ATOM   1476  HE1 TRP    97      54.168  43.867  44.138  1.00  0.00           H
ATOM   1477  CE2 TRP    97      52.106  43.976  43.685  1.00  0.00           C
ATOM   1478  CZ2 TRP    97      51.895  45.131  42.834  1.00  0.00           C
ATOM   1479  HZ2 TRP    97      52.707  45.833  42.708  1.00  0.00           H
ATOM   1480  CH2 TRP    97      50.588  45.372  42.380  1.00  0.00           C
ATOM   1481  HH2 TRP    97      50.334  46.211  41.749  1.00  0.00           H
ATOM   1482  CZ3 TRP    97      49.475  44.561  42.870  1.00  0.00           C
ATOM   1483  HZ3 TRP    97      48.485  44.865  42.563  1.00  0.00           H
ATOM   1484  CE3 TRP    97      49.721  43.487  43.715  1.00  0.00           C
ATOM   1485  HE3 TRP    97      48.894  43.130  44.310  1.00  0.00           H
ATOM   1486  CD2 TRP    97      51.067  43.091  44.040  1.00  0.00           C
ATOM   1487  C   TRP    97      48.939  40.092  44.251  1.00  0.00           C
ATOM   1488  O   TRP    97      48.032  40.551  44.973  1.00  0.00           O
ATOM   1489  N   SER    98      48.789  39.904  43.004  1.00  0.00           N
ATOM   1490  H   SER    98      49.555  39.457  42.520  1.00  0.00           H
ATOM   1491  CA  SER    98      47.505  39.794  42.309  1.00  0.00           C
ATOM   1492  HA  SER    98      46.725  39.393  42.955  1.00  0.00           H
ATOM   1493  CB  SER    98      46.937  41.115  41.793  1.00  0.00           C
ATOM   1494  HB2 SER    98      46.813  41.739  42.677  1.00  0.00           H
ATOM   1495  HB3 SER    98      47.647  41.717  41.227  1.00  0.00           H
ATOM   1496  OG  SER    98      45.678  40.930  41.130  1.00  0.00           O
ATOM   1497  HG  SER    98      45.022  40.355  41.530  1.00  0.00           H
ATOM   1498  C   SER    98      47.723  38.738  41.175  1.00  0.00           C
ATOM   1499  O   SER    98      48.856  38.490  40.813  1.00  0.00           O
ATOM   1500  N   ALA    99      46.707  38.000  40.742  1.00  0.00           N
ATOM   1501  H   ALA    99      45.745  38.204  40.970  1.00  0.00           H
ATOM   1502  CA  ALA    99      46.903  36.737  40.057  1.00  0.00           C
ATOM   1503  HA  ALA    99      47.772  36.835  39.406  1.00  0.00           H
ATOM   1504  CB  ALA    99      47.349  35.733  41.108  1.00  0.00           C
ATOM   1505  HB1 ALA    99      48.294  36.093  41.514  1.00  0.00           H
ATOM   1506  HB2 ALA    99      46.615  35.607  41.905  1.00  0.00           H
ATOM   1507  HB3 ALA    99      47.479  34.732  40.697  1.00  0.00           H
ATOM   1508  C   ALA    99      45.582  36.171  39.406  1.00  0.00           C
ATOM   1509  O   ALA    99      44.429  36.374  39.807  1.00  0.00           O
ATOM   1510  N   SER   100      45.826  35.421  38.371  1.00  0.00           N
ATOM   1511  H   SER   100      46.765  35.317  38.014  1.00  0.00           H
ATOM   1512  CA  SER   100      44.846  34.549  37.679  1.00  0.00           C
ATOM   1513  HA  SER   100      44.110  34.168  38.386  1.00  0.00           H
ATOM   1514  CB  SER   100      44.088  35.439  36.726  1.00  0.00           C
ATOM   1515  HB2 SER   100      43.574  36.253  37.238  1.00  0.00           H
ATOM   1516  HB3 SER   100      44.782  35.775  35.955  1.00  0.00           H
ATOM   1517  OG  SER   100      43.197  34.633  35.937  1.00  0.00           O
ATOM   1518  HG  SER   100      42.479  34.309  36.487  1.00  0.00           H
ATOM   1519  C   SER   100      45.530  33.352  36.950  1.00  0.00           C
ATOM   1520  O   SER   100      46.687  33.498  36.542  1.00  0.00           O
ATOM   1521  N   ALA   101      44.973  32.171  36.888  1.00  0.00           N
ATOM   1522  H   ALA   101      43.999  32.097  37.147  1.00  0.00           H
ATOM   1523  CA  ALA   101      45.587  30.980  36.245  1.00  0.00           C
ATOM   1524  HA  ALA   101      46.363  31.350  35.574  1.00  0.00           H
ATOM   1525  CB  ALA   101      46.265  30.147  37.353  1.00  0.00           C
ATOM   1526  HB1 ALA   101      46.942  30.904  37.750  1.00  0.00           H
ATOM   1527  HB2 ALA   101      45.533  29.742  38.051  1.00  0.00           H
ATOM   1528  HB3 ALA   101      46.735  29.260  36.929  1.00  0.00           H
ATOM   1529  C   ALA   101      44.562  30.072  35.468  1.00  0.00           C
ATOM   1530  O   ALA   101      43.325  29.989  35.757  1.00  0.00           O
ATOM   1531  N   CYX   102      45.003  29.484  34.374  1.00  0.00           N
ATOM   1532  H   CYX   102      45.969  29.541  34.085  1.00  0.00           H
ATOM   1533  CA  CYX   102      44.142  28.785  33.402  1.00  0.00           C
ATOM   1534  HA  CYX   102      43.499  28.064  33.908  1.00  0.00           H
ATOM   1535  CB  CYX   102      43.176  29.681  32.580  1.00  0.00           C
ATOM   1536  HB2 CYX   102      42.834  29.014  31.789  1.00  0.00           H
ATOM   1537  HB3 CYX   102      42.386  29.976  33.272  1.00  0.00           H
ATOM   1538  SG  CYX   102      43.891  31.195  31.886  1.00  0.00           S
ATOM   1539  C   CYX   102      45.016  27.930  32.509  1.00  0.00           C
ATOM   1540  O   CYX   102      46.039  28.380  31.948  1.00  0.00           O
ATOM   1541  N   HIE   103      44.578  26.713  32.345  1.00  0.00           N
ATOM   1542  H   HIE   103      43.839  26.377  32.946  1.00  0.00           H
ATOM   1543  CA  HIE   103      45.193  25.772  31.449  1.00  0.00           C
ATOM   1544  HA  HIE   103      46.270  25.902  31.343  1.00  0.00           H
ATOM   1545  CB  HIE   103      44.877  24.376  31.972  1.00  0.00           C
ATOM   1546  HB2 HIE   103      45.039  24.453  33.048  1.00  0.00           H
ATOM   1547  HB3 HIE   103      43.840  24.091  31.800  1.00  0.00           H
ATOM   1548  CG  HIE   103      45.655  23.213  31.347  1.00  0.00           C
ATOM   1549  ND1 HIE   103      45.364  22.591  30.134  1.00  0.00           N
ATOM   1550  CE1 HIE   103      46.199  21.558  30.118  1.00  0.00           C
ATOM   1551  HE1 HIE   103      46.104  20.710  29.458  1.00  0.00           H
ATOM   1552  NE2 HIE   103      46.991  21.510  31.198  1.00  0.00           N
ATOM   1553  HE2 HIE   103      47.622  20.750  31.413  1.00  0.00           H
ATOM   1554  CD2 HIE   103      46.658  22.548  31.949  1.00  0.00           C
ATOM   1555  HD2 HIE   103      47.062  22.751  32.929  1.00  0.00           H
ATOM   1556  C   HIE   103      44.675  25.917  30.062  1.00  0.00           C
ATOM   1557  O   HIE   103      43.468  26.236  29.932  1.00  0.00           O
ATOM   1558  N   ASP   104      45.552  25.952  29.040  1.00  0.00           N
ATOM   1559  H   ASP   104      46.531  25.766  29.210  1.00  0.00           H
ATOM   1560  CA  ASP   104      45.036  26.261  27.684  1.00  0.00           C
ATOM   1561  HA  ASP   104      44.216  26.951  27.889  1.00  0.00           H
ATOM   1562  CB  ASP   104      46.110  26.945  26.788  1.00  0.00           C
ATOM   1563  HB2 ASP   104      45.654  27.286  25.857  1.00  0.00           H
ATOM   1564  HB3 ASP   104      46.573  27.803  27.274  1.00  0.00           H
ATOM   1565  CG  ASP   104      47.426  26.112  26.368  1.00  0.00           C
ATOM   1566  OD1 ASP   104      48.179  26.622  25.544  1.00  0.00           O
ATOM   1567  OD2 ASP   104      47.565  24.960  26.829  1.00  0.00           O
ATOM   1568  C   ASP   104      44.460  25.014  27.007  1.00  0.00           C
ATOM   1569  O   ASP   104      44.070  25.055  25.808  1.00  0.00           O
ATOM   1570  N   GLY   105      44.304  23.879  27.726  1.00  0.00           N
ATOM   1571  H   GLY   105      44.502  23.949  28.713  1.00  0.00           H
ATOM   1572  CA  GLY   105      44.274  22.573  27.184  1.00  0.00           C
ATOM   1573  HA2 GLY   105      43.650  21.949  27.822  1.00  0.00           H
ATOM   1574  HA3 GLY   105      43.825  22.566  26.190  1.00  0.00           H
ATOM   1575  C   GLY   105      45.533  21.818  26.987  1.00  0.00           C
ATOM   1576  O   GLY   105      45.481  20.642  26.785  1.00  0.00           O
ATOM   1577  N   THR   106      46.713  22.435  27.047  1.00  0.00           N
ATOM   1578  H   THR   106      46.658  23.442  27.102  1.00  0.00           H
ATOM   1579  CA  THR   106      48.068  21.805  26.851  1.00  0.00           C
ATOM   1580  HA  THR   106      48.009  20.717  26.811  1.00  0.00           H
ATOM   1581  CB  THR   106      48.727  22.182  25.509  1.00  0.00           C
ATOM   1582  HB  THR   106      49.539  21.481  25.311  1.00  0.00           H
ATOM   1583  CG2 THR   106      47.750  21.975  24.322  1.00  0.00           C
ATOM   1584 HG21 THR   106      47.225  21.020  24.340  1.00  0.00           H
ATOM   1585 HG22 THR   106      47.057  22.809  24.422  1.00  0.00           H
ATOM   1586 HG23 THR   106      48.280  22.120  23.380  1.00  0.00           H
ATOM   1587  OG1 THR   106      49.098  23.513  25.401  1.00  0.00           O
ATOM   1588  HG1 THR   106      48.479  24.005  25.945  1.00  0.00           H
ATOM   1589  C   THR   106      48.933  22.095  28.041  1.00  0.00           C
ATOM   1590  O   THR   106      49.361  21.170  28.722  1.00  0.00           O
ATOM   1591  N   SER   107      49.120  23.344  28.478  1.00  0.00           N
ATOM   1592  H   SER   107      48.682  24.101  27.972  1.00  0.00           H
ATOM   1593  CA  SER   107      49.964  23.651  29.677  1.00  0.00           C
ATOM   1594  HA  SER   107      50.073  22.753  30.285  1.00  0.00           H
ATOM   1595  CB  SER   107      51.371  24.086  29.299  1.00  0.00           C
ATOM   1596  HB2 SER   107      51.300  24.792  28.470  1.00  0.00           H
ATOM   1597  HB3 SER   107      51.744  24.604  30.181  1.00  0.00           H
ATOM   1598  OG  SER   107      52.033  22.941  28.912  1.00  0.00           O
ATOM   1599  HG  SER   107      52.103  22.227  29.549  1.00  0.00           H
ATOM   1600  C   SER   107      49.403  24.807  30.486  1.00  0.00           C
ATOM   1601  O   SER   107      48.686  25.656  29.945  1.00  0.00           O
ATOM   1602  N   TRP   108      49.651  24.936  31.797  1.00  0.00           N
ATOM   1603  H   TRP   108      50.082  24.130  32.226  1.00  0.00           H
ATOM   1604  CA  TRP   108      49.045  26.018  32.562  1.00  0.00           C
ATOM   1605  HA  TRP   108      47.988  26.138  32.330  1.00  0.00           H
ATOM   1606  CB  TRP   108      49.200  25.809  34.056  1.00  0.00           C
ATOM   1607  HB2 TRP   108      50.231  25.497  34.226  1.00  0.00           H
ATOM   1608  HB3 TRP   108      48.991  26.731  34.599  1.00  0.00           H
ATOM   1609  CG  TRP   108      48.379  24.690  34.585  1.00  0.00           C
ATOM   1610  CD1 TRP   108      48.695  23.385  34.690  1.00  0.00           C
ATOM   1611  HD1 TRP   108      49.675  23.058  34.372  1.00  0.00           H
ATOM   1612  NE1 TRP   108      47.732  22.628  35.297  1.00  0.00           N
ATOM   1613  HE1 TRP   108      47.872  21.660  35.551  1.00  0.00           H
ATOM   1614  CE2 TRP   108      46.693  23.379  35.636  1.00  0.00           C
ATOM   1615  CZ2 TRP   108      45.432  23.047  36.263  1.00  0.00           C
ATOM   1616  HZ2 TRP   108      45.195  22.011  36.455  1.00  0.00           H
ATOM   1617  CH2 TRP   108      44.452  23.987  36.415  1.00  0.00           C
ATOM   1618  HH2 TRP   108      43.516  23.775  36.910  1.00  0.00           H
ATOM   1619  CZ3 TRP   108      44.670  25.304  35.996  1.00  0.00           C
ATOM   1620  HZ3 TRP   108      43.954  26.112  36.024  1.00  0.00           H
ATOM   1621  CE3 TRP   108      45.884  25.602  35.315  1.00  0.00           C
ATOM   1622  HE3 TRP   108      46.095  26.612  34.995  1.00  0.00           H
ATOM   1623  CD2 TRP   108      46.974  24.692  35.189  1.00  0.00           C
ATOM   1624  C   TRP   108      49.715  27.425  32.265  1.00  0.00           C
ATOM   1625  O   TRP   108      50.943  27.621  32.447  1.00  0.00           O
ATOM   1626  N   LEU   109      48.964  28.437  31.849  1.00  0.00           N
ATOM   1627  H   LEU   109      47.987  28.250  31.675  1.00  0.00           H
ATOM   1628  CA  LEU   109      49.250  29.853  32.084  1.00  0.00           C
ATOM   1629  HA  LEU   109      50.302  30.068  31.894  1.00  0.00           H
ATOM   1630  CB  LEU   109      48.325  30.722  31.160  1.00  0.00           C
ATOM   1631  HB2 LEU   109      48.507  30.582  30.095  1.00  0.00           H
ATOM   1632  HB3 LEU   109      47.281  30.417  31.229  1.00  0.00           H
ATOM   1633  CG  LEU   109      48.330  32.231  31.368  1.00  0.00           C
ATOM   1634  HG  LEU   109      47.881  32.467  32.333  1.00  0.00           H
ATOM   1635  CD1 LEU   109      49.781  32.872  31.442  1.00  0.00           C
ATOM   1636 HD11 LEU   109      50.327  32.672  30.519  1.00  0.00           H
ATOM   1637 HD12 LEU   109      49.817  33.959  31.516  1.00  0.00           H
ATOM   1638 HD13 LEU   109      50.297  32.433  32.297  1.00  0.00           H
ATOM   1639  CD2 LEU   109      47.538  33.035  30.416  1.00  0.00           C
ATOM   1640 HD21 LEU   109      47.703  34.080  30.678  1.00  0.00           H
ATOM   1641 HD22 LEU   109      47.782  32.901  29.363  1.00  0.00           H
ATOM   1642 HD23 LEU   109      46.470  32.817  30.447  1.00  0.00           H
ATOM   1643  C   LEU   109      48.917  30.064  33.586  1.00  0.00           C
ATOM   1644  O   LEU   109      47.841  29.869  34.049  1.00  0.00           O
ATOM   1645  N   THR   110      49.957  30.632  34.259  1.00  0.00           N
ATOM   1646  H   THR   110      50.897  30.554  33.899  1.00  0.00           H
ATOM   1647  CA  THR   110      49.875  31.499  35.443  1.00  0.00           C
ATOM   1648  HA  THR   110      48.823  31.509  35.728  1.00  0.00           H
ATOM   1649  CB  THR   110      50.471  30.939  36.769  1.00  0.00           C
ATOM   1650  HB  THR   110      50.076  31.486  37.625  1.00  0.00           H
ATOM   1651  CG2 THR   110      50.164  29.440  36.977  1.00  0.00           C
ATOM   1652 HG21 THR   110      49.128  29.212  36.724  1.00  0.00           H
ATOM   1653 HG22 THR   110      50.773  28.968  36.206  1.00  0.00           H
ATOM   1654 HG23 THR   110      50.505  29.091  37.952  1.00  0.00           H
ATOM   1655  OG1 THR   110      51.859  31.037  36.655  1.00  0.00           O
ATOM   1656  HG1 THR   110      52.075  31.972  36.650  1.00  0.00           H
ATOM   1657  C   THR   110      50.121  32.928  35.111  1.00  0.00           C
ATOM   1658  O   THR   110      51.151  33.222  34.592  1.00  0.00           O
ATOM   1659  N   ILE   111      49.213  33.810  35.606  1.00  0.00           N
ATOM   1660  H   ILE   111      48.507  33.570  36.287  1.00  0.00           H
ATOM   1661  CA  ILE   111      49.487  35.216  35.528  1.00  0.00           C
ATOM   1662  HA  ILE   111      50.352  35.436  34.902  1.00  0.00           H
ATOM   1663  CB  ILE   111      48.308  35.950  34.748  1.00  0.00           C
ATOM   1664  HB  ILE   111      47.503  35.911  35.482  1.00  0.00           H
ATOM   1665  CG2 ILE   111      48.613  37.396  34.382  1.00  0.00           C
ATOM   1666 HG21 ILE   111      49.169  38.012  35.087  1.00  0.00           H
ATOM   1667 HG22 ILE   111      49.286  37.405  33.524  1.00  0.00           H
ATOM   1668 HG23 ILE   111      47.646  37.832  34.127  1.00  0.00           H
ATOM   1669  CG1 ILE   111      47.738  35.102  33.543  1.00  0.00           C
ATOM   1670 HG12 ILE   111      48.499  35.153  32.764  1.00  0.00           H
ATOM   1671 HG13 ILE   111      47.556  34.077  33.866  1.00  0.00           H
ATOM   1672  CD1 ILE   111      46.446  35.671  32.919  1.00  0.00           C
ATOM   1673 HD11 ILE   111      46.017  34.867  32.321  1.00  0.00           H
ATOM   1674 HD12 ILE   111      45.803  35.904  33.768  1.00  0.00           H
ATOM   1675 HD13 ILE   111      46.797  36.455  32.249  1.00  0.00           H
ATOM   1676  C   ILE   111      49.701  35.755  36.909  1.00  0.00           C
ATOM   1677  O   ILE   111      49.007  35.416  37.824  1.00  0.00           O
ATOM   1678  N   GLY   112      50.615  36.712  37.003  1.00  0.00           N
ATOM   1679  H   GLY   112      51.003  37.033  36.128  1.00  0.00           H
ATOM   1680  CA  GLY   112      50.441  37.698  38.096  1.00  0.00           C
ATOM   1681  HA2 GLY   112      49.386  37.975  38.093  1.00  0.00           H
ATOM   1682  HA3 GLY   112      50.509  37.088  38.996  1.00  0.00           H
ATOM   1683  C   GLY   112      51.343  38.883  38.204  1.00  0.00           C
ATOM   1684  O   GLY   112      52.345  38.969  37.555  1.00  0.00           O
ATOM   1685  N   ILE   113      51.017  39.726  39.163  1.00  0.00           N
ATOM   1686  H   ILE   113      50.214  39.500  39.732  1.00  0.00           H
ATOM   1687  CA  ILE   113      51.548  41.084  39.412  1.00  0.00           C
ATOM   1688  HA  ILE   113      52.034  41.344  38.472  1.00  0.00           H
ATOM   1689  CB  ILE   113      50.513  42.149  39.812  1.00  0.00           C
ATOM   1690  HB  ILE   113      50.383  41.975  40.881  1.00  0.00           H
ATOM   1691  CG2 ILE   113      51.079  43.527  39.418  1.00  0.00           C
ATOM   1692 HG21 ILE   113      51.226  43.447  38.341  1.00  0.00           H
ATOM   1693 HG22 ILE   113      50.504  44.391  39.752  1.00  0.00           H
ATOM   1694 HG23 ILE   113      52.076  43.675  39.833  1.00  0.00           H
ATOM   1695  CG1 ILE   113      49.095  41.989  39.166  1.00  0.00           C
ATOM   1696 HG12 ILE   113      48.554  41.117  39.536  1.00  0.00           H
ATOM   1697 HG13 ILE   113      48.452  42.812  39.480  1.00  0.00           H
ATOM   1698  CD1 ILE   113      49.084  41.899  37.605  1.00  0.00           C
ATOM   1699 HD11 ILE   113      49.618  42.765  37.215  1.00  0.00           H
ATOM   1700 HD12 ILE   113      49.501  40.945  37.286  1.00  0.00           H
ATOM   1701 HD13 ILE   113      48.117  42.039  37.121  1.00  0.00           H
ATOM   1702  C   ILE   113      52.573  40.956  40.526  1.00  0.00           C
ATOM   1703  O   ILE   113      52.314  40.514  41.607  1.00  0.00           O
ATOM   1704  N   SER   114      53.773  41.450  40.294  1.00  0.00           N
ATOM   1705  H   SER   114      53.885  41.830  39.365  1.00  0.00           H
ATOM   1706  CA  SER   114      54.892  41.675  41.312  1.00  0.00           C
ATOM   1707  HA  SER   114      54.397  41.532  42.272  1.00  0.00           H
ATOM   1708  CB  SER   114      55.930  40.574  41.208  1.00  0.00           C
ATOM   1709  HB2 SER   114      55.633  39.651  41.704  1.00  0.00           H
ATOM   1710  HB3 SER   114      56.219  40.341  40.183  1.00  0.00           H
ATOM   1711  OG  SER   114      57.137  40.902  42.007  1.00  0.00           O
ATOM   1712  HG  SER   114      56.862  40.962  42.925  1.00  0.00           H
ATOM   1713  C   SER   114      55.469  43.132  41.191  1.00  0.00           C
ATOM   1714  O   SER   114      55.371  43.745  40.080  1.00  0.00           O
ATOM   1715  N   GLY   115      55.993  43.651  42.313  1.00  0.00           N
ATOM   1716  H   GLY   115      55.956  43.064  43.135  1.00  0.00           H
ATOM   1717  CA  GLY   115      56.710  44.931  42.309  1.00  0.00           C
ATOM   1718  HA2 GLY   115      57.728  44.890  42.697  1.00  0.00           H
ATOM   1719  HA3 GLY   115      56.719  45.331  41.295  1.00  0.00           H
ATOM   1720  C   GLY   115      56.031  46.111  43.084  1.00  0.00           C
ATOM   1721  O   GLY   115      55.021  45.913  43.722  1.00  0.00           O
ATOM   1722  N   PRO   116      56.685  47.259  42.917  1.00  0.00           N
ATOM   1723  CD  PRO   116      57.697  47.587  41.925  1.00  0.00           C
ATOM   1724  HD2 PRO   116      57.274  47.373  40.944  1.00  0.00           H
ATOM   1725  HD3 PRO   116      58.644  47.096  42.147  1.00  0.00           H
ATOM   1726  CG  PRO   116      57.902  49.079  42.047  1.00  0.00           C
ATOM   1727  HG2 PRO   116      57.244  49.565  41.326  1.00  0.00           H
ATOM   1728  HG3 PRO   116      58.958  49.323  41.930  1.00  0.00           H
ATOM   1729  CB  PRO   116      57.424  49.363  43.454  1.00  0.00           C
ATOM   1730  HB2 PRO   116      57.180  50.398  43.692  1.00  0.00           H
ATOM   1731  HB3 PRO   116      58.190  49.104  44.184  1.00  0.00           H
ATOM   1732  CA  PRO   116      56.204  48.517  43.613  1.00  0.00           C
ATOM   1733  HA  PRO   116      56.141  48.324  44.684  1.00  0.00           H
ATOM   1734  C   PRO   116      54.899  49.121  43.131  1.00  0.00           C
ATOM   1735  O   PRO   116      54.590  49.041  41.983  1.00  0.00           O
ATOM   1736  N   ASP   117      54.086  49.734  43.999  1.00  0.00           N
ATOM   1737  H   ASP   117      54.539  50.057  44.843  1.00  0.00           H
ATOM   1738  CA  ASP   117      52.771  50.196  43.624  1.00  0.00           C
ATOM   1739  HA  ASP   117      52.193  49.340  43.276  1.00  0.00           H
ATOM   1740  CB  ASP   117      52.072  50.819  44.812  1.00  0.00           C
ATOM   1741  HB2 ASP   117      52.638  51.669  45.194  1.00  0.00           H
ATOM   1742  HB3 ASP   117      51.099  51.131  44.431  1.00  0.00           H
ATOM   1743  CG  ASP   117      51.923  49.972  46.038  1.00  0.00           C
ATOM   1744  OD1 ASP   117      51.419  50.472  47.046  1.00  0.00           O
ATOM   1745  OD2 ASP   117      52.263  48.807  46.065  1.00  0.00           O
ATOM   1746  C   ASP   117      52.762  51.235  42.441  1.00  0.00           C
ATOM   1747  O   ASP   117      51.783  51.373  41.706  1.00  0.00           O
ATOM   1748  N   ASN   118      53.778  52.040  42.280  1.00  0.00           N
ATOM   1749  H   ASN   118      54.587  51.911  42.870  1.00  0.00           H
ATOM   1750  CA  ASN   118      53.838  53.029  41.192  1.00  0.00           C
ATOM   1751  HA  ASN   118      52.898  53.558  41.035  1.00  0.00           H
ATOM   1752  CB  ASN   118      54.691  54.225  41.636  1.00  0.00           C
ATOM   1753  HB2 ASN   118      54.410  55.058  40.991  1.00  0.00           H
ATOM   1754  HB3 ASN   118      54.338  54.543  42.617  1.00  0.00           H
ATOM   1755  CG  ASN   118      56.179  54.029  41.840  1.00  0.00           C
ATOM   1756  OD1 ASN   118      56.699  52.856  41.762  1.00  0.00           O
ATOM   1757  ND2 ASN   118      56.898  55.057  42.215  1.00  0.00           N
ATOM   1758 HD21 ASN   118      57.892  55.013  42.392  1.00  0.00           H
ATOM   1759 HD22 ASN   118      56.440  55.875  42.590  1.00  0.00           H
ATOM   1760  C   ASN   118      54.269  52.423  39.772  1.00  0.00           C
ATOM   1761  O   ASN   118      54.197  53.152  38.799  1.00  0.00           O
ATOM   1762  N   GLY   119      54.562  51.107  39.729  1.00  0.00           N
ATOM   1763  H   GLY   119      54.362  50.604  40.581  1.00  0.00           H
ATOM   1764  CA  GLY   119      55.193  50.559  38.521  1.00  0.00           C
ATOM   1765  HA2 GLY   119      54.620  50.860  37.643  1.00  0.00           H
ATOM   1766  HA3 GLY   119      56.223  50.910  38.463  1.00  0.00           H
ATOM   1767  C   GLY   119      55.373  49.020  38.486  1.00  0.00           C
ATOM   1768  O   GLY   119      56.304  48.531  37.850  1.00  0.00           O
ATOM   1769  N   ALA   120      54.447  48.348  39.100  1.00  0.00           N
ATOM   1770  H   ALA   120      53.673  48.830  39.536  1.00  0.00           H
ATOM   1771  CA  ALA   120      54.301  46.930  39.044  1.00  0.00           C
ATOM   1772  HA  ALA   120      55.116  46.480  39.612  1.00  0.00           H
ATOM   1773  CB  ALA   120      52.956  46.675  39.833  1.00  0.00           C
ATOM   1774  HB1 ALA   120      52.841  45.658  40.208  1.00  0.00           H
ATOM   1775  HB2 ALA   120      53.041  47.229  40.767  1.00  0.00           H
ATOM   1776  HB3 ALA   120      52.098  46.951  39.220  1.00  0.00           H
ATOM   1777  C   ALA   120      54.120  46.320  37.648  1.00  0.00           C
ATOM   1778  O   ALA   120      53.755  46.989  36.629  1.00  0.00           O
ATOM   1779  N   VAL   121      54.434  44.989  37.532  1.00  0.00           N
ATOM   1780  H   VAL   121      54.618  44.333  38.277  1.00  0.00           H
ATOM   1781  CA  VAL   121      54.293  44.264  36.244  1.00  0.00           C
ATOM   1782  HA  VAL   121      53.828  44.970  35.558  1.00  0.00           H
ATOM   1783  CB  VAL   121      55.695  43.951  35.631  1.00  0.00           C
ATOM   1784  HB  VAL   121      55.498  43.158  34.909  1.00  0.00           H
ATOM   1785  CG1 VAL   121      56.162  45.132  34.783  1.00  0.00           C
ATOM   1786 HG11 VAL   121      56.280  46.025  35.396  1.00  0.00           H
ATOM   1787 HG12 VAL   121      57.136  44.834  34.394  1.00  0.00           H
ATOM   1788 HG13 VAL   121      55.437  45.230  33.976  1.00  0.00           H
ATOM   1789  CG2 VAL   121      56.818  43.684  36.710  1.00  0.00           C
ATOM   1790 HG21 VAL   121      56.965  44.633  37.226  1.00  0.00           H
ATOM   1791 HG22 VAL   121      56.493  42.871  37.360  1.00  0.00           H
ATOM   1792 HG23 VAL   121      57.784  43.468  36.256  1.00  0.00           H
ATOM   1793  C   VAL   121      53.403  43.104  36.368  1.00  0.00           C
ATOM   1794  O   VAL   121      53.651  42.278  37.213  1.00  0.00           O
ATOM   1795  N   ALA   122      52.533  42.929  35.339  1.00  0.00           N
ATOM   1796  H   ALA   122      52.518  43.603  34.587  1.00  0.00           H
ATOM   1797  CA  ALA   122      51.895  41.666  35.117  1.00  0.00           C
ATOM   1798  HA  ALA   122      51.639  41.210  36.073  1.00  0.00           H
ATOM   1799  CB  ALA   122      50.687  41.801  34.204  1.00  0.00           C
ATOM   1800  HB1 ALA   122      49.793  42.120  34.739  1.00  0.00           H
ATOM   1801  HB2 ALA   122      50.896  42.502  33.396  1.00  0.00           H
ATOM   1802  HB3 ALA   122      50.347  40.858  33.777  1.00  0.00           H
ATOM   1803  C   ALA   122      52.934  40.830  34.376  1.00  0.00           C
ATOM   1804  O   ALA   122      53.110  40.960  33.153  1.00  0.00           O
ATOM   1805  N   VAL   123      53.619  39.981  35.091  1.00  0.00           N
ATOM   1806  H   VAL   123      53.330  39.884  36.053  1.00  0.00           H
ATOM   1807  CA  VAL   123      54.449  38.930  34.508  1.00  0.00           C
ATOM   1808  HA  VAL   123      54.834  39.268  33.545  1.00  0.00           H
ATOM   1809  CB  VAL   123      55.671  38.675  35.425  1.00  0.00           C
ATOM   1810  HB  VAL   123      55.308  38.458  36.430  1.00  0.00           H
ATOM   1811  CG1 VAL   123      56.595  37.567  35.008  1.00  0.00           C
ATOM   1812 HG11 VAL   123      56.873  37.886  34.004  1.00  0.00           H
ATOM   1813 HG12 VAL   123      57.395  37.389  35.726  1.00  0.00           H
ATOM   1814 HG13 VAL   123      56.025  36.642  34.919  1.00  0.00           H
ATOM   1815  CG2 VAL   123      56.500  39.915  35.457  1.00  0.00           C
ATOM   1816 HG21 VAL   123      56.600  40.382  34.478  1.00  0.00           H
ATOM   1817 HG22 VAL   123      55.907  40.677  35.965  1.00  0.00           H
ATOM   1818 HG23 VAL   123      57.519  39.750  35.808  1.00  0.00           H
ATOM   1819  C   VAL   123      53.614  37.647  34.262  1.00  0.00           C
ATOM   1820  O   VAL   123      52.931  37.102  35.156  1.00  0.00           O
ATOM   1821  N   LEU   124      53.727  37.094  33.066  1.00  0.00           N
ATOM   1822  H   LEU   124      54.428  37.442  32.428  1.00  0.00           H
ATOM   1823  CA  LEU   124      53.052  35.950  32.547  1.00  0.00           C
ATOM   1824  HA  LEU   124      52.150  35.602  33.052  1.00  0.00           H
ATOM   1825  CB  LEU   124      52.558  36.259  31.143  1.00  0.00           C
ATOM   1826  HB2 LEU   124      53.350  36.556  30.455  1.00  0.00           H
ATOM   1827  HB3 LEU   124      52.097  35.304  30.892  1.00  0.00           H
ATOM   1828  CG  LEU   124      51.477  37.382  31.006  1.00  0.00           C
ATOM   1829  HG  LEU   124      50.930  37.495  31.942  1.00  0.00           H
ATOM   1830  CD1 LEU   124      52.032  38.733  30.764  1.00  0.00           C
ATOM   1831 HD11 LEU   124      52.502  38.731  29.781  1.00  0.00           H
ATOM   1832 HD12 LEU   124      51.245  39.485  30.823  1.00  0.00           H
ATOM   1833 HD13 LEU   124      52.690  38.898  31.618  1.00  0.00           H
ATOM   1834  CD2 LEU   124      50.542  37.080  29.795  1.00  0.00           C
ATOM   1835 HD21 LEU   124      51.116  36.935  28.880  1.00  0.00           H
ATOM   1836 HD22 LEU   124      49.933  36.179  29.853  1.00  0.00           H
ATOM   1837 HD23 LEU   124      49.734  37.802  29.681  1.00  0.00           H
ATOM   1838  C   LEU   124      54.048  34.746  32.654  1.00  0.00           C
ATOM   1839  O   LEU   124      55.195  34.934  32.353  1.00  0.00           O
ATOM   1840  N   LYS   125      53.634  33.545  33.142  1.00  0.00           N
ATOM   1841  H   LYS   125      52.753  33.515  33.633  1.00  0.00           H
ATOM   1842  CA  LYS   125      54.333  32.232  33.092  1.00  0.00           C
ATOM   1843  HA  LYS   125      55.212  32.324  32.453  1.00  0.00           H
ATOM   1844  CB  LYS   125      54.715  31.764  34.499  1.00  0.00           C
ATOM   1845  HB2 LYS   125      53.822  31.648  35.114  1.00  0.00           H
ATOM   1846  HB3 LYS   125      55.334  30.869  34.431  1.00  0.00           H
ATOM   1847  CG  LYS   125      55.518  32.763  35.365  1.00  0.00           C
ATOM   1848  HG2 LYS   125      56.344  33.145  34.766  1.00  0.00           H
ATOM   1849  HG3 LYS   125      54.831  33.562  35.641  1.00  0.00           H
ATOM   1850  CD  LYS   125      56.192  32.137  36.567  1.00  0.00           C
ATOM   1851  HD2 LYS   125      55.436  31.613  37.153  1.00  0.00           H
ATOM   1852  HD3 LYS   125      56.900  31.377  36.235  1.00  0.00           H
ATOM   1853  CE  LYS   125      57.093  33.141  37.297  1.00  0.00           C
ATOM   1854  HE2 LYS   125      57.945  33.489  36.713  1.00  0.00           H
ATOM   1855  HE3 LYS   125      56.544  34.032  37.604  1.00  0.00           H
ATOM   1856  NZ  LYS   125      57.640  32.499  38.547  1.00  0.00           N
ATOM   1857  HZ1 LYS   125      58.330  31.833  38.229  1.00  0.00           H
ATOM   1858  HZ2 LYS   125      58.120  33.143  39.160  1.00  0.00           H
ATOM   1859  HZ3 LYS   125      56.877  31.976  38.952  1.00  0.00           H
ATOM   1860  C   LYS   125      53.537  31.110  32.511  1.00  0.00           C
ATOM   1861  O   LYS   125      52.414  30.882  32.909  1.00  0.00           O
ATOM   1862  N   TYR   126      54.186  30.292  31.662  1.00  0.00           N
ATOM   1863  H   TYR   126      55.141  30.483  31.390  1.00  0.00           H
ATOM   1864  CA  TYR   126      53.644  29.159  30.935  1.00  0.00           C
ATOM   1865  HA  TYR   126      52.673  28.785  31.259  1.00  0.00           H
ATOM   1866  CB  TYR   126      53.363  29.668  29.477  1.00  0.00           C
ATOM   1867  HB2 TYR   126      52.713  30.537  29.583  1.00  0.00           H
ATOM   1868  HB3 TYR   126      54.305  29.924  28.991  1.00  0.00           H
ATOM   1869  CG  TYR   126      52.680  28.682  28.564  1.00  0.00           C
ATOM   1870  CD1 TYR   126      53.374  27.942  27.561  1.00  0.00           C
ATOM   1871  HD1 TYR   126      54.425  28.186  27.583  1.00  0.00           H
ATOM   1872  CE1 TYR   126      52.731  27.019  26.708  1.00  0.00           C
ATOM   1873  HE1 TYR   126      53.385  26.377  26.138  1.00  0.00           H
ATOM   1874  CZ  TYR   126      51.333  26.870  26.803  1.00  0.00           C
ATOM   1875  OH  TYR   126      50.744  25.824  26.248  1.00  0.00           O
ATOM   1876  HH  TYR   126      49.836  26.005  25.997  1.00  0.00           H
ATOM   1877  CE2 TYR   126      50.652  27.627  27.784  1.00  0.00           C
ATOM   1878  HE2 TYR   126      49.600  27.476  27.974  1.00  0.00           H
ATOM   1879  CD2 TYR   126      51.314  28.481  28.692  1.00  0.00           C
ATOM   1880  HD2 TYR   126      50.795  29.055  29.446  1.00  0.00           H
ATOM   1881  C   TYR   126      54.702  28.099  31.070  1.00  0.00           C
ATOM   1882  O   TYR   126      55.888  28.266  30.708  1.00  0.00           O
ATOM   1883  N   ASN   127      54.208  26.930  31.461  1.00  0.00           N
ATOM   1884  H   ASN   127      53.207  27.028  31.556  1.00  0.00           H
ATOM   1885  CA  ASN   127      54.801  25.615  31.616  1.00  0.00           C
ATOM   1886  HA  ASN   127      54.067  25.066  32.206  1.00  0.00           H
ATOM   1887  CB  ASN   127      54.980  24.920  30.226  1.00  0.00           C
ATOM   1888  HB2 ASN   127      54.150  25.167  29.563  1.00  0.00           H
ATOM   1889  HB3 ASN   127      55.909  25.251  29.760  1.00  0.00           H
ATOM   1890  CG  ASN   127      55.030  23.433  30.379  1.00  0.00           C
ATOM   1891  OD1 ASN   127      54.826  22.810  31.411  1.00  0.00           O
ATOM   1892  ND2 ASN   127      55.216  22.701  29.340  1.00  0.00           N
ATOM   1893 HD21 ASN   127      55.383  21.710  29.431  1.00  0.00           H
ATOM   1894 HD22 ASN   127      55.348  23.076  28.412  1.00  0.00           H
ATOM   1895  C   ASN   127      56.059  25.653  32.526  1.00  0.00           C
ATOM   1896  O   ASN   127      57.011  24.911  32.389  1.00  0.00           O
ATOM   1897  N   GLY   128      56.077  26.685  33.395  1.00  0.00           N
ATOM   1898  H   GLY   128      55.282  27.309  33.391  1.00  0.00           H
ATOM   1899  CA  GLY   128      57.102  26.927  34.381  1.00  0.00           C
ATOM   1900  HA2 GLY   128      56.607  26.753  35.336  1.00  0.00           H
ATOM   1901  HA3 GLY   128      57.907  26.198  34.285  1.00  0.00           H
ATOM   1902  C   GLY   128      57.729  28.306  34.267  1.00  0.00           C
ATOM   1903  O   GLY   128      58.271  28.772  35.292  1.00  0.00           O
ATOM   1904  N   ILE   129      57.702  28.901  33.094  1.00  0.00           N
ATOM   1905  H   ILE   129      57.119  28.429  32.417  1.00  0.00           H
ATOM   1906  CA  ILE   129      58.643  29.864  32.640  1.00  0.00           C
ATOM   1907  HA  ILE   129      59.507  30.127  33.249  1.00  0.00           H
ATOM   1908  CB  ILE   129      59.295  29.285  31.285  1.00  0.00           C
ATOM   1909  HB  ILE   129      58.390  29.214  30.682  1.00  0.00           H
ATOM   1910  CG2 ILE   129      60.249  30.222  30.441  1.00  0.00           C
ATOM   1911 HG21 ILE   129      61.091  30.590  31.030  1.00  0.00           H
ATOM   1912 HG22 ILE   129      60.639  29.584  29.649  1.00  0.00           H
ATOM   1913 HG23 ILE   129      59.746  31.030  29.910  1.00  0.00           H
ATOM   1914  CG1 ILE   129      60.001  27.901  31.548  1.00  0.00           C
ATOM   1915 HG12 ILE   129      61.070  27.998  31.744  1.00  0.00           H
ATOM   1916 HG13 ILE   129      59.537  27.267  32.304  1.00  0.00           H
ATOM   1917  CD1 ILE   129      59.696  26.992  30.313  1.00  0.00           C
ATOM   1918 HD11 ILE   129      59.863  25.940  30.544  1.00  0.00           H
ATOM   1919 HD12 ILE   129      58.648  27.081  30.026  1.00  0.00           H
ATOM   1920 HD13 ILE   129      60.367  27.286  29.505  1.00  0.00           H
ATOM   1921  C   ILE   129      57.946  31.118  32.237  1.00  0.00           C
ATOM   1922  O   ILE   129      56.903  31.099  31.635  1.00  0.00           O
ATOM   1923  N   ILE   130      58.634  32.232  32.572  1.00  0.00           N
ATOM   1924  H   ILE   130      59.550  32.149  32.989  1.00  0.00           H
ATOM   1925  CA  ILE   130      58.231  33.624  32.219  1.00  0.00           C
ATOM   1926  HA  ILE   130      57.266  33.796  32.696  1.00  0.00           H
ATOM   1927  CB  ILE   130      59.145  34.700  32.892  1.00  0.00           C
ATOM   1928  HB  ILE   130      60.178  34.455  32.646  1.00  0.00           H
ATOM   1929  CG2 ILE   130      58.911  36.108  32.265  1.00  0.00           C
ATOM   1930 HG21 ILE   130      57.928  36.421  32.619  1.00  0.00           H
ATOM   1931 HG22 ILE   130      59.615  36.789  32.743  1.00  0.00           H
ATOM   1932 HG23 ILE   130      59.108  36.127  31.194  1.00  0.00           H
ATOM   1933  CG1 ILE   130      59.092  34.690  34.464  1.00  0.00           C
ATOM   1934 HG12 ILE   130      58.040  34.947  34.586  1.00  0.00           H
ATOM   1935 HG13 ILE   130      59.238  33.692  34.878  1.00  0.00           H
ATOM   1936  CD1 ILE   130      60.081  35.671  35.181  1.00  0.00           C
ATOM   1937 HD11 ILE   130      59.562  36.596  35.432  1.00  0.00           H
ATOM   1938 HD12 ILE   130      60.326  35.227  36.147  1.00  0.00           H
ATOM   1939 HD13 ILE   130      60.976  35.859  34.590  1.00  0.00           H
ATOM   1940  C   ILE   130      58.231  33.795  30.741  1.00  0.00           C
ATOM   1941  O   ILE   130      59.245  33.619  30.045  1.00  0.00           O
ATOM   1942  N   THR   131      57.018  34.041  30.267  1.00  0.00           N
ATOM   1943  H   THR   131      56.276  34.166  30.940  1.00  0.00           H
ATOM   1944  CA  THR   131      56.763  33.882  28.796  1.00  0.00           C
ATOM   1945  HA  THR   131      57.638  33.645  28.191  1.00  0.00           H
ATOM   1946  CB  THR   131      55.849  32.718  28.482  1.00  0.00           C
ATOM   1947  HB  THR   131      54.865  32.831  28.937  1.00  0.00           H
ATOM   1948  CG2 THR   131      55.516  32.588  27.047  1.00  0.00           C
ATOM   1949 HG21 THR   131      55.251  31.570  26.761  1.00  0.00           H
ATOM   1950 HG22 THR   131      54.777  33.346  26.787  1.00  0.00           H
ATOM   1951 HG23 THR   131      56.406  32.844  26.470  1.00  0.00           H
ATOM   1952  OG1 THR   131      56.494  31.540  28.903  1.00  0.00           O
ATOM   1953  HG1 THR   131      56.617  31.674  29.845  1.00  0.00           H
ATOM   1954  C   THR   131      56.424  35.266  28.203  1.00  0.00           C
ATOM   1955  O   THR   131      56.761  35.455  27.021  1.00  0.00           O
ATOM   1956  N   ASP   132      55.919  36.243  28.996  1.00  0.00           N
ATOM   1957  H   ASP   132      55.656  35.973  29.933  1.00  0.00           H
ATOM   1958  CA  ASP   132      55.625  37.661  28.527  1.00  0.00           C
ATOM   1959  HA  ASP   132      56.481  38.054  27.980  1.00  0.00           H
ATOM   1960  CB  ASP   132      54.395  37.612  27.645  1.00  0.00           C
ATOM   1961  HB2 ASP   132      54.260  36.677  27.101  1.00  0.00           H
ATOM   1962  HB3 ASP   132      53.589  37.495  28.371  1.00  0.00           H
ATOM   1963  CG  ASP   132      54.214  38.877  26.793  1.00  0.00           C
ATOM   1964  OD1 ASP   132      55.196  39.590  26.721  1.00  0.00           O
ATOM   1965  OD2 ASP   132      53.227  39.075  26.080  1.00  0.00           O
ATOM   1966  C   ASP   132      55.462  38.626  29.705  1.00  0.00           C
ATOM   1967  O   ASP   132      55.546  38.093  30.785  1.00  0.00           O
ATOM   1968  N   THR   133      55.248  39.925  29.542  1.00  0.00           N
ATOM   1969  H   THR   133      54.987  40.175  28.599  1.00  0.00           H
ATOM   1970  CA  THR   133      55.198  41.025  30.531  1.00  0.00           C
ATOM   1971  HA  THR   133      54.766  40.660  31.463  1.00  0.00           H
ATOM   1972  CB  THR   133      56.644  41.364  30.908  1.00  0.00           C
ATOM   1973  HB  THR   133      57.163  41.689  30.006  1.00  0.00           H
ATOM   1974  CG2 THR   133      56.572  42.403  31.952  1.00  0.00           C
ATOM   1975 HG21 THR   133      56.456  43.418  31.571  1.00  0.00           H
ATOM   1976 HG22 THR   133      55.723  42.301  32.627  1.00  0.00           H
ATOM   1977 HG23 THR   133      57.396  42.391  32.666  1.00  0.00           H
ATOM   1978  OG1 THR   133      57.182  40.253  31.501  1.00  0.00           O
ATOM   1979  HG1 THR   133      56.807  39.464  31.103  1.00  0.00           H
ATOM   1980  C   THR   133      54.321  42.220  30.065  1.00  0.00           C
ATOM   1981  O   THR   133      54.567  42.690  28.961  1.00  0.00           O
ATOM   1982  N   ILE   134      53.415  42.688  30.961  1.00  0.00           N
ATOM   1983  H   ILE   134      53.251  42.166  31.810  1.00  0.00           H
ATOM   1984  CA  ILE   134      52.487  43.797  30.737  1.00  0.00           C
ATOM   1985  HA  ILE   134      52.776  44.247  29.787  1.00  0.00           H
ATOM   1986  CB  ILE   134      51.072  43.168  30.536  1.00  0.00           C
ATOM   1987  HB  ILE   134      50.938  42.327  31.217  1.00  0.00           H
ATOM   1988  CG2 ILE   134      49.964  44.233  30.907  1.00  0.00           C
ATOM   1989 HG21 ILE   134      50.218  45.132  30.344  1.00  0.00           H
ATOM   1990 HG22 ILE   134      49.008  43.841  30.563  1.00  0.00           H
ATOM   1991 HG23 ILE   134      49.938  44.480  31.968  1.00  0.00           H
ATOM   1992  CG1 ILE   134      50.746  42.559  29.163  1.00  0.00           C
ATOM   1993 HG12 ILE   134      51.412  41.728  28.930  1.00  0.00           H
ATOM   1994 HG13 ILE   134      49.820  41.993  29.267  1.00  0.00           H
ATOM   1995  CD1 ILE   134      50.823  43.438  27.896  1.00  0.00           C
ATOM   1996 HD11 ILE   134      50.425  42.943  27.009  1.00  0.00           H
ATOM   1997 HD12 ILE   134      50.145  44.258  28.134  1.00  0.00           H
ATOM   1998 HD13 ILE   134      51.828  43.780  27.652  1.00  0.00           H
ATOM   1999  C   ILE   134      52.597  44.785  31.969  1.00  0.00           C
ATOM   2000  O   ILE   134      52.829  44.442  33.152  1.00  0.00           O
ATOM   2001  N   LYS   135      52.429  46.045  31.642  1.00  0.00           N
ATOM   2002  H   LYS   135      52.212  46.097  30.656  1.00  0.00           H
ATOM   2003  CA  LYS   135      52.987  47.236  32.289  1.00  0.00           C
ATOM   2004  HA  LYS   135      53.703  47.023  33.084  1.00  0.00           H
ATOM   2005  CB  LYS   135      53.914  47.919  31.246  1.00  0.00           C
ATOM   2006  HB2 LYS   135      53.453  48.035  30.265  1.00  0.00           H
ATOM   2007  HB3 LYS   135      54.132  48.926  31.600  1.00  0.00           H
ATOM   2008  CG  LYS   135      55.236  47.141  31.065  1.00  0.00           C
ATOM   2009  HG2 LYS   135      55.792  47.283  31.991  1.00  0.00           H
ATOM   2010  HG3 LYS   135      55.022  46.074  31.011  1.00  0.00           H
ATOM   2011  CD  LYS   135      56.149  47.733  29.968  1.00  0.00           C
ATOM   2012  HD2 LYS   135      57.096  47.194  29.975  1.00  0.00           H
ATOM   2013  HD3 LYS   135      55.653  47.577  29.010  1.00  0.00           H
ATOM   2014  CE  LYS   135      56.456  49.216  30.201  1.00  0.00           C
ATOM   2015  HE2 LYS   135      55.492  49.700  30.037  1.00  0.00           H
ATOM   2016  HE3 LYS   135      56.733  49.402  31.238  1.00  0.00           H
ATOM   2017  NZ  LYS   135      57.396  49.742  29.195  1.00  0.00           N
ATOM   2018  HZ1 LYS   135      57.230  49.382  28.266  1.00  0.00           H
ATOM   2019  HZ2 LYS   135      57.307  50.749  29.186  1.00  0.00           H
ATOM   2020  HZ3 LYS   135      58.327  49.379  29.333  1.00  0.00           H
ATOM   2021  C   LYS   135      51.915  48.185  32.984  1.00  0.00           C
ATOM   2022  O   LYS   135      50.739  47.947  32.829  1.00  0.00           O
ATOM   2023  N   SER   136      52.355  49.088  33.861  1.00  0.00           N
ATOM   2024  H   SER   136      53.276  49.013  34.269  1.00  0.00           H
ATOM   2025  CA  SER   136      51.504  49.928  34.636  1.00  0.00           C
ATOM   2026  HA  SER   136      50.599  49.358  34.841  1.00  0.00           H
ATOM   2027  CB  SER   136      52.049  50.325  36.012  1.00  0.00           C
ATOM   2028  HB2 SER   136      52.162  49.365  36.515  1.00  0.00           H
ATOM   2029  HB3 SER   136      53.022  50.775  35.814  1.00  0.00           H
ATOM   2030  OG  SER   136      51.200  51.172  36.719  1.00  0.00           O
ATOM   2031  HG  SER   136      50.289  50.893  36.602  1.00  0.00           H
ATOM   2032  C   SER   136      51.067  51.186  33.856  1.00  0.00           C
ATOM   2033  O   SER   136      51.948  51.949  33.353  1.00  0.00           O
ATOM   2034  N   TRP   137      49.722  51.434  33.606  1.00  0.00           N
ATOM   2035  H   TRP   137      49.226  50.745  34.154  1.00  0.00           H
ATOM   2036  CA  TRP   137      49.269  52.524  32.682  1.00  0.00           C
ATOM   2037  HA  TRP   137      50.101  52.837  32.050  1.00  0.00           H
ATOM   2038  CB  TRP   137      48.180  52.075  31.686  1.00  0.00           C
ATOM   2039  HB2 TRP   137      47.795  52.930  31.131  1.00  0.00           H
ATOM   2040  HB3 TRP   137      48.637  51.382  30.980  1.00  0.00           H
ATOM   2041  CG  TRP   137      47.007  51.299  32.202  1.00  0.00           C
ATOM   2042  CD1 TRP   137      45.830  51.873  32.628  1.00  0.00           C
ATOM   2043  HD1 TRP   137      45.661  52.939  32.668  1.00  0.00           H
ATOM   2044  NE1 TRP   137      44.985  50.878  32.982  1.00  0.00           N
ATOM   2045  HE1 TRP   137      44.125  51.072  33.475  1.00  0.00           H
ATOM   2046  CE2 TRP   137      45.477  49.661  32.738  1.00  0.00           C
ATOM   2047  CZ2 TRP   137      45.104  48.332  33.001  1.00  0.00           C
ATOM   2048  HZ2 TRP   137      44.121  48.112  33.392  1.00  0.00           H
ATOM   2049  CH2 TRP   137      45.905  47.213  32.713  1.00  0.00           C
ATOM   2050  HH2 TRP   137      45.515  46.239  32.970  1.00  0.00           H
ATOM   2051  CZ3 TRP   137      47.195  47.501  32.216  1.00  0.00           C
ATOM   2052  HZ3 TRP   137      47.929  46.721  32.079  1.00  0.00           H
ATOM   2053  CE3 TRP   137      47.639  48.829  31.973  1.00  0.00           C
ATOM   2054  HE3 TRP   137      48.586  49.031  31.495  1.00  0.00           H
ATOM   2055  CD2 TRP   137      46.840  49.903  32.239  1.00  0.00           C
ATOM   2056  C   TRP   137      48.860  53.723  33.482  1.00  0.00           C
ATOM   2057  O   TRP   137      48.837  54.822  32.974  1.00  0.00           O
ATOM   2058  N   ARG   138      48.515  53.551  34.804  1.00  0.00           N
ATOM   2059  H   ARG   138      48.395  52.593  35.102  1.00  0.00           H
ATOM   2060  CA  ARG   138      48.054  54.570  35.659  1.00  0.00           C
ATOM   2061  HA  ARG   138      48.373  55.536  35.268  1.00  0.00           H
ATOM   2062  CB  ARG   138      46.528  54.488  35.730  1.00  0.00           C
ATOM   2063  HB2 ARG   138      46.080  54.384  34.741  1.00  0.00           H
ATOM   2064  HB3 ARG   138      46.168  53.638  36.307  1.00  0.00           H
ATOM   2065  CG  ARG   138      45.831  55.601  36.556  1.00  0.00           C
ATOM   2066  HG2 ARG   138      45.985  55.461  37.626  1.00  0.00           H
ATOM   2067  HG3 ARG   138      46.153  56.636  36.439  1.00  0.00           H
ATOM   2068  CD  ARG   138      44.315  55.518  36.291  1.00  0.00           C
ATOM   2069  HD2 ARG   138      44.032  54.483  36.100  1.00  0.00           H
ATOM   2070  HD3 ARG   138      43.772  55.906  37.154  1.00  0.00           H
ATOM   2071  NE  ARG   138      43.881  56.378  35.144  1.00  0.00           N
ATOM   2072  HE  ARG   138      44.387  56.260  34.278  1.00  0.00           H
ATOM   2073  CZ  ARG   138      43.155  57.444  35.150  1.00  0.00           C
ATOM   2074  NH1 ARG   138      42.459  57.913  36.176  1.00  0.00           N
ATOM   2075 HH11 ARG   138      42.324  57.459  37.066  1.00  0.00           H
ATOM   2076 HH12 ARG   138      41.822  58.679  36.007  1.00  0.00           H
ATOM   2077  NH2 ARG   138      43.120  58.255  34.084  1.00  0.00           N
ATOM   2078 HH21 ARG   138      43.526  57.931  33.218  1.00  0.00           H
ATOM   2079 HH22 ARG   138      42.494  59.048  34.078  1.00  0.00           H
ATOM   2080  C   ARG   138      48.797  54.599  37.039  1.00  0.00           C
ATOM   2081  O   ARG   138      48.526  55.482  37.912  1.00  0.00           O
ATOM   2082  N   ASN   139      49.805  53.724  37.242  1.00  0.00           N
ATOM   2083  H   ASN   139      49.962  53.054  36.502  1.00  0.00           H
ATOM   2084  CA  ASN   139      50.854  53.958  38.330  1.00  0.00           C
ATOM   2085  HA  ASN   139      51.616  53.196  38.165  1.00  0.00           H
ATOM   2086  CB  ASN   139      51.671  55.246  38.106  1.00  0.00           C
ATOM   2087  HB2 ASN   139      51.025  56.115  38.228  1.00  0.00           H
ATOM   2088  HB3 ASN   139      52.501  55.203  38.811  1.00  0.00           H
ATOM   2089  CG  ASN   139      52.178  55.296  36.731  1.00  0.00           C
ATOM   2090  OD1 ASN   139      51.682  55.942  35.821  1.00  0.00           O
ATOM   2091  ND2 ASN   139      53.201  54.502  36.478  1.00  0.00           N
ATOM   2092 HD21 ASN   139      53.649  54.645  35.584  1.00  0.00           H
ATOM   2093 HD22 ASN   139      53.554  53.942  37.242  1.00  0.00           H
ATOM   2094  C   ASN   139      50.319  53.909  39.773  1.00  0.00           C
ATOM   2095  O   ASN   139      50.637  54.712  40.598  1.00  0.00           O
ATOM   2096  N   ASN   140      49.247  53.076  39.944  1.00  0.00           N
ATOM   2097  H   ASN   140      48.985  52.434  39.208  1.00  0.00           H
ATOM   2098  CA  ASN   140      48.515  52.867  41.238  1.00  0.00           C
ATOM   2099  HA  ASN   140      49.294  53.020  41.984  1.00  0.00           H
ATOM   2100  CB  ASN   140      47.579  54.060  41.449  1.00  0.00           C
ATOM   2101  HB2 ASN   140      48.047  55.017  41.679  1.00  0.00           H
ATOM   2102  HB3 ASN   140      46.969  54.153  40.549  1.00  0.00           H
ATOM   2103  CG  ASN   140      46.693  53.934  42.689  1.00  0.00           C
ATOM   2104  OD1 ASN   140      47.054  53.377  43.733  1.00  0.00           O
ATOM   2105  ND2 ASN   140      45.570  54.578  42.658  1.00  0.00           N
ATOM   2106 HD21 ASN   140      45.161  54.672  43.576  1.00  0.00           H
ATOM   2107 HD22 ASN   140      45.391  55.207  41.889  1.00  0.00           H
ATOM   2108  C   ASN   140      47.817  51.433  41.349  1.00  0.00           C
ATOM   2109  O   ASN   140      46.690  51.256  41.102  1.00  0.00           O
ATOM   2110  N   ILE   141      48.716  50.420  41.569  1.00  0.00           N
ATOM   2111  H   ILE   141      49.710  50.586  41.505  1.00  0.00           H
ATOM   2112  CA  ILE   141      48.394  49.001  41.849  1.00  0.00           C
ATOM   2113  HA  ILE   141      49.320  48.458  42.039  1.00  0.00           H
ATOM   2114  CB  ILE   141      47.633  48.865  43.189  1.00  0.00           C
ATOM   2115  HB  ILE   141      46.760  49.509  43.075  1.00  0.00           H
ATOM   2116  CG2 ILE   141      47.137  47.459  43.505  1.00  0.00           C
ATOM   2117 HG21 ILE   141      46.357  47.552  44.260  1.00  0.00           H
ATOM   2118 HG22 ILE   141      46.675  46.986  42.637  1.00  0.00           H
ATOM   2119 HG23 ILE   141      48.003  46.832  43.718  1.00  0.00           H
ATOM   2120  CG1 ILE   141      48.549  49.452  44.288  1.00  0.00           C
ATOM   2121 HG12 ILE   141      49.257  48.686  44.603  1.00  0.00           H
ATOM   2122 HG13 ILE   141      49.063  50.334  43.908  1.00  0.00           H
ATOM   2123  CD1 ILE   141      47.708  49.768  45.543  1.00  0.00           C
ATOM   2124 HD11 ILE   141      47.689  48.838  46.112  1.00  0.00           H
ATOM   2125 HD12 ILE   141      48.171  50.451  46.255  1.00  0.00           H
ATOM   2126 HD13 ILE   141      46.754  50.247  45.324  1.00  0.00           H
ATOM   2127  C   ILE   141      47.672  48.333  40.623  1.00  0.00           C
ATOM   2128  O   ILE   141      46.446  48.299  40.520  1.00  0.00           O
ATOM   2129  N   LEU   142      48.584  47.899  39.736  1.00  0.00           N
ATOM   2130  H   LEU   142      49.543  48.212  39.766  1.00  0.00           H
ATOM   2131  CA  LEU   142      48.118  47.103  38.585  1.00  0.00           C
ATOM   2132  HA  LEU   142      47.338  47.596  38.003  1.00  0.00           H
ATOM   2133  CB  LEU   142      49.394  46.825  37.783  1.00  0.00           C
ATOM   2134  HB2 LEU   142      49.858  47.798  37.620  1.00  0.00           H
ATOM   2135  HB3 LEU   142      50.077  46.227  38.386  1.00  0.00           H
ATOM   2136  CG  LEU   142      49.236  46.076  36.416  1.00  0.00           C
ATOM   2137  HG  LEU   142      48.885  45.052  36.539  1.00  0.00           H
ATOM   2138  CD1 LEU   142      48.245  46.708  35.583  1.00  0.00           C
ATOM   2139 HD11 LEU   142      47.234  46.624  35.985  1.00  0.00           H
ATOM   2140 HD12 LEU   142      48.353  47.792  35.536  1.00  0.00           H
ATOM   2141 HD13 LEU   142      48.299  46.300  34.574  1.00  0.00           H
ATOM   2142  CD2 LEU   142      50.567  45.980  35.680  1.00  0.00           C
ATOM   2143 HD21 LEU   142      51.402  45.719  36.332  1.00  0.00           H
ATOM   2144 HD22 LEU   142      50.509  45.285  34.843  1.00  0.00           H
ATOM   2145 HD23 LEU   142      50.966  46.920  35.298  1.00  0.00           H
ATOM   2146  C   LEU   142      47.442  45.855  39.159  1.00  0.00           C
ATOM   2147  O   LEU   142      48.026  45.282  40.102  1.00  0.00           O
ATOM   2148  N   ARG   143      46.213  45.376  38.742  1.00  0.00           N
ATOM   2149  H   ARG   143      45.729  45.964  38.078  1.00  0.00           H
ATOM   2150  CA  ARG   143      45.504  44.234  39.355  1.00  0.00           C
ATOM   2151  HA  ARG   143      46.287  43.567  39.716  1.00  0.00           H
ATOM   2152  CB  ARG   143      44.818  44.686  40.680  1.00  0.00           C
ATOM   2153  HB2 ARG   143      44.194  43.908  41.119  1.00  0.00           H
ATOM   2154  HB3 ARG   143      45.614  44.988  41.361  1.00  0.00           H
ATOM   2155  CG  ARG   143      43.869  45.838  40.419  1.00  0.00           C
ATOM   2156  HG2 ARG   143      44.372  46.635  39.872  1.00  0.00           H
ATOM   2157  HG3 ARG   143      42.972  45.512  39.892  1.00  0.00           H
ATOM   2158  CD  ARG   143      43.521  46.627  41.680  1.00  0.00           C
ATOM   2159  HD2 ARG   143      43.188  46.005  42.511  1.00  0.00           H
ATOM   2160  HD3 ARG   143      44.436  47.072  42.070  1.00  0.00           H
ATOM   2161  NE  ARG   143      42.415  47.574  41.460  1.00  0.00           N
ATOM   2162  HE  ARG   143      41.506  47.370  41.849  1.00  0.00           H
ATOM   2163  CZ  ARG   143      42.567  48.824  41.199  1.00  0.00           C
ATOM   2164  NH1 ARG   143      41.586  49.721  41.171  1.00  0.00           N
ATOM   2165 HH11 ARG   143      40.728  49.377  41.579  1.00  0.00           H
ATOM   2166 HH12 ARG   143      41.742  50.704  41.002  1.00  0.00           H
ATOM   2167  NH2 ARG   143      43.749  49.305  40.989  1.00  0.00           N
ATOM   2168 HH21 ARG   143      44.595  48.753  41.010  1.00  0.00           H
ATOM   2169 HH22 ARG   143      43.825  50.302  40.847  1.00  0.00           H
ATOM   2170  C   ARG   143      44.635  43.390  38.414  1.00  0.00           C
ATOM   2171  O   ARG   143      44.107  43.925  37.476  1.00  0.00           O
ATOM   2172  N   THR   144      44.614  42.067  38.622  1.00  0.00           N
ATOM   2173  H   THR   144      45.109  41.619  39.380  1.00  0.00           H
ATOM   2174  CA  THR   144      43.906  41.126  37.721  1.00  0.00           C
ATOM   2175  HA  THR   144      43.385  41.693  36.950  1.00  0.00           H
ATOM   2176  CB  THR   144      44.914  40.145  37.012  1.00  0.00           C
ATOM   2177  HB  THR   144      45.754  40.681  36.573  1.00  0.00           H
ATOM   2178  CG2 THR   144      45.473  39.122  37.996  1.00  0.00           C
ATOM   2179 HG21 THR   144      46.083  39.612  38.755  1.00  0.00           H
ATOM   2180 HG22 THR   144      44.678  38.631  38.558  1.00  0.00           H
ATOM   2181 HG23 THR   144      45.980  38.384  37.373  1.00  0.00           H
ATOM   2182  OG1 THR   144      44.223  39.434  36.004  1.00  0.00           O
ATOM   2183  HG1 THR   144      44.571  39.847  35.210  1.00  0.00           H
ATOM   2184  C   THR   144      42.696  40.455  38.463  1.00  0.00           C
ATOM   2185  O   THR   144      42.358  40.939  39.560  1.00  0.00           O
ATOM   2186  N   GLN   145      42.055  39.406  37.942  1.00  0.00           N
ATOM   2187  H   GLN   145      42.403  39.132  37.034  1.00  0.00           H
ATOM   2188  CA  GLN   145      40.816  38.788  38.272  1.00  0.00           C
ATOM   2189  HA  GLN   145      40.017  39.518  38.146  1.00  0.00           H
ATOM   2190  CB  GLN   145      40.590  37.658  37.252  1.00  0.00           C
ATOM   2191  HB2 GLN   145      41.229  36.793  37.429  1.00  0.00           H
ATOM   2192  HB3 GLN   145      39.619  37.257  37.541  1.00  0.00           H
ATOM   2193  CG  GLN   145      40.468  38.044  35.776  1.00  0.00           C
ATOM   2194  HG2 GLN   145      39.899  38.964  35.645  1.00  0.00           H
ATOM   2195  HG3 GLN   145      41.416  38.343  35.330  1.00  0.00           H
ATOM   2196  CD  GLN   145      40.102  36.798  34.847  1.00  0.00           C
ATOM   2197  OE1 GLN   145      40.847  36.499  33.898  1.00  0.00           O
ATOM   2198  NE2 GLN   145      39.054  36.135  35.242  1.00  0.00           N
ATOM   2199 HE21 GLN   145      38.721  36.440  36.145  1.00  0.00           H
ATOM   2200 HE22 GLN   145      39.038  35.211  34.834  1.00  0.00           H
ATOM   2201  C   GLN   145      40.610  38.135  39.620  1.00  0.00           C
ATOM   2202  O   GLN   145      39.507  38.133  40.173  1.00  0.00           O
ATOM   2203  N   GLU   146      41.662  37.596  40.275  1.00  0.00           N
ATOM   2204  H   GLU   146      42.607  37.662  39.922  1.00  0.00           H
ATOM   2205  CA  GLU   146      41.491  36.764  41.452  1.00  0.00           C
ATOM   2206  HA  GLU   146      42.459  36.329  41.701  1.00  0.00           H
ATOM   2207  CB  GLU   146      41.268  37.572  42.747  1.00  0.00           C
ATOM   2208  HB2 GLU   146      40.302  38.076  42.717  1.00  0.00           H
ATOM   2209  HB3 GLU   146      41.268  36.938  43.634  1.00  0.00           H
ATOM   2210  CG  GLU   146      42.195  38.736  42.929  1.00  0.00           C
ATOM   2211  HG2 GLU   146      41.980  39.470  42.152  1.00  0.00           H
ATOM   2212  HG3 GLU   146      42.101  39.214  43.904  1.00  0.00           H
ATOM   2213  CD  GLU   146      43.702  38.247  42.983  1.00  0.00           C
ATOM   2214  OE1 GLU   146      43.924  37.358  43.813  1.00  0.00           O
ATOM   2215  OE2 GLU   146      44.538  38.782  42.272  1.00  0.00           O
ATOM   2216  C   GLU   146      40.513  35.565  41.209  1.00  0.00           C
ATOM   2217  O   GLU   146      39.511  35.541  41.799  1.00  0.00           O
ATOM   2218  N   SER   147      40.733  34.798  40.058  1.00  0.00           N
ATOM   2219  H   SER   147      41.633  34.877  39.607  1.00  0.00           H
ATOM   2220  CA  SER   147      39.805  33.773  39.520  1.00  0.00           C
ATOM   2221  HA  SER   147      39.739  32.912  40.186  1.00  0.00           H
ATOM   2222  CB  SER   147      38.463  34.384  39.261  1.00  0.00           C
ATOM   2223  HB2 SER   147      38.592  35.357  38.785  1.00  0.00           H
ATOM   2224  HB3 SER   147      37.960  33.809  38.484  1.00  0.00           H
ATOM   2225  OG  SER   147      37.745  34.436  40.518  1.00  0.00           O
ATOM   2226  HG  SER   147      38.387  34.796  41.135  1.00  0.00           H
ATOM   2227  C   SER   147      40.398  33.284  38.185  1.00  0.00           C
ATOM   2228  O   SER   147      41.327  33.764  37.627  1.00  0.00           O
ATOM   2229  N   GLH   148      39.832  32.178  37.630  1.00  0.00           N
ATOM   2230  H   GLH   148      39.041  31.811  38.139  1.00  0.00           H
ATOM   2231  CA  GLH   148      40.162  31.593  36.377  1.00  0.00           C
ATOM   2232  HA  GLH   148      41.196  31.252  36.391  1.00  0.00           H
ATOM   2233  CB  GLH   148      39.208  30.363  36.085  1.00  0.00           C
ATOM   2234  HB2 GLH   148      39.388  29.711  36.938  1.00  0.00           H
ATOM   2235  HB3 GLH   148      38.172  30.703  36.095  1.00  0.00           H
ATOM   2236  CG  GLH   148      39.285  29.683  34.715  1.00  0.00           C
ATOM   2237  HG2 GLH   148      39.048  30.362  33.894  1.00  0.00           H
ATOM   2238  HG3 GLH   148      40.330  29.399  34.600  1.00  0.00           H
ATOM   2239  CD  GLH   148      38.460  28.409  34.583  1.00  0.00           C
ATOM   2240  OE1 GLH   148      37.532  28.062  35.350  1.00  0.00           O
ATOM   2241  OE2 GLH   148      39.056  27.582  33.689  1.00  0.00           O
ATOM   2242  HE2 GLH   148      38.539  26.783  33.555  1.00  0.00           H
ATOM   2243  C   GLH   148      40.030  32.597  35.195  1.00  0.00           C
ATOM   2244  O   GLH   148      38.943  33.187  34.911  1.00  0.00           O
ATOM   2245  N   CYX   149      41.084  32.609  34.363  1.00  0.00           N
ATOM   2246  H   CYX   149      41.932  32.139  34.646  1.00  0.00           H
ATOM   2247  CA  CYX   149      41.032  33.300  33.090  1.00  0.00           C
ATOM   2248  HA  CYX   149      40.548  34.271  33.194  1.00  0.00           H
ATOM   2249  CB  CYX   149      42.448  33.718  32.694  1.00  0.00           C
ATOM   2250  HB2 CYX   149      42.444  33.871  31.615  1.00  0.00           H
ATOM   2251  HB3 CYX   149      42.593  34.740  33.045  1.00  0.00           H
ATOM   2252  SG  CYX   149      43.845  32.629  33.246  1.00  0.00           S
ATOM   2253  C   CYX   149      40.340  32.447  32.032  1.00  0.00           C
ATOM   2254  O   CYX   149      40.398  31.218  32.047  1.00  0.00           O
ATOM   2255  N   ALA   150      39.582  33.125  31.182  1.00  0.00           N
ATOM   2256  H   ALA   150      39.598  34.130  31.078  1.00  0.00           H
ATOM   2257  CA  ALA   150      38.872  32.371  30.091  1.00  0.00           C
ATOM   2258  HA  ALA   150      38.349  31.499  30.486  1.00  0.00           H
ATOM   2259  CB  ALA   150      37.798  33.311  29.445  1.00  0.00           C
ATOM   2260  HB1 ALA   150      38.319  34.121  28.934  1.00  0.00           H
ATOM   2261  HB2 ALA   150      37.229  32.646  28.795  1.00  0.00           H
ATOM   2262  HB3 ALA   150      37.274  33.726  30.305  1.00  0.00           H
ATOM   2263  C   ALA   150      39.848  31.907  29.045  1.00  0.00           C
ATOM   2264  O   ALA   150      40.740  32.668  28.578  1.00  0.00           O
ATOM   2265  N   CYX   151      39.523  30.766  28.507  1.00  0.00           N
ATOM   2266  H   CYX   151      38.701  30.299  28.862  1.00  0.00           H
ATOM   2267  CA  CYX   151      40.225  30.151  27.350  1.00  0.00           C
ATOM   2268  HA  CYX   151      40.740  30.834  26.675  1.00  0.00           H
ATOM   2269  CB  CYX   151      41.301  29.144  27.835  1.00  0.00           C
ATOM   2270  HB2 CYX   151      40.913  28.274  28.365  1.00  0.00           H
ATOM   2271  HB3 CYX   151      41.803  28.794  26.933  1.00  0.00           H
ATOM   2272  SG  CYX   151      42.655  29.822  28.826  1.00  0.00           S
ATOM   2273  C   CYX   151      39.275  29.531  26.338  1.00  0.00           C
ATOM   2274  O   CYX   151      38.242  28.891  26.765  1.00  0.00           O
ATOM   2275  N   VAL   152      39.487  29.646  25.006  1.00  0.00           N
ATOM   2276  H   VAL   152      40.369  30.066  24.750  1.00  0.00           H
ATOM   2277  CA  VAL   152      38.646  29.146  23.867  1.00  0.00           C
ATOM   2278  HA  VAL   152      38.212  28.215  24.234  1.00  0.00           H
ATOM   2279  CB  VAL   152      37.526  30.161  23.502  1.00  0.00           C
ATOM   2280  HB  VAL   152      38.052  30.823  22.815  1.00  0.00           H
ATOM   2281  CG1 VAL   152      36.369  29.470  22.800  1.00  0.00           C
ATOM   2282 HG11 VAL   152      35.774  28.979  23.569  1.00  0.00           H
ATOM   2283 HG12 VAL   152      35.743  30.243  22.354  1.00  0.00           H
ATOM   2284 HG13 VAL   152      36.621  28.770  22.005  1.00  0.00           H
ATOM   2285  CG2 VAL   152      37.079  31.079  24.691  1.00  0.00           C
ATOM   2286 HG21 VAL   152      37.900  31.733  24.986  1.00  0.00           H
ATOM   2287 HG22 VAL   152      36.200  31.673  24.441  1.00  0.00           H
ATOM   2288 HG23 VAL   152      36.721  30.464  25.518  1.00  0.00           H
ATOM   2289  C   VAL   152      39.601  28.874  22.702  1.00  0.00           C
ATOM   2290  O   VAL   152      40.403  29.720  22.358  1.00  0.00           O
ATOM   2291  N   ASN   153      39.602  27.680  22.175  1.00  0.00           N
ATOM   2292  H   ASN   153      38.917  26.989  22.445  1.00  0.00           H
ATOM   2293  CA  ASN   153      40.461  27.245  21.078  1.00  0.00           C
ATOM   2294  HA  ASN   153      40.419  26.157  21.011  1.00  0.00           H
ATOM   2295  CB  ASN   153      39.959  27.911  19.769  1.00  0.00           C
ATOM   2296  HB2 ASN   153      39.963  29.000  19.759  1.00  0.00           H
ATOM   2297  HB3 ASN   153      40.597  27.506  18.983  1.00  0.00           H
ATOM   2298  CG  ASN   153      38.521  27.355  19.437  1.00  0.00           C
ATOM   2299  OD1 ASN   153      38.370  26.163  19.222  1.00  0.00           O
ATOM   2300  ND2 ASN   153      37.610  28.264  19.223  1.00  0.00           N
ATOM   2301 HD21 ASN   153      36.685  27.873  19.118  1.00  0.00           H
ATOM   2302 HD22 ASN   153      37.745  29.257  19.346  1.00  0.00           H
ATOM   2303  C   ASN   153      42.017  27.312  21.442  1.00  0.00           C
ATOM   2304  O   ASN   153      42.771  27.661  20.603  1.00  0.00           O
ATOM   2305  N   GLY   154      42.398  27.016  22.642  1.00  0.00           N
ATOM   2306  H   GLY   154      41.680  26.834  23.328  1.00  0.00           H
ATOM   2307  CA  GLY   154      43.807  27.189  23.128  1.00  0.00           C
ATOM   2308  HA2 GLY   154      43.968  26.748  24.113  1.00  0.00           H
ATOM   2309  HA3 GLY   154      44.459  26.757  22.370  1.00  0.00           H
ATOM   2310  C   GLY   154      44.243  28.638  23.284  1.00  0.00           C
ATOM   2311  O   GLY   154      45.366  28.819  23.808  1.00  0.00           O
ATOM   2312  N   SER   155      43.472  29.652  22.969  1.00  0.00           N
ATOM   2313  H   SER   155      42.593  29.449  22.513  1.00  0.00           H
ATOM   2314  CA  SER   155      43.816  31.095  23.114  1.00  0.00           C
ATOM   2315  HA  SER   155      44.889  31.254  23.219  1.00  0.00           H
ATOM   2316  CB  SER   155      43.245  31.898  22.011  1.00  0.00           C
ATOM   2317  HB2 SER   155      43.459  31.276  21.142  1.00  0.00           H
ATOM   2318  HB3 SER   155      42.182  32.121  22.093  1.00  0.00           H
ATOM   2319  OG  SER   155      44.050  33.099  22.013  1.00  0.00           O
ATOM   2320  HG  SER   155      44.958  32.960  21.736  1.00  0.00           H
ATOM   2321  C   SER   155      43.007  31.526  24.344  1.00  0.00           C
ATOM   2322  O   SER   155      42.013  30.880  24.671  1.00  0.00           O
ATOM   2323  N   CYX   156      43.589  32.462  25.008  1.00  0.00           N
ATOM   2324  H   CYX   156      44.364  32.980  24.619  1.00  0.00           H
ATOM   2325  CA  CYX   156      43.197  32.799  26.469  1.00  0.00           C
ATOM   2326  HA  CYX   156      42.215  32.355  26.627  1.00  0.00           H
ATOM   2327  CB  CYX   156      44.188  32.059  27.437  1.00  0.00           C
ATOM   2328  HB2 CYX   156      45.191  32.419  27.204  1.00  0.00           H
ATOM   2329  HB3 CYX   156      44.017  32.422  28.451  1.00  0.00           H
ATOM   2330  SG  CYX   156      44.139  30.198  27.459  1.00  0.00           S
ATOM   2331  C   CYX   156      42.997  34.292  26.585  1.00  0.00           C
ATOM   2332  O   CYX   156      43.581  35.075  25.796  1.00  0.00           O
ATOM   2333  N   PHE   157      42.194  34.704  27.560  1.00  0.00           N
ATOM   2334  H   PHE   157      42.060  33.976  28.246  1.00  0.00           H
ATOM   2335  CA  PHE   157      41.623  36.026  27.752  1.00  0.00           C
ATOM   2336  HA  PHE   157      42.247  36.708  27.173  1.00  0.00           H
ATOM   2337  CB  PHE   157      40.133  36.022  27.318  1.00  0.00           C
ATOM   2338  HB2 PHE   157      39.569  35.344  27.958  1.00  0.00           H
ATOM   2339  HB3 PHE   157      39.663  36.980  27.542  1.00  0.00           H
ATOM   2340  CG  PHE   157      39.930  35.598  25.866  1.00  0.00           C
ATOM   2341  CD1 PHE   157      39.828  34.235  25.495  1.00  0.00           C
ATOM   2342  HD1 PHE   157      39.741  33.553  26.328  1.00  0.00           H
ATOM   2343  CE1 PHE   157      40.013  33.866  24.164  1.00  0.00           C
ATOM   2344  HE1 PHE   157      40.006  32.799  24.001  1.00  0.00           H
ATOM   2345  CZ  PHE   157      40.297  34.822  23.226  1.00  0.00           C
ATOM   2346  HZ  PHE   157      40.374  34.501  22.198  1.00  0.00           H
ATOM   2347  CE2 PHE   157      40.301  36.241  23.540  1.00  0.00           C
ATOM   2348  HE2 PHE   157      40.367  37.041  22.817  1.00  0.00           H
ATOM   2349  CD2 PHE   157      40.060  36.640  24.862  1.00  0.00           C
ATOM   2350  HD2 PHE   157      39.880  37.674  25.114  1.00  0.00           H
ATOM   2351  C   PHE   157      41.635  36.349  29.207  1.00  0.00           C
ATOM   2352  O   PHE   157      41.364  35.547  30.095  1.00  0.00           O
ATOM   2353  N   THR   158      41.818  37.619  29.543  1.00  0.00           N
ATOM   2354  H   THR   158      41.848  38.275  28.777  1.00  0.00           H
ATOM   2355  CA  THR   158      41.913  38.194  30.864  1.00  0.00           C
ATOM   2356  HA  THR   158      41.136  37.758  31.493  1.00  0.00           H
ATOM   2357  CB  THR   158      43.194  37.896  31.669  1.00  0.00           C
ATOM   2358  HB  THR   158      43.523  36.862  31.561  1.00  0.00           H
ATOM   2359  CG2 THR   158      44.478  38.732  31.311  1.00  0.00           C
ATOM   2360 HG21 THR   158      44.825  38.387  30.337  1.00  0.00           H
ATOM   2361 HG22 THR   158      44.177  39.777  31.254  1.00  0.00           H
ATOM   2362 HG23 THR   158      45.169  38.587  32.141  1.00  0.00           H
ATOM   2363  OG1 THR   158      42.961  38.167  33.033  1.00  0.00           O
ATOM   2364  HG1 THR   158      42.352  37.537  33.425  1.00  0.00           H
ATOM   2365  C   THR   158      41.562  39.713  30.928  1.00  0.00           C
ATOM   2366  O   THR   158      41.769  40.394  29.951  1.00  0.00           O
ATOM   2367  N   VAL   159      41.108  40.149  32.100  1.00  0.00           N
ATOM   2368  H   VAL   159      41.318  39.556  32.890  1.00  0.00           H
ATOM   2369  CA  VAL   159      40.774  41.559  32.484  1.00  0.00           C
ATOM   2370  HA  VAL   159      41.088  42.119  31.603  1.00  0.00           H
ATOM   2371  CB  VAL   159      39.249  41.672  32.754  1.00  0.00           C
ATOM   2372  HB  VAL   159      39.112  41.207  33.731  1.00  0.00           H
ATOM   2373  CG1 VAL   159      38.636  43.123  32.905  1.00  0.00           C
ATOM   2374 HG11 VAL   159      38.988  43.565  33.837  1.00  0.00           H
ATOM   2375 HG12 VAL   159      38.892  43.750  32.052  1.00  0.00           H
ATOM   2376 HG13 VAL   159      37.561  42.937  32.888  1.00  0.00           H
ATOM   2377  CG2 VAL   159      38.397  40.743  31.831  1.00  0.00           C
ATOM   2378 HG21 VAL   159      38.537  39.680  32.029  1.00  0.00           H
ATOM   2379 HG22 VAL   159      37.344  41.008  31.740  1.00  0.00           H
ATOM   2380 HG23 VAL   159      38.736  40.881  30.804  1.00  0.00           H
ATOM   2381  C   VAL   159      41.600  42.175  33.610  1.00  0.00           C
ATOM   2382  O   VAL   159      41.776  41.510  34.672  1.00  0.00           O
ATOM   2383  N   MET   160      42.177  43.379  33.465  1.00  0.00           N
ATOM   2384  H   MET   160      41.959  43.868  32.609  1.00  0.00           H
ATOM   2385  CA  MET   160      43.045  44.094  34.398  1.00  0.00           C
ATOM   2386  HA  MET   160      42.794  43.690  35.380  1.00  0.00           H
ATOM   2387  CB  MET   160      44.497  43.643  34.179  1.00  0.00           C
ATOM   2388  HB2 MET   160      44.945  44.158  33.329  1.00  0.00           H
ATOM   2389  HB3 MET   160      45.056  43.888  35.083  1.00  0.00           H
ATOM   2390  CG  MET   160      44.776  42.115  34.077  1.00  0.00           C
ATOM   2391  HG2 MET   160      44.224  41.627  34.880  1.00  0.00           H
ATOM   2392  HG3 MET   160      44.392  41.833  33.097  1.00  0.00           H
ATOM   2393  SD  MET   160      46.571  41.748  34.322  1.00  0.00           S
ATOM   2394  CE  MET   160      47.191  42.352  32.743  1.00  0.00           C
ATOM   2395  HE1 MET   160      47.041  41.626  31.945  1.00  0.00           H
ATOM   2396  HE2 MET   160      46.728  43.300  32.470  1.00  0.00           H
ATOM   2397  HE3 MET   160      48.248  42.617  32.742  1.00  0.00           H
ATOM   2398  C   MET   160      42.895  45.621  34.423  1.00  0.00           C
ATOM   2399  O   MET   160      42.544  46.203  33.426  1.00  0.00           O
ATOM   2400  N   THR   161      43.216  46.147  35.615  1.00  0.00           N
ATOM   2401  H   THR   161      43.631  45.505  36.276  1.00  0.00           H
ATOM   2402  CA  THR   161      42.883  47.528  36.021  1.00  0.00           C
ATOM   2403  HA  THR   161      42.622  48.000  35.074  1.00  0.00           H
ATOM   2404  CB  THR   161      41.652  47.519  36.966  1.00  0.00           C
ATOM   2405  HB  THR   161      41.727  46.741  37.725  1.00  0.00           H
ATOM   2406  CG2 THR   161      41.269  48.857  37.674  1.00  0.00           C
ATOM   2407 HG21 THR   161      40.437  48.814  38.376  1.00  0.00           H
ATOM   2408 HG22 THR   161      42.118  49.196  38.268  1.00  0.00           H
ATOM   2409 HG23 THR   161      41.077  49.606  36.905  1.00  0.00           H
ATOM   2410  OG1 THR   161      40.574  47.275  36.129  1.00  0.00           O
ATOM   2411  HG1 THR   161      39.791  47.284  36.686  1.00  0.00           H
ATOM   2412  C   THR   161      44.113  48.256  36.629  1.00  0.00           C
ATOM   2413  O   THR   161      44.908  47.615  37.289  1.00  0.00           O
ATOM   2414  N   ASP   162      44.173  49.581  36.544  1.00  0.00           N
ATOM   2415  H   ASP   162      43.386  50.037  36.105  1.00  0.00           H
ATOM   2416  CA  ASP   162      45.181  50.481  37.214  1.00  0.00           C
ATOM   2417  HA  ASP   162      45.637  49.980  38.068  1.00  0.00           H
ATOM   2418  CB  ASP   162      46.362  50.700  36.206  1.00  0.00           C
ATOM   2419  HB2 ASP   162      46.473  49.757  35.668  1.00  0.00           H
ATOM   2420  HB3 ASP   162      45.979  51.487  35.556  1.00  0.00           H
ATOM   2421  CG  ASP   162      47.731  51.017  36.811  1.00  0.00           C
ATOM   2422  OD1 ASP   162      48.716  50.861  36.098  1.00  0.00           O
ATOM   2423  OD2 ASP   162      47.804  51.544  37.929  1.00  0.00           O
ATOM   2424  C   ASP   162      44.428  51.789  37.550  1.00  0.00           C
ATOM   2425  O   ASP   162      43.575  52.239  36.791  1.00  0.00           O
ATOM   2426  N   GLY   163      44.777  52.272  38.741  1.00  0.00           N
ATOM   2427  H   GLY   163      45.530  51.793  39.216  1.00  0.00           H
ATOM   2428  CA  GLY   163      44.141  53.496  39.244  1.00  0.00           C
ATOM   2429  HA2 GLY   163      44.758  54.374  39.435  1.00  0.00           H
ATOM   2430  HA3 GLY   163      43.326  53.764  38.571  1.00  0.00           H
ATOM   2431  C   GLY   163      43.309  53.129  40.492  1.00  0.00           C
ATOM   2432  O   GLY   163      43.240  51.983  40.865  1.00  0.00           O
ATOM   2433  N   PRO   164      42.527  54.070  41.094  1.00  0.00           N
ATOM   2434  CD  PRO   164      42.330  55.424  40.705  1.00  0.00           C
ATOM   2435  HD2 PRO   164      41.423  55.408  40.101  1.00  0.00           H
ATOM   2436  HD3 PRO   164      43.054  55.846  40.008  1.00  0.00           H
ATOM   2437  CG  PRO   164      42.094  56.271  41.962  1.00  0.00           C
ATOM   2438  HG2 PRO   164      41.465  57.149  41.819  1.00  0.00           H
ATOM   2439  HG3 PRO   164      43.037  56.560  42.426  1.00  0.00           H
ATOM   2440  CB  PRO   164      41.355  55.262  42.869  1.00  0.00           C
ATOM   2441  HB2 PRO   164      40.282  55.275  42.678  1.00  0.00           H
ATOM   2442  HB3 PRO   164      41.676  55.433  43.896  1.00  0.00           H
ATOM   2443  CA  PRO   164      41.904  53.884  42.362  1.00  0.00           C
ATOM   2444  HA  PRO   164      42.743  53.602  42.997  1.00  0.00           H
ATOM   2445  C   PRO   164      40.785  52.831  42.396  1.00  0.00           C
ATOM   2446  O   PRO   164      40.096  52.542  41.416  1.00  0.00           O
ATOM   2447  N   SER   165      40.665  52.136  43.521  1.00  0.00           N
ATOM   2448  H   SER   165      41.069  52.463  44.387  1.00  0.00           H
ATOM   2449  CA  SER   165      39.477  51.288  43.779  1.00  0.00           C
ATOM   2450  HA  SER   165      39.137  50.836  42.847  1.00  0.00           H
ATOM   2451  CB  SER   165      39.802  50.116  44.708  1.00  0.00           C
ATOM   2452  HB2 SER   165      40.277  50.440  45.635  1.00  0.00           H
ATOM   2453  HB3 SER   165      38.936  49.541  45.032  1.00  0.00           H
ATOM   2454  OG  SER   165      40.648  49.244  44.105  1.00  0.00           O
ATOM   2455  HG  SER   165      40.067  48.793  43.488  1.00  0.00           H
ATOM   2456  C   SER   165      38.379  52.083  44.440  1.00  0.00           C
ATOM   2457  O   SER   165      37.247  51.614  44.590  1.00  0.00           O
ATOM   2458  N   ASN   166      38.698  53.338  44.784  1.00  0.00           N
ATOM   2459  H   ASN   166      39.678  53.553  44.903  1.00  0.00           H
ATOM   2460  CA  ASN   166      37.678  54.374  45.119  1.00  0.00           C
ATOM   2461  HA  ASN   166      36.672  54.149  44.765  1.00  0.00           H
ATOM   2462  CB  ASN   166      37.636  54.468  46.667  1.00  0.00           C
ATOM   2463  HB2 ASN   166      37.667  53.493  47.153  1.00  0.00           H
ATOM   2464  HB3 ASN   166      38.489  55.040  47.034  1.00  0.00           H
ATOM   2465  CG  ASN   166      36.457  55.224  47.210  1.00  0.00           C
ATOM   2466  OD1 ASN   166      35.450  55.616  46.521  1.00  0.00           O
ATOM   2467  ND2 ASN   166      36.429  55.536  48.503  1.00  0.00           N
ATOM   2468 HD21 ASN   166      35.707  56.157  48.838  1.00  0.00           H
ATOM   2469 HD22 ASN   166      37.186  55.278  49.119  1.00  0.00           H
ATOM   2470  C   ASN   166      37.980  55.755  44.503  1.00  0.00           C
ATOM   2471  O   ASN   166      38.107  56.769  45.115  1.00  0.00           O
ATOM   2472  N   GLY   167      37.949  55.761  43.183  1.00  0.00           N
ATOM   2473  H   GLY   167      37.780  54.921  42.646  1.00  0.00           H
ATOM   2474  CA  GLY   167      38.230  56.919  42.288  1.00  0.00           C
ATOM   2475  HA2 GLY   167      37.366  57.578  42.376  1.00  0.00           H
ATOM   2476  HA3 GLY   167      39.099  57.415  42.720  1.00  0.00           H
ATOM   2477  C   GLY   167      38.251  56.506  40.811  1.00  0.00           C
ATOM   2478  O   GLY   167      38.268  55.294  40.478  1.00  0.00           O
ATOM   2479  N   GLN   168      38.393  57.420  39.883  1.00  0.00           N
ATOM   2480  H   GLN   168      38.254  58.402  40.071  1.00  0.00           H
ATOM   2481  CA  GLN   168      38.530  57.169  38.449  1.00  0.00           C
ATOM   2482  HA  GLN   168      37.735  56.473  38.182  1.00  0.00           H
ATOM   2483  CB  GLN   168      38.359  58.500  37.607  1.00  0.00           C
ATOM   2484  HB2 GLN   168      37.421  58.984  37.881  1.00  0.00           H
ATOM   2485  HB3 GLN   168      39.102  59.187  38.010  1.00  0.00           H
ATOM   2486  CG  GLN   168      38.506  58.271  36.080  1.00  0.00           C
ATOM   2487  HG2 GLN   168      38.924  57.283  35.882  1.00  0.00           H
ATOM   2488  HG3 GLN   168      37.500  58.316  35.663  1.00  0.00           H
ATOM   2489  CD  GLN   168      39.283  59.445  35.451  1.00  0.00           C
ATOM   2490  OE1 GLN   168      40.385  59.290  35.003  1.00  0.00           O
ATOM   2491  NE2 GLN   168      38.743  60.646  35.394  1.00  0.00           N
ATOM   2492 HE21 GLN   168      37.820  60.821  35.762  1.00  0.00           H
ATOM   2493 HE22 GLN   168      39.194  61.389  34.879  1.00  0.00           H
ATOM   2494  C   GLN   168      39.850  56.461  38.190  1.00  0.00           C
ATOM   2495  O   GLN   168      40.937  57.051  38.171  1.00  0.00           O
ATOM   2496  N   ALA   169      39.729  55.226  37.823  1.00  0.00           N
ATOM   2497  H   ALA   169      38.870  54.884  38.231  1.00  0.00           H
ATOM   2498  CA  ALA   169      40.737  54.329  37.243  1.00  0.00           C
ATOM   2499  HA  ALA   169      41.733  54.715  37.458  1.00  0.00           H
ATOM   2500  CB  ALA   169      40.431  53.031  38.009  1.00  0.00           C
ATOM   2501  HB1 ALA   169      39.352  52.915  38.098  1.00  0.00           H
ATOM   2502  HB2 ALA   169      40.916  52.183  37.525  1.00  0.00           H
ATOM   2503  HB3 ALA   169      40.675  53.092  39.069  1.00  0.00           H
ATOM   2504  C   ALA   169      40.547  54.153  35.745  1.00  0.00           C
ATOM   2505  O   ALA   169      39.623  54.676  35.117  1.00  0.00           O
ATOM   2506  N   SER   170      41.443  53.363  35.145  1.00  0.00           N
ATOM   2507  H   SER   170      42.215  53.060  35.724  1.00  0.00           H
ATOM   2508  CA  SER   170      41.347  52.782  33.737  1.00  0.00           C
ATOM   2509  HA  SER   170      40.394  53.159  33.363  1.00  0.00           H
ATOM   2510  CB  SER   170      42.508  53.392  32.954  1.00  0.00           C
ATOM   2511  HB2 SER   170      42.289  54.460  32.927  1.00  0.00           H
ATOM   2512  HB3 SER   170      43.429  53.202  33.506  1.00  0.00           H
ATOM   2513  OG  SER   170      42.537  52.833  31.721  1.00  0.00           O
ATOM   2514  HG  SER   170      42.876  53.384  31.014  1.00  0.00           H
ATOM   2515  C   SER   170      41.340  51.241  33.757  1.00  0.00           C
ATOM   2516  O   SER   170      41.913  50.718  34.605  1.00  0.00           O
ATOM   2517  N   TYR   171      40.630  50.626  32.793  1.00  0.00           N
ATOM   2518  H   TYR   171      40.073  51.272  32.250  1.00  0.00           H
ATOM   2519  CA  TYR   171      40.326  49.215  32.713  1.00  0.00           C
ATOM   2520  HA  TYR   171      41.027  48.700  33.370  1.00  0.00           H
ATOM   2521  CB  TYR   171      38.888  49.040  33.135  1.00  0.00           C
ATOM   2522  HB2 TYR   171      38.302  49.024  32.216  1.00  0.00           H
ATOM   2523  HB3 TYR   171      38.825  48.085  33.656  1.00  0.00           H
ATOM   2524  CG  TYR   171      38.235  50.094  34.109  1.00  0.00           C
ATOM   2525  CD1 TYR   171      37.612  51.199  33.608  1.00  0.00           C
ATOM   2526  HD1 TYR   171      37.324  51.222  32.567  1.00  0.00           H
ATOM   2527  CE1 TYR   171      37.193  52.228  34.404  1.00  0.00           C
ATOM   2528  HE1 TYR   171      36.831  53.072  33.836  1.00  0.00           H
ATOM   2529  CZ  TYR   171      37.467  52.223  35.769  1.00  0.00           C
ATOM   2530  OH  TYR   171      37.094  53.270  36.536  1.00  0.00           O
ATOM   2531  HH  TYR   171      36.211  53.498  36.235  1.00  0.00           H
ATOM   2532  CE2 TYR   171      38.063  51.022  36.306  1.00  0.00           C
ATOM   2533  HE2 TYR   171      38.219  51.075  37.373  1.00  0.00           H
ATOM   2534  CD2 TYR   171      38.458  49.939  35.484  1.00  0.00           C
ATOM   2535  HD2 TYR   171      39.088  49.193  35.945  1.00  0.00           H
ATOM   2536  C   TYR   171      40.415  48.650  31.313  1.00  0.00           C
ATOM   2537  O   TYR   171      39.877  49.188  30.346  1.00  0.00           O
ATOM   2538  N   LYS   172      41.024  47.449  31.171  1.00  0.00           N
ATOM   2539  H   LYS   172      41.378  46.970  31.988  1.00  0.00           H
ATOM   2540  CA  LYS   172      41.452  46.782  29.898  1.00  0.00           C
ATOM   2541  HA  LYS   172      40.762  47.136  29.131  1.00  0.00           H
ATOM   2542  CB  LYS   172      42.834  47.301  29.394  1.00  0.00           C
ATOM   2543  HB2 LYS   172      43.595  46.632  29.795  1.00  0.00           H
ATOM   2544  HB3 LYS   172      42.966  47.254  28.314  1.00  0.00           H
ATOM   2545  CG  LYS   172      43.188  48.755  29.747  1.00  0.00           C
ATOM   2546  HG2 LYS   172      42.325  49.346  29.442  1.00  0.00           H
ATOM   2547  HG3 LYS   172      43.355  48.868  30.818  1.00  0.00           H
ATOM   2548  CD  LYS   172      44.458  49.186  28.960  1.00  0.00           C
ATOM   2549  HD2 LYS   172      45.315  48.595  29.282  1.00  0.00           H
ATOM   2550  HD3 LYS   172      44.176  49.073  27.914  1.00  0.00           H
ATOM   2551  CE  LYS   172      44.719  50.542  29.351  1.00  0.00           C
ATOM   2552  HE2 LYS   172      43.792  51.085  29.170  1.00  0.00           H
ATOM   2553  HE3 LYS   172      45.092  50.517  30.375  1.00  0.00           H
ATOM   2554  NZ  LYS   172      45.878  51.089  28.661  1.00  0.00           N
ATOM   2555  HZ1 LYS   172      46.059  52.006  29.046  1.00  0.00           H
ATOM   2556  HZ2 LYS   172      46.679  50.480  28.756  1.00  0.00           H
ATOM   2557  HZ3 LYS   172      45.716  51.251  27.678  1.00  0.00           H
ATOM   2558  C   LYS   172      41.411  45.245  29.884  1.00  0.00           C
ATOM   2559  O   LYS   172      41.529  44.590  30.906  1.00  0.00           O
ATOM   2560  N   ILE   173      41.122  44.703  28.680  1.00  0.00           N
ATOM   2561  H   ILE   173      40.941  45.322  27.904  1.00  0.00           H
ATOM   2562  CA  ILE   173      41.045  43.257  28.361  1.00  0.00           C
ATOM   2563  HA  ILE   173      41.194  42.717  29.296  1.00  0.00           H
ATOM   2564  CB  ILE   173      39.628  42.888  27.815  1.00  0.00           C
ATOM   2565  HB  ILE   173      39.615  41.812  27.637  1.00  0.00           H
ATOM   2566  CG2 ILE   173      38.616  43.280  28.897  1.00  0.00           C
ATOM   2567 HG21 ILE   173      38.539  44.365  28.983  1.00  0.00           H
ATOM   2568 HG22 ILE   173      37.655  42.913  28.539  1.00  0.00           H
ATOM   2569 HG23 ILE   173      38.837  42.790  29.845  1.00  0.00           H
ATOM   2570  CG1 ILE   173      39.439  43.554  26.460  1.00  0.00           C
ATOM   2571 HG12 ILE   173      39.267  44.629  26.524  1.00  0.00           H
ATOM   2572 HG13 ILE   173      40.249  43.357  25.758  1.00  0.00           H
ATOM   2573  CD1 ILE   173      38.078  42.997  25.816  1.00  0.00           C
ATOM   2574 HD11 ILE   173      37.929  43.572  24.902  1.00  0.00           H
ATOM   2575 HD12 ILE   173      38.231  41.948  25.560  1.00  0.00           H
ATOM   2576 HD13 ILE   173      37.172  43.177  26.393  1.00  0.00           H
ATOM   2577  C   ILE   173      42.253  42.833  27.451  1.00  0.00           C
ATOM   2578  O   ILE   173      42.901  43.567  26.727  1.00  0.00           O
ATOM   2579  N   PHE   174      42.646  41.558  27.476  1.00  0.00           N
ATOM   2580  H   PHE   174      42.104  40.924  28.045  1.00  0.00           H
ATOM   2581  CA  PHE   174      43.857  41.035  26.839  1.00  0.00           C
ATOM   2582  HA  PHE   174      44.290  41.753  26.143  1.00  0.00           H
ATOM   2583  CB  PHE   174      44.960  40.862  27.911  1.00  0.00           C
ATOM   2584  HB2 PHE   174      44.803  40.105  28.681  1.00  0.00           H
ATOM   2585  HB3 PHE   174      45.873  40.620  27.366  1.00  0.00           H
ATOM   2586  CG  PHE   174      45.326  42.133  28.655  1.00  0.00           C
ATOM   2587  CD1 PHE   174      44.544  42.569  29.688  1.00  0.00           C
ATOM   2588  HD1 PHE   174      43.690  41.991  30.011  1.00  0.00           H
ATOM   2589  CE1 PHE   174      44.766  43.832  30.262  1.00  0.00           C
ATOM   2590  HE1 PHE   174      44.147  44.241  31.047  1.00  0.00           H
ATOM   2591  CZ  PHE   174      45.893  44.529  29.921  1.00  0.00           C
ATOM   2592  HZ  PHE   174      46.140  45.445  30.435  1.00  0.00           H
ATOM   2593  CE2 PHE   174      46.738  44.087  28.911  1.00  0.00           C
ATOM   2594  HE2 PHE   174      47.682  44.566  28.700  1.00  0.00           H
ATOM   2595  CD2 PHE   174      46.439  42.914  28.173  1.00  0.00           C
ATOM   2596  HD2 PHE   174      47.032  42.531  27.355  1.00  0.00           H
ATOM   2597  C   PHE   174      43.578  39.683  26.121  1.00  0.00           C
ATOM   2598  O   PHE   174      42.603  38.950  26.385  1.00  0.00           O
ATOM   2599  N   LYS   175      44.382  39.386  25.151  1.00  0.00           N
ATOM   2600  H   LYS   175      45.050  40.098  24.893  1.00  0.00           H
ATOM   2601  CA  LYS   175      44.429  38.057  24.539  1.00  0.00           C
ATOM   2602  HA  LYS   175      43.668  37.422  24.991  1.00  0.00           H
ATOM   2603  CB  LYS   175      44.030  38.151  23.069  1.00  0.00           C
ATOM   2604  HB2 LYS   175      43.066  38.645  22.939  1.00  0.00           H
ATOM   2605  HB3 LYS   175      44.722  38.809  22.544  1.00  0.00           H
ATOM   2606  CG  LYS   175      43.862  36.765  22.385  1.00  0.00           C
ATOM   2607  HG2 LYS   175      44.824  36.261  22.295  1.00  0.00           H
ATOM   2608  HG3 LYS   175      43.274  36.142  23.059  1.00  0.00           H
ATOM   2609  CD  LYS   175      43.232  36.921  20.964  1.00  0.00           C
ATOM   2610  HD2 LYS   175      42.379  37.594  21.051  1.00  0.00           H
ATOM   2611  HD3 LYS   175      43.926  37.437  20.299  1.00  0.00           H
ATOM   2612  CE  LYS   175      42.934  35.542  20.311  1.00  0.00           C
ATOM   2613  HE2 LYS   175      43.916  35.123  20.088  1.00  0.00           H
ATOM   2614  HE3 LYS   175      42.580  34.842  21.068  1.00  0.00           H
ATOM   2615  NZ  LYS   175      42.027  35.693  19.085  1.00  0.00           N
ATOM   2616  HZ1 LYS   175      42.464  36.303  18.409  1.00  0.00           H
ATOM   2617  HZ2 LYS   175      41.813  34.791  18.687  1.00  0.00           H
ATOM   2618  HZ3 LYS   175      41.139  36.124  19.303  1.00  0.00           H
ATOM   2619  C   LYS   175      45.840  37.356  24.739  1.00  0.00           C
ATOM   2620  O   LYS   175      46.827  38.067  24.570  1.00  0.00           O
ATOM   2621  N   MET   176      45.976  36.027  24.934  1.00  0.00           N
ATOM   2622  H   MET   176      45.152  35.443  24.914  1.00  0.00           H
ATOM   2623  CA  MET   176      47.221  35.334  25.005  1.00  0.00           C
ATOM   2624  HA  MET   176      48.106  35.921  24.762  1.00  0.00           H
ATOM   2625  CB  MET   176      47.433  34.934  26.488  1.00  0.00           C
ATOM   2626  HB2 MET   176      46.575  34.287  26.671  1.00  0.00           H
ATOM   2627  HB3 MET   176      48.390  34.422  26.585  1.00  0.00           H
ATOM   2628  CG  MET   176      47.439  36.165  27.461  1.00  0.00           C
ATOM   2629  HG2 MET   176      47.934  35.891  28.392  1.00  0.00           H
ATOM   2630  HG3 MET   176      48.001  36.933  26.930  1.00  0.00           H
ATOM   2631  SD  MET   176      45.949  36.980  28.100  1.00  0.00           S
ATOM   2632  CE  MET   176      45.348  35.716  29.243  1.00  0.00           C
ATOM   2633  HE1 MET   176      44.371  36.123  29.504  1.00  0.00           H
ATOM   2634  HE2 MET   176      45.177  34.756  28.755  1.00  0.00           H
ATOM   2635  HE3 MET   176      46.020  35.589  30.091  1.00  0.00           H
ATOM   2636  C   MET   176      47.344  34.032  24.202  1.00  0.00           C
ATOM   2637  O   MET   176      46.370  33.300  24.148  1.00  0.00           O
ATOM   2638  N   GLU   177      48.481  33.740  23.581  1.00  0.00           N
ATOM   2639  H   GLU   177      49.214  34.436  23.587  1.00  0.00           H
ATOM   2640  CA  GLU   177      48.826  32.483  22.867  1.00  0.00           C
ATOM   2641  HA  GLU   177      48.163  31.669  23.160  1.00  0.00           H
ATOM   2642  CB  GLU   177      48.600  32.393  21.363  1.00  0.00           C
ATOM   2643  HB2 GLU   177      49.314  33.029  20.841  1.00  0.00           H
ATOM   2644  HB3 GLU   177      48.681  31.370  20.995  1.00  0.00           H
ATOM   2645  CG  GLU   177      47.124  32.845  21.015  1.00  0.00           C
ATOM   2646  HG2 GLU   177      46.610  32.099  21.620  1.00  0.00           H
ATOM   2647  HG3 GLU   177      46.873  33.822  21.430  1.00  0.00           H
ATOM   2648  CD  GLU   177      46.749  32.903  19.457  1.00  0.00           C
ATOM   2649  OE1 GLU   177      47.564  32.806  18.518  1.00  0.00           O
ATOM   2650  OE2 GLU   177      45.600  33.191  19.126  1.00  0.00           O
ATOM   2651  C   GLU   177      50.197  32.030  23.177  1.00  0.00           C
ATOM   2652  O   GLU   177      51.157  32.816  23.023  1.00  0.00           O
ATOM   2653  N   LYS   178      50.333  30.692  23.514  1.00  0.00           N
ATOM   2654  H   LYS   178      49.483  30.151  23.569  1.00  0.00           H
ATOM   2655  CA  LYS   178      51.647  30.094  23.928  1.00  0.00           C
ATOM   2656  HA  LYS   178      51.415  29.211  24.523  1.00  0.00           H
ATOM   2657  CB  LYS   178      52.573  29.744  22.734  1.00  0.00           C
ATOM   2658  HB2 LYS   178      52.810  30.648  22.173  1.00  0.00           H
ATOM   2659  HB3 LYS   178      53.523  29.347  23.091  1.00  0.00           H
ATOM   2660  CG  LYS   178      51.961  28.781  21.740  1.00  0.00           C
ATOM   2661  HG2 LYS   178      50.978  29.148  21.443  1.00  0.00           H
ATOM   2662  HG3 LYS   178      52.732  28.734  20.971  1.00  0.00           H
ATOM   2663  CD  LYS   178      51.863  27.350  22.247  1.00  0.00           C
ATOM   2664  HD2 LYS   178      52.710  27.195  22.914  1.00  0.00           H
ATOM   2665  HD3 LYS   178      50.987  27.271  22.892  1.00  0.00           H
ATOM   2666  CE  LYS   178      51.825  26.364  21.040  1.00  0.00           C
ATOM   2667  HE2 LYS   178      51.172  26.777  20.271  1.00  0.00           H
ATOM   2668  HE3 LYS   178      52.817  26.343  20.586  1.00  0.00           H
ATOM   2669  NZ  LYS   178      51.146  25.107  21.324  1.00  0.00           N
ATOM   2670  HZ1 LYS   178      50.958  24.545  20.506  1.00  0.00           H
ATOM   2671  HZ2 LYS   178      51.712  24.628  22.009  1.00  0.00           H
ATOM   2672  HZ3 LYS   178      50.209  25.204  21.688  1.00  0.00           H
ATOM   2673  C   LYS   178      52.304  31.080  24.958  1.00  0.00           C
ATOM   2674  O   LYS   178      53.523  31.309  24.998  1.00  0.00           O
ATOM   2675  N   GLY   179      51.381  31.646  25.771  1.00  0.00           N
ATOM   2676  H   GLY   179      50.395  31.428  25.739  1.00  0.00           H
ATOM   2677  CA  GLY   179      51.813  32.572  26.810  1.00  0.00           C
ATOM   2678  HA2 GLY   179      51.007  32.646  27.540  1.00  0.00           H
ATOM   2679  HA3 GLY   179      52.672  32.189  27.361  1.00  0.00           H
ATOM   2680  C   GLY   179      52.118  34.058  26.372  1.00  0.00           C
ATOM   2681  O   GLY   179      52.368  34.873  27.250  1.00  0.00           O
ATOM   2682  N   LYS   180      52.347  34.377  25.063  1.00  0.00           N
ATOM   2683  H   LYS   180      52.160  33.663  24.372  1.00  0.00           H
ATOM   2684  CA  LYS   180      52.473  35.733  24.515  1.00  0.00           C
ATOM   2685  HA  LYS   180      53.110  36.424  25.066  1.00  0.00           H
ATOM   2686  CB  LYS   180      53.228  35.671  23.176  1.00  0.00           C
ATOM   2687  HB2 LYS   180      52.606  35.095  22.490  1.00  0.00           H
ATOM   2688  HB3 LYS   180      53.374  36.662  22.749  1.00  0.00           H
ATOM   2689  CG  LYS   180      54.655  34.957  23.119  1.00  0.00           C
ATOM   2690  HG2 LYS   180      54.738  34.085  23.769  1.00  0.00           H
ATOM   2691  HG3 LYS   180      55.051  34.693  22.140  1.00  0.00           H
ATOM   2692  CD  LYS   180      55.582  35.893  23.909  1.00  0.00           C
ATOM   2693  HD2 LYS   180      55.638  36.817  23.333  1.00  0.00           H
ATOM   2694  HD3 LYS   180      55.269  36.015  24.947  1.00  0.00           H
ATOM   2695  CE  LYS   180      57.004  35.293  23.850  1.00  0.00           C
ATOM   2696  HE2 LYS   180      57.021  34.383  24.451  1.00  0.00           H
ATOM   2697  HE3 LYS   180      57.211  35.067  22.803  1.00  0.00           H
ATOM   2698  NZ  LYS   180      57.942  36.184  24.629  1.00  0.00           N
ATOM   2699  HZ1 LYS   180      57.938  37.142  24.311  1.00  0.00           H
ATOM   2700  HZ2 LYS   180      57.696  36.248  25.606  1.00  0.00           H
ATOM   2701  HZ3 LYS   180      58.888  35.851  24.758  1.00  0.00           H
ATOM   2702  C   LYS   180      51.179  36.534  24.372  1.00  0.00           C
ATOM   2703  O   LYS   180      50.209  36.013  23.797  1.00  0.00           O
ATOM   2704  N   VAL   181      51.098  37.800  24.834  1.00  0.00           N
ATOM   2705  H   VAL   181      51.950  38.244  25.146  1.00  0.00           H
ATOM   2706  CA  VAL   181      49.959  38.709  24.624  1.00  0.00           C
ATOM   2707  HA  VAL   181      49.040  38.195  24.906  1.00  0.00           H
ATOM   2708  CB  VAL   181      50.009  39.917  25.555  1.00  0.00           C
ATOM   2709  HB  VAL   181      50.817  40.629  25.390  1.00  0.00           H
ATOM   2710  CG1 VAL   181      48.741  40.735  25.389  1.00  0.00           C
ATOM   2711 HG11 VAL   181      48.588  41.139  24.390  1.00  0.00           H
ATOM   2712 HG12 VAL   181      47.856  40.234  25.781  1.00  0.00           H
ATOM   2713 HG13 VAL   181      48.700  41.629  26.012  1.00  0.00           H
ATOM   2714  CG2 VAL   181      49.882  39.407  27.002  1.00  0.00           C
ATOM   2715 HG21 VAL   181      50.815  38.893  27.231  1.00  0.00           H
ATOM   2716 HG22 VAL   181      49.947  40.265  27.671  1.00  0.00           H
ATOM   2717 HG23 VAL   181      48.967  38.879  27.272  1.00  0.00           H
ATOM   2718  C   VAL   181      50.051  39.028  23.181  1.00  0.00           C
ATOM   2719  O   VAL   181      51.053  39.546  22.711  1.00  0.00           O
ATOM   2720  N   VAL   182      48.971  38.754  22.439  1.00  0.00           N
ATOM   2721  H   VAL   182      48.252  38.199  22.880  1.00  0.00           H
ATOM   2722  CA  VAL   182      48.863  39.052  20.996  1.00  0.00           C
ATOM   2723  HA  VAL   182      49.851  39.301  20.609  1.00  0.00           H
ATOM   2724  CB  VAL   182      48.551  37.793  20.183  1.00  0.00           C
ATOM   2725  HB  VAL   182      48.304  38.081  19.160  1.00  0.00           H
ATOM   2726  CG1 VAL   182      49.811  36.959  20.081  1.00  0.00           C
ATOM   2727 HG11 VAL   182      49.584  36.182  19.350  1.00  0.00           H
ATOM   2728 HG12 VAL   182      50.657  37.554  19.736  1.00  0.00           H
ATOM   2729 HG13 VAL   182      50.183  36.447  20.968  1.00  0.00           H
ATOM   2730  CG2 VAL   182      47.337  37.011  20.739  1.00  0.00           C
ATOM   2731 HG21 VAL   182      46.578  37.777  20.895  1.00  0.00           H
ATOM   2732 HG22 VAL   182      46.983  36.197  20.106  1.00  0.00           H
ATOM   2733 HG23 VAL   182      47.527  36.702  21.767  1.00  0.00           H
ATOM   2734  C   VAL   182      47.966  40.192  20.785  1.00  0.00           C
ATOM   2735  O   VAL   182      48.139  40.873  19.827  1.00  0.00           O
ATOM   2736  N   LYS   183      47.092  40.578  21.755  1.00  0.00           N
ATOM   2737  H   LYS   183      47.013  39.980  22.565  1.00  0.00           H
ATOM   2738  CA  LYS   183      46.237  41.776  21.563  1.00  0.00           C
ATOM   2739  HA  LYS   183      46.753  42.575  21.029  1.00  0.00           H
ATOM   2740  CB  LYS   183      45.076  41.359  20.643  1.00  0.00           C
ATOM   2741  HB2 LYS   183      45.498  40.756  19.840  1.00  0.00           H
ATOM   2742  HB3 LYS   183      44.341  40.771  21.193  1.00  0.00           H
ATOM   2743  CG  LYS   183      44.314  42.489  19.957  1.00  0.00           C
ATOM   2744  HG2 LYS   183      43.901  43.186  20.687  1.00  0.00           H
ATOM   2745  HG3 LYS   183      44.964  43.068  19.301  1.00  0.00           H
ATOM   2746  CD  LYS   183      43.137  41.896  19.065  1.00  0.00           C
ATOM   2747  HD2 LYS   183      43.546  41.127  18.410  1.00  0.00           H
ATOM   2748  HD3 LYS   183      42.357  41.523  19.729  1.00  0.00           H
ATOM   2749  CE  LYS   183      42.560  42.955  18.093  1.00  0.00           C
ATOM   2750  HE2 LYS   183      41.980  43.551  18.798  1.00  0.00           H
ATOM   2751  HE3 LYS   183      43.326  43.564  17.613  1.00  0.00           H
ATOM   2752  NZ  LYS   183      41.851  42.408  16.910  1.00  0.00           N
ATOM   2753  HZ1 LYS   183      42.338  41.631  16.489  1.00  0.00           H
ATOM   2754  HZ2 LYS   183      40.936  42.118  17.224  1.00  0.00           H
ATOM   2755  HZ3 LYS   183      41.882  43.051  16.131  1.00  0.00           H
ATOM   2756  C   LYS   183      45.658  42.280  22.843  1.00  0.00           C
ATOM   2757  O   LYS   183      45.548  41.517  23.821  1.00  0.00           O
ATOM   2758  N   SER   184      45.319  43.591  22.863  1.00  0.00           N
ATOM   2759  H   SER   184      45.485  44.243  22.108  1.00  0.00           H
ATOM   2760  CA  SER   184      44.612  44.182  24.039  1.00  0.00           C
ATOM   2761  HA  SER   184      44.083  43.462  24.663  1.00  0.00           H
ATOM   2762  CB  SER   184      45.638  44.913  24.969  1.00  0.00           C
ATOM   2763  HB2 SER   184      46.457  44.251  25.253  1.00  0.00           H
ATOM   2764  HB3 SER   184      46.020  45.770  24.413  1.00  0.00           H
ATOM   2765  OG  SER   184      45.005  45.371  26.188  1.00  0.00           O
ATOM   2766  HG  SER   184      44.647  44.585  26.607  1.00  0.00           H
ATOM   2767  C   SER   184      43.650  45.336  23.572  1.00  0.00           C
ATOM   2768  O   SER   184      43.886  45.864  22.427  1.00  0.00           O
ATOM   2769  N   VAL   185      42.733  45.798  24.493  1.00  0.00           N
ATOM   2770  H   VAL   185      42.669  45.417  25.426  1.00  0.00           H
ATOM   2771  CA  VAL   185      41.978  47.067  24.414  1.00  0.00           C
ATOM   2772  HA  VAL   185      42.670  47.858  24.127  1.00  0.00           H
ATOM   2773  CB  VAL   185      40.985  47.110  23.231  1.00  0.00           C
ATOM   2774  HB  VAL   185      41.471  46.675  22.358  1.00  0.00           H
ATOM   2775  CG1 VAL   185      39.756  46.346  23.467  1.00  0.00           C
ATOM   2776 HG11 VAL   185      39.930  45.279  23.338  1.00  0.00           H
ATOM   2777 HG12 VAL   185      39.430  46.537  24.489  1.00  0.00           H
ATOM   2778 HG13 VAL   185      38.931  46.550  22.785  1.00  0.00           H
ATOM   2779  CG2 VAL   185      40.636  48.493  22.904  1.00  0.00           C
ATOM   2780 HG21 VAL   185      41.509  49.132  22.774  1.00  0.00           H
ATOM   2781 HG22 VAL   185      40.043  48.562  21.992  1.00  0.00           H
ATOM   2782 HG23 VAL   185      39.983  48.888  23.681  1.00  0.00           H
ATOM   2783  C   VAL   185      41.395  47.583  25.663  1.00  0.00           C
ATOM   2784  O   VAL   185      40.938  46.773  26.498  1.00  0.00           O
ATOM   2785  N   GLU   186      41.461  48.941  25.821  1.00  0.00           N
ATOM   2786  H   GLU   186      41.975  49.524  25.175  1.00  0.00           H
ATOM   2787  CA  GLU   186      40.749  49.632  26.935  1.00  0.00           C
ATOM   2788  HA  GLU   186      41.022  49.062  27.823  1.00  0.00           H
ATOM   2789  CB  GLU   186      41.263  51.019  27.187  1.00  0.00           C
ATOM   2790  HB2 GLU   186      40.594  51.550  27.865  1.00  0.00           H
ATOM   2791  HB3 GLU   186      42.269  51.005  27.605  1.00  0.00           H
ATOM   2792  CG  GLU   186      41.292  51.780  25.877  1.00  0.00           C
ATOM   2793  HG2 GLU   186      40.671  51.278  25.135  1.00  0.00           H
ATOM   2794  HG3 GLU   186      40.839  52.768  25.961  1.00  0.00           H
ATOM   2795  CD  GLU   186      42.754  51.843  25.420  1.00  0.00           C
ATOM   2796  OE1 GLU   186      43.294  50.892  24.803  1.00  0.00           O
ATOM   2797  OE2 GLU   186      43.395  52.903  25.585  1.00  0.00           O
ATOM   2798  C   GLU   186      39.177  49.506  26.697  1.00  0.00           C
ATOM   2799  O   GLU   186      38.676  49.682  25.615  1.00  0.00           O
ATOM   2800  N   LEU   187      38.555  49.523  27.892  1.00  0.00           N
ATOM   2801  H   LEU   187      39.161  49.345  28.680  1.00  0.00           H
ATOM   2802  CA  LEU   187      37.108  49.683  27.980  1.00  0.00           C
ATOM   2803  HA  LEU   187      36.650  49.193  27.121  1.00  0.00           H
ATOM   2804  CB  LEU   187      36.731  48.932  29.271  1.00  0.00           C
ATOM   2805  HB2 LEU   187      37.304  49.417  30.061  1.00  0.00           H
ATOM   2806  HB3 LEU   187      35.693  49.190  29.480  1.00  0.00           H
ATOM   2807  CG  LEU   187      36.913  47.430  29.294  1.00  0.00           C
ATOM   2808  HG  LEU   187      37.844  47.074  28.853  1.00  0.00           H
ATOM   2809  CD1 LEU   187      36.718  46.818  30.737  1.00  0.00           C
ATOM   2810 HD11 LEU   187      35.749  47.080  31.161  1.00  0.00           H
ATOM   2811 HD12 LEU   187      36.699  45.748  30.531  1.00  0.00           H
ATOM   2812 HD13 LEU   187      37.512  47.009  31.458  1.00  0.00           H
ATOM   2813  CD2 LEU   187      35.813  46.829  28.417  1.00  0.00           C
ATOM   2814 HD21 LEU   187      35.838  47.394  27.486  1.00  0.00           H
ATOM   2815 HD22 LEU   187      35.944  45.775  28.175  1.00  0.00           H
ATOM   2816 HD23 LEU   187      34.829  47.063  28.825  1.00  0.00           H
ATOM   2817  C   LEU   187      36.632  51.108  28.009  1.00  0.00           C
ATOM   2818  O   LEU   187      37.241  51.973  28.651  1.00  0.00           O
ATOM   2819  N   ASP   188      35.491  51.445  27.453  1.00  0.00           N
ATOM   2820  H   ASP   188      35.105  50.713  26.874  1.00  0.00           H
ATOM   2821  CA  ASP   188      34.977  52.820  27.303  1.00  0.00           C
ATOM   2822  HA  ASP   188      35.778  53.434  26.893  1.00  0.00           H
ATOM   2823  CB  ASP   188      33.908  52.851  26.241  1.00  0.00           C
ATOM   2824  HB2 ASP   188      34.342  52.648  25.263  1.00  0.00           H
ATOM   2825  HB3 ASP   188      33.197  52.048  26.439  1.00  0.00           H
ATOM   2826  CG  ASP   188      33.166  54.172  25.932  1.00  0.00           C
ATOM   2827  OD1 ASP   188      31.947  54.194  25.933  1.00  0.00           O
ATOM   2828  OD2 ASP   188      33.903  55.174  25.697  1.00  0.00           O
ATOM   2829  C   ASP   188      34.512  53.408  28.625  1.00  0.00           C
ATOM   2830  O   ASP   188      34.634  54.559  28.909  1.00  0.00           O
ATOM   2831  N   ALA   189      33.873  52.599  29.491  1.00  0.00           N
ATOM   2832  H   ALA   189      33.844  51.632  29.202  1.00  0.00           H
ATOM   2833  CA  ALA   189      33.570  52.703  30.839  1.00  0.00           C
ATOM   2834  HA  ALA   189      32.605  52.222  30.996  1.00  0.00           H
ATOM   2835  CB  ALA   189      34.714  52.038  31.684  1.00  0.00           C
ATOM   2836  HB1 ALA   189      34.495  51.955  32.748  1.00  0.00           H
ATOM   2837  HB2 ALA   189      34.742  51.024  31.285  1.00  0.00           H
ATOM   2838  HB3 ALA   189      35.694  52.462  31.465  1.00  0.00           H
ATOM   2839  C   ALA   189      33.360  54.173  31.363  1.00  0.00           C
ATOM   2840  O   ALA   189      34.143  54.594  32.266  1.00  0.00           O
ATOM   2841  N   PRO   190      32.488  55.027  30.776  1.00  0.00           N
ATOM   2842  CD  PRO   190      31.474  54.738  29.748  1.00  0.00           C
ATOM   2843  HD2 PRO   190      30.852  53.879  30.002  1.00  0.00           H
ATOM   2844  HD3 PRO   190      31.891  54.565  28.757  1.00  0.00           H
ATOM   2845  CG  PRO   190      30.608  55.997  29.607  1.00  0.00           C
ATOM   2846  HG2 PRO   190      29.671  55.783  30.122  1.00  0.00           H
ATOM   2847  HG3 PRO   190      30.466  56.272  28.562  1.00  0.00           H
ATOM   2848  CB  PRO   190      31.464  57.124  30.284  1.00  0.00           C
ATOM   2849  HB2 PRO   190      30.868  57.899  30.766  1.00  0.00           H
ATOM   2850  HB3 PRO   190      31.931  57.730  29.508  1.00  0.00           H
ATOM   2851  CA  PRO   190      32.402  56.386  31.202  1.00  0.00           C
ATOM   2852  HA  PRO   190      33.383  56.861  31.235  1.00  0.00           H
ATOM   2853  C   PRO   190      31.913  56.407  32.661  1.00  0.00           C
ATOM   2854  O   PRO   190      30.742  56.110  32.941  1.00  0.00           O
ATOM   2855  N   ASN   191      32.775  56.913  33.563  1.00  0.00           N
ATOM   2856  H   ASN   191      33.760  56.932  33.340  1.00  0.00           H
ATOM   2857  CA  ASN   191      32.510  56.809  35.026  1.00  0.00           C
ATOM   2858  HA  ASN   191      33.476  56.939  35.512  1.00  0.00           H
ATOM   2859  CB  ASN   191      31.660  58.040  35.476  1.00  0.00           C
ATOM   2860  HB2 ASN   191      30.775  58.220  34.864  1.00  0.00           H
ATOM   2861  HB3 ASN   191      31.304  57.948  36.502  1.00  0.00           H
ATOM   2862  CG  ASN   191      32.304  59.396  35.395  1.00  0.00           C
ATOM   2863  OD1 ASN   191      33.500  59.623  35.385  1.00  0.00           O
ATOM   2864  ND2 ASN   191      31.541  60.450  35.188  1.00  0.00           N
ATOM   2865 HD21 ASN   191      31.944  61.271  34.759  1.00  0.00           H
ATOM   2866 HD22 ASN   191      30.537  60.377  35.108  1.00  0.00           H
ATOM   2867  C   ASN   191      32.097  55.457  35.660  1.00  0.00           C
ATOM   2868  O   ASN   191      31.463  55.318  36.698  1.00  0.00           O
ATOM   2869  N   TYR   192      32.371  54.382  34.888  1.00  0.00           N
ATOM   2870  H   TYR   192      32.811  54.601  34.005  1.00  0.00           H
ATOM   2871  CA  TYR   192      32.153  52.945  35.306  1.00  0.00           C
ATOM   2872  HA  TYR   192      31.458  52.960  36.145  1.00  0.00           H
ATOM   2873  CB  TYR   192      31.665  52.154  34.114  1.00  0.00           C
ATOM   2874  HB2 TYR   192      32.223  52.554  33.269  1.00  0.00           H
ATOM   2875  HB3 TYR   192      31.960  51.117  34.279  1.00  0.00           H
ATOM   2876  CG  TYR   192      30.209  52.147  33.770  1.00  0.00           C
ATOM   2877  CD1 TYR   192      29.273  53.076  34.248  1.00  0.00           C
ATOM   2878  HD1 TYR   192      29.685  53.996  34.636  1.00  0.00           H
ATOM   2879  CE1 TYR   192      27.875  53.039  33.947  1.00  0.00           C
ATOM   2880  HE1 TYR   192      27.249  53.824  34.345  1.00  0.00           H
ATOM   2881  CZ  TYR   192      27.355  51.930  33.245  1.00  0.00           C
ATOM   2882  OH  TYR   192      26.049  51.908  33.004  1.00  0.00           O
ATOM   2883  HH  TYR   192      25.715  51.174  32.481  1.00  0.00           H
ATOM   2884  CE2 TYR   192      28.252  51.002  32.779  1.00  0.00           C
ATOM   2885  HE2 TYR   192      27.982  50.154  32.167  1.00  0.00           H
ATOM   2886  CD2 TYR   192      29.592  51.052  33.183  1.00  0.00           C
ATOM   2887  HD2 TYR   192      30.220  50.217  32.908  1.00  0.00           H
ATOM   2888  C   TYR   192      33.468  52.417  35.853  1.00  0.00           C
ATOM   2889  O   TYR   192      34.517  52.844  35.453  1.00  0.00           O
ATOM   2890  N   HIE   193      33.424  51.376  36.713  1.00  0.00           N
ATOM   2891  H   HIE   193      32.565  50.878  36.900  1.00  0.00           H
ATOM   2892  CA  HIE   193      34.611  50.708  37.283  1.00  0.00           C
ATOM   2893  HA  HIE   193      35.519  51.120  36.843  1.00  0.00           H
ATOM   2894  CB  HIE   193      34.739  51.158  38.737  1.00  0.00           C
ATOM   2895  HB2 HIE   193      34.468  52.210  38.828  1.00  0.00           H
ATOM   2896  HB3 HIE   193      33.972  50.647  39.321  1.00  0.00           H
ATOM   2897  CG  HIE   193      36.104  50.833  39.275  1.00  0.00           C
ATOM   2898  ND1 HIE   193      36.669  49.552  39.514  1.00  0.00           N
ATOM   2899  CE1 HIE   193      37.823  49.779  40.070  1.00  0.00           C
ATOM   2900  HE1 HIE   193      38.517  49.065  40.492  1.00  0.00           H
ATOM   2901  NE2 HIE   193      38.049  51.058  40.288  1.00  0.00           N
ATOM   2902  HE2 HIE   193      38.918  51.366  40.700  1.00  0.00           H
ATOM   2903  CD2 HIE   193      36.983  51.791  39.710  1.00  0.00           C
ATOM   2904  HD2 HIE   193      36.887  52.866  39.670  1.00  0.00           H
ATOM   2905  C   HIE   193      34.597  49.162  37.193  1.00  0.00           C
ATOM   2906  O   HIE   193      33.505  48.604  37.080  1.00  0.00           O
ATOM   2907  N   TYR   194      35.734  48.546  36.979  1.00  0.00           N
ATOM   2908  H   TYR   194      36.608  49.046  37.065  1.00  0.00           H
ATOM   2909  CA  TYR   194      35.891  47.162  36.771  1.00  0.00           C
ATOM   2910  HA  TYR   194      35.068  46.544  37.132  1.00  0.00           H
ATOM   2911  CB  TYR   194      35.854  46.989  35.246  1.00  0.00           C
ATOM   2912  HB2 TYR   194      36.717  47.602  34.987  1.00  0.00           H
ATOM   2913  HB3 TYR   194      36.135  45.971  34.976  1.00  0.00           H
ATOM   2914  CG  TYR   194      34.646  47.212  34.366  1.00  0.00           C
ATOM   2915  CD1 TYR   194      34.353  48.484  33.797  1.00  0.00           C
ATOM   2916  HD1 TYR   194      35.046  49.308  33.894  1.00  0.00           H
ATOM   2917  CE1 TYR   194      33.204  48.611  33.004  1.00  0.00           C
ATOM   2918  HE1 TYR   194      32.865  49.588  32.692  1.00  0.00           H
ATOM   2919  CZ  TYR   194      32.387  47.446  32.840  1.00  0.00           C
ATOM   2920  OH  TYR   194      31.398  47.569  31.909  1.00  0.00           O
ATOM   2921  HH  TYR   194      30.728  46.902  32.082  1.00  0.00           H
ATOM   2922  CE2 TYR   194      32.712  46.185  33.293  1.00  0.00           C
ATOM   2923  HE2 TYR   194      32.193  45.257  33.101  1.00  0.00           H
ATOM   2924  CD2 TYR   194      33.817  46.058  34.144  1.00  0.00           C
ATOM   2925  HD2 TYR   194      34.107  45.044  34.376  1.00  0.00           H
ATOM   2926  C   TYR   194      37.167  46.491  37.423  1.00  0.00           C
ATOM   2927  O   TYR   194      38.223  46.501  36.855  1.00  0.00           O
ATOM   2928  N   GLU   195      37.014  45.804  38.561  1.00  0.00           N
ATOM   2929  H   GLU   195      36.139  45.769  39.062  1.00  0.00           H
ATOM   2930  CA  GLU   195      38.134  45.051  39.131  1.00  0.00           C
ATOM   2931  HA  GLU   195      38.873  44.804  38.368  1.00  0.00           H
ATOM   2932  CB  GLU   195      38.853  45.846  40.236  1.00  0.00           C
ATOM   2933  HB2 GLU   195      39.715  45.328  40.657  1.00  0.00           H
ATOM   2934  HB3 GLU   195      39.211  46.757  39.755  1.00  0.00           H
ATOM   2935  CG  GLU   195      37.996  46.148  41.453  1.00  0.00           C
ATOM   2936  HG2 GLU   195      37.123  46.620  41.002  1.00  0.00           H
ATOM   2937  HG3 GLU   195      37.753  45.269  42.050  1.00  0.00           H
ATOM   2938  CD  GLU   195      38.730  47.070  42.488  1.00  0.00           C
ATOM   2939  OE1 GLU   195      39.567  47.954  42.136  1.00  0.00           O
ATOM   2940  OE2 GLU   195      38.661  46.711  43.677  1.00  0.00           O
ATOM   2941  C   GLU   195      37.634  43.667  39.711  1.00  0.00           C
ATOM   2942  O   GLU   195      36.445  43.421  39.793  1.00  0.00           O
ATOM   2943  N   GLU   196      38.656  42.782  39.933  1.00  0.00           N
ATOM   2944  H   GLU   196      39.595  43.129  39.803  1.00  0.00           H
ATOM   2945  CA  GLU   196      38.408  41.376  40.437  1.00  0.00           C
ATOM   2946  HA  GLU   196      39.364  40.868  40.316  1.00  0.00           H
ATOM   2947  CB  GLU   196      38.119  41.415  41.935  1.00  0.00           C
ATOM   2948  HB2 GLU   196      37.141  41.842  42.159  1.00  0.00           H
ATOM   2949  HB3 GLU   196      38.133  40.375  42.260  1.00  0.00           H
ATOM   2950  CG  GLU   196      39.162  42.252  42.666  1.00  0.00           C
ATOM   2951  HG2 GLU   196      40.143  41.845  42.418  1.00  0.00           H
ATOM   2952  HG3 GLU   196      38.988  43.307  42.460  1.00  0.00           H
ATOM   2953  CD  GLU   196      39.079  42.064  44.189  1.00  0.00           C
ATOM   2954  OE1 GLU   196      37.988  41.688  44.713  1.00  0.00           O
ATOM   2955  OE2 GLU   196      40.048  42.502  44.860  1.00  0.00           O
ATOM   2956  C   GLU   196      37.357  40.616  39.578  1.00  0.00           C
ATOM   2957  O   GLU   196      36.449  39.996  40.169  1.00  0.00           O
ATOM   2958  N   CYX   197      37.548  40.597  38.237  1.00  0.00           N
ATOM   2959  H   CYX   197      38.228  41.195  37.789  1.00  0.00           H
ATOM   2960  CA  CYX   197      36.560  40.173  37.357  1.00  0.00           C
ATOM   2961  HA  CYX   197      35.606  40.623  37.631  1.00  0.00           H
ATOM   2962  CB  CYX   197      36.790  40.790  36.001  1.00  0.00           C
ATOM   2963  HB2 CYX   197      37.776  40.522  35.620  1.00  0.00           H
ATOM   2964  HB3 CYX   197      36.153  40.275  35.281  1.00  0.00           H
ATOM   2965  SG  CYX   197      36.419  42.465  35.841  1.00  0.00           S
ATOM   2966  C   CYX   197      36.418  38.643  37.424  1.00  0.00           C
ATOM   2967  O   CYX   197      37.347  37.885  37.021  1.00  0.00           O
ATOM   2968  N   SER   198      35.173  38.161  37.710  1.00  0.00           N
ATOM   2969  H   SER   198      34.491  38.814  38.066  1.00  0.00           H
ATOM   2970  CA  SER   198      34.661  36.768  37.494  1.00  0.00           C
ATOM   2971  HA  SER   198      35.496  36.073  37.572  1.00  0.00           H
ATOM   2972  CB  SER   198      33.519  36.547  38.509  1.00  0.00           C
ATOM   2973  HB2 SER   198      32.827  37.382  38.404  1.00  0.00           H
ATOM   2974  HB3 SER   198      33.016  35.601  38.309  1.00  0.00           H
ATOM   2975  OG  SER   198      34.019  36.519  39.833  1.00  0.00           O
ATOM   2976  HG  SER   198      33.688  37.329  40.228  1.00  0.00           H
ATOM   2977  C   SER   198      34.112  36.579  36.013  1.00  0.00           C
ATOM   2978  O   SER   198      33.097  37.135  35.633  1.00  0.00           O
ATOM   2979  N   CYX   199      34.886  35.902  35.214  1.00  0.00           N
ATOM   2980  H   CYX   199      35.676  35.446  35.648  1.00  0.00           H
ATOM   2981  CA  CYX   199      34.745  35.586  33.837  1.00  0.00           C
ATOM   2982  HA  CYX   199      33.928  36.132  33.366  1.00  0.00           H
ATOM   2983  CB  CYX   199      36.064  35.965  33.098  1.00  0.00           C
ATOM   2984  HB2 CYX   199      36.807  35.437  33.696  1.00  0.00           H
ATOM   2985  HB3 CYX   199      36.131  35.527  32.103  1.00  0.00           H
ATOM   2986  SG  CYX   199      36.489  37.735  32.922  1.00  0.00           S
ATOM   2987  C   CYX   199      34.422  34.111  33.582  1.00  0.00           C
ATOM   2988  O   CYX   199      34.799  33.273  34.442  1.00  0.00           O
ATOM   2989  N   TYR   200      33.810  33.752  32.441  1.00  0.00           N
ATOM   2990  H   TYR   200      33.426  34.523  31.915  1.00  0.00           H
ATOM   2991  CA  TYR   200      33.517  32.408  31.930  1.00  0.00           C
ATOM   2992  HA  TYR   200      34.386  31.767  32.079  1.00  0.00           H
ATOM   2993  CB  TYR   200      32.411  31.790  32.767  1.00  0.00           C
ATOM   2994  HB2 TYR   200      32.202  30.789  32.390  1.00  0.00           H
ATOM   2995  HB3 TYR   200      32.756  31.614  33.785  1.00  0.00           H
ATOM   2996  CG  TYR   200      31.116  32.519  32.665  1.00  0.00           C
ATOM   2997  CD1 TYR   200      30.675  33.422  33.655  1.00  0.00           C
ATOM   2998  HD1 TYR   200      31.298  33.724  34.484  1.00  0.00           H
ATOM   2999  CE1 TYR   200      29.406  33.966  33.636  1.00  0.00           C
ATOM   3000  HE1 TYR   200      29.067  34.535  34.489  1.00  0.00           H
ATOM   3001  CZ  TYR   200      28.549  33.632  32.575  1.00  0.00           C
ATOM   3002  OH  TYR   200      27.231  34.124  32.527  1.00  0.00           O
ATOM   3003  HH  TYR   200      26.956  34.258  31.617  1.00  0.00           H
ATOM   3004  CE2 TYR   200      28.977  32.757  31.512  1.00  0.00           C
ATOM   3005  HE2 TYR   200      28.315  32.356  30.759  1.00  0.00           H
ATOM   3006  CD2 TYR   200      30.260  32.243  31.572  1.00  0.00           C
ATOM   3007  HD2 TYR   200      30.446  31.509  30.804  1.00  0.00           H
ATOM   3008  C   TYR   200      33.288  32.445  30.371  1.00  0.00           C
ATOM   3009  O   TYR   200      32.900  33.522  29.860  1.00  0.00           O
ATOM   3010  N   PRO   201      33.723  31.475  29.508  1.00  0.00           N
ATOM   3011  CD  PRO   201      34.690  30.438  29.853  1.00  0.00           C
ATOM   3012  HD2 PRO   201      34.228  29.802  30.607  1.00  0.00           H
ATOM   3013  HD3 PRO   201      35.637  30.771  30.277  1.00  0.00           H
ATOM   3014  CG  PRO   201      35.018  29.645  28.571  1.00  0.00           C
ATOM   3015  HG2 PRO   201      34.580  28.646  28.569  1.00  0.00           H
ATOM   3016  HG3 PRO   201      36.084  29.421  28.522  1.00  0.00           H
ATOM   3017  CB  PRO   201      34.530  30.601  27.445  1.00  0.00           C
ATOM   3018  HB2 PRO   201      34.120  30.016  26.622  1.00  0.00           H
ATOM   3019  HB3 PRO   201      35.362  31.214  27.097  1.00  0.00           H
ATOM   3020  CA  PRO   201      33.353  31.360  28.102  1.00  0.00           C
ATOM   3021  HA  PRO   201      33.407  32.318  27.584  1.00  0.00           H
ATOM   3022  C   PRO   201      31.924  30.681  27.992  1.00  0.00           C
ATOM   3023  O   PRO   201      31.666  29.788  28.799  1.00  0.00           O
ATOM   3024  N   ASN   202      31.055  31.085  27.040  1.00  0.00           N
ATOM   3025  H   ASN   202      31.452  31.787  26.432  1.00  0.00           H
ATOM   3026  CA  ASN   202      29.776  30.577  26.632  1.00  0.00           C
ATOM   3027  HA  ASN   202      29.751  29.562  27.028  1.00  0.00           H
ATOM   3028  CB  ASN   202      28.834  31.197  27.534  1.00  0.00           C
ATOM   3029  HB2 ASN   202      29.039  30.886  28.559  1.00  0.00           H
ATOM   3030  HB3 ASN   202      29.006  32.272  27.482  1.00  0.00           H
ATOM   3031  CG  ASN   202      27.362  30.983  27.113  1.00  0.00           C
ATOM   3032  OD1 ASN   202      26.931  29.892  26.895  1.00  0.00           O
ATOM   3033  ND2 ASN   202      26.542  31.990  26.986  1.00  0.00           N
ATOM   3034 HD21 ASN   202      25.677  31.651  26.590  1.00  0.00           H
ATOM   3035 HD22 ASN   202      26.844  32.948  27.099  1.00  0.00           H
ATOM   3036  C   ASN   202      29.526  30.515  25.127  1.00  0.00           C
ATOM   3037  O   ASN   202      29.330  31.567  24.481  1.00  0.00           O
ATOM   3038  N   ALA   203      29.552  29.301  24.548  1.00  0.00           N
ATOM   3039  H   ALA   203      29.644  28.496  25.153  1.00  0.00           H
ATOM   3040  CA  ALA   203      29.398  29.069  23.051  1.00  0.00           C
ATOM   3041  HA  ALA   203      29.872  28.108  22.849  1.00  0.00           H
ATOM   3042  CB  ALA   203      27.972  28.984  22.547  1.00  0.00           C
ATOM   3043  HB1 ALA   203      27.229  28.439  23.131  1.00  0.00           H
ATOM   3044  HB2 ALA   203      27.617  30.014  22.552  1.00  0.00           H
ATOM   3045  HB3 ALA   203      28.027  28.631  21.517  1.00  0.00           H
ATOM   3046  C   ALA   203      30.229  30.049  22.168  1.00  0.00           C
ATOM   3047  O   ALA   203      29.837  30.885  21.336  1.00  0.00           O
ATOM   3048  N   GLY   204      31.554  29.993  22.492  1.00  0.00           N
ATOM   3049  H   GLY   204      31.808  29.393  23.265  1.00  0.00           H
ATOM   3050  CA  GLY   204      32.677  30.731  21.907  1.00  0.00           C
ATOM   3051  HA2 GLY   204      33.605  30.181  22.060  1.00  0.00           H
ATOM   3052  HA3 GLY   204      32.512  30.787  20.831  1.00  0.00           H
ATOM   3053  C   GLY   204      32.850  32.107  22.501  1.00  0.00           C
ATOM   3054  O   GLY   204      33.997  32.587  22.553  1.00  0.00           O
ATOM   3055  N   GLU   205      31.805  32.856  22.886  1.00  0.00           N
ATOM   3056  H   GLU   205      30.875  32.508  22.703  1.00  0.00           H
ATOM   3057  CA  GLU   205      32.012  34.243  23.444  1.00  0.00           C
ATOM   3058  HA  GLU   205      32.903  34.666  22.980  1.00  0.00           H
ATOM   3059  CB  GLU   205      30.685  35.089  23.180  1.00  0.00           C
ATOM   3060  HB2 GLU   205      30.557  35.138  22.098  1.00  0.00           H
ATOM   3061  HB3 GLU   205      29.832  34.483  23.486  1.00  0.00           H
ATOM   3062  CG  GLU   205      30.614  36.533  23.716  1.00  0.00           C
ATOM   3063  HG2 GLU   205      30.856  36.522  24.779  1.00  0.00           H
ATOM   3064  HG3 GLU   205      31.267  37.220  23.178  1.00  0.00           H
ATOM   3065  CD  GLU   205      29.176  37.034  23.654  1.00  0.00           C
ATOM   3066  OE1 GLU   205      28.794  37.733  22.669  1.00  0.00           O
ATOM   3067  OE2 GLU   205      28.348  36.538  24.383  1.00  0.00           O
ATOM   3068  C   GLU   205      32.306  34.268  25.014  1.00  0.00           C
ATOM   3069  O   GLU   205      31.803  33.460  25.785  1.00  0.00           O
ATOM   3070  N   ILE   206      33.189  35.197  25.415  1.00  0.00           N
ATOM   3071  H   ILE   206      33.515  35.889  24.755  1.00  0.00           H
ATOM   3072  CA  ILE   206      33.654  35.449  26.814  1.00  0.00           C
ATOM   3073  HA  ILE   206      33.720  34.457  27.261  1.00  0.00           H
ATOM   3074  CB  ILE   206      35.099  36.041  26.810  1.00  0.00           C
ATOM   3075  HB  ILE   206      35.126  36.989  26.274  1.00  0.00           H
ATOM   3076  CG2 ILE   206      35.522  36.414  28.208  1.00  0.00           C
ATOM   3077 HG21 ILE   206      34.906  37.162  28.708  1.00  0.00           H
ATOM   3078 HG22 ILE   206      35.455  35.595  28.923  1.00  0.00           H
ATOM   3079 HG23 ILE   206      36.426  37.023  28.180  1.00  0.00           H
ATOM   3080  CG1 ILE   206      36.154  35.072  26.269  1.00  0.00           C
ATOM   3081 HG12 ILE   206      37.151  35.330  26.626  1.00  0.00           H
ATOM   3082 HG13 ILE   206      35.922  34.055  26.586  1.00  0.00           H
ATOM   3083  CD1 ILE   206      36.251  35.139  24.736  1.00  0.00           C
ATOM   3084 HD11 ILE   206      37.061  34.500  24.385  1.00  0.00           H
ATOM   3085 HD12 ILE   206      35.370  34.699  24.269  1.00  0.00           H
ATOM   3086 HD13 ILE   206      36.484  36.124  24.334  1.00  0.00           H
ATOM   3087  C   ILE   206      32.620  36.402  27.510  1.00  0.00           C
ATOM   3088  O   ILE   206      32.481  37.567  27.075  1.00  0.00           O
ATOM   3089  N   THR   207      31.945  35.984  28.593  1.00  0.00           N
ATOM   3090  H   THR   207      32.137  35.062  28.960  1.00  0.00           H
ATOM   3091  CA  THR   207      31.298  36.867  29.514  1.00  0.00           C
ATOM   3092  HA  THR   207      31.254  37.865  29.077  1.00  0.00           H
ATOM   3093  CB  THR   207      29.831  36.429  29.777  1.00  0.00           C
ATOM   3094  HB  THR   207      29.917  35.410  30.154  1.00  0.00           H
ATOM   3095  CG2 THR   207      29.105  37.241  30.852  1.00  0.00           C
ATOM   3096 HG21 THR   207      29.469  38.269  30.821  1.00  0.00           H
ATOM   3097 HG22 THR   207      28.032  37.230  30.664  1.00  0.00           H
ATOM   3098 HG23 THR   207      29.227  36.829  31.853  1.00  0.00           H
ATOM   3099  OG1 THR   207      29.086  36.481  28.595  1.00  0.00           O
ATOM   3100  HG1 THR   207      29.447  35.847  27.969  1.00  0.00           H
ATOM   3101  C   THR   207      32.147  37.170  30.774  1.00  0.00           C
ATOM   3102  O   THR   207      32.771  36.185  31.269  1.00  0.00           O
ATOM   3103  N   CYX   208      32.176  38.367  31.365  1.00  0.00           N
ATOM   3104  H   CYX   208      31.649  39.049  30.839  1.00  0.00           H
ATOM   3105  CA  CYX   208      32.630  38.667  32.744  1.00  0.00           C
ATOM   3106  HA  CYX   208      32.657  37.702  33.248  1.00  0.00           H
ATOM   3107  CB  CYX   208      34.027  39.285  32.775  1.00  0.00           C
ATOM   3108  HB2 CYX   208      34.002  40.348  32.535  1.00  0.00           H
ATOM   3109  HB3 CYX   208      34.371  39.213  33.807  1.00  0.00           H
ATOM   3110  SG  CYX   208      35.124  38.491  31.615  1.00  0.00           S
ATOM   3111  C   CYX   208      31.632  39.531  33.492  1.00  0.00           C
ATOM   3112  O   CYX   208      30.808  40.208  32.975  1.00  0.00           O
ATOM   3113  N   VAL   209      31.743  39.546  34.859  1.00  0.00           N
ATOM   3114  H   VAL   209      32.499  38.995  35.240  1.00  0.00           H
ATOM   3115  CA  VAL   209      31.038  40.198  35.955  1.00  0.00           C
ATOM   3116  HA  VAL   209      30.421  40.998  35.548  1.00  0.00           H
ATOM   3117  CB  VAL   209      30.051  39.109  36.478  1.00  0.00           C
ATOM   3118  HB  VAL   209      30.488  38.114  36.547  1.00  0.00           H
ATOM   3119  CG1 VAL   209      29.568  39.425  37.939  1.00  0.00           C
ATOM   3120 HG11 VAL   209      28.830  38.691  38.264  1.00  0.00           H
ATOM   3121 HG12 VAL   209      30.465  39.407  38.557  1.00  0.00           H
ATOM   3122 HG13 VAL   209      29.141  40.425  38.014  1.00  0.00           H
ATOM   3123  CG2 VAL   209      28.825  38.976  35.607  1.00  0.00           C
ATOM   3124 HG21 VAL   209      28.046  38.330  36.011  1.00  0.00           H
ATOM   3125 HG22 VAL   209      28.339  39.951  35.632  1.00  0.00           H
ATOM   3126 HG23 VAL   209      29.089  38.682  34.590  1.00  0.00           H
ATOM   3127  C   VAL   209      31.979  40.589  37.072  1.00  0.00           C
ATOM   3128  O   VAL   209      32.942  39.865  37.376  1.00  0.00           O
ATOM   3129  N   CYX   210      31.887  41.843  37.522  1.00  0.00           N
ATOM   3130  H   CYX   210      31.098  42.422  37.273  1.00  0.00           H
ATOM   3131  CA  CYX   210      33.074  42.494  38.212  1.00  0.00           C
ATOM   3132  HA  CYX   210      33.802  41.714  38.432  1.00  0.00           H
ATOM   3133  CB  CYX   210      33.867  43.484  37.267  1.00  0.00           C
ATOM   3134  HB2 CYX   210      33.186  44.281  36.969  1.00  0.00           H
ATOM   3135  HB3 CYX   210      34.780  43.940  37.653  1.00  0.00           H
ATOM   3136  SG  CYX   210      34.382  42.529  35.736  1.00  0.00           S
ATOM   3137  C   CYX   210      32.677  43.115  39.481  1.00  0.00           C
ATOM   3138  O   CYX   210      31.460  43.283  39.804  1.00  0.00           O
ATOM   3139  N   ARG   211      33.636  43.394  40.358  1.00  0.00           N
ATOM   3140  H   ARG   211      34.577  43.131  40.102  1.00  0.00           H
ATOM   3141  CA  ARG   211      33.432  44.109  41.646  1.00  0.00           C
ATOM   3142  HA  ARG   211      32.620  43.552  42.114  1.00  0.00           H
ATOM   3143  CB  ARG   211      34.757  43.928  42.445  1.00  0.00           C
ATOM   3144  HB2 ARG   211      34.887  42.851  42.348  1.00  0.00           H
ATOM   3145  HB3 ARG   211      35.569  44.400  41.892  1.00  0.00           H
ATOM   3146  CG  ARG   211      34.714  44.459  43.831  1.00  0.00           C
ATOM   3147  HG2 ARG   211      34.578  45.540  43.786  1.00  0.00           H
ATOM   3148  HG3 ARG   211      33.873  44.040  44.383  1.00  0.00           H
ATOM   3149  CD  ARG   211      36.026  44.172  44.667  1.00  0.00           C
ATOM   3150  HD2 ARG   211      36.065  43.095  44.832  1.00  0.00           H
ATOM   3151  HD3 ARG   211      36.833  44.508  44.015  1.00  0.00           H
ATOM   3152  NE  ARG   211      36.199  44.863  45.985  1.00  0.00           N
ATOM   3153  HE  ARG   211      35.884  45.821  46.046  1.00  0.00           H
ATOM   3154  CZ  ARG   211      37.122  44.536  46.904  1.00  0.00           C
ATOM   3155  NH1 ARG   211      37.234  45.300  47.988  1.00  0.00           N
ATOM   3156 HH11 ARG   211      36.457  45.771  48.430  1.00  0.00           H
ATOM   3157 HH12 ARG   211      38.036  45.117  48.574  1.00  0.00           H
ATOM   3158  NH2 ARG   211      38.013  43.588  46.782  1.00  0.00           N
ATOM   3159 HH21 ARG   211      38.122  43.026  45.950  1.00  0.00           H
ATOM   3160 HH22 ARG   211      38.828  43.579  47.378  1.00  0.00           H
ATOM   3161  C   ARG   211      33.018  45.616  41.503  1.00  0.00           C
ATOM   3162  O   ARG   211      33.700  46.360  40.799  1.00  0.00           O
ATOM   3163  N   ASP   212      31.923  46.006  42.182  1.00  0.00           N
ATOM   3164  H   ASP   212      31.326  45.325  42.630  1.00  0.00           H
ATOM   3165  CA  ASP   212      31.298  47.330  42.133  1.00  0.00           C
ATOM   3166  HA  ASP   212      31.420  47.795  41.154  1.00  0.00           H
ATOM   3167  CB  ASP   212      29.756  47.072  42.316  1.00  0.00           C
ATOM   3168  HB2 ASP   212      29.209  48.011  42.238  1.00  0.00           H
ATOM   3169  HB3 ASP   212      29.583  46.455  41.434  1.00  0.00           H
ATOM   3170  CG  ASP   212      29.453  46.264  43.559  1.00  0.00           C
ATOM   3171  OD1 ASP   212      29.257  46.872  44.656  1.00  0.00           O
ATOM   3172  OD2 ASP   212      29.762  45.027  43.603  1.00  0.00           O
ATOM   3173  C   ASP   212      31.890  48.233  43.164  1.00  0.00           C
ATOM   3174  O   ASP   212      31.252  48.879  43.993  1.00  0.00           O
ATOM   3175  N   ASN   213      33.235  48.357  43.099  1.00  0.00           N
ATOM   3176  H   ASN   213      33.719  47.797  42.413  1.00  0.00           H
ATOM   3177  CA  ASN   213      34.028  49.392  43.691  1.00  0.00           C
ATOM   3178  HA  ASN   213      33.801  49.471  44.754  1.00  0.00           H
ATOM   3179  CB  ASN   213      35.497  48.896  43.823  1.00  0.00           C
ATOM   3180  HB2 ASN   213      35.757  48.005  43.251  1.00  0.00           H
ATOM   3181  HB3 ASN   213      36.164  49.675  43.457  1.00  0.00           H
ATOM   3182  CG  ASN   213      35.710  48.471  45.251  1.00  0.00           C
ATOM   3183  OD1 ASN   213      35.123  47.482  45.690  1.00  0.00           O
ATOM   3184  ND2 ASN   213      36.468  49.224  46.019  1.00  0.00           N
ATOM   3185 HD21 ASN   213      36.691  48.805  46.911  1.00  0.00           H
ATOM   3186 HD22 ASN   213      36.795  50.129  45.714  1.00  0.00           H
ATOM   3187  C   ASN   213      33.879  50.753  42.955  1.00  0.00           C
ATOM   3188  O   ASN   213      33.254  50.811  41.860  1.00  0.00           O
ATOM   3189  N   TRP   214      34.372  51.788  43.619  1.00  0.00           N
ATOM   3190  H   TRP   214      34.793  51.604  44.518  1.00  0.00           H
ATOM   3191  CA  TRP   214      34.124  53.241  43.469  1.00  0.00           C
ATOM   3192  HA  TRP   214      34.600  53.730  44.318  1.00  0.00           H
ATOM   3193  CB  TRP   214      34.800  53.824  42.245  1.00  0.00           C
ATOM   3194  HB2 TRP   214      35.852  53.553  42.328  1.00  0.00           H
ATOM   3195  HB3 TRP   214      34.447  53.186  41.434  1.00  0.00           H
ATOM   3196  CG  TRP   214      34.691  55.242  41.883  1.00  0.00           C
ATOM   3197  CD1 TRP   214      34.477  56.149  42.805  1.00  0.00           C
ATOM   3198  HD1 TRP   214      34.418  55.872  43.847  1.00  0.00           H
ATOM   3199  NE1 TRP   214      34.482  57.410  42.251  1.00  0.00           N
ATOM   3200  HE1 TRP   214      34.115  58.198  42.765  1.00  0.00           H
ATOM   3201  CE2 TRP   214      34.636  57.357  40.826  1.00  0.00           C
ATOM   3202  CZ2 TRP   214      34.565  58.255  39.734  1.00  0.00           C
ATOM   3203  HZ2 TRP   214      34.197  59.270  39.777  1.00  0.00           H
ATOM   3204  CH2 TRP   214      34.825  57.768  38.433  1.00  0.00           C
ATOM   3205  HH2 TRP   214      34.735  58.475  37.622  1.00  0.00           H
ATOM   3206  CZ3 TRP   214      34.994  56.394  38.210  1.00  0.00           C
ATOM   3207  HZ3 TRP   214      35.046  56.072  37.181  1.00  0.00           H
ATOM   3208  CE3 TRP   214      35.160  55.468  39.298  1.00  0.00           C
ATOM   3209  HE3 TRP   214      35.355  54.431  39.069  1.00  0.00           H
ATOM   3210  CD2 TRP   214      34.924  55.942  40.619  1.00  0.00           C
ATOM   3211  C   TRP   214      32.622  53.681  43.397  1.00  0.00           C
ATOM   3212  O   TRP   214      32.269  54.733  43.996  1.00  0.00           O
ATOM   3213  N   HID   215      31.719  53.010  42.740  1.00  0.00           N
ATOM   3214  H   HID   215      31.982  52.067  42.493  1.00  0.00           H
ATOM   3215  CA  HID   215      30.564  53.608  42.137  1.00  0.00           C
ATOM   3216  HA  HID   215      30.293  54.587  42.533  1.00  0.00           H
ATOM   3217  CB  HID   215      30.967  54.001  40.685  1.00  0.00           C
ATOM   3218  HB2 HID   215      30.381  54.846  40.321  1.00  0.00           H
ATOM   3219  HB3 HID   215      31.929  54.491  40.531  1.00  0.00           H
ATOM   3220  CG  HID   215      30.840  52.939  39.687  1.00  0.00           C
ATOM   3221  ND1 HID   215      31.636  51.816  39.794  1.00  0.00           N
ATOM   3222  HD1 HID   215      32.426  51.705  40.414  1.00  0.00           H
ATOM   3223  CE1 HID   215      31.230  50.920  38.895  1.00  0.00           C
ATOM   3224  HE1 HID   215      31.697  49.963  38.710  1.00  0.00           H
ATOM   3225  NE2 HID   215      30.224  51.401  38.178  1.00  0.00           N
ATOM   3226  CD2 HID   215      29.980  52.691  38.654  1.00  0.00           C
ATOM   3227  HD2 HID   215      29.218  53.399  38.362  1.00  0.00           H
ATOM   3228  C   HID   215      29.271  52.826  42.092  1.00  0.00           C
ATOM   3229  O   HID   215      28.336  53.290  41.426  1.00  0.00           O
ATOM   3230  N   GLY   216      29.138  51.532  42.471  1.00  0.00           N
ATOM   3231  H   GLY   216      29.982  51.126  42.849  1.00  0.00           H
ATOM   3232  CA  GLY   216      28.015  50.718  42.186  1.00  0.00           C
ATOM   3233  HA2 GLY   216      27.144  51.329  41.950  1.00  0.00           H
ATOM   3234  HA3 GLY   216      28.192  50.059  41.336  1.00  0.00           H
ATOM   3235  C   GLY   216      27.678  49.739  43.311  1.00  0.00           C
ATOM   3236  O   GLY   216      28.391  49.647  44.341  1.00  0.00           O
ATOM   3237  N   SER   217      26.564  48.990  43.115  1.00  0.00           N
ATOM   3238  H   SER   217      26.052  49.068  42.249  1.00  0.00           H
ATOM   3239  CA  SER   217      26.126  48.084  44.191  1.00  0.00           C
ATOM   3240  HA  SER   217      26.889  47.823  44.925  1.00  0.00           H
ATOM   3241  CB  SER   217      24.879  48.753  44.976  1.00  0.00           C
ATOM   3242  HB2 SER   217      24.389  47.996  45.590  1.00  0.00           H
ATOM   3243  HB3 SER   217      25.275  49.534  45.626  1.00  0.00           H
ATOM   3244  OG  SER   217      23.912  49.238  44.009  1.00  0.00           O
ATOM   3245  HG  SER   217      24.123  50.142  43.762  1.00  0.00           H
ATOM   3246  C   SER   217      25.622  46.772  43.551  1.00  0.00           C
ATOM   3247  O   SER   217      25.857  45.677  44.066  1.00  0.00           O
ATOM   3248  N   ASN   218      24.810  46.895  42.459  1.00  0.00           N
ATOM   3249  H   ASN   218      24.378  47.791  42.285  1.00  0.00           H
ATOM   3250  CA  ASN   218      24.671  45.893  41.398  1.00  0.00           C
ATOM   3251  HA  ASN   218      24.334  44.912  41.733  1.00  0.00           H
ATOM   3252  CB  ASN   218      23.579  46.401  40.386  1.00  0.00           C
ATOM   3253  HB2 ASN   218      23.635  45.709  39.545  1.00  0.00           H
ATOM   3254  HB3 ASN   218      22.636  46.176  40.884  1.00  0.00           H
ATOM   3255  CG  ASN   218      23.629  47.866  39.893  1.00  0.00           C
ATOM   3256  OD1 ASN   218      24.212  48.821  40.452  1.00  0.00           O
ATOM   3257  ND2 ASN   218      22.979  48.095  38.752  1.00  0.00           N
ATOM   3258 HD21 ASN   218      22.922  49.035  38.389  1.00  0.00           H
ATOM   3259 HD22 ASN   218      22.358  47.409  38.348  1.00  0.00           H
ATOM   3260  C   ASN   218      26.037  45.727  40.709  1.00  0.00           C
ATOM   3261  O   ASN   218      26.919  46.535  40.861  1.00  0.00           O
ATOM   3262  N   ARG   219      26.201  44.582  40.001  1.00  0.00           N
ATOM   3263  H   ARG   219      25.434  43.926  39.948  1.00  0.00           H
ATOM   3264  CA  ARG   219      27.512  44.322  39.427  1.00  0.00           C
ATOM   3265  HA  ARG   219      28.250  44.761  40.097  1.00  0.00           H
ATOM   3266  CB  ARG   219      27.892  42.850  39.379  1.00  0.00           C
ATOM   3267  HB2 ARG   219      27.139  42.434  38.710  1.00  0.00           H
ATOM   3268  HB3 ARG   219      28.901  42.795  38.970  1.00  0.00           H
ATOM   3269  CG  ARG   219      27.777  42.057  40.677  1.00  0.00           C
ATOM   3270  HG2 ARG   219      26.736  42.195  40.967  1.00  0.00           H
ATOM   3271  HG3 ARG   219      28.082  41.039  40.434  1.00  0.00           H
ATOM   3272  CD  ARG   219      28.702  42.669  41.801  1.00  0.00           C
ATOM   3273  HD2 ARG   219      29.714  42.627  41.399  1.00  0.00           H
ATOM   3274  HD3 ARG   219      28.459  43.682  42.119  1.00  0.00           H
ATOM   3275  NE  ARG   219      28.891  41.772  42.904  1.00  0.00           N
ATOM   3276  HE  ARG   219      28.288  40.972  43.036  1.00  0.00           H
ATOM   3277  CZ  ARG   219      29.895  41.677  43.796  1.00  0.00           C
ATOM   3278  NH1 ARG   219      29.790  40.848  44.783  1.00  0.00           N
ATOM   3279 HH11 ARG   219      28.896  40.389  44.885  1.00  0.00           H
ATOM   3280 HH12 ARG   219      30.411  40.575  45.531  1.00  0.00           H
ATOM   3281  NH2 ARG   219      30.857  42.574  43.906  1.00  0.00           N
ATOM   3282 HH21 ARG   219      30.544  43.489  43.615  1.00  0.00           H
ATOM   3283 HH22 ARG   219      31.537  42.470  44.645  1.00  0.00           H
ATOM   3284  C   ARG   219      27.476  44.971  38.026  1.00  0.00           C
ATOM   3285  O   ARG   219      26.432  44.889  37.381  1.00  0.00           O
ATOM   3286  N   PRO   220      28.673  45.428  37.604  1.00  0.00           N
ATOM   3287  CD  PRO   220      29.713  46.099  38.404  1.00  0.00           C
ATOM   3288  HD2 PRO   220      30.169  45.468  39.166  1.00  0.00           H
ATOM   3289  HD3 PRO   220      29.069  46.825  38.899  1.00  0.00           H
ATOM   3290  CG  PRO   220      30.705  46.739  37.462  1.00  0.00           C
ATOM   3291  HG2 PRO   220      31.644  46.184  37.456  1.00  0.00           H
ATOM   3292  HG3 PRO   220      30.866  47.803  37.636  1.00  0.00           H
ATOM   3293  CB  PRO   220      30.061  46.621  36.091  1.00  0.00           C
ATOM   3294  HB2 PRO   220      30.828  46.269  35.400  1.00  0.00           H
ATOM   3295  HB3 PRO   220      29.719  47.633  35.874  1.00  0.00           H
ATOM   3296  CA  PRO   220      28.842  45.677  36.145  1.00  0.00           C
ATOM   3297  HA  PRO   220      27.980  46.186  35.715  1.00  0.00           H
ATOM   3298  C   PRO   220      29.195  44.394  35.356  1.00  0.00           C
ATOM   3299  O   PRO   220      29.763  43.479  35.956  1.00  0.00           O
ATOM   3300  N   TRP   221      28.907  44.376  34.028  1.00  0.00           N
ATOM   3301  H   TRP   221      28.601  45.246  33.619  1.00  0.00           H
ATOM   3302  CA  TRP   221      29.093  43.246  33.107  1.00  0.00           C
ATOM   3303  HA  TRP   221      29.836  42.543  33.482  1.00  0.00           H
ATOM   3304  CB  TRP   221      27.831  42.437  32.817  1.00  0.00           C
ATOM   3305  HB2 TRP   221      28.058  41.483  32.341  1.00  0.00           H
ATOM   3306  HB3 TRP   221      27.570  42.094  33.818  1.00  0.00           H
ATOM   3307  CG  TRP   221      26.670  42.947  32.012  1.00  0.00           C
ATOM   3308  CD1 TRP   221      25.471  43.437  32.440  1.00  0.00           C
ATOM   3309  HD1 TRP   221      25.209  43.465  33.487  1.00  0.00           H
ATOM   3310  NE1 TRP   221      24.697  43.844  31.417  1.00  0.00           N
ATOM   3311  HE1 TRP   221      23.786  44.257  31.560  1.00  0.00           H
ATOM   3312  CE2 TRP   221      25.298  43.615  30.178  1.00  0.00           C
ATOM   3313  CZ2 TRP   221      24.930  44.030  28.910  1.00  0.00           C
ATOM   3314  HZ2 TRP   221      24.101  44.696  28.724  1.00  0.00           H
ATOM   3315  CH2 TRP   221      25.860  43.681  27.908  1.00  0.00           C
ATOM   3316  HH2 TRP   221      25.691  43.934  26.871  1.00  0.00           H
ATOM   3317  CZ3 TRP   221      26.989  42.959  28.207  1.00  0.00           C
ATOM   3318  HZ3 TRP   221      27.685  42.705  27.420  1.00  0.00           H
ATOM   3319  CE3 TRP   221      27.361  42.644  29.501  1.00  0.00           C
ATOM   3320  HE3 TRP   221      28.312  42.161  29.667  1.00  0.00           H
ATOM   3321  CD2 TRP   221      26.534  42.984  30.556  1.00  0.00           C
ATOM   3322  C   TRP   221      29.763  43.630  31.766  1.00  0.00           C
ATOM   3323  O   TRP   221      29.591  44.797  31.392  1.00  0.00           O
ATOM   3324  N   VAL   222      30.656  42.780  31.231  1.00  0.00           N
ATOM   3325  H   VAL   222      30.821  41.872  31.642  1.00  0.00           H
ATOM   3326  CA  VAL   222      31.386  42.952  29.934  1.00  0.00           C
ATOM   3327  HA  VAL   222      30.848  43.723  29.381  1.00  0.00           H
ATOM   3328  CB  VAL   222      32.857  43.396  30.223  1.00  0.00           C
ATOM   3329  HB  VAL   222      32.659  44.315  30.778  1.00  0.00           H
ATOM   3330  CG1 VAL   222      33.631  42.443  31.107  1.00  0.00           C
ATOM   3331 HG11 VAL   222      33.914  41.555  30.543  1.00  0.00           H
ATOM   3332 HG12 VAL   222      34.540  42.889  31.508  1.00  0.00           H
ATOM   3333 HG13 VAL   222      33.047  42.121  31.969  1.00  0.00           H
ATOM   3334  CG2 VAL   222      33.698  43.714  28.956  1.00  0.00           C
ATOM   3335 HG21 VAL   222      33.161  44.265  28.186  1.00  0.00           H
ATOM   3336 HG22 VAL   222      34.613  44.256  29.191  1.00  0.00           H
ATOM   3337 HG23 VAL   222      33.949  42.792  28.432  1.00  0.00           H
ATOM   3338  C   VAL   222      31.295  41.586  29.184  1.00  0.00           C
ATOM   3339  O   VAL   222      31.267  40.569  29.806  1.00  0.00           O
ATOM   3340  N   SER   223      31.199  41.562  27.901  1.00  0.00           N
ATOM   3341  H   SER   223      31.153  42.403  27.343  1.00  0.00           H
ATOM   3342  CA  SER   223      31.316  40.359  27.027  1.00  0.00           C
ATOM   3343  HA  SER   223      31.946  39.725  27.652  1.00  0.00           H
ATOM   3344  CB  SER   223      29.922  39.636  26.848  1.00  0.00           C
ATOM   3345  HB2 SER   223      30.042  38.769  26.199  1.00  0.00           H
ATOM   3346  HB3 SER   223      29.570  39.373  27.846  1.00  0.00           H
ATOM   3347  OG  SER   223      29.003  40.572  26.305  1.00  0.00           O
ATOM   3348  HG  SER   223      29.247  40.809  25.406  1.00  0.00           H
ATOM   3349  C   SER   223      31.970  40.630  25.689  1.00  0.00           C
ATOM   3350  O   SER   223      31.944  41.753  25.226  1.00  0.00           O
ATOM   3351  N   PHE   224      32.686  39.697  25.080  1.00  0.00           N
ATOM   3352  H   PHE   224      32.649  38.772  25.482  1.00  0.00           H
ATOM   3353  CA  PHE   224      33.529  39.894  23.843  1.00  0.00           C
ATOM   3354  HA  PHE   224      32.895  40.466  23.166  1.00  0.00           H
ATOM   3355  CB  PHE   224      34.829  40.693  24.186  1.00  0.00           C
ATOM   3356  HB2 PHE   224      35.554  40.704  23.372  1.00  0.00           H
ATOM   3357  HB3 PHE   224      34.538  41.718  24.420  1.00  0.00           H
ATOM   3358  CG  PHE   224      35.621  40.212  25.452  1.00  0.00           C
ATOM   3359  CD1 PHE   224      36.662  39.303  25.357  1.00  0.00           C
ATOM   3360  HD1 PHE   224      36.825  38.992  24.335  1.00  0.00           H
ATOM   3361  CE1 PHE   224      37.298  38.932  26.565  1.00  0.00           C
ATOM   3362  HE1 PHE   224      38.159  38.281  26.567  1.00  0.00           H
ATOM   3363  CZ  PHE   224      36.974  39.473  27.783  1.00  0.00           C
ATOM   3364  HZ  PHE   224      37.410  39.153  28.718  1.00  0.00           H
ATOM   3365  CE2 PHE   224      35.977  40.398  27.839  1.00  0.00           C
ATOM   3366  HE2 PHE   224      35.632  40.832  28.766  1.00  0.00           H
ATOM   3367  CD2 PHE   224      35.309  40.749  26.690  1.00  0.00           C
ATOM   3368  HD2 PHE   224      34.582  41.546  26.739  1.00  0.00           H
ATOM   3369  C   PHE   224      33.738  38.682  23.010  1.00  0.00           C
ATOM   3370  O   PHE   224      33.798  37.608  23.628  1.00  0.00           O
ATOM   3371  N   ASN   225      33.821  38.745  21.685  1.00  0.00           N
ATOM   3372  H   ASN   225      33.723  39.665  21.282  1.00  0.00           H
ATOM   3373  CA  ASN   225      34.284  37.626  20.892  1.00  0.00           C
ATOM   3374  HA  ASN   225      33.706  36.763  21.220  1.00  0.00           H
ATOM   3375  CB  ASN   225      33.809  37.934  19.398  1.00  0.00           C
ATOM   3376  HB2 ASN   225      33.671  37.057  18.766  1.00  0.00           H
ATOM   3377  HB3 ASN   225      32.858  38.445  19.548  1.00  0.00           H
ATOM   3378  CG  ASN   225      34.816  38.786  18.612  1.00  0.00           C
ATOM   3379  OD1 ASN   225      35.758  39.354  19.062  1.00  0.00           O
ATOM   3380  ND2 ASN   225      34.485  39.034  17.359  1.00  0.00           N
ATOM   3381 HD21 ASN   225      34.934  39.839  16.948  1.00  0.00           H
ATOM   3382 HD22 ASN   225      33.598  38.708  17.001  1.00  0.00           H
ATOM   3383  C   ASN   225      35.765  37.286  21.063  1.00  0.00           C
ATOM   3384  O   ASN   225      36.489  38.125  21.580  1.00  0.00           O
ATOM   3385  N   GLN   226      36.298  36.223  20.452  1.00  0.00           N
ATOM   3386  H   GLN   226      35.690  35.577  19.968  1.00  0.00           H
ATOM   3387  CA  GLN   226      37.642  35.827  20.646  1.00  0.00           C
ATOM   3388  HA  GLN   226      37.860  35.679  21.704  1.00  0.00           H
ATOM   3389  CB  GLN   226      37.882  34.464  20.000  1.00  0.00           C
ATOM   3390  HB2 GLN   226      37.780  34.403  18.917  1.00  0.00           H
ATOM   3391  HB3 GLN   226      38.932  34.210  20.144  1.00  0.00           H
ATOM   3392  CG  GLN   226      37.057  33.358  20.679  1.00  0.00           C
ATOM   3393  HG2 GLN   226      37.790  33.289  21.483  1.00  0.00           H
ATOM   3394  HG3 GLN   226      36.113  33.836  20.942  1.00  0.00           H
ATOM   3395  CD  GLN   226      36.839  32.033  19.876  1.00  0.00           C
ATOM   3396  OE1 GLN   226      37.672  31.180  19.731  1.00  0.00           O
ATOM   3397  NE2 GLN   226      35.597  31.804  19.435  1.00  0.00           N
ATOM   3398 HE21 GLN   226      34.889  32.524  19.434  1.00  0.00           H
ATOM   3399 HE22 GLN   226      35.391  30.971  18.902  1.00  0.00           H
ATOM   3400  C   GLN   226      38.634  36.805  20.033  1.00  0.00           C
ATOM   3401  O   GLN   226      39.846  36.637  20.251  1.00  0.00           O
ATOM   3402  N   ASN   227      38.189  37.758  19.209  1.00  0.00           N
ATOM   3403  H   ASN   227      37.181  37.803  19.166  1.00  0.00           H
ATOM   3404  CA  ASN   227      38.949  38.816  18.533  1.00  0.00           C
ATOM   3405  HA  ASN   227      39.914  38.314  18.500  1.00  0.00           H
ATOM   3406  CB  ASN   227      38.326  38.947  17.068  1.00  0.00           C
ATOM   3407  HB2 ASN   227      38.159  37.947  16.666  1.00  0.00           H
ATOM   3408  HB3 ASN   227      37.346  39.422  17.101  1.00  0.00           H
ATOM   3409  CG  ASN   227      39.160  39.780  16.083  1.00  0.00           C
ATOM   3410  OD1 ASN   227      40.355  40.009  16.335  1.00  0.00           O
ATOM   3411  ND2 ASN   227      38.689  40.210  14.959  1.00  0.00           N
ATOM   3412 HD21 ASN   227      39.296  40.699  14.316  1.00  0.00           H
ATOM   3413 HD22 ASN   227      37.754  39.966  14.666  1.00  0.00           H
ATOM   3414  C   ASN   227      38.980  40.163  19.309  1.00  0.00           C
ATOM   3415  O   ASN   227      39.487  41.151  18.828  1.00  0.00           O
ATOM   3416  N   LEU   228      38.485  40.198  20.527  1.00  0.00           N
ATOM   3417  H   LEU   228      38.097  39.328  20.858  1.00  0.00           H
ATOM   3418  CA  LEU   228      38.319  41.407  21.398  1.00  0.00           C
ATOM   3419  HA  LEU   228      37.890  40.972  22.302  1.00  0.00           H
ATOM   3420  CB  LEU   228      39.628  42.063  21.850  1.00  0.00           C
ATOM   3421  HB2 LEU   228      40.044  42.643  21.026  1.00  0.00           H
ATOM   3422  HB3 LEU   228      39.420  42.764  22.658  1.00  0.00           H
ATOM   3423  CG  LEU   228      40.725  41.114  22.340  1.00  0.00           C
ATOM   3424  HG  LEU   228      40.936  40.319  21.623  1.00  0.00           H
ATOM   3425  CD1 LEU   228      41.969  41.936  22.695  1.00  0.00           C
ATOM   3426 HD11 LEU   228      41.711  42.635  23.490  1.00  0.00           H
ATOM   3427 HD12 LEU   228      42.767  41.286  23.057  1.00  0.00           H
ATOM   3428 HD13 LEU   228      42.271  42.578  21.868  1.00  0.00           H
ATOM   3429  CD2 LEU   228      40.400  40.341  23.641  1.00  0.00           C
ATOM   3430 HD21 LEU   228      40.356  40.983  24.522  1.00  0.00           H
ATOM   3431 HD22 LEU   228      39.547  39.670  23.547  1.00  0.00           H
ATOM   3432 HD23 LEU   228      41.233  39.729  23.987  1.00  0.00           H
ATOM   3433  C   LEU   228      37.310  42.514  20.945  1.00  0.00           C
ATOM   3434  O   LEU   228      37.451  43.708  21.237  1.00  0.00           O
ATOM   3435  N   GLU   229      36.338  42.188  20.106  1.00  0.00           N
ATOM   3436  H   GLU   229      36.357  41.245  19.743  1.00  0.00           H
ATOM   3437  CA  GLU   229      35.153  43.023  19.725  1.00  0.00           C
ATOM   3438  HA  GLU   229      35.470  44.066  19.752  1.00  0.00           H
ATOM   3439  CB  GLU   229      34.635  42.662  18.301  1.00  0.00           C
ATOM   3440  HB2 GLU   229      34.077  41.726  18.334  1.00  0.00           H
ATOM   3441  HB3 GLU   229      34.052  43.512  17.946  1.00  0.00           H
ATOM   3442  CG  GLU   229      35.821  42.675  17.348  1.00  0.00           C
ATOM   3443  HG2 GLU   229      36.566  41.914  17.583  1.00  0.00           H
ATOM   3444  HG3 GLU   229      35.527  42.394  16.337  1.00  0.00           H
ATOM   3445  CD  GLU   229      36.681  43.938  17.177  1.00  0.00           C
ATOM   3446  OE1 GLU   229      37.070  44.624  18.164  1.00  0.00           O
ATOM   3447  OE2 GLU   229      37.054  44.326  16.024  1.00  0.00           O
ATOM   3448  C   GLU   229      34.082  42.779  20.765  1.00  0.00           C
ATOM   3449  O   GLU   229      33.749  41.626  21.165  1.00  0.00           O
ATOM   3450  N   TYR   230      33.570  43.917  21.258  1.00  0.00           N
ATOM   3451  H   TYR   230      33.734  44.845  20.892  1.00  0.00           H
ATOM   3452  CA  TYR   230      33.166  43.882  22.680  1.00  0.00           C
ATOM   3453  HA  TYR   230      32.886  42.859  22.925  1.00  0.00           H
ATOM   3454  CB  TYR   230      34.293  44.309  23.717  1.00  0.00           C
ATOM   3455  HB2 TYR   230      34.039  43.941  24.711  1.00  0.00           H
ATOM   3456  HB3 TYR   230      35.227  43.794  23.494  1.00  0.00           H
ATOM   3457  CG  TYR   230      34.672  45.777  23.975  1.00  0.00           C
ATOM   3458  CD1 TYR   230      33.769  46.748  24.486  1.00  0.00           C
ATOM   3459  HD1 TYR   230      32.700  46.595  24.522  1.00  0.00           H
ATOM   3460  CE1 TYR   230      34.251  48.025  24.809  1.00  0.00           C
ATOM   3461  HE1 TYR   230      33.604  48.862  25.025  1.00  0.00           H
ATOM   3462  CZ  TYR   230      35.645  48.346  24.636  1.00  0.00           C
ATOM   3463  OH  TYR   230      36.085  49.591  24.865  1.00  0.00           O
ATOM   3464  HH  TYR   230      37.030  49.678  25.012  1.00  0.00           H
ATOM   3465  CE2 TYR   230      36.552  47.302  24.279  1.00  0.00           C
ATOM   3466  HE2 TYR   230      37.592  47.572  24.169  1.00  0.00           H
ATOM   3467  CD2 TYR   230      36.062  46.014  23.969  1.00  0.00           C
ATOM   3468  HD2 TYR   230      36.784  45.238  23.763  1.00  0.00           H
ATOM   3469  C   TYR   230      31.870  44.650  22.993  1.00  0.00           C
ATOM   3470  O   TYR   230      31.520  45.599  22.322  1.00  0.00           O
ATOM   3471  N   GLN   231      31.297  44.309  24.143  1.00  0.00           N
ATOM   3472  H   GLN   231      31.799  43.553  24.586  1.00  0.00           H
ATOM   3473  CA  GLN   231      30.068  44.844  24.798  1.00  0.00           C
ATOM   3474  HA  GLN   231      29.774  45.841  24.467  1.00  0.00           H
ATOM   3475  CB  GLN   231      28.917  43.899  24.560  1.00  0.00           C
ATOM   3476  HB2 GLN   231      29.195  42.870  24.791  1.00  0.00           H
ATOM   3477  HB3 GLN   231      28.007  44.157  25.101  1.00  0.00           H
ATOM   3478  CG  GLN   231      28.657  43.929  23.023  1.00  0.00           C
ATOM   3479  HG2 GLN   231      28.795  44.888  22.524  1.00  0.00           H
ATOM   3480  HG3 GLN   231      29.416  43.341  22.507  1.00  0.00           H
ATOM   3481  CD  GLN   231      27.193  43.556  22.673  1.00  0.00           C
ATOM   3482  OE1 GLN   231      26.261  44.347  22.863  1.00  0.00           O
ATOM   3483  NE2 GLN   231      27.027  42.329  22.274  1.00  0.00           N
ATOM   3484 HE21 GLN   231      27.851  41.746  22.242  1.00  0.00           H
ATOM   3485 HE22 GLN   231      26.114  41.973  22.031  1.00  0.00           H
ATOM   3486  C   GLN   231      30.331  45.060  26.258  1.00  0.00           C
ATOM   3487  O   GLN   231      31.026  44.252  26.874  1.00  0.00           O
ATOM   3488  N   ILE   232      29.595  46.108  26.722  1.00  0.00           N
ATOM   3489  H   ILE   232      28.908  46.564  26.138  1.00  0.00           H
ATOM   3490  CA  ILE   232      29.566  46.503  28.109  1.00  0.00           C
ATOM   3491  HA  ILE   232      29.924  45.655  28.693  1.00  0.00           H
ATOM   3492  CB  ILE   232      30.329  47.808  28.404  1.00  0.00           C
ATOM   3493  HB  ILE   232      30.229  47.998  29.473  1.00  0.00           H
ATOM   3494  CG2 ILE   232      31.851  47.520  28.137  1.00  0.00           C
ATOM   3495 HG21 ILE   232      32.204  46.541  28.462  1.00  0.00           H
ATOM   3496 HG22 ILE   232      32.008  47.533  27.059  1.00  0.00           H
ATOM   3497 HG23 ILE   232      32.369  48.356  28.608  1.00  0.00           H
ATOM   3498  CG1 ILE   232      29.864  49.040  27.660  1.00  0.00           C
ATOM   3499 HG12 ILE   232      29.755  48.773  26.609  1.00  0.00           H
ATOM   3500 HG13 ILE   232      28.828  49.212  27.952  1.00  0.00           H
ATOM   3501  CD1 ILE   232      30.782  50.312  27.764  1.00  0.00           C
ATOM   3502 HD11 ILE   232      30.260  51.063  27.171  1.00  0.00           H
ATOM   3503 HD12 ILE   232      30.705  50.605  28.811  1.00  0.00           H
ATOM   3504 HD13 ILE   232      31.799  50.115  27.424  1.00  0.00           H
ATOM   3505  C   ILE   232      28.163  46.635  28.652  1.00  0.00           C
ATOM   3506  O   ILE   232      27.207  46.774  27.798  1.00  0.00           O
ATOM   3507  N   GLY   233      27.885  46.636  29.911  1.00  0.00           N
ATOM   3508  H   GLY   233      28.563  46.128  30.459  1.00  0.00           H
ATOM   3509  CA  GLY   233      26.592  46.922  30.523  1.00  0.00           C
ATOM   3510  HA2 GLY   233      26.326  47.921  30.177  1.00  0.00           H
ATOM   3511  HA3 GLY   233      25.791  46.290  30.139  1.00  0.00           H
ATOM   3512  C   GLY   233      26.560  46.866  32.044  1.00  0.00           C
ATOM   3513  O   GLY   233      27.589  46.906  32.714  1.00  0.00           O
ATOM   3514  N   TYR   234      25.341  46.932  32.583  1.00  0.00           N
ATOM   3515  H   TYR   234      24.574  46.914  31.926  1.00  0.00           H
ATOM   3516  CA  TYR   234      25.109  46.620  34.070  1.00  0.00           C
ATOM   3517  HA  TYR   234      26.002  46.119  34.441  1.00  0.00           H
ATOM   3518  CB  TYR   234      24.931  47.988  34.750  1.00  0.00           C
ATOM   3519  HB2 TYR   234      24.981  48.805  34.031  1.00  0.00           H
ATOM   3520  HB3 TYR   234      23.988  47.971  35.297  1.00  0.00           H
ATOM   3521  CG  TYR   234      26.019  48.343  35.752  1.00  0.00           C
ATOM   3522  CD1 TYR   234      27.177  49.066  35.408  1.00  0.00           C
ATOM   3523  HD1 TYR   234      27.386  49.316  34.378  1.00  0.00           H
ATOM   3524  CE1 TYR   234      28.156  49.453  36.413  1.00  0.00           C
ATOM   3525  HE1 TYR   234      29.075  49.889  36.052  1.00  0.00           H
ATOM   3526  CZ  TYR   234      27.979  49.037  37.756  1.00  0.00           C
ATOM   3527  OH  TYR   234      28.821  49.245  38.743  1.00  0.00           O
ATOM   3528  HH  TYR   234      29.512  49.867  38.505  1.00  0.00           H
ATOM   3529  CE2 TYR   234      26.767  48.475  38.059  1.00  0.00           C
ATOM   3530  HE2 TYR   234      26.530  48.179  39.071  1.00  0.00           H
ATOM   3531  CD2 TYR   234      25.823  48.013  37.118  1.00  0.00           C
ATOM   3532  HD2 TYR   234      24.906  47.500  37.364  1.00  0.00           H
ATOM   3533  C   TYR   234      23.926  45.688  34.389  1.00  0.00           C
ATOM   3534  O   TYR   234      22.924  45.733  33.651  1.00  0.00           O
ATOM   3535  N   ILE   235      23.946  45.010  35.504  1.00  0.00           N
ATOM   3536  H   ILE   235      24.848  45.010  35.958  1.00  0.00           H
ATOM   3537  CA  ILE   235      22.872  44.154  35.947  1.00  0.00           C
ATOM   3538  HA  ILE   235      22.564  43.601  35.061  1.00  0.00           H
ATOM   3539  CB  ILE   235      23.409  43.122  37.024  1.00  0.00           C
ATOM   3540  HB  ILE   235      23.734  43.719  37.876  1.00  0.00           H
ATOM   3541  CG2 ILE   235      22.240  42.271  37.450  1.00  0.00           C
ATOM   3542 HG21 ILE   235      21.865  41.585  36.690  1.00  0.00           H
ATOM   3543 HG22 ILE   235      22.586  41.561  38.201  1.00  0.00           H
ATOM   3544 HG23 ILE   235      21.488  42.969  37.822  1.00  0.00           H
ATOM   3545  CG1 ILE   235      24.479  42.163  36.444  1.00  0.00           C
ATOM   3546 HG12 ILE   235      24.170  41.909  35.430  1.00  0.00           H
ATOM   3547 HG13 ILE   235      25.336  42.827  36.328  1.00  0.00           H
ATOM   3548  CD1 ILE   235      24.945  40.845  37.135  1.00  0.00           C
ATOM   3549 HD11 ILE   235      24.097  40.168  37.243  1.00  0.00           H
ATOM   3550 HD12 ILE   235      25.837  40.436  36.662  1.00  0.00           H
ATOM   3551 HD13 ILE   235      25.248  41.082  38.155  1.00  0.00           H
ATOM   3552  C   ILE   235      21.694  45.012  36.418  1.00  0.00           C
ATOM   3553  O   ILE   235      21.886  45.791  37.332  1.00  0.00           O
ATOM   3554  N   CYX   236      20.504  44.953  35.751  1.00  0.00           N
ATOM   3555  H   CYX   236      20.476  44.458  34.871  1.00  0.00           H
ATOM   3556  CA  CYX   236      19.304  45.722  35.982  1.00  0.00           C
ATOM   3557  HA  CYX   236      19.643  46.757  36.014  1.00  0.00           H
ATOM   3558  CB  CYX   236      18.317  45.606  34.834  1.00  0.00           C
ATOM   3559  HB2 CYX   236      17.899  44.600  34.893  1.00  0.00           H
ATOM   3560  HB3 CYX   236      17.491  46.298  34.998  1.00  0.00           H
ATOM   3561  SG  CYX   236      18.812  45.888  33.133  1.00  0.00           S
ATOM   3562  C   CYX   236      18.623  45.404  37.304  1.00  0.00           C
ATOM   3563  O   CYX   236      18.105  46.333  37.923  1.00  0.00           O
ATOM   3564  N   SER   237      18.757  44.162  37.801  1.00  0.00           N
ATOM   3565  H   SER   237      19.111  43.440  37.189  1.00  0.00           H
ATOM   3566  CA  SER   237      18.115  43.680  39.006  1.00  0.00           C
ATOM   3567  HA  SER   237      17.085  43.989  38.828  1.00  0.00           H
ATOM   3568  CB  SER   237      18.009  42.154  39.143  1.00  0.00           C
ATOM   3569  HB2 SER   237      17.616  41.784  38.196  1.00  0.00           H
ATOM   3570  HB3 SER   237      19.061  41.869  39.121  1.00  0.00           H
ATOM   3571  OG  SER   237      17.329  41.598  40.182  1.00  0.00           O
ATOM   3572  HG  SER   237      16.514  41.261  39.805  1.00  0.00           H
ATOM   3573  C   SER   237      18.584  44.269  40.311  1.00  0.00           C
ATOM   3574  O   SER   237      19.760  44.080  40.645  1.00  0.00           O
ATOM   3575  N   GLY   238      17.696  44.912  41.030  1.00  0.00           N
ATOM   3576  H   GLY   238      16.783  44.973  40.601  1.00  0.00           H
ATOM   3577  CA  GLY   238      17.817  45.480  42.409  1.00  0.00           C
ATOM   3578  HA2 GLY   238      18.652  46.176  42.485  1.00  0.00           H
ATOM   3579  HA3 GLY   238      16.899  46.041  42.583  1.00  0.00           H
ATOM   3580  C   GLY   238      17.929  44.389  43.546  1.00  0.00           C
ATOM   3581  O   GLY   238      17.789  44.776  44.647  1.00  0.00           O
ATOM   3582  N   VAL   239      18.298  43.139  43.187  1.00  0.00           N
ATOM   3583  H   VAL   239      18.595  42.980  42.235  1.00  0.00           H
ATOM   3584  CA  VAL   239      18.720  42.187  44.237  1.00  0.00           C
ATOM   3585  HA  VAL   239      18.256  42.495  45.173  1.00  0.00           H
ATOM   3586  CB  VAL   239      18.367  40.726  44.012  1.00  0.00           C
ATOM   3587  HB  VAL   239      18.843  40.192  43.190  1.00  0.00           H
ATOM   3588  CG1 VAL   239      18.717  39.807  45.150  1.00  0.00           C
ATOM   3589 HG11 VAL   239      18.465  38.750  45.064  1.00  0.00           H
ATOM   3590 HG12 VAL   239      19.800  39.681  45.152  1.00  0.00           H
ATOM   3591 HG13 VAL   239      18.334  40.260  46.064  1.00  0.00           H
ATOM   3592  CG2 VAL   239      16.890  40.507  43.690  1.00  0.00           C
ATOM   3593 HG21 VAL   239      16.526  41.171  42.906  1.00  0.00           H
ATOM   3594 HG22 VAL   239      16.692  39.442  43.562  1.00  0.00           H
ATOM   3595 HG23 VAL   239      16.356  40.803  44.592  1.00  0.00           H
ATOM   3596  C   VAL   239      20.227  42.417  44.239  1.00  0.00           C
ATOM   3597  O   VAL   239      20.963  41.674  43.646  1.00  0.00           O
ATOM   3598  N   PHE   240      20.737  43.533  44.921  1.00  0.00           N
ATOM   3599  H   PHE   240      20.078  44.111  45.424  1.00  0.00           H
ATOM   3600  CA  PHE   240      22.148  44.000  44.800  1.00  0.00           C
ATOM   3601  HA  PHE   240      22.346  44.139  43.737  1.00  0.00           H
ATOM   3602  CB  PHE   240      22.290  45.377  45.513  1.00  0.00           C
ATOM   3603  HB2 PHE   240      22.029  45.216  46.558  1.00  0.00           H
ATOM   3604  HB3 PHE   240      23.293  45.798  45.436  1.00  0.00           H
ATOM   3605  CG  PHE   240      21.379  46.558  45.092  1.00  0.00           C
ATOM   3606  CD1 PHE   240      20.173  46.699  45.675  1.00  0.00           C
ATOM   3607  HD1 PHE   240      19.834  46.172  46.555  1.00  0.00           H
ATOM   3608  CE1 PHE   240      19.185  47.611  45.089  1.00  0.00           C
ATOM   3609  HE1 PHE   240      18.210  47.606  45.552  1.00  0.00           H
ATOM   3610  CZ  PHE   240      19.446  48.393  43.921  1.00  0.00           C
ATOM   3611  HZ  PHE   240      18.692  48.998  43.441  1.00  0.00           H
ATOM   3612  CE2 PHE   240      20.689  48.180  43.298  1.00  0.00           C
ATOM   3613  HE2 PHE   240      20.906  48.685  42.367  1.00  0.00           H
ATOM   3614  CD2 PHE   240      21.571  47.248  43.899  1.00  0.00           C
ATOM   3615  HD2 PHE   240      22.507  47.031  43.407  1.00  0.00           H
ATOM   3616  C   PHE   240      23.109  42.934  45.306  1.00  0.00           C
ATOM   3617  O   PHE   240      22.949  42.414  46.412  1.00  0.00           O
ATOM   3618  N   GLY   241      24.024  42.537  44.431  1.00  0.00           N
ATOM   3619  H   GLY   241      24.160  43.062  43.578  1.00  0.00           H
ATOM   3620  CA  GLY   241      24.879  41.371  44.601  1.00  0.00           C
ATOM   3621  HA2 GLY   241      24.249  40.648  45.119  1.00  0.00           H
ATOM   3622  HA3 GLY   241      25.235  40.955  43.658  1.00  0.00           H
ATOM   3623  C   GLY   241      26.108  41.556  45.529  1.00  0.00           C
ATOM   3624  O   GLY   241      27.005  40.728  45.481  1.00  0.00           O
ATOM   3625  N   ASH   242      26.195  42.603  46.382  1.00  0.00           N
ATOM   3626  H   ASH   242      25.442  43.276  46.419  1.00  0.00           H
ATOM   3627  CA  ASH   242      27.384  43.063  47.159  1.00  0.00           C
ATOM   3628  HA  ASH   242      27.992  42.160  47.220  1.00  0.00           H
ATOM   3629  CB  ASH   242      28.190  44.108  46.404  1.00  0.00           C
ATOM   3630  HB2 ASH   242      28.127  43.874  45.342  1.00  0.00           H
ATOM   3631  HB3 ASH   242      27.790  45.116  46.512  1.00  0.00           H
ATOM   3632  CG  ASH   242      29.657  44.094  46.827  1.00  0.00           C
ATOM   3633  OD1 ASH   242      30.106  43.608  47.863  1.00  0.00           O
ATOM   3634  OD2 ASH   242      30.562  44.705  46.041  1.00  0.00           O
ATOM   3635  HD2 ASH   242      30.123  44.996  45.239  1.00  0.00           H
ATOM   3636  C   ASH   242      26.936  43.481  48.588  1.00  0.00           C
ATOM   3637  O   ASH   242      25.754  43.663  48.889  1.00  0.00           O
ATOM   3638  N   ASN   243      27.860  43.932  49.378  1.00  0.00           N
ATOM   3639  H   ASN   243      28.818  43.852  49.072  1.00  0.00           H
ATOM   3640  CA  ASN   243      27.610  44.834  50.542  1.00  0.00           C
ATOM   3641  HA  ASN   243      26.592  45.212  50.436  1.00  0.00           H
ATOM   3642  CB  ASN   243      27.638  43.904  51.816  1.00  0.00           C
ATOM   3643  HB2 ASN   243      27.315  44.554  52.628  1.00  0.00           H
ATOM   3644  HB3 ASN   243      26.911  43.096  51.743  1.00  0.00           H
ATOM   3645  CG  ASN   243      28.959  43.269  52.094  1.00  0.00           C
ATOM   3646  OD1 ASN   243      29.266  42.210  51.578  1.00  0.00           O
ATOM   3647  ND2 ASN   243      29.743  43.877  52.976  1.00  0.00           N
ATOM   3648 HD21 ASN   243      30.694  43.535  52.988  1.00  0.00           H
ATOM   3649 HD22 ASN   243      29.539  44.770  53.400  1.00  0.00           H
ATOM   3650  C   ASN   243      28.698  45.926  50.706  1.00  0.00           C
ATOM   3651  O   ASN   243      29.865  45.731  50.348  1.00  0.00           O
ATOM   3652  N   PRO   244      28.344  47.149  51.193  1.00  0.00           N
ATOM   3653  CD  PRO   244      29.322  48.234  51.480  1.00  0.00           C
ATOM   3654  HD2 PRO   244      29.958  48.369  50.606  1.00  0.00           H
ATOM   3655  HD3 PRO   244      29.748  48.229  52.483  1.00  0.00           H
ATOM   3656  CG  PRO   244      28.560  49.516  51.473  1.00  0.00           C
ATOM   3657  HG2 PRO   244      28.394  49.937  50.481  1.00  0.00           H
ATOM   3658  HG3 PRO   244      29.048  50.215  52.155  1.00  0.00           H
ATOM   3659  CB  PRO   244      27.174  49.073  52.002  1.00  0.00           C
ATOM   3660  HB2 PRO   244      26.402  49.648  51.490  1.00  0.00           H
ATOM   3661  HB3 PRO   244      27.168  49.246  53.078  1.00  0.00           H
ATOM   3662  CA  PRO   244      26.996  47.553  51.538  1.00  0.00           C
ATOM   3663  HA  PRO   244      26.446  47.005  52.303  1.00  0.00           H
ATOM   3664  C   PRO   244      26.126  47.629  50.297  1.00  0.00           C
ATOM   3665  O   PRO   244      26.580  47.574  49.172  1.00  0.00           O
ATOM   3666  N   ARG   245      24.795  47.764  50.492  1.00  0.00           N
ATOM   3667  H   ARG   245      24.433  47.845  51.432  1.00  0.00           H
ATOM   3668  CA  ARG   245      23.764  47.748  49.424  1.00  0.00           C
ATOM   3669  HA  ARG   245      24.204  48.229  48.550  1.00  0.00           H
ATOM   3670  CB  ARG   245      23.519  46.351  48.857  1.00  0.00           C
ATOM   3671  HB2 ARG   245      22.676  46.372  48.166  1.00  0.00           H
ATOM   3672  HB3 ARG   245      24.259  46.050  48.115  1.00  0.00           H
ATOM   3673  CG  ARG   245      23.189  45.245  49.882  1.00  0.00           C
ATOM   3674  HG2 ARG   245      24.061  44.841  50.395  1.00  0.00           H
ATOM   3675  HG3 ARG   245      22.509  45.712  50.593  1.00  0.00           H
ATOM   3676  CD  ARG   245      22.537  44.011  49.210  1.00  0.00           C
ATOM   3677  HD2 ARG   245      21.704  44.337  48.586  1.00  0.00           H
ATOM   3678  HD3 ARG   245      23.259  43.666  48.471  1.00  0.00           H
ATOM   3679  NE  ARG   245      22.203  42.908  50.138  1.00  0.00           N
ATOM   3680  HE  ARG   245      21.288  42.872  50.566  1.00  0.00           H
ATOM   3681  CZ  ARG   245      22.927  41.812  50.319  1.00  0.00           C
ATOM   3682  NH1 ARG   245      22.407  40.780  50.978  1.00  0.00           N
ATOM   3683 HH11 ARG   245      21.495  40.892  51.398  1.00  0.00           H
ATOM   3684 HH12 ARG   245      23.013  40.012  51.226  1.00  0.00           H
ATOM   3685  NH2 ARG   245      24.172  41.654  49.991  1.00  0.00           N
ATOM   3686 HH21 ARG   245      24.768  42.421  49.716  1.00  0.00           H
ATOM   3687 HH22 ARG   245      24.805  40.965  50.372  1.00  0.00           H
ATOM   3688  C   ARG   245      22.526  48.521  49.868  1.00  0.00           C
ATOM   3689  O   ARG   245      22.381  48.667  51.053  1.00  0.00           O
ATOM   3690  N   PRO   246      21.650  49.114  49.109  1.00  0.00           N
ATOM   3691  CD  PRO   246      21.902  49.428  47.750  1.00  0.00           C
ATOM   3692  HD2 PRO   246      21.753  48.554  47.116  1.00  0.00           H
ATOM   3693  HD3 PRO   246      22.931  49.737  47.565  1.00  0.00           H
ATOM   3694  CG  PRO   246      20.928  50.583  47.374  1.00  0.00           C
ATOM   3695  HG2 PRO   246      20.821  50.707  46.296  1.00  0.00           H
ATOM   3696  HG3 PRO   246      21.393  51.404  47.922  1.00  0.00           H
ATOM   3697  CB  PRO   246      19.687  50.206  48.091  1.00  0.00           C
ATOM   3698  HB2 PRO   246      19.218  49.351  47.603  1.00  0.00           H
ATOM   3699  HB3 PRO   246      19.013  51.042  48.279  1.00  0.00           H
ATOM   3700  CA  PRO   246      20.260  49.498  49.368  1.00  0.00           C
ATOM   3701  HA  PRO   246      20.358  50.293  50.107  1.00  0.00           H
ATOM   3702  C   PRO   246      19.372  48.326  49.774  1.00  0.00           C
ATOM   3703  O   PRO   246      19.817  47.160  49.863  1.00  0.00           O
ATOM   3704  N   ASN   247      18.144  48.628  50.101  1.00  0.00           N
ATOM   3705  H   ASN   247      17.842  49.592  50.087  1.00  0.00           H
ATOM   3706  CA  ASN   247      17.138  47.598  50.349  1.00  0.00           C
ATOM   3707  HA  ASN   247      17.650  46.839  50.940  1.00  0.00           H
ATOM   3708  CB  ASN   247      15.920  48.328  50.931  1.00  0.00           C
ATOM   3709  HB2 ASN   247      15.970  49.404  50.763  1.00  0.00           H
ATOM   3710  HB3 ASN   247      14.977  47.987  50.504  1.00  0.00           H
ATOM   3711  CG  ASN   247      15.876  47.986  52.425  1.00  0.00           C
ATOM   3712  OD1 ASN   247      15.971  46.854  52.834  1.00  0.00           O
ATOM   3713  ND2 ASN   247      15.808  48.891  53.304  1.00  0.00           N
ATOM   3714 HD21 ASN   247      15.902  48.623  54.273  1.00  0.00           H
ATOM   3715 HD22 ASN   247      15.904  49.850  53.002  1.00  0.00           H
ATOM   3716  C   ASN   247      16.778  46.961  48.998  1.00  0.00           C
ATOM   3717  O   ASN   247      16.749  47.599  47.960  1.00  0.00           O
ATOM   3718  N   ASP   248      16.431  45.698  49.022  1.00  0.00           N
ATOM   3719  H   ASP   248      16.395  45.243  49.923  1.00  0.00           H
ATOM   3720  CA  ASP   248      15.949  44.951  47.804  1.00  0.00           C
ATOM   3721  HA  ASP   248      16.660  45.021  46.981  1.00  0.00           H
ATOM   3722  CB  ASP   248      15.757  43.439  48.154  1.00  0.00           C
ATOM   3723  HB2 ASP   248      15.124  43.506  49.039  1.00  0.00           H
ATOM   3724  HB3 ASP   248      15.179  42.935  47.380  1.00  0.00           H
ATOM   3725  CG  ASP   248      17.023  42.698  48.483  1.00  0.00           C
ATOM   3726  OD1 ASP   248      17.066  41.651  49.174  1.00  0.00           O
ATOM   3727  OD2 ASP   248      18.201  43.133  48.259  1.00  0.00           O
ATOM   3728  C   ASP   248      14.630  45.461  47.301  1.00  0.00           C
ATOM   3729  O   ASP   248      13.718  45.616  48.104  1.00  0.00           O
ATOM   3730  N   GLY   249      14.592  45.685  45.989  1.00  0.00           N
ATOM   3731  H   GLY   249      15.376  45.373  45.434  1.00  0.00           H
ATOM   3732  CA  GLY   249      13.463  46.220  45.268  1.00  0.00           C
ATOM   3733  HA2 GLY   249      12.611  45.556  45.419  1.00  0.00           H
ATOM   3734  HA3 GLY   249      13.183  47.181  45.699  1.00  0.00           H
ATOM   3735  C   GLY   249      13.727  46.577  43.724  1.00  0.00           C
ATOM   3736  O   GLY   249      14.667  46.041  43.118  1.00  0.00           O
ATOM   3737  N   THR   250      12.926  47.497  43.139  1.00  0.00           N
ATOM   3738  H   THR   250      12.362  48.059  43.761  1.00  0.00           H
ATOM   3739  CA  THR   250      13.176  47.998  41.761  1.00  0.00           C
ATOM   3740  HA  THR   250      13.128  47.185  41.038  1.00  0.00           H
ATOM   3741  CB  THR   250      11.912  48.894  41.296  1.00  0.00           C
ATOM   3742  HB  THR   250      11.918  49.774  41.940  1.00  0.00           H
ATOM   3743  CG2 THR   250      11.864  49.209  39.841  1.00  0.00           C
ATOM   3744 HG21 THR   250      12.844  49.565  39.526  1.00  0.00           H
ATOM   3745 HG22 THR   250      11.553  48.332  39.273  1.00  0.00           H
ATOM   3746 HG23 THR   250      11.094  49.967  39.703  1.00  0.00           H
ATOM   3747  OG1 THR   250      10.671  48.336  41.532  1.00  0.00           O
ATOM   3748  HG1 THR   250      10.623  48.152  42.474  1.00  0.00           H
ATOM   3749  C   THR   250      14.512  48.758  41.680  1.00  0.00           C
ATOM   3750  O   THR   250      14.899  49.680  42.456  1.00  0.00           O
ATOM   3751  N   GLY   251      15.301  48.291  40.697  1.00  0.00           N
ATOM   3752  H   GLY   251      14.973  47.504  40.154  1.00  0.00           H
ATOM   3753  CA  GLY   251      16.721  48.726  40.544  1.00  0.00           C
ATOM   3754  HA2 GLY   251      17.196  49.181  41.412  1.00  0.00           H
ATOM   3755  HA3 GLY   251      17.363  47.910  40.212  1.00  0.00           H
ATOM   3756  C   GLY   251      16.866  49.697  39.392  1.00  0.00           C
ATOM   3757  O   GLY   251      16.129  50.680  39.234  1.00  0.00           O
ATOM   3758  N   SER   252      17.831  49.411  38.490  1.00  0.00           N
ATOM   3759  H   SER   252      18.269  48.505  38.586  1.00  0.00           H
ATOM   3760  CA  SER   252      18.371  50.332  37.433  1.00  0.00           C
ATOM   3761  HA  SER   252      17.605  50.727  36.766  1.00  0.00           H
ATOM   3762  CB  SER   252      19.107  51.504  38.023  1.00  0.00           C
ATOM   3763  HB2 SER   252      18.555  52.011  38.815  1.00  0.00           H
ATOM   3764  HB3 SER   252      20.043  51.183  38.480  1.00  0.00           H
ATOM   3765  OG  SER   252      19.426  52.474  37.037  1.00  0.00           O
ATOM   3766  HG  SER   252      18.661  53.024  36.851  1.00  0.00           H
ATOM   3767  C   SER   252      19.287  49.529  36.517  1.00  0.00           C
ATOM   3768  O   SER   252      20.282  48.907  36.895  1.00  0.00           O
ATOM   3769  N   CYX   253      19.026  49.454  35.248  1.00  0.00           N
ATOM   3770  H   CYX   253      18.172  49.900  34.947  1.00  0.00           H
ATOM   3771  CA  CYX   253      20.043  49.053  34.242  1.00  0.00           C
ATOM   3772  HA  CYX   253      20.535  48.129  34.544  1.00  0.00           H
ATOM   3773  CB  CYX   253      19.423  48.837  32.893  1.00  0.00           C
ATOM   3774  HB2 CYX   253      19.120  49.750  32.381  1.00  0.00           H
ATOM   3775  HB3 CYX   253      20.194  48.321  32.321  1.00  0.00           H
ATOM   3776  SG  CYX   253      18.001  47.765  32.925  1.00  0.00           S
ATOM   3777  C   CYX   253      21.088  50.201  34.045  1.00  0.00           C
ATOM   3778  O   CYX   253      21.382  50.652  32.971  1.00  0.00           O
ATOM   3779  N   GLY   254      21.746  50.565  35.164  1.00  0.00           N
ATOM   3780  H   GLY   254      21.608  50.031  36.009  1.00  0.00           H
ATOM   3781  CA  GLY   254      22.847  51.524  35.293  1.00  0.00           C
ATOM   3782  HA2 GLY   254      23.469  51.201  34.459  1.00  0.00           H
ATOM   3783  HA3 GLY   254      22.563  52.548  35.051  1.00  0.00           H
ATOM   3784  C   GLY   254      23.550  51.470  36.648  1.00  0.00           C
ATOM   3785  O   GLY   254      23.184  50.570  37.395  1.00  0.00           O
ATOM   3786  N   PRO   255      24.549  52.246  37.015  1.00  0.00           N
ATOM   3787  CD  PRO   255      25.246  53.287  36.231  1.00  0.00           C
ATOM   3788  HD2 PRO   255      24.547  54.042  35.873  1.00  0.00           H
ATOM   3789  HD3 PRO   255      25.867  52.868  35.440  1.00  0.00           H
ATOM   3790  CG  PRO   255      26.225  53.958  37.286  1.00  0.00           C
ATOM   3791  HG2 PRO   255      25.754  54.752  37.863  1.00  0.00           H
ATOM   3792  HG3 PRO   255      27.162  54.317  36.859  1.00  0.00           H
ATOM   3793  CB  PRO   255      26.571  52.757  38.206  1.00  0.00           C
ATOM   3794  HB2 PRO   255      26.921  53.078  39.187  1.00  0.00           H
ATOM   3795  HB3 PRO   255      27.366  52.315  37.605  1.00  0.00           H
ATOM   3796  CA  PRO   255      25.235  51.972  38.350  1.00  0.00           C
ATOM   3797  HA  PRO   255      25.453  50.924  38.555  1.00  0.00           H
ATOM   3798  C   PRO   255      24.360  52.592  39.427  1.00  0.00           C
ATOM   3799  O   PRO   255      24.238  53.773  39.538  1.00  0.00           O
ATOM   3800  N   VAL   256      23.758  51.684  40.269  1.00  0.00           N
ATOM   3801  H   VAL   256      24.077  50.727  40.227  1.00  0.00           H
ATOM   3802  CA  VAL   256      23.010  52.230  41.464  1.00  0.00           C
ATOM   3803  HA  VAL   256      22.417  53.044  41.046  1.00  0.00           H
ATOM   3804  CB  VAL   256      21.978  51.301  42.011  1.00  0.00           C
ATOM   3805  HB  VAL   256      22.400  50.347  42.327  1.00  0.00           H
ATOM   3806  CG1 VAL   256      21.431  51.895  43.329  1.00  0.00           C
ATOM   3807 HG11 VAL   256      21.560  52.978  43.319  1.00  0.00           H
ATOM   3808 HG12 VAL   256      20.430  51.472  43.408  1.00  0.00           H
ATOM   3809 HG13 VAL   256      22.011  51.577  44.195  1.00  0.00           H
ATOM   3810  CG2 VAL   256      20.830  51.052  41.040  1.00  0.00           C
ATOM   3811 HG21 VAL   256      20.128  50.280  41.355  1.00  0.00           H
ATOM   3812 HG22 VAL   256      20.362  51.991  40.744  1.00  0.00           H
ATOM   3813 HG23 VAL   256      21.283  50.513  40.208  1.00  0.00           H
ATOM   3814  C   VAL   256      24.105  52.675  42.466  1.00  0.00           C
ATOM   3815  O   VAL   256      24.709  51.816  43.150  1.00  0.00           O
ATOM   3816  N   SER   257      24.515  53.956  42.353  1.00  0.00           N
ATOM   3817  H   SER   257      24.156  54.597  41.660  1.00  0.00           H
ATOM   3818  CA  SER   257      25.759  54.409  43.025  1.00  0.00           C
ATOM   3819  HA  SER   257      26.380  53.519  43.129  1.00  0.00           H
ATOM   3820  CB  SER   257      26.345  55.589  42.238  1.00  0.00           C
ATOM   3821  HB2 SER   257      25.723  56.483  42.296  1.00  0.00           H
ATOM   3822  HB3 SER   257      27.324  55.845  42.642  1.00  0.00           H
ATOM   3823  OG  SER   257      26.478  55.255  40.843  1.00  0.00           O
ATOM   3824  HG  SER   257      27.042  54.481  40.772  1.00  0.00           H
ATOM   3825  C   SER   257      25.539  55.008  44.453  1.00  0.00           C
ATOM   3826  O   SER   257      26.524  55.556  45.037  1.00  0.00           O
ATOM   3827  N   SER   258      24.381  54.647  44.997  1.00  0.00           N
ATOM   3828  H   SER   258      23.686  54.160  44.449  1.00  0.00           H
ATOM   3829  CA  SER   258      24.082  54.866  46.382  1.00  0.00           C
ATOM   3830  HA  SER   258      24.104  55.936  46.585  1.00  0.00           H
ATOM   3831  CB  SER   258      22.722  54.273  46.757  1.00  0.00           C
ATOM   3832  HB2 SER   258      22.639  53.221  46.486  1.00  0.00           H
ATOM   3833  HB3 SER   258      22.549  54.369  47.829  1.00  0.00           H
ATOM   3834  OG  SER   258      21.707  54.999  46.087  1.00  0.00           O
ATOM   3835  HG  SER   258      20.849  54.598  46.240  1.00  0.00           H
ATOM   3836  C   SER   258      25.122  54.183  47.317  1.00  0.00           C
ATOM   3837  O   SER   258      25.002  52.943  47.400  1.00  0.00           O
ATOM   3838  N   ASN   259      26.058  54.865  47.926  1.00  0.00           N
ATOM   3839  H   ASN   259      26.195  55.839  47.697  1.00  0.00           H
ATOM   3840  CA  ASN   259      27.130  54.223  48.694  1.00  0.00           C
ATOM   3841  HA  ASN   259      27.873  54.968  48.978  1.00  0.00           H
ATOM   3842  CB  ASN   259      26.628  53.605  50.031  1.00  0.00           C
ATOM   3843  HB2 ASN   259      25.738  54.040  50.486  1.00  0.00           H
ATOM   3844  HB3 ASN   259      26.251  52.587  49.929  1.00  0.00           H
ATOM   3845  CG  ASN   259      27.782  53.436  51.120  1.00  0.00           C
ATOM   3846  OD1 ASN   259      28.904  53.177  50.711  1.00  0.00           O
ATOM   3847  ND2 ASN   259      27.482  53.717  52.404  1.00  0.00           N
ATOM   3848 HD21 ASN   259      28.240  53.659  53.069  1.00  0.00           H
ATOM   3849 HD22 ASN   259      26.528  53.854  52.707  1.00  0.00           H
ATOM   3850  C   ASN   259      27.845  53.165  47.796  1.00  0.00           C
ATOM   3851  O   ASN   259      27.990  51.977  48.063  1.00  0.00           O
ATOM   3852  N   GLY   260      28.246  53.588  46.575  1.00  0.00           N
ATOM   3853  H   GLY   260      28.270  54.595  46.517  1.00  0.00           H
ATOM   3854  CA  GLY   260      28.892  52.669  45.670  1.00  0.00           C
ATOM   3855  HA2 GLY   260      28.249  51.811  45.475  1.00  0.00           H
ATOM   3856  HA3 GLY   260      28.950  53.258  44.755  1.00  0.00           H
ATOM   3857  C   GLY   260      30.278  52.219  46.048  1.00  0.00           C
ATOM   3858  O   GLY   260      30.683  51.149  45.507  1.00  0.00           O
ATOM   3859  N   ALA   261      30.973  52.937  46.991  1.00  0.00           N
ATOM   3860  H   ALA   261      30.432  53.724  47.319  1.00  0.00           H
ATOM   3861  CA  ALA   261      32.439  53.191  46.949  1.00  0.00           C
ATOM   3862  HA  ALA   261      32.690  53.658  45.996  1.00  0.00           H
ATOM   3863  CB  ALA   261      32.874  54.183  48.043  1.00  0.00           C
ATOM   3864  HB1 ALA   261      32.309  55.085  47.811  1.00  0.00           H
ATOM   3865  HB2 ALA   261      32.546  53.881  49.038  1.00  0.00           H
ATOM   3866  HB3 ALA   261      33.940  54.408  48.004  1.00  0.00           H
ATOM   3867  C   ALA   261      33.241  51.906  47.197  1.00  0.00           C
ATOM   3868  O   ALA   261      34.085  51.636  46.368  1.00  0.00           O
ATOM   3869  N   TYR   262      33.013  51.112  48.218  1.00  0.00           N
ATOM   3870  H   TYR   262      32.266  51.394  48.835  1.00  0.00           H
ATOM   3871  CA  TYR   262      33.635  49.782  48.547  1.00  0.00           C
ATOM   3872  HA  TYR   262      34.584  49.788  48.012  1.00  0.00           H
ATOM   3873  CB  TYR   262      33.819  49.772  50.106  1.00  0.00           C
ATOM   3874  HB2 TYR   262      32.863  49.843  50.624  1.00  0.00           H
ATOM   3875  HB3 TYR   262      34.161  48.786  50.418  1.00  0.00           H
ATOM   3876  CG  TYR   262      34.883  50.786  50.640  1.00  0.00           C
ATOM   3877  CD1 TYR   262      34.723  51.332  51.942  1.00  0.00           C
ATOM   3878  HD1 TYR   262      33.914  51.026  52.588  1.00  0.00           H
ATOM   3879  CE1 TYR   262      35.467  52.454  52.394  1.00  0.00           C
ATOM   3880  HE1 TYR   262      35.207  52.855  53.363  1.00  0.00           H
ATOM   3881  CZ  TYR   262      36.556  52.968  51.700  1.00  0.00           C
ATOM   3882  OH  TYR   262      37.170  54.068  52.098  1.00  0.00           O
ATOM   3883  HH  TYR   262      36.892  54.481  52.919  1.00  0.00           H
ATOM   3884  CE2 TYR   262      36.796  52.288  50.467  1.00  0.00           C
ATOM   3885  HE2 TYR   262      37.475  52.745  49.763  1.00  0.00           H
ATOM   3886  CD2 TYR   262      36.048  51.227  49.977  1.00  0.00           C
ATOM   3887  HD2 TYR   262      36.211  50.839  48.982  1.00  0.00           H
ATOM   3888  C   TYR   262      32.821  48.502  48.067  1.00  0.00           C
ATOM   3889  O   TYR   262      31.940  48.586  47.148  1.00  0.00           O
ATOM   3890  N   GLY   263      33.182  47.304  48.534  1.00  0.00           N
ATOM   3891  H   GLY   263      34.035  47.233  49.070  1.00  0.00           H
ATOM   3892  CA  GLY   263      32.614  46.014  48.126  1.00  0.00           C
ATOM   3893  HA2 GLY   263      31.674  45.812  48.640  1.00  0.00           H
ATOM   3894  HA3 GLY   263      32.429  45.970  47.052  1.00  0.00           H
ATOM   3895  C   GLY   263      33.483  44.868  48.460  1.00  0.00           C
ATOM   3896  O   GLY   263      34.484  44.952  49.068  1.00  0.00           O
ATOM   3897  N   VAL   264      33.163  43.684  47.977  1.00  0.00           N
ATOM   3898  H   VAL   264      32.300  43.651  47.453  1.00  0.00           H
ATOM   3899  CA  VAL   264      33.936  42.423  48.010  1.00  0.00           C
ATOM   3900  HA  VAL   264      35.000  42.660  48.043  1.00  0.00           H
ATOM   3901  CB  VAL   264      33.578  41.643  49.209  1.00  0.00           C
ATOM   3902  HB  VAL   264      33.484  42.401  49.986  1.00  0.00           H
ATOM   3903  CG1 VAL   264      32.144  40.933  49.110  1.00  0.00           C
ATOM   3904 HG11 VAL   264      31.333  41.583  48.780  1.00  0.00           H
ATOM   3905 HG12 VAL   264      32.046  40.161  48.346  1.00  0.00           H
ATOM   3906 HG13 VAL   264      31.891  40.568  50.105  1.00  0.00           H
ATOM   3907  CG2 VAL   264      34.603  40.589  49.555  1.00  0.00           C
ATOM   3908 HG21 VAL   264      34.312  40.168  50.518  1.00  0.00           H
ATOM   3909 HG22 VAL   264      34.793  39.789  48.838  1.00  0.00           H
ATOM   3910 HG23 VAL   264      35.535  41.130  49.718  1.00  0.00           H
ATOM   3911  C   VAL   264      33.699  41.687  46.706  1.00  0.00           C
ATOM   3912  O   VAL   264      32.778  41.909  45.930  1.00  0.00           O
ATOM   3913  N   LYS   265      34.559  40.754  46.305  1.00  0.00           N
ATOM   3914  H   LYS   265      35.387  40.666  46.875  1.00  0.00           H
ATOM   3915  CA  LYS   265      34.586  40.010  45.027  1.00  0.00           C
ATOM   3916  HA  LYS   265      34.704  40.727  44.214  1.00  0.00           H
ATOM   3917  CB  LYS   265      35.822  39.106  44.847  1.00  0.00           C
ATOM   3918  HB2 LYS   265      36.701  39.697  45.109  1.00  0.00           H
ATOM   3919  HB3 LYS   265      35.662  38.324  45.588  1.00  0.00           H
ATOM   3920  CG  LYS   265      35.976  38.778  43.358  1.00  0.00           C
ATOM   3921  HG2 LYS   265      35.020  38.436  42.965  1.00  0.00           H
ATOM   3922  HG3 LYS   265      36.305  39.639  42.775  1.00  0.00           H
ATOM   3923  CD  LYS   265      37.041  37.798  43.170  1.00  0.00           C
ATOM   3924  HD2 LYS   265      37.931  38.360  42.886  1.00  0.00           H
ATOM   3925  HD3 LYS   265      37.179  37.240  44.096  1.00  0.00           H
ATOM   3926  CE  LYS   265      36.775  36.735  42.066  1.00  0.00           C
ATOM   3927  HE2 LYS   265      37.386  35.841  42.182  1.00  0.00           H
ATOM   3928  HE3 LYS   265      35.800  36.362  42.379  1.00  0.00           H
ATOM   3929  NZ  LYS   265      36.914  37.331  40.749  1.00  0.00           N
ATOM   3930  HZ1 LYS   265      37.873  37.463  40.463  1.00  0.00           H
ATOM   3931  HZ2 LYS   265      36.399  36.795  40.066  1.00  0.00           H
ATOM   3932  HZ3 LYS   265      36.532  38.266  40.778  1.00  0.00           H
ATOM   3933  C   LYS   265      33.254  39.261  45.002  1.00  0.00           C
ATOM   3934  O   LYS   265      32.885  38.556  45.954  1.00  0.00           O
ATOM   3935  N   GLY   266      32.622  39.222  43.846  1.00  0.00           N
ATOM   3936  H   GLY   266      33.091  39.527  43.004  1.00  0.00           H
ATOM   3937  CA  GLY   266      31.545  38.256  43.561  1.00  0.00           C
ATOM   3938  HA2 GLY   266      31.773  37.308  44.048  1.00  0.00           H
ATOM   3939  HA3 GLY   266      30.588  38.643  43.911  1.00  0.00           H
ATOM   3940  C   GLY   266      31.547  37.949  42.061  1.00  0.00           C
ATOM   3941  O   GLY   266      32.373  38.415  41.245  1.00  0.00           O
ATOM   3942  N   PHE   267      30.602  37.054  41.735  1.00  0.00           N
ATOM   3943  H   PHE   267      30.115  36.593  42.491  1.00  0.00           H
ATOM   3944  CA  PHE   267      30.221  36.598  40.405  1.00  0.00           C
ATOM   3945  HA  PHE   267      30.699  37.223  39.650  1.00  0.00           H
ATOM   3946  CB  PHE   267      30.617  35.146  40.190  1.00  0.00           C
ATOM   3947  HB2 PHE   267      30.467  34.759  39.182  1.00  0.00           H
ATOM   3948  HB3 PHE   267      31.699  35.110  40.319  1.00  0.00           H
ATOM   3949  CG  PHE   267      29.914  34.189  41.211  1.00  0.00           C
ATOM   3950  CD1 PHE   267      30.466  33.979  42.459  1.00  0.00           C
ATOM   3951  HD1 PHE   267      31.448  34.386  42.657  1.00  0.00           H
ATOM   3952  CE1 PHE   267      29.649  33.359  43.450  1.00  0.00           C
ATOM   3953  HE1 PHE   267      30.066  33.306  44.445  1.00  0.00           H
ATOM   3954  CZ  PHE   267      28.366  32.895  43.134  1.00  0.00           C
ATOM   3955  HZ  PHE   267      27.799  32.397  43.907  1.00  0.00           H
ATOM   3956  CE2 PHE   267      27.845  32.971  41.874  1.00  0.00           C
ATOM   3957  HE2 PHE   267      26.788  32.804  41.726  1.00  0.00           H
ATOM   3958  CD2 PHE   267      28.609  33.722  40.990  1.00  0.00           C
ATOM   3959  HD2 PHE   267      28.169  33.938  40.026  1.00  0.00           H
ATOM   3960  C   PHE   267      28.719  36.734  40.149  1.00  0.00           C
ATOM   3961  O   PHE   267      28.000  37.205  40.999  1.00  0.00           O
ATOM   3962  N   SER   268      28.215  36.406  38.963  1.00  0.00           N
ATOM   3963  H   SER   268      28.801  36.266  38.153  1.00  0.00           H
ATOM   3964  CA  SER   268      26.836  36.106  38.597  1.00  0.00           C
ATOM   3965  HA  SER   268      26.368  35.503  39.374  1.00  0.00           H
ATOM   3966  CB  SER   268      26.094  37.418  38.338  1.00  0.00           C
ATOM   3967  HB2 SER   268      26.632  38.126  37.708  1.00  0.00           H
ATOM   3968  HB3 SER   268      25.108  37.200  37.929  1.00  0.00           H
ATOM   3969  OG  SER   268      25.891  38.144  39.551  1.00  0.00           O
ATOM   3970  HG  SER   268      26.567  37.962  40.208  1.00  0.00           H
ATOM   3971  C   SER   268      26.910  35.353  37.235  1.00  0.00           C
ATOM   3972  O   SER   268      27.823  35.485  36.478  1.00  0.00           O
ATOM   3973  N   PHE   269      25.839  34.554  36.922  1.00  0.00           N
ATOM   3974  H   PHE   269      25.077  34.482  37.582  1.00  0.00           H
ATOM   3975  CA  PHE   269      25.675  33.782  35.652  1.00  0.00           C
ATOM   3976  HA  PHE   269      26.562  33.926  35.035  1.00  0.00           H
ATOM   3977  CB  PHE   269      25.686  32.290  35.692  1.00  0.00           C
ATOM   3978  HB2 PHE   269      24.692  31.988  36.022  1.00  0.00           H
ATOM   3979  HB3 PHE   269      25.786  31.825  34.712  1.00  0.00           H
ATOM   3980  CG  PHE   269      26.787  31.752  36.580  1.00  0.00           C
ATOM   3981  CD1 PHE   269      26.613  31.549  37.974  1.00  0.00           C
ATOM   3982  HD1 PHE   269      25.669  31.687  38.480  1.00  0.00           H
ATOM   3983  CE1 PHE   269      27.677  31.136  38.805  1.00  0.00           C
ATOM   3984  HE1 PHE   269      27.515  30.815  39.823  1.00  0.00           H
ATOM   3985  CZ  PHE   269      29.001  31.136  38.360  1.00  0.00           C
ATOM   3986  HZ  PHE   269      29.859  30.914  38.976  1.00  0.00           H
ATOM   3987  CE2 PHE   269      29.151  31.234  36.931  1.00  0.00           C
ATOM   3988  HE2 PHE   269      30.109  31.180  36.435  1.00  0.00           H
ATOM   3989  CD2 PHE   269      28.076  31.620  36.099  1.00  0.00           C
ATOM   3990  HD2 PHE   269      28.316  31.792  35.060  1.00  0.00           H
ATOM   3991  C   PHE   269      24.445  34.280  34.882  1.00  0.00           C
ATOM   3992  O   PHE   269      23.375  34.310  35.434  1.00  0.00           O
ATOM   3993  N   LYS   270      24.644  34.513  33.579  1.00  0.00           N
ATOM   3994  H   LYS   270      25.588  34.508  33.220  1.00  0.00           H
ATOM   3995  CA  LYS   270      23.523  34.878  32.593  1.00  0.00           C
ATOM   3996  HA  LYS   270      22.707  35.367  33.126  1.00  0.00           H
ATOM   3997  CB  LYS   270      24.155  35.967  31.715  1.00  0.00           C
ATOM   3998  HB2 LYS   270      24.554  36.824  32.258  1.00  0.00           H
ATOM   3999  HB3 LYS   270      24.979  35.538  31.146  1.00  0.00           H
ATOM   4000  CG  LYS   270      23.196  36.568  30.592  1.00  0.00           C
ATOM   4001  HG2 LYS   270      22.466  35.830  30.262  1.00  0.00           H
ATOM   4002  HG3 LYS   270      22.718  37.421  31.074  1.00  0.00           H
ATOM   4003  CD  LYS   270      23.994  37.116  29.438  1.00  0.00           C
ATOM   4004  HD2 LYS   270      24.666  37.894  29.799  1.00  0.00           H
ATOM   4005  HD3 LYS   270      24.612  36.326  29.009  1.00  0.00           H
ATOM   4006  CE  LYS   270      23.103  37.738  28.384  1.00  0.00           C
ATOM   4007  HE2 LYS   270      22.262  37.102  28.109  1.00  0.00           H
ATOM   4008  HE3 LYS   270      22.853  38.688  28.858  1.00  0.00           H
ATOM   4009  NZ  LYS   270      23.730  37.935  27.073  1.00  0.00           N
ATOM   4010  HZ1 LYS   270      24.029  37.006  26.815  1.00  0.00           H
ATOM   4011  HZ2 LYS   270      23.119  38.233  26.325  1.00  0.00           H
ATOM   4012  HZ3 LYS   270      24.576  38.488  27.099  1.00  0.00           H
ATOM   4013  C   LYS   270      22.955  33.706  31.756  1.00  0.00           C
ATOM   4014  O   LYS   270      23.641  32.721  31.389  1.00  0.00           O
ATOM   4015  N   TYR   271      21.656  33.737  31.488  1.00  0.00           N
ATOM   4016  H   TYR   271      21.155  34.470  31.970  1.00  0.00           H
ATOM   4017  CA  TYR   271      20.964  32.795  30.642  1.00  0.00           C
ATOM   4018  HA  TYR   271      21.661  32.420  29.892  1.00  0.00           H
ATOM   4019  CB  TYR   271      20.343  31.691  31.572  1.00  0.00           C
ATOM   4020  HB2 TYR   271      19.947  32.319  32.369  1.00  0.00           H
ATOM   4021  HB3 TYR   271      19.521  31.214  31.038  1.00  0.00           H
ATOM   4022  CG  TYR   271      21.397  30.628  31.996  1.00  0.00           C
ATOM   4023  CD1 TYR   271      21.957  30.642  33.306  1.00  0.00           C
ATOM   4024  HD1 TYR   271      21.705  31.456  33.970  1.00  0.00           H
ATOM   4025  CE1 TYR   271      22.824  29.605  33.772  1.00  0.00           C
ATOM   4026  HE1 TYR   271      23.117  29.609  34.812  1.00  0.00           H
ATOM   4027  CZ  TYR   271      23.065  28.550  32.889  1.00  0.00           C
ATOM   4028  OH  TYR   271      23.755  27.485  33.342  1.00  0.00           O
ATOM   4029  HH  TYR   271      23.616  26.719  32.780  1.00  0.00           H
ATOM   4030  CE2 TYR   271      22.486  28.516  31.573  1.00  0.00           C
ATOM   4031  HE2 TYR   271      22.617  27.667  30.918  1.00  0.00           H
ATOM   4032  CD2 TYR   271      21.635  29.590  31.158  1.00  0.00           C
ATOM   4033  HD2 TYR   271      21.219  29.612  30.161  1.00  0.00           H
ATOM   4034  C   TYR   271      19.844  33.607  29.918  1.00  0.00           C
ATOM   4035  O   TYR   271      18.775  33.879  30.385  1.00  0.00           O
ATOM   4036  N   GLY   272      20.156  33.968  28.662  1.00  0.00           N
ATOM   4037  H   GLY   272      21.002  33.628  28.225  1.00  0.00           H
ATOM   4038  CA  GLY   272      19.478  34.964  27.851  1.00  0.00           C
ATOM   4039  HA2 GLY   272      20.088  35.125  26.962  1.00  0.00           H
ATOM   4040  HA3 GLY   272      18.512  34.575  27.529  1.00  0.00           H
ATOM   4041  C   GLY   272      19.305  36.244  28.664  1.00  0.00           C
ATOM   4042  O   GLY   272      20.341  36.744  29.143  1.00  0.00           O
ATOM   4043  N   ASN   273      18.076  36.762  28.797  1.00  0.00           N
ATOM   4044  H   ASN   273      17.246  36.219  28.604  1.00  0.00           H
ATOM   4045  CA  ASN   273      17.963  37.923  29.670  1.00  0.00           C
ATOM   4046  HA  ASN   273      18.833  38.563  29.526  1.00  0.00           H
ATOM   4047  CB  ASN   273      16.682  38.592  29.195  1.00  0.00           C
ATOM   4048  HB2 ASN   273      15.820  38.041  29.573  1.00  0.00           H
ATOM   4049  HB3 ASN   273      16.650  39.598  29.611  1.00  0.00           H
ATOM   4050  CG  ASN   273      16.416  38.840  27.777  1.00  0.00           C
ATOM   4051  OD1 ASN   273      15.270  38.795  27.391  1.00  0.00           O
ATOM   4052  ND2 ASN   273      17.414  39.050  26.923  1.00  0.00           N
ATOM   4053 HD21 ASN   273      17.220  39.163  25.938  1.00  0.00           H
ATOM   4054 HD22 ASN   273      18.370  39.035  27.251  1.00  0.00           H
ATOM   4055  C   ASN   273      18.054  37.656  31.245  1.00  0.00           C
ATOM   4056  O   ASN   273      17.834  38.519  32.087  1.00  0.00           O
ATOM   4057  N   GLY   274      18.173  36.395  31.696  1.00  0.00           N
ATOM   4058  H   GLY   274      18.249  35.733  30.937  1.00  0.00           H
ATOM   4059  CA  GLY   274      17.871  36.027  33.046  1.00  0.00           C
ATOM   4060  HA2 GLY   274      17.421  36.922  33.476  1.00  0.00           H
ATOM   4061  HA3 GLY   274      17.198  35.170  33.052  1.00  0.00           H
ATOM   4062  C   GLY   274      19.124  35.688  33.917  1.00  0.00           C
ATOM   4063  O   GLY   274      20.115  35.132  33.410  1.00  0.00           O
ATOM   4064  N   VAL   275      19.027  35.961  35.228  1.00  0.00           N
ATOM   4065  H   VAL   275      18.226  36.358  35.698  1.00  0.00           H
ATOM   4066  CA  VAL   275      20.259  36.121  35.975  1.00  0.00           C
ATOM   4067  HA  VAL   275      21.118  35.803  35.384  1.00  0.00           H
ATOM   4068  CB  VAL   275      20.539  37.588  36.328  1.00  0.00           C
ATOM   4069  HB  VAL   275      19.707  37.825  36.992  1.00  0.00           H
ATOM   4070  CG1 VAL   275      21.854  37.897  36.870  1.00  0.00           C
ATOM   4071 HG11 VAL   275      21.668  38.804  37.445  1.00  0.00           H
ATOM   4072 HG12 VAL   275      22.193  37.032  37.441  1.00  0.00           H
ATOM   4073 HG13 VAL   275      22.573  38.127  36.083  1.00  0.00           H
ATOM   4074  CG2 VAL   275      20.348  38.436  35.092  1.00  0.00           C
ATOM   4075 HG21 VAL   275      21.131  38.115  34.406  1.00  0.00           H
ATOM   4076 HG22 VAL   275      19.373  38.206  34.664  1.00  0.00           H
ATOM   4077 HG23 VAL   275      20.486  39.498  35.297  1.00  0.00           H
ATOM   4078  C   VAL   275      20.288  35.245  37.224  1.00  0.00           C
ATOM   4079  O   VAL   275      19.388  35.471  38.098  1.00  0.00           O
ATOM   4080  N   TRP   276      21.334  34.448  37.426  1.00  0.00           N
ATOM   4081  H   TRP   276      22.046  34.340  36.717  1.00  0.00           H
ATOM   4082  CA  TRP   276      21.810  33.936  38.707  1.00  0.00           C
ATOM   4083  HA  TRP   276      20.893  33.753  39.267  1.00  0.00           H
ATOM   4084  CB  TRP   276      22.497  32.538  38.464  1.00  0.00           C
ATOM   4085  HB2 TRP   276      22.992  32.505  37.493  1.00  0.00           H
ATOM   4086  HB3 TRP   276      23.190  32.352  39.284  1.00  0.00           H
ATOM   4087  CG  TRP   276      21.546  31.395  38.411  1.00  0.00           C
ATOM   4088  CD1 TRP   276      21.082  30.716  37.332  1.00  0.00           C
ATOM   4089  HD1 TRP   276      21.159  31.069  36.314  1.00  0.00           H
ATOM   4090  NE1 TRP   276      20.311  29.702  37.767  1.00  0.00           N
ATOM   4091  HE1 TRP   276      19.911  29.044  37.114  1.00  0.00           H
ATOM   4092  CE2 TRP   276      19.918  29.852  39.093  1.00  0.00           C
ATOM   4093  CZ2 TRP   276      19.024  29.209  39.974  1.00  0.00           C
ATOM   4094  HZ2 TRP   276      18.351  28.408  39.704  1.00  0.00           H
ATOM   4095  CH2 TRP   276      18.861  29.694  41.299  1.00  0.00           C
ATOM   4096  HH2 TRP   276      18.334  29.183  42.090  1.00  0.00           H
ATOM   4097  CZ3 TRP   276      19.770  30.689  41.714  1.00  0.00           C
ATOM   4098  HZ3 TRP   276      19.752  30.982  42.752  1.00  0.00           H
ATOM   4099  CE3 TRP   276      20.745  31.245  40.843  1.00  0.00           C
ATOM   4100  HE3 TRP   276      21.400  31.987  41.275  1.00  0.00           H
ATOM   4101  CD2 TRP   276      20.834  30.848  39.504  1.00  0.00           C
ATOM   4102  C   TRP   276      22.807  34.885  39.387  1.00  0.00           C
ATOM   4103  O   TRP   276      23.901  35.054  38.869  1.00  0.00           O
ATOM   4104  N   ILE   277      22.252  35.633  40.398  1.00  0.00           N
ATOM   4105  H   ILE   277      21.332  35.339  40.693  1.00  0.00           H
ATOM   4106  CA  ILE   277      22.978  36.686  41.177  1.00  0.00           C
ATOM   4107  HA  ILE   277      23.802  37.026  40.551  1.00  0.00           H
ATOM   4108  CB  ILE   277      22.190  37.931  41.485  1.00  0.00           C
ATOM   4109  HB  ILE   277      21.214  37.661  41.887  1.00  0.00           H
ATOM   4110  CG2 ILE   277      23.101  38.837  42.346  1.00  0.00           C
ATOM   4111 HG21 ILE   277      23.928  39.163  41.716  1.00  0.00           H
ATOM   4112 HG22 ILE   277      22.551  39.730  42.640  1.00  0.00           H
ATOM   4113 HG23 ILE   277      23.427  38.509  43.334  1.00  0.00           H
ATOM   4114  CG1 ILE   277      21.873  38.718  40.188  1.00  0.00           C
ATOM   4115 HG12 ILE   277      22.836  38.978  39.749  1.00  0.00           H
ATOM   4116 HG13 ILE   277      21.275  38.050  39.568  1.00  0.00           H
ATOM   4117  CD1 ILE   277      20.978  39.964  40.466  1.00  0.00           C
ATOM   4118 HD11 ILE   277      21.500  40.747  41.015  1.00  0.00           H
ATOM   4119 HD12 ILE   277      20.649  40.458  39.550  1.00  0.00           H
ATOM   4120 HD13 ILE   277      20.127  39.738  41.109  1.00  0.00           H
ATOM   4121  C   ILE   277      23.360  35.995  42.529  1.00  0.00           C
ATOM   4122  O   ILE   277      22.553  35.799  43.441  1.00  0.00           O
ATOM   4123  N   GLY   278      24.614  35.682  42.761  1.00  0.00           N
ATOM   4124  H   GLY   278      25.308  36.070  42.139  1.00  0.00           H
ATOM   4125  CA  GLY   278      25.048  35.352  44.107  1.00  0.00           C
ATOM   4126  HA2 GLY   278      24.300  34.834  44.708  1.00  0.00           H
ATOM   4127  HA3 GLY   278      25.851  34.616  44.069  1.00  0.00           H
ATOM   4128  C   GLY   278      25.461  36.549  44.971  1.00  0.00           C
ATOM   4129  O   GLY   278      25.955  37.557  44.421  1.00  0.00           O
ATOM   4130  N   ARG   279      25.376  36.402  46.285  1.00  0.00           N
ATOM   4131  H   ARG   279      24.851  35.629  46.668  1.00  0.00           H
ATOM   4132  CA  ARG   279      25.861  37.459  47.162  1.00  0.00           C
ATOM   4133  HA  ARG   279      26.811  37.832  46.780  1.00  0.00           H
ATOM   4134  CB  ARG   279      24.800  38.574  47.139  1.00  0.00           C
ATOM   4135  HB2 ARG   279      25.148  39.372  47.796  1.00  0.00           H
ATOM   4136  HB3 ARG   279      24.740  38.973  46.127  1.00  0.00           H
ATOM   4137  CG  ARG   279      23.359  38.234  47.626  1.00  0.00           C
ATOM   4138  HG2 ARG   279      23.037  37.318  47.130  1.00  0.00           H
ATOM   4139  HG3 ARG   279      23.498  38.070  48.694  1.00  0.00           H
ATOM   4140  CD  ARG   279      22.402  39.488  47.394  1.00  0.00           C
ATOM   4141  HD2 ARG   279      23.127  40.181  47.820  1.00  0.00           H
ATOM   4142  HD3 ARG   279      22.303  39.535  46.309  1.00  0.00           H
ATOM   4143  NE  ARG   279      21.239  39.409  48.259  1.00  0.00           N
ATOM   4144  HE  ARG   279      21.177  38.646  48.917  1.00  0.00           H
ATOM   4145  CZ  ARG   279      20.323  40.298  48.364  1.00  0.00           C
ATOM   4146  NH1 ARG   279      19.331  39.982  49.061  1.00  0.00           N
ATOM   4147 HH11 ARG   279      19.096  39.011  49.217  1.00  0.00           H
ATOM   4148 HH12 ARG   279      18.554  40.620  49.145  1.00  0.00           H
ATOM   4149  NH2 ARG   279      20.408  41.438  47.777  1.00  0.00           N
ATOM   4150 HH21 ARG   279      21.292  41.754  47.403  1.00  0.00           H
ATOM   4151 HH22 ARG   279      19.593  42.025  47.895  1.00  0.00           H
ATOM   4152  C   ARG   279      26.083  37.082  48.612  1.00  0.00           C
ATOM   4153  O   ARG   279      25.486  36.187  49.064  1.00  0.00           O
ATOM   4154  N   THR   280      26.875  37.892  49.345  1.00  0.00           N
ATOM   4155  H   THR   280      27.090  38.772  48.899  1.00  0.00           H
ATOM   4156  CA  THR   280      26.965  37.999  50.834  1.00  0.00           C
ATOM   4157  HA  THR   280      27.396  37.087  51.246  1.00  0.00           H
ATOM   4158  CB  THR   280      27.850  39.184  51.290  1.00  0.00           C
ATOM   4159  HB  THR   280      27.752  39.410  52.351  1.00  0.00           H
ATOM   4160  CG2 THR   280      29.304  38.764  51.066  1.00  0.00           C
ATOM   4161 HG21 THR   280      29.548  37.966  51.767  1.00  0.00           H
ATOM   4162 HG22 THR   280      29.429  38.483  50.020  1.00  0.00           H
ATOM   4163 HG23 THR   280      29.959  39.602  51.304  1.00  0.00           H
ATOM   4164  OG1 THR   280      27.489  40.312  50.472  1.00  0.00           O
ATOM   4165  HG1 THR   280      28.105  40.974  50.791  1.00  0.00           H
ATOM   4166  C   THR   280      25.603  38.104  51.489  1.00  0.00           C
ATOM   4167  O   THR   280      24.797  39.032  51.189  1.00  0.00           O
ATOM   4168  N   LYS   281      25.201  37.115  52.326  1.00  0.00           N
ATOM   4169  H   LYS   281      25.796  36.316  52.489  1.00  0.00           H
ATOM   4170  CA  LYS   281      23.776  36.983  52.835  1.00  0.00           C
ATOM   4171  HA  LYS   281      23.169  36.868  51.938  1.00  0.00           H
ATOM   4172  CB  LYS   281      23.669  35.634  53.664  1.00  0.00           C
ATOM   4173  HB2 LYS   281      24.067  34.834  53.038  1.00  0.00           H
ATOM   4174  HB3 LYS   281      24.309  35.586  54.544  1.00  0.00           H
ATOM   4175  CG  LYS   281      22.178  35.478  54.212  1.00  0.00           C
ATOM   4176  HG2 LYS   281      22.012  36.148  55.056  1.00  0.00           H
ATOM   4177  HG3 LYS   281      21.511  35.874  53.446  1.00  0.00           H
ATOM   4178  CD  LYS   281      21.830  34.008  54.639  1.00  0.00           C
ATOM   4179  HD2 LYS   281      21.627  33.509  53.691  1.00  0.00           H
ATOM   4180  HD3 LYS   281      22.630  33.484  55.161  1.00  0.00           H
ATOM   4181  CE  LYS   281      20.480  34.090  55.516  1.00  0.00           C
ATOM   4182  HE2 LYS   281      20.456  33.166  56.092  1.00  0.00           H
ATOM   4183  HE3 LYS   281      20.554  34.880  56.263  1.00  0.00           H
ATOM   4184  NZ  LYS   281      19.139  34.177  54.793  1.00  0.00           N
ATOM   4185  HZ1 LYS   281      18.369  34.056  55.436  1.00  0.00           H
ATOM   4186  HZ2 LYS   281      19.067  35.070  54.327  1.00  0.00           H
ATOM   4187  HZ3 LYS   281      19.175  33.476  54.067  1.00  0.00           H
ATOM   4188  C   LYS   281      23.383  38.250  53.575  1.00  0.00           C
ATOM   4189  O   LYS   281      22.317  38.791  53.485  1.00  0.00           O
ATOM   4190  N   SER   282      24.273  38.733  54.438  1.00  0.00           N
ATOM   4191  H   SER   282      25.039  38.096  54.605  1.00  0.00           H
ATOM   4192  CA  SER   282      24.078  39.966  55.226  1.00  0.00           C
ATOM   4193  HA  SER   282      23.139  39.893  55.776  1.00  0.00           H
ATOM   4194  CB  SER   282      25.208  40.188  56.243  1.00  0.00           C
ATOM   4195  HB2 SER   282      25.222  39.420  57.015  1.00  0.00           H
ATOM   4196  HB3 SER   282      26.117  40.178  55.641  1.00  0.00           H
ATOM   4197  OG  SER   282      25.151  41.429  56.916  1.00  0.00           O
ATOM   4198  HG  SER   282      24.461  41.445  57.584  1.00  0.00           H
ATOM   4199  C   SER   282      23.972  41.160  54.322  1.00  0.00           C
ATOM   4200  O   SER   282      24.750  41.356  53.378  1.00  0.00           O
ATOM   4201  N   THR   283      22.996  42.084  54.665  1.00  0.00           N
ATOM   4202  H   THR   283      22.409  41.879  55.460  1.00  0.00           H
ATOM   4203  CA  THR   283      22.825  43.440  54.108  1.00  0.00           C
ATOM   4204  HA  THR   283      22.825  43.423  53.018  1.00  0.00           H
ATOM   4205  CB  THR   283      21.475  44.122  54.559  1.00  0.00           C
ATOM   4206  HB  THR   283      21.604  44.285  55.629  1.00  0.00           H
ATOM   4207  CG2 THR   283      21.180  45.374  53.764  1.00  0.00           C
ATOM   4208 HG21 THR   283      20.201  45.714  54.103  1.00  0.00           H
ATOM   4209 HG22 THR   283      21.853  46.218  53.913  1.00  0.00           H
ATOM   4210 HG23 THR   283      21.181  45.144  52.699  1.00  0.00           H
ATOM   4211  OG1 THR   283      20.360  43.270  54.276  1.00  0.00           O
ATOM   4212  HG1 THR   283      19.839  43.376  55.075  1.00  0.00           H
ATOM   4213  C   THR   283      23.899  44.376  54.648  1.00  0.00           C
ATOM   4214  O   THR   283      24.494  45.129  53.877  1.00  0.00           O
ATOM   4215  N   ASN   284      24.300  44.328  55.915  1.00  0.00           N
ATOM   4216  H   ASN   284      23.993  43.535  56.461  1.00  0.00           H
ATOM   4217  CA  ASN   284      25.172  45.323  56.556  1.00  0.00           C
ATOM   4218  HA  ASN   284      25.265  46.143  55.843  1.00  0.00           H
ATOM   4219  CB  ASN   284      24.433  45.777  57.823  1.00  0.00           C
ATOM   4220  HB2 ASN   284      23.420  46.063  57.540  1.00  0.00           H
ATOM   4221  HB3 ASN   284      24.381  44.894  58.460  1.00  0.00           H
ATOM   4222  CG  ASN   284      25.102  46.997  58.499  1.00  0.00           C
ATOM   4223  OD1 ASN   284      25.193  48.097  57.971  1.00  0.00           O
ATOM   4224  ND2 ASN   284      25.623  46.842  59.717  1.00  0.00           N
ATOM   4225 HD21 ASN   284      26.285  47.581  59.909  1.00  0.00           H
ATOM   4226 HD22 ASN   284      25.607  45.926  60.140  1.00  0.00           H
ATOM   4227  C   ASN   284      26.616  44.841  56.785  1.00  0.00           C
ATOM   4228  O   ASN   284      27.397  45.748  57.125  1.00  0.00           O
ATOM   4229  N   SER   285      27.068  43.580  56.318  1.00  0.00           N
ATOM   4230  H   SER   285      26.312  42.968  56.046  1.00  0.00           H
ATOM   4231  CA  SER   285      28.436  42.992  56.379  1.00  0.00           C
ATOM   4232  HA  SER   285      29.196  43.771  56.461  1.00  0.00           H
ATOM   4233  CB  SER   285      28.611  42.208  57.699  1.00  0.00           C
ATOM   4234  HB2 SER   285      29.650  42.038  57.978  1.00  0.00           H
ATOM   4235  HB3 SER   285      28.157  42.854  58.451  1.00  0.00           H
ATOM   4236  OG  SER   285      27.955  41.029  57.534  1.00  0.00           O
ATOM   4237  HG  SER   285      27.039  41.277  57.391  1.00  0.00           H
ATOM   4238  C   SER   285      28.677  41.929  55.215  1.00  0.00           C
ATOM   4239  O   SER   285      27.780  41.358  54.646  1.00  0.00           O
ATOM   4240  N   ARG   286      29.903  41.397  55.084  1.00  0.00           N
ATOM   4241  H   ARG   286      30.649  41.803  55.630  1.00  0.00           H
ATOM   4242  CA  ARG   286      30.287  40.301  54.242  1.00  0.00           C
ATOM   4243  HA  ARG   286      29.698  40.384  53.328  1.00  0.00           H
ATOM   4244  CB  ARG   286      31.793  40.376  53.938  1.00  0.00           C
ATOM   4245  HB2 ARG   286      32.386  40.324  54.851  1.00  0.00           H
ATOM   4246  HB3 ARG   286      32.030  39.561  53.254  1.00  0.00           H
ATOM   4247  CG  ARG   286      32.335  41.700  53.474  1.00  0.00           C
ATOM   4248  HG2 ARG   286      31.985  41.842  52.451  1.00  0.00           H
ATOM   4249  HG3 ARG   286      31.917  42.519  54.060  1.00  0.00           H
ATOM   4250  CD  ARG   286      33.862  41.698  53.399  1.00  0.00           C
ATOM   4251  HD2 ARG   286      34.332  41.816  54.375  1.00  0.00           H
ATOM   4252  HD3 ARG   286      34.071  40.727  52.948  1.00  0.00           H
ATOM   4253  NE  ARG   286      34.467  42.811  52.630  1.00  0.00           N
ATOM   4254  HE  ARG   286      33.919  43.648  52.485  1.00  0.00           H
ATOM   4255  CZ  ARG   286      35.792  42.857  52.333  1.00  0.00           C
ATOM   4256  NH1 ARG   286      36.370  43.904  51.842  1.00  0.00           N
ATOM   4257 HH11 ARG   286      35.842  44.763  51.907  1.00  0.00           H
ATOM   4258 HH12 ARG   286      37.324  43.835  51.517  1.00  0.00           H
ATOM   4259  NH2 ARG   286      36.643  41.857  52.447  1.00  0.00           N
ATOM   4260 HH21 ARG   286      36.312  40.986  52.836  1.00  0.00           H
ATOM   4261 HH22 ARG   286      37.602  42.127  52.288  1.00  0.00           H
ATOM   4262  C   ARG   286      29.897  38.956  54.858  1.00  0.00           C
ATOM   4263  O   ARG   286      30.531  37.907  54.532  1.00  0.00           O
ATOM   4264  N   SER   287      28.993  38.862  55.841  1.00  0.00           N
ATOM   4265  H   SER   287      28.581  39.719  56.180  1.00  0.00           H
ATOM   4266  CA  SER   287      28.755  37.592  56.557  1.00  0.00           C
ATOM   4267  HA  SER   287      29.688  37.059  56.742  1.00  0.00           H
ATOM   4268  CB  SER   287      28.242  37.750  58.007  1.00  0.00           C
ATOM   4269  HB2 SER   287      27.181  37.989  57.939  1.00  0.00           H
ATOM   4270  HB3 SER   287      28.292  36.829  58.586  1.00  0.00           H
ATOM   4271  OG  SER   287      28.956  38.674  58.686  1.00  0.00           O
ATOM   4272  HG  SER   287      28.707  39.565  58.429  1.00  0.00           H
ATOM   4273  C   SER   287      27.768  36.659  55.855  1.00  0.00           C
ATOM   4274  O   SER   287      26.688  37.106  55.521  1.00  0.00           O
ATOM   4275  N   GLY   288      28.203  35.414  55.671  1.00  0.00           N
ATOM   4276  H   GLY   288      29.124  35.230  56.045  1.00  0.00           H
ATOM   4277  CA  GLY   288      27.320  34.363  55.091  1.00  0.00           C
ATOM   4278  HA2 GLY   288      27.765  33.385  55.277  1.00  0.00           H
ATOM   4279  HA3 GLY   288      26.350  34.224  55.570  1.00  0.00           H
ATOM   4280  C   GLY   288      27.180  34.420  53.616  1.00  0.00           C
ATOM   4281  O   GLY   288      27.786  35.285  53.027  1.00  0.00           O
ATOM   4282  N   PHE   289      26.339  33.599  52.952  1.00  0.00           N
ATOM   4283  H   PHE   289      25.724  33.038  53.526  1.00  0.00           H
ATOM   4284  CA  PHE   289      26.124  33.641  51.499  1.00  0.00           C
ATOM   4285  HA  PHE   289      26.181  34.636  51.060  1.00  0.00           H
ATOM   4286  CB  PHE   289      27.212  32.857  50.722  1.00  0.00           C
ATOM   4287  HB2 PHE   289      28.070  32.771  51.389  1.00  0.00           H
ATOM   4288  HB3 PHE   289      26.927  31.838  50.458  1.00  0.00           H
ATOM   4289  CG  PHE   289      27.713  33.578  49.504  1.00  0.00           C
ATOM   4290  CD1 PHE   289      28.518  34.726  49.634  1.00  0.00           C
ATOM   4291  HD1 PHE   289      28.828  35.154  50.575  1.00  0.00           H
ATOM   4292  CE1 PHE   289      29.064  35.270  48.500  1.00  0.00           C
ATOM   4293  HE1 PHE   289      29.839  36.005  48.653  1.00  0.00           H
ATOM   4294  CZ  PHE   289      28.775  34.796  47.261  1.00  0.00           C
ATOM   4295  HZ  PHE   289      29.329  35.169  46.412  1.00  0.00           H
ATOM   4296  CE2 PHE   289      27.880  33.696  47.078  1.00  0.00           C
ATOM   4297  HE2 PHE   289      27.704  33.239  46.115  1.00  0.00           H
ATOM   4298  CD2 PHE   289      27.233  33.144  48.228  1.00  0.00           C
ATOM   4299  HD2 PHE   289      26.535  32.326  48.130  1.00  0.00           H
ATOM   4300  C   PHE   289      24.734  33.077  51.108  1.00  0.00           C
ATOM   4301  O   PHE   289      24.033  32.308  51.772  1.00  0.00           O
ATOM   4302  N   GLU   290      24.336  33.350  49.850  1.00  0.00           N
ATOM   4303  H   GLU   290      24.879  34.024  49.329  1.00  0.00           H
ATOM   4304  CA  GLU   290      23.002  33.011  49.213  1.00  0.00           C
ATOM   4305  HA  GLU   290      22.743  31.960  49.346  1.00  0.00           H
ATOM   4306  CB  GLU   290      21.879  33.871  49.868  1.00  0.00           C
ATOM   4307  HB2 GLU   290      20.938  33.540  49.430  1.00  0.00           H
ATOM   4308  HB3 GLU   290      21.883  33.722  50.947  1.00  0.00           H
ATOM   4309  CG  GLU   290      21.982  35.356  49.590  1.00  0.00           C
ATOM   4310  HG2 GLU   290      22.952  35.613  50.015  1.00  0.00           H
ATOM   4311  HG3 GLU   290      21.896  35.568  48.525  1.00  0.00           H
ATOM   4312  CD  GLU   290      20.867  36.179  50.261  1.00  0.00           C
ATOM   4313  OE1 GLU   290      19.882  35.582  50.736  1.00  0.00           O
ATOM   4314  OE2 GLU   290      20.776  37.412  50.117  1.00  0.00           O
ATOM   4315  C   GLU   290      23.079  33.243  47.689  1.00  0.00           C
ATOM   4316  O   GLU   290      23.995  33.886  47.183  1.00  0.00           O
ATOM   4317  N   MET   291      22.104  32.717  47.011  1.00  0.00           N
ATOM   4318  H   MET   291      21.539  32.046  47.512  1.00  0.00           H
ATOM   4319  CA  MET   291      22.023  32.707  45.567  1.00  0.00           C
ATOM   4320  HA  MET   291      22.644  33.468  45.095  1.00  0.00           H
ATOM   4321  CB  MET   291      22.479  31.280  45.131  1.00  0.00           C
ATOM   4322  HB2 MET   291      22.259  30.557  45.917  1.00  0.00           H
ATOM   4323  HB3 MET   291      21.889  30.967  44.269  1.00  0.00           H
ATOM   4324  CG  MET   291      24.004  31.134  44.862  1.00  0.00           C
ATOM   4325  HG2 MET   291      24.645  31.425  45.694  1.00  0.00           H
ATOM   4326  HG3 MET   291      24.174  30.099  44.569  1.00  0.00           H
ATOM   4327  SD  MET   291      24.505  32.157  43.360  1.00  0.00           S
ATOM   4328  CE  MET   291      24.134  31.001  42.084  1.00  0.00           C
ATOM   4329  HE1 MET   291      24.484  31.498  41.179  1.00  0.00           H
ATOM   4330  HE2 MET   291      24.551  30.006  42.246  1.00  0.00           H
ATOM   4331  HE3 MET   291      23.057  30.868  41.978  1.00  0.00           H
ATOM   4332  C   MET   291      20.588  32.952  45.016  1.00  0.00           C
ATOM   4333  O   MET   291      19.638  32.520  45.658  1.00  0.00           O
ATOM   4334  N   ILE   292      20.360  33.742  43.998  1.00  0.00           N
ATOM   4335  H   ILE   292      21.109  34.330  43.662  1.00  0.00           H
ATOM   4336  CA  ILE   292      19.056  34.173  43.535  1.00  0.00           C
ATOM   4337  HA  ILE   292      18.242  33.554  43.911  1.00  0.00           H
ATOM   4338  CB  ILE   292      18.694  35.620  44.028  1.00  0.00           C
ATOM   4339  HB  ILE   292      19.257  36.411  43.531  1.00  0.00           H
ATOM   4340  CG2 ILE   292      17.233  36.000  43.778  1.00  0.00           C
ATOM   4341 HG21 ILE   292      17.247  37.088  43.852  1.00  0.00           H
ATOM   4342 HG22 ILE   292      16.902  35.721  42.778  1.00  0.00           H
ATOM   4343 HG23 ILE   292      16.514  35.484  44.414  1.00  0.00           H
ATOM   4344  CG1 ILE   292      18.817  35.836  45.558  1.00  0.00           C
ATOM   4345 HG12 ILE   292      18.004  36.466  45.919  1.00  0.00           H
ATOM   4346 HG13 ILE   292      18.843  34.883  46.087  1.00  0.00           H
ATOM   4347  CD1 ILE   292      20.143  36.501  45.929  1.00  0.00           C
ATOM   4348 HD11 ILE   292      20.219  36.530  47.016  1.00  0.00           H
ATOM   4349 HD12 ILE   292      21.017  35.911  45.653  1.00  0.00           H
ATOM   4350 HD13 ILE   292      20.228  37.495  45.491  1.00  0.00           H
ATOM   4351  C   ILE   292      18.899  34.038  42.000  1.00  0.00           C
ATOM   4352  O   ILE   292      19.849  34.207  41.283  1.00  0.00           O
ATOM   4353  N   TRP   293      17.723  33.594  41.575  1.00  0.00           N
ATOM   4354  H   TRP   293      16.974  33.483  42.243  1.00  0.00           H
ATOM   4355  CA  TRP   293      17.303  33.618  40.143  1.00  0.00           C
ATOM   4356  HA  TRP   293      18.105  34.124  39.607  1.00  0.00           H
ATOM   4357  CB  TRP   293      17.005  32.286  39.532  1.00  0.00           C
ATOM   4358  HB2 TRP   293      17.968  31.811  39.347  1.00  0.00           H
ATOM   4359  HB3 TRP   293      16.305  31.891  40.268  1.00  0.00           H
ATOM   4360  CG  TRP   293      16.402  32.095  38.209  1.00  0.00           C
ATOM   4361  CD1 TRP   293      15.106  31.653  38.038  1.00  0.00           C
ATOM   4362  HD1 TRP   293      14.509  31.267  38.850  1.00  0.00           H
ATOM   4363  NE1 TRP   293      14.758  31.731  36.683  1.00  0.00           N
ATOM   4364  HE1 TRP   293      13.812  31.562  36.370  1.00  0.00           H
ATOM   4365  CE2 TRP   293      15.911  32.100  35.949  1.00  0.00           C
ATOM   4366  CZ2 TRP   293      16.179  32.231  34.590  1.00  0.00           C
ATOM   4367  HZ2 TRP   293      15.375  32.098  33.881  1.00  0.00           H
ATOM   4368  CH2 TRP   293      17.425  32.580  34.096  1.00  0.00           C
ATOM   4369  HH2 TRP   293      17.557  32.550  33.024  1.00  0.00           H
ATOM   4370  CZ3 TRP   293      18.513  32.632  35.076  1.00  0.00           C
ATOM   4371  HZ3 TRP   293      19.528  32.774  34.736  1.00  0.00           H
ATOM   4372  CE3 TRP   293      18.242  32.611  36.424  1.00  0.00           C
ATOM   4373  HE3 TRP   293      19.039  32.708  37.147  1.00  0.00           H
ATOM   4374  CD2 TRP   293      16.953  32.329  36.858  1.00  0.00           C
ATOM   4375  C   TRP   293      16.166  34.591  39.945  1.00  0.00           C
ATOM   4376  O   TRP   293      15.037  34.444  40.390  1.00  0.00           O
ATOM   4377  N   ASP   294      16.517  35.638  39.128  1.00  0.00           N
ATOM   4378  H   ASP   294      17.355  35.609  38.564  1.00  0.00           H
ATOM   4379  CA  ASP   294      15.524  36.697  38.670  1.00  0.00           C
ATOM   4380  HA  ASP   294      14.469  36.541  38.895  1.00  0.00           H
ATOM   4381  CB  ASP   294      15.889  38.045  39.268  1.00  0.00           C
ATOM   4382  HB2 ASP   294      15.891  38.183  40.349  1.00  0.00           H
ATOM   4383  HB3 ASP   294      16.850  38.316  38.831  1.00  0.00           H
ATOM   4384  CG  ASP   294      14.996  39.216  38.842  1.00  0.00           C
ATOM   4385  OD1 ASP   294      13.942  38.899  38.173  1.00  0.00           O
ATOM   4386  OD2 ASP   294      15.261  40.395  39.152  1.00  0.00           O
ATOM   4387  C   ASP   294      15.574  36.620  37.125  1.00  0.00           C
ATOM   4388  O   ASP   294      16.553  37.078  36.525  1.00  0.00           O
ATOM   4389  N   PRO   295      14.480  36.094  36.511  1.00  0.00           N
ATOM   4390  CD  PRO   295      13.430  35.306  37.076  1.00  0.00           C
ATOM   4391  HD2 PRO   295      12.749  36.000  37.569  1.00  0.00           H
ATOM   4392  HD3 PRO   295      13.883  34.591  37.763  1.00  0.00           H
ATOM   4393  CG  PRO   295      12.765  34.604  35.909  1.00  0.00           C
ATOM   4394  HG2 PRO   295      11.705  34.467  36.123  1.00  0.00           H
ATOM   4395  HG3 PRO   295      13.324  33.692  35.700  1.00  0.00           H
ATOM   4396  CB  PRO   295      13.066  35.530  34.689  1.00  0.00           C
ATOM   4397  HB2 PRO   295      12.326  36.327  34.754  1.00  0.00           H
ATOM   4398  HB3 PRO   295      13.033  35.034  33.719  1.00  0.00           H
ATOM   4399  CA  PRO   295      14.377  36.178  35.033  1.00  0.00           C
ATOM   4400  HA  PRO   295      15.203  35.625  34.586  1.00  0.00           H
ATOM   4401  C   PRO   295      14.420  37.651  34.596  1.00  0.00           C
ATOM   4402  O   PRO   295      14.101  38.582  35.374  1.00  0.00           O
ATOM   4403  N   ASN   296      14.843  37.904  33.356  1.00  0.00           N
ATOM   4404  H   ASN   296      15.141  37.136  32.771  1.00  0.00           H
ATOM   4405  CA  ASN   296      14.848  39.220  32.772  1.00  0.00           C
ATOM   4406  HA  ASN   296      15.302  39.127  31.786  1.00  0.00           H
ATOM   4407  CB  ASN   296      13.483  39.837  32.455  1.00  0.00           C
ATOM   4408  HB2 ASN   296      13.017  40.315  33.317  1.00  0.00           H
ATOM   4409  HB3 ASN   296      13.673  40.637  31.740  1.00  0.00           H
ATOM   4410  CG  ASN   296      12.468  38.876  31.830  1.00  0.00           C
ATOM   4411  OD1 ASN   296      12.583  38.518  30.680  1.00  0.00           O
ATOM   4412  ND2 ASN   296      11.470  38.474  32.500  1.00  0.00           N
ATOM   4413 HD21 ASN   296      10.876  37.875  31.942  1.00  0.00           H
ATOM   4414 HD22 ASN   296      11.376  38.770  33.460  1.00  0.00           H
ATOM   4415  C   ASN   296      15.780  40.290  33.409  1.00  0.00           C
ATOM   4416  O   ASN   296      16.043  41.328  32.840  1.00  0.00           O
ATOM   4417  N   GLY   297      16.424  39.940  34.534  1.00  0.00           N
ATOM   4418  H   GLY   297      16.270  39.020  34.925  1.00  0.00           H
ATOM   4419  CA  GLY   297      17.276  40.796  35.358  1.00  0.00           C
ATOM   4420  HA2 GLY   297      16.620  41.557  35.781  1.00  0.00           H
ATOM   4421  HA3 GLY   297      17.631  40.155  36.165  1.00  0.00           H
ATOM   4422  C   GLY   297      18.546  41.423  34.680  1.00  0.00           C
ATOM   4423  O   GLY   297      19.213  42.301  35.242  1.00  0.00           O
ATOM   4424  N   TRP   298      18.985  40.876  33.536  1.00  0.00           N
ATOM   4425  H   TRP   298      18.398  40.177  33.106  1.00  0.00           H
ATOM   4426  CA  TRP   298      20.098  41.342  32.783  1.00  0.00           C
ATOM   4427  HA  TRP   298      20.944  41.721  33.355  1.00  0.00           H
ATOM   4428  CB  TRP   298      20.563  40.173  31.823  1.00  0.00           C
ATOM   4429  HB2 TRP   298      20.432  39.251  32.388  1.00  0.00           H
ATOM   4430  HB3 TRP   298      19.804  40.126  31.042  1.00  0.00           H
ATOM   4431  CG  TRP   298      21.992  40.250  31.334  1.00  0.00           C
ATOM   4432  CD1 TRP   298      22.375  40.644  30.063  1.00  0.00           C
ATOM   4433  HD1 TRP   298      21.643  40.926  29.320  1.00  0.00           H
ATOM   4434  NE1 TRP   298      23.787  40.646  29.971  1.00  0.00           N
ATOM   4435  HE1 TRP   298      24.280  40.843  29.112  1.00  0.00           H
ATOM   4436  CE2 TRP   298      24.352  40.171  31.187  1.00  0.00           C
ATOM   4437  CZ2 TRP   298      25.714  39.911  31.519  1.00  0.00           C
ATOM   4438  HZ2 TRP   298      26.415  39.891  30.697  1.00  0.00           H
ATOM   4439  CH2 TRP   298      25.990  39.399  32.813  1.00  0.00           C
ATOM   4440  HH2 TRP   298      26.971  38.987  32.997  1.00  0.00           H
ATOM   4441  CZ3 TRP   298      24.927  39.502  33.803  1.00  0.00           C
ATOM   4442  HZ3 TRP   298      25.153  39.273  34.833  1.00  0.00           H
ATOM   4443  CE3 TRP   298      23.581  39.732  33.425  1.00  0.00           C
ATOM   4444  HE3 TRP   298      22.792  39.559  34.142  1.00  0.00           H
ATOM   4445  CD2 TRP   298      23.261  40.068  32.056  1.00  0.00           C
ATOM   4446  C   TRP   298      19.630  42.522  31.856  1.00  0.00           C
ATOM   4447  O   TRP   298      20.394  43.363  31.503  1.00  0.00           O
ATOM   4448  N   THR   299      18.325  42.651  31.535  1.00  0.00           N
ATOM   4449  H   THR   299      17.660  42.008  31.940  1.00  0.00           H
ATOM   4450  CA  THR   299      17.884  43.661  30.525  1.00  0.00           C
ATOM   4451  HA  THR   299      18.648  44.422  30.361  1.00  0.00           H
ATOM   4452  CB  THR   299      17.675  43.141  29.032  1.00  0.00           C
ATOM   4453  HB  THR   299      17.387  43.931  28.340  1.00  0.00           H
ATOM   4454  CG2 THR   299      18.873  42.394  28.507  1.00  0.00           C
ATOM   4455 HG21 THR   299      19.704  43.084  28.651  1.00  0.00           H
ATOM   4456 HG22 THR   299      19.062  41.412  28.941  1.00  0.00           H
ATOM   4457 HG23 THR   299      18.765  41.991  27.501  1.00  0.00           H
ATOM   4458  OG1 THR   299      16.556  42.277  29.026  1.00  0.00           O
ATOM   4459  HG1 THR   299      16.032  42.541  28.267  1.00  0.00           H
ATOM   4460  C   THR   299      16.651  44.479  30.851  1.00  0.00           C
ATOM   4461  O   THR   299      16.172  45.321  30.052  1.00  0.00           O
ATOM   4462  N   GLU   300      16.066  44.231  32.023  1.00  0.00           N
ATOM   4463  H   GLU   300      16.482  43.574  32.668  1.00  0.00           H
ATOM   4464  CA  GLU   300      14.820  44.843  32.524  1.00  0.00           C
ATOM   4465  HA  GLU   300      14.711  45.800  32.013  1.00  0.00           H
ATOM   4466  CB  GLU   300      13.610  43.981  32.114  1.00  0.00           C
ATOM   4467  HB2 GLU   300      13.819  42.956  32.425  1.00  0.00           H
ATOM   4468  HB3 GLU   300      12.676  44.252  32.606  1.00  0.00           H
ATOM   4469  CG  GLU   300      13.284  44.105  30.561  1.00  0.00           C
ATOM   4470  HG2 GLU   300      14.150  43.766  29.992  1.00  0.00           H
ATOM   4471  HG3 GLU   300      12.501  43.427  30.222  1.00  0.00           H
ATOM   4472  CD  GLU   300      12.837  45.528  30.172  1.00  0.00           C
ATOM   4473  OE1 GLU   300      13.184  45.961  29.047  1.00  0.00           O
ATOM   4474  OE2 GLU   300      12.026  46.107  30.972  1.00  0.00           O
ATOM   4475  C   GLU   300      14.941  44.929  34.037  1.00  0.00           C
ATOM   4476  O   GLU   300      15.458  44.004  34.658  1.00  0.00           O
ATOM   4477  N   THR   301      14.362  45.936  34.708  1.00  0.00           N
ATOM   4478  H   THR   301      13.940  46.658  34.139  1.00  0.00           H
ATOM   4479  CA  THR   301      14.235  46.025  36.178  1.00  0.00           C
ATOM   4480  HA  THR   301      14.793  45.210  36.640  1.00  0.00           H
ATOM   4481  CB  THR   301      14.776  47.294  36.781  1.00  0.00           C
ATOM   4482  HB  THR   301      15.831  47.445  36.547  1.00  0.00           H
ATOM   4483  CG2 THR   301      13.977  48.529  36.485  1.00  0.00           C
ATOM   4484 HG21 THR   301      14.514  49.309  37.025  1.00  0.00           H
ATOM   4485 HG22 THR   301      13.994  48.876  35.452  1.00  0.00           H
ATOM   4486 HG23 THR   301      12.931  48.473  36.784  1.00  0.00           H
ATOM   4487  OG1 THR   301      14.718  47.191  38.206  1.00  0.00           O
ATOM   4488  HG1 THR   301      15.222  46.446  38.541  1.00  0.00           H
ATOM   4489  C   THR   301      12.730  45.696  36.469  1.00  0.00           C
ATOM   4490  O   THR   301      11.881  46.190  35.822  1.00  0.00           O
ATOM   4491  N   ASP   302      12.580  44.943  37.625  1.00  0.00           N
ATOM   4492  H   ASP   302      13.400  44.742  38.178  1.00  0.00           H
ATOM   4493  CA  ASP   302      11.313  44.622  38.263  1.00  0.00           C
ATOM   4494  HA  ASP   302      10.679  45.508  38.321  1.00  0.00           H
ATOM   4495  CB  ASP   302      10.473  43.590  37.492  1.00  0.00           C
ATOM   4496  HB2 ASP   302       9.546  43.396  38.032  1.00  0.00           H
ATOM   4497  HB3 ASP   302      10.203  44.040  36.537  1.00  0.00           H
ATOM   4498  CG  ASP   302      11.239  42.274  37.283  1.00  0.00           C
ATOM   4499  OD1 ASP   302      10.972  41.733  36.266  1.00  0.00           O
ATOM   4500  OD2 ASP   302      12.001  41.769  38.147  1.00  0.00           O
ATOM   4501  C   ASP   302      11.547  44.238  39.701  1.00  0.00           C
ATOM   4502  O   ASP   302      12.634  43.784  40.046  1.00  0.00           O
ATOM   4503  N   SER   303      10.587  44.431  40.568  1.00  0.00           N
ATOM   4504  H   SER   303       9.670  44.577  40.171  1.00  0.00           H
ATOM   4505  CA  SER   303      10.866  44.311  42.053  1.00  0.00           C
ATOM   4506  HA  SER   303      11.700  44.974  42.285  1.00  0.00           H
ATOM   4507  CB  SER   303       9.588  44.808  42.716  1.00  0.00           C
ATOM   4508  HB2 SER   303       9.000  45.567  42.197  1.00  0.00           H
ATOM   4509  HB3 SER   303       8.996  43.921  42.940  1.00  0.00           H
ATOM   4510  OG  SER   303       9.954  45.327  43.983  1.00  0.00           O
ATOM   4511  HG  SER   303       9.458  44.841  44.646  1.00  0.00           H
ATOM   4512  C   SER   303      11.285  42.915  42.559  1.00  0.00           C
ATOM   4513  O   SER   303      12.149  42.939  43.438  1.00  0.00           O
ATOM   4514  N   SER   304      10.753  41.801  41.992  1.00  0.00           N
ATOM   4515  H   SER   304      10.148  41.962  41.200  1.00  0.00           H
ATOM   4516  CA  SER   304      10.758  40.528  42.600  1.00  0.00           C
ATOM   4517  HA  SER   304      11.263  40.642  43.560  1.00  0.00           H
ATOM   4518  CB  SER   304       9.333  39.976  42.811  1.00  0.00           C
ATOM   4519  HB2 SER   304       8.735  40.843  43.092  1.00  0.00           H
ATOM   4520  HB3 SER   304       8.845  39.657  41.890  1.00  0.00           H
ATOM   4521  OG  SER   304       9.299  39.098  43.904  1.00  0.00           O
ATOM   4522  HG  SER   304       8.420  38.785  44.133  1.00  0.00           H
ATOM   4523  C   SER   304      11.633  39.495  41.831  1.00  0.00           C
ATOM   4524  O   SER   304      12.294  39.805  40.878  1.00  0.00           O
ATOM   4525  N   PHE   305      11.754  38.279  42.371  1.00  0.00           N
ATOM   4526  H   PHE   305      11.295  38.138  43.261  1.00  0.00           H
ATOM   4527  CA  PHE   305      12.608  37.116  41.968  1.00  0.00           C
ATOM   4528  HA  PHE   305      12.998  37.259  40.961  1.00  0.00           H
ATOM   4529  CB  PHE   305      13.867  37.043  42.880  1.00  0.00           C
ATOM   4530  HB2 PHE   305      14.702  36.469  42.479  1.00  0.00           H
ATOM   4531  HB3 PHE   305      14.389  38.000  42.890  1.00  0.00           H
ATOM   4532  CG  PHE   305      13.501  36.758  44.261  1.00  0.00           C
ATOM   4533  CD1 PHE   305      13.225  35.505  44.684  1.00  0.00           C
ATOM   4534  HD1 PHE   305      13.221  34.658  44.013  1.00  0.00           H
ATOM   4535  CE1 PHE   305      12.852  35.309  45.973  1.00  0.00           C
ATOM   4536  HE1 PHE   305      12.796  34.290  46.327  1.00  0.00           H
ATOM   4537  CZ  PHE   305      12.608  36.428  46.828  1.00  0.00           C
ATOM   4538  HZ  PHE   305      12.429  36.245  47.877  1.00  0.00           H
ATOM   4539  CE2 PHE   305      12.887  37.751  46.415  1.00  0.00           C
ATOM   4540  HE2 PHE   305      12.728  38.665  46.968  1.00  0.00           H
ATOM   4541  CD2 PHE   305      13.275  37.846  45.065  1.00  0.00           C
ATOM   4542  HD2 PHE   305      13.468  38.833  44.672  1.00  0.00           H
ATOM   4543  C   PHE   305      11.776  35.793  41.931  1.00  0.00           C
ATOM   4544  O   PHE   305      10.684  35.878  42.370  1.00  0.00           O
ATOM   4545  N   SER   306      12.322  34.821  41.162  1.00  0.00           N
ATOM   4546  H   SER   306      13.248  34.858  40.759  1.00  0.00           H
ATOM   4547  CA  SER   306      11.684  33.508  41.044  1.00  0.00           C
ATOM   4548  HA  SER   306      10.630  33.704  41.235  1.00  0.00           H
ATOM   4549  CB  SER   306      11.978  32.981  39.599  1.00  0.00           C
ATOM   4550  HB2 SER   306      13.023  33.237  39.423  1.00  0.00           H
ATOM   4551  HB3 SER   306      11.910  31.894  39.543  1.00  0.00           H
ATOM   4552  OG  SER   306      11.224  33.741  38.644  1.00  0.00           O
ATOM   4553  HG  SER   306      10.354  33.346  38.556  1.00  0.00           H
ATOM   4554  C   SER   306      12.114  32.447  41.976  1.00  0.00           C
ATOM   4555  O   SER   306      11.325  31.617  42.255  1.00  0.00           O
ATOM   4556  N   VAL   307      13.351  32.405  42.499  1.00  0.00           N
ATOM   4557  H   VAL   307      14.048  33.076  42.212  1.00  0.00           H
ATOM   4558  CA  VAL   307      13.845  31.482  43.535  1.00  0.00           C
ATOM   4559  HA  VAL   307      13.044  31.318  44.256  1.00  0.00           H
ATOM   4560  CB  VAL   307      14.081  30.048  43.016  1.00  0.00           C
ATOM   4561  HB  VAL   307      13.123  29.674  42.656  1.00  0.00           H
ATOM   4562  CG1 VAL   307      15.092  29.919  41.905  1.00  0.00           C
ATOM   4563 HG11 VAL   307      16.112  30.077  42.255  1.00  0.00           H
ATOM   4564 HG12 VAL   307      15.111  28.890  41.546  1.00  0.00           H
ATOM   4565 HG13 VAL   307      14.907  30.533  41.024  1.00  0.00           H
ATOM   4566  CG2 VAL   307      14.397  29.082  44.196  1.00  0.00           C
ATOM   4567 HG21 VAL   307      15.344  29.364  44.655  1.00  0.00           H
ATOM   4568 HG22 VAL   307      13.575  29.238  44.895  1.00  0.00           H
ATOM   4569 HG23 VAL   307      14.477  28.072  43.792  1.00  0.00           H
ATOM   4570  C   VAL   307      15.036  32.077  44.287  1.00  0.00           C
ATOM   4571  O   VAL   307      15.848  32.705  43.622  1.00  0.00           O
ATOM   4572  N   LYS   308      15.278  31.832  45.589  1.00  0.00           N
ATOM   4573  H   LYS   308      14.624  31.249  46.091  1.00  0.00           H
ATOM   4574  CA  LYS   308      16.364  32.267  46.409  1.00  0.00           C
ATOM   4575  HA  LYS   308      17.138  32.557  45.698  1.00  0.00           H
ATOM   4576  CB  LYS   308      15.994  33.560  47.247  1.00  0.00           C
ATOM   4577  HB2 LYS   308      16.837  34.131  47.637  1.00  0.00           H
ATOM   4578  HB3 LYS   308      15.480  34.248  46.576  1.00  0.00           H
ATOM   4579  CG  LYS   308      15.135  33.328  48.467  1.00  0.00           C
ATOM   4580  HG2 LYS   308      14.132  33.212  48.056  1.00  0.00           H
ATOM   4581  HG3 LYS   308      15.448  32.434  49.006  1.00  0.00           H
ATOM   4582  CD  LYS   308      15.043  34.531  49.486  1.00  0.00           C
ATOM   4583  HD2 LYS   308      14.885  35.436  48.900  1.00  0.00           H
ATOM   4584  HD3 LYS   308      14.109  34.358  50.019  1.00  0.00           H
ATOM   4585  CE  LYS   308      16.128  34.573  50.531  1.00  0.00           C
ATOM   4586  HE2 LYS   308      16.190  33.650  51.109  1.00  0.00           H
ATOM   4587  HE3 LYS   308      17.106  34.775  50.094  1.00  0.00           H
ATOM   4588  NZ  LYS   308      15.836  35.594  51.615  1.00  0.00           N
ATOM   4589  HZ1 LYS   308      16.511  35.456  52.355  1.00  0.00           H
ATOM   4590  HZ2 LYS   308      15.867  36.558  51.316  1.00  0.00           H
ATOM   4591  HZ3 LYS   308      14.951  35.378  52.052  1.00  0.00           H
ATOM   4592  C   LYS   308      16.892  31.024  47.167  1.00  0.00           C
ATOM   4593  O   LYS   308      16.074  30.126  47.446  1.00  0.00           O
ATOM   4594  N   GLN   309      18.224  30.880  47.318  1.00  0.00           N
ATOM   4595  H   GLN   309      18.852  31.592  46.972  1.00  0.00           H
ATOM   4596  CA  GLN   309      18.824  29.765  48.030  1.00  0.00           C
ATOM   4597  HA  GLN   309      18.047  29.219  48.567  1.00  0.00           H
ATOM   4598  CB  GLN   309      19.467  28.853  46.927  1.00  0.00           C
ATOM   4599  HB2 GLN   309      18.660  28.376  46.371  1.00  0.00           H
ATOM   4600  HB3 GLN   309      19.979  29.479  46.196  1.00  0.00           H
ATOM   4601  CG  GLN   309      20.295  27.707  47.388  1.00  0.00           C
ATOM   4602  HG2 GLN   309      21.230  28.198  47.655  1.00  0.00           H
ATOM   4603  HG3 GLN   309      19.934  27.247  48.309  1.00  0.00           H
ATOM   4604  CD  GLN   309      20.538  26.611  46.301  1.00  0.00           C
ATOM   4605  OE1 GLN   309      20.251  26.753  45.127  1.00  0.00           O
ATOM   4606  NE2 GLN   309      21.303  25.587  46.718  1.00  0.00           N
ATOM   4607 HE21 GLN   309      21.714  25.644  47.638  1.00  0.00           H
ATOM   4608 HE22 GLN   309      21.715  25.006  46.002  1.00  0.00           H
ATOM   4609  C   GLN   309      19.985  30.206  49.024  1.00  0.00           C
ATOM   4610  O   GLN   309      21.018  30.612  48.497  1.00  0.00           O
ATOM   4611  N   ASP   310      19.770  30.040  50.347  1.00  0.00           N
ATOM   4612  H   ASP   310      18.969  29.488  50.619  1.00  0.00           H
ATOM   4613  CA  ASP   310      20.794  30.217  51.369  1.00  0.00           C
ATOM   4614  HA  ASP   310      21.216  31.220  51.420  1.00  0.00           H
ATOM   4615  CB  ASP   310      20.092  29.908  52.755  1.00  0.00           C
ATOM   4616  HB2 ASP   310      19.699  28.893  52.807  1.00  0.00           H
ATOM   4617  HB3 ASP   310      20.841  30.027  53.538  1.00  0.00           H
ATOM   4618  CG  ASP   310      18.924  30.884  53.169  1.00  0.00           C
ATOM   4619  OD1 ASP   310      19.150  32.117  52.974  1.00  0.00           O
ATOM   4620  OD2 ASP   310      17.853  30.490  53.655  1.00  0.00           O
ATOM   4621  C   ASP   310      21.963  29.225  51.185  1.00  0.00           C
ATOM   4622  O   ASP   310      21.766  28.032  50.965  1.00  0.00           O
ATOM   4623  N   ILE   311      23.224  29.669  51.238  1.00  0.00           N
ATOM   4624  H   ILE   311      23.351  30.666  51.148  1.00  0.00           H
ATOM   4625  CA  ILE   311      24.422  28.840  50.877  1.00  0.00           C
ATOM   4626  HA  ILE   311      24.135  27.795  50.753  1.00  0.00           H
ATOM   4627  CB  ILE   311      24.946  29.374  49.429  1.00  0.00           C
ATOM   4628  HB  ILE   311      24.955  30.464  49.437  1.00  0.00           H
ATOM   4629  CG2 ILE   311      26.414  28.864  49.161  1.00  0.00           C
ATOM   4630 HG21 ILE   311      26.649  29.174  48.143  1.00  0.00           H
ATOM   4631 HG22 ILE   311      27.023  29.417  49.875  1.00  0.00           H
ATOM   4632 HG23 ILE   311      26.543  27.807  49.397  1.00  0.00           H
ATOM   4633  CG1 ILE   311      24.102  28.968  48.153  1.00  0.00           C
ATOM   4634 HG12 ILE   311      23.033  29.121  48.293  1.00  0.00           H
ATOM   4635 HG13 ILE   311      24.408  29.431  47.215  1.00  0.00           H
ATOM   4636  CD1 ILE   311      24.235  27.480  47.840  1.00  0.00           C
ATOM   4637 HD11 ILE   311      24.171  26.841  48.721  1.00  0.00           H
ATOM   4638 HD12 ILE   311      23.432  27.119  47.197  1.00  0.00           H
ATOM   4639 HD13 ILE   311      25.157  27.223  47.319  1.00  0.00           H
ATOM   4640  C   ILE   311      25.413  28.768  52.000  1.00  0.00           C
ATOM   4641  O   ILE   311      26.128  27.781  52.187  1.00  0.00           O
ATOM   4642  N   VAL   312      25.504  29.793  52.856  1.00  0.00           N
ATOM   4643  H   VAL   312      24.801  30.501  52.697  1.00  0.00           H
ATOM   4644  CA  VAL   312      26.352  29.838  54.072  1.00  0.00           C
ATOM   4645  HA  VAL   312      26.403  28.819  54.455  1.00  0.00           H
ATOM   4646  CB  VAL   312      27.740  30.413  53.942  1.00  0.00           C
ATOM   4647  HB  VAL   312      27.631  31.482  53.766  1.00  0.00           H
ATOM   4648  CG1 VAL   312      28.633  30.287  55.156  1.00  0.00           C
ATOM   4649 HG11 VAL   312      28.722  29.227  55.399  1.00  0.00           H
ATOM   4650 HG12 VAL   312      29.612  30.651  54.844  1.00  0.00           H
ATOM   4651 HG13 VAL   312      28.307  30.938  55.966  1.00  0.00           H
ATOM   4652  CG2 VAL   312      28.486  29.771  52.798  1.00  0.00           C
ATOM   4653 HG21 VAL   312      27.896  29.687  51.886  1.00  0.00           H
ATOM   4654 HG22 VAL   312      29.370  30.389  52.636  1.00  0.00           H
ATOM   4655 HG23 VAL   312      28.761  28.741  53.020  1.00  0.00           H
ATOM   4656  C   VAL   312      25.563  30.696  55.046  1.00  0.00           C
ATOM   4657  O   VAL   312      25.024  31.745  54.730  1.00  0.00           O
ATOM   4658  N   ALA   313      25.542  30.262  56.316  1.00  0.00           N
ATOM   4659  H   ALA   313      26.144  29.474  56.506  1.00  0.00           H
ATOM   4660  CA  ALA   313      24.723  30.961  57.370  1.00  0.00           C
ATOM   4661  HA  ALA   313      23.782  31.224  56.888  1.00  0.00           H
ATOM   4662  CB  ALA   313      24.473  29.983  58.543  1.00  0.00           C
ATOM   4663  HB1 ALA   313      23.946  30.473  59.362  1.00  0.00           H
ATOM   4664  HB2 ALA   313      23.907  29.115  58.203  1.00  0.00           H
ATOM   4665  HB3 ALA   313      25.398  29.568  58.943  1.00  0.00           H
ATOM   4666  C   ALA   313      25.377  32.334  57.661  1.00  0.00           C
ATOM   4667  O   ALA   313      26.577  32.481  57.519  1.00  0.00           O
ATOM   4668  N   ILE   314      24.577  33.316  58.033  1.00  0.00           N
ATOM   4669  H   ILE   314      23.666  32.940  58.255  1.00  0.00           H
ATOM   4670  CA  ILE   314      24.878  34.761  58.336  1.00  0.00           C
ATOM   4671  HA  ILE   314      25.421  35.172  57.485  1.00  0.00           H
ATOM   4672  CB  ILE   314      23.517  35.536  58.427  1.00  0.00           C
ATOM   4673  HB  ILE   314      22.837  35.170  57.657  1.00  0.00           H
ATOM   4674  CG2 ILE   314      22.849  35.209  59.851  1.00  0.00           C
ATOM   4675 HG21 ILE   314      22.783  34.129  59.981  1.00  0.00           H
ATOM   4676 HG22 ILE   314      23.369  35.637  60.707  1.00  0.00           H
ATOM   4677 HG23 ILE   314      21.825  35.577  59.903  1.00  0.00           H
ATOM   4678  CG1 ILE   314      23.765  37.038  58.158  1.00  0.00           C
ATOM   4679 HG12 ILE   314      24.257  37.440  59.044  1.00  0.00           H
ATOM   4680 HG13 ILE   314      24.292  37.215  57.221  1.00  0.00           H
ATOM   4681  CD1 ILE   314      22.436  37.860  57.925  1.00  0.00           C
ATOM   4682 HD11 ILE   314      21.942  37.461  57.038  1.00  0.00           H
ATOM   4683 HD12 ILE   314      21.801  37.879  58.811  1.00  0.00           H
ATOM   4684 HD13 ILE   314      22.814  38.878  57.831  1.00  0.00           H
ATOM   4685  C   ILE   314      25.745  34.836  59.650  1.00  0.00           C
ATOM   4686  O   ILE   314      26.200  35.890  60.124  1.00  0.00           O
ATOM   4687  N   THR   315      26.145  33.745  60.275  1.00  0.00           N
ATOM   4688  H   THR   315      25.901  32.832  59.919  1.00  0.00           H
ATOM   4689  CA  THR   315      27.168  33.671  61.405  1.00  0.00           C
ATOM   4690  HA  THR   315      27.058  34.404  62.205  1.00  0.00           H
ATOM   4691  CB  THR   315      26.939  32.260  62.005  1.00  0.00           C
ATOM   4692  HB  THR   315      27.614  32.171  62.856  1.00  0.00           H
ATOM   4693  CG2 THR   315      25.532  32.033  62.469  1.00  0.00           C
ATOM   4694 HG21 THR   315      25.044  32.968  62.744  1.00  0.00           H
ATOM   4695 HG22 THR   315      24.988  31.554  61.655  1.00  0.00           H
ATOM   4696 HG23 THR   315      25.634  31.261  63.232  1.00  0.00           H
ATOM   4697  OG1 THR   315      27.218  31.272  61.011  1.00  0.00           O
ATOM   4698  HG1 THR   315      28.159  31.097  60.953  1.00  0.00           H
ATOM   4699  C   THR   315      28.632  33.853  61.001  1.00  0.00           C
ATOM   4700  O   THR   315      29.368  34.095  61.940  1.00  0.00           O
ATOM   4701  N   ASP   316      28.974  33.662  59.719  1.00  0.00           N
ATOM   4702  H   ASP   316      28.208  33.534  59.074  1.00  0.00           H
ATOM   4703  CA  ASP   316      30.364  33.430  59.431  1.00  0.00           C
ATOM   4704  HA  ASP   316      31.022  33.492  60.298  1.00  0.00           H
ATOM   4705  CB  ASP   316      30.507  32.072  58.730  1.00  0.00           C
ATOM   4706  HB2 ASP   316      29.680  32.015  58.023  1.00  0.00           H
ATOM   4707  HB3 ASP   316      31.449  31.985  58.187  1.00  0.00           H
ATOM   4708  CG  ASP   316      30.326  30.770  59.559  1.00  0.00           C
ATOM   4709  OD1 ASP   316      30.555  29.687  58.924  1.00  0.00           O
ATOM   4710  OD2 ASP   316      29.928  30.749  60.751  1.00  0.00           O
ATOM   4711  C   ASP   316      30.854  34.473  58.364  1.00  0.00           C
ATOM   4712  O   ASP   316      30.121  34.735  57.433  1.00  0.00           O
ATOM   4713  N   TRP   317      32.133  34.928  58.339  1.00  0.00           N
ATOM   4714  H   TRP   317      32.778  34.522  59.002  1.00  0.00           H
ATOM   4715  CA  TRP   317      32.692  36.077  57.589  1.00  0.00           C
ATOM   4716  HA  TRP   317      31.919  36.833  57.445  1.00  0.00           H
ATOM   4717  CB  TRP   317      33.632  36.929  58.524  1.00  0.00           C
ATOM   4718  HB2 TRP   317      33.130  37.151  59.465  1.00  0.00           H
ATOM   4719  HB3 TRP   317      34.597  36.441  58.670  1.00  0.00           H
ATOM   4720  CG  TRP   317      33.914  38.317  57.982  1.00  0.00           C
ATOM   4721  CD1 TRP   317      33.033  39.354  57.800  1.00  0.00           C
ATOM   4722  HD1 TRP   317      31.997  39.287  58.095  1.00  0.00           H
ATOM   4723  NE1 TRP   317      33.715  40.432  57.336  1.00  0.00           N
ATOM   4724  HE1 TRP   317      33.354  41.374  57.279  1.00  0.00           H
ATOM   4725  CE2 TRP   317      35.028  40.204  57.168  1.00  0.00           C
ATOM   4726  CZ2 TRP   317      36.094  41.074  56.844  1.00  0.00           C
ATOM   4727  HZ2 TRP   317      35.800  42.086  56.608  1.00  0.00           H
ATOM   4728  CH2 TRP   317      37.398  40.539  56.762  1.00  0.00           C
ATOM   4729  HH2 TRP   317      38.207  41.224  56.553  1.00  0.00           H
ATOM   4730  CZ3 TRP   317      37.613  39.186  57.031  1.00  0.00           C
ATOM   4731  HZ3 TRP   317      38.605  38.761  56.989  1.00  0.00           H
ATOM   4732  CE3 TRP   317      36.553  38.350  57.469  1.00  0.00           C
ATOM   4733  HE3 TRP   317      36.744  37.299  57.632  1.00  0.00           H
ATOM   4734  CD2 TRP   317      35.260  38.854  57.563  1.00  0.00           C
ATOM   4735  C   TRP   317      33.286  35.627  56.272  1.00  0.00           C
ATOM   4736  O   TRP   317      34.319  34.978  56.217  1.00  0.00           O
ATOM   4737  N   SER   318      32.630  35.971  55.176  1.00  0.00           N
ATOM   4738  H   SER   318      31.896  36.664  55.222  1.00  0.00           H
ATOM   4739  CA  SER   318      33.055  35.641  53.814  1.00  0.00           C
ATOM   4740  HA  SER   318      33.446  34.626  53.750  1.00  0.00           H
ATOM   4741  CB  SER   318      31.793  35.567  52.781  1.00  0.00           C
ATOM   4742  HB2 SER   318      31.017  34.856  53.066  1.00  0.00           H
ATOM   4743  HB3 SER   318      31.444  36.569  52.530  1.00  0.00           H
ATOM   4744  OG  SER   318      32.349  34.926  51.578  1.00  0.00           O
ATOM   4745  HG  SER   318      33.028  34.279  51.780  1.00  0.00           H
ATOM   4746  C   SER   318      34.213  36.574  53.302  1.00  0.00           C
ATOM   4747  O   SER   318      34.212  37.767  53.546  1.00  0.00           O
ATOM   4748  N   GLY   319      35.207  35.998  52.676  1.00  0.00           N
ATOM   4749  H   GLY   319      35.182  34.996  52.549  1.00  0.00           H
ATOM   4750  CA  GLY   319      36.209  36.789  51.898  1.00  0.00           C
ATOM   4751  HA2 GLY   319      36.449  37.811  52.190  1.00  0.00           H
ATOM   4752  HA3 GLY   319      37.142  36.224  51.893  1.00  0.00           H
ATOM   4753  C   GLY   319      35.814  36.871  50.436  1.00  0.00           C
ATOM   4754  O   GLY   319      34.665  37.120  50.186  1.00  0.00           O
ATOM   4755  N   TYR   320      36.730  36.689  49.508  1.00  0.00           N
ATOM   4756  H   TYR   320      37.718  36.560  49.673  1.00  0.00           H
ATOM   4757  CA  TYR   320      36.512  36.658  48.031  1.00  0.00           C
ATOM   4758  HA  TYR   320      36.012  37.604  47.821  1.00  0.00           H
ATOM   4759  CB  TYR   320      37.920  36.522  47.340  1.00  0.00           C
ATOM   4760  HB2 TYR   320      38.447  35.637  47.700  1.00  0.00           H
ATOM   4761  HB3 TYR   320      37.786  36.260  46.291  1.00  0.00           H
ATOM   4762  CG  TYR   320      38.958  37.679  47.568  1.00  0.00           C
ATOM   4763  CD1 TYR   320      39.852  37.723  48.634  1.00  0.00           C
ATOM   4764  HD1 TYR   320      39.779  37.004  49.436  1.00  0.00           H
ATOM   4765  CE1 TYR   320      40.873  38.732  48.687  1.00  0.00           C
ATOM   4766  HE1 TYR   320      41.558  38.773  49.522  1.00  0.00           H
ATOM   4767  CZ  TYR   320      41.037  39.645  47.599  1.00  0.00           C
ATOM   4768  OH  TYR   320      42.071  40.580  47.573  1.00  0.00           O
ATOM   4769  HH  TYR   320      42.231  40.942  46.699  1.00  0.00           H
ATOM   4770  CE2 TYR   320      40.264  39.418  46.444  1.00  0.00           C
ATOM   4771  HE2 TYR   320      40.364  40.101  45.614  1.00  0.00           H
ATOM   4772  CD2 TYR   320      39.204  38.520  46.460  1.00  0.00           C
ATOM   4773  HD2 TYR   320      38.514  38.407  45.637  1.00  0.00           H
ATOM   4774  C   TYR   320      35.674  35.514  47.620  1.00  0.00           C
ATOM   4775  O   TYR   320      35.840  34.382  47.981  1.00  0.00           O
ATOM   4776  N   SER   321      34.749  35.795  46.687  1.00  0.00           N
ATOM   4777  H   SER   321      34.593  36.756  46.416  1.00  0.00           H
ATOM   4778  CA  SER   321      33.909  34.754  45.976  1.00  0.00           C
ATOM   4779  HA  SER   321      34.263  33.753  46.222  1.00  0.00           H
ATOM   4780  CB  SER   321      32.449  34.729  46.439  1.00  0.00           C
ATOM   4781  HB2 SER   321      32.153  33.720  46.148  1.00  0.00           H
ATOM   4782  HB3 SER   321      32.368  34.868  47.517  1.00  0.00           H
ATOM   4783  OG  SER   321      31.731  35.729  45.693  1.00  0.00           O
ATOM   4784  HG  SER   321      31.870  36.550  46.171  1.00  0.00           H
ATOM   4785  C   SER   321      34.144  34.943  44.473  1.00  0.00           C
ATOM   4786  O   SER   321      34.138  36.061  43.992  1.00  0.00           O
ATOM   4787  N   GLY   322      34.275  33.907  43.657  1.00  0.00           N
ATOM   4788  H   GLY   322      34.360  32.972  44.028  1.00  0.00           H
ATOM   4789  CA  GLY   322      34.384  34.018  42.207  1.00  0.00           C
ATOM   4790  HA2 GLY   322      33.864  34.902  41.837  1.00  0.00           H
ATOM   4791  HA3 GLY   322      35.421  34.129  41.888  1.00  0.00           H
ATOM   4792  C   GLY   322      33.799  32.781  41.485  1.00  0.00           C
ATOM   4793  O   GLY   322      33.377  31.797  42.079  1.00  0.00           O
ATOM   4794  N   SER   323      33.666  32.980  40.185  1.00  0.00           N
ATOM   4795  H   SER   323      34.066  33.791  39.733  1.00  0.00           H
ATOM   4796  CA  SER   323      33.440  31.903  39.182  1.00  0.00           C
ATOM   4797  HA  SER   323      32.561  31.308  39.429  1.00  0.00           H
ATOM   4798  CB  SER   323      33.106  32.481  37.781  1.00  0.00           C
ATOM   4799  HB2 SER   323      32.919  31.715  37.030  1.00  0.00           H
ATOM   4800  HB3 SER   323      32.193  33.071  37.861  1.00  0.00           H
ATOM   4801  OG  SER   323      34.213  33.230  37.287  1.00  0.00           O
ATOM   4802  HG  SER   323      34.330  33.037  36.354  1.00  0.00           H
ATOM   4803  C   SER   323      34.578  30.804  39.106  1.00  0.00           C
ATOM   4804  O   SER   323      35.724  31.077  39.423  1.00  0.00           O
ATOM   4805  N   PHE   324      34.207  29.615  38.584  1.00  0.00           N
ATOM   4806  H   PHE   324      33.225  29.459  38.416  1.00  0.00           H
ATOM   4807  CA  PHE   324      35.050  28.812  37.696  1.00  0.00           C
ATOM   4808  HA  PHE   324      35.640  29.467  37.055  1.00  0.00           H
ATOM   4809  CB  PHE   324      36.078  27.971  38.508  1.00  0.00           C
ATOM   4810  HB2 PHE   324      36.906  27.742  37.837  1.00  0.00           H
ATOM   4811  HB3 PHE   324      36.614  28.492  39.301  1.00  0.00           H
ATOM   4812  CG  PHE   324      35.627  26.672  39.068  1.00  0.00           C
ATOM   4813  CD1 PHE   324      34.810  26.595  40.202  1.00  0.00           C
ATOM   4814  HD1 PHE   324      34.543  27.502  40.725  1.00  0.00           H
ATOM   4815  CE1 PHE   324      34.218  25.368  40.642  1.00  0.00           C
ATOM   4816  HE1 PHE   324      33.537  25.214  41.467  1.00  0.00           H
ATOM   4817  CZ  PHE   324      34.528  24.197  39.918  1.00  0.00           C
ATOM   4818  HZ  PHE   324      34.072  23.223  40.015  1.00  0.00           H
ATOM   4819  CE2 PHE   324      35.432  24.254  38.828  1.00  0.00           C
ATOM   4820  HE2 PHE   324      35.745  23.437  38.192  1.00  0.00           H
ATOM   4821  CD2 PHE   324      36.066  25.489  38.444  1.00  0.00           C
ATOM   4822  HD2 PHE   324      36.813  25.514  37.665  1.00  0.00           H
ATOM   4823  C   PHE   324      34.147  27.890  36.750  1.00  0.00           C
ATOM   4824  O   PHE   324      32.932  28.127  36.733  1.00  0.00           O
ATOM   4825  N   VAL   325      34.787  27.051  35.980  1.00  0.00           N
ATOM   4826  H   VAL   325      35.787  26.926  36.042  1.00  0.00           H
ATOM   4827  CA  VAL   325      34.117  26.339  34.865  1.00  0.00           C
ATOM   4828  HA  VAL   325      33.037  26.392  35.009  1.00  0.00           H
ATOM   4829  CB  VAL   325      34.322  27.162  33.551  1.00  0.00           C
ATOM   4830  HB  VAL   325      35.383  27.188  33.301  1.00  0.00           H
ATOM   4831  CG1 VAL   325      33.630  26.406  32.430  1.00  0.00           C
ATOM   4832 HG11 VAL   325      33.379  27.087  31.618  1.00  0.00           H
ATOM   4833 HG12 VAL   325      34.195  25.559  32.040  1.00  0.00           H
ATOM   4834 HG13 VAL   325      32.660  26.112  32.830  1.00  0.00           H
ATOM   4835  CG2 VAL   325      33.679  28.520  33.555  1.00  0.00           C
ATOM   4836 HG21 VAL   325      34.134  29.037  34.399  1.00  0.00           H
ATOM   4837 HG22 VAL   325      33.932  29.088  32.660  1.00  0.00           H
ATOM   4838 HG23 VAL   325      32.638  28.290  33.784  1.00  0.00           H
ATOM   4839  C   VAL   325      34.323  24.824  34.758  1.00  0.00           C
ATOM   4840  O   VAL   325      35.440  24.295  34.703  1.00  0.00           O
ATOM   4841  N   GLN   326      33.257  24.075  34.790  1.00  0.00           N
ATOM   4842  H   GLN   326      32.375  24.563  34.729  1.00  0.00           H
ATOM   4843  CA  GLN   326      33.374  22.646  34.562  1.00  0.00           C
ATOM   4844  HA  GLN   326      34.400  22.455  34.875  1.00  0.00           H
ATOM   4845  CB  GLN   326      32.400  21.682  35.277  1.00  0.00           C
ATOM   4846  HB2 GLN   326      31.514  22.224  35.610  1.00  0.00           H
ATOM   4847  HB3 GLN   326      32.057  20.931  34.566  1.00  0.00           H
ATOM   4848  CG  GLN   326      33.059  20.990  36.491  1.00  0.00           C
ATOM   4849  HG2 GLN   326      33.957  20.512  36.098  1.00  0.00           H
ATOM   4850  HG3 GLN   326      33.505  21.824  37.035  1.00  0.00           H
ATOM   4851  CD  GLN   326      32.222  19.907  37.247  1.00  0.00           C
ATOM   4852  OE1 GLN   326      31.027  19.889  37.357  1.00  0.00           O
ATOM   4853  NE2 GLN   326      32.875  19.008  37.979  1.00  0.00           N
ATOM   4854 HE21 GLN   326      33.836  18.784  37.764  1.00  0.00           H
ATOM   4855 HE22 GLN   326      32.350  18.390  38.582  1.00  0.00           H
ATOM   4856  C   GLN   326      33.387  22.441  33.035  1.00  0.00           C
ATOM   4857  O   GLN   326      32.325  22.304  32.419  1.00  0.00           O
ATOM   4858  N   HID   327      34.506  22.541  32.464  1.00  0.00           N
ATOM   4859  H   HID   327      35.259  22.967  32.985  1.00  0.00           H
ATOM   4860  CA  HID   327      34.889  22.162  31.162  1.00  0.00           C
ATOM   4861  HA  HID   327      34.441  22.826  30.422  1.00  0.00           H
ATOM   4862  CB  HID   327      36.414  22.387  30.878  1.00  0.00           C
ATOM   4863  HB2 HID   327      37.026  21.840  31.596  1.00  0.00           H
ATOM   4864  HB3 HID   327      36.751  22.175  29.864  1.00  0.00           H
ATOM   4865  CG  HID   327      36.878  23.782  31.055  1.00  0.00           C
ATOM   4866  ND1 HID   327      36.631  24.821  30.247  1.00  0.00           N
ATOM   4867  HD1 HID   327      36.228  24.844  29.321  1.00  0.00           H
ATOM   4868  CE1 HID   327      36.964  25.945  30.937  1.00  0.00           C
ATOM   4869  HE1 HID   327      36.753  26.924  30.534  1.00  0.00           H
ATOM   4870  NE2 HID   327      37.437  25.711  32.148  1.00  0.00           N
ATOM   4871  CD2 HID   327      37.296  24.338  32.238  1.00  0.00           C
ATOM   4872  HD2 HID   327      37.382  23.813  33.177  1.00  0.00           H
ATOM   4873  C   HID   327      34.407  20.663  30.845  1.00  0.00           C
ATOM   4874  O   HID   327      34.661  19.793  31.653  1.00  0.00           O
ATOM   4875  N   PRO   328      33.749  20.364  29.694  1.00  0.00           N
ATOM   4876  CD  PRO   328      33.675  21.160  28.518  1.00  0.00           C
ATOM   4877  HD2 PRO   328      34.502  20.827  27.890  1.00  0.00           H
ATOM   4878  HD3 PRO   328      33.779  22.235  28.663  1.00  0.00           H
ATOM   4879  CG  PRO   328      32.343  20.710  27.984  1.00  0.00           C
ATOM   4880  HG2 PRO   328      32.219  20.990  26.939  1.00  0.00           H
ATOM   4881  HG3 PRO   328      31.562  21.255  28.513  1.00  0.00           H
ATOM   4882  CB  PRO   328      32.119  19.222  28.378  1.00  0.00           C
ATOM   4883  HB2 PRO   328      32.352  18.601  27.512  1.00  0.00           H
ATOM   4884  HB3 PRO   328      31.081  18.985  28.608  1.00  0.00           H
ATOM   4885  CA  PRO   328      33.051  19.104  29.584  1.00  0.00           C
ATOM   4886  HA  PRO   328      32.554  18.923  30.537  1.00  0.00           H
ATOM   4887  C   PRO   328      33.842  17.766  29.451  1.00  0.00           C
ATOM   4888  O   PRO   328      33.273  16.662  29.526  1.00  0.00           O
ATOM   4889  N   GLU   329      35.149  17.814  29.329  1.00  0.00           N
ATOM   4890  H   GLU   329      35.636  18.698  29.372  1.00  0.00           H
ATOM   4891  CA  GLU   329      36.014  16.630  29.525  1.00  0.00           C
ATOM   4892  HA  GLU   329      35.652  15.748  28.997  1.00  0.00           H
ATOM   4893  CB  GLU   329      37.487  16.911  29.268  1.00  0.00           C
ATOM   4894  HB2 GLU   329      37.690  17.933  29.590  1.00  0.00           H
ATOM   4895  HB3 GLU   329      38.094  16.159  29.771  1.00  0.00           H
ATOM   4896  CG  GLU   329      37.795  16.802  27.669  1.00  0.00           C
ATOM   4897  HG2 GLU   329      36.954  17.229  27.121  1.00  0.00           H
ATOM   4898  HG3 GLU   329      38.690  17.401  27.507  1.00  0.00           H
ATOM   4899  CD  GLU   329      37.962  15.354  27.229  1.00  0.00           C
ATOM   4900  OE1 GLU   329      37.312  14.955  26.227  1.00  0.00           O
ATOM   4901  OE2 GLU   329      38.745  14.569  27.887  1.00  0.00           O
ATOM   4902  C   GLU   329      35.934  16.099  30.977  1.00  0.00           C
ATOM   4903  O   GLU   329      36.329  14.966  31.284  1.00  0.00           O
ATOM   4904  N   LEU   330      35.431  17.001  31.896  1.00  0.00           N
ATOM   4905  H   LEU   330      35.071  17.870  31.526  1.00  0.00           H
ATOM   4906  CA  LEU   330      35.287  16.785  33.341  1.00  0.00           C
ATOM   4907  HA  LEU   330      36.044  16.090  33.705  1.00  0.00           H
ATOM   4908  CB  LEU   330      35.439  18.158  34.045  1.00  0.00           C
ATOM   4909  HB2 LEU   330      34.571  18.785  33.846  1.00  0.00           H
ATOM   4910  HB3 LEU   330      35.408  17.993  35.122  1.00  0.00           H
ATOM   4911  CG  LEU   330      36.736  18.856  33.707  1.00  0.00           C
ATOM   4912  HG  LEU   330      36.893  18.825  32.628  1.00  0.00           H
ATOM   4913  CD1 LEU   330      36.825  20.287  34.185  1.00  0.00           C
ATOM   4914 HD11 LEU   330      37.795  20.731  33.961  1.00  0.00           H
ATOM   4915 HD12 LEU   330      36.046  20.858  33.680  1.00  0.00           H
ATOM   4916 HD13 LEU   330      36.732  20.340  35.270  1.00  0.00           H
ATOM   4917  CD2 LEU   330      37.886  18.076  34.490  1.00  0.00           C
ATOM   4918 HD21 LEU   330      38.902  18.397  34.262  1.00  0.00           H
ATOM   4919 HD22 LEU   330      37.820  18.370  35.538  1.00  0.00           H
ATOM   4920 HD23 LEU   330      37.922  16.999  34.327  1.00  0.00           H
ATOM   4921  C   LEU   330      33.942  16.203  33.854  1.00  0.00           C
ATOM   4922  O   LEU   330      33.905  15.716  34.960  1.00  0.00           O
ATOM   4923  N   THR   331      32.908  16.321  33.042  1.00  0.00           N
ATOM   4924  H   THR   331      32.999  16.951  32.259  1.00  0.00           H
ATOM   4925  CA  THR   331      31.507  15.931  33.323  1.00  0.00           C
ATOM   4926  HA  THR   331      31.458  15.589  34.356  1.00  0.00           H
ATOM   4927  CB  THR   331      30.658  17.179  33.184  1.00  0.00           C
ATOM   4928  HB  THR   331      29.633  16.900  33.425  1.00  0.00           H
ATOM   4929  CG2 THR   331      30.992  18.435  34.031  1.00  0.00           C
ATOM   4930 HG21 THR   331      30.333  19.281  33.830  1.00  0.00           H
ATOM   4931 HG22 THR   331      30.796  18.047  35.031  1.00  0.00           H
ATOM   4932 HG23 THR   331      32.027  18.745  33.897  1.00  0.00           H
ATOM   4933  OG1 THR   331      30.604  17.586  31.886  1.00  0.00           O
ATOM   4934  HG1 THR   331      30.366  18.515  31.923  1.00  0.00           H
ATOM   4935  C   THR   331      30.875  14.816  32.386  1.00  0.00           C
ATOM   4936  O   THR   331      29.899  14.174  32.723  1.00  0.00           O
ATOM   4937  N   GLY   332      31.443  14.650  31.208  1.00  0.00           N
ATOM   4938  H   GLY   332      32.250  15.181  30.909  1.00  0.00           H
ATOM   4939  CA  GLY   332      30.810  13.881  30.149  1.00  0.00           C
ATOM   4940  HA2 GLY   332      31.565  13.907  29.363  1.00  0.00           H
ATOM   4941  HA3 GLY   332      30.583  12.906  30.579  1.00  0.00           H
ATOM   4942  C   GLY   332      29.558  14.535  29.590  1.00  0.00           C
ATOM   4943  O   GLY   332      28.779  13.773  29.026  1.00  0.00           O
ATOM   4944  N   LEU   333      29.382  15.881  29.743  1.00  0.00           N
ATOM   4945  H   LEU   333      29.959  16.409  30.383  1.00  0.00           H
ATOM   4946  CA  LEU   333      28.192  16.606  29.161  1.00  0.00           C
ATOM   4947  HA  LEU   333      27.365  15.910  29.022  1.00  0.00           H
ATOM   4948  CB  LEU   333      27.673  17.850  29.994  1.00  0.00           C
ATOM   4949  HB2 LEU   333      28.421  18.643  29.982  1.00  0.00           H
ATOM   4950  HB3 LEU   333      26.845  18.430  29.588  1.00  0.00           H
ATOM   4951  CG  LEU   333      27.265  17.582  31.433  1.00  0.00           C
ATOM   4952  HG  LEU   333      28.136  17.199  31.964  1.00  0.00           H
ATOM   4953  CD1 LEU   333      26.952  18.856  32.191  1.00  0.00           C
ATOM   4954 HD11 LEU   333      27.887  19.414  32.138  1.00  0.00           H
ATOM   4955 HD12 LEU   333      26.119  19.331  31.674  1.00  0.00           H
ATOM   4956 HD13 LEU   333      26.756  18.541  33.217  1.00  0.00           H
ATOM   4957  CD2 LEU   333      26.057  16.569  31.572  1.00  0.00           C
ATOM   4958 HD21 LEU   333      25.241  17.057  31.038  1.00  0.00           H
ATOM   4959 HD22 LEU   333      26.183  15.615  31.061  1.00  0.00           H
ATOM   4960 HD23 LEU   333      25.788  16.413  32.616  1.00  0.00           H
ATOM   4961  C   LEU   333      28.540  17.056  27.743  1.00  0.00           C
ATOM   4962  O   LEU   333      29.677  17.279  27.395  1.00  0.00           O
ATOM   4963  N   ASP   334      27.497  17.354  26.946  1.00  0.00           N
ATOM   4964  H   ASP   334      26.600  17.171  27.375  1.00  0.00           H
ATOM   4965  CA  ASP   334      27.636  18.034  25.603  1.00  0.00           C
ATOM   4966  HA  ASP   334      28.593  17.760  25.160  1.00  0.00           H
ATOM   4967  CB  ASP   334      26.544  17.368  24.654  1.00  0.00           C
ATOM   4968  HB2 ASP   334      26.765  17.626  23.618  1.00  0.00           H
ATOM   4969  HB3 ASP   334      26.741  16.317  24.864  1.00  0.00           H
ATOM   4970  CG  ASP   334      25.082  17.872  24.986  1.00  0.00           C
ATOM   4971  OD1 ASP   334      24.365  18.417  24.119  1.00  0.00           O
ATOM   4972  OD2 ASP   334      24.613  17.696  26.140  1.00  0.00           O
ATOM   4973  C   ASP   334      27.514  19.546  25.670  1.00  0.00           C
ATOM   4974  O   ASP   334      26.998  20.193  24.704  1.00  0.00           O
ATOM   4975  N   CYX   335      27.663  20.094  26.893  1.00  0.00           N
ATOM   4976  H   CYX   335      27.832  19.461  27.663  1.00  0.00           H
ATOM   4977  CA  CYX   335      27.438  21.485  27.250  1.00  0.00           C
ATOM   4978  HA  CYX   335      27.702  22.127  26.410  1.00  0.00           H
ATOM   4979  CB  CYX   335      26.023  21.711  27.654  1.00  0.00           C
ATOM   4980  HB2 CYX   335      25.911  22.770  27.889  1.00  0.00           H
ATOM   4981  HB3 CYX   335      25.436  21.391  26.793  1.00  0.00           H
ATOM   4982  SG  CYX   335      25.357  20.911  29.100  1.00  0.00           S
ATOM   4983  C   CYX   335      28.380  21.912  28.357  1.00  0.00           C
ATOM   4984  O   CYX   335      28.811  21.079  29.137  1.00  0.00           O
ATOM   4985  N   ILE   336      28.786  23.185  28.551  1.00  0.00           N
ATOM   4986  H   ILE   336      28.410  23.868  27.910  1.00  0.00           H
ATOM   4987  CA  ILE   336      29.706  23.638  29.588  1.00  0.00           C
ATOM   4988  HA  ILE   336      30.392  22.822  29.813  1.00  0.00           H
ATOM   4989  CB  ILE   336      30.527  24.848  29.153  1.00  0.00           C
ATOM   4990  HB  ILE   336      29.893  25.515  28.570  1.00  0.00           H
ATOM   4991  CG2 ILE   336      31.067  25.690  30.350  1.00  0.00           C
ATOM   4992 HG21 ILE   336      30.269  26.183  30.907  1.00  0.00           H
ATOM   4993 HG22 ILE   336      31.596  25.040  31.047  1.00  0.00           H
ATOM   4994 HG23 ILE   336      31.787  26.439  30.024  1.00  0.00           H
ATOM   4995  CG1 ILE   336      31.637  24.380  28.149  1.00  0.00           C
ATOM   4996 HG12 ILE   336      32.424  23.752  28.566  1.00  0.00           H
ATOM   4997 HG13 ILE   336      31.281  23.672  27.401  1.00  0.00           H
ATOM   4998  CD1 ILE   336      32.357  25.541  27.362  1.00  0.00           C
ATOM   4999 HD11 ILE   336      32.922  26.161  28.057  1.00  0.00           H
ATOM   5000 HD12 ILE   336      33.110  25.119  26.697  1.00  0.00           H
ATOM   5001 HD13 ILE   336      31.654  26.138  26.781  1.00  0.00           H
ATOM   5002  C   ILE   336      28.903  23.966  30.936  1.00  0.00           C
ATOM   5003  O   ILE   336      27.880  24.678  30.882  1.00  0.00           O
ATOM   5004  N   ARG   337      29.324  23.434  32.078  1.00  0.00           N
ATOM   5005  H   ARG   337      30.138  22.836  32.038  1.00  0.00           H
ATOM   5006  CA  ARG   337      28.649  23.624  33.407  1.00  0.00           C
ATOM   5007  HA  ARG   337      27.625  23.953  33.232  1.00  0.00           H
ATOM   5008  CB  ARG   337      28.540  22.353  34.116  1.00  0.00           C
ATOM   5009  HB2 ARG   337      27.854  21.622  33.686  1.00  0.00           H
ATOM   5010  HB3 ARG   337      29.441  21.764  33.953  1.00  0.00           H
ATOM   5011  CG  ARG   337      28.374  22.444  35.686  1.00  0.00           C
ATOM   5012  HG2 ARG   337      29.274  22.921  36.073  1.00  0.00           H
ATOM   5013  HG3 ARG   337      27.452  22.984  35.902  1.00  0.00           H
ATOM   5014  CD  ARG   337      28.288  21.065  36.334  1.00  0.00           C
ATOM   5015  HD2 ARG   337      29.219  20.589  36.027  1.00  0.00           H
ATOM   5016  HD3 ARG   337      28.255  21.276  37.403  1.00  0.00           H
ATOM   5017  NE  ARG   337      27.149  20.243  35.977  1.00  0.00           N
ATOM   5018  HE  ARG   337      26.302  20.704  35.678  1.00  0.00           H
ATOM   5019  CZ  ARG   337      26.998  18.952  36.167  1.00  0.00           C
ATOM   5020  NH1 ARG   337      27.868  18.223  36.688  1.00  0.00           N
ATOM   5021 HH11 ARG   337      28.800  18.595  36.811  1.00  0.00           H
ATOM   5022 HH12 ARG   337      27.747  17.221  36.712  1.00  0.00           H
ATOM   5023  NH2 ARG   337      25.903  18.299  35.729  1.00  0.00           N
ATOM   5024 HH21 ARG   337      25.166  18.867  35.336  1.00  0.00           H
ATOM   5025 HH22 ARG   337      25.790  17.308  35.895  1.00  0.00           H
ATOM   5026  C   ARG   337      29.288  24.827  34.139  1.00  0.00           C
ATOM   5027  O   ARG   337      30.429  24.832  34.479  1.00  0.00           O
ATOM   5028  N   PRO   338      28.520  25.818  34.584  1.00  0.00           N
ATOM   5029  CD  PRO   338      27.118  26.060  34.294  1.00  0.00           C
ATOM   5030  HD2 PRO   338      26.558  25.163  34.565  1.00  0.00           H
ATOM   5031  HD3 PRO   338      26.965  26.281  33.238  1.00  0.00           H
ATOM   5032  CG  PRO   338      26.736  27.290  35.059  1.00  0.00           C
ATOM   5033  HG2 PRO   338      26.374  26.932  36.023  1.00  0.00           H
ATOM   5034  HG3 PRO   338      25.976  27.848  34.511  1.00  0.00           H
ATOM   5035  CB  PRO   338      28.028  28.039  35.131  1.00  0.00           C
ATOM   5036  HB2 PRO   338      27.935  28.784  35.920  1.00  0.00           H
ATOM   5037  HB3 PRO   338      28.190  28.593  34.207  1.00  0.00           H
ATOM   5038  CA  PRO   338      29.035  26.963  35.359  1.00  0.00           C
ATOM   5039  HA  PRO   338      29.981  27.263  34.909  1.00  0.00           H
ATOM   5040  C   PRO   338      29.130  26.654  36.912  1.00  0.00           C
ATOM   5041  O   PRO   338      28.157  26.059  37.434  1.00  0.00           O
ATOM   5042  N   CYX   339      30.211  27.118  37.560  1.00  0.00           N
ATOM   5043  H   CYX   339      30.923  27.663  37.096  1.00  0.00           H
ATOM   5044  CA  CYX   339      30.562  26.794  38.898  1.00  0.00           C
ATOM   5045  HA  CYX   339      29.652  26.564  39.452  1.00  0.00           H
ATOM   5046  CB  CYX   339      31.584  25.689  38.921  1.00  0.00           C
ATOM   5047  HB2 CYX   339      32.491  26.097  38.473  1.00  0.00           H
ATOM   5048  HB3 CYX   339      31.782  25.519  39.979  1.00  0.00           H
[truncated: 55,727 more chars]
