# Supplementary material for: Worth the Weight: Sub-Pocket EXplorer (SubPEx), a Weighted Ensemble Method to Enhance Binding-Pocket Conformational Sampling
Source: J Chem Theory Comput. 2023 Aug 16;19(17):5677–89. doi: 10.1021/acs.jctc.3c00478 (PMC10500992; doi:10.1021/acs.jctc.3c00478)
Supplement: Supplementary file 2 — ct3c00478_si_002.zip [file ct3c00478_si_002.zip › clustered_structures/NA/subpex/rep.c1.aligned.pdb]

HELIX    1   1 SER     23  SER     28  1                                   6
HELIX    2   2 PRO    328  THR    331  1                                   4
SHEET    1   1 1 GLY    14  LYS    20  0
SHEET    2   2 1 PHE    39  SER    41  0
SHEET    3   3 1 ARG    48  THR    53  0
SHEET    4   4 1 THR    75  PRO    80  0
SHEET    5   5 1 ARG    91  VAL    95  0
SHEET    6   6 1 SER    98  HIE   103  0
SHEET    7   7 1 TRP   108  SER   114  0
SHEET    8   8 1 VAL   121  TYR   126  0
SHEET    9   9 1 ILE   129  LYS   135  0
SHEET   10  10 1 ALA   150  VAL   152  0
SHEET   11  11 1 SER   155  ASP   162  0
SHEET   12  12 1 SER   170  GLU   177  0
SHEET   13  13 1 LYS   180  GLU   186  0
SHEET   14  14 1 SER   198  ASN   202  0
SHEET   15  15 1 GLU   205  VAL   209  0
SHEET   16  16 1 PRO   220  PHE   224  0
SHEET   17  17 1 TYR   230  TYR   234  0
SHEET   18  18 1 PHE   267  TYR   271  0
SHEET   19  19 1 GLY   274  THR   280  0
SHEET   20  20 1 PHE   289  ASP   294  0
SHEET   21  21 1 VAL   307  VAL   312  0
SHEET   22  22 1 SER   321  GLN   326  0
SHEET   23  23 1 ARG   337  GLY   347  0
SHEET   24  24 1 THR   356  VAL   366  0
CRYST1   83.039   71.169   83.992  90.00  90.00  90.00               1
ATOM      1  N   VAL     1      46.228  18.989  23.083  1.00  0.00           N
ATOM      2  H1  VAL     1      46.591  19.851  22.705  1.00  0.00           H
ATOM      3  H2  VAL     1      46.146  18.980  24.089  1.00  0.00           H
ATOM      4  H3  VAL     1      46.878  18.267  22.804  1.00  0.00           H
ATOM      5  CA  VAL     1      44.830  18.939  22.438  1.00  0.00           C
ATOM      6  HA  VAL     1      44.971  19.068  21.365  1.00  0.00           H
ATOM      7  CB  VAL     1      44.007  17.641  22.622  1.00  0.00           C
ATOM      8  HB  VAL     1      43.595  17.718  23.629  1.00  0.00           H
ATOM      9  CG1 VAL     1      42.913  17.441  21.587  1.00  0.00           C
ATOM     10 HG11 VAL     1      42.270  16.598  21.845  1.00  0.00           H
ATOM     11 HG12 VAL     1      42.226  18.286  21.571  1.00  0.00           H
ATOM     12 HG13 VAL     1      43.346  17.263  20.603  1.00  0.00           H
ATOM     13  CG2 VAL     1      45.011  16.525  22.531  1.00  0.00           C
ATOM     14 HG21 VAL     1      45.766  16.554  23.316  1.00  0.00           H
ATOM     15 HG22 VAL     1      44.385  15.683  22.829  1.00  0.00           H
ATOM     16 HG23 VAL     1      45.289  16.292  21.503  1.00  0.00           H
ATOM     17  C   VAL     1      44.077  20.169  22.953  1.00  0.00           C
ATOM     18  O   VAL     1      43.987  20.462  24.099  1.00  0.00           O
ATOM     19  N   LYS     2      43.509  20.979  22.044  1.00  0.00           N
ATOM     20  H   LYS     2      43.505  20.634  21.095  1.00  0.00           H
ATOM     21  CA  LYS     2      42.995  22.336  22.362  1.00  0.00           C
ATOM     22  HA  LYS     2      43.770  22.812  22.963  1.00  0.00           H
ATOM     23  CB  LYS     2      42.657  23.005  20.968  1.00  0.00           C
ATOM     24  HB2 LYS     2      42.186  22.274  20.311  1.00  0.00           H
ATOM     25  HB3 LYS     2      42.043  23.906  20.950  1.00  0.00           H
ATOM     26  CG  LYS     2      43.975  23.363  20.264  1.00  0.00           C
ATOM     27  HG2 LYS     2      44.554  23.946  20.978  1.00  0.00           H
ATOM     28  HG3 LYS     2      44.550  22.458  20.068  1.00  0.00           H
ATOM     29  CD  LYS     2      43.865  24.126  18.984  1.00  0.00           C
ATOM     30  HD2 LYS     2      44.068  25.172  19.213  1.00  0.00           H
ATOM     31  HD3 LYS     2      44.617  23.703  18.317  1.00  0.00           H
ATOM     32  CE  LYS     2      42.483  24.097  18.299  1.00  0.00           C
ATOM     33  HE2 LYS     2      42.272  23.035  18.174  1.00  0.00           H
ATOM     34  HE3 LYS     2      41.710  24.574  18.902  1.00  0.00           H
ATOM     35  NZ  LYS     2      42.494  24.660  16.899  1.00  0.00           N
ATOM     36  HZ1 LYS     2      41.620  24.593  16.395  1.00  0.00           H
ATOM     37  HZ2 LYS     2      42.897  25.585  16.939  1.00  0.00           H
ATOM     38  HZ3 LYS     2      43.121  24.094  16.345  1.00  0.00           H
ATOM     39  C   LYS     2      41.713  22.236  23.250  1.00  0.00           C
ATOM     40  O   LYS     2      40.708  21.567  22.960  1.00  0.00           O
ATOM     41  N   LEU     3      41.687  23.030  24.289  1.00  0.00           N
ATOM     42  H   LEU     3      42.496  23.620  24.425  1.00  0.00           H
ATOM     43  CA  LEU     3      40.552  23.328  25.238  1.00  0.00           C
ATOM     44  HA  LEU     3      40.108  22.420  25.646  1.00  0.00           H
ATOM     45  CB  LEU     3      41.060  24.062  26.440  1.00  0.00           C
ATOM     46  HB2 LEU     3      41.925  23.432  26.645  1.00  0.00           H
ATOM     47  HB3 LEU     3      41.458  25.052  26.218  1.00  0.00           H
ATOM     48  CG  LEU     3      40.091  24.035  27.678  1.00  0.00           C
ATOM     49  HG  LEU     3      39.090  23.700  27.403  1.00  0.00           H
ATOM     50  CD1 LEU     3      40.822  23.202  28.771  1.00  0.00           C
ATOM     51 HD11 LEU     3      40.182  23.330  29.644  1.00  0.00           H
ATOM     52 HD12 LEU     3      40.780  22.152  28.482  1.00  0.00           H
ATOM     53 HD13 LEU     3      41.856  23.484  28.966  1.00  0.00           H
ATOM     54  CD2 LEU     3      39.877  25.395  28.258  1.00  0.00           C
ATOM     55 HD21 LEU     3      39.311  25.984  27.535  1.00  0.00           H
ATOM     56 HD22 LEU     3      39.353  25.226  29.199  1.00  0.00           H
ATOM     57 HD23 LEU     3      40.792  25.968  28.406  1.00  0.00           H
ATOM     58  C   LEU     3      39.468  24.119  24.433  1.00  0.00           C
ATOM     59  O   LEU     3      39.575  25.306  24.240  1.00  0.00           O
ATOM     60  N   ALA     4      38.321  23.415  24.171  1.00  0.00           N
ATOM     61  H   ALA     4      38.317  22.455  24.485  1.00  0.00           H
ATOM     62  CA  ALA     4      37.062  23.876  23.564  1.00  0.00           C
ATOM     63  HA  ALA     4      37.378  24.321  22.621  1.00  0.00           H
ATOM     64  CB  ALA     4      36.114  22.664  23.275  1.00  0.00           C
ATOM     65  HB1 ALA     4      35.753  22.105  24.139  1.00  0.00           H
ATOM     66  HB2 ALA     4      35.217  23.040  22.783  1.00  0.00           H
ATOM     67  HB3 ALA     4      36.653  22.033  22.569  1.00  0.00           H
ATOM     68  C   ALA     4      36.386  24.868  24.560  1.00  0.00           C
ATOM     69  O   ALA     4      36.396  24.721  25.774  1.00  0.00           O
ATOM     70  N   GLY     5      35.657  25.832  24.042  1.00  0.00           N
ATOM     71  H   GLY     5      35.825  25.968  23.055  1.00  0.00           H
ATOM     72  CA  GLY     5      34.628  26.529  24.815  1.00  0.00           C
ATOM     73  HA2 GLY     5      34.181  25.952  25.625  1.00  0.00           H
ATOM     74  HA3 GLY     5      35.105  27.373  25.310  1.00  0.00           H
ATOM     75  C   GLY     5      33.512  27.074  23.984  1.00  0.00           C
ATOM     76  O   GLY     5      32.911  28.154  24.350  1.00  0.00           O
ATOM     77  N   ASN     6      33.183  26.543  22.814  1.00  0.00           N
ATOM     78  H   ASN     6      33.673  25.680  22.627  1.00  0.00           H
ATOM     79  CA  ASN     6      32.153  26.992  21.800  1.00  0.00           C
ATOM     80  HA  ASN     6      32.165  28.079  21.743  1.00  0.00           H
ATOM     81  CB  ASN     6      32.438  26.361  20.389  1.00  0.00           C
ATOM     82  HB2 ASN     6      31.869  26.932  19.655  1.00  0.00           H
ATOM     83  HB3 ASN     6      33.505  26.473  20.197  1.00  0.00           H
ATOM     84  CG  ASN     6      32.142  24.895  20.390  1.00  0.00           C
ATOM     85  OD1 ASN     6      32.694  24.141  21.185  1.00  0.00           O
ATOM     86  ND2 ASN     6      31.327  24.463  19.430  1.00  0.00           N
ATOM     87 HD21 ASN     6      31.116  25.184  18.756  1.00  0.00           H
ATOM     88 HD22 ASN     6      30.879  23.559  19.396  1.00  0.00           H
ATOM     89  C   ASN     6      30.700  26.683  22.237  1.00  0.00           C
ATOM     90  O   ASN     6      29.839  27.440  21.869  1.00  0.00           O
ATOM     91  N   SER     7      30.407  25.518  22.884  1.00  0.00           N
ATOM     92  H   SER     7      31.145  24.882  23.152  1.00  0.00           H
ATOM     93  CA  SER     7      29.082  25.137  23.476  1.00  0.00           C
ATOM     94  HA  SER     7      28.334  25.093  22.684  1.00  0.00           H
ATOM     95  CB  SER     7      29.143  23.660  24.020  1.00  0.00           C
ATOM     96  HB2 SER     7      28.221  23.288  24.469  1.00  0.00           H
ATOM     97  HB3 SER     7      29.192  23.078  23.099  1.00  0.00           H
ATOM     98  OG  SER     7      30.193  23.558  24.957  1.00  0.00           O
ATOM     99  HG  SER     7      30.345  22.653  25.241  1.00  0.00           H
ATOM    100  C   SER     7      28.515  26.159  24.567  1.00  0.00           C
ATOM    101  O   SER     7      29.304  26.816  25.259  1.00  0.00           O
ATOM    102  N   SER     8      27.237  26.287  24.705  1.00  0.00           N
ATOM    103  H   SER     8      26.647  25.672  24.164  1.00  0.00           H
ATOM    104  CA  SER     8      26.602  27.225  25.678  1.00  0.00           C
ATOM    105  HA  SER     8      26.950  28.256  25.608  1.00  0.00           H
ATOM    106  CB  SER     8      25.060  27.279  25.470  1.00  0.00           C
ATOM    107  HB2 SER     8      24.781  26.277  25.144  1.00  0.00           H
ATOM    108  HB3 SER     8      24.470  27.560  26.342  1.00  0.00           H
ATOM    109  OG  SER     8      24.760  28.108  24.392  1.00  0.00           O
ATOM    110  HG  SER     8      23.804  28.094  24.294  1.00  0.00           H
ATOM    111  C   SER     8      26.838  26.676  27.077  1.00  0.00           C
ATOM    112  O   SER     8      27.200  25.524  27.326  1.00  0.00           O
ATOM    113  N   LEU     9      26.590  27.559  28.053  1.00  0.00           N
ATOM    114  H   LEU     9      26.502  28.539  27.826  1.00  0.00           H
ATOM    115  CA  LEU     9      26.354  27.049  29.397  1.00  0.00           C
ATOM    116  HA  LEU     9      27.128  26.351  29.716  1.00  0.00           H
ATOM    117  CB  LEU     9      26.147  28.119  30.530  1.00  0.00           C
ATOM    118  HB2 LEU     9      25.156  28.565  30.616  1.00  0.00           H
ATOM    119  HB3 LEU     9      26.094  27.403  31.349  1.00  0.00           H
ATOM    120  CG  LEU     9      27.288  29.124  30.849  1.00  0.00           C
ATOM    121  HG  LEU     9      27.427  29.747  29.966  1.00  0.00           H
ATOM    122  CD1 LEU     9      26.953  29.931  32.120  1.00  0.00           C
ATOM    123 HD11 LEU     9      26.178  30.673  31.922  1.00  0.00           H
ATOM    124 HD12 LEU     9      26.565  29.262  32.888  1.00  0.00           H
ATOM    125 HD13 LEU     9      27.854  30.415  32.495  1.00  0.00           H
ATOM    126  CD2 LEU     9      28.622  28.450  30.896  1.00  0.00           C
ATOM    127 HD21 LEU     9      29.332  29.270  30.999  1.00  0.00           H
ATOM    128 HD22 LEU     9      28.702  27.678  31.661  1.00  0.00           H
ATOM    129 HD23 LEU     9      28.918  27.948  29.975  1.00  0.00           H
ATOM    130  C   LEU     9      25.131  26.118  29.425  1.00  0.00           C
ATOM    131  O   LEU     9      24.126  26.343  28.716  1.00  0.00           O
ATOM    132  N   CYX    10      25.267  25.047  30.272  1.00  0.00           N
ATOM    133  H   CYX    10      26.181  24.752  30.584  1.00  0.00           H
ATOM    134  CA  CYX    10      24.164  24.166  30.471  1.00  0.00           C
ATOM    135  HA  CYX    10      24.054  23.751  29.469  1.00  0.00           H
ATOM    136  CB  CYX    10      24.664  23.114  31.474  1.00  0.00           C
ATOM    137  HB2 CYX    10      24.906  23.766  32.312  1.00  0.00           H
ATOM    138  HB3 CYX    10      23.898  22.359  31.654  1.00  0.00           H
ATOM    139  SG  CYX    10      26.096  22.049  31.042  1.00  0.00           S
ATOM    140  C   CYX    10      22.871  24.694  31.007  1.00  0.00           C
ATOM    141  O   CYX    10      22.866  25.778  31.569  1.00  0.00           O
ATOM    142  N   PRO    11      21.815  23.957  30.886  1.00  0.00           N
ATOM    143  CD  PRO    11      21.709  22.804  29.999  1.00  0.00           C
ATOM    144  HD2 PRO    11      22.233  21.896  30.297  1.00  0.00           H
ATOM    145  HD3 PRO    11      22.007  23.139  29.007  1.00  0.00           H
ATOM    146  CG  PRO    11      20.257  22.406  29.924  1.00  0.00           C
ATOM    147  HG2 PRO    11      20.125  21.472  30.471  1.00  0.00           H
ATOM    148  HG3 PRO    11      19.864  22.261  28.917  1.00  0.00           H
ATOM    149  CB  PRO    11      19.435  23.549  30.583  1.00  0.00           C
ATOM    150  HB2 PRO    11      18.677  23.206  31.288  1.00  0.00           H
ATOM    151  HB3 PRO    11      19.025  24.302  29.910  1.00  0.00           H
ATOM    152  CA  PRO    11      20.498  24.250  31.513  1.00  0.00           C
ATOM    153  HA  PRO    11      20.300  25.318  31.421  1.00  0.00           H
ATOM    154  C   PRO    11      20.460  23.814  32.977  1.00  0.00           C
ATOM    155  O   PRO    11      20.572  22.637  33.329  1.00  0.00           O
ATOM    156  N   ILE    12      20.328  24.829  33.814  1.00  0.00           N
ATOM    157  H   ILE    12      20.026  25.726  33.462  1.00  0.00           H
ATOM    158  CA  ILE    12      20.326  24.781  35.259  1.00  0.00           C
ATOM    159  HA  ILE    12      20.440  23.763  35.630  1.00  0.00           H
ATOM    160  CB  ILE    12      21.538  25.511  35.861  1.00  0.00           C
ATOM    161  HB  ILE    12      21.539  25.144  36.886  1.00  0.00           H
ATOM    162  CG2 ILE    12      22.729  24.947  35.136  1.00  0.00           C
ATOM    163 HG21 ILE    12      23.667  25.112  35.667  1.00  0.00           H
ATOM    164 HG22 ILE    12      22.644  23.876  34.955  1.00  0.00           H
ATOM    165 HG23 ILE    12      22.787  25.572  34.244  1.00  0.00           H
ATOM    166  CG1 ILE    12      21.559  27.054  35.777  1.00  0.00           C
ATOM    167 HG12 ILE    12      22.544  27.469  35.559  1.00  0.00           H
ATOM    168 HG13 ILE    12      20.917  27.328  34.940  1.00  0.00           H
ATOM    169  CD1 ILE    12      21.145  27.710  37.097  1.00  0.00           C
ATOM    170 HD11 ILE    12      21.809  27.391  37.901  1.00  0.00           H
ATOM    171 HD12 ILE    12      21.209  28.792  36.983  1.00  0.00           H
ATOM    172 HD13 ILE    12      20.100  27.603  37.389  1.00  0.00           H
ATOM    173  C   ILE    12      18.945  25.101  35.885  1.00  0.00           C
ATOM    174  O   ILE    12      18.153  25.835  35.227  1.00  0.00           O
ATOM    175  N   ASN    13      18.677  24.655  37.127  1.00  0.00           N
ATOM    176  H   ASN    13      19.309  23.995  37.557  1.00  0.00           H
ATOM    177  CA  ASN    13      17.622  25.234  37.959  1.00  0.00           C
ATOM    178  HA  ASN    13      17.131  26.134  37.590  1.00  0.00           H
ATOM    179  CB  ASN    13      16.333  24.296  37.892  1.00  0.00           C
ATOM    180  HB2 ASN    13      16.652  23.350  38.329  1.00  0.00           H
ATOM    181  HB3 ASN    13      15.570  24.608  38.605  1.00  0.00           H
ATOM    182  CG  ASN    13      15.822  24.234  36.462  1.00  0.00           C
ATOM    183  OD1 ASN    13      14.982  24.984  36.092  1.00  0.00           O
ATOM    184  ND2 ASN    13      16.260  23.351  35.580  1.00  0.00           N
ATOM    185 HD21 ASN    13      16.088  23.501  34.596  1.00  0.00           H
ATOM    186 HD22 ASN    13      16.926  22.699  35.969  1.00  0.00           H
ATOM    187  C   ASN    13      18.084  25.607  39.347  1.00  0.00           C
ATOM    188  O   ASN    13      17.310  26.109  40.166  1.00  0.00           O
ATOM    189  N   GLY    14      19.280  25.119  39.737  1.00  0.00           N
ATOM    190  H   GLY    14      19.751  24.477  39.116  1.00  0.00           H
ATOM    191  CA  GLY    14      19.794  25.347  41.037  1.00  0.00           C
ATOM    192  HA2 GLY    14      19.782  26.409  41.280  1.00  0.00           H
ATOM    193  HA3 GLY    14      19.167  24.750  41.700  1.00  0.00           H
ATOM    194  C   GLY    14      21.257  24.923  41.232  1.00  0.00           C
ATOM    195  O   GLY    14      21.947  24.642  40.260  1.00  0.00           O
ATOM    196  N   TRP    15      21.891  25.010  42.402  1.00  0.00           N
ATOM    197  H   TRP    15      21.419  25.239  43.263  1.00  0.00           H
ATOM    198  CA  TRP    15      23.276  24.793  42.557  1.00  0.00           C
ATOM    199  HA  TRP    15      23.731  24.363  41.665  1.00  0.00           H
ATOM    200  CB  TRP    15      23.977  26.150  43.018  1.00  0.00           C
ATOM    201  HB2 TRP    15      23.541  26.496  43.955  1.00  0.00           H
ATOM    202  HB3 TRP    15      25.060  26.030  43.066  1.00  0.00           H
ATOM    203  CG  TRP    15      23.732  27.330  42.018  1.00  0.00           C
ATOM    204  CD1 TRP    15      22.616  28.035  42.059  1.00  0.00           C
ATOM    205  HD1 TRP    15      21.867  28.035  42.837  1.00  0.00           H
ATOM    206  NE1 TRP    15      22.530  28.827  40.981  1.00  0.00           N
ATOM    207  HE1 TRP    15      21.804  29.511  40.821  1.00  0.00           H
ATOM    208  CE2 TRP    15      23.590  28.637  40.118  1.00  0.00           C
ATOM    209  CZ2 TRP    15      23.857  29.190  38.784  1.00  0.00           C
ATOM    210  HZ2 TRP    15      23.138  29.809  38.266  1.00  0.00           H
ATOM    211  CH2 TRP    15      25.126  29.005  38.337  1.00  0.00           C
ATOM    212  HH2 TRP    15      25.431  29.552  37.457  1.00  0.00           H
ATOM    213  CZ3 TRP    15      26.045  28.224  39.086  1.00  0.00           C
ATOM    214  HZ3 TRP    15      27.082  28.175  38.789  1.00  0.00           H
ATOM    215  CE3 TRP    15      25.717  27.585  40.204  1.00  0.00           C
ATOM    216  HE3 TRP    15      26.387  26.904  40.709  1.00  0.00           H
ATOM    217  CD2 TRP    15      24.455  27.708  40.789  1.00  0.00           C
ATOM    218  C   TRP    15      23.581  23.778  43.679  1.00  0.00           C
ATOM    219  O   TRP    15      22.649  23.414  44.432  1.00  0.00           O
ATOM    220  N   ALA    16      24.796  23.203  43.767  1.00  0.00           N
ATOM    221  H   ALA    16      25.472  23.446  43.057  1.00  0.00           H
ATOM    222  CA  ALA    16      25.093  22.082  44.741  1.00  0.00           C
ATOM    223  HA  ALA    16      24.691  22.246  45.740  1.00  0.00           H
ATOM    224  CB  ALA    16      24.466  20.788  44.227  1.00  0.00           C
ATOM    225  HB1 ALA    16      23.390  20.943  44.141  1.00  0.00           H
ATOM    226  HB2 ALA    16      24.805  20.516  43.227  1.00  0.00           H
ATOM    227  HB3 ALA    16      24.789  19.976  44.878  1.00  0.00           H
ATOM    228  C   ALA    16      26.657  21.927  44.845  1.00  0.00           C
ATOM    229  O   ALA    16      27.334  22.214  43.855  1.00  0.00           O
ATOM    230  N   VAL    17      27.135  21.404  45.997  1.00  0.00           N
ATOM    231  H   VAL    17      26.424  21.212  46.687  1.00  0.00           H
ATOM    232  CA  VAL    17      28.539  21.275  46.477  1.00  0.00           C
ATOM    233  HA  VAL    17      28.926  22.281  46.316  1.00  0.00           H
ATOM    234  CB  VAL    17      28.651  20.930  48.003  1.00  0.00           C
ATOM    235  HB  VAL    17      28.218  21.729  48.605  1.00  0.00           H
ATOM    236  CG1 VAL    17      28.107  19.466  48.252  1.00  0.00           C
ATOM    237 HG11 VAL    17      28.817  18.723  47.885  1.00  0.00           H
ATOM    238 HG12 VAL    17      28.106  19.304  49.331  1.00  0.00           H
ATOM    239 HG13 VAL    17      27.122  19.351  47.801  1.00  0.00           H
ATOM    240  CG2 VAL    17      30.118  20.882  48.507  1.00  0.00           C
ATOM    241 HG21 VAL    17      30.093  20.553  49.546  1.00  0.00           H
ATOM    242 HG22 VAL    17      30.809  20.356  47.848  1.00  0.00           H
ATOM    243 HG23 VAL    17      30.477  21.911  48.509  1.00  0.00           H
ATOM    244  C   VAL    17      29.406  20.346  45.593  1.00  0.00           C
ATOM    245  O   VAL    17      28.934  19.293  45.112  1.00  0.00           O
ATOM    246  N   TYR    18      30.688  20.747  45.432  1.00  0.00           N
ATOM    247  H   TYR    18      30.956  21.672  45.734  1.00  0.00           H
ATOM    248  CA  TYR    18      31.640  20.103  44.511  1.00  0.00           C
ATOM    249  HA  TYR    18      31.154  19.235  44.068  1.00  0.00           H
ATOM    250  CB  TYR    18      31.927  21.113  43.375  1.00  0.00           C
ATOM    251  HB2 TYR    18      31.049  21.382  42.789  1.00  0.00           H
ATOM    252  HB3 TYR    18      32.288  21.975  43.935  1.00  0.00           H
ATOM    253  CG  TYR    18      33.098  20.859  42.487  1.00  0.00           C
ATOM    254  CD1 TYR    18      33.288  19.627  41.838  1.00  0.00           C
ATOM    255  HD1 TYR    18      32.677  18.742  41.935  1.00  0.00           H
ATOM    256  CE1 TYR    18      34.539  19.403  41.109  1.00  0.00           C
ATOM    257  HE1 TYR    18      34.763  18.478  40.599  1.00  0.00           H
ATOM    258  CZ  TYR    18      35.475  20.449  40.983  1.00  0.00           C
ATOM    259  OH  TYR    18      36.667  20.361  40.295  1.00  0.00           O
ATOM    260  HH  TYR    18      36.781  19.565  39.772  1.00  0.00           H
ATOM    261  CE2 TYR    18      35.254  21.671  41.681  1.00  0.00           C
ATOM    262  HE2 TYR    18      35.931  22.510  41.626  1.00  0.00           H
ATOM    263  CD2 TYR    18      34.040  21.913  42.356  1.00  0.00           C
ATOM    264  HD2 TYR    18      33.861  22.885  42.792  1.00  0.00           H
ATOM    265  C   TYR    18      32.899  19.659  45.272  1.00  0.00           C
ATOM    266  O   TYR    18      33.449  18.575  45.044  1.00  0.00           O
ATOM    267  N   SER    19      33.413  20.533  46.130  1.00  0.00           N
ATOM    268  H   SER    19      32.893  21.312  46.508  1.00  0.00           H
ATOM    269  CA  SER    19      34.632  20.209  46.965  1.00  0.00           C
ATOM    270  HA  SER    19      34.377  19.265  47.447  1.00  0.00           H
ATOM    271  CB  SER    19      35.888  20.080  46.062  1.00  0.00           C
ATOM    272  HB2 SER    19      35.751  19.616  45.086  1.00  0.00           H
ATOM    273  HB3 SER    19      36.424  21.011  45.877  1.00  0.00           H
ATOM    274  OG  SER    19      36.761  19.113  46.682  1.00  0.00           O
ATOM    275  HG  SER    19      36.583  18.270  46.259  1.00  0.00           H
ATOM    276  C   SER    19      34.831  21.252  48.029  1.00  0.00           C
ATOM    277  O   SER    19      34.374  22.405  47.843  1.00  0.00           O
ATOM    278  N   LYS    20      35.317  20.900  49.245  1.00  0.00           N
ATOM    279  H   LYS    20      35.387  19.895  49.315  1.00  0.00           H
ATOM    280  CA  LYS    20      35.659  21.780  50.386  1.00  0.00           C
ATOM    281  HA  LYS    20      35.663  22.801  50.002  1.00  0.00           H
ATOM    282  CB  LYS    20      34.540  21.677  51.433  1.00  0.00           C
ATOM    283  HB2 LYS    20      34.690  22.509  52.121  1.00  0.00           H
ATOM    284  HB3 LYS    20      33.592  21.883  50.939  1.00  0.00           H
ATOM    285  CG  LYS    20      34.498  20.438  52.289  1.00  0.00           C
ATOM    286  HG2 LYS    20      34.342  19.541  51.689  1.00  0.00           H
ATOM    287  HG3 LYS    20      35.507  20.327  52.686  1.00  0.00           H
ATOM    288  CD  LYS    20      33.343  20.506  53.329  1.00  0.00           C
ATOM    289  HD2 LYS    20      33.503  21.324  54.031  1.00  0.00           H
ATOM    290  HD3 LYS    20      32.339  20.684  52.945  1.00  0.00           H
ATOM    291  CE  LYS    20      33.430  19.179  54.075  1.00  0.00           C
ATOM    292  HE2 LYS    20      32.498  18.958  54.595  1.00  0.00           H
ATOM    293  HE3 LYS    20      33.554  18.382  53.341  1.00  0.00           H
ATOM    294  NZ  LYS    20      34.548  19.047  55.005  1.00  0.00           N
ATOM    295  HZ1 LYS    20      34.444  18.632  55.919  1.00  0.00           H
ATOM    296  HZ2 LYS    20      35.221  18.500  54.486  1.00  0.00           H
ATOM    297  HZ3 LYS    20      35.037  19.917  55.164  1.00  0.00           H
ATOM    298  C   LYS    20      37.055  21.453  50.789  1.00  0.00           C
ATOM    299  O   LYS    20      37.510  20.345  50.612  1.00  0.00           O
ATOM    300  N   ASP    21      37.849  22.460  51.229  1.00  0.00           N
ATOM    301  H   ASP    21      37.431  23.367  51.382  1.00  0.00           H
ATOM    302  CA  ASP    21      39.314  22.322  51.355  1.00  0.00           C
ATOM    303  HA  ASP    21      39.762  21.927  50.444  1.00  0.00           H
ATOM    304  CB  ASP    21      39.954  23.663  51.557  1.00  0.00           C
ATOM    305  HB2 ASP    21      41.034  23.598  51.426  1.00  0.00           H
ATOM    306  HB3 ASP    21      39.630  24.359  50.782  1.00  0.00           H
ATOM    307  CG  ASP    21      39.637  24.351  52.867  1.00  0.00           C
ATOM    308  OD1 ASP    21      38.731  23.904  53.622  1.00  0.00           O
ATOM    309  OD2 ASP    21      40.130  25.508  53.063  1.00  0.00           O
ATOM    310  C   ASP    21      39.755  21.339  52.500  1.00  0.00           C
ATOM    311  O   ASP    21      40.908  20.971  52.642  1.00  0.00           O
ATOM    312  N   ASN    22      38.764  21.044  53.386  1.00  0.00           N
ATOM    313  H   ASN    22      37.892  21.534  53.247  1.00  0.00           H
ATOM    314  CA  ASN    22      39.033  20.314  54.626  1.00  0.00           C
ATOM    315  HA  ASN    22      38.121  20.315  55.221  1.00  0.00           H
ATOM    316  CB  ASN    22      39.331  18.884  54.395  1.00  0.00           C
ATOM    317  HB2 ASN    22      40.216  18.696  53.788  1.00  0.00           H
ATOM    318  HB3 ASN    22      39.481  18.396  55.358  1.00  0.00           H
ATOM    319  CG  ASN    22      38.201  18.043  53.801  1.00  0.00           C
ATOM    320  OD1 ASN    22      37.048  18.236  54.034  1.00  0.00           O
ATOM    321  ND2 ASN    22      38.468  17.019  53.093  1.00  0.00           N
ATOM    322 HD21 ASN    22      39.413  16.768  52.836  1.00  0.00           H
ATOM    323 HD22 ASN    22      37.692  16.406  52.889  1.00  0.00           H
ATOM    324  C   ASN    22      40.124  20.897  55.586  1.00  0.00           C
ATOM    325  O   ASN    22      40.592  20.267  56.545  1.00  0.00           O
ATOM    326  N   SER    23      40.607  22.126  55.324  1.00  0.00           N
ATOM    327  H   SER    23      40.086  22.690  54.667  1.00  0.00           H
ATOM    328  CA  SER    23      41.919  22.647  55.857  1.00  0.00           C
ATOM    329  HA  SER    23      42.611  21.843  55.608  1.00  0.00           H
ATOM    330  CB  SER    23      42.294  23.998  55.273  1.00  0.00           C
ATOM    331  HB2 SER    23      43.153  24.496  55.724  1.00  0.00           H
ATOM    332  HB3 SER    23      42.329  23.892  54.189  1.00  0.00           H
ATOM    333  OG  SER    23      41.372  24.997  55.427  1.00  0.00           O
ATOM    334  HG  SER    23      41.305  25.500  54.612  1.00  0.00           H
ATOM    335  C   SER    23      42.065  22.694  57.417  1.00  0.00           C
ATOM    336  O   SER    23      43.156  22.501  57.946  1.00  0.00           O
ATOM    337  N   ILE    24      40.922  22.879  58.037  1.00  0.00           N
ATOM    338  H   ILE    24      40.117  22.964  57.431  1.00  0.00           H
ATOM    339  CA  ILE    24      40.794  22.903  59.547  1.00  0.00           C
ATOM    340  HA  ILE    24      41.702  23.325  59.977  1.00  0.00           H
ATOM    341  CB  ILE    24      39.634  23.738  60.026  1.00  0.00           C
ATOM    342  HB  ILE    24      38.791  23.659  59.340  1.00  0.00           H
ATOM    343  CG2 ILE    24      39.148  23.332  61.434  1.00  0.00           C
ATOM    344 HG21 ILE    24      38.385  22.609  61.147  1.00  0.00           H
ATOM    345 HG22 ILE    24      40.012  22.937  61.967  1.00  0.00           H
ATOM    346 HG23 ILE    24      38.721  24.194  61.946  1.00  0.00           H
ATOM    347  CG1 ILE    24      40.162  25.190  60.011  1.00  0.00           C
ATOM    348 HG12 ILE    24      40.470  25.397  58.986  1.00  0.00           H
ATOM    349 HG13 ILE    24      39.276  25.804  60.167  1.00  0.00           H
ATOM    350  CD1 ILE    24      41.337  25.654  60.889  1.00  0.00           C
ATOM    351 HD11 ILE    24      41.173  25.280  61.899  1.00  0.00           H
ATOM    352 HD12 ILE    24      42.268  25.337  60.418  1.00  0.00           H
ATOM    353 HD13 ILE    24      41.294  26.742  60.941  1.00  0.00           H
ATOM    354  C   ILE    24      40.828  21.488  60.067  1.00  0.00           C
ATOM    355  O   ILE    24      41.698  21.178  60.919  1.00  0.00           O
ATOM    356  N   ARG    25      39.886  20.634  59.688  1.00  0.00           N
ATOM    357  H   ARG    25      39.376  21.038  58.916  1.00  0.00           H
ATOM    358  CA  ARG    25      39.952  19.158  60.069  1.00  0.00           C
ATOM    359  HA  ARG    25      39.793  19.107  61.147  1.00  0.00           H
ATOM    360  CB  ARG    25      38.781  18.393  59.321  1.00  0.00           C
ATOM    361  HB2 ARG    25      37.917  19.034  59.493  1.00  0.00           H
ATOM    362  HB3 ARG    25      38.880  18.411  58.235  1.00  0.00           H
ATOM    363  CG  ARG    25      38.564  16.913  59.693  1.00  0.00           C
ATOM    364  HG2 ARG    25      38.555  16.323  58.776  1.00  0.00           H
ATOM    365  HG3 ARG    25      39.379  16.636  60.361  1.00  0.00           H
ATOM    366  CD  ARG    25      37.160  16.741  60.276  1.00  0.00           C
ATOM    367  HD2 ARG    25      36.507  17.531  59.906  1.00  0.00           H
ATOM    368  HD3 ARG    25      36.832  15.711  60.137  1.00  0.00           H
ATOM    369  NE  ARG    25      37.279  16.906  61.753  1.00  0.00           N
ATOM    370  HE  ARG    25      38.205  16.830  62.149  1.00  0.00           H
ATOM    371  CZ  ARG    25      36.241  16.944  62.537  1.00  0.00           C
ATOM    372  NH1 ARG    25      36.452  17.185  63.788  1.00  0.00           N
ATOM    373 HH11 ARG    25      37.368  17.338  64.182  1.00  0.00           H
ATOM    374 HH12 ARG    25      35.658  17.314  64.398  1.00  0.00           H
ATOM    375  NH2 ARG    25      35.016  16.768  62.135  1.00  0.00           N
ATOM    376 HH21 ARG    25      34.810  16.645  61.153  1.00  0.00           H
ATOM    377 HH22 ARG    25      34.209  16.715  62.740  1.00  0.00           H
ATOM    378  C   ARG    25      41.325  18.543  59.811  1.00  0.00           C
ATOM    379  O   ARG    25      41.856  17.756  60.605  1.00  0.00           O
ATOM    380  N   ILE    26      41.956  18.873  58.654  1.00  0.00           N
ATOM    381  H   ILE    26      41.447  19.466  58.014  1.00  0.00           H
ATOM    382  CA  ILE    26      43.361  18.457  58.341  1.00  0.00           C
ATOM    383  HA  ILE    26      43.470  17.376  58.434  1.00  0.00           H
ATOM    384  CB  ILE    26      43.702  18.685  56.881  1.00  0.00           C
ATOM    385  HB  ILE    26      43.164  19.576  56.561  1.00  0.00           H
ATOM    386  CG2 ILE    26      45.211  18.902  56.574  1.00  0.00           C
ATOM    387 HG21 ILE    26      45.369  19.954  56.807  1.00  0.00           H
ATOM    388 HG22 ILE    26      45.799  18.135  57.079  1.00  0.00           H
ATOM    389 HG23 ILE    26      45.452  18.758  55.521  1.00  0.00           H
ATOM    390  CG1 ILE    26      43.131  17.499  56.079  1.00  0.00           C
ATOM    391 HG12 ILE    26      43.855  16.690  56.176  1.00  0.00           H
ATOM    392 HG13 ILE    26      42.186  17.278  56.577  1.00  0.00           H
ATOM    393  CD1 ILE    26      42.972  17.678  54.545  1.00  0.00           C
ATOM    394 HD11 ILE    26      42.341  16.929  54.068  1.00  0.00           H
ATOM    395 HD12 ILE    26      42.483  18.638  54.374  1.00  0.00           H
ATOM    396 HD13 ILE    26      43.975  17.657  54.117  1.00  0.00           H
ATOM    397  C   ILE    26      44.402  19.025  59.313  1.00  0.00           C
ATOM    398  O   ILE    26      45.122  18.218  59.965  1.00  0.00           O
ATOM    399  N   GLY    27      44.373  20.343  59.571  1.00  0.00           N
ATOM    400  H   GLY    27      43.599  20.831  59.144  1.00  0.00           H
ATOM    401  CA  GLY    27      45.379  21.154  60.364  1.00  0.00           C
ATOM    402  HA2 GLY    27      46.289  21.346  59.797  1.00  0.00           H
ATOM    403  HA3 GLY    27      45.003  22.175  60.431  1.00  0.00           H
ATOM    404  C   GLY    27      45.523  20.674  61.810  1.00  0.00           C
ATOM    405  O   GLY    27      46.451  21.099  62.497  1.00  0.00           O
ATOM    406  N   SER    28      44.791  19.696  62.246  1.00  0.00           N
ATOM    407  H   SER    28      44.082  19.292  61.650  1.00  0.00           H
ATOM    408  CA  SER    28      44.839  19.163  63.569  1.00  0.00           C
ATOM    409  HA  SER    28      44.802  19.957  64.314  1.00  0.00           H
ATOM    410  CB  SER    28      43.600  18.279  63.749  1.00  0.00           C
ATOM    411  HB2 SER    28      43.629  17.679  64.659  1.00  0.00           H
ATOM    412  HB3 SER    28      42.668  18.839  63.678  1.00  0.00           H
ATOM    413  OG  SER    28      43.691  17.210  62.753  1.00  0.00           O
ATOM    414  HG  SER    28      43.016  17.457  62.116  1.00  0.00           H
ATOM    415  C   SER    28      46.135  18.365  63.884  1.00  0.00           C
ATOM    416  O   SER    28      46.707  18.584  64.942  1.00  0.00           O
ATOM    417  N   LYS    29      46.609  17.668  62.858  1.00  0.00           N
ATOM    418  H   LYS    29      46.047  17.614  62.019  1.00  0.00           H
ATOM    419  CA  LYS    29      47.983  17.118  62.765  1.00  0.00           C
ATOM    420  HA  LYS    29      48.531  17.372  63.673  1.00  0.00           H
ATOM    421  CB  LYS    29      47.887  15.553  62.737  1.00  0.00           C
ATOM    422  HB2 LYS    29      47.323  15.186  63.594  1.00  0.00           H
ATOM    423  HB3 LYS    29      47.313  15.162  61.897  1.00  0.00           H
ATOM    424  CG  LYS    29      49.323  14.988  62.553  1.00  0.00           C
ATOM    425  HG2 LYS    29      49.647  15.347  61.576  1.00  0.00           H
ATOM    426  HG3 LYS    29      50.018  15.439  63.261  1.00  0.00           H
ATOM    427  CD  LYS    29      49.458  13.488  62.658  1.00  0.00           C
ATOM    428  HD2 LYS    29      49.776  13.165  63.649  1.00  0.00           H
ATOM    429  HD3 LYS    29      48.510  12.980  62.486  1.00  0.00           H
ATOM    430  CE  LYS    29      50.252  12.870  61.521  1.00  0.00           C
ATOM    431  HE2 LYS    29      49.648  12.834  60.613  1.00  0.00           H
ATOM    432  HE3 LYS    29      51.045  13.565  61.243  1.00  0.00           H
ATOM    433  NZ  LYS    29      50.769  11.528  61.923  1.00  0.00           N
ATOM    434  HZ1 LYS    29      50.025  10.920  62.233  1.00  0.00           H
ATOM    435  HZ2 LYS    29      51.234  11.085  61.144  1.00  0.00           H
ATOM    436  HZ3 LYS    29      51.426  11.521  62.690  1.00  0.00           H
ATOM    437  C   LYS    29      48.803  17.814  61.614  1.00  0.00           C
ATOM    438  O   LYS    29      49.923  18.232  61.805  1.00  0.00           O
ATOM    439  N   GLY    30      48.239  17.710  60.374  1.00  0.00           N
ATOM    440  H   GLY    30      47.289  17.369  60.412  1.00  0.00           H
ATOM    441  CA  GLY    30      48.999  18.003  59.142  1.00  0.00           C
ATOM    442  HA2 GLY    30      49.929  17.436  59.144  1.00  0.00           H
ATOM    443  HA3 GLY    30      48.348  17.667  58.336  1.00  0.00           H
ATOM    444  C   GLY    30      49.299  19.544  59.059  1.00  0.00           C
ATOM    445  O   GLY    30      48.539  20.323  59.616  1.00  0.00           O
ATOM    446  N   ASP    31      50.488  19.907  58.457  1.00  0.00           N
ATOM    447  H   ASP    31      50.994  19.193  57.953  1.00  0.00           H
ATOM    448  CA  ASP    31      50.867  21.320  58.311  1.00  0.00           C
ATOM    449  HA  ASP    31      50.812  21.888  59.240  1.00  0.00           H
ATOM    450  CB  ASP    31      52.334  21.277  57.963  1.00  0.00           C
ATOM    451  HB2 ASP    31      52.550  20.614  57.125  1.00  0.00           H
ATOM    452  HB3 ASP    31      52.599  22.238  57.522  1.00  0.00           H
ATOM    453  CG  ASP    31      53.373  20.877  58.964  1.00  0.00           C
ATOM    454  OD1 ASP    31      53.052  20.761  60.158  1.00  0.00           O
ATOM    455  OD2 ASP    31      54.566  20.852  58.658  1.00  0.00           O
ATOM    456  C   ASP    31      49.963  22.080  57.277  1.00  0.00           C
ATOM    457  O   ASP    31      49.671  21.510  56.221  1.00  0.00           O
ATOM    458  N   VAL    32      49.480  23.261  57.636  1.00  0.00           N
ATOM    459  H   VAL    32      49.594  23.647  58.562  1.00  0.00           H
ATOM    460  CA  VAL    32      48.622  24.081  56.765  1.00  0.00           C
ATOM    461  HA  VAL    32      48.789  23.780  55.730  1.00  0.00           H
ATOM    462  CB  VAL    32      47.145  23.878  57.151  1.00  0.00           C
ATOM    463  HB  VAL    32      47.066  24.166  58.200  1.00  0.00           H
ATOM    464  CG1 VAL    32      46.060  24.649  56.411  1.00  0.00           C
ATOM    465 HG11 VAL    32      45.110  24.545  56.937  1.00  0.00           H
ATOM    466 HG12 VAL    32      46.265  25.716  56.330  1.00  0.00           H
ATOM    467 HG13 VAL    32      45.875  24.196  55.436  1.00  0.00           H
ATOM    468  CG2 VAL    32      46.796  22.425  57.001  1.00  0.00           C
ATOM    469 HG21 VAL    32      46.925  22.160  55.951  1.00  0.00           H
ATOM    470 HG22 VAL    32      47.390  21.720  57.583  1.00  0.00           H
ATOM    471 HG23 VAL    32      45.711  22.378  57.086  1.00  0.00           H
ATOM    472  C   VAL    32      49.079  25.496  56.928  1.00  0.00           C
ATOM    473  O   VAL    32      49.443  25.964  58.006  1.00  0.00           O
ATOM    474  N   PHE    33      49.047  26.273  55.810  1.00  0.00           N
ATOM    475  H   PHE    33      48.796  25.808  54.949  1.00  0.00           H
ATOM    476  CA  PHE    33      49.451  27.693  55.810  1.00  0.00           C
ATOM    477  HA  PHE    33      50.215  27.966  56.539  1.00  0.00           H
ATOM    478  CB  PHE    33      49.987  27.971  54.392  1.00  0.00           C
ATOM    479  HB2 PHE    33      49.177  27.806  53.682  1.00  0.00           H
ATOM    480  HB3 PHE    33      50.261  29.019  54.278  1.00  0.00           H
ATOM    481  CG  PHE    33      51.249  27.269  54.007  1.00  0.00           C
ATOM    482  CD1 PHE    33      51.223  26.772  52.674  1.00  0.00           C
ATOM    483  HD1 PHE    33      50.391  26.770  51.985  1.00  0.00           H
ATOM    484  CE1 PHE    33      52.374  26.201  52.161  1.00  0.00           C
ATOM    485  HE1 PHE    33      52.292  25.769  51.174  1.00  0.00           H
ATOM    486  CZ  PHE    33      53.569  26.073  52.951  1.00  0.00           C
ATOM    487  HZ  PHE    33      54.462  25.557  52.632  1.00  0.00           H
ATOM    488  CE2 PHE    33      53.617  26.681  54.248  1.00  0.00           C
ATOM    489  HE2 PHE    33      54.565  26.813  54.748  1.00  0.00           H
ATOM    490  CD2 PHE    33      52.439  27.274  54.755  1.00  0.00           C
ATOM    491  HD2 PHE    33      52.518  27.768  55.713  1.00  0.00           H
ATOM    492  C   PHE    33      48.270  28.652  56.081  1.00  0.00           C
ATOM    493  O   PHE    33      47.079  28.387  55.944  1.00  0.00           O
ATOM    494  N   VAL    34      48.655  29.838  56.263  1.00  0.00           N
ATOM    495  H   VAL    34      49.634  29.794  56.508  1.00  0.00           H
ATOM    496  CA  VAL    34      47.839  31.063  56.309  1.00  0.00           C
ATOM    497  HA  VAL    34      46.873  30.859  56.772  1.00  0.00           H
ATOM    498  CB  VAL    34      48.421  32.169  57.224  1.00  0.00           C
ATOM    499  HB  VAL    34      49.476  32.345  57.015  1.00  0.00           H
ATOM    500  CG1 VAL    34      47.869  33.566  57.005  1.00  0.00           C
ATOM    501 HG11 VAL    34      48.018  33.998  56.014  1.00  0.00           H
ATOM    502 HG12 VAL    34      46.785  33.593  57.113  1.00  0.00           H
ATOM    503 HG13 VAL    34      48.268  34.303  57.701  1.00  0.00           H
ATOM    504  CG2 VAL    34      48.343  31.832  58.693  1.00  0.00           C
ATOM    505 HG21 VAL    34      47.329  31.654  59.052  1.00  0.00           H
ATOM    506 HG22 VAL    34      48.967  30.963  58.899  1.00  0.00           H
ATOM    507 HG23 VAL    34      48.800  32.671  59.216  1.00  0.00           H
ATOM    508  C   VAL    34      47.688  31.537  54.829  1.00  0.00           C
ATOM    509  O   VAL    34      48.745  31.871  54.215  1.00  0.00           O
ATOM    510  N   ILE    35      46.469  31.569  54.198  1.00  0.00           N
ATOM    511  H   ILE    35      45.731  31.258  54.812  1.00  0.00           H
ATOM    512  CA  ILE    35      46.255  32.013  52.818  1.00  0.00           C
ATOM    513  HA  ILE    35      47.125  32.611  52.549  1.00  0.00           H
ATOM    514  CB  ILE    35      46.150  30.762  51.910  1.00  0.00           C
ATOM    515  HB  ILE    35      46.193  31.163  50.898  1.00  0.00           H
ATOM    516  CG2 ILE    35      47.213  29.664  52.158  1.00  0.00           C
ATOM    517 HG21 ILE    35      46.873  29.064  53.003  1.00  0.00           H
ATOM    518 HG22 ILE    35      47.314  28.961  51.331  1.00  0.00           H
ATOM    519 HG23 ILE    35      48.158  30.191  52.283  1.00  0.00           H
ATOM    520  CG1 ILE    35      44.763  30.051  51.772  1.00  0.00           C
ATOM    521 HG12 ILE    35      44.943  29.196  51.120  1.00  0.00           H
ATOM    522 HG13 ILE    35      44.477  29.794  52.792  1.00  0.00           H
ATOM    523  CD1 ILE    35      43.511  30.811  51.333  1.00  0.00           C
ATOM    524 HD11 ILE    35      43.157  31.590  52.009  1.00  0.00           H
ATOM    525 HD12 ILE    35      43.786  31.190  50.349  1.00  0.00           H
ATOM    526 HD13 ILE    35      42.725  30.056  51.313  1.00  0.00           H
ATOM    527  C   ILE    35      45.069  33.009  52.676  1.00  0.00           C
ATOM    528  O   ILE    35      44.271  33.212  53.598  1.00  0.00           O
ATOM    529  N   ARG    36      45.034  33.670  51.478  1.00  0.00           N
ATOM    530  H   ARG    36      45.789  33.370  50.878  1.00  0.00           H
ATOM    531  CA  ARG    36      43.936  34.415  50.898  1.00  0.00           C
ATOM    532  HA  ARG    36      43.015  34.092  51.385  1.00  0.00           H
ATOM    533  CB  ARG    36      43.989  35.992  51.059  1.00  0.00           C
ATOM    534  HB2 ARG    36      44.746  36.402  50.391  1.00  0.00           H
ATOM    535  HB3 ARG    36      43.115  36.412  50.561  1.00  0.00           H
ATOM    536  CG  ARG    36      44.039  36.528  52.514  1.00  0.00           C
ATOM    537  HG2 ARG    36      44.855  35.937  52.932  1.00  0.00           H
ATOM    538  HG3 ARG    36      44.249  37.587  52.665  1.00  0.00           H
ATOM    539  CD  ARG    36      42.707  36.116  53.307  1.00  0.00           C
ATOM    540  HD2 ARG    36      42.703  35.027  53.341  1.00  0.00           H
ATOM    541  HD3 ARG    36      42.778  36.483  54.331  1.00  0.00           H
ATOM    542  NE  ARG    36      41.515  36.576  52.674  1.00  0.00           N
ATOM    543  HE  ARG    36      41.074  35.957  52.008  1.00  0.00           H
ATOM    544  CZ  ARG    36      41.093  37.807  52.653  1.00  0.00           C
ATOM    545  NH1 ARG    36      40.178  38.120  51.779  1.00  0.00           N
ATOM    546 HH11 ARG    36      39.681  37.333  51.389  1.00  0.00           H
ATOM    547 HH12 ARG    36      39.844  39.064  51.640  1.00  0.00           H
ATOM    548  NH2 ARG    36      41.514  38.756  53.435  1.00  0.00           N
ATOM    549 HH21 ARG    36      42.368  38.654  53.964  1.00  0.00           H
ATOM    550 HH22 ARG    36      40.958  39.595  53.521  1.00  0.00           H
ATOM    551  C   ARG    36      43.611  33.987  49.456  1.00  0.00           C
ATOM    552  O   ARG    36      44.441  33.465  48.641  1.00  0.00           O
ATOM    553  N   GLH    37      42.372  34.200  49.055  1.00  0.00           N
ATOM    554  H   GLH    37      41.728  34.616  49.712  1.00  0.00           H
ATOM    555  CA  GLH    37      41.763  33.946  47.716  1.00  0.00           C
ATOM    556  HA  GLH    37      40.706  34.073  47.948  1.00  0.00           H
ATOM    557  CB  GLH    37      42.137  35.022  46.700  1.00  0.00           C
ATOM    558  HB2 GLH    37      41.500  34.741  45.861  1.00  0.00           H
ATOM    559  HB3 GLH    37      41.739  35.999  46.976  1.00  0.00           H
ATOM    560  CG  GLH    37      43.542  35.359  46.128  1.00  0.00           C
ATOM    561  HG2 GLH    37      44.162  34.534  46.477  1.00  0.00           H
ATOM    562  HG3 GLH    37      43.570  35.411  45.039  1.00  0.00           H
ATOM    563  CD  GLH    37      44.090  36.597  46.680  1.00  0.00           C
ATOM    564  OE1 GLH    37      44.003  36.877  47.857  1.00  0.00           O
ATOM    565  OE2 GLH    37      44.592  37.542  45.822  1.00  0.00           O
ATOM    566  HE2 GLH    37      44.478  37.289  44.904  1.00  0.00           H
ATOM    567  C   GLH    37      42.028  32.534  47.155  1.00  0.00           C
ATOM    568  O   GLH    37      42.737  32.495  46.175  1.00  0.00           O
ATOM    569  N   PRO    38      41.547  31.412  47.791  1.00  0.00           N
ATOM    570  CD  PRO    38      40.590  31.391  48.878  1.00  0.00           C
ATOM    571  HD2 PRO    38      39.645  31.852  48.591  1.00  0.00           H
ATOM    572  HD3 PRO    38      41.040  31.876  49.745  1.00  0.00           H
ATOM    573  CG  PRO    38      40.377  29.930  49.235  1.00  0.00           C
ATOM    574  HG2 PRO    38      39.397  29.597  48.890  1.00  0.00           H
ATOM    575  HG3 PRO    38      40.428  29.697  50.298  1.00  0.00           H
ATOM    576  CB  PRO    38      41.544  29.183  48.571  1.00  0.00           C
ATOM    577  HB2 PRO    38      41.335  28.179  48.202  1.00  0.00           H
ATOM    578  HB3 PRO    38      42.324  29.211  49.332  1.00  0.00           H
ATOM    579  CA  PRO    38      41.808  30.124  47.354  1.00  0.00           C
ATOM    580  HA  PRO    38      42.814  29.901  47.000  1.00  0.00           H
ATOM    581  C   PRO    38      40.810  29.793  46.191  1.00  0.00           C
ATOM    582  O   PRO    38      39.786  29.097  46.306  1.00  0.00           O
ATOM    583  N   PHE    39      41.140  30.401  44.991  1.00  0.00           N
ATOM    584  H   PHE    39      42.018  30.890  44.896  1.00  0.00           H
ATOM    585  CA  PHE    39      40.379  30.185  43.809  1.00  0.00           C
ATOM    586  HA  PHE    39      39.329  30.241  44.094  1.00  0.00           H
ATOM    587  CB  PHE    39      40.667  31.423  42.939  1.00  0.00           C
ATOM    588  HB2 PHE    39      39.971  31.384  42.101  1.00  0.00           H
ATOM    589  HB3 PHE    39      40.453  32.341  43.485  1.00  0.00           H
ATOM    590  CG  PHE    39      41.960  31.548  42.165  1.00  0.00           C
ATOM    591  CD1 PHE    39      41.997  30.936  40.912  1.00  0.00           C
ATOM    592  HD1 PHE    39      41.231  30.209  40.690  1.00  0.00           H
ATOM    593  CE1 PHE    39      43.072  31.240  39.982  1.00  0.00           C
ATOM    594  HE1 PHE    39      43.127  30.607  39.108  1.00  0.00           H
ATOM    595  CZ  PHE    39      43.974  32.248  40.394  1.00  0.00           C
ATOM    596  HZ  PHE    39      44.761  32.553  39.719  1.00  0.00           H
ATOM    597  CE2 PHE    39      43.897  32.808  41.698  1.00  0.00           C
ATOM    598  HE2 PHE    39      44.565  33.579  42.053  1.00  0.00           H
ATOM    599  CD2 PHE    39      42.894  32.478  42.587  1.00  0.00           C
ATOM    600  HD2 PHE    39      42.830  32.911  43.573  1.00  0.00           H
ATOM    601  C   PHE    39      40.577  28.815  43.128  1.00  0.00           C
ATOM    602  O   PHE    39      41.698  28.422  42.813  1.00  0.00           O
ATOM    603  N   ILE    40      39.441  28.211  42.661  1.00  0.00           N
ATOM    604  H   ILE    40      38.626  28.612  43.101  1.00  0.00           H
ATOM    605  CA  ILE    40      39.411  27.034  41.751  1.00  0.00           C
ATOM    606  HA  ILE    40      40.307  26.481  42.033  1.00  0.00           H
ATOM    607  CB  ILE    40      38.200  26.058  41.954  1.00  0.00           C
ATOM    608  HB  ILE    40      37.277  26.610  41.779  1.00  0.00           H
ATOM    609  CG2 ILE    40      38.303  24.847  41.008  1.00  0.00           C
ATOM    610 HG21 ILE    40      37.617  24.062  41.329  1.00  0.00           H
ATOM    611 HG22 ILE    40      38.078  25.090  39.970  1.00  0.00           H
ATOM    612 HG23 ILE    40      39.253  24.314  40.982  1.00  0.00           H
ATOM    613  CG1 ILE    40      38.093  25.667  43.498  1.00  0.00           C
ATOM    614 HG12 ILE    40      37.955  26.554  44.117  1.00  0.00           H
ATOM    615 HG13 ILE    40      37.188  25.083  43.660  1.00  0.00           H
ATOM    616  CD1 ILE    40      39.321  24.896  44.023  1.00  0.00           C
ATOM    617 HD11 ILE    40      40.143  25.597  44.166  1.00  0.00           H
ATOM    618 HD12 ILE    40      39.043  24.438  44.972  1.00  0.00           H
ATOM    619 HD13 ILE    40      39.494  24.183  43.217  1.00  0.00           H
ATOM    620  C   ILE    40      39.483  27.491  40.290  1.00  0.00           C
ATOM    621  O   ILE    40      38.905  28.538  39.985  1.00  0.00           O
ATOM    622  N   SER    41      40.193  26.720  39.528  1.00  0.00           N
ATOM    623  H   SER    41      40.605  25.909  39.966  1.00  0.00           H
ATOM    624  CA  SER    41      40.453  26.877  38.120  1.00  0.00           C
ATOM    625  HA  SER    41      39.557  27.319  37.685  1.00  0.00           H
ATOM    626  CB  SER    41      41.689  27.748  37.962  1.00  0.00           C
ATOM    627  HB2 SER    41      41.536  28.766  38.321  1.00  0.00           H
ATOM    628  HB3 SER    41      42.599  27.461  38.490  1.00  0.00           H
ATOM    629  OG  SER    41      41.931  27.797  36.587  1.00  0.00           O
ATOM    630  HG  SER    41      42.462  28.590  36.483  1.00  0.00           H
ATOM    631  C   SER    41      40.678  25.447  37.482  1.00  0.00           C
ATOM    632  O   SER    41      41.316  24.610  38.102  1.00  0.00           O
ATOM    633  N   CYX    42      40.056  25.216  36.353  1.00  0.00           N
ATOM    634  H   CYX    42      39.622  26.027  35.934  1.00  0.00           H
ATOM    635  CA  CYX    42      40.016  23.928  35.711  1.00  0.00           C
ATOM    636  HA  CYX    42      40.367  23.138  36.374  1.00  0.00           H
ATOM    637  CB  CYX    42      38.623  23.484  35.397  1.00  0.00           C
ATOM    638  HB2 CYX    42      38.111  24.240  34.803  1.00  0.00           H
ATOM    639  HB3 CYX    42      38.543  22.572  34.805  1.00  0.00           H
ATOM    640  SG  CYX    42      37.717  22.957  36.888  1.00  0.00           S
ATOM    641  C   CYX    42      40.973  23.827  34.485  1.00  0.00           C
ATOM    642  O   CYX    42      41.590  24.825  34.054  1.00  0.00           O
ATOM    643  N   SER    43      41.032  22.657  33.868  1.00  0.00           N
ATOM    644  H   SER    43      40.465  21.944  34.306  1.00  0.00           H
ATOM    645  CA  SER    43      41.777  22.319  32.703  1.00  0.00           C
ATOM    646  HA  SER    43      41.881  23.234  32.121  1.00  0.00           H
ATOM    647  CB  SER    43      43.094  21.740  33.142  1.00  0.00           C
ATOM    648  HB2 SER    43      43.770  21.842  32.293  1.00  0.00           H
ATOM    649  HB3 SER    43      43.536  22.339  33.939  1.00  0.00           H
ATOM    650  OG  SER    43      42.977  20.427  33.509  1.00  0.00           O
ATOM    651  HG  SER    43      42.832  20.575  34.446  1.00  0.00           H
ATOM    652  C   SER    43      41.241  21.210  31.747  1.00  0.00           C
ATOM    653  O   SER    43      40.019  20.855  31.817  1.00  0.00           O
ATOM    654  N   HID    44      41.932  20.725  30.718  1.00  0.00           N
ATOM    655  H   HID    44      42.846  21.109  30.524  1.00  0.00           H
ATOM    656  CA  HID    44      41.516  19.653  29.841  1.00  0.00           C
ATOM    657  HA  HID    44      40.507  19.898  29.513  1.00  0.00           H
ATOM    658  CB  HID    44      42.505  19.745  28.680  1.00  0.00           C
ATOM    659  HB2 HID    44      42.836  20.732  28.357  1.00  0.00           H
ATOM    660  HB3 HID    44      43.360  19.086  28.828  1.00  0.00           H
ATOM    661  CG  HID    44      41.916  19.191  27.403  1.00  0.00           C
ATOM    662  ND1 HID    44      41.349  17.904  27.206  1.00  0.00           N
ATOM    663  HD1 HID    44      41.353  17.214  27.943  1.00  0.00           H
ATOM    664  CE1 HID    44      40.877  17.937  25.938  1.00  0.00           C
ATOM    665  HE1 HID    44      40.370  17.090  25.500  1.00  0.00           H
ATOM    666  NE2 HID    44      41.042  19.097  25.299  1.00  0.00           N
ATOM    667  CD2 HID    44      41.641  19.927  26.248  1.00  0.00           C
ATOM    668  HD2 HID    44      41.927  20.954  26.073  1.00  0.00           H
ATOM    669  C   HID    44      41.589  18.220  30.569  1.00  0.00           C
ATOM    670  O   HID    44      41.256  17.184  29.944  1.00  0.00           O
ATOM    671  N   LEU    45      42.050  18.110  31.861  1.00  0.00           N
ATOM    672  H   LEU    45      42.518  18.975  32.093  1.00  0.00           H
ATOM    673  CA  LEU    45      42.192  16.917  32.662  1.00  0.00           C
ATOM    674  HA  LEU    45      41.412  16.360  32.145  1.00  0.00           H
ATOM    675  CB  LEU    45      43.556  16.245  32.399  1.00  0.00           C
ATOM    676  HB2 LEU    45      43.585  16.201  31.309  1.00  0.00           H
ATOM    677  HB3 LEU    45      44.261  16.980  32.788  1.00  0.00           H
ATOM    678  CG  LEU    45      43.751  14.816  32.837  1.00  0.00           C
ATOM    679  HG  LEU    45      43.288  14.677  33.814  1.00  0.00           H
ATOM    680  CD1 LEU    45      42.941  13.933  31.802  1.00  0.00           C
ATOM    681 HD11 LEU    45      41.900  14.237  31.686  1.00  0.00           H
ATOM    682 HD12 LEU    45      43.370  14.087  30.811  1.00  0.00           H
ATOM    683 HD13 LEU    45      42.991  12.885  32.097  1.00  0.00           H
ATOM    684  CD2 LEU    45      45.309  14.569  32.736  1.00  0.00           C
ATOM    685 HD21 LEU    45      45.581  13.553  33.020  1.00  0.00           H
ATOM    686 HD22 LEU    45      45.814  14.696  31.779  1.00  0.00           H
ATOM    687 HD23 LEU    45      45.844  15.255  33.393  1.00  0.00           H
ATOM    688  C   LEU    45      41.803  16.987  34.144  1.00  0.00           C
ATOM    689  O   LEU    45      41.193  16.020  34.609  1.00  0.00           O
ATOM    690  N   GLU    46      42.301  18.007  34.861  1.00  0.00           N
ATOM    691  H   GLU    46      42.990  18.625  34.458  1.00  0.00           H
ATOM    692  CA  GLU    46      42.141  18.154  36.337  1.00  0.00           C
ATOM    693  HA  GLU    46      41.320  17.517  36.664  1.00  0.00           H
ATOM    694  CB  GLU    46      43.411  17.639  37.030  1.00  0.00           C
ATOM    695  HB2 GLU    46      44.243  18.177  36.577  1.00  0.00           H
ATOM    696  HB3 GLU    46      43.438  17.928  38.082  1.00  0.00           H
ATOM    697  CG  GLU    46      43.733  16.115  36.901  1.00  0.00           C
ATOM    698  HG2 GLU    46      43.516  15.891  35.857  1.00  0.00           H
ATOM    699  HG3 GLU    46      44.810  16.024  37.042  1.00  0.00           H
ATOM    700  CD  GLU    46      42.949  15.148  37.750  1.00  0.00           C
ATOM    701  OE1 GLU    46      41.842  15.513  38.194  1.00  0.00           O
ATOM    702  OE2 GLU    46      43.481  14.065  37.922  1.00  0.00           O
ATOM    703  C   GLU    46      41.881  19.585  36.702  1.00  0.00           C
ATOM    704  O   GLU    46      42.258  20.571  36.025  1.00  0.00           O
ATOM    705  N   CYX    47      41.143  19.821  37.858  1.00  0.00           N
ATOM    706  H   CYX    47      40.961  19.181  38.619  1.00  0.00           H
ATOM    707  CA  CYX    47      41.141  21.190  38.444  1.00  0.00           C
ATOM    708  HA  CYX    47      41.572  21.707  37.587  1.00  0.00           H
ATOM    709  CB  CYX    47      39.719  21.644  38.717  1.00  0.00           C
ATOM    710  HB2 CYX    47      39.343  21.174  39.626  1.00  0.00           H
ATOM    711  HB3 CYX    47      39.746  22.724  38.860  1.00  0.00           H
ATOM    712  SG  CYX    47      38.484  21.211  37.421  1.00  0.00           S
ATOM    713  C   CYX    47      42.063  21.360  39.624  1.00  0.00           C
ATOM    714  O   CYX    47      42.571  20.396  40.209  1.00  0.00           O
ATOM    715  N   ARG    48      42.350  22.642  39.928  1.00  0.00           N
ATOM    716  H   ARG    48      41.896  23.277  39.287  1.00  0.00           H
ATOM    717  CA  ARG    48      43.363  23.041  40.904  1.00  0.00           C
ATOM    718  HA  ARG    48      43.499  22.128  41.486  1.00  0.00           H
ATOM    719  CB  ARG    48      44.701  23.265  40.161  1.00  0.00           C
ATOM    720  HB2 ARG    48      44.438  23.791  39.243  1.00  0.00           H
ATOM    721  HB3 ARG    48      45.370  23.839  40.802  1.00  0.00           H
ATOM    722  CG  ARG    48      45.572  22.031  39.887  1.00  0.00           C
ATOM    723  HG2 ARG    48      45.845  21.416  40.745  1.00  0.00           H
ATOM    724  HG3 ARG    48      44.929  21.427  39.249  1.00  0.00           H
ATOM    725  CD  ARG    48      46.768  22.596  39.115  1.00  0.00           C
ATOM    726  HD2 ARG    48      47.082  21.748  38.505  1.00  0.00           H
ATOM    727  HD3 ARG    48      46.539  23.490  38.536  1.00  0.00           H
ATOM    728  NE  ARG    48      47.806  22.922  40.068  1.00  0.00           N
ATOM    729  HE  ARG    48      47.871  23.913  40.255  1.00  0.00           H
ATOM    730  CZ  ARG    48      48.684  22.091  40.668  1.00  0.00           C
ATOM    731  NH1 ARG    48      49.454  22.393  41.615  1.00  0.00           N
ATOM    732 HH11 ARG    48      49.414  23.378  41.831  1.00  0.00           H
ATOM    733 HH12 ARG    48      50.094  21.771  42.088  1.00  0.00           H
ATOM    734  NH2 ARG    48      48.777  20.896  40.159  1.00  0.00           N
ATOM    735 HH21 ARG    48      48.271  20.640  39.323  1.00  0.00           H
ATOM    736 HH22 ARG    48      49.606  20.438  40.509  1.00  0.00           H
ATOM    737  C   ARG    48      42.761  24.138  41.726  1.00  0.00           C
ATOM    738  O   ARG    48      42.192  25.082  41.200  1.00  0.00           O
ATOM    739  N   THR    49      43.185  24.176  42.955  1.00  0.00           N
ATOM    740  H   THR    49      43.807  23.458  43.298  1.00  0.00           H
ATOM    741  CA  THR    49      43.143  25.358  43.757  1.00  0.00           C
ATOM    742  HA  THR    49      42.226  25.893  43.510  1.00  0.00           H
ATOM    743  CB  THR    49      42.998  24.925  45.198  1.00  0.00           C
ATOM    744  HB  THR    49      43.862  24.423  45.632  1.00  0.00           H
ATOM    745  CG2 THR    49      42.742  26.063  46.204  1.00  0.00           C
ATOM    746 HG21 THR    49      43.677  26.560  46.462  1.00  0.00           H
ATOM    747 HG22 THR    49      42.164  26.837  45.699  1.00  0.00           H
ATOM    748 HG23 THR    49      42.192  25.709  47.076  1.00  0.00           H
ATOM    749  OG1 THR    49      41.932  24.015  45.419  1.00  0.00           O
ATOM    750  HG1 THR    49      42.401  23.288  45.836  1.00  0.00           H
ATOM    751  C   THR    49      44.416  26.240  43.660  1.00  0.00           C
ATOM    752  O   THR    49      45.469  25.776  44.109  1.00  0.00           O
ATOM    753  N   PHE    50      44.310  27.527  43.347  1.00  0.00           N
ATOM    754  H   PHE    50      43.376  27.843  43.127  1.00  0.00           H
ATOM    755  CA  PHE    50      45.388  28.553  43.249  1.00  0.00           C
ATOM    756  HA  PHE    50      46.387  28.182  43.480  1.00  0.00           H
ATOM    757  CB  PHE    50      45.395  29.199  41.847  1.00  0.00           C
ATOM    758  HB2 PHE    50      44.394  29.539  41.585  1.00  0.00           H
ATOM    759  HB3 PHE    50      46.082  30.042  41.927  1.00  0.00           H
ATOM    760  CG  PHE    50      45.886  28.358  40.681  1.00  0.00           C
ATOM    761  CD1 PHE    50      45.018  27.356  40.028  1.00  0.00           C
ATOM    762  HD1 PHE    50      43.997  27.292  40.377  1.00  0.00           H
ATOM    763  CE1 PHE    50      45.559  26.467  39.067  1.00  0.00           C
ATOM    764  HE1 PHE    50      44.839  25.744  38.712  1.00  0.00           H
ATOM    765  CZ  PHE    50      46.917  26.591  38.662  1.00  0.00           C
ATOM    766  HZ  PHE    50      47.271  25.950  37.870  1.00  0.00           H
ATOM    767  CE2 PHE    50      47.693  27.510  39.277  1.00  0.00           C
ATOM    768  HE2 PHE    50      48.731  27.641  39.012  1.00  0.00           H
ATOM    769  CD2 PHE    50      47.194  28.414  40.198  1.00  0.00           C
ATOM    770  HD2 PHE    50      47.934  29.104  40.577  1.00  0.00           H
ATOM    771  C   PHE    50      45.127  29.621  44.377  1.00  0.00           C
ATOM    772  O   PHE    50      43.985  29.909  44.753  1.00  0.00           O
ATOM    773  N   PHE    51      46.207  30.252  44.844  1.00  0.00           N
ATOM    774  H   PHE    51      47.135  29.977  44.558  1.00  0.00           H
ATOM    775  CA  PHE    51      46.066  31.008  46.136  1.00  0.00           C
ATOM    776  HA  PHE    51      45.209  31.680  46.098  1.00  0.00           H
ATOM    777  CB  PHE    51      45.888  30.006  47.347  1.00  0.00           C
ATOM    778  HB2 PHE    51      45.657  30.651  48.195  1.00  0.00           H
ATOM    779  HB3 PHE    51      45.000  29.391  47.201  1.00  0.00           H
ATOM    780  CG  PHE    51      47.058  29.097  47.618  1.00  0.00           C
ATOM    781  CD1 PHE    51      47.892  29.359  48.719  1.00  0.00           C
ATOM    782  HD1 PHE    51      47.740  30.279  49.263  1.00  0.00           H
ATOM    783  CE1 PHE    51      48.844  28.456  49.168  1.00  0.00           C
ATOM    784  HE1 PHE    51      49.687  28.695  49.799  1.00  0.00           H
ATOM    785  CZ  PHE    51      48.814  27.178  48.569  1.00  0.00           C
ATOM    786  HZ  PHE    51      49.527  26.440  48.905  1.00  0.00           H
ATOM    787  CE2 PHE    51      47.963  26.901  47.489  1.00  0.00           C
ATOM    788  HE2 PHE    51      48.025  25.880  47.140  1.00  0.00           H
ATOM    789  CD2 PHE    51      47.071  27.827  47.022  1.00  0.00           C
ATOM    790  HD2 PHE    51      46.424  27.629  46.181  1.00  0.00           H
ATOM    791  C   PHE    51      47.270  31.892  46.423  1.00  0.00           C
ATOM    792  O   PHE    51      48.383  31.511  45.960  1.00  0.00           O
ATOM    793  N   LEU    52      47.090  32.986  47.136  1.00  0.00           N
ATOM    794  H   LEU    52      46.194  33.183  47.559  1.00  0.00           H
ATOM    795  CA  LEU    52      48.222  33.773  47.683  1.00  0.00           C
ATOM    796  HA  LEU    52      49.104  33.672  47.050  1.00  0.00           H
ATOM    797  CB  LEU    52      47.909  35.266  47.738  1.00  0.00           C
ATOM    798  HB2 LEU    52      47.142  35.530  48.467  1.00  0.00           H
ATOM    799  HB3 LEU    52      48.885  35.657  48.027  1.00  0.00           H
ATOM    800  CG  LEU    52      47.547  35.850  46.284  1.00  0.00           C
ATOM    801  HG  LEU    52      46.483  35.795  46.054  1.00  0.00           H
ATOM    802  CD1 LEU    52      47.777  37.397  46.276  1.00  0.00           C
ATOM    803 HD11 LEU    52      48.839  37.633  46.363  1.00  0.00           H
ATOM    804 HD12 LEU    52      47.279  37.772  45.382  1.00  0.00           H
ATOM    805 HD13 LEU    52      47.298  37.985  47.059  1.00  0.00           H
ATOM    806  CD2 LEU    52      48.272  35.387  45.043  1.00  0.00           C
ATOM    807 HD21 LEU    52      49.350  35.459  45.191  1.00  0.00           H
ATOM    808 HD22 LEU    52      48.095  34.331  44.834  1.00  0.00           H
ATOM    809 HD23 LEU    52      47.860  35.849  44.146  1.00  0.00           H
ATOM    810  C   LEU    52      48.512  33.286  49.096  1.00  0.00           C
ATOM    811  O   LEU    52      47.608  33.006  49.864  1.00  0.00           O
ATOM    812  N   THR    53      49.737  33.382  49.494  1.00  0.00           N
ATOM    813  H   THR    53      50.402  33.616  48.770  1.00  0.00           H
ATOM    814  CA  THR    53      50.246  33.097  50.825  1.00  0.00           C
ATOM    815  HA  THR    53      49.488  33.499  51.498  1.00  0.00           H
ATOM    816  CB  THR    53      50.452  31.603  50.994  1.00  0.00           C
ATOM    817  HB  THR    53      49.506  31.107  50.772  1.00  0.00           H
ATOM    818  CG2 THR    53      51.583  31.012  50.171  1.00  0.00           C
ATOM    819 HG21 THR    53      51.758  29.949  50.340  1.00  0.00           H
ATOM    820 HG22 THR    53      51.483  31.163  49.096  1.00  0.00           H
ATOM    821 HG23 THR    53      52.528  31.501  50.405  1.00  0.00           H
ATOM    822  OG1 THR    53      50.838  31.235  52.331  1.00  0.00           O
ATOM    823  HG1 THR    53      50.059  31.113  52.882  1.00  0.00           H
ATOM    824  C   THR    53      51.492  33.937  50.991  1.00  0.00           C
ATOM    825  O   THR    53      52.042  34.504  50.072  1.00  0.00           O
ATOM    826  N   GLN    54      51.995  34.060  52.202  1.00  0.00           N
ATOM    827  H   GLN    54      51.512  33.703  53.014  1.00  0.00           H
ATOM    828  CA  GLN    54      53.385  34.457  52.516  1.00  0.00           C
ATOM    829  HA  GLN    54      53.869  34.826  51.611  1.00  0.00           H
ATOM    830  CB  GLN    54      53.222  35.616  53.537  1.00  0.00           C
ATOM    831  HB2 GLN    54      52.686  36.473  53.130  1.00  0.00           H
ATOM    832  HB3 GLN    54      52.574  35.266  54.341  1.00  0.00           H
ATOM    833  CG  GLN    54      54.592  36.203  53.948  1.00  0.00           C
ATOM    834  HG2 GLN    54      54.801  35.752  54.918  1.00  0.00           H
ATOM    835  HG3 GLN    54      55.348  35.912  53.218  1.00  0.00           H
ATOM    836  CD  GLN    54      54.674  37.688  54.025  1.00  0.00           C
ATOM    837  OE1 GLN    54      54.232  38.489  53.167  1.00  0.00           O
ATOM    838  NE2 GLN    54      55.258  38.126  55.051  1.00  0.00           N
ATOM    839 HE21 GLN    54      55.582  37.481  55.757  1.00  0.00           H
ATOM    840 HE22 GLN    54      55.269  39.135  55.093  1.00  0.00           H
ATOM    841  C   GLN    54      54.252  33.257  52.912  1.00  0.00           C
ATOM    842  O   GLN    54      55.489  33.373  53.037  1.00  0.00           O
ATOM    843  N   GLY    55      53.623  32.090  52.899  1.00  0.00           N
ATOM    844  H   GLY    55      52.649  32.137  52.639  1.00  0.00           H
ATOM    845  CA  GLY    55      54.201  30.786  53.335  1.00  0.00           C
ATOM    846  HA2 GLY    55      53.431  30.031  53.177  1.00  0.00           H
ATOM    847  HA3 GLY    55      55.026  30.438  52.714  1.00  0.00           H
ATOM    848  C   GLY    55      54.541  30.777  54.806  1.00  0.00           C
ATOM    849  O   GLY    55      55.667  30.514  55.157  1.00  0.00           O
ATOM    850  N   ALA    56      53.635  31.123  55.725  1.00  0.00           N
ATOM    851  H   ALA    56      52.697  31.374  55.446  1.00  0.00           H
ATOM    852  CA  ALA    56      53.893  30.872  57.144  1.00  0.00           C
ATOM    853  HA  ALA    56      54.907  30.498  57.286  1.00  0.00           H
ATOM    854  CB  ALA    56      53.837  32.200  57.835  1.00  0.00           C
ATOM    855  HB1 ALA    56      52.952  32.772  57.557  1.00  0.00           H
ATOM    856  HB2 ALA    56      54.024  32.168  58.909  1.00  0.00           H
ATOM    857  HB3 ALA    56      54.731  32.695  57.457  1.00  0.00           H
ATOM    858  C   ALA    56      52.741  29.938  57.624  1.00  0.00           C
ATOM    859  O   ALA    56      51.663  30.096  57.089  1.00  0.00           O
ATOM    860  N   LEU    57      52.917  28.973  58.489  1.00  0.00           N
ATOM    861  H   LEU    57      53.799  28.821  58.958  1.00  0.00           H
ATOM    862  CA  LEU    57      51.833  28.018  58.833  1.00  0.00           C
ATOM    863  HA  LEU    57      51.289  27.752  57.926  1.00  0.00           H
ATOM    864  CB  LEU    57      52.469  26.730  59.596  1.00  0.00           C
ATOM    865  HB2 LEU    57      52.951  26.956  60.548  1.00  0.00           H
ATOM    866  HB3 LEU    57      51.625  26.093  59.863  1.00  0.00           H
ATOM    867  CG  LEU    57      53.366  25.925  58.600  1.00  0.00           C
ATOM    868  HG  LEU    57      53.843  26.673  57.966  1.00  0.00           H
ATOM    869  CD1 LEU    57      54.430  25.151  59.339  1.00  0.00           C
ATOM    870 HD11 LEU    57      53.993  24.324  59.900  1.00  0.00           H
ATOM    871 HD12 LEU    57      55.027  24.621  58.597  1.00  0.00           H
ATOM    872 HD13 LEU    57      55.072  25.806  59.926  1.00  0.00           H
ATOM    873  CD2 LEU    57      52.440  25.153  57.689  1.00  0.00           C
ATOM    874 HD21 LEU    57      51.835  25.882  57.150  1.00  0.00           H
ATOM    875 HD22 LEU    57      53.065  24.555  57.026  1.00  0.00           H
ATOM    876 HD23 LEU    57      51.923  24.458  58.350  1.00  0.00           H
ATOM    877  C   LEU    57      50.810  28.682  59.749  1.00  0.00           C
ATOM    878  O   LEU    57      50.899  29.753  60.283  1.00  0.00           O
ATOM    879  N   LEU    58      49.761  27.910  59.960  1.00  0.00           N
ATOM    880  H   LEU    58      49.715  26.991  59.541  1.00  0.00           H
ATOM    881  CA  LEU    58      48.845  28.136  61.063  1.00  0.00           C
ATOM    882  HA  LEU    58      48.583  29.174  60.852  1.00  0.00           H
ATOM    883  CB  LEU    58      47.578  27.275  60.917  1.00  0.00           C
ATOM    884  HB2 LEU    58      47.837  26.221  60.822  1.00  0.00           H
ATOM    885  HB3 LEU    58      46.976  27.623  61.757  1.00  0.00           H
ATOM    886  CG  LEU    58      46.648  27.443  59.713  1.00  0.00           C
ATOM    887  HG  LEU    58      47.006  26.845  58.875  1.00  0.00           H
ATOM    888  CD1 LEU    58      45.172  26.947  60.049  1.00  0.00           C
ATOM    889 HD11 LEU    58      44.472  27.130  59.234  1.00  0.00           H
ATOM    890 HD12 LEU    58      45.256  25.882  60.264  1.00  0.00           H
ATOM    891 HD13 LEU    58      44.802  27.492  60.917  1.00  0.00           H
ATOM    892  CD2 LEU    58      46.502  28.944  59.282  1.00  0.00           C
ATOM    893 HD21 LEU    58      47.445  29.270  58.842  1.00  0.00           H
ATOM    894 HD22 LEU    58      45.633  29.012  58.627  1.00  0.00           H
ATOM    895 HD23 LEU    58      46.311  29.489  60.205  1.00  0.00           H
ATOM    896  C   LEU    58      49.521  27.992  62.411  1.00  0.00           C
ATOM    897  O   LEU    58      50.261  27.076  62.598  1.00  0.00           O
ATOM    898  N   ASN    59      49.224  28.935  63.344  1.00  0.00           N
ATOM    899  H   ASN    59      48.706  29.724  62.985  1.00  0.00           H
ATOM    900  CA  ASN    59      49.684  29.061  64.717  1.00  0.00           C
ATOM    901  HA  ASN    59      49.260  29.987  65.108  1.00  0.00           H
ATOM    902  CB  ASN    59      49.009  28.018  65.529  1.00  0.00           C
ATOM    903  HB2 ASN    59      47.927  27.999  65.397  1.00  0.00           H
ATOM    904  HB3 ASN    59      49.479  27.059  65.318  1.00  0.00           H
ATOM    905  CG  ASN    59      49.251  28.286  67.024  1.00  0.00           C
ATOM    906  OD1 ASN    59      49.458  29.358  67.504  1.00  0.00           O
ATOM    907  ND2 ASN    59      49.083  27.244  67.800  1.00  0.00           N
ATOM    908 HD21 ASN    59      48.996  27.285  68.805  1.00  0.00           H
ATOM    909 HD22 ASN    59      48.791  26.417  67.299  1.00  0.00           H
ATOM    910  C   ASN    59      51.200  29.200  64.856  1.00  0.00           C
ATOM    911  O   ASN    59      51.869  28.571  65.674  1.00  0.00           O
ATOM    912  N   ASP    60      51.850  30.025  64.040  1.00  0.00           N
ATOM    913  H   ASP    60      51.286  30.565  63.401  1.00  0.00           H
ATOM    914  CA  ASP    60      53.289  30.362  64.225  1.00  0.00           C
ATOM    915  HA  ASP    60      53.558  29.814  65.128  1.00  0.00           H
ATOM    916  CB  ASP    60      53.975  29.766  63.053  1.00  0.00           C
ATOM    917  HB2 ASP    60      53.534  28.780  62.903  1.00  0.00           H
ATOM    918  HB3 ASP    60      53.607  30.439  62.278  1.00  0.00           H
ATOM    919  CG  ASP    60      55.484  29.641  63.224  1.00  0.00           C
ATOM    920  OD1 ASP    60      56.161  29.046  62.378  1.00  0.00           O
ATOM    921  OD2 ASP    60      56.026  30.173  64.211  1.00  0.00           O
ATOM    922  C   ASP    60      53.552  31.871  64.391  1.00  0.00           C
ATOM    923  O   ASP    60      52.762  32.674  63.888  1.00  0.00           O
ATOM    924  N   LYS    61      54.653  32.257  65.150  1.00  0.00           N
ATOM    925  H   LYS    61      55.114  31.543  65.697  1.00  0.00           H
ATOM    926  CA  LYS    61      55.125  33.688  65.319  1.00  0.00           C
ATOM    927  HA  LYS    61      54.150  34.169  65.251  1.00  0.00           H
ATOM    928  CB  LYS    61      55.727  33.724  66.675  1.00  0.00           C
ATOM    929  HB2 LYS    61      54.989  33.309  67.361  1.00  0.00           H
ATOM    930  HB3 LYS    61      56.589  33.057  66.643  1.00  0.00           H
ATOM    931  CG  LYS    61      56.104  35.156  67.061  1.00  0.00           C
ATOM    932  HG2 LYS    61      57.132  35.390  66.787  1.00  0.00           H
ATOM    933  HG3 LYS    61      55.399  35.783  66.515  1.00  0.00           H
ATOM    934  CD  LYS    61      55.791  35.264  68.556  1.00  0.00           C
ATOM    935  HD2 LYS    61      54.752  35.522  68.765  1.00  0.00           H
ATOM    936  HD3 LYS    61      56.062  34.380  69.133  1.00  0.00           H
ATOM    937  CE  LYS    61      56.597  36.457  69.100  1.00  0.00           C
ATOM    938  HE2 LYS    61      57.591  36.481  68.653  1.00  0.00           H
ATOM    939  HE3 LYS    61      56.094  37.397  68.870  1.00  0.00           H
ATOM    940  NZ  LYS    61      56.751  36.413  70.568  1.00  0.00           N
ATOM    941  HZ1 LYS    61      55.901  36.384  71.112  1.00  0.00           H
ATOM    942  HZ2 LYS    61      57.337  35.643  70.856  1.00  0.00           H
ATOM    943  HZ3 LYS    61      57.291  37.247  70.751  1.00  0.00           H
ATOM    944  C   LYS    61      56.018  34.143  64.135  1.00  0.00           C
ATOM    945  O   LYS    61      55.999  35.338  63.797  1.00  0.00           O
ATOM    946  N   HIP    62      56.521  33.194  63.333  1.00  0.00           N
ATOM    947  H   HIP    62      56.175  32.280  63.588  1.00  0.00           H
ATOM    948  CA  HIP    62      57.207  33.437  62.134  1.00  0.00           C
ATOM    949  HA  HIP    62      58.037  34.129  62.274  1.00  0.00           H
ATOM    950  CB  HIP    62      57.727  32.091  61.589  1.00  0.00           C
ATOM    951  HB2 HIP    62      56.891  31.406  61.455  1.00  0.00           H
ATOM    952  HB3 HIP    62      57.996  32.234  60.542  1.00  0.00           H
ATOM    953  CG  HIP    62      58.857  31.437  62.394  1.00  0.00           C
ATOM    954  ND1 HIP    62      58.663  30.525  63.445  1.00  0.00           N
ATOM    955  HD1 HIP    62      57.776  30.113  63.698  1.00  0.00           H
ATOM    956  CE1 HIP    62      59.848  30.325  64.023  1.00  0.00           C
ATOM    957  HE1 HIP    62      60.021  29.537  64.740  1.00  0.00           H
ATOM    958  NE2 HIP    62      60.832  31.063  63.481  1.00  0.00           N
ATOM    959  HE2 HIP    62      61.816  31.078  63.708  1.00  0.00           H
ATOM    960  CD2 HIP    62      60.159  31.892  62.534  1.00  0.00           C
ATOM    961  HD2 HIP    62      60.548  32.717  61.957  1.00  0.00           H
ATOM    962  C   HIP    62      56.289  34.073  61.094  1.00  0.00           C
ATOM    963  O   HIP    62      55.258  33.524  60.688  1.00  0.00           O
ATOM    964  N   SER    63      56.703  35.222  60.568  1.00  0.00           N
ATOM    965  H   SER    63      57.580  35.624  60.866  1.00  0.00           H
ATOM    966  CA  SER    63      55.967  35.964  59.476  1.00  0.00           C
ATOM    967  HA  SER    63      54.970  35.530  59.414  1.00  0.00           H
ATOM    968  CB  SER    63      55.818  37.452  59.791  1.00  0.00           C
ATOM    969  HB2 SER    63      55.225  37.902  58.995  1.00  0.00           H
ATOM    970  HB3 SER    63      55.308  37.629  60.738  1.00  0.00           H
ATOM    971  OG  SER    63      57.093  38.190  59.803  1.00  0.00           O
ATOM    972  HG  SER    63      56.978  38.835  59.101  1.00  0.00           H
ATOM    973  C   SER    63      56.646  35.808  58.092  1.00  0.00           C
ATOM    974  O   SER    63      56.040  36.148  57.076  1.00  0.00           O
ATOM    975  N   ASN    64      57.900  35.429  58.107  1.00  0.00           N
ATOM    976  H   ASN    64      58.313  35.194  58.999  1.00  0.00           H
ATOM    977  CA  ASN    64      58.700  35.206  56.904  1.00  0.00           C
ATOM    978  HA  ASN    64      59.685  35.092  57.358  1.00  0.00           H
ATOM    979  CB  ASN    64      58.420  33.937  56.131  1.00  0.00           C
ATOM    980  HB2 ASN    64      57.451  34.003  55.636  1.00  0.00           H
ATOM    981  HB3 ASN    64      59.208  33.654  55.433  1.00  0.00           H
ATOM    982  CG  ASN    64      58.466  32.795  57.179  1.00  0.00           C
ATOM    983  OD1 ASN    64      59.515  32.524  57.777  1.00  0.00           O
ATOM    984  ND2 ASN    64      57.564  31.844  57.050  1.00  0.00           N
ATOM    985 HD21 ASN    64      57.755  31.004  57.577  1.00  0.00           H
ATOM    986 HD22 ASN    64      57.061  31.876  56.175  1.00  0.00           H
ATOM    987  C   ASN    64      58.751  36.400  56.017  1.00  0.00           C
ATOM    988  O   ASN    64      58.751  36.252  54.768  1.00  0.00           O
ATOM    989  N   GLY    65      58.748  37.611  56.630  1.00  0.00           N
ATOM    990  H   GLY    65      58.874  37.574  57.631  1.00  0.00           H
ATOM    991  CA  GLY    65      58.720  38.876  55.899  1.00  0.00           C
ATOM    992  HA2 GLY    65      59.697  39.358  55.843  1.00  0.00           H
ATOM    993  HA3 GLY    65      58.296  38.690  54.912  1.00  0.00           H
ATOM    994  C   GLY    65      57.715  39.798  56.554  1.00  0.00           C
ATOM    995  O   GLY    65      57.020  39.424  57.473  1.00  0.00           O
ATOM    996  N   THR    66      57.526  40.941  55.960  1.00  0.00           N
ATOM    997  H   THR    66      58.120  41.183  55.179  1.00  0.00           H
ATOM    998  CA  THR    66      56.530  42.002  56.446  1.00  0.00           C
ATOM    999  HA  THR    66      56.545  42.085  57.532  1.00  0.00           H
ATOM   1000  CB  THR    66      56.798  43.316  55.732  1.00  0.00           C
ATOM   1001  HB  THR    66      55.937  43.983  55.772  1.00  0.00           H
ATOM   1002  CG2 THR    66      58.081  43.836  56.349  1.00  0.00           C
ATOM   1003 HG21 THR    66      58.893  43.163  56.070  1.00  0.00           H
ATOM   1004 HG22 THR    66      58.376  44.817  55.976  1.00  0.00           H
ATOM   1005 HG23 THR    66      58.016  43.865  57.436  1.00  0.00           H
ATOM   1006  OG1 THR    66      56.995  43.061  54.376  1.00  0.00           O
ATOM   1007  HG1 THR    66      57.367  43.831  53.940  1.00  0.00           H
ATOM   1008  C   THR    66      55.085  41.611  56.059  1.00  0.00           C
ATOM   1009  O   THR    66      54.943  40.964  55.026  1.00  0.00           O
ATOM   1010  N   VAL    67      54.138  41.958  56.877  1.00  0.00           N
ATOM   1011  H   VAL    67      54.353  42.511  57.695  1.00  0.00           H
ATOM   1012  CA  VAL    67      52.804  41.349  56.902  1.00  0.00           C
ATOM   1013  HA  VAL    67      52.882  40.311  56.578  1.00  0.00           H
ATOM   1014  CB  VAL    67      52.306  41.249  58.383  1.00  0.00           C
ATOM   1015  HB  VAL    67      52.370  42.243  58.828  1.00  0.00           H
ATOM   1016  CG1 VAL    67      50.923  40.745  58.667  1.00  0.00           C
ATOM   1017 HG11 VAL    67      50.771  40.734  59.747  1.00  0.00           H
ATOM   1018 HG12 VAL    67      50.225  41.539  58.400  1.00  0.00           H
ATOM   1019 HG13 VAL    67      50.714  39.730  58.329  1.00  0.00           H
ATOM   1020  CG2 VAL    67      53.261  40.340  59.149  1.00  0.00           C
ATOM   1021 HG21 VAL    67      52.899  40.116  60.152  1.00  0.00           H
ATOM   1022 HG22 VAL    67      53.492  39.437  58.584  1.00  0.00           H
ATOM   1023 HG23 VAL    67      54.164  40.944  59.236  1.00  0.00           H
ATOM   1024  C   VAL    67      51.792  41.845  55.876  1.00  0.00           C
ATOM   1025  O   VAL    67      50.724  41.275  55.704  1.00  0.00           O
ATOM   1026  N   LYS    68      52.087  42.954  55.175  1.00  0.00           N
ATOM   1027  H   LYS    68      52.988  43.369  55.369  1.00  0.00           H
ATOM   1028  CA  LYS    68      51.180  43.711  54.349  1.00  0.00           C
ATOM   1029  HA  LYS    68      50.283  43.828  54.956  1.00  0.00           H
ATOM   1030  CB  LYS    68      51.644  45.239  54.059  1.00  0.00           C
ATOM   1031  HB2 LYS    68      50.775  45.827  53.760  1.00  0.00           H
ATOM   1032  HB3 LYS    68      51.978  45.614  55.027  1.00  0.00           H
ATOM   1033  CG  LYS    68      52.736  45.312  53.034  1.00  0.00           C
ATOM   1034  HG2 LYS    68      53.540  44.843  53.600  1.00  0.00           H
ATOM   1035  HG3 LYS    68      52.484  44.763  52.127  1.00  0.00           H
ATOM   1036  CD  LYS    68      53.014  46.752  52.590  1.00  0.00           C
ATOM   1037  HD2 LYS    68      52.166  47.187  52.060  1.00  0.00           H
ATOM   1038  HD3 LYS    68      53.238  47.438  53.407  1.00  0.00           H
ATOM   1039  CE  LYS    68      54.171  46.606  51.573  1.00  0.00           C
ATOM   1040  HE2 LYS    68      54.928  45.964  52.022  1.00  0.00           H
ATOM   1041  HE3 LYS    68      53.726  46.170  50.679  1.00  0.00           H
ATOM   1042  NZ  LYS    68      54.832  47.932  51.209  1.00  0.00           N
ATOM   1043  HZ1 LYS    68      54.150  48.641  50.978  1.00  0.00           H
ATOM   1044  HZ2 LYS    68      55.289  48.339  52.012  1.00  0.00           H
ATOM   1045  HZ3 LYS    68      55.589  47.822  50.551  1.00  0.00           H
ATOM   1046  C   LYS    68      50.666  43.036  53.057  1.00  0.00           C
ATOM   1047  O   LYS    68      51.387  42.249  52.478  1.00  0.00           O
ATOM   1048  N   ASP    69      49.516  43.363  52.591  1.00  0.00           N
ATOM   1049  H   ASP    69      49.045  44.084  53.120  1.00  0.00           H
ATOM   1050  CA  ASP    69      48.821  42.664  51.450  1.00  0.00           C
ATOM   1051  HA  ASP    69      48.641  41.612  51.673  1.00  0.00           H
ATOM   1052  CB  ASP    69      47.446  43.257  51.115  1.00  0.00           C
ATOM   1053  HB2 ASP    69      47.583  44.305  50.850  1.00  0.00           H
ATOM   1054  HB3 ASP    69      47.003  42.704  50.287  1.00  0.00           H
ATOM   1055  CG  ASP    69      46.457  43.065  52.271  1.00  0.00           C
ATOM   1056  OD1 ASP    69      45.455  43.839  52.283  1.00  0.00           O
ATOM   1057  OD2 ASP    69      46.567  42.167  53.126  1.00  0.00           O
ATOM   1058  C   ASP    69      49.760  42.595  50.196  1.00  0.00           C
ATOM   1059  O   ASP    69      49.854  41.560  49.500  1.00  0.00           O
ATOM   1060  N   ARG    70      50.398  43.670  49.770  1.00  0.00           N
ATOM   1061  H   ARG    70      50.218  44.501  50.315  1.00  0.00           H
ATOM   1062  CA  ARG    70      51.348  43.750  48.623  1.00  0.00           C
ATOM   1063  HA  ARG    70      51.252  42.869  47.988  1.00  0.00           H
ATOM   1064  CB  ARG    70      50.984  44.946  47.658  1.00  0.00           C
ATOM   1065  HB2 ARG    70      51.298  45.861  48.158  1.00  0.00           H
ATOM   1066  HB3 ARG    70      51.522  44.795  46.723  1.00  0.00           H
ATOM   1067  CG  ARG    70      49.437  45.016  47.311  1.00  0.00           C
ATOM   1068  HG2 ARG    70      49.085  44.169  46.722  1.00  0.00           H
ATOM   1069  HG3 ARG    70      48.938  45.111  48.275  1.00  0.00           H
ATOM   1070  CD  ARG    70      49.015  46.227  46.409  1.00  0.00           C
ATOM   1071  HD2 ARG    70      49.605  46.171  45.495  1.00  0.00           H
ATOM   1072  HD3 ARG    70      47.979  46.038  46.127  1.00  0.00           H
ATOM   1073  NE  ARG    70      49.221  47.492  47.134  1.00  0.00           N
ATOM   1074  HE  ARG    70      50.021  48.013  46.804  1.00  0.00           H
ATOM   1075  CZ  ARG    70      48.506  47.941  48.122  1.00  0.00           C
ATOM   1076  NH1 ARG    70      48.832  49.078  48.617  1.00  0.00           N
ATOM   1077 HH11 ARG    70      49.750  49.425  48.379  1.00  0.00           H
ATOM   1078 HH12 ARG    70      48.046  49.551  49.042  1.00  0.00           H
ATOM   1079  NH2 ARG    70      47.522  47.269  48.659  1.00  0.00           N
ATOM   1080 HH21 ARG    70      47.280  46.372  48.263  1.00  0.00           H
ATOM   1081 HH22 ARG    70      47.205  47.390  49.610  1.00  0.00           H
ATOM   1082  C   ARG    70      52.837  43.752  49.068  1.00  0.00           C
ATOM   1083  O   ARG    70      53.615  44.501  48.541  1.00  0.00           O
ATOM   1084  N   SER    71      53.082  42.982  50.139  1.00  0.00           N
ATOM   1085  H   SER    71      52.348  42.569  50.697  1.00  0.00           H
ATOM   1086  CA  SER    71      54.422  42.708  50.687  1.00  0.00           C
ATOM   1087  HA  SER    71      54.897  43.633  51.014  1.00  0.00           H
ATOM   1088  CB  SER    71      54.334  41.761  51.843  1.00  0.00           C
ATOM   1089  HB2 SER    71      53.750  42.185  52.660  1.00  0.00           H
ATOM   1090  HB3 SER    71      53.798  40.829  51.665  1.00  0.00           H
ATOM   1091  OG  SER    71      55.601  41.377  52.319  1.00  0.00           O
ATOM   1092  HG  SER    71      55.383  41.086  53.208  1.00  0.00           H
ATOM   1093  C   SER    71      55.218  41.949  49.659  1.00  0.00           C
ATOM   1094  O   SER    71      54.740  40.914  49.185  1.00  0.00           O
ATOM   1095  N   PRO    72      56.533  42.241  49.342  1.00  0.00           N
ATOM   1096  CD  PRO    72      57.231  43.505  49.890  1.00  0.00           C
ATOM   1097  HD2 PRO    72      57.364  43.472  50.971  1.00  0.00           H
ATOM   1098  HD3 PRO    72      56.664  44.366  49.537  1.00  0.00           H
ATOM   1099  CG  PRO    72      58.627  43.437  49.420  1.00  0.00           C
ATOM   1100  HG2 PRO    72      59.340  43.477  50.244  1.00  0.00           H
ATOM   1101  HG3 PRO    72      58.824  44.233  48.703  1.00  0.00           H
ATOM   1102  CB  PRO    72      58.812  42.145  48.732  1.00  0.00           C
ATOM   1103  HB2 PRO    72      59.339  41.469  49.405  1.00  0.00           H
ATOM   1104  HB3 PRO    72      59.250  42.375  47.761  1.00  0.00           H
ATOM   1105  CA  PRO    72      57.402  41.515  48.442  1.00  0.00           C
ATOM   1106  HA  PRO    72      57.072  41.534  47.404  1.00  0.00           H
ATOM   1107  C   PRO    72      57.481  40.055  48.768  1.00  0.00           C
ATOM   1108  O   PRO    72      57.741  39.237  47.918  1.00  0.00           O
ATOM   1109  N   HID    73      57.255  39.673  50.036  1.00  0.00           N
ATOM   1110  H   HID    73      57.078  40.352  50.763  1.00  0.00           H
ATOM   1111  CA  HID    73      57.456  38.324  50.535  1.00  0.00           C
ATOM   1112  HA  HID    73      58.381  37.858  50.193  1.00  0.00           H
ATOM   1113  CB  HID    73      57.643  38.425  52.063  1.00  0.00           C
ATOM   1114  HB2 HID    73      56.744  38.626  52.646  1.00  0.00           H
ATOM   1115  HB3 HID    73      58.033  37.472  52.420  1.00  0.00           H
ATOM   1116  CG  HID    73      58.710  39.417  52.541  1.00  0.00           C
ATOM   1117  ND1 HID    73      58.589  40.798  52.590  1.00  0.00           N
ATOM   1118  HD1 HID    73      57.716  41.300  52.668  1.00  0.00           H
ATOM   1119  CE1 HID    73      59.742  41.417  52.811  1.00  0.00           C
ATOM   1120  HE1 HID    73      59.876  42.481  52.935  1.00  0.00           H
ATOM   1121  NE2 HID    73      60.710  40.466  52.879  1.00  0.00           N
ATOM   1122  CD2 HID    73      60.033  39.215  52.857  1.00  0.00           C
ATOM   1123  HD2 HID    73      60.471  38.229  52.911  1.00  0.00           H
ATOM   1124  C   HID    73      56.262  37.442  50.159  1.00  0.00           C
ATOM   1125  O   HID    73      56.310  36.226  50.343  1.00  0.00           O
ATOM   1126  N   ARG    74      55.109  37.979  49.707  1.00  0.00           N
ATOM   1127  H   ARG    74      55.114  38.949  49.421  1.00  0.00           H
ATOM   1128  CA  ARG    74      53.925  37.228  49.237  1.00  0.00           C
ATOM   1129  HA  ARG    74      53.698  36.471  49.988  1.00  0.00           H
ATOM   1130  CB  ARG    74      52.690  38.140  49.125  1.00  0.00           C
ATOM   1131  HB2 ARG    74      52.750  38.956  49.845  1.00  0.00           H
ATOM   1132  HB3 ARG    74      52.713  38.585  48.131  1.00  0.00           H
ATOM   1133  CG  ARG    74      51.239  37.489  49.261  1.00  0.00           C
ATOM   1134  HG2 ARG    74      51.093  36.870  48.375  1.00  0.00           H
ATOM   1135  HG3 ARG    74      51.221  36.891  50.171  1.00  0.00           H
ATOM   1136  CD  ARG    74      50.158  38.630  49.402  1.00  0.00           C
ATOM   1137  HD2 ARG    74      50.529  39.324  50.155  1.00  0.00           H
ATOM   1138  HD3 ARG    74      50.047  39.293  48.544  1.00  0.00           H
ATOM   1139  NE  ARG    74      48.787  38.105  49.787  1.00  0.00           N
ATOM   1140  HE  ARG    74      48.669  37.274  50.350  1.00  0.00           H
ATOM   1141  CZ  ARG    74      47.738  38.826  49.557  1.00  0.00           C
ATOM   1142  NH1 ARG    74      46.528  38.413  49.971  1.00  0.00           N
ATOM   1143 HH11 ARG    74      46.510  37.500  50.402  1.00  0.00           H
ATOM   1144 HH12 ARG    74      45.695  38.898  49.671  1.00  0.00           H
ATOM   1145  NH2 ARG    74      47.732  40.022  49.046  1.00  0.00           N
ATOM   1146 HH21 ARG    74      48.576  40.518  48.797  1.00  0.00           H
ATOM   1147 HH22 ARG    74      46.839  40.492  49.068  1.00  0.00           H
ATOM   1148  C   ARG    74      54.231  36.475  47.911  1.00  0.00           C
ATOM   1149  O   ARG    74      54.918  37.037  47.015  1.00  0.00           O
ATOM   1150  N   THR    75      53.651  35.318  47.842  1.00  0.00           N
ATOM   1151  H   THR    75      52.979  35.126  48.572  1.00  0.00           H
ATOM   1152  CA  THR    75      53.884  34.339  46.746  1.00  0.00           C
ATOM   1153  HA  THR    75      54.336  34.849  45.896  1.00  0.00           H
ATOM   1154  CB  THR    75      54.752  33.152  47.120  1.00  0.00           C
ATOM   1155  HB  THR    75      54.297  32.430  47.798  1.00  0.00           H
ATOM   1156  CG2 THR    75      55.168  32.250  45.940  1.00  0.00           C
ATOM   1157 HG21 THR    75      56.002  31.610  46.230  1.00  0.00           H
ATOM   1158 HG22 THR    75      54.325  31.602  45.702  1.00  0.00           H
ATOM   1159 HG23 THR    75      55.510  32.848  45.097  1.00  0.00           H
ATOM   1160  OG1 THR    75      55.942  33.708  47.529  1.00  0.00           O
ATOM   1161  HG1 THR    75      56.097  33.597  48.470  1.00  0.00           H
ATOM   1162  C   THR    75      52.548  33.895  46.171  1.00  0.00           C
ATOM   1163  O   THR    75      51.586  33.731  46.930  1.00  0.00           O
ATOM   1164  N   LEU    76      52.493  33.559  44.861  1.00  0.00           N
ATOM   1165  H   LEU    76      53.318  33.675  44.290  1.00  0.00           H
ATOM   1166  CA  LEU    76      51.407  32.750  44.226  1.00  0.00           C
ATOM   1167  HA  LEU    76      50.504  33.074  44.742  1.00  0.00           H
ATOM   1168  CB  LEU    76      51.195  33.318  42.767  1.00  0.00           C
ATOM   1169  HB2 LEU    76      50.639  34.235  42.968  1.00  0.00           H
ATOM   1170  HB3 LEU    76      52.158  33.505  42.292  1.00  0.00           H
ATOM   1171  CG  LEU    76      50.352  32.418  41.823  1.00  0.00           C
ATOM   1172  HG  LEU    76      50.679  31.389  41.975  1.00  0.00           H
ATOM   1173  CD1 LEU    76      48.858  32.450  42.230  1.00  0.00           C
ATOM   1174 HD11 LEU    76      48.929  31.681  42.998  1.00  0.00           H
ATOM   1175 HD12 LEU    76      48.580  33.420  42.643  1.00  0.00           H
ATOM   1176 HD13 LEU    76      48.180  32.045  41.479  1.00  0.00           H
ATOM   1177  CD2 LEU    76      50.425  32.882  40.403  1.00  0.00           C
ATOM   1178 HD21 LEU    76      51.470  32.822  40.099  1.00  0.00           H
ATOM   1179 HD22 LEU    76      49.913  32.025  39.965  1.00  0.00           H
ATOM   1180 HD23 LEU    76      49.912  33.808  40.143  1.00  0.00           H
ATOM   1181  C   LEU    76      51.778  31.236  44.354  1.00  0.00           C
ATOM   1182  O   LEU    76      52.862  30.859  43.882  1.00  0.00           O
ATOM   1183  N   MET    77      50.795  30.415  44.789  1.00  0.00           N
ATOM   1184  H   MET    77      50.006  30.921  45.163  1.00  0.00           H
ATOM   1185  CA  MET    77      50.854  28.984  44.941  1.00  0.00           C
ATOM   1186  HA  MET    77      51.702  28.714  44.312  1.00  0.00           H
ATOM   1187  CB  MET    77      51.217  28.585  46.420  1.00  0.00           C
ATOM   1188  HB2 MET    77      50.476  28.975  47.117  1.00  0.00           H
ATOM   1189  HB3 MET    77      51.248  27.496  46.427  1.00  0.00           H
ATOM   1190  CG  MET    77      52.554  29.052  46.782  1.00  0.00           C
ATOM   1191  HG2 MET    77      53.253  29.012  45.946  1.00  0.00           H
ATOM   1192  HG3 MET    77      52.493  30.127  46.950  1.00  0.00           H
ATOM   1193  SD  MET    77      53.270  28.209  48.231  1.00  0.00           S
ATOM   1194  CE  MET    77      54.445  29.513  48.461  1.00  0.00           C
ATOM   1195  HE1 MET    77      54.980  29.716  47.533  1.00  0.00           H
ATOM   1196  HE2 MET    77      54.055  30.436  48.888  1.00  0.00           H
ATOM   1197  HE3 MET    77      55.172  29.052  49.130  1.00  0.00           H
ATOM   1198  C   MET    77      49.639  28.231  44.343  1.00  0.00           C
ATOM   1199  O   MET    77      48.571  28.784  44.042  1.00  0.00           O
ATOM   1200  N   SER    78      49.749  26.886  44.156  1.00  0.00           N
ATOM   1201  H   SER    78      50.663  26.455  44.137  1.00  0.00           H
ATOM   1202  CA  SER    78      48.646  26.061  43.714  1.00  0.00           C
ATOM   1203  HA  SER    78      47.711  26.486  44.078  1.00  0.00           H
ATOM   1204  CB  SER    78      48.393  26.243  42.231  1.00  0.00           C
ATOM   1205  HB2 SER    78      47.375  26.014  41.915  1.00  0.00           H
ATOM   1206  HB3 SER    78      48.765  27.219  41.920  1.00  0.00           H
ATOM   1207  OG  SER    78      49.306  25.394  41.486  1.00  0.00           O
ATOM   1208  HG  SER    78      49.857  25.941  40.921  1.00  0.00           H
ATOM   1209  C   SER    78      48.823  24.598  44.209  1.00  0.00           C
ATOM   1210  O   SER    78      49.873  24.022  44.267  1.00  0.00           O
ATOM   1211  N   CYS    79      47.663  24.050  44.504  1.00  0.00           N
ATOM   1212  H   CYS    79      46.799  24.574  44.479  1.00  0.00           H
ATOM   1213  CA  CYS    79      47.528  22.596  44.703  1.00  0.00           C
ATOM   1214  HA  CYS    79      48.342  22.162  44.123  1.00  0.00           H
ATOM   1215  CB  CYS    79      47.631  22.376  46.213  1.00  0.00           C
ATOM   1216  HB2 CYS    79      47.518  21.308  46.403  1.00  0.00           H
ATOM   1217  HB3 CYS    79      48.635  22.664  46.524  1.00  0.00           H
ATOM   1218  SG  CYS    79      46.389  23.338  47.252  1.00  0.00           S
ATOM   1219  HG  CYS    79      45.544  22.345  46.957  1.00  0.00           H
ATOM   1220  C   CYS    79      46.360  22.007  43.976  1.00  0.00           C
ATOM   1221  O   CYS    79      45.687  22.707  43.245  1.00  0.00           O
ATOM   1222  N   PRO    80      46.138  20.674  44.079  1.00  0.00           N
ATOM   1223  CD  PRO    80      47.025  19.547  44.395  1.00  0.00           C
ATOM   1224  HD2 PRO    80      46.936  19.282  45.449  1.00  0.00           H
ATOM   1225  HD3 PRO    80      48.059  19.836  44.204  1.00  0.00           H
ATOM   1226  CG  PRO    80      46.467  18.354  43.602  1.00  0.00           C
ATOM   1227  HG2 PRO    80      46.687  17.438  44.149  1.00  0.00           H
ATOM   1228  HG3 PRO    80      46.988  18.357  42.644  1.00  0.00           H
ATOM   1229  CB  PRO    80      45.020  18.635  43.460  1.00  0.00           C
ATOM   1230  HB2 PRO    80      44.576  18.232  44.371  1.00  0.00           H
ATOM   1231  HB3 PRO    80      44.688  18.185  42.524  1.00  0.00           H
ATOM   1232  CA  PRO    80      44.927  20.154  43.425  1.00  0.00           C
ATOM   1233  HA  PRO    80      44.970  20.487  42.388  1.00  0.00           H
ATOM   1234  C   PRO    80      43.610  20.650  43.998  1.00  0.00           C
ATOM   1235  O   PRO    80      43.565  21.513  44.946  1.00  0.00           O
ATOM   1236  N   VAL    81      42.458  20.238  43.404  1.00  0.00           N
ATOM   1237  H   VAL    81      42.397  19.549  42.668  1.00  0.00           H
ATOM   1238  CA  VAL    81      41.206  20.830  43.867  1.00  0.00           C
ATOM   1239  HA  VAL    81      41.380  21.886  44.071  1.00  0.00           H
ATOM   1240  CB  VAL    81      40.146  20.748  42.712  1.00  0.00           C
ATOM   1241  HB  VAL    81      40.337  21.361  41.831  1.00  0.00           H
ATOM   1242  CG1 VAL    81      39.919  19.393  42.159  1.00  0.00           C
ATOM   1243 HG11 VAL    81      39.665  18.554  42.807  1.00  0.00           H
ATOM   1244 HG12 VAL    81      39.253  19.485  41.300  1.00  0.00           H
ATOM   1245 HG13 VAL    81      40.873  19.079  41.734  1.00  0.00           H
ATOM   1246  CG2 VAL    81      38.808  21.191  43.212  1.00  0.00           C
ATOM   1247 HG21 VAL    81      38.157  21.298  42.344  1.00  0.00           H
ATOM   1248 HG22 VAL    81      38.331  20.414  43.809  1.00  0.00           H
ATOM   1249 HG23 VAL    81      38.810  22.150  43.730  1.00  0.00           H
ATOM   1250  C   VAL    81      40.664  20.069  45.167  1.00  0.00           C
ATOM   1251  O   VAL    81      40.840  18.862  45.231  1.00  0.00           O
ATOM   1252  N   GLY    82      40.101  20.834  46.089  1.00  0.00           N
ATOM   1253  H   GLY    82      40.095  21.781  45.740  1.00  0.00           H
ATOM   1254  CA  GLY    82      39.630  20.352  47.462  1.00  0.00           C
ATOM   1255  HA2 GLY    82      39.264  21.234  47.985  1.00  0.00           H
ATOM   1256  HA3 GLY    82      38.850  19.609  47.293  1.00  0.00           H
ATOM   1257  C   GLY    82      40.730  19.772  48.393  1.00  0.00           C
ATOM   1258  O   GLY    82      40.471  19.066  49.374  1.00  0.00           O
ATOM   1259  N   GLU    83      41.933  20.172  48.171  1.00  0.00           N
ATOM   1260  H   GLU    83      42.071  20.610  47.272  1.00  0.00           H
ATOM   1261  CA  GLU    83      43.115  20.030  49.046  1.00  0.00           C
ATOM   1262  HA  GLU    83      43.048  19.115  49.635  1.00  0.00           H
ATOM   1263  CB  GLU    83      44.370  19.898  48.244  1.00  0.00           C
ATOM   1264  HB2 GLU    83      44.516  20.864  47.760  1.00  0.00           H
ATOM   1265  HB3 GLU    83      45.224  19.704  48.892  1.00  0.00           H
ATOM   1266  CG  GLU    83      44.357  18.794  47.081  1.00  0.00           C
ATOM   1267  HG2 GLU    83      43.596  19.157  46.389  1.00  0.00           H
ATOM   1268  HG3 GLU    83      45.341  18.726  46.618  1.00  0.00           H
ATOM   1269  CD  GLU    83      43.958  17.400  47.616  1.00  0.00           C
ATOM   1270  OE1 GLU    83      44.379  17.058  48.718  1.00  0.00           O
ATOM   1271  OE2 GLU    83      43.292  16.567  46.930  1.00  0.00           O
ATOM   1272  C   GLU    83      43.234  21.126  50.100  1.00  0.00           C
ATOM   1273  O   GLU    83      42.754  22.230  49.930  1.00  0.00           O
ATOM   1274  N   ALA    84      44.001  20.862  51.157  1.00  0.00           N
ATOM   1275  H   ALA    84      44.364  19.920  51.206  1.00  0.00           H
ATOM   1276  CA  ALA    84      44.513  21.790  52.123  1.00  0.00           C
ATOM   1277  HA  ALA    84      43.625  22.391  52.316  1.00  0.00           H
ATOM   1278  CB  ALA    84      45.053  21.083  53.310  1.00  0.00           C
ATOM   1279  HB1 ALA    84      45.425  21.777  54.064  1.00  0.00           H
ATOM   1280  HB2 ALA    84      44.252  20.489  53.748  1.00  0.00           H
ATOM   1281  HB3 ALA    84      45.843  20.361  53.106  1.00  0.00           H
ATOM   1282  C   ALA    84      45.696  22.572  51.501  1.00  0.00           C
ATOM   1283  O   ALA    84      46.525  21.923  50.973  1.00  0.00           O
ATOM   1284  N   PRO    85      45.829  23.925  51.707  1.00  0.00           N
ATOM   1285  CD  PRO    85      44.954  24.821  52.411  1.00  0.00           C
ATOM   1286  HD2 PRO    85      44.901  24.513  53.455  1.00  0.00           H
ATOM   1287  HD3 PRO    85      43.977  24.862  51.932  1.00  0.00           H
ATOM   1288  CG  PRO    85      45.529  26.224  52.411  1.00  0.00           C
ATOM   1289  HG2 PRO    85      45.924  26.517  53.384  1.00  0.00           H
ATOM   1290  HG3 PRO    85      44.937  27.049  52.016  1.00  0.00           H
ATOM   1291  CB  PRO    85      46.682  26.092  51.384  1.00  0.00           C
ATOM   1292  HB2 PRO    85      47.494  26.753  51.685  1.00  0.00           H
ATOM   1293  HB3 PRO    85      46.418  26.511  50.413  1.00  0.00           H
ATOM   1294  CA  PRO    85      47.058  24.668  51.426  1.00  0.00           C
ATOM   1295  HA  PRO    85      47.296  24.374  50.403  1.00  0.00           H
ATOM   1296  C   PRO    85      48.202  24.325  52.367  1.00  0.00           C
ATOM   1297  O   PRO    85      48.230  24.609  53.539  1.00  0.00           O
ATOM   1298  N   SER    86      49.143  23.628  51.771  1.00  0.00           N
ATOM   1299  H   SER    86      49.061  23.468  50.778  1.00  0.00           H
ATOM   1300  CA  SER    86      50.125  22.853  52.610  1.00  0.00           C
ATOM   1301  HA  SER    86      50.277  23.414  53.531  1.00  0.00           H
ATOM   1302  CB  SER    86      49.322  21.552  52.856  1.00  0.00           C
ATOM   1303  HB2 SER    86      48.290  21.685  53.182  1.00  0.00           H
ATOM   1304  HB3 SER    86      49.228  21.006  51.916  1.00  0.00           H
ATOM   1305  OG  SER    86      50.076  20.706  53.693  1.00  0.00           O
ATOM   1306  HG  SER    86      49.854  20.850  54.617  1.00  0.00           H
ATOM   1307  C   SER    86      51.520  22.489  51.960  1.00  0.00           C
ATOM   1308  O   SER    86      51.552  22.181  50.758  1.00  0.00           O
ATOM   1309  N   PRO    87      52.606  22.516  52.755  1.00  0.00           N
ATOM   1310  CD  PRO    87      52.631  23.082  54.063  1.00  0.00           C
ATOM   1311  HD2 PRO    87      51.992  22.499  54.725  1.00  0.00           H
ATOM   1312  HD3 PRO    87      52.221  24.092  54.038  1.00  0.00           H
ATOM   1313  CG  PRO    87      54.073  23.078  54.620  1.00  0.00           C
ATOM   1314  HG2 PRO    87      54.147  22.724  55.648  1.00  0.00           H
ATOM   1315  HG3 PRO    87      54.434  24.089  54.429  1.00  0.00           H
ATOM   1316  CB  PRO    87      54.795  22.152  53.645  1.00  0.00           C
ATOM   1317  HB2 PRO    87      54.653  21.193  54.143  1.00  0.00           H
ATOM   1318  HB3 PRO    87      55.820  22.403  53.371  1.00  0.00           H
ATOM   1319  CA  PRO    87      53.942  22.123  52.333  1.00  0.00           C
ATOM   1320  HA  PRO    87      54.321  22.859  51.624  1.00  0.00           H
ATOM   1321  C   PRO    87      54.048  20.704  51.695  1.00  0.00           C
ATOM   1322  O   PRO    87      54.923  20.492  50.849  1.00  0.00           O
ATOM   1323  N   TYR    88      53.087  19.837  52.072  1.00  0.00           N
ATOM   1324  H   TYR    88      52.449  20.171  52.778  1.00  0.00           H
ATOM   1325  CA  TYR    88      52.865  18.522  51.549  1.00  0.00           C
ATOM   1326  HA  TYR    88      53.753  17.897  51.642  1.00  0.00           H
ATOM   1327  CB  TYR    88      51.803  17.912  52.458  1.00  0.00           C
ATOM   1328  HB2 TYR    88      50.833  18.379  52.288  1.00  0.00           H
ATOM   1329  HB3 TYR    88      51.599  16.858  52.271  1.00  0.00           H
ATOM   1330  CG  TYR    88      52.047  17.967  53.952  1.00  0.00           C
ATOM   1331  CD1 TYR    88      50.969  17.920  54.830  1.00  0.00           C
ATOM   1332  HD1 TYR    88      49.964  17.832  54.444  1.00  0.00           H
ATOM   1333  CE1 TYR    88      51.156  17.892  56.209  1.00  0.00           C
ATOM   1334  HE1 TYR    88      50.330  17.867  56.903  1.00  0.00           H
ATOM   1335  CZ  TYR    88      52.472  17.830  56.698  1.00  0.00           C
ATOM   1336  OH  TYR    88      52.700  17.702  58.016  1.00  0.00           O
ATOM   1337  HH  TYR    88      53.561  18.016  58.304  1.00  0.00           H
ATOM   1338  CE2 TYR    88      53.573  17.880  55.854  1.00  0.00           C
ATOM   1339  HE2 TYR    88      54.613  17.763  56.122  1.00  0.00           H
ATOM   1340  CD2 TYR    88      53.377  17.842  54.466  1.00  0.00           C
ATOM   1341  HD2 TYR    88      54.218  17.791  53.790  1.00  0.00           H
ATOM   1342  C   TYR    88      52.479  18.437  50.065  1.00  0.00           C
ATOM   1343  O   TYR    88      52.756  17.467  49.337  1.00  0.00           O
ATOM   1344  N   ASN    89      51.774  19.460  49.501  1.00  0.00           N
ATOM   1345  H   ASN    89      51.363  20.182  50.076  1.00  0.00           H
ATOM   1346  CA  ASN    89      51.253  19.322  48.149  1.00  0.00           C
ATOM   1347  HA  ASN    89      51.705  18.444  47.687  1.00  0.00           H
ATOM   1348  CB  ASN    89      49.715  18.970  48.395  1.00  0.00           C
ATOM   1349  HB2 ASN    89      49.319  18.822  47.390  1.00  0.00           H
ATOM   1350  HB3 ASN    89      49.708  17.987  48.868  1.00  0.00           H
ATOM   1351  CG  ASN    89      48.879  20.017  49.148  1.00  0.00           C
ATOM   1352  OD1 ASN    89      49.273  21.161  49.149  1.00  0.00           O
ATOM   1353  ND2 ASN    89      47.686  19.728  49.601  1.00  0.00           N
ATOM   1354 HD21 ASN    89      47.075  20.472  49.908  1.00  0.00           H
ATOM   1355 HD22 ASN    89      47.307  18.806  49.437  1.00  0.00           H
ATOM   1356  C   ASN    89      51.525  20.514  47.254  1.00  0.00           C
ATOM   1357  O   ASN    89      51.580  20.389  46.031  1.00  0.00           O
ATOM   1358  N   SER    90      51.677  21.732  47.830  1.00  0.00           N
ATOM   1359  H   SER    90      51.525  21.823  48.823  1.00  0.00           H
ATOM   1360  CA  SER    90      51.603  23.026  47.062  1.00  0.00           C
ATOM   1361  HA  SER    90      50.811  22.994  46.314  1.00  0.00           H
ATOM   1362  CB  SER    90      51.360  24.156  48.074  1.00  0.00           C
ATOM   1363  HB2 SER    90      52.176  24.128  48.796  1.00  0.00           H
ATOM   1364  HB3 SER    90      51.294  25.123  47.574  1.00  0.00           H
ATOM   1365  OG  SER    90      50.110  24.002  48.731  1.00  0.00           O
ATOM   1366  HG  SER    90      49.949  23.082  48.950  1.00  0.00           H
ATOM   1367  C   SER    90      52.781  23.262  46.173  1.00  0.00           C
ATOM   1368  O   SER    90      53.922  22.931  46.629  1.00  0.00           O
ATOM   1369  N   ARG    91      52.601  23.700  44.969  1.00  0.00           N
ATOM   1370  H   ARG    91      51.663  23.664  44.596  1.00  0.00           H
ATOM   1371  CA  ARG    91      53.671  24.205  44.124  1.00  0.00           C
ATOM   1372  HA  ARG    91      54.661  23.898  44.461  1.00  0.00           H
ATOM   1373  CB  ARG    91      53.615  23.496  42.702  1.00  0.00           C
ATOM   1374  HB2 ARG    91      54.589  23.496  42.213  1.00  0.00           H
ATOM   1375  HB3 ARG    91      53.295  22.468  42.879  1.00  0.00           H
ATOM   1376  CG  ARG    91      52.561  24.177  41.764  1.00  0.00           C
ATOM   1377  HG2 ARG    91      51.581  24.038  42.220  1.00  0.00           H
ATOM   1378  HG3 ARG    91      52.769  25.214  41.499  1.00  0.00           H
ATOM   1379  CD  ARG    91      52.573  23.369  40.491  1.00  0.00           C
ATOM   1380  HD2 ARG    91      53.608  23.199  40.194  1.00  0.00           H
ATOM   1381  HD3 ARG    91      52.144  22.463  40.918  1.00  0.00           H
ATOM   1382  NE  ARG    91      51.770  23.916  39.465  1.00  0.00           N
ATOM   1383  HE  ARG    91      51.493  24.882  39.568  1.00  0.00           H
ATOM   1384  CZ  ARG    91      51.533  23.388  38.315  1.00  0.00           C
ATOM   1385  NH1 ARG    91      50.840  24.038  37.398  1.00  0.00           N
ATOM   1386 HH11 ARG    91      50.673  25.015  37.592  1.00  0.00           H
ATOM   1387 HH12 ARG    91      50.748  23.656  36.467  1.00  0.00           H
ATOM   1388  NH2 ARG    91      51.687  22.102  38.144  1.00  0.00           N
ATOM   1389 HH21 ARG    91      52.264  21.554  38.767  1.00  0.00           H
ATOM   1390 HH22 ARG    91      51.601  21.745  37.203  1.00  0.00           H
ATOM   1391  C   ARG    91      53.667  25.693  44.115  1.00  0.00           C
ATOM   1392  O   ARG    91      52.641  26.361  44.222  1.00  0.00           O
ATOM   1393  N   PHE    92      54.888  26.217  43.966  1.00  0.00           N
ATOM   1394  H   PHE    92      55.688  25.599  43.953  1.00  0.00           H
ATOM   1395  CA  PHE    92      55.195  27.582  43.741  1.00  0.00           C
ATOM   1396  HA  PHE    92      54.749  28.267  44.462  1.00  0.00           H
ATOM   1397  CB  PHE    92      56.754  27.760  43.927  1.00  0.00           C
ATOM   1398  HB2 PHE    92      56.995  27.357  44.911  1.00  0.00           H
ATOM   1399  HB3 PHE    92      57.299  27.201  43.165  1.00  0.00           H
ATOM   1400  CG  PHE    92      57.361  29.172  43.830  1.00  0.00           C
ATOM   1401  CD1 PHE    92      57.731  29.922  45.010  1.00  0.00           C
ATOM   1402  HD1 PHE    92      57.706  29.379  45.943  1.00  0.00           H
ATOM   1403  CE1 PHE    92      58.334  31.212  44.870  1.00  0.00           C
ATOM   1404  HE1 PHE    92      58.735  31.747  45.718  1.00  0.00           H
ATOM   1405  CZ  PHE    92      58.486  31.759  43.581  1.00  0.00           C
ATOM   1406  HZ  PHE    92      59.031  32.679  43.432  1.00  0.00           H
ATOM   1407  CE2 PHE    92      58.130  31.013  42.440  1.00  0.00           C
ATOM   1408  HE2 PHE    92      58.337  31.421  41.462  1.00  0.00           H
ATOM   1409  CD2 PHE    92      57.525  29.818  42.622  1.00  0.00           C
ATOM   1410  HD2 PHE    92      57.356  29.275  41.704  1.00  0.00           H
ATOM   1411  C   PHE    92      54.821  27.873  42.281  1.00  0.00           C
ATOM   1412  O   PHE    92      55.002  27.093  41.337  1.00  0.00           O
ATOM   1413  N   GLU    93      54.383  29.085  41.964  1.00  0.00           N
ATOM   1414  H   GLU    93      54.313  29.777  42.697  1.00  0.00           H
ATOM   1415  CA  GLU    93      54.118  29.606  40.600  1.00  0.00           C
ATOM   1416  HA  GLU    93      54.457  28.901  39.842  1.00  0.00           H
ATOM   1417  CB  GLU    93      52.688  30.020  40.321  1.00  0.00           C
ATOM   1418  HB2 GLU    93      52.461  30.850  40.990  1.00  0.00           H
ATOM   1419  HB3 GLU    93      52.582  30.392  39.302  1.00  0.00           H
ATOM   1420  CG  GLU    93      51.739  28.863  40.638  1.00  0.00           C
ATOM   1421  HG2 GLU    93      51.931  28.651  41.690  1.00  0.00           H
ATOM   1422  HG3 GLU    93      50.728  29.252  40.520  1.00  0.00           H
ATOM   1423  CD  GLU    93      51.823  27.651  39.750  1.00  0.00           C
ATOM   1424  OE1 GLU    93      51.221  26.630  40.085  1.00  0.00           O
ATOM   1425  OE2 GLU    93      52.379  27.670  38.616  1.00  0.00           O
ATOM   1426  C   GLU    93      55.050  30.889  40.454  1.00  0.00           C
ATOM   1427  O   GLU    93      55.777  30.942  39.469  1.00  0.00           O
ATOM   1428  N   SER    94      54.942  31.906  41.368  1.00  0.00           N
ATOM   1429  H   SER    94      54.272  31.956  42.122  1.00  0.00           H
ATOM   1430  CA  SER    94      55.653  33.204  41.069  1.00  0.00           C
ATOM   1431  HA  SER    94      56.682  32.977  40.788  1.00  0.00           H
ATOM   1432  CB  SER    94      54.919  33.987  40.041  1.00  0.00           C
ATOM   1433  HB2 SER    94      54.871  33.385  39.134  1.00  0.00           H
ATOM   1434  HB3 SER    94      53.896  34.142  40.385  1.00  0.00           H
ATOM   1435  OG  SER    94      55.545  35.200  39.904  1.00  0.00           O
ATOM   1436  HG  SER    94      56.335  35.092  39.369  1.00  0.00           H
ATOM   1437  C   SER    94      55.627  34.050  42.314  1.00  0.00           C
ATOM   1438  O   SER    94      54.621  33.945  43.061  1.00  0.00           O
ATOM   1439  N   VAL    95      56.505  35.023  42.476  1.00  0.00           N
ATOM   1440  H   VAL    95      57.157  35.172  41.720  1.00  0.00           H
ATOM   1441  CA  VAL    95      56.167  36.204  43.380  1.00  0.00           C
ATOM   1442  HA  VAL    95      56.058  35.773  44.375  1.00  0.00           H
ATOM   1443  CB  VAL    95      57.254  37.281  43.341  1.00  0.00           C
ATOM   1444  HB  VAL    95      57.461  37.532  42.300  1.00  0.00           H
ATOM   1445  CG1 VAL    95      56.950  38.553  44.171  1.00  0.00           C
ATOM   1446 HG11 VAL    95      57.854  39.163  44.171  1.00  0.00           H
ATOM   1447 HG12 VAL    95      56.129  39.070  43.674  1.00  0.00           H
ATOM   1448 HG13 VAL    95      56.730  38.191  45.175  1.00  0.00           H
ATOM   1449  CG2 VAL    95      58.472  36.708  43.945  1.00  0.00           C
ATOM   1450 HG21 VAL    95      59.330  37.381  43.961  1.00  0.00           H
ATOM   1451 HG22 VAL    95      58.183  36.339  44.929  1.00  0.00           H
ATOM   1452 HG23 VAL    95      58.845  35.908  43.305  1.00  0.00           H
ATOM   1453  C   VAL    95      54.832  36.780  42.961  1.00  0.00           C
ATOM   1454  O   VAL    95      54.659  37.203  41.784  1.00  0.00           O
ATOM   1455  N   ALA    96      53.961  36.929  43.928  1.00  0.00           N
ATOM   1456  H   ALA    96      54.147  36.692  44.892  1.00  0.00           H
ATOM   1457  CA  ALA    96      52.729  37.759  43.642  1.00  0.00           C
ATOM   1458  HA  ALA    96      53.125  38.593  43.063  1.00  0.00           H
ATOM   1459  CB  ALA    96      51.790  36.959  42.666  1.00  0.00           C
ATOM   1460  HB1 ALA    96      51.178  37.656  42.094  1.00  0.00           H
ATOM   1461  HB2 ALA    96      52.276  36.330  41.919  1.00  0.00           H
ATOM   1462  HB3 ALA    96      51.151  36.341  43.298  1.00  0.00           H
ATOM   1463  C   ALA    96      51.995  38.331  44.845  1.00  0.00           C
ATOM   1464  O   ALA    96      52.000  37.745  45.942  1.00  0.00           O
ATOM   1465  N   TRP    97      51.211  39.387  44.475  1.00  0.00           N
ATOM   1466  H   TRP    97      51.361  39.794  43.562  1.00  0.00           H
ATOM   1467  CA  TRP    97      50.132  39.923  45.320  1.00  0.00           C
ATOM   1468  HA  TRP    97      49.839  39.223  46.102  1.00  0.00           H
ATOM   1469  CB  TRP    97      50.549  41.250  45.996  1.00  0.00           C
ATOM   1470  HB2 TRP    97      49.664  41.601  46.526  1.00  0.00           H
ATOM   1471  HB3 TRP    97      51.270  40.954  46.759  1.00  0.00           H
ATOM   1472  CG  TRP    97      51.128  42.414  45.139  1.00  0.00           C
ATOM   1473  CD1 TRP    97      52.421  42.808  45.142  1.00  0.00           C
ATOM   1474  HD1 TRP    97      53.212  42.318  45.691  1.00  0.00           H
ATOM   1475  NE1 TRP    97      52.585  43.875  44.278  1.00  0.00           N
ATOM   1476  HE1 TRP    97      53.454  44.357  44.102  1.00  0.00           H
ATOM   1477  CE2 TRP    97      51.387  44.280  43.756  1.00  0.00           C
ATOM   1478  CZ2 TRP    97      51.019  45.401  42.978  1.00  0.00           C
ATOM   1479  HZ2 TRP    97      51.784  46.007  42.517  1.00  0.00           H
ATOM   1480  CH2 TRP    97      49.698  45.496  42.517  1.00  0.00           C
ATOM   1481  HH2 TRP    97      49.499  46.224  41.745  1.00  0.00           H
ATOM   1482  CZ3 TRP    97      48.774  44.502  42.894  1.00  0.00           C
ATOM   1483  HZ3 TRP    97      47.759  44.644  42.552  1.00  0.00           H
ATOM   1484  CE3 TRP    97      49.108  43.452  43.806  1.00  0.00           C
ATOM   1485  HE3 TRP    97      48.430  42.732  44.240  1.00  0.00           H
ATOM   1486  CD2 TRP    97      50.414  43.374  44.263  1.00  0.00           C
ATOM   1487  C   TRP    97      48.784  40.050  44.725  1.00  0.00           C
ATOM   1488  O   TRP    97      47.839  40.401  45.384  1.00  0.00           O
ATOM   1489  N   SER    98      48.678  39.712  43.377  1.00  0.00           N
ATOM   1490  H   SER    98      49.513  39.606  42.817  1.00  0.00           H
ATOM   1491  CA  SER    98      47.409  39.474  42.696  1.00  0.00           C
ATOM   1492  HA  SER    98      46.638  39.055  43.342  1.00  0.00           H
ATOM   1493  CB  SER    98      46.919  40.760  42.152  1.00  0.00           C
ATOM   1494  HB2 SER    98      46.542  41.249  43.050  1.00  0.00           H
ATOM   1495  HB3 SER    98      47.791  41.264  41.735  1.00  0.00           H
ATOM   1496  OG  SER    98      45.942  40.778  41.141  1.00  0.00           O
ATOM   1497  HG  SER    98      45.259  40.171  41.437  1.00  0.00           H
ATOM   1498  C   SER    98      47.578  38.470  41.522  1.00  0.00           C
ATOM   1499  O   SER    98      48.662  38.421  40.902  1.00  0.00           O
ATOM   1500  N   ALA    99      46.580  37.618  41.182  1.00  0.00           N
ATOM   1501  H   ALA    99      45.688  37.681  41.652  1.00  0.00           H
ATOM   1502  CA  ALA    99      46.817  36.366  40.348  1.00  0.00           C
ATOM   1503  HA  ALA    99      47.620  36.587  39.643  1.00  0.00           H
ATOM   1504  CB  ALA    99      47.127  35.237  41.345  1.00  0.00           C
ATOM   1505  HB1 ALA    99      47.221  34.346  40.723  1.00  0.00           H
ATOM   1506  HB2 ALA    99      48.098  35.441  41.796  1.00  0.00           H
ATOM   1507  HB3 ALA    99      46.403  34.985  42.120  1.00  0.00           H
ATOM   1508  C   ALA    99      45.592  35.958  39.467  1.00  0.00           C
ATOM   1509  O   ALA    99      44.442  36.305  39.680  1.00  0.00           O
ATOM   1510  N   SER   100      45.887  35.194  38.367  1.00  0.00           N
ATOM   1511  H   SER   100      46.867  35.006  38.210  1.00  0.00           H
ATOM   1512  CA  SER   100      44.914  34.462  37.565  1.00  0.00           C
ATOM   1513  HA  SER   100      44.128  34.141  38.248  1.00  0.00           H
ATOM   1514  CB  SER   100      44.282  35.441  36.579  1.00  0.00           C
ATOM   1515  HB2 SER   100      43.832  36.261  37.137  1.00  0.00           H
ATOM   1516  HB3 SER   100      44.981  35.703  35.784  1.00  0.00           H
ATOM   1517  OG  SER   100      43.113  34.902  36.058  1.00  0.00           O
ATOM   1518  HG  SER   100      42.467  34.698  36.738  1.00  0.00           H
ATOM   1519  C   SER   100      45.534  33.171  36.895  1.00  0.00           C
ATOM   1520  O   SER   100      46.728  33.075  36.581  1.00  0.00           O
ATOM   1521  N   ALA   101      44.809  32.120  36.783  1.00  0.00           N
ATOM   1522  H   ALA   101      43.803  32.197  36.836  1.00  0.00           H
ATOM   1523  CA  ALA   101      45.189  30.779  36.290  1.00  0.00           C
ATOM   1524  HA  ALA   101      46.004  30.923  35.582  1.00  0.00           H
ATOM   1525  CB  ALA   101      45.783  29.875  37.379  1.00  0.00           C
ATOM   1526  HB1 ALA   101      46.531  30.417  37.956  1.00  0.00           H
ATOM   1527  HB2 ALA   101      45.035  29.525  38.091  1.00  0.00           H
ATOM   1528  HB3 ALA   101      46.347  29.067  36.914  1.00  0.00           H
ATOM   1529  C   ALA   101      44.058  30.062  35.451  1.00  0.00           C
ATOM   1530  O   ALA   101      42.867  30.185  35.719  1.00  0.00           O
ATOM   1531  N   CYX   102      44.504  29.299  34.480  1.00  0.00           N
ATOM   1532  H   CYX   102      45.504  29.267  34.341  1.00  0.00           H
ATOM   1533  CA  CYX   102      43.758  28.423  33.547  1.00  0.00           C
ATOM   1534  HA  CYX   102      43.060  27.815  34.122  1.00  0.00           H
ATOM   1535  CB  CYX   102      42.985  29.298  32.567  1.00  0.00           C
ATOM   1536  HB2 CYX   102      42.668  28.656  31.747  1.00  0.00           H
ATOM   1537  HB3 CYX   102      42.070  29.621  33.065  1.00  0.00           H
ATOM   1538  SG  CYX   102      43.826  30.736  31.794  1.00  0.00           S
ATOM   1539  C   CYX   102      44.619  27.436  32.723  1.00  0.00           C
ATOM   1540  O   CYX   102      45.824  27.607  32.622  1.00  0.00           O
ATOM   1541  N   HIE   103      44.049  26.451  31.991  1.00  0.00           N
ATOM   1542  H   HIE   103      43.057  26.299  31.880  1.00  0.00           H
ATOM   1543  CA  HIE   103      44.856  25.547  31.179  1.00  0.00           C
ATOM   1544  HA  HIE   103      45.874  25.918  31.048  1.00  0.00           H
ATOM   1545  CB  HIE   103      44.957  24.218  31.860  1.00  0.00           C
ATOM   1546  HB2 HIE   103      45.521  24.181  32.792  1.00  0.00           H
ATOM   1547  HB3 HIE   103      43.949  23.882  32.102  1.00  0.00           H
ATOM   1548  CG  HIE   103      45.619  23.144  31.068  1.00  0.00           C
ATOM   1549  ND1 HIE   103      45.132  22.554  29.916  1.00  0.00           N
ATOM   1550  CE1 HIE   103      45.876  21.419  29.813  1.00  0.00           C
ATOM   1551  HE1 HIE   103      45.795  20.694  29.018  1.00  0.00           H
ATOM   1552  NE2 HIE   103      46.806  21.410  30.783  1.00  0.00           N
ATOM   1553  HE2 HIE   103      47.506  20.693  30.914  1.00  0.00           H
ATOM   1554  CD2 HIE   103      46.657  22.477  31.588  1.00  0.00           C
ATOM   1555  HD2 HIE   103      47.163  22.554  32.539  1.00  0.00           H
ATOM   1556  C   HIE   103      44.213  25.543  29.825  1.00  0.00           C
ATOM   1557  O   HIE   103      43.010  25.457  29.767  1.00  0.00           O
ATOM   1558  N   ASP   104      44.943  25.774  28.761  1.00  0.00           N
ATOM   1559  H   ASP   104      45.938  25.692  28.914  1.00  0.00           H
ATOM   1560  CA  ASP   104      44.583  25.933  27.369  1.00  0.00           C
ATOM   1561  HA  ASP   104      43.644  26.487  27.363  1.00  0.00           H
ATOM   1562  CB  ASP   104      45.518  26.863  26.576  1.00  0.00           C
ATOM   1563  HB2 ASP   104      45.022  27.085  25.630  1.00  0.00           H
ATOM   1564  HB3 ASP   104      45.626  27.829  27.069  1.00  0.00           H
ATOM   1565  CG  ASP   104      46.945  26.285  26.387  1.00  0.00           C
ATOM   1566  OD1 ASP   104      47.514  25.444  27.133  1.00  0.00           O
ATOM   1567  OD2 ASP   104      47.520  26.499  25.254  1.00  0.00           O
ATOM   1568  C   ASP   104      44.412  24.607  26.511  1.00  0.00           C
ATOM   1569  O   ASP   104      44.306  24.657  25.279  1.00  0.00           O
ATOM   1570  N   GLY   105      44.586  23.467  27.187  1.00  0.00           N
ATOM   1571  H   GLY   105      44.682  23.605  28.183  1.00  0.00           H
ATOM   1572  CA  GLY   105      44.688  22.154  26.521  1.00  0.00           C
ATOM   1573  HA2 GLY   105      44.214  21.300  27.005  1.00  0.00           H
ATOM   1574  HA3 GLY   105      44.201  22.232  25.549  1.00  0.00           H
ATOM   1575  C   GLY   105      46.098  21.649  26.260  1.00  0.00           C
ATOM   1576  O   GLY   105      46.283  20.539  25.812  1.00  0.00           O
ATOM   1577  N   THR   106      47.112  22.471  26.561  1.00  0.00           N
ATOM   1578  H   THR   106      46.970  23.443  26.801  1.00  0.00           H
ATOM   1579  CA  THR   106      48.546  21.962  26.562  1.00  0.00           C
ATOM   1580  HA  THR   106      48.585  20.875  26.495  1.00  0.00           H
ATOM   1581  CB  THR   106      49.287  22.467  25.336  1.00  0.00           C
ATOM   1582  HB  THR   106      49.372  23.554  25.307  1.00  0.00           H
ATOM   1583  CG2 THR   106      50.698  21.921  25.324  1.00  0.00           C
ATOM   1584 HG21 THR   106      50.713  20.869  25.606  1.00  0.00           H
ATOM   1585 HG22 THR   106      51.088  22.108  24.324  1.00  0.00           H
ATOM   1586 HG23 THR   106      51.299  22.449  26.065  1.00  0.00           H
ATOM   1587  OG1 THR   106      48.542  22.046  24.216  1.00  0.00           O
ATOM   1588  HG1 THR   106      47.815  22.655  24.064  1.00  0.00           H
ATOM   1589  C   THR   106      49.350  22.223  27.900  1.00  0.00           C
ATOM   1590  O   THR   106      50.123  21.352  28.366  1.00  0.00           O
ATOM   1591  N   SER   107      49.054  23.356  28.610  1.00  0.00           N
ATOM   1592  H   SER   107      48.363  24.005  28.261  1.00  0.00           H
ATOM   1593  CA  SER   107      49.668  23.587  29.894  1.00  0.00           C
ATOM   1594  HA  SER   107      49.848  22.709  30.516  1.00  0.00           H
ATOM   1595  CB  SER   107      51.061  24.112  29.657  1.00  0.00           C
ATOM   1596  HB2 SER   107      51.639  23.572  28.907  1.00  0.00           H
ATOM   1597  HB3 SER   107      50.966  25.089  29.184  1.00  0.00           H
ATOM   1598  OG  SER   107      51.766  24.258  30.861  1.00  0.00           O
ATOM   1599  HG  SER   107      52.185  23.422  31.080  1.00  0.00           H
ATOM   1600  C   SER   107      48.811  24.595  30.600  1.00  0.00           C
ATOM   1601  O   SER   107      48.113  25.371  30.013  1.00  0.00           O
ATOM   1602  N   TRP   108      48.968  24.746  31.901  1.00  0.00           N
ATOM   1603  H   TRP   108      49.657  24.169  32.361  1.00  0.00           H
ATOM   1604  CA  TRP   108      48.481  25.947  32.633  1.00  0.00           C
ATOM   1605  HA  TRP   108      47.426  26.084  32.395  1.00  0.00           H
ATOM   1606  CB  TRP   108      48.639  25.862  34.133  1.00  0.00           C
ATOM   1607  HB2 TRP   108      49.662  25.893  34.506  1.00  0.00           H
ATOM   1608  HB3 TRP   108      48.097  26.687  34.599  1.00  0.00           H
ATOM   1609  CG  TRP   108      47.902  24.627  34.648  1.00  0.00           C
ATOM   1610  CD1 TRP   108      48.495  23.483  34.841  1.00  0.00           C
ATOM   1611  HD1 TRP   108      49.523  23.216  34.646  1.00  0.00           H
ATOM   1612  NE1 TRP   108      47.565  22.517  35.368  1.00  0.00           N
ATOM   1613  HE1 TRP   108      47.791  21.633  35.800  1.00  0.00           H
ATOM   1614  CE2 TRP   108      46.389  23.116  35.613  1.00  0.00           C
ATOM   1615  CZ2 TRP   108      45.132  22.725  36.177  1.00  0.00           C
ATOM   1616  HZ2 TRP   108      44.984  21.690  36.446  1.00  0.00           H
ATOM   1617  CH2 TRP   108      44.102  23.667  36.346  1.00  0.00           C
ATOM   1618  HH2 TRP   108      43.148  23.422  36.789  1.00  0.00           H
ATOM   1619  CZ3 TRP   108      44.393  25.044  36.063  1.00  0.00           C
ATOM   1620  HZ3 TRP   108      43.588  25.750  36.205  1.00  0.00           H
ATOM   1621  CE3 TRP   108      45.650  25.424  35.537  1.00  0.00           C
ATOM   1622  HE3 TRP   108      45.846  26.460  35.308  1.00  0.00           H
ATOM   1623  CD2 TRP   108      46.632  24.489  35.266  1.00  0.00           C
ATOM   1624  C   TRP   108      49.279  27.173  32.099  1.00  0.00           C
ATOM   1625  O   TRP   108      50.504  27.302  31.962  1.00  0.00           O
ATOM   1626  N   LEU   109      48.475  28.181  31.822  1.00  0.00           N
ATOM   1627  H   LEU   109      47.482  28.030  31.927  1.00  0.00           H
ATOM   1628  CA  LEU   109      48.790  29.579  31.779  1.00  0.00           C
ATOM   1629  HA  LEU   109      49.841  29.619  31.489  1.00  0.00           H
ATOM   1630  CB  LEU   109      47.829  30.152  30.732  1.00  0.00           C
ATOM   1631  HB2 LEU   109      48.072  29.702  29.770  1.00  0.00           H
ATOM   1632  HB3 LEU   109      46.830  29.800  30.990  1.00  0.00           H
ATOM   1633  CG  LEU   109      47.802  31.628  30.513  1.00  0.00           C
ATOM   1634  HG  LEU   109      47.627  32.110  31.475  1.00  0.00           H
ATOM   1635  CD1 LEU   109      49.137  32.114  30.013  1.00  0.00           C
ATOM   1636 HD11 LEU   109      49.901  31.935  30.771  1.00  0.00           H
ATOM   1637 HD12 LEU   109      49.261  31.566  29.080  1.00  0.00           H
ATOM   1638 HD13 LEU   109      49.034  33.188  29.859  1.00  0.00           H
ATOM   1639  CD2 LEU   109      46.716  32.082  29.547  1.00  0.00           C
ATOM   1640 HD21 LEU   109      47.115  32.038  28.534  1.00  0.00           H
ATOM   1641 HD22 LEU   109      45.829  31.466  29.697  1.00  0.00           H
ATOM   1642 HD23 LEU   109      46.384  33.100  29.748  1.00  0.00           H
ATOM   1643  C   LEU   109      48.610  30.240  33.139  1.00  0.00           C
ATOM   1644  O   LEU   109      47.518  30.079  33.738  1.00  0.00           O
ATOM   1645  N   THR   110      49.589  30.980  33.666  1.00  0.00           N
ATOM   1646  H   THR   110      50.396  31.117  33.074  1.00  0.00           H
ATOM   1647  CA  THR   110      49.591  31.485  35.027  1.00  0.00           C
ATOM   1648  HA  THR   110      48.554  31.523  35.360  1.00  0.00           H
ATOM   1649  CB  THR   110      50.390  30.613  35.995  1.00  0.00           C
ATOM   1650  HB  THR   110      51.431  30.687  35.677  1.00  0.00           H
ATOM   1651  CG2 THR   110      50.190  31.125  37.381  1.00  0.00           C
ATOM   1652 HG21 THR   110      50.627  30.454  38.122  1.00  0.00           H
ATOM   1653 HG22 THR   110      50.574  32.143  37.451  1.00  0.00           H
ATOM   1654 HG23 THR   110      49.151  31.133  37.709  1.00  0.00           H
ATOM   1655  OG1 THR   110      49.891  29.334  36.048  1.00  0.00           O
ATOM   1656  HG1 THR   110      50.310  28.966  35.267  1.00  0.00           H
ATOM   1657  C   THR   110      50.094  32.925  35.014  1.00  0.00           C
ATOM   1658  O   THR   110      51.161  33.194  34.517  1.00  0.00           O
ATOM   1659  N   ILE   111      49.350  33.852  35.588  1.00  0.00           N
ATOM   1660  H   ILE   111      48.565  33.437  36.071  1.00  0.00           H
ATOM   1661  CA  ILE   111      49.647  35.265  35.787  1.00  0.00           C
ATOM   1662  HA  ILE   111      50.547  35.605  35.274  1.00  0.00           H
ATOM   1663  CB  ILE   111      48.430  36.155  35.273  1.00  0.00           C
ATOM   1664  HB  ILE   111      47.537  35.805  35.791  1.00  0.00           H
ATOM   1665  CG2 ILE   111      48.569  37.643  35.584  1.00  0.00           C
ATOM   1666 HG21 ILE   111      49.485  38.036  35.144  1.00  0.00           H
ATOM   1667 HG22 ILE   111      47.779  38.324  35.267  1.00  0.00           H
ATOM   1668 HG23 ILE   111      48.635  37.722  36.669  1.00  0.00           H
ATOM   1669  CG1 ILE   111      48.213  35.955  33.724  1.00  0.00           C
ATOM   1670 HG12 ILE   111      47.495  36.680  33.341  1.00  0.00           H
ATOM   1671 HG13 ILE   111      49.171  36.084  33.220  1.00  0.00           H
ATOM   1672  CD1 ILE   111      47.500  34.693  33.282  1.00  0.00           C
ATOM   1673 HD11 ILE   111      46.568  34.622  33.841  1.00  0.00           H
ATOM   1674 HD12 ILE   111      47.264  34.746  32.219  1.00  0.00           H
ATOM   1675 HD13 ILE   111      48.167  33.847  33.451  1.00  0.00           H
ATOM   1676  C   ILE   111      49.805  35.476  37.356  1.00  0.00           C
ATOM   1677  O   ILE   111      48.853  35.147  38.092  1.00  0.00           O
ATOM   1678  N   GLY   112      50.944  36.039  37.769  1.00  0.00           N
ATOM   1679  H   GLY   112      51.580  36.282  37.023  1.00  0.00           H
ATOM   1680  CA  GLY   112      51.275  36.603  39.060  1.00  0.00           C
ATOM   1681  HA2 GLY   112      50.323  36.651  39.590  1.00  0.00           H
ATOM   1682  HA3 GLY   112      52.076  36.026  39.522  1.00  0.00           H
ATOM   1683  C   GLY   112      51.671  38.047  38.832  1.00  0.00           C
ATOM   1684  O   GLY   112      52.494  38.285  37.913  1.00  0.00           O
ATOM   1685  N   ILE   113      51.002  38.970  39.549  1.00  0.00           N
ATOM   1686  H   ILE   113      50.090  38.855  39.966  1.00  0.00           H
ATOM   1687  CA  ILE   113      51.411  40.371  39.565  1.00  0.00           C
ATOM   1688  HA  ILE   113      51.988  40.522  38.651  1.00  0.00           H
ATOM   1689  CB  ILE   113      50.163  41.359  39.537  1.00  0.00           C
ATOM   1690  HB  ILE   113      49.396  40.875  40.141  1.00  0.00           H
ATOM   1691  CG2 ILE   113      50.343  42.858  39.961  1.00  0.00           C
ATOM   1692 HG21 ILE   113      50.499  42.845  41.039  1.00  0.00           H
ATOM   1693 HG22 ILE   113      51.132  43.323  39.372  1.00  0.00           H
ATOM   1694 HG23 ILE   113      49.437  43.442  39.801  1.00  0.00           H
ATOM   1695  CG1 ILE   113      49.579  41.311  38.104  1.00  0.00           C
ATOM   1696 HG12 ILE   113      50.163  41.977  37.470  1.00  0.00           H
ATOM   1697 HG13 ILE   113      49.750  40.329  37.661  1.00  0.00           H
ATOM   1698  CD1 ILE   113      48.104  41.746  37.985  1.00  0.00           C
ATOM   1699 HD11 ILE   113      47.834  41.669  36.931  1.00  0.00           H
ATOM   1700 HD12 ILE   113      47.365  41.164  38.534  1.00  0.00           H
ATOM   1701 HD13 ILE   113      48.076  42.690  38.530  1.00  0.00           H
ATOM   1702  C   ILE   113      52.224  40.799  40.728  1.00  0.00           C
ATOM   1703  O   ILE   113      51.918  40.420  41.854  1.00  0.00           O
ATOM   1704  N   SER   114      53.280  41.594  40.552  1.00  0.00           N
ATOM   1705  H   SER   114      53.370  42.087  39.674  1.00  0.00           H
ATOM   1706  CA  SER   114      54.135  42.002  41.666  1.00  0.00           C
ATOM   1707  HA  SER   114      53.577  42.012  42.602  1.00  0.00           H
ATOM   1708  CB  SER   114      55.340  41.077  41.838  1.00  0.00           C
ATOM   1709  HB2 SER   114      55.905  41.482  42.679  1.00  0.00           H
ATOM   1710  HB3 SER   114      54.911  40.096  42.044  1.00  0.00           H
ATOM   1711  OG  SER   114      56.106  41.093  40.640  1.00  0.00           O
ATOM   1712  HG  SER   114      55.672  40.520  40.003  1.00  0.00           H
ATOM   1713  C   SER   114      54.600  43.467  41.534  1.00  0.00           C
ATOM   1714  O   SER   114      54.237  44.151  40.631  1.00  0.00           O
ATOM   1715  N   GLY   115      55.402  43.905  42.535  1.00  0.00           N
ATOM   1716  H   GLY   115      55.408  43.275  43.324  1.00  0.00           H
ATOM   1717  CA  GLY   115      56.204  45.146  42.672  1.00  0.00           C
ATOM   1718  HA2 GLY   115      57.022  45.012  43.379  1.00  0.00           H
ATOM   1719  HA3 GLY   115      56.702  45.324  41.720  1.00  0.00           H
ATOM   1720  C   GLY   115      55.350  46.390  43.209  1.00  0.00           C
ATOM   1721  O   GLY   115      54.238  46.156  43.681  1.00  0.00           O
ATOM   1722  N   PRO   116      56.014  47.544  43.233  1.00  0.00           N
ATOM   1723  CD  PRO   116      57.378  47.808  42.836  1.00  0.00           C
ATOM   1724  HD2 PRO   116      57.545  47.849  41.760  1.00  0.00           H
ATOM   1725  HD3 PRO   116      58.079  47.119  43.307  1.00  0.00           H
ATOM   1726  CG  PRO   116      57.821  49.164  43.445  1.00  0.00           C
ATOM   1727  HG2 PRO   116      58.399  49.788  42.763  1.00  0.00           H
ATOM   1728  HG3 PRO   116      58.304  48.888  44.382  1.00  0.00           H
ATOM   1729  CB  PRO   116      56.454  49.810  43.702  1.00  0.00           C
ATOM   1730  HB2 PRO   116      56.068  50.368  42.849  1.00  0.00           H
ATOM   1731  HB3 PRO   116      56.499  50.526  44.522  1.00  0.00           H
ATOM   1732  CA  PRO   116      55.497  48.692  43.984  1.00  0.00           C
ATOM   1733  HA  PRO   116      55.383  48.447  45.040  1.00  0.00           H
ATOM   1734  C   PRO   116      54.146  49.161  43.532  1.00  0.00           C
ATOM   1735  O   PRO   116      53.875  49.016  42.332  1.00  0.00           O
ATOM   1736  N   ASP   117      53.361  49.730  44.424  1.00  0.00           N
ATOM   1737  H   ASP   117      53.665  49.897  45.373  1.00  0.00           H
ATOM   1738  CA  ASP   117      51.931  50.117  44.111  1.00  0.00           C
ATOM   1739  HA  ASP   117      51.486  49.130  43.982  1.00  0.00           H
ATOM   1740  CB  ASP   117      51.280  50.794  45.296  1.00  0.00           C
ATOM   1741  HB2 ASP   117      51.811  51.742  45.370  1.00  0.00           H
ATOM   1742  HB3 ASP   117      50.288  51.049  44.923  1.00  0.00           H
ATOM   1743  CG  ASP   117      51.295  50.059  46.616  1.00  0.00           C
ATOM   1744  OD1 ASP   117      51.689  48.874  46.712  1.00  0.00           O
ATOM   1745  OD2 ASP   117      50.833  50.719  47.638  1.00  0.00           O
ATOM   1746  C   ASP   117      51.852  51.085  42.842  1.00  0.00           C
ATOM   1747  O   ASP   117      50.942  51.056  42.019  1.00  0.00           O
ATOM   1748  N   ASN   118      52.790  51.969  42.588  1.00  0.00           N
ATOM   1749  H   ASN   118      53.509  52.172  43.268  1.00  0.00           H
ATOM   1750  CA  ASN   118      52.893  52.807  41.392  1.00  0.00           C
ATOM   1751  HA  ASN   118      51.889  53.034  41.032  1.00  0.00           H
ATOM   1752  CB  ASN   118      53.478  54.169  41.893  1.00  0.00           C
ATOM   1753  HB2 ASN   118      54.502  53.986  42.222  1.00  0.00           H
ATOM   1754  HB3 ASN   118      53.512  54.840  41.035  1.00  0.00           H
ATOM   1755  CG  ASN   118      52.694  54.878  43.009  1.00  0.00           C
ATOM   1756  OD1 ASN   118      52.893  54.632  44.192  1.00  0.00           O
ATOM   1757  ND2 ASN   118      51.719  55.647  42.565  1.00  0.00           N
ATOM   1758 HD21 ASN   118      51.237  56.173  43.279  1.00  0.00           H
ATOM   1759 HD22 ASN   118      51.434  55.712  41.598  1.00  0.00           H
ATOM   1760  C   ASN   118      53.595  52.135  40.201  1.00  0.00           C
ATOM   1761  O   ASN   118      53.607  52.788  39.177  1.00  0.00           O
ATOM   1762  N   GLY   119      54.246  50.936  40.266  1.00  0.00           N
ATOM   1763  H   GLY   119      54.095  50.396  41.106  1.00  0.00           H
ATOM   1764  CA  GLY   119      54.999  50.340  39.193  1.00  0.00           C
ATOM   1765  HA2 GLY   119      54.702  50.687  38.204  1.00  0.00           H
ATOM   1766  HA3 GLY   119      56.029  50.667  39.340  1.00  0.00           H
ATOM   1767  C   GLY   119      54.965  48.851  39.202  1.00  0.00           C
ATOM   1768  O   GLY   119      55.960  48.147  39.190  1.00  0.00           O
ATOM   1769  N   ALA   120      53.706  48.376  39.257  1.00  0.00           N
ATOM   1770  H   ALA   120      52.966  48.966  39.609  1.00  0.00           H
ATOM   1771  CA  ALA   120      53.378  46.959  39.315  1.00  0.00           C
ATOM   1772  HA  ALA   120      54.002  46.546  40.108  1.00  0.00           H
ATOM   1773  CB  ALA   120      52.025  46.777  39.855  1.00  0.00           C
ATOM   1774  HB1 ALA   120      51.755  45.727  39.963  1.00  0.00           H
ATOM   1775  HB2 ALA   120      52.003  47.347  40.783  1.00  0.00           H
ATOM   1776  HB3 ALA   120      51.296  47.183  39.154  1.00  0.00           H
ATOM   1777  C   ALA   120      53.487  46.261  37.880  1.00  0.00           C
ATOM   1778  O   ALA   120      53.340  46.904  36.821  1.00  0.00           O
ATOM   1779  N   VAL   121      53.822  44.955  37.832  1.00  0.00           N
ATOM   1780  H   VAL   121      53.999  44.468  38.699  1.00  0.00           H
ATOM   1781  CA  VAL   121      53.788  44.210  36.553  1.00  0.00           C
ATOM   1782  HA  VAL   121      53.204  44.790  35.837  1.00  0.00           H
ATOM   1783  CB  VAL   121      55.241  44.023  35.911  1.00  0.00           C
ATOM   1784  HB  VAL   121      55.142  43.411  35.014  1.00  0.00           H
ATOM   1785  CG1 VAL   121      55.926  45.263  35.385  1.00  0.00           C
ATOM   1786 HG11 VAL   121      55.203  45.734  34.720  1.00  0.00           H
ATOM   1787 HG12 VAL   121      56.027  45.867  36.286  1.00  0.00           H
ATOM   1788 HG13 VAL   121      56.879  44.959  34.951  1.00  0.00           H
ATOM   1789  CG2 VAL   121      56.191  43.054  36.573  1.00  0.00           C
ATOM   1790 HG21 VAL   121      55.727  42.094  36.801  1.00  0.00           H
ATOM   1791 HG22 VAL   121      57.031  42.986  35.881  1.00  0.00           H
ATOM   1792 HG23 VAL   121      56.377  43.588  37.505  1.00  0.00           H
ATOM   1793  C   VAL   121      53.010  42.912  36.672  1.00  0.00           C
ATOM   1794  O   VAL   121      53.121  42.270  37.723  1.00  0.00           O
ATOM   1795  N   ALA   122      52.493  42.506  35.541  1.00  0.00           N
ATOM   1796  H   ALA   122      52.541  43.103  34.728  1.00  0.00           H
ATOM   1797  CA  ALA   122      52.056  41.141  35.246  1.00  0.00           C
ATOM   1798  HA  ALA   122      51.844  40.712  36.225  1.00  0.00           H
ATOM   1799  CB  ALA   122      50.710  41.110  34.483  1.00  0.00           C
ATOM   1800  HB1 ALA   122      50.821  41.437  33.449  1.00  0.00           H
ATOM   1801  HB2 ALA   122      50.281  40.108  34.472  1.00  0.00           H
ATOM   1802  HB3 ALA   122      50.000  41.816  34.914  1.00  0.00           H
ATOM   1803  C   ALA   122      53.134  40.266  34.513  1.00  0.00           C
ATOM   1804  O   ALA   122      53.332  40.516  33.363  1.00  0.00           O
ATOM   1805  N   VAL   123      53.717  39.317  35.234  1.00  0.00           N
ATOM   1806  H   VAL   123      53.437  39.339  36.204  1.00  0.00           H
ATOM   1807  CA  VAL   123      54.556  38.361  34.619  1.00  0.00           C
ATOM   1808  HA  VAL   123      54.921  38.854  33.718  1.00  0.00           H
ATOM   1809  CB  VAL   123      55.730  38.111  35.558  1.00  0.00           C
ATOM   1810  HB  VAL   123      55.356  37.706  36.500  1.00  0.00           H
ATOM   1811  CG1 VAL   123      56.647  37.100  34.816  1.00  0.00           C
ATOM   1812 HG11 VAL   123      56.208  36.105  34.742  1.00  0.00           H
ATOM   1813 HG12 VAL   123      56.929  37.516  33.848  1.00  0.00           H
ATOM   1814 HG13 VAL   123      57.528  36.911  35.430  1.00  0.00           H
ATOM   1815  CG2 VAL   123      56.623  39.310  35.864  1.00  0.00           C
ATOM   1816 HG21 VAL   123      56.019  39.924  36.533  1.00  0.00           H
ATOM   1817 HG22 VAL   123      57.502  38.995  36.426  1.00  0.00           H
ATOM   1818 HG23 VAL   123      56.917  39.832  34.954  1.00  0.00           H
ATOM   1819  C   VAL   123      53.847  37.066  34.299  1.00  0.00           C
ATOM   1820  O   VAL   123      53.163  36.422  35.105  1.00  0.00           O
ATOM   1821  N   LEU   124      53.839  36.685  33.000  1.00  0.00           N
ATOM   1822  H   LEU   124      54.446  37.103  32.309  1.00  0.00           H
ATOM   1823  CA  LEU   124      53.048  35.554  32.438  1.00  0.00           C
ATOM   1824  HA  LEU   124      52.312  35.296  33.200  1.00  0.00           H
ATOM   1825  CB  LEU   124      52.496  35.848  31.051  1.00  0.00           C
ATOM   1826  HB2 LEU   124      53.331  35.966  30.361  1.00  0.00           H
ATOM   1827  HB3 LEU   124      52.037  34.874  30.877  1.00  0.00           H
ATOM   1828  CG  LEU   124      51.376  36.924  30.981  1.00  0.00           C
ATOM   1829  HG  LEU   124      50.848  36.918  31.935  1.00  0.00           H
ATOM   1830  CD1 LEU   124      51.835  38.361  30.812  1.00  0.00           C
ATOM   1831 HD11 LEU   124      52.327  38.488  29.848  1.00  0.00           H
ATOM   1832 HD12 LEU   124      50.986  39.007  31.038  1.00  0.00           H
ATOM   1833 HD13 LEU   124      52.678  38.535  31.481  1.00  0.00           H
ATOM   1834  CD2 LEU   124      50.260  36.559  29.914  1.00  0.00           C
ATOM   1835 HD21 LEU   124      49.588  37.404  29.766  1.00  0.00           H
ATOM   1836 HD22 LEU   124      50.621  36.476  28.889  1.00  0.00           H
ATOM   1837 HD23 LEU   124      49.712  35.641  30.126  1.00  0.00           H
ATOM   1838  C   LEU   124      53.933  34.252  32.431  1.00  0.00           C
ATOM   1839  O   LEU   124      55.077  34.247  32.005  1.00  0.00           O
ATOM   1840  N   LYS   125      53.353  33.143  32.905  1.00  0.00           N
ATOM   1841  H   LYS   125      52.503  33.155  33.451  1.00  0.00           H
ATOM   1842  CA  LYS   125      54.076  31.816  32.970  1.00  0.00           C
ATOM   1843  HA  LYS   125      54.960  31.861  32.335  1.00  0.00           H
ATOM   1844  CB  LYS   125      54.473  31.375  34.423  1.00  0.00           C
ATOM   1845  HB2 LYS   125      53.580  31.322  35.045  1.00  0.00           H
ATOM   1846  HB3 LYS   125      54.962  30.400  34.398  1.00  0.00           H
ATOM   1847  CG  LYS   125      55.473  32.382  34.960  1.00  0.00           C
ATOM   1848  HG2 LYS   125      56.332  32.491  34.298  1.00  0.00           H
ATOM   1849  HG3 LYS   125      54.903  33.311  34.945  1.00  0.00           H
ATOM   1850  CD  LYS   125      56.002  32.033  36.310  1.00  0.00           C
ATOM   1851  HD2 LYS   125      56.622  32.854  36.669  1.00  0.00           H
ATOM   1852  HD3 LYS   125      55.143  31.925  36.973  1.00  0.00           H
ATOM   1853  CE  LYS   125      56.789  30.706  36.381  1.00  0.00           C
ATOM   1854  HE2 LYS   125      55.967  29.995  36.462  1.00  0.00           H
ATOM   1855  HE3 LYS   125      57.325  30.591  35.440  1.00  0.00           H
ATOM   1856  NZ  LYS   125      57.849  30.632  37.509  1.00  0.00           N
ATOM   1857  HZ1 LYS   125      58.652  31.179  37.233  1.00  0.00           H
ATOM   1858  HZ2 LYS   125      57.517  30.925  38.417  1.00  0.00           H
ATOM   1859  HZ3 LYS   125      58.136  29.675  37.656  1.00  0.00           H
ATOM   1860  C   LYS   125      53.237  30.771  32.270  1.00  0.00           C
ATOM   1861  O   LYS   125      52.043  30.719  32.321  1.00  0.00           O
ATOM   1862  N   TYR   126      53.923  29.986  31.472  1.00  0.00           N
ATOM   1863  H   TYR   126      54.919  30.052  31.322  1.00  0.00           H
ATOM   1864  CA  TYR   126      53.385  28.990  30.646  1.00  0.00           C
ATOM   1865  HA  TYR   126      52.554  28.548  31.196  1.00  0.00           H
ATOM   1866  CB  TYR   126      53.018  29.591  29.308  1.00  0.00           C
ATOM   1867  HB2 TYR   126      52.353  30.444  29.449  1.00  0.00           H
ATOM   1868  HB3 TYR   126      53.925  29.977  28.843  1.00  0.00           H
ATOM   1869  CG  TYR   126      52.459  28.599  28.326  1.00  0.00           C
ATOM   1870  CD1 TYR   126      53.051  28.202  27.125  1.00  0.00           C
ATOM   1871  HD1 TYR   126      53.889  28.760  26.733  1.00  0.00           H
ATOM   1872  CE1 TYR   126      52.306  27.377  26.258  1.00  0.00           C
ATOM   1873  HE1 TYR   126      52.664  27.169  25.259  1.00  0.00           H
ATOM   1874  CZ  TYR   126      51.003  26.871  26.620  1.00  0.00           C
ATOM   1875  OH  TYR   126      50.265  26.099  25.738  1.00  0.00           O
ATOM   1876  HH  TYR   126      49.330  26.027  25.942  1.00  0.00           H
ATOM   1877  CE2 TYR   126      50.521  27.139  27.910  1.00  0.00           C
ATOM   1878  HE2 TYR   126      49.654  26.594  28.251  1.00  0.00           H
ATOM   1879  CD2 TYR   126      51.249  27.953  28.751  1.00  0.00           C
ATOM   1880  HD2 TYR   126      50.909  28.226  29.740  1.00  0.00           H
ATOM   1881  C   TYR   126      54.545  28.009  30.553  1.00  0.00           C
ATOM   1882  O   TYR   126      55.719  28.370  30.475  1.00  0.00           O
ATOM   1883  N   ASN   127      54.157  26.754  30.649  1.00  0.00           N
ATOM   1884  H   ASN   127      53.167  26.553  30.668  1.00  0.00           H
ATOM   1885  CA  ASN   127      55.059  25.562  30.759  1.00  0.00           C
ATOM   1886  HA  ASN   127      54.436  24.712  31.034  1.00  0.00           H
ATOM   1887  CB  ASN   127      55.775  25.376  29.415  1.00  0.00           C
ATOM   1888  HB2 ASN   127      56.248  26.275  29.020  1.00  0.00           H
ATOM   1889  HB3 ASN   127      56.492  24.555  29.444  1.00  0.00           H
ATOM   1890  CG  ASN   127      54.856  24.848  28.305  1.00  0.00           C
ATOM   1891  OD1 ASN   127      54.137  23.906  28.572  1.00  0.00           O
ATOM   1892  ND2 ASN   127      54.771  25.392  27.133  1.00  0.00           N
ATOM   1893 HD21 ASN   127      54.176  24.884  26.495  1.00  0.00           H
ATOM   1894 HD22 ASN   127      55.370  26.108  26.745  1.00  0.00           H
ATOM   1895  C   ASN   127      56.048  25.722  31.892  1.00  0.00           C
ATOM   1896  O   ASN   127      57.225  25.359  31.830  1.00  0.00           O
ATOM   1897  N   GLY   128      55.621  26.390  32.933  1.00  0.00           N
ATOM   1898  H   GLY   128      54.671  26.733  32.919  1.00  0.00           H
ATOM   1899  CA  GLY   128      56.426  26.619  34.180  1.00  0.00           C
ATOM   1900  HA2 GLY   128      55.775  26.833  35.028  1.00  0.00           H
ATOM   1901  HA3 GLY   128      56.928  25.655  34.273  1.00  0.00           H
ATOM   1902  C   GLY   128      57.503  27.726  34.163  1.00  0.00           C
ATOM   1903  O   GLY   128      58.218  27.959  35.142  1.00  0.00           O
ATOM   1904  N   ILE   129      57.625  28.515  33.151  1.00  0.00           N
ATOM   1905  H   ILE   129      57.051  28.417  32.325  1.00  0.00           H
ATOM   1906  CA  ILE   129      58.714  29.468  32.901  1.00  0.00           C
ATOM   1907  HA  ILE   129      59.323  29.547  33.801  1.00  0.00           H
ATOM   1908  CB  ILE   129      59.712  28.927  31.904  1.00  0.00           C
ATOM   1909  HB  ILE   129      60.418  29.746  31.763  1.00  0.00           H
ATOM   1910  CG2 ILE   129      60.429  27.709  32.550  1.00  0.00           C
ATOM   1911 HG21 ILE   129      61.483  27.584  32.300  1.00  0.00           H
ATOM   1912 HG22 ILE   129      60.366  27.861  33.627  1.00  0.00           H
ATOM   1913 HG23 ILE   129      59.755  26.859  32.453  1.00  0.00           H
ATOM   1914  CG1 ILE   129      59.002  28.460  30.574  1.00  0.00           C
ATOM   1915 HG12 ILE   129      58.316  27.681  30.905  1.00  0.00           H
ATOM   1916 HG13 ILE   129      58.460  29.296  30.135  1.00  0.00           H
ATOM   1917  CD1 ILE   129      60.007  27.915  29.575  1.00  0.00           C
ATOM   1918 HD11 ILE   129      60.801  28.611  29.302  1.00  0.00           H
ATOM   1919 HD12 ILE   129      60.576  27.042  29.894  1.00  0.00           H
ATOM   1920 HD13 ILE   129      59.439  27.670  28.678  1.00  0.00           H
ATOM   1921  C   ILE   129      58.231  30.859  32.475  1.00  0.00           C
ATOM   1922  O   ILE   129      57.145  30.992  31.898  1.00  0.00           O
ATOM   1923  N   ILE   130      58.967  31.961  32.653  1.00  0.00           N
ATOM   1924  H   ILE   130      59.903  31.860  33.019  1.00  0.00           H
ATOM   1925  CA  ILE   130      58.557  33.369  32.263  1.00  0.00           C
ATOM   1926  HA  ILE   130      57.601  33.597  32.734  1.00  0.00           H
ATOM   1927  CB  ILE   130      59.498  34.497  32.736  1.00  0.00           C
ATOM   1928  HB  ILE   130      60.429  34.429  32.173  1.00  0.00           H
ATOM   1929  CG2 ILE   130      58.927  35.835  32.297  1.00  0.00           C
ATOM   1930 HG21 ILE   130      57.934  35.941  32.731  1.00  0.00           H
ATOM   1931 HG22 ILE   130      59.655  36.572  32.636  1.00  0.00           H
ATOM   1932 HG23 ILE   130      58.815  35.854  31.212  1.00  0.00           H
ATOM   1933  CG1 ILE   130      59.696  34.588  34.243  1.00  0.00           C
ATOM   1934 HG12 ILE   130      58.791  34.932  34.743  1.00  0.00           H
ATOM   1935 HG13 ILE   130      59.979  33.609  34.629  1.00  0.00           H
ATOM   1936  CD1 ILE   130      60.915  35.400  34.764  1.00  0.00           C
ATOM   1937 HD11 ILE   130      60.739  36.464  34.913  1.00  0.00           H
ATOM   1938 HD12 ILE   130      61.178  35.072  35.770  1.00  0.00           H
ATOM   1939 HD13 ILE   130      61.809  35.248  34.159  1.00  0.00           H
ATOM   1940  C   ILE   130      58.383  33.418  30.763  1.00  0.00           C
ATOM   1941  O   ILE   130      59.308  32.917  30.148  1.00  0.00           O
ATOM   1942  N   THR   131      57.160  33.615  30.250  1.00  0.00           N
ATOM   1943  H   THR   131      56.415  33.865  30.885  1.00  0.00           H
ATOM   1944  CA  THR   131      56.815  33.526  28.805  1.00  0.00           C
ATOM   1945  HA  THR   131      57.648  33.093  28.250  1.00  0.00           H
ATOM   1946  CB  THR   131      55.541  32.573  28.585  1.00  0.00           C
ATOM   1947  HB  THR   131      54.676  32.972  29.114  1.00  0.00           H
ATOM   1948  CG2 THR   131      55.154  32.308  27.075  1.00  0.00           C
ATOM   1949 HG21 THR   131      54.485  31.473  26.862  1.00  0.00           H
ATOM   1950 HG22 THR   131      54.721  33.249  26.738  1.00  0.00           H
ATOM   1951 HG23 THR   131      56.104  32.197  26.553  1.00  0.00           H
ATOM   1952  OG1 THR   131      55.867  31.355  29.112  1.00  0.00           O
ATOM   1953  HG1 THR   131      56.408  31.638  29.853  1.00  0.00           H
ATOM   1954  C   THR   131      56.616  34.945  28.254  1.00  0.00           C
ATOM   1955  O   THR   131      57.054  35.330  27.197  1.00  0.00           O
ATOM   1956  N   ASP   132      55.889  35.811  29.067  1.00  0.00           N
ATOM   1957  H   ASP   132      55.541  35.426  29.934  1.00  0.00           H
ATOM   1958  CA  ASP   132      55.590  37.186  28.707  1.00  0.00           C
ATOM   1959  HA  ASP   132      56.385  37.582  28.076  1.00  0.00           H
ATOM   1960  CB  ASP   132      54.227  37.184  27.871  1.00  0.00           C
ATOM   1961  HB2 ASP   132      54.089  36.238  27.347  1.00  0.00           H
ATOM   1962  HB3 ASP   132      53.352  37.191  28.521  1.00  0.00           H
ATOM   1963  CG  ASP   132      54.207  38.376  26.854  1.00  0.00           C
ATOM   1964  OD1 ASP   132      55.113  39.206  26.873  1.00  0.00           O
ATOM   1965  OD2 ASP   132      53.342  38.436  25.954  1.00  0.00           O
ATOM   1966  C   ASP   132      55.479  38.040  30.016  1.00  0.00           C
ATOM   1967  O   ASP   132      55.619  37.575  31.107  1.00  0.00           O
ATOM   1968  N   THR   133      55.544  39.372  29.848  1.00  0.00           N
ATOM   1969  H   THR   133      55.678  39.724  28.911  1.00  0.00           H
ATOM   1970  CA  THR   133      55.332  40.391  30.875  1.00  0.00           C
ATOM   1971  HA  THR   133      54.781  39.918  31.686  1.00  0.00           H
ATOM   1972  CB  THR   133      56.702  40.736  31.452  1.00  0.00           C
ATOM   1973  HB  THR   133      57.483  40.925  30.716  1.00  0.00           H
ATOM   1974  CG2 THR   133      56.596  41.927  32.422  1.00  0.00           C
ATOM   1975 HG21 THR   133      56.169  42.813  31.951  1.00  0.00           H
ATOM   1976 HG22 THR   133      56.025  41.699  33.321  1.00  0.00           H
ATOM   1977 HG23 THR   133      57.595  42.180  32.777  1.00  0.00           H
ATOM   1978  OG1 THR   133      57.089  39.667  32.288  1.00  0.00           O
ATOM   1979  HG1 THR   133      56.773  38.842  31.913  1.00  0.00           H
ATOM   1980  C   THR   133      54.453  41.579  30.307  1.00  0.00           C
ATOM   1981  O   THR   133      54.841  42.170  29.297  1.00  0.00           O
ATOM   1982  N   ILE   134      53.403  42.002  31.035  1.00  0.00           N
ATOM   1983  H   ILE   134      53.331  41.458  31.883  1.00  0.00           H
ATOM   1984  CA  ILE   134      52.646  43.304  30.827  1.00  0.00           C
ATOM   1985  HA  ILE   134      53.101  43.844  29.996  1.00  0.00           H
ATOM   1986  CB  ILE   134      51.189  42.855  30.525  1.00  0.00           C
ATOM   1987  HB  ILE   134      50.788  42.097  31.199  1.00  0.00           H
ATOM   1988  CG2 ILE   134      50.188  44.030  30.640  1.00  0.00           C
ATOM   1989 HG21 ILE   134      49.188  43.653  30.423  1.00  0.00           H
ATOM   1990 HG22 ILE   134      50.127  44.345  31.681  1.00  0.00           H
ATOM   1991 HG23 ILE   134      50.276  44.849  29.926  1.00  0.00           H
ATOM   1992  CG1 ILE   134      51.126  42.244  29.115  1.00  0.00           C
ATOM   1993 HG12 ILE   134      51.760  41.362  29.203  1.00  0.00           H
ATOM   1994 HG13 ILE   134      50.105  41.898  28.955  1.00  0.00           H
ATOM   1995  CD1 ILE   134      51.463  43.060  27.830  1.00  0.00           C
ATOM   1996 HD11 ILE   134      50.996  42.655  26.932  1.00  0.00           H
ATOM   1997 HD12 ILE   134      50.852  43.958  27.924  1.00  0.00           H
ATOM   1998 HD13 ILE   134      52.536  43.241  27.759  1.00  0.00           H
ATOM   1999  C   ILE   134      52.899  44.234  32.042  1.00  0.00           C
ATOM   2000  O   ILE   134      53.142  43.790  33.134  1.00  0.00           O
ATOM   2001  N   LYS   135      52.836  45.567  31.833  1.00  0.00           N
ATOM   2002  H   LYS   135      52.508  45.828  30.914  1.00  0.00           H
ATOM   2003  CA  LYS   135      53.129  46.681  32.744  1.00  0.00           C
ATOM   2004  HA  LYS   135      53.602  46.256  33.629  1.00  0.00           H
ATOM   2005  CB  LYS   135      54.036  47.700  32.019  1.00  0.00           C
ATOM   2006  HB2 LYS   135      53.695  47.778  30.987  1.00  0.00           H
ATOM   2007  HB3 LYS   135      53.987  48.608  32.622  1.00  0.00           H
ATOM   2008  CG  LYS   135      55.501  47.257  31.967  1.00  0.00           C
ATOM   2009  HG2 LYS   135      55.760  47.045  33.005  1.00  0.00           H
ATOM   2010  HG3 LYS   135      55.448  46.329  31.397  1.00  0.00           H
ATOM   2011  CD  LYS   135      56.440  48.275  31.330  1.00  0.00           C
ATOM   2012  HD2 LYS   135      56.152  48.484  30.300  1.00  0.00           H
ATOM   2013  HD3 LYS   135      56.351  49.249  31.813  1.00  0.00           H
ATOM   2014  CE  LYS   135      57.909  48.005  31.253  1.00  0.00           C
ATOM   2015  HE2 LYS   135      58.267  48.204  32.263  1.00  0.00           H
ATOM   2016  HE3 LYS   135      58.007  46.945  31.018  1.00  0.00           H
ATOM   2017  NZ  LYS   135      58.646  48.830  30.303  1.00  0.00           N
ATOM   2018  HZ1 LYS   135      58.289  49.772  30.364  1.00  0.00           H
ATOM   2019  HZ2 LYS   135      59.623  48.885  30.549  1.00  0.00           H
ATOM   2020  HZ3 LYS   135      58.510  48.610  29.326  1.00  0.00           H
ATOM   2021  C   LYS   135      51.887  47.516  33.227  1.00  0.00           C
ATOM   2022  O   LYS   135      50.815  47.452  32.636  1.00  0.00           O
ATOM   2023  N   SER   136      52.159  48.256  34.333  1.00  0.00           N
ATOM   2024  H   SER   136      53.015  48.011  34.808  1.00  0.00           H
ATOM   2025  CA  SER   136      51.371  49.328  34.894  1.00  0.00           C
ATOM   2026  HA  SER   136      50.320  49.051  34.977  1.00  0.00           H
ATOM   2027  CB  SER   136      51.799  49.649  36.247  1.00  0.00           C
ATOM   2028  HB2 SER   136      51.729  48.809  36.938  1.00  0.00           H
ATOM   2029  HB3 SER   136      52.856  49.907  36.186  1.00  0.00           H
ATOM   2030  OG  SER   136      51.077  50.728  36.759  1.00  0.00           O
ATOM   2031  HG  SER   136      50.152  50.811  36.516  1.00  0.00           H
ATOM   2032  C   SER   136      51.529  50.534  33.922  1.00  0.00           C
ATOM   2033  O   SER   136      52.626  50.825  33.337  1.00  0.00           O
ATOM   2034  N   TRP   137      50.415  51.238  33.773  1.00  0.00           N
ATOM   2035  H   TRP   137      49.587  50.859  34.208  1.00  0.00           H
ATOM   2036  CA  TRP   137      50.301  52.323  32.723  1.00  0.00           C
ATOM   2037  HA  TRP   137      51.298  52.740  32.574  1.00  0.00           H
ATOM   2038  CB  TRP   137      49.755  51.773  31.456  1.00  0.00           C
ATOM   2039  HB2 TRP   137      49.834  52.560  30.705  1.00  0.00           H
ATOM   2040  HB3 TRP   137      50.415  50.956  31.163  1.00  0.00           H
ATOM   2041  CG  TRP   137      48.317  51.381  31.446  1.00  0.00           C
ATOM   2042  CD1 TRP   137      47.420  52.261  30.996  1.00  0.00           C
ATOM   2043  HD1 TRP   137      47.672  53.229  30.590  1.00  0.00           H
ATOM   2044  NE1 TRP   137      46.193  51.637  30.892  1.00  0.00           N
ATOM   2045  HE1 TRP   137      45.427  52.041  30.372  1.00  0.00           H
ATOM   2046  CE2 TRP   137      46.141  50.447  31.613  1.00  0.00           C
ATOM   2047  CZ2 TRP   137      45.159  49.536  31.875  1.00  0.00           C
ATOM   2048  HZ2 TRP   137      44.119  49.648  31.608  1.00  0.00           H
ATOM   2049  CH2 TRP   137      45.481  48.313  32.409  1.00  0.00           C
ATOM   2050  HH2 TRP   137      44.659  47.634  32.577  1.00  0.00           H
ATOM   2051  CZ3 TRP   137      46.787  48.042  32.772  1.00  0.00           C
ATOM   2052  HZ3 TRP   137      47.021  47.153  33.338  1.00  0.00           H
ATOM   2053  CE3 TRP   137      47.778  49.002  32.557  1.00  0.00           C
ATOM   2054  HE3 TRP   137      48.741  48.766  32.984  1.00  0.00           H
ATOM   2055  CD2 TRP   137      47.513  50.234  31.980  1.00  0.00           C
ATOM   2056  C   TRP   137      49.408  53.520  33.194  1.00  0.00           C
ATOM   2057  O   TRP   137      49.722  54.652  32.868  1.00  0.00           O
ATOM   2058  N   ARG   138      48.552  53.299  34.201  1.00  0.00           N
ATOM   2059  H   ARG   138      48.218  52.357  34.346  1.00  0.00           H
ATOM   2060  CA  ARG   138      47.932  54.355  35.075  1.00  0.00           C
ATOM   2061  HA  ARG   138      47.876  55.287  34.512  1.00  0.00           H
ATOM   2062  CB  ARG   138      46.521  53.808  35.500  1.00  0.00           C
ATOM   2063  HB2 ARG   138      46.412  52.813  35.069  1.00  0.00           H
ATOM   2064  HB3 ARG   138      46.571  53.812  36.590  1.00  0.00           H
ATOM   2065  CG  ARG   138      45.366  54.712  34.905  1.00  0.00           C
ATOM   2066  HG2 ARG   138      45.472  54.626  33.824  1.00  0.00           H
ATOM   2067  HG3 ARG   138      44.424  54.208  35.119  1.00  0.00           H
ATOM   2068  CD  ARG   138      45.267  56.159  35.442  1.00  0.00           C
ATOM   2069  HD2 ARG   138      44.213  56.434  35.428  1.00  0.00           H
ATOM   2070  HD3 ARG   138      45.725  56.222  36.429  1.00  0.00           H
ATOM   2071  NE  ARG   138      46.082  56.981  34.538  1.00  0.00           N
ATOM   2072  HE  ARG   138      46.898  57.357  34.999  1.00  0.00           H
ATOM   2073  CZ  ARG   138      45.757  57.527  33.398  1.00  0.00           C
ATOM   2074  NH1 ARG   138      44.611  57.243  32.822  1.00  0.00           N
ATOM   2075 HH11 ARG   138      43.999  56.691  33.407  1.00  0.00           H
ATOM   2076 HH12 ARG   138      44.429  57.535  31.873  1.00  0.00           H
ATOM   2077  NH2 ARG   138      46.612  58.387  32.899  1.00  0.00           N
ATOM   2078 HH21 ARG   138      47.363  58.664  33.514  1.00  0.00           H
ATOM   2079 HH22 ARG   138      46.234  58.868  32.094  1.00  0.00           H
ATOM   2080  C   ARG   138      48.819  54.653  36.261  1.00  0.00           C
ATOM   2081  O   ARG   138      48.792  55.716  36.852  1.00  0.00           O
ATOM   2082  N   ASN   139      49.663  53.672  36.658  1.00  0.00           N
ATOM   2083  H   ASN   139      49.623  52.788  36.172  1.00  0.00           H
ATOM   2084  CA  ASN   139      50.549  53.819  37.752  1.00  0.00           C
ATOM   2085  HA  ASN   139      51.123  52.902  37.871  1.00  0.00           H
ATOM   2086  CB  ASN   139      51.728  54.819  37.381  1.00  0.00           C
ATOM   2087  HB2 ASN   139      51.233  55.780  37.241  1.00  0.00           H
ATOM   2088  HB3 ASN   139      52.388  54.869  38.246  1.00  0.00           H
ATOM   2089  CG  ASN   139      52.445  54.466  36.058  1.00  0.00           C
ATOM   2090  OD1 ASN   139      51.990  54.973  35.025  1.00  0.00           O
ATOM   2091  ND2 ASN   139      53.441  53.585  35.998  1.00  0.00           N
ATOM   2092 HD21 ASN   139      53.836  53.306  35.111  1.00  0.00           H
ATOM   2093 HD22 ASN   139      53.727  53.170  36.873  1.00  0.00           H
ATOM   2094  C   ASN   139      49.822  54.097  39.007  1.00  0.00           C
ATOM   2095  O   ASN   139      50.343  54.824  39.879  1.00  0.00           O
ATOM   2096  N   ASN   140      48.785  53.229  39.332  1.00  0.00           N
ATOM   2097  H   ASN   140      48.513  52.635  38.563  1.00  0.00           H
ATOM   2098  CA  ASN   140      48.323  52.893  40.702  1.00  0.00           C
ATOM   2099  HA  ASN   140      49.115  52.867  41.450  1.00  0.00           H
ATOM   2100  CB  ASN   140      47.417  53.966  41.104  1.00  0.00           C
ATOM   2101  HB2 ASN   140      47.913  54.936  41.094  1.00  0.00           H
ATOM   2102  HB3 ASN   140      46.572  54.043  40.420  1.00  0.00           H
ATOM   2103  CG  ASN   140      46.918  53.630  42.496  1.00  0.00           C
ATOM   2104  OD1 ASN   140      47.243  54.314  43.450  1.00  0.00           O
ATOM   2105  ND2 ASN   140      45.823  52.940  42.761  1.00  0.00           N
ATOM   2106 HD21 ASN   140      45.496  52.948  43.717  1.00  0.00           H
ATOM   2107 HD22 ASN   140      45.429  52.347  42.045  1.00  0.00           H
ATOM   2108  C   ASN   140      47.662  51.559  40.720  1.00  0.00           C
ATOM   2109  O   ASN   140      46.468  51.371  40.455  1.00  0.00           O
ATOM   2110  N   ILE   141      48.394  50.491  41.044  1.00  0.00           N
ATOM   2111  H   ILE   141      49.333  50.718  41.339  1.00  0.00           H
ATOM   2112  CA  ILE   141      48.045  49.113  41.316  1.00  0.00           C
ATOM   2113  HA  ILE   141      48.949  48.558  41.571  1.00  0.00           H
ATOM   2114  CB  ILE   141      47.164  49.101  42.640  1.00  0.00           C
ATOM   2115  HB  ILE   141      46.357  49.813  42.464  1.00  0.00           H
ATOM   2116  CG2 ILE   141      46.543  47.685  42.952  1.00  0.00           C
ATOM   2117 HG21 ILE   141      46.002  47.772  43.894  1.00  0.00           H
ATOM   2118 HG22 ILE   141      45.921  47.327  42.130  1.00  0.00           H
ATOM   2119 HG23 ILE   141      47.309  46.922  43.093  1.00  0.00           H
ATOM   2120  CG1 ILE   141      47.921  49.684  43.865  1.00  0.00           C
ATOM   2121 HG12 ILE   141      48.651  48.976  44.258  1.00  0.00           H
ATOM   2122 HG13 ILE   141      48.507  50.543  43.536  1.00  0.00           H
ATOM   2123  CD1 ILE   141      47.015  50.108  45.001  1.00  0.00           C
ATOM   2124 HD11 ILE   141      46.867  49.212  45.602  1.00  0.00           H
ATOM   2125 HD12 ILE   141      47.521  50.752  45.721  1.00  0.00           H
ATOM   2126 HD13 ILE   141      46.023  50.418  44.672  1.00  0.00           H
ATOM   2127  C   ILE   141      47.457  48.412  40.088  1.00  0.00           C
ATOM   2128  O   ILE   141      46.264  48.439  39.771  1.00  0.00           O
ATOM   2129  N   LEU   142      48.330  47.772  39.364  1.00  0.00           N
ATOM   2130  H   LEU   142      49.305  47.908  39.593  1.00  0.00           H
ATOM   2131  CA  LEU   142      47.890  46.807  38.377  1.00  0.00           C
ATOM   2132  HA  LEU   142      47.140  47.251  37.721  1.00  0.00           H
ATOM   2133  CB  LEU   142      49.201  46.429  37.645  1.00  0.00           C
ATOM   2134  HB2 LEU   142      49.746  47.290  37.258  1.00  0.00           H
ATOM   2135  HB3 LEU   142      49.811  45.889  38.369  1.00  0.00           H
ATOM   2136  CG  LEU   142      49.131  45.441  36.445  1.00  0.00           C
ATOM   2137  HG  LEU   142      48.624  44.524  36.748  1.00  0.00           H
ATOM   2138  CD1 LEU   142      48.208  45.860  35.313  1.00  0.00           C
ATOM   2139 HD11 LEU   142      48.480  46.867  34.996  1.00  0.00           H
ATOM   2140 HD12 LEU   142      48.311  45.127  34.511  1.00  0.00           H
ATOM   2141 HD13 LEU   142      47.217  45.856  35.766  1.00  0.00           H
ATOM   2142  CD2 LEU   142      50.536  45.233  35.914  1.00  0.00           C
ATOM   2143 HD21 LEU   142      51.113  44.715  36.681  1.00  0.00           H
ATOM   2144 HD22 LEU   142      50.481  44.456  35.152  1.00  0.00           H
ATOM   2145 HD23 LEU   142      51.030  46.149  35.590  1.00  0.00           H
ATOM   2146  C   LEU   142      47.188  45.684  39.130  1.00  0.00           C
ATOM   2147  O   LEU   142      47.821  45.061  39.989  1.00  0.00           O
ATOM   2148  N   ARG   143      46.013  45.248  38.743  1.00  0.00           N
ATOM   2149  H   ARG   143      45.540  45.665  37.954  1.00  0.00           H
ATOM   2150  CA  ARG   143      45.333  44.087  39.281  1.00  0.00           C
ATOM   2151  HA  ARG   143      46.005  43.361  39.737  1.00  0.00           H
ATOM   2152  CB  ARG   143      44.474  44.472  40.500  1.00  0.00           C
ATOM   2153  HB2 ARG   143      44.138  43.568  41.008  1.00  0.00           H
ATOM   2154  HB3 ARG   143      45.037  44.913  41.322  1.00  0.00           H
ATOM   2155  CG  ARG   143      43.186  45.326  40.232  1.00  0.00           C
ATOM   2156  HG2 ARG   143      42.530  44.837  39.513  1.00  0.00           H
ATOM   2157  HG3 ARG   143      42.571  45.347  41.132  1.00  0.00           H
ATOM   2158  CD  ARG   143      43.629  46.759  39.938  1.00  0.00           C
ATOM   2159  HD2 ARG   143      44.532  47.020  40.490  1.00  0.00           H
ATOM   2160  HD3 ARG   143      43.951  46.816  38.899  1.00  0.00           H
ATOM   2161  NE  ARG   143      42.532  47.697  40.178  1.00  0.00           N
ATOM   2162  HE  ARG   143      41.627  47.352  40.465  1.00  0.00           H
ATOM   2163  CZ  ARG   143      42.612  49.016  40.147  1.00  0.00           C
ATOM   2164  NH1 ARG   143      41.563  49.695  40.513  1.00  0.00           N
ATOM   2165 HH11 ARG   143      40.809  49.220  40.990  1.00  0.00           H
ATOM   2166 HH12 ARG   143      41.482  50.695  40.402  1.00  0.00           H
ATOM   2167  NH2 ARG   143      43.760  49.562  39.946  1.00  0.00           N
ATOM   2168 HH21 ARG   143      44.572  48.966  39.858  1.00  0.00           H
ATOM   2169 HH22 ARG   143      43.960  50.541  40.098  1.00  0.00           H
ATOM   2170  C   ARG   143      44.577  43.277  38.289  1.00  0.00           C
ATOM   2171  O   ARG   143      43.932  43.778  37.358  1.00  0.00           O
ATOM   2172  N   THR   144      44.699  41.994  38.377  1.00  0.00           N
ATOM   2173  H   THR   144      45.262  41.743  39.177  1.00  0.00           H
ATOM   2174  CA  THR   144      43.963  40.959  37.662  1.00  0.00           C
ATOM   2175  HA  THR   144      43.512  41.291  36.727  1.00  0.00           H
ATOM   2176  CB  THR   144      44.881  39.881  37.046  1.00  0.00           C
ATOM   2177  HB  THR   144      45.588  40.509  36.505  1.00  0.00           H
ATOM   2178  CG2 THR   144      45.487  38.919  38.080  1.00  0.00           C
ATOM   2179 HG21 THR   144      46.191  39.395  38.763  1.00  0.00           H
ATOM   2180 HG22 THR   144      44.675  38.395  38.585  1.00  0.00           H
ATOM   2181 HG23 THR   144      46.208  38.313  37.531  1.00  0.00           H
ATOM   2182  OG1 THR   144      44.051  39.057  36.149  1.00  0.00           O
ATOM   2183  HG1 THR   144      44.307  38.990  35.226  1.00  0.00           H
ATOM   2184  C   THR   144      42.803  40.366  38.506  1.00  0.00           C
ATOM   2185  O   THR   144      42.332  41.085  39.416  1.00  0.00           O
ATOM   2186  N   GLN   145      42.260  39.137  38.190  1.00  0.00           N
ATOM   2187  H   GLN   145      42.681  38.610  37.438  1.00  0.00           H
ATOM   2188  CA  GLN   145      40.945  38.746  38.508  1.00  0.00           C
ATOM   2189  HA  GLN   145      40.180  39.521  38.457  1.00  0.00           H
ATOM   2190  CB  GLN   145      40.536  37.680  37.470  1.00  0.00           C
ATOM   2191  HB2 GLN   145      41.182  36.813  37.607  1.00  0.00           H
ATOM   2192  HB3 GLN   145      39.584  37.216  37.728  1.00  0.00           H
ATOM   2193  CG  GLN   145      40.455  38.184  36.022  1.00  0.00           C
ATOM   2194  HG2 GLN   145      39.593  38.841  35.907  1.00  0.00           H
ATOM   2195  HG3 GLN   145      41.306  38.718  35.600  1.00  0.00           H
ATOM   2196  CD  GLN   145      40.095  37.177  34.955  1.00  0.00           C
ATOM   2197  OE1 GLN   145      40.852  36.936  33.973  1.00  0.00           O
ATOM   2198  NE2 GLN   145      38.955  36.512  35.020  1.00  0.00           N
ATOM   2199 HE21 GLN   145      38.285  36.738  35.741  1.00  0.00           H
ATOM   2200 HE22 GLN   145      38.722  35.801  34.340  1.00  0.00           H
ATOM   2201  C   GLN   145      40.785  38.158  39.879  1.00  0.00           C
ATOM   2202  O   GLN   145      39.658  38.203  40.379  1.00  0.00           O
ATOM   2203  N   GLU   146      41.759  37.453  40.484  1.00  0.00           N
ATOM   2204  H   GLU   146      42.655  37.430  40.018  1.00  0.00           H
ATOM   2205  CA  GLU   146      41.538  36.471  41.595  1.00  0.00           C
ATOM   2206  HA  GLU   146      42.467  35.911  41.699  1.00  0.00           H
ATOM   2207  CB  GLU   146      41.248  37.265  42.902  1.00  0.00           C
ATOM   2208  HB2 GLU   146      40.208  37.590  42.882  1.00  0.00           H
ATOM   2209  HB3 GLU   146      41.408  36.545  43.704  1.00  0.00           H
ATOM   2210  CG  GLU   146      42.203  38.477  43.165  1.00  0.00           C
ATOM   2211  HG2 GLU   146      41.742  39.344  42.691  1.00  0.00           H
ATOM   2212  HG3 GLU   146      42.168  38.682  44.236  1.00  0.00           H
ATOM   2213  CD  GLU   146      43.664  38.219  42.802  1.00  0.00           C
ATOM   2214  OE1 GLU   146      44.153  37.177  43.359  1.00  0.00           O
ATOM   2215  OE2 GLU   146      44.274  38.996  42.034  1.00  0.00           O
ATOM   2216  C   GLU   146      40.432  35.450  41.260  1.00  0.00           C
ATOM   2217  O   GLU   146      39.585  35.117  42.114  1.00  0.00           O
ATOM   2218  N   SER   147      40.346  35.054  39.959  1.00  0.00           N
ATOM   2219  H   SER   147      40.945  35.550  39.316  1.00  0.00           H
ATOM   2220  CA  SER   147      39.486  33.937  39.508  1.00  0.00           C
ATOM   2221  HA  SER   147      39.547  33.183  40.293  1.00  0.00           H
ATOM   2222  CB  SER   147      38.097  34.495  39.264  1.00  0.00           C
ATOM   2223  HB2 SER   147      38.230  35.490  38.839  1.00  0.00           H
ATOM   2224  HB3 SER   147      37.559  33.789  38.631  1.00  0.00           H
ATOM   2225  OG  SER   147      37.417  34.367  40.526  1.00  0.00           O
ATOM   2226  HG  SER   147      38.090  34.586  41.176  1.00  0.00           H
ATOM   2227  C   SER   147      40.100  33.401  38.240  1.00  0.00           C
ATOM   2228  O   SER   147      41.127  33.861  37.728  1.00  0.00           O
ATOM   2229  N   GLH   148      39.470  32.331  37.694  1.00  0.00           N
ATOM   2230  H   GLH   148      38.585  31.983  38.033  1.00  0.00           H
ATOM   2231  CA  GLH   148      39.989  31.619  36.576  1.00  0.00           C
ATOM   2232  HA  GLH   148      41.015  31.353  36.829  1.00  0.00           H
ATOM   2233  CB  GLH   148      39.171  30.328  36.373  1.00  0.00           C
ATOM   2234  HB2 GLH   148      39.471  29.697  37.210  1.00  0.00           H
ATOM   2235  HB3 GLH   148      38.105  30.547  36.439  1.00  0.00           H
ATOM   2236  CG  GLH   148      39.463  29.643  34.974  1.00  0.00           C
ATOM   2237  HG2 GLH   148      39.007  30.286  34.220  1.00  0.00           H
ATOM   2238  HG3 GLH   148      40.502  29.591  34.650  1.00  0.00           H
ATOM   2239  CD  GLH   148      38.817  28.275  34.872  1.00  0.00           C
ATOM   2240  OE1 GLH   148      38.235  27.607  35.728  1.00  0.00           O
ATOM   2241  OE2 GLH   148      38.873  27.866  33.581  1.00  0.00           O
ATOM   2242  HE2 GLH   148      38.802  26.914  33.481  1.00  0.00           H
ATOM   2243  C   GLH   148      39.949  32.576  35.361  1.00  0.00           C
ATOM   2244  O   GLH   148      39.079  33.455  35.162  1.00  0.00           O
ATOM   2245  N   CYX   149      41.028  32.551  34.538  1.00  0.00           N
ATOM   2246  H   CYX   149      41.761  31.891  34.754  1.00  0.00           H
ATOM   2247  CA  CYX   149      41.037  33.164  33.215  1.00  0.00           C
ATOM   2248  HA  CYX   149      40.637  34.178  33.161  1.00  0.00           H
ATOM   2249  CB  CYX   149      42.492  33.479  32.692  1.00  0.00           C
ATOM   2250  HB2 CYX   149      42.613  33.528  31.610  1.00  0.00           H
ATOM   2251  HB3 CYX   149      42.767  34.434  33.140  1.00  0.00           H
ATOM   2252  SG  CYX   149      43.797  32.317  33.092  1.00  0.00           S
ATOM   2253  C   CYX   149      40.211  32.332  32.137  1.00  0.00           C
ATOM   2254  O   CYX   149      40.203  31.079  32.230  1.00  0.00           O
ATOM   2255  N   ALA   150      39.462  32.864  31.141  1.00  0.00           N
ATOM   2256  H   ALA   150      39.479  33.872  31.080  1.00  0.00           H
ATOM   2257  CA  ALA   150      38.669  32.114  30.191  1.00  0.00           C
ATOM   2258  HA  ALA   150      38.233  31.222  30.639  1.00  0.00           H
ATOM   2259  CB  ALA   150      37.580  33.036  29.688  1.00  0.00           C
ATOM   2260  HB1 ALA   150      37.827  33.405  28.692  1.00  0.00           H
ATOM   2261  HB2 ALA   150      36.714  32.418  29.455  1.00  0.00           H
ATOM   2262  HB3 ALA   150      37.236  33.759  30.428  1.00  0.00           H
ATOM   2263  C   ALA   150      39.506  31.531  29.022  1.00  0.00           C
ATOM   2264  O   ALA   150      40.509  32.096  28.611  1.00  0.00           O
ATOM   2265  N   CYX   151      39.041  30.385  28.472  1.00  0.00           N
ATOM   2266  H   CYX   151      38.303  29.823  28.870  1.00  0.00           H
ATOM   2267  CA  CYX   151      39.612  29.834  27.240  1.00  0.00           C
ATOM   2268  HA  CYX   151      40.203  30.566  26.690  1.00  0.00           H
ATOM   2269  CB  CYX   151      40.648  28.736  27.560  1.00  0.00           C
ATOM   2270  HB2 CYX   151      40.124  27.897  28.016  1.00  0.00           H
ATOM   2271  HB3 CYX   151      41.000  28.332  26.611  1.00  0.00           H
ATOM   2272  SG  CYX   151      41.917  29.177  28.756  1.00  0.00           S
ATOM   2273  C   CYX   151      38.557  29.222  26.331  1.00  0.00           C
ATOM   2274  O   CYX   151      37.513  28.713  26.782  1.00  0.00           O
ATOM   2275  N   VAL   152      38.768  29.321  25.000  1.00  0.00           N
ATOM   2276  H   VAL   152      39.577  29.874  24.758  1.00  0.00           H
ATOM   2277  CA  VAL   152      37.948  28.797  23.972  1.00  0.00           C
ATOM   2278  HA  VAL   152      37.428  27.948  24.415  1.00  0.00           H
ATOM   2279  CB  VAL   152      36.911  29.827  23.503  1.00  0.00           C
ATOM   2280  HB  VAL   152      37.462  30.701  23.157  1.00  0.00           H
ATOM   2281  CG1 VAL   152      36.148  29.258  22.254  1.00  0.00           C
ATOM   2282 HG11 VAL   152      35.250  29.854  22.089  1.00  0.00           H
ATOM   2283 HG12 VAL   152      36.738  29.256  21.338  1.00  0.00           H
ATOM   2284 HG13 VAL   152      35.755  28.269  22.488  1.00  0.00           H
ATOM   2285  CG2 VAL   152      35.832  30.354  24.468  1.00  0.00           C
ATOM   2286 HG21 VAL   152      36.294  31.032  25.186  1.00  0.00           H
ATOM   2287 HG22 VAL   152      35.047  30.956  24.011  1.00  0.00           H
ATOM   2288 HG23 VAL   152      35.309  29.585  25.036  1.00  0.00           H
ATOM   2289  C   VAL   152      38.842  28.400  22.785  1.00  0.00           C
ATOM   2290  O   VAL   152      39.645  29.233  22.280  1.00  0.00           O
ATOM   2291  N   ASN   153      38.702  27.176  22.293  1.00  0.00           N
ATOM   2292  H   ASN   153      38.170  26.523  22.848  1.00  0.00           H
ATOM   2293  CA  ASN   153      39.453  26.743  21.071  1.00  0.00           C
ATOM   2294  HA  ASN   153      39.275  25.669  21.031  1.00  0.00           H
ATOM   2295  CB  ASN   153      38.960  27.541  19.863  1.00  0.00           C
ATOM   2296  HB2 ASN   153      37.880  27.688  19.897  1.00  0.00           H
ATOM   2297  HB3 ASN   153      39.503  28.486  19.840  1.00  0.00           H
ATOM   2298  CG  ASN   153      39.255  26.742  18.587  1.00  0.00           C
ATOM   2299  OD1 ASN   153      39.472  25.577  18.597  1.00  0.00           O
ATOM   2300  ND2 ASN   153      39.316  27.371  17.406  1.00  0.00           N
ATOM   2301 HD21 ASN   153      39.488  26.846  16.560  1.00  0.00           H
ATOM   2302 HD22 ASN   153      39.263  28.379  17.367  1.00  0.00           H
ATOM   2303  C   ASN   153      41.008  26.779  21.142  1.00  0.00           C
ATOM   2304  O   ASN   153      41.660  26.869  20.104  1.00  0.00           O
ATOM   2305  N   GLY   154      41.592  26.780  22.340  1.00  0.00           N
ATOM   2306  H   GLY   154      40.995  26.453  23.087  1.00  0.00           H
ATOM   2307  CA  GLY   154      43.016  26.981  22.457  1.00  0.00           C
ATOM   2308  HA2 GLY   154      43.490  26.292  23.156  1.00  0.00           H
ATOM   2309  HA3 GLY   154      43.429  26.702  21.488  1.00  0.00           H
ATOM   2310  C   GLY   154      43.598  28.349  22.766  1.00  0.00           C
ATOM   2311  O   GLY   154      44.708  28.442  23.323  1.00  0.00           O
ATOM   2312  N   SER   155      42.861  29.454  22.514  1.00  0.00           N
ATOM   2313  H   SER   155      41.883  29.301  22.313  1.00  0.00           H
ATOM   2314  CA  SER   155      43.326  30.741  23.042  1.00  0.00           C
ATOM   2315  HA  SER   155      44.409  30.827  23.116  1.00  0.00           H
ATOM   2316  CB  SER   155      42.794  31.843  22.141  1.00  0.00           C
ATOM   2317  HB2 SER   155      43.279  31.771  21.167  1.00  0.00           H
ATOM   2318  HB3 SER   155      41.711  31.724  22.148  1.00  0.00           H
ATOM   2319  OG  SER   155      43.164  33.092  22.636  1.00  0.00           O
ATOM   2320  HG  SER   155      44.113  33.166  22.763  1.00  0.00           H
ATOM   2321  C   SER   155      42.702  31.017  24.405  1.00  0.00           C
ATOM   2322  O   SER   155      41.608  30.517  24.636  1.00  0.00           O
ATOM   2323  N   CYX   156      43.406  31.750  25.283  1.00  0.00           N
ATOM   2324  H   CYX   156      44.239  32.221  24.962  1.00  0.00           H
ATOM   2325  CA  CYX   156      43.000  32.021  26.680  1.00  0.00           C
ATOM   2326  HA  CYX   156      41.997  31.607  26.781  1.00  0.00           H
ATOM   2327  CB  CYX   156      43.891  31.293  27.719  1.00  0.00           C
ATOM   2328  HB2 CYX   156      44.924  31.445  27.407  1.00  0.00           H
ATOM   2329  HB3 CYX   156      43.670  31.683  28.713  1.00  0.00           H
ATOM   2330  SG  CYX   156      43.627  29.537  27.683  1.00  0.00           S
ATOM   2331  C   CYX   156      42.912  33.522  26.891  1.00  0.00           C
ATOM   2332  O   CYX   156      43.576  34.220  26.134  1.00  0.00           O
ATOM   2333  N   PHE   157      42.094  34.012  27.782  1.00  0.00           N
ATOM   2334  H   PHE   157      41.517  33.422  28.363  1.00  0.00           H
ATOM   2335  CA  PHE   157      41.460  35.333  27.793  1.00  0.00           C
ATOM   2336  HA  PHE   157      42.112  36.013  27.245  1.00  0.00           H
ATOM   2337  CB  PHE   157      40.098  35.263  27.123  1.00  0.00           C
ATOM   2338  HB2 PHE   157      39.456  34.557  27.648  1.00  0.00           H
ATOM   2339  HB3 PHE   157      39.650  36.256  27.082  1.00  0.00           H
ATOM   2340  CG  PHE   157      40.046  34.789  25.695  1.00  0.00           C
ATOM   2341  CD1 PHE   157      39.765  33.474  25.298  1.00  0.00           C
ATOM   2342  HD1 PHE   157      39.601  32.803  26.129  1.00  0.00           H
ATOM   2343  CE1 PHE   157      39.671  33.139  23.944  1.00  0.00           C
ATOM   2344  HE1 PHE   157      39.527  32.093  23.712  1.00  0.00           H
ATOM   2345  CZ  PHE   157      39.777  34.140  22.953  1.00  0.00           C
ATOM   2346  HZ  PHE   157      39.881  33.790  21.937  1.00  0.00           H
ATOM   2347  CE2 PHE   157      40.067  35.479  23.374  1.00  0.00           C
ATOM   2348  HE2 PHE   157      40.112  36.234  22.603  1.00  0.00           H
ATOM   2349  CD2 PHE   157      40.194  35.760  24.714  1.00  0.00           C
ATOM   2350  HD2 PHE   157      40.301  36.814  24.920  1.00  0.00           H
ATOM   2351  C   PHE   157      41.321  35.904  29.290  1.00  0.00           C
ATOM   2352  O   PHE   157      40.828  35.213  30.205  1.00  0.00           O
ATOM   2353  N   THR   158      41.895  37.061  29.662  1.00  0.00           N
ATOM   2354  H   THR   158      42.285  37.690  28.975  1.00  0.00           H
ATOM   2355  CA  THR   158      41.916  37.654  31.055  1.00  0.00           C
ATOM   2356  HA  THR   158      41.119  37.232  31.667  1.00  0.00           H
ATOM   2357  CB  THR   158      43.284  37.320  31.680  1.00  0.00           C
ATOM   2358  HB  THR   158      43.520  36.263  31.559  1.00  0.00           H
ATOM   2359  CG2 THR   158      44.458  38.097  31.071  1.00  0.00           C
ATOM   2360 HG21 THR   158      44.597  39.014  31.643  1.00  0.00           H
ATOM   2361 HG22 THR   158      45.366  37.516  31.230  1.00  0.00           H
ATOM   2362 HG23 THR   158      44.217  38.150  30.009  1.00  0.00           H
ATOM   2363  OG1 THR   158      43.335  37.579  33.086  1.00  0.00           O
ATOM   2364  HG1 THR   158      42.587  37.066  33.402  1.00  0.00           H
ATOM   2365  C   THR   158      41.670  39.149  30.981  1.00  0.00           C
ATOM   2366  O   THR   158      41.813  39.710  29.881  1.00  0.00           O
ATOM   2367  N   VAL   159      41.420  39.725  32.177  1.00  0.00           N
ATOM   2368  H   VAL   159      41.455  39.156  33.010  1.00  0.00           H
ATOM   2369  CA  VAL   159      40.876  41.103  32.280  1.00  0.00           C
ATOM   2370  HA  VAL   159      40.942  41.556  31.291  1.00  0.00           H
ATOM   2371  CB  VAL   159      39.393  41.174  32.668  1.00  0.00           C
ATOM   2372  HB  VAL   159      39.282  40.809  33.690  1.00  0.00           H
ATOM   2373  CG1 VAL   159      38.790  42.574  32.490  1.00  0.00           C
ATOM   2374 HG11 VAL   159      39.006  43.023  31.521  1.00  0.00           H
ATOM   2375 HG12 VAL   159      37.745  42.616  32.794  1.00  0.00           H
ATOM   2376 HG13 VAL   159      39.153  43.226  33.284  1.00  0.00           H
ATOM   2377  CG2 VAL   159      38.537  40.382  31.672  1.00  0.00           C
ATOM   2378 HG21 VAL   159      37.456  40.525  31.699  1.00  0.00           H
ATOM   2379 HG22 VAL   159      38.825  40.532  30.631  1.00  0.00           H
ATOM   2380 HG23 VAL   159      38.643  39.317  31.874  1.00  0.00           H
ATOM   2381  C   VAL   159      41.628  41.820  33.407  1.00  0.00           C
ATOM   2382  O   VAL   159      41.596  41.356  34.545  1.00  0.00           O
ATOM   2383  N   MET   160      42.134  43.004  33.178  1.00  0.00           N
ATOM   2384  H   MET   160      41.985  43.372  32.250  1.00  0.00           H
ATOM   2385  CA  MET   160      43.063  43.763  34.039  1.00  0.00           C
ATOM   2386  HA  MET   160      42.949  43.477  35.084  1.00  0.00           H
ATOM   2387  CB  MET   160      44.506  43.454  33.644  1.00  0.00           C
ATOM   2388  HB2 MET   160      44.690  43.762  32.614  1.00  0.00           H
ATOM   2389  HB3 MET   160      45.176  43.985  34.320  1.00  0.00           H
ATOM   2390  CG  MET   160      44.907  41.991  33.794  1.00  0.00           C
ATOM   2391  HG2 MET   160      44.380  41.531  34.631  1.00  0.00           H
ATOM   2392  HG3 MET   160      44.575  41.494  32.883  1.00  0.00           H
ATOM   2393  SD  MET   160      46.729  41.582  33.978  1.00  0.00           S
ATOM   2394  CE  MET   160      47.439  42.246  32.500  1.00  0.00           C
ATOM   2395  HE1 MET   160      48.448  41.913  32.256  1.00  0.00           H
ATOM   2396  HE2 MET   160      46.839  42.051  31.610  1.00  0.00           H
ATOM   2397  HE3 MET   160      47.556  43.329  32.542  1.00  0.00           H
ATOM   2398  C   MET   160      42.847  45.317  33.977  1.00  0.00           C
ATOM   2399  O   MET   160      42.231  45.875  33.071  1.00  0.00           O
ATOM   2400  N   THR   161      43.343  45.979  35.093  1.00  0.00           N
ATOM   2401  H   THR   161      43.864  45.501  35.814  1.00  0.00           H
ATOM   2402  CA  THR   161      42.903  47.258  35.518  1.00  0.00           C
ATOM   2403  HA  THR   161      42.553  47.879  34.694  1.00  0.00           H
ATOM   2404  CB  THR   161      41.868  47.185  36.606  1.00  0.00           C
ATOM   2405  HB  THR   161      42.271  46.782  37.535  1.00  0.00           H
ATOM   2406  CG2 THR   161      41.255  48.572  36.892  1.00  0.00           C
ATOM   2407 HG21 THR   161      40.793  48.952  35.980  1.00  0.00           H
ATOM   2408 HG22 THR   161      40.544  48.292  37.668  1.00  0.00           H
ATOM   2409 HG23 THR   161      42.060  49.207  37.263  1.00  0.00           H
ATOM   2410  OG1 THR   161      40.858  46.368  36.237  1.00  0.00           O
ATOM   2411  HG1 THR   161      40.027  46.827  36.379  1.00  0.00           H
ATOM   2412  C   THR   161      44.105  47.971  36.074  1.00  0.00           C
ATOM   2413  O   THR   161      44.900  47.364  36.797  1.00  0.00           O
ATOM   2414  N   ASP   162      44.107  49.294  35.991  1.00  0.00           N
ATOM   2415  H   ASP   162      43.516  49.688  35.273  1.00  0.00           H
ATOM   2416  CA  ASP   162      45.110  50.150  36.621  1.00  0.00           C
ATOM   2417  HA  ASP   162      45.148  49.698  37.612  1.00  0.00           H
ATOM   2418  CB  ASP   162      46.474  50.016  35.888  1.00  0.00           C
ATOM   2419  HB2 ASP   162      46.722  48.972  35.695  1.00  0.00           H
ATOM   2420  HB3 ASP   162      46.221  50.591  34.997  1.00  0.00           H
ATOM   2421  CG  ASP   162      47.704  50.661  36.511  1.00  0.00           C
ATOM   2422  OD1 ASP   162      48.657  50.886  35.735  1.00  0.00           O
ATOM   2423  OD2 ASP   162      47.769  51.090  37.691  1.00  0.00           O
ATOM   2424  C   ASP   162      44.582  51.547  36.904  1.00  0.00           C
ATOM   2425  O   ASP   162      43.806  52.088  36.130  1.00  0.00           O
ATOM   2426  N   GLY   163      44.992  52.231  38.076  1.00  0.00           N
ATOM   2427  H   GLY   163      45.586  51.667  38.666  1.00  0.00           H
ATOM   2428  CA  GLY   163      44.406  53.476  38.693  1.00  0.00           C
ATOM   2429  HA2 GLY   163      45.202  54.188  38.912  1.00  0.00           H
ATOM   2430  HA3 GLY   163      43.777  53.836  37.879  1.00  0.00           H
ATOM   2431  C   GLY   163      43.554  53.226  39.935  1.00  0.00           C
ATOM   2432  O   GLY   163      43.788  52.263  40.682  1.00  0.00           O
ATOM   2433  N   PRO   164      42.576  54.115  40.246  1.00  0.00           N
ATOM   2434  CD  PRO   164      42.602  55.490  39.657  1.00  0.00           C
ATOM   2435  HD2 PRO   164      42.083  55.410  38.702  1.00  0.00           H
ATOM   2436  HD3 PRO   164      43.570  55.956  39.475  1.00  0.00           H
ATOM   2437  CG  PRO   164      41.920  56.305  40.784  1.00  0.00           C
ATOM   2438  HG2 PRO   164      41.401  57.178  40.388  1.00  0.00           H
ATOM   2439  HG3 PRO   164      42.543  56.510  41.654  1.00  0.00           H
ATOM   2440  CB  PRO   164      40.905  55.342  41.358  1.00  0.00           C
ATOM   2441  HB2 PRO   164      40.033  55.258  40.710  1.00  0.00           H
ATOM   2442  HB3 PRO   164      40.597  55.765  42.315  1.00  0.00           H
ATOM   2443  CA  PRO   164      41.695  54.049  41.375  1.00  0.00           C
ATOM   2444  HA  PRO   164      42.233  54.144  42.319  1.00  0.00           H
ATOM   2445  C   PRO   164      40.724  52.878  41.396  1.00  0.00           C
ATOM   2446  O   PRO   164      40.523  52.146  40.407  1.00  0.00           O
ATOM   2447  N   SER   165      40.101  52.668  42.513  1.00  0.00           N
ATOM   2448  H   SER   165      40.455  53.147  43.329  1.00  0.00           H
ATOM   2449  CA  SER   165      38.939  51.699  42.602  1.00  0.00           C
ATOM   2450  HA  SER   165      38.793  51.184  41.652  1.00  0.00           H
ATOM   2451  CB  SER   165      39.179  50.654  43.680  1.00  0.00           C
ATOM   2452  HB2 SER   165      40.095  50.133  43.400  1.00  0.00           H
ATOM   2453  HB3 SER   165      39.512  51.129  44.602  1.00  0.00           H
ATOM   2454  OG  SER   165      38.047  49.728  43.972  1.00  0.00           O
ATOM   2455  HG  SER   165      38.196  48.990  43.376  1.00  0.00           H
ATOM   2456  C   SER   165      37.632  52.411  42.962  1.00  0.00           C
ATOM   2457  O   SER   165      36.553  52.142  42.408  1.00  0.00           O
ATOM   2458  N   ASN   166      37.756  53.427  43.820  1.00  0.00           N
ATOM   2459  H   ASN   166      38.666  53.678  44.181  1.00  0.00           H
ATOM   2460  CA  ASN   166      36.659  54.378  44.106  1.00  0.00           C
ATOM   2461  HA  ASN   166      35.712  53.845  44.025  1.00  0.00           H
ATOM   2462  CB  ASN   166      36.602  54.718  45.599  1.00  0.00           C
ATOM   2463  HB2 ASN   166      36.483  53.755  46.094  1.00  0.00           H
ATOM   2464  HB3 ASN   166      37.509  55.221  45.932  1.00  0.00           H
ATOM   2465  CG  ASN   166      35.475  55.723  45.931  1.00  0.00           C
ATOM   2466  OD1 ASN   166      34.337  55.721  45.452  1.00  0.00           O
ATOM   2467  ND2 ASN   166      35.758  56.630  46.876  1.00  0.00           N
ATOM   2468 HD21 ASN   166      35.107  57.385  47.041  1.00  0.00           H
ATOM   2469 HD22 ASN   166      36.493  56.415  47.534  1.00  0.00           H
ATOM   2470  C   ASN   166      36.636  55.573  43.103  1.00  0.00           C
ATOM   2471  O   ASN   166      36.407  56.775  43.428  1.00  0.00           O
ATOM   2472  N   GLY   167      36.897  55.272  41.811  1.00  0.00           N
ATOM   2473  H   GLY   167      37.035  54.289  41.625  1.00  0.00           H
ATOM   2474  CA  GLY   167      36.974  56.223  40.674  1.00  0.00           C
ATOM   2475  HA2 GLY   167      36.053  56.794  40.558  1.00  0.00           H
ATOM   2476  HA3 GLY   167      37.789  56.880  40.980  1.00  0.00           H
ATOM   2477  C   GLY   167      37.344  55.604  39.338  1.00  0.00           C
ATOM   2478  O   GLY   167      37.620  54.422  39.272  1.00  0.00           O
ATOM   2479  N   GLN   168      37.336  56.410  38.272  1.00  0.00           N
ATOM   2480  H   GLN   168      37.242  57.401  38.445  1.00  0.00           H
ATOM   2481  CA  GLN   168      37.656  55.918  36.940  1.00  0.00           C
ATOM   2482  HA  GLN   168      36.999  55.096  36.652  1.00  0.00           H
ATOM   2483  CB  GLN   168      37.339  57.036  35.905  1.00  0.00           C
ATOM   2484  HB2 GLN   168      36.350  57.390  36.194  1.00  0.00           H
ATOM   2485  HB3 GLN   168      37.951  57.938  35.959  1.00  0.00           H
ATOM   2486  CG  GLN   168      37.468  56.374  34.489  1.00  0.00           C
ATOM   2487  HG2 GLN   168      37.929  57.062  33.779  1.00  0.00           H
ATOM   2488  HG3 GLN   168      38.071  55.474  34.601  1.00  0.00           H
ATOM   2489  CD  GLN   168      36.135  55.913  33.922  1.00  0.00           C
ATOM   2490  OE1 GLN   168      34.989  56.130  34.424  1.00  0.00           O
ATOM   2491  NE2 GLN   168      36.240  55.233  32.784  1.00  0.00           N
ATOM   2492 HE21 GLN   168      37.168  55.129  32.396  1.00  0.00           H
ATOM   2493 HE22 GLN   168      35.363  54.966  32.360  1.00  0.00           H
ATOM   2494  C   GLN   168      39.143  55.349  36.919  1.00  0.00           C
ATOM   2495  O   GLN   168      40.078  56.147  37.084  1.00  0.00           O
ATOM   2496  N   ALA   169      39.327  54.058  36.790  1.00  0.00           N
ATOM   2497  H   ALA   169      38.484  53.537  36.594  1.00  0.00           H
ATOM   2498  CA  ALA   169      40.605  53.425  36.377  1.00  0.00           C
ATOM   2499  HA  ALA   169      41.334  54.188  36.650  1.00  0.00           H
ATOM   2500  CB  ALA   169      40.888  52.180  37.193  1.00  0.00           C
ATOM   2501  HB1 ALA   169      40.098  52.058  37.933  1.00  0.00           H
ATOM   2502  HB2 ALA   169      40.912  51.286  36.568  1.00  0.00           H
ATOM   2503  HB3 ALA   169      41.862  52.131  37.679  1.00  0.00           H
ATOM   2504  C   ALA   169      40.700  53.260  34.796  1.00  0.00           C
ATOM   2505  O   ALA   169      39.858  53.726  34.030  1.00  0.00           O
ATOM   2506  N   SER   170      41.799  52.636  34.351  1.00  0.00           N
ATOM   2507  H   SER   170      42.574  52.586  34.998  1.00  0.00           H
ATOM   2508  CA  SER   170      41.996  52.162  32.981  1.00  0.00           C
ATOM   2509  HA  SER   170      41.452  52.838  32.321  1.00  0.00           H
ATOM   2510  CB  SER   170      43.420  52.442  32.533  1.00  0.00           C
ATOM   2511  HB2 SER   170      44.153  51.986  33.197  1.00  0.00           H
ATOM   2512  HB3 SER   170      43.504  52.069  31.512  1.00  0.00           H
ATOM   2513  OG  SER   170      43.572  53.757  32.537  1.00  0.00           O
ATOM   2514  HG  SER   170      43.796  54.198  31.715  1.00  0.00           H
ATOM   2515  C   SER   170      41.611  50.659  32.867  1.00  0.00           C
ATOM   2516  O   SER   170      42.135  49.866  33.672  1.00  0.00           O
ATOM   2517  N   TYR   171      40.783  50.244  32.003  1.00  0.00           N
ATOM   2518  H   TYR   171      40.388  50.924  31.369  1.00  0.00           H
ATOM   2519  CA  TYR   171      40.301  48.876  31.869  1.00  0.00           C
ATOM   2520  HA  TYR   171      40.709  48.221  32.638  1.00  0.00           H
ATOM   2521  CB  TYR   171      38.763  48.940  31.907  1.00  0.00           C
ATOM   2522  HB2 TYR   171      38.305  49.147  30.939  1.00  0.00           H
ATOM   2523  HB3 TYR   171      38.329  47.993  32.227  1.00  0.00           H
ATOM   2524  CG  TYR   171      38.118  49.904  32.830  1.00  0.00           C
ATOM   2525  CD1 TYR   171      37.208  50.899  32.442  1.00  0.00           C
ATOM   2526  HD1 TYR   171      36.790  50.906  31.448  1.00  0.00           H
ATOM   2527  CE1 TYR   171      36.722  51.806  33.402  1.00  0.00           C
ATOM   2528  HE1 TYR   171      36.056  52.632  33.201  1.00  0.00           H
ATOM   2529  CZ  TYR   171      37.217  51.800  34.700  1.00  0.00           C
ATOM   2530  OH  TYR   171      36.895  52.815  35.591  1.00  0.00           O
ATOM   2531  HH  TYR   171      35.945  52.894  35.708  1.00  0.00           H
ATOM   2532  CE2 TYR   171      37.994  50.749  35.145  1.00  0.00           C
ATOM   2533  HE2 TYR   171      38.338  50.614  36.160  1.00  0.00           H
ATOM   2534  CD2 TYR   171      38.394  49.821  34.219  1.00  0.00           C
ATOM   2535  HD2 TYR   171      38.923  48.974  34.633  1.00  0.00           H
ATOM   2536  C   TYR   171      40.904  48.331  30.551  1.00  0.00           C
ATOM   2537  O   TYR   171      40.847  49.035  29.508  1.00  0.00           O
ATOM   2538  N   LYS   172      41.392  47.119  30.561  1.00  0.00           N
ATOM   2539  H   LYS   172      41.423  46.643  31.450  1.00  0.00           H
ATOM   2540  CA  LYS   172      42.100  46.491  29.427  1.00  0.00           C
ATOM   2541  HA  LYS   172      41.764  46.888  28.469  1.00  0.00           H
ATOM   2542  CB  LYS   172      43.575  46.866  29.533  1.00  0.00           C
ATOM   2543  HB2 LYS   172      43.621  47.914  29.828  1.00  0.00           H
ATOM   2544  HB3 LYS   172      43.952  46.355  30.419  1.00  0.00           H
ATOM   2545  CG  LYS   172      44.397  46.670  28.207  1.00  0.00           C
ATOM   2546  HG2 LYS   172      44.378  45.607  27.964  1.00  0.00           H
ATOM   2547  HG3 LYS   172      43.930  47.200  27.378  1.00  0.00           H
ATOM   2548  CD  LYS   172      45.896  47.183  28.418  1.00  0.00           C
ATOM   2549  HD2 LYS   172      45.937  48.272  28.404  1.00  0.00           H
ATOM   2550  HD3 LYS   172      46.211  46.898  29.422  1.00  0.00           H
ATOM   2551  CE  LYS   172      46.893  46.783  27.317  1.00  0.00           C
ATOM   2552  HE2 LYS   172      47.140  45.722  27.307  1.00  0.00           H
ATOM   2553  HE3 LYS   172      46.523  47.003  26.316  1.00  0.00           H
ATOM   2554  NZ  LYS   172      48.196  47.500  27.646  1.00  0.00           N
ATOM   2555  HZ1 LYS   172      48.957  47.103  27.113  1.00  0.00           H
ATOM   2556  HZ2 LYS   172      48.140  48.482  27.420  1.00  0.00           H
ATOM   2557  HZ3 LYS   172      48.417  47.422  28.628  1.00  0.00           H
ATOM   2558  C   LYS   172      41.778  44.919  29.439  1.00  0.00           C
ATOM   2559  O   LYS   172      41.901  44.227  30.480  1.00  0.00           O
ATOM   2560  N   ILE   173      41.268  44.395  28.363  1.00  0.00           N
ATOM   2561  H   ILE   173      41.178  45.058  27.605  1.00  0.00           H
ATOM   2562  CA  ILE   173      41.035  42.935  28.019  1.00  0.00           C
ATOM   2563  HA  ILE   173      41.128  42.397  28.963  1.00  0.00           H
ATOM   2564  CB  ILE   173      39.706  42.713  27.310  1.00  0.00           C
ATOM   2565  HB  ILE   173      39.569  41.677  26.995  1.00  0.00           H
ATOM   2566  CG2 ILE   173      38.604  42.938  28.342  1.00  0.00           C
ATOM   2567 HG21 ILE   173      38.541  44.013  28.505  1.00  0.00           H
ATOM   2568 HG22 ILE   173      37.641  42.591  27.968  1.00  0.00           H
ATOM   2569 HG23 ILE   173      38.819  42.281  29.186  1.00  0.00           H
ATOM   2570  CG1 ILE   173      39.518  43.570  26.044  1.00  0.00           C
ATOM   2571 HG12 ILE   173      39.568  44.631  26.287  1.00  0.00           H
ATOM   2572 HG13 ILE   173      40.244  43.277  25.285  1.00  0.00           H
ATOM   2573  CD1 ILE   173      38.203  43.251  25.346  1.00  0.00           C
ATOM   2574 HD11 ILE   173      38.360  43.502  24.296  1.00  0.00           H
ATOM   2575 HD12 ILE   173      38.034  42.181  25.225  1.00  0.00           H
ATOM   2576 HD13 ILE   173      37.401  43.808  25.831  1.00  0.00           H
ATOM   2577  C   ILE   173      42.217  42.389  27.154  1.00  0.00           C
ATOM   2578  O   ILE   173      42.720  43.108  26.278  1.00  0.00           O
ATOM   2579  N   PHE   174      42.612  41.117  27.296  1.00  0.00           N
ATOM   2580  H   PHE   174      42.160  40.622  28.052  1.00  0.00           H
ATOM   2581  CA  PHE   174      43.753  40.368  26.743  1.00  0.00           C
ATOM   2582  HA  PHE   174      44.057  40.888  25.834  1.00  0.00           H
ATOM   2583  CB  PHE   174      44.906  40.296  27.790  1.00  0.00           C
ATOM   2584  HB2 PHE   174      44.556  39.741  28.660  1.00  0.00           H
ATOM   2585  HB3 PHE   174      45.799  39.859  27.342  1.00  0.00           H
ATOM   2586  CG  PHE   174      45.396  41.630  28.322  1.00  0.00           C
ATOM   2587  CD1 PHE   174      44.573  42.337  29.184  1.00  0.00           C
ATOM   2588  HD1 PHE   174      43.625  41.894  29.448  1.00  0.00           H
ATOM   2589  CE1 PHE   174      45.004  43.516  29.784  1.00  0.00           C
ATOM   2590  HE1 PHE   174      44.369  44.059  30.468  1.00  0.00           H
ATOM   2591  CZ  PHE   174      46.288  44.013  29.480  1.00  0.00           C
ATOM   2592  HZ  PHE   174      46.658  44.881  30.008  1.00  0.00           H
ATOM   2593  CE2 PHE   174      47.128  43.269  28.594  1.00  0.00           C
ATOM   2594  HE2 PHE   174      48.143  43.588  28.410  1.00  0.00           H
ATOM   2595  CD2 PHE   174      46.675  42.059  28.063  1.00  0.00           C
ATOM   2596  HD2 PHE   174      47.393  41.568  27.422  1.00  0.00           H
ATOM   2597  C   PHE   174      43.374  39.004  26.244  1.00  0.00           C
ATOM   2598  O   PHE   174      42.686  38.215  26.935  1.00  0.00           O
ATOM   2599  N   LYS   175      44.125  38.620  25.207  1.00  0.00           N
ATOM   2600  H   LYS   175      44.875  39.197  24.853  1.00  0.00           H
ATOM   2601  CA  LYS   175      44.058  37.341  24.578  1.00  0.00           C
ATOM   2602  HA  LYS   175      43.340  36.789  25.187  1.00  0.00           H
ATOM   2603  CB  LYS   175      43.411  37.544  23.231  1.00  0.00           C
ATOM   2604  HB2 LYS   175      42.374  37.757  23.490  1.00  0.00           H
ATOM   2605  HB3 LYS   175      43.944  38.346  22.721  1.00  0.00           H
ATOM   2606  CG  LYS   175      43.513  36.237  22.413  1.00  0.00           C
ATOM   2607  HG2 LYS   175      44.571  35.978  22.439  1.00  0.00           H
ATOM   2608  HG3 LYS   175      42.897  35.550  22.993  1.00  0.00           H
ATOM   2609  CD  LYS   175      43.098  36.259  20.933  1.00  0.00           C
ATOM   2610  HD2 LYS   175      42.128  36.741  20.807  1.00  0.00           H
ATOM   2611  HD3 LYS   175      43.837  36.889  20.438  1.00  0.00           H
ATOM   2612  CE  LYS   175      42.916  34.945  20.292  1.00  0.00           C
ATOM   2613  HE2 LYS   175      43.875  34.433  20.369  1.00  0.00           H
ATOM   2614  HE3 LYS   175      42.158  34.391  20.846  1.00  0.00           H
ATOM   2615  NZ  LYS   175      42.473  35.097  18.878  1.00  0.00           N
ATOM   2616  HZ1 LYS   175      41.780  35.813  18.708  1.00  0.00           H
ATOM   2617  HZ2 LYS   175      43.267  35.391  18.327  1.00  0.00           H
ATOM   2618  HZ3 LYS   175      42.173  34.208  18.508  1.00  0.00           H
ATOM   2619  C   LYS   175      45.542  36.780  24.577  1.00  0.00           C
ATOM   2620  O   LYS   175      46.483  37.386  24.061  1.00  0.00           O
ATOM   2621  N   MET   176      45.619  35.496  24.920  1.00  0.00           N
ATOM   2622  H   MET   176      44.754  34.992  25.050  1.00  0.00           H
ATOM   2623  CA  MET   176      46.863  34.748  24.830  1.00  0.00           C
ATOM   2624  HA  MET   176      47.603  35.382  24.341  1.00  0.00           H
ATOM   2625  CB  MET   176      47.358  34.417  26.236  1.00  0.00           C
ATOM   2626  HB2 MET   176      46.547  33.887  26.736  1.00  0.00           H
ATOM   2627  HB3 MET   176      48.159  33.681  26.162  1.00  0.00           H
ATOM   2628  CG  MET   176      47.767  35.653  27.105  1.00  0.00           C
ATOM   2629  HG2 MET   176      48.854  35.691  27.029  1.00  0.00           H
ATOM   2630  HG3 MET   176      47.433  36.585  26.651  1.00  0.00           H
ATOM   2631  SD  MET   176      47.096  35.824  28.907  1.00  0.00           S
ATOM   2632  CE  MET   176      45.319  35.357  28.741  1.00  0.00           C
ATOM   2633  HE1 MET   176      45.164  34.287  28.607  1.00  0.00           H
ATOM   2634  HE2 MET   176      44.894  35.531  29.730  1.00  0.00           H
ATOM   2635  HE3 MET   176      44.812  36.098  28.122  1.00  0.00           H
ATOM   2636  C   MET   176      46.904  33.551  23.846  1.00  0.00           C
ATOM   2637  O   MET   176      45.873  32.892  23.618  1.00  0.00           O
ATOM   2638  N   GLU   177      48.095  33.160  23.342  1.00  0.00           N
ATOM   2639  H   GLU   177      48.846  33.815  23.497  1.00  0.00           H
ATOM   2640  CA  GLU   177      48.399  31.774  22.958  1.00  0.00           C
ATOM   2641  HA  GLU   177      47.906  31.144  23.698  1.00  0.00           H
ATOM   2642  CB  GLU   177      47.801  31.385  21.608  1.00  0.00           C
ATOM   2643  HB2 GLU   177      47.824  30.296  21.625  1.00  0.00           H
ATOM   2644  HB3 GLU   177      46.742  31.641  21.572  1.00  0.00           H
ATOM   2645  CG  GLU   177      48.407  31.970  20.347  1.00  0.00           C
ATOM   2646  HG2 GLU   177      48.584  33.013  20.617  1.00  0.00           H
ATOM   2647  HG3 GLU   177      49.361  31.458  20.225  1.00  0.00           H
ATOM   2648  CD  GLU   177      47.498  31.843  19.077  1.00  0.00           C
ATOM   2649  OE1 GLU   177      46.893  30.709  18.878  1.00  0.00           O
ATOM   2650  OE2 GLU   177      47.479  32.788  18.239  1.00  0.00           O
ATOM   2651  C   GLU   177      49.920  31.465  23.039  1.00  0.00           C
ATOM   2652  O   GLU   177      50.760  32.365  22.956  1.00  0.00           O
ATOM   2653  N   LYS   178      50.250  30.211  23.356  1.00  0.00           N
ATOM   2654  H   LYS   178      49.538  29.495  23.347  1.00  0.00           H
ATOM   2655  CA  LYS   178      51.606  29.748  23.686  1.00  0.00           C
ATOM   2656  HA  LYS   178      51.532  28.696  23.962  1.00  0.00           H
ATOM   2657  CB  LYS   178      52.556  29.934  22.460  1.00  0.00           C
ATOM   2658  HB2 LYS   178      52.754  30.992  22.296  1.00  0.00           H
ATOM   2659  HB3 LYS   178      53.515  29.501  22.747  1.00  0.00           H
ATOM   2660  CG  LYS   178      52.116  29.075  21.215  1.00  0.00           C
ATOM   2661  HG2 LYS   178      52.142  28.066  21.626  1.00  0.00           H
ATOM   2662  HG3 LYS   178      51.114  29.397  20.932  1.00  0.00           H
ATOM   2663  CD  LYS   178      53.021  29.277  19.966  1.00  0.00           C
ATOM   2664  HD2 LYS   178      54.009  28.962  20.305  1.00  0.00           H
ATOM   2665  HD3 LYS   178      52.750  28.550  19.200  1.00  0.00           H
ATOM   2666  CE  LYS   178      53.173  30.767  19.530  1.00  0.00           C
ATOM   2667  HE2 LYS   178      52.291  31.252  19.114  1.00  0.00           H
ATOM   2668  HE3 LYS   178      53.533  31.369  20.364  1.00  0.00           H
ATOM   2669  NZ  LYS   178      54.169  30.838  18.426  1.00  0.00           N
ATOM   2670  HZ1 LYS   178      53.984  30.291  17.597  1.00  0.00           H
ATOM   2671  HZ2 LYS   178      54.207  31.764  18.027  1.00  0.00           H
ATOM   2672  HZ3 LYS   178      55.082  30.557  18.756  1.00  0.00           H
ATOM   2673  C   LYS   178      52.211  30.492  24.854  1.00  0.00           C
ATOM   2674  O   LYS   178      53.373  30.816  24.966  1.00  0.00           O
ATOM   2675  N   GLY   179      51.292  30.917  25.719  1.00  0.00           N
ATOM   2676  H   GLY   179      50.335  30.679  25.501  1.00  0.00           H
ATOM   2677  CA  GLY   179      51.632  31.822  26.840  1.00  0.00           C
ATOM   2678  HA2 GLY   179      50.817  31.660  27.546  1.00  0.00           H
ATOM   2679  HA3 GLY   179      52.569  31.433  27.237  1.00  0.00           H
ATOM   2680  C   GLY   179      51.708  33.347  26.463  1.00  0.00           C
ATOM   2681  O   GLY   179      51.555  34.204  27.359  1.00  0.00           O
ATOM   2682  N   LYS   180      52.006  33.711  25.207  1.00  0.00           N
ATOM   2683  H   LYS   180      51.936  33.051  24.446  1.00  0.00           H
ATOM   2684  CA  LYS   180      52.316  35.107  24.898  1.00  0.00           C
ATOM   2685  HA  LYS   180      52.811  35.569  25.751  1.00  0.00           H
ATOM   2686  CB  LYS   180      53.312  35.262  23.712  1.00  0.00           C
ATOM   2687  HB2 LYS   180      53.106  34.475  22.987  1.00  0.00           H
ATOM   2688  HB3 LYS   180      53.171  36.251  23.277  1.00  0.00           H
ATOM   2689  CG  LYS   180      54.814  35.294  24.240  1.00  0.00           C
ATOM   2690  HG2 LYS   180      54.974  36.047  25.012  1.00  0.00           H
ATOM   2691  HG3 LYS   180      55.126  34.328  24.637  1.00  0.00           H
ATOM   2692  CD  LYS   180      55.887  35.657  23.188  1.00  0.00           C
ATOM   2693  HD2 LYS   180      55.711  35.002  22.336  1.00  0.00           H
ATOM   2694  HD3 LYS   180      55.714  36.659  22.795  1.00  0.00           H
ATOM   2695  CE  LYS   180      57.403  35.369  23.458  1.00  0.00           C
ATOM   2696  HE2 LYS   180      57.525  34.297  23.304  1.00  0.00           H
ATOM   2697  HE3 LYS   180      57.907  35.800  22.593  1.00  0.00           H
ATOM   2698  NZ  LYS   180      57.965  35.907  24.663  1.00  0.00           N
ATOM   2699  HZ1 LYS   180      58.969  35.808  24.681  1.00  0.00           H
ATOM   2700  HZ2 LYS   180      57.743  36.891  24.700  1.00  0.00           H
ATOM   2701  HZ3 LYS   180      57.601  35.459  25.493  1.00  0.00           H
ATOM   2702  C   LYS   180      51.042  35.901  24.746  1.00  0.00           C
ATOM   2703  O   LYS   180      50.004  35.290  24.333  1.00  0.00           O
ATOM   2704  N   VAL   181      51.033  37.172  25.012  1.00  0.00           N
ATOM   2705  H   VAL   181      51.841  37.460  25.543  1.00  0.00           H
ATOM   2706  CA  VAL   181      50.004  38.127  24.684  1.00  0.00           C
ATOM   2707  HA  VAL   181      49.076  37.624  24.957  1.00  0.00           H
ATOM   2708  CB  VAL   181      50.124  39.387  25.588  1.00  0.00           C
ATOM   2709  HB  VAL   181      51.018  39.951  25.320  1.00  0.00           H
ATOM   2710  CG1 VAL   181      48.859  40.174  25.508  1.00  0.00           C
ATOM   2711 HG11 VAL   181      49.020  41.144  25.980  1.00  0.00           H
ATOM   2712 HG12 VAL   181      48.647  40.420  24.467  1.00  0.00           H
ATOM   2713 HG13 VAL   181      47.985  39.588  25.792  1.00  0.00           H
ATOM   2714  CG2 VAL   181      50.259  39.074  27.072  1.00  0.00           C
ATOM   2715 HG21 VAL   181      50.288  40.047  27.562  1.00  0.00           H
ATOM   2716 HG22 VAL   181      49.398  38.455  27.323  1.00  0.00           H
ATOM   2717 HG23 VAL   181      51.186  38.545  27.294  1.00  0.00           H
ATOM   2718  C   VAL   181      49.986  38.480  23.211  1.00  0.00           C
ATOM   2719  O   VAL   181      50.891  39.160  22.782  1.00  0.00           O
ATOM   2720  N   VAL   182      48.957  37.999  22.523  1.00  0.00           N
ATOM   2721  H   VAL   182      48.286  37.522  23.107  1.00  0.00           H
ATOM   2722  CA  VAL   182      48.934  38.156  21.015  1.00  0.00           C
ATOM   2723  HA  VAL   182      49.891  38.347  20.530  1.00  0.00           H
ATOM   2724  CB  VAL   182      48.546  36.835  20.285  1.00  0.00           C
ATOM   2725  HB  VAL   182      48.289  37.051  19.248  1.00  0.00           H
ATOM   2726  CG1 VAL   182      49.751  35.930  20.274  1.00  0.00           C
ATOM   2727 HG11 VAL   182      49.449  35.027  19.743  1.00  0.00           H
ATOM   2728 HG12 VAL   182      50.626  36.310  19.748  1.00  0.00           H
ATOM   2729 HG13 VAL   182      49.954  35.516  21.262  1.00  0.00           H
ATOM   2730  CG2 VAL   182      47.335  36.077  20.965  1.00  0.00           C
ATOM   2731 HG21 VAL   182      47.705  35.551  21.845  1.00  0.00           H
ATOM   2732 HG22 VAL   182      46.601  36.847  21.203  1.00  0.00           H
ATOM   2733 HG23 VAL   182      46.936  35.305  20.307  1.00  0.00           H
ATOM   2734  C   VAL   182      47.973  39.272  20.554  1.00  0.00           C
ATOM   2735  O   VAL   182      48.114  39.833  19.474  1.00  0.00           O
ATOM   2736  N   LYS   183      47.122  39.700  21.470  1.00  0.00           N
ATOM   2737  H   LYS   183      47.116  39.198  22.347  1.00  0.00           H
ATOM   2738  CA  LYS   183      46.184  40.895  21.260  1.00  0.00           C
ATOM   2739  HA  LYS   183      46.851  41.665  20.872  1.00  0.00           H
ATOM   2740  CB  LYS   183      45.033  40.569  20.386  1.00  0.00           C
ATOM   2741  HB2 LYS   183      45.349  39.965  19.536  1.00  0.00           H
ATOM   2742  HB3 LYS   183      44.306  39.998  20.965  1.00  0.00           H
ATOM   2743  CG  LYS   183      44.395  41.828  19.759  1.00  0.00           C
ATOM   2744  HG2 LYS   183      44.325  42.663  20.455  1.00  0.00           H
ATOM   2745  HG3 LYS   183      44.975  42.231  18.929  1.00  0.00           H
ATOM   2746  CD  LYS   183      42.987  41.522  19.190  1.00  0.00           C
ATOM   2747  HD2 LYS   183      43.109  40.835  18.352  1.00  0.00           H
ATOM   2748  HD3 LYS   183      42.418  41.130  20.033  1.00  0.00           H
ATOM   2749  CE  LYS   183      42.343  42.821  18.657  1.00  0.00           C
ATOM   2750  HE2 LYS   183      41.257  42.740  18.634  1.00  0.00           H
ATOM   2751  HE3 LYS   183      42.509  43.748  19.205  1.00  0.00           H
ATOM   2752  NZ  LYS   183      42.740  43.025  17.235  1.00  0.00           N
ATOM   2753  HZ1 LYS   183      43.685  43.346  17.078  1.00  0.00           H
ATOM   2754  HZ2 LYS   183      42.635  42.225  16.625  1.00  0.00           H
ATOM   2755  HZ3 LYS   183      42.203  43.756  16.790  1.00  0.00           H
ATOM   2756  C   LYS   183      45.775  41.381  22.663  1.00  0.00           C
ATOM   2757  O   LYS   183      45.454  40.561  23.540  1.00  0.00           O
ATOM   2758  N   SER   184      45.774  42.703  22.883  1.00  0.00           N
ATOM   2759  H   SER   184      46.278  43.170  22.142  1.00  0.00           H
ATOM   2760  CA  SER   184      45.079  43.334  23.977  1.00  0.00           C
ATOM   2761  HA  SER   184      44.272  42.670  24.286  1.00  0.00           H
ATOM   2762  CB  SER   184      45.984  43.623  25.151  1.00  0.00           C
ATOM   2763  HB2 SER   184      45.451  43.808  26.083  1.00  0.00           H
ATOM   2764  HB3 SER   184      46.738  42.848  25.286  1.00  0.00           H
ATOM   2765  OG  SER   184      46.758  44.763  24.979  1.00  0.00           O
ATOM   2766  HG  SER   184      47.368  44.566  24.264  1.00  0.00           H
ATOM   2767  C   SER   184      44.341  44.577  23.559  1.00  0.00           C
ATOM   2768  O   SER   184      44.698  45.158  22.525  1.00  0.00           O
ATOM   2769  N   VAL   185      43.317  45.038  24.285  1.00  0.00           N
ATOM   2770  H   VAL   185      42.929  44.534  25.069  1.00  0.00           H
ATOM   2771  CA  VAL   185      42.486  46.138  23.964  1.00  0.00           C
ATOM   2772  HA  VAL   185      43.140  46.733  23.327  1.00  0.00           H
ATOM   2773  CB  VAL   185      41.230  45.607  23.162  1.00  0.00           C
ATOM   2774  HB  VAL   185      40.869  44.682  23.610  1.00  0.00           H
ATOM   2775  CG1 VAL   185      40.174  46.716  23.140  1.00  0.00           C
ATOM   2776 HG11 VAL   185      39.815  46.986  24.133  1.00  0.00           H
ATOM   2777 HG12 VAL   185      40.544  47.591  22.607  1.00  0.00           H
ATOM   2778 HG13 VAL   185      39.186  46.379  22.826  1.00  0.00           H
ATOM   2779  CG2 VAL   185      41.656  45.357  21.741  1.00  0.00           C
ATOM   2780 HG21 VAL   185      42.346  46.140  21.422  1.00  0.00           H
ATOM   2781 HG22 VAL   185      42.155  44.395  21.635  1.00  0.00           H
ATOM   2782 HG23 VAL   185      40.728  45.412  21.173  1.00  0.00           H
ATOM   2783  C   VAL   185      42.115  46.942  25.221  1.00  0.00           C
ATOM   2784  O   VAL   185      41.468  46.418  26.151  1.00  0.00           O
ATOM   2785  N   GLU   186      42.533  48.207  25.285  1.00  0.00           N
ATOM   2786  H   GLU   186      43.059  48.544  24.491  1.00  0.00           H
ATOM   2787  CA  GLU   186      42.129  49.156  26.448  1.00  0.00           C
ATOM   2788  HA  GLU   186      41.983  48.632  27.393  1.00  0.00           H
ATOM   2789  CB  GLU   186      43.191  50.262  26.617  1.00  0.00           C
ATOM   2790  HB2 GLU   186      44.120  49.709  26.757  1.00  0.00           H
ATOM   2791  HB3 GLU   186      43.250  50.846  25.699  1.00  0.00           H
ATOM   2792  CG  GLU   186      42.934  51.113  27.849  1.00  0.00           C
ATOM   2793  HG2 GLU   186      42.058  51.751  27.739  1.00  0.00           H
ATOM   2794  HG3 GLU   186      42.666  50.541  28.737  1.00  0.00           H
ATOM   2795  CD  GLU   186      44.175  51.954  28.209  1.00  0.00           C
ATOM   2796  OE1 GLU   186      44.153  52.706  29.171  1.00  0.00           O
ATOM   2797  OE2 GLU   186      45.215  51.833  27.483  1.00  0.00           O
ATOM   2798  C   GLU   186      40.755  49.791  26.093  1.00  0.00           C
ATOM   2799  O   GLU   186      40.585  50.376  25.042  1.00  0.00           O
ATOM   2800  N   LEU   187      39.781  49.725  27.005  1.00  0.00           N
ATOM   2801  H   LEU   187      40.041  49.416  27.930  1.00  0.00           H
ATOM   2802  CA  LEU   187      38.397  49.945  26.742  1.00  0.00           C
ATOM   2803  HA  LEU   187      38.160  49.483  25.784  1.00  0.00           H
ATOM   2804  CB  LEU   187      37.563  49.226  27.816  1.00  0.00           C
ATOM   2805  HB2 LEU   187      37.390  49.810  28.721  1.00  0.00           H
ATOM   2806  HB3 LEU   187      36.535  49.225  27.452  1.00  0.00           H
ATOM   2807  CG  LEU   187      37.790  47.711  28.199  1.00  0.00           C
ATOM   2808  HG  LEU   187      38.725  47.694  28.758  1.00  0.00           H
ATOM   2809  CD1 LEU   187      36.654  47.261  29.085  1.00  0.00           C
ATOM   2810 HD11 LEU   187      36.876  46.229  29.360  1.00  0.00           H
ATOM   2811 HD12 LEU   187      36.587  47.907  29.960  1.00  0.00           H
ATOM   2812 HD13 LEU   187      35.718  47.115  28.548  1.00  0.00           H
ATOM   2813  CD2 LEU   187      37.821  46.858  27.011  1.00  0.00           C
ATOM   2814 HD21 LEU   187      38.780  46.814  26.495  1.00  0.00           H
ATOM   2815 HD22 LEU   187      37.685  45.813  27.290  1.00  0.00           H
ATOM   2816 HD23 LEU   187      37.085  47.159  26.265  1.00  0.00           H
ATOM   2817  C   LEU   187      38.076  51.441  26.739  1.00  0.00           C
ATOM   2818  O   LEU   187      38.715  52.241  27.422  1.00  0.00           O
ATOM   2819  N   ASP   188      36.940  51.796  26.123  1.00  0.00           N
ATOM   2820  H   ASP   188      36.391  51.041  25.738  1.00  0.00           H
ATOM   2821  CA  ASP   188      36.141  52.997  26.399  1.00  0.00           C
ATOM   2822  HA  ASP   188      36.682  53.688  27.046  1.00  0.00           H
ATOM   2823  CB  ASP   188      35.721  53.797  25.104  1.00  0.00           C
ATOM   2824  HB2 ASP   188      34.935  53.201  24.638  1.00  0.00           H
ATOM   2825  HB3 ASP   188      35.306  54.705  25.539  1.00  0.00           H
ATOM   2826  CG  ASP   188      36.812  54.248  24.152  1.00  0.00           C
ATOM   2827  OD1 ASP   188      37.837  54.818  24.548  1.00  0.00           O
ATOM   2828  OD2 ASP   188      36.632  54.090  22.925  1.00  0.00           O
ATOM   2829  C   ASP   188      34.854  52.628  27.206  1.00  0.00           C
ATOM   2830  O   ASP   188      33.991  52.046  26.551  1.00  0.00           O
ATOM   2831  N   ALA   189      34.659  53.183  28.382  1.00  0.00           N
ATOM   2832  H   ALA   189      35.350  53.879  28.629  1.00  0.00           H
ATOM   2833  CA  ALA   189      33.575  52.877  29.323  1.00  0.00           C
ATOM   2834  HA  ALA   189      32.679  52.711  28.725  1.00  0.00           H
ATOM   2835  CB  ALA   189      33.795  51.609  30.198  1.00  0.00           C
ATOM   2836  HB1 ALA   189      32.878  51.417  30.755  1.00  0.00           H
ATOM   2837  HB2 ALA   189      34.077  50.747  29.593  1.00  0.00           H
ATOM   2838  HB3 ALA   189      34.594  51.804  30.913  1.00  0.00           H
ATOM   2839  C   ALA   189      33.439  54.159  30.300  1.00  0.00           C
ATOM   2840  O   ALA   189      33.878  54.154  31.443  1.00  0.00           O
ATOM   2841  N   PRO   190      32.762  55.268  29.852  1.00  0.00           N
ATOM   2842  CD  PRO   190      32.399  55.558  28.518  1.00  0.00           C
ATOM   2843  HD2 PRO   190      31.357  55.310  28.322  1.00  0.00           H
ATOM   2844  HD3 PRO   190      32.978  55.159  27.685  1.00  0.00           H
ATOM   2845  CG  PRO   190      32.543  57.092  28.366  1.00  0.00           C
ATOM   2846  HG2 PRO   190      31.837  57.444  27.615  1.00  0.00           H
ATOM   2847  HG3 PRO   190      33.574  57.433  28.267  1.00  0.00           H
ATOM   2848  CB  PRO   190      31.998  57.521  29.709  1.00  0.00           C
ATOM   2849  HB2 PRO   190      30.916  57.487  29.582  1.00  0.00           H
ATOM   2850  HB3 PRO   190      32.301  58.518  30.029  1.00  0.00           H
ATOM   2851  CA  PRO   190      32.528  56.413  30.682  1.00  0.00           C
ATOM   2852  HA  PRO   190      33.487  56.636  31.150  1.00  0.00           H
ATOM   2853  C   PRO   190      31.641  56.099  31.927  1.00  0.00           C
ATOM   2854  O   PRO   190      30.523  55.600  31.728  1.00  0.00           O
ATOM   2855  N   ASN   191      32.178  56.475  33.118  1.00  0.00           N
ATOM   2856  H   ASN   191      33.178  56.622  33.111  1.00  0.00           H
ATOM   2857  CA  ASN   191      31.646  56.174  34.435  1.00  0.00           C
ATOM   2858  HA  ASN   191      32.520  56.228  35.085  1.00  0.00           H
ATOM   2859  CB  ASN   191      30.679  57.236  34.983  1.00  0.00           C
ATOM   2860  HB2 ASN   191      29.625  57.060  34.766  1.00  0.00           H
ATOM   2861  HB3 ASN   191      30.787  57.201  36.066  1.00  0.00           H
ATOM   2862  CG  ASN   191      31.091  58.733  34.624  1.00  0.00           C
ATOM   2863  OD1 ASN   191      32.118  59.292  34.963  1.00  0.00           O
ATOM   2864  ND2 ASN   191      30.252  59.375  33.842  1.00  0.00           N
ATOM   2865 HD21 ASN   191      30.465  60.349  33.681  1.00  0.00           H
ATOM   2866 HD22 ASN   191      29.440  58.930  33.442  1.00  0.00           H
ATOM   2867  C   ASN   191      31.242  54.690  34.617  1.00  0.00           C
ATOM   2868  O   ASN   191      30.105  54.337  34.916  1.00  0.00           O
ATOM   2869  N   TYR   192      32.088  53.743  34.361  1.00  0.00           N
ATOM   2870  H   TYR   192      33.043  54.005  34.160  1.00  0.00           H
ATOM   2871  CA  TYR   192      31.970  52.295  34.775  1.00  0.00           C
ATOM   2872  HA  TYR   192      31.065  52.091  35.348  1.00  0.00           H
ATOM   2873  CB  TYR   192      31.970  51.398  33.544  1.00  0.00           C
ATOM   2874  HB2 TYR   192      32.742  51.783  32.877  1.00  0.00           H
ATOM   2875  HB3 TYR   192      32.291  50.389  33.799  1.00  0.00           H
ATOM   2876  CG  TYR   192      30.639  51.418  32.773  1.00  0.00           C
ATOM   2877  CD1 TYR   192      29.701  50.339  32.997  1.00  0.00           C
ATOM   2878  HD1 TYR   192      30.035  49.601  33.710  1.00  0.00           H
ATOM   2879  CE1 TYR   192      28.617  50.104  32.170  1.00  0.00           C
ATOM   2880  HE1 TYR   192      27.810  49.437  32.439  1.00  0.00           H
ATOM   2881  CZ  TYR   192      28.344  51.046  31.182  1.00  0.00           C
ATOM   2882  OH  TYR   192      27.243  50.933  30.391  1.00  0.00           O
ATOM   2883  HH  TYR   192      27.270  51.702  29.816  1.00  0.00           H
ATOM   2884  CE2 TYR   192      29.154  52.182  31.080  1.00  0.00           C
ATOM   2885  HE2 TYR   192      29.026  52.868  30.257  1.00  0.00           H
ATOM   2886  CD2 TYR   192      30.310  52.351  31.818  1.00  0.00           C
ATOM   2887  HD2 TYR   192      31.019  53.142  31.625  1.00  0.00           H
ATOM   2888  C   TYR   192      33.210  51.924  35.627  1.00  0.00           C
ATOM   2889  O   TYR   192      34.236  52.589  35.393  1.00  0.00           O
ATOM   2890  N   HIE   193      33.138  50.812  36.389  1.00  0.00           N
ATOM   2891  H   HIE   193      32.282  50.338  36.638  1.00  0.00           H
ATOM   2892  CA  HIE   193      34.356  50.293  36.980  1.00  0.00           C
ATOM   2893  HA  HIE   193      35.213  50.765  36.499  1.00  0.00           H
ATOM   2894  CB  HIE   193      34.327  50.535  38.509  1.00  0.00           C
ATOM   2895  HB2 HIE   193      33.837  51.480  38.745  1.00  0.00           H
ATOM   2896  HB3 HIE   193      33.809  49.667  38.917  1.00  0.00           H
ATOM   2897  CG  HIE   193      35.751  50.540  38.967  1.00  0.00           C
ATOM   2898  ND1 HIE   193      36.449  49.421  39.435  1.00  0.00           N
ATOM   2899  CE1 HIE   193      37.738  49.807  39.443  1.00  0.00           C
ATOM   2900  HE1 HIE   193      38.547  49.134  39.687  1.00  0.00           H
ATOM   2901  NE2 HIE   193      37.839  51.139  39.284  1.00  0.00           N
ATOM   2902  HE2 HIE   193      38.651  51.697  39.512  1.00  0.00           H
ATOM   2903  CD2 HIE   193      36.625  51.596  38.846  1.00  0.00           C
ATOM   2904  HD2 HIE   193      36.328  52.528  38.389  1.00  0.00           H
ATOM   2905  C   HIE   193      34.474  48.795  36.645  1.00  0.00           C
ATOM   2906  O   HIE   193      33.525  48.089  36.670  1.00  0.00           O
ATOM   2907  N   TYR   194      35.626  48.367  36.212  1.00  0.00           N
ATOM   2908  H   TYR   194      36.501  48.852  36.347  1.00  0.00           H
ATOM   2909  CA  TYR   194      35.847  46.942  35.954  1.00  0.00           C
ATOM   2910  HA  TYR   194      35.035  46.369  36.399  1.00  0.00           H
ATOM   2911  CB  TYR   194      35.903  46.552  34.462  1.00  0.00           C
ATOM   2912  HB2 TYR   194      36.644  47.224  34.030  1.00  0.00           H
ATOM   2913  HB3 TYR   194      36.165  45.501  34.338  1.00  0.00           H
ATOM   2914  CG  TYR   194      34.590  46.735  33.750  1.00  0.00           C
ATOM   2915  CD1 TYR   194      34.221  47.939  33.116  1.00  0.00           C
ATOM   2916  HD1 TYR   194      34.891  48.785  33.151  1.00  0.00           H
ATOM   2917  CE1 TYR   194      33.001  48.179  32.481  1.00  0.00           C
ATOM   2918  HE1 TYR   194      32.671  49.126  32.076  1.00  0.00           H
ATOM   2919  CZ  TYR   194      32.108  47.096  32.496  1.00  0.00           C
ATOM   2920  OH  TYR   194      30.896  47.183  31.902  1.00  0.00           O
ATOM   2921  HH  TYR   194      30.472  46.327  31.798  1.00  0.00           H
ATOM   2922  CE2 TYR   194      32.460  45.884  33.067  1.00  0.00           C
ATOM   2923  HE2 TYR   194      31.791  45.038  33.118  1.00  0.00           H
ATOM   2924  CD2 TYR   194      33.666  45.679  33.757  1.00  0.00           C
ATOM   2925  HD2 TYR   194      33.892  44.705  34.167  1.00  0.00           H
ATOM   2926  C   TYR   194      37.175  46.609  36.734  1.00  0.00           C
ATOM   2927  O   TYR   194      38.268  47.073  36.301  1.00  0.00           O
ATOM   2928  N   GLU   195      37.125  45.741  37.725  1.00  0.00           N
ATOM   2929  H   GLU   195      36.261  45.415  38.135  1.00  0.00           H
ATOM   2930  CA  GLU   195      38.284  45.104  38.331  1.00  0.00           C
ATOM   2931  HA  GLU   195      39.108  44.885  37.652  1.00  0.00           H
ATOM   2932  CB  GLU   195      38.976  46.051  39.331  1.00  0.00           C
ATOM   2933  HB2 GLU   195      39.903  45.610  39.694  1.00  0.00           H
ATOM   2934  HB3 GLU   195      39.258  46.980  38.833  1.00  0.00           H
ATOM   2935  CG  GLU   195      38.118  46.382  40.556  1.00  0.00           C
ATOM   2936  HG2 GLU   195      37.195  46.874  40.251  1.00  0.00           H
ATOM   2937  HG3 GLU   195      37.774  45.416  40.925  1.00  0.00           H
ATOM   2938  CD  GLU   195      38.864  47.170  41.580  1.00  0.00           C
ATOM   2939  OE1 GLU   195      38.356  47.276  42.710  1.00  0.00           O
ATOM   2940  OE2 GLU   195      39.985  47.642  41.301  1.00  0.00           O
ATOM   2941  C   GLU   195      37.841  43.788  38.965  1.00  0.00           C
ATOM   2942  O   GLU   195      36.676  43.622  39.356  1.00  0.00           O
ATOM   2943  N   GLU   196      38.820  42.954  39.224  1.00  0.00           N
ATOM   2944  H   GLU   196      39.732  43.206  38.867  1.00  0.00           H
ATOM   2945  CA  GLU   196      38.764  41.678  39.997  1.00  0.00           C
ATOM   2946  HA  GLU   196      39.692  41.115  39.889  1.00  0.00           H
ATOM   2947  CB  GLU   196      38.690  42.033  41.481  1.00  0.00           C
ATOM   2948  HB2 GLU   196      37.737  42.542  41.626  1.00  0.00           H
ATOM   2949  HB3 GLU   196      38.737  41.104  42.051  1.00  0.00           H
ATOM   2950  CG  GLU   196      39.844  42.985  41.943  1.00  0.00           C
ATOM   2951  HG2 GLU   196      40.772  42.447  41.749  1.00  0.00           H
ATOM   2952  HG3 GLU   196      39.826  43.851  41.281  1.00  0.00           H
ATOM   2953  CD  GLU   196      39.947  43.427  43.451  1.00  0.00           C
ATOM   2954  OE1 GLU   196      40.702  44.410  43.696  1.00  0.00           O
ATOM   2955  OE2 GLU   196      39.446  42.772  44.397  1.00  0.00           O
ATOM   2956  C   GLU   196      37.681  40.785  39.448  1.00  0.00           C
ATOM   2957  O   GLU   196      36.966  40.041  40.113  1.00  0.00           O
ATOM   2958  N   CYX   197      37.661  40.664  38.105  1.00  0.00           N
ATOM   2959  H   CYX   197      38.298  41.263  37.600  1.00  0.00           H
ATOM   2960  CA  CYX   197      36.543  40.288  37.321  1.00  0.00           C
ATOM   2961  HA  CYX   197      35.720  40.780  37.840  1.00  0.00           H
ATOM   2962  CB  CYX   197      36.561  40.857  35.885  1.00  0.00           C
ATOM   2963  HB2 CYX   197      37.501  40.612  35.389  1.00  0.00           H
ATOM   2964  HB3 CYX   197      35.716  40.406  35.366  1.00  0.00           H
ATOM   2965  SG  CYX   197      36.439  42.708  35.869  1.00  0.00           S
ATOM   2966  C   CYX   197      36.418  38.774  37.383  1.00  0.00           C
ATOM   2967  O   CYX   197      37.199  38.036  36.774  1.00  0.00           O
ATOM   2968  N   SER   198      35.344  38.292  37.921  1.00  0.00           N
ATOM   2969  H   SER   198      34.670  38.916  38.342  1.00  0.00           H
ATOM   2970  CA  SER   198      34.856  36.939  37.746  1.00  0.00           C
ATOM   2971  HA  SER   198      35.626  36.200  37.965  1.00  0.00           H
ATOM   2972  CB  SER   198      33.766  36.730  38.793  1.00  0.00           C
ATOM   2973  HB2 SER   198      32.999  37.481  38.601  1.00  0.00           H
ATOM   2974  HB3 SER   198      33.298  35.746  38.781  1.00  0.00           H
ATOM   2975  OG  SER   198      34.259  36.940  40.115  1.00  0.00           O
ATOM   2976  HG  SER   198      33.543  37.384  40.576  1.00  0.00           H
ATOM   2977  C   SER   198      34.439  36.682  36.301  1.00  0.00           C
ATOM   2978  O   SER   198      33.980  37.586  35.638  1.00  0.00           O
ATOM   2979  N   CYX   199      34.629  35.495  35.723  1.00  0.00           N
ATOM   2980  H   CYX   199      34.976  34.748  36.306  1.00  0.00           H
ATOM   2981  CA  CYX   199      34.449  35.194  34.279  1.00  0.00           C
ATOM   2982  HA  CYX   199      33.645  35.808  33.869  1.00  0.00           H
ATOM   2983  CB  CYX   199      35.692  35.579  33.436  1.00  0.00           C
ATOM   2984  HB2 CYX   199      36.530  35.001  33.825  1.00  0.00           H
ATOM   2985  HB3 CYX   199      35.432  35.311  32.412  1.00  0.00           H
ATOM   2986  SG  CYX   199      36.247  37.276  33.551  1.00  0.00           S
ATOM   2987  C   CYX   199      33.963  33.727  34.036  1.00  0.00           C
ATOM   2988  O   CYX   199      34.063  32.833  34.899  1.00  0.00           O
ATOM   2989  N   TYR   200      33.623  33.536  32.793  1.00  0.00           N
ATOM   2990  H   TYR   200      33.440  34.338  32.208  1.00  0.00           H
ATOM   2991  CA  TYR   200      33.418  32.160  32.297  1.00  0.00           C
ATOM   2992  HA  TYR   200      34.147  31.486  32.743  1.00  0.00           H
ATOM   2993  CB  TYR   200      32.100  31.658  32.842  1.00  0.00           C
ATOM   2994  HB2 TYR   200      32.019  30.679  32.366  1.00  0.00           H
ATOM   2995  HB3 TYR   200      32.296  31.478  33.898  1.00  0.00           H
ATOM   2996  CG  TYR   200      30.805  32.491  32.549  1.00  0.00           C
ATOM   2997  CD1 TYR   200      30.474  33.495  33.454  1.00  0.00           C
ATOM   2998  HD1 TYR   200      31.058  33.612  34.354  1.00  0.00           H
ATOM   2999  CE1 TYR   200      29.297  34.312  33.287  1.00  0.00           C
ATOM   3000  HE1 TYR   200      29.095  35.115  33.979  1.00  0.00           H
ATOM   3001  CZ  TYR   200      28.531  34.176  32.176  1.00  0.00           C
ATOM   3002  OH  TYR   200      27.498  35.054  31.967  1.00  0.00           O
ATOM   3003  HH  TYR   200      27.307  35.289  31.055  1.00  0.00           H
ATOM   3004  CE2 TYR   200      28.827  33.091  31.264  1.00  0.00           C
ATOM   3005  HE2 TYR   200      28.158  32.873  30.444  1.00  0.00           H
ATOM   3006  CD2 TYR   200      29.915  32.298  31.450  1.00  0.00           C
ATOM   3007  HD2 TYR   200      30.185  31.627  30.649  1.00  0.00           H
ATOM   3008  C   TYR   200      33.575  32.175  30.729  1.00  0.00           C
ATOM   3009  O   TYR   200      33.317  33.182  30.112  1.00  0.00           O
ATOM   3010  N   PRO   201      33.851  30.982  30.181  1.00  0.00           N
ATOM   3011  CD  PRO   201      34.545  29.858  30.785  1.00  0.00           C
ATOM   3012  HD2 PRO   201      33.883  29.370  31.499  1.00  0.00           H
ATOM   3013  HD3 PRO   201      35.474  30.193  31.247  1.00  0.00           H
ATOM   3014  CG  PRO   201      34.860  29.000  29.553  1.00  0.00           C
ATOM   3015  HG2 PRO   201      34.252  28.095  29.569  1.00  0.00           H
ATOM   3016  HG3 PRO   201      35.849  28.540  29.536  1.00  0.00           H
ATOM   3017  CB  PRO   201      34.536  29.729  28.291  1.00  0.00           C
ATOM   3018  HB2 PRO   201      34.178  29.147  27.442  1.00  0.00           H
ATOM   3019  HB3 PRO   201      35.349  30.346  27.909  1.00  0.00           H
ATOM   3020  CA  PRO   201      33.536  30.757  28.763  1.00  0.00           C
ATOM   3021  HA  PRO   201      33.675  31.649  28.153  1.00  0.00           H
ATOM   3022  C   PRO   201      32.095  30.280  28.467  1.00  0.00           C
ATOM   3023  O   PRO   201      31.566  29.566  29.329  1.00  0.00           O
ATOM   3024  N   ASN   202      31.462  30.577  27.325  1.00  0.00           N
ATOM   3025  H   ASN   202      31.914  31.270  26.747  1.00  0.00           H
ATOM   3026  CA  ASN   202      30.096  30.243  27.028  1.00  0.00           C
ATOM   3027  HA  ASN   202      29.979  29.182  27.254  1.00  0.00           H
ATOM   3028  CB  ASN   202      29.137  31.039  27.969  1.00  0.00           C
ATOM   3029  HB2 ASN   202      29.082  30.628  28.977  1.00  0.00           H
ATOM   3030  HB3 ASN   202      29.490  32.033  28.240  1.00  0.00           H
ATOM   3031  CG  ASN   202      27.763  31.311  27.389  1.00  0.00           C
ATOM   3032  OD1 ASN   202      26.873  30.471  27.452  1.00  0.00           O
ATOM   3033  ND2 ASN   202      27.506  32.444  26.751  1.00  0.00           N
ATOM   3034 HD21 ASN   202      26.631  32.663  26.294  1.00  0.00           H
ATOM   3035 HD22 ASN   202      28.188  33.188  26.735  1.00  0.00           H
ATOM   3036  C   ASN   202      29.775  30.544  25.548  1.00  0.00           C
ATOM   3037  O   ASN   202      29.978  31.742  25.175  1.00  0.00           O
ATOM   3038  N   ALA   203      29.230  29.623  24.794  1.00  0.00           N
ATOM   3039  H   ALA   203      28.953  28.724  25.161  1.00  0.00           H
ATOM   3040  CA  ALA   203      28.679  29.934  23.431  1.00  0.00           C
ATOM   3041  HA  ALA   203      28.597  28.944  22.983  1.00  0.00           H
ATOM   3042  CB  ALA   203      27.263  30.599  23.535  1.00  0.00           C
ATOM   3043  HB1 ALA   203      27.458  31.628  23.839  1.00  0.00           H
ATOM   3044  HB2 ALA   203      26.823  30.581  22.538  1.00  0.00           H
ATOM   3045  HB3 ALA   203      26.658  30.059  24.263  1.00  0.00           H
ATOM   3046  C   ALA   203      29.720  30.658  22.431  1.00  0.00           C
ATOM   3047  O   ALA   203      29.403  31.542  21.599  1.00  0.00           O
ATOM   3048  N   GLY   204      30.973  30.216  22.583  1.00  0.00           N
ATOM   3049  H   GLY   204      31.120  29.437  23.209  1.00  0.00           H
ATOM   3050  CA  GLY   204      32.150  30.715  21.952  1.00  0.00           C
ATOM   3051  HA2 GLY   204      32.970  30.056  22.238  1.00  0.00           H
ATOM   3052  HA3 GLY   204      31.902  30.705  20.890  1.00  0.00           H
ATOM   3053  C   GLY   204      32.603  32.157  22.267  1.00  0.00           C
ATOM   3054  O   GLY   204      33.430  32.741  21.489  1.00  0.00           O
ATOM   3055  N   GLU   205      32.044  32.861  23.237  1.00  0.00           N
ATOM   3056  H   GLU   205      31.483  32.362  23.913  1.00  0.00           H
ATOM   3057  CA  GLU   205      32.385  34.247  23.680  1.00  0.00           C
ATOM   3058  HA  GLU   205      33.260  34.605  23.139  1.00  0.00           H
ATOM   3059  CB  GLU   205      31.291  35.275  23.514  1.00  0.00           C
ATOM   3060  HB2 GLU   205      30.417  34.812  23.973  1.00  0.00           H
ATOM   3061  HB3 GLU   205      31.581  36.111  24.150  1.00  0.00           H
ATOM   3062  CG  GLU   205      31.140  35.652  22.024  1.00  0.00           C
ATOM   3063  HG2 GLU   205      31.843  36.462  21.830  1.00  0.00           H
ATOM   3064  HG3 GLU   205      31.361  34.834  21.338  1.00  0.00           H
ATOM   3065  CD  GLU   205      29.771  36.277  21.676  1.00  0.00           C
ATOM   3066  OE1 GLU   205      28.800  35.498  21.561  1.00  0.00           O
ATOM   3067  OE2 GLU   205      29.655  37.545  21.458  1.00  0.00           O
ATOM   3068  C   GLU   205      32.772  34.139  25.173  1.00  0.00           C
ATOM   3069  O   GLU   205      32.313  33.267  25.871  1.00  0.00           O
ATOM   3070  N   ILE   206      33.498  35.193  25.674  1.00  0.00           N
ATOM   3071  H   ILE   206      33.682  36.068  25.205  1.00  0.00           H
ATOM   3072  CA  ILE   206      33.870  35.172  27.111  1.00  0.00           C
ATOM   3073  HA  ILE   206      33.767  34.215  27.622  1.00  0.00           H
ATOM   3074  CB  ILE   206      35.370  35.596  27.135  1.00  0.00           C
ATOM   3075  HB  ILE   206      35.430  36.562  26.633  1.00  0.00           H
ATOM   3076  CG2 ILE   206      35.848  35.711  28.593  1.00  0.00           C
ATOM   3077 HG21 ILE   206      35.720  34.729  29.046  1.00  0.00           H
ATOM   3078 HG22 ILE   206      36.816  36.211  28.611  1.00  0.00           H
ATOM   3079 HG23 ILE   206      35.168  36.421  29.066  1.00  0.00           H
ATOM   3080  CG1 ILE   206      36.289  34.614  26.349  1.00  0.00           C
ATOM   3081 HG12 ILE   206      37.268  34.826  26.778  1.00  0.00           H
ATOM   3082 HG13 ILE   206      35.849  33.630  26.507  1.00  0.00           H
ATOM   3083  CD1 ILE   206      36.446  34.885  24.838  1.00  0.00           C
ATOM   3084 HD11 ILE   206      36.999  35.812  24.697  1.00  0.00           H
ATOM   3085 HD12 ILE   206      36.895  33.960  24.476  1.00  0.00           H
ATOM   3086 HD13 ILE   206      35.491  35.005  24.327  1.00  0.00           H
ATOM   3087  C   ILE   206      33.042  36.207  27.856  1.00  0.00           C
ATOM   3088  O   ILE   206      32.971  37.345  27.423  1.00  0.00           O
ATOM   3089  N   THR   207      32.402  35.799  28.974  1.00  0.00           N
ATOM   3090  H   THR   207      32.596  34.919  29.431  1.00  0.00           H
ATOM   3091  CA  THR   207      31.620  36.740  29.786  1.00  0.00           C
ATOM   3092  HA  THR   207      31.458  37.679  29.257  1.00  0.00           H
ATOM   3093  CB  THR   207      30.120  36.399  29.840  1.00  0.00           C
ATOM   3094  HB  THR   207      30.150  35.382  30.232  1.00  0.00           H
ATOM   3095  CG2 THR   207      29.307  37.369  30.733  1.00  0.00           C
ATOM   3096 HG21 THR   207      29.665  37.347  31.762  1.00  0.00           H
ATOM   3097 HG22 THR   207      29.559  38.402  30.492  1.00  0.00           H
ATOM   3098 HG23 THR   207      28.229  37.207  30.727  1.00  0.00           H
ATOM   3099  OG1 THR   207      29.735  36.363  28.509  1.00  0.00           O
ATOM   3100  HG1 THR   207      28.868  35.958  28.434  1.00  0.00           H
ATOM   3101  C   THR   207      32.256  36.969  31.201  1.00  0.00           C
ATOM   3102  O   THR   207      32.754  36.028  31.783  1.00  0.00           O
ATOM   3103  N   CYX   208      32.143  38.155  31.695  1.00  0.00           N
ATOM   3104  H   CYX   208      31.777  38.846  31.057  1.00  0.00           H
ATOM   3105  CA  CYX   208      32.808  38.638  32.937  1.00  0.00           C
ATOM   3106  HA  CYX   208      32.957  37.716  33.500  1.00  0.00           H
ATOM   3107  CB  CYX   208      34.120  39.298  32.538  1.00  0.00           C
ATOM   3108  HB2 CYX   208      34.087  40.172  31.888  1.00  0.00           H
ATOM   3109  HB3 CYX   208      34.461  39.774  33.457  1.00  0.00           H
ATOM   3110  SG  CYX   208      35.408  38.108  31.905  1.00  0.00           S
ATOM   3111  C   CYX   208      31.915  39.595  33.758  1.00  0.00           C
ATOM   3112  O   CYX   208      31.178  40.377  33.158  1.00  0.00           O
ATOM   3113  N   VAL   209      31.983  39.549  35.092  1.00  0.00           N
ATOM   3114  H   VAL   209      32.756  39.028  35.481  1.00  0.00           H
ATOM   3115  CA  VAL   209      31.246  40.269  36.110  1.00  0.00           C
ATOM   3116  HA  VAL   209      30.689  41.106  35.686  1.00  0.00           H
ATOM   3117  CB  VAL   209      30.161  39.322  36.736  1.00  0.00           C
ATOM   3118  HB  VAL   209      30.653  38.386  36.997  1.00  0.00           H
ATOM   3119  CG1 VAL   209      29.447  39.833  38.059  1.00  0.00           C
ATOM   3120 HG11 VAL   209      30.007  39.541  38.948  1.00  0.00           H
ATOM   3121 HG12 VAL   209      29.274  40.902  37.936  1.00  0.00           H
ATOM   3122 HG13 VAL   209      28.519  39.262  38.072  1.00  0.00           H
ATOM   3123  CG2 VAL   209      29.054  38.915  35.681  1.00  0.00           C
ATOM   3124 HG21 VAL   209      28.357  39.684  35.350  1.00  0.00           H
ATOM   3125 HG22 VAL   209      29.564  38.574  34.779  1.00  0.00           H
ATOM   3126 HG23 VAL   209      28.495  38.070  36.082  1.00  0.00           H
ATOM   3127  C   VAL   209      32.227  40.750  37.188  1.00  0.00           C
ATOM   3128  O   VAL   209      33.008  39.954  37.709  1.00  0.00           O
ATOM   3129  N   CYX   210      32.214  42.056  37.574  1.00  0.00           N
ATOM   3130  H   CYX   210      31.535  42.659  37.133  1.00  0.00           H
ATOM   3131  CA  CYX   210      33.261  42.672  38.378  1.00  0.00           C
ATOM   3132  HA  CYX   210      33.995  41.873  38.486  1.00  0.00           H
ATOM   3133  CB  CYX   210      33.903  43.749  37.442  1.00  0.00           C
ATOM   3134  HB2 CYX   210      33.199  44.572  37.319  1.00  0.00           H
ATOM   3135  HB3 CYX   210      34.812  44.165  37.875  1.00  0.00           H
ATOM   3136  SG  CYX   210      34.352  43.019  35.823  1.00  0.00           S
ATOM   3137  C   CYX   210      32.786  43.112  39.789  1.00  0.00           C
ATOM   3138  O   CYX   210      31.635  42.948  40.171  1.00  0.00           O
ATOM   3139  N   ARG   211      33.729  43.726  40.532  1.00  0.00           N
ATOM   3140  H   ARG   211      34.676  43.771  40.185  1.00  0.00           H
ATOM   3141  CA  ARG   211      33.423  44.320  41.811  1.00  0.00           C
ATOM   3142  HA  ARG   211      32.978  43.649  42.546  1.00  0.00           H
ATOM   3143  CB  ARG   211      34.663  44.940  42.471  1.00  0.00           C
ATOM   3144  HB2 ARG   211      35.277  45.340  41.664  1.00  0.00           H
ATOM   3145  HB3 ARG   211      34.329  45.746  43.124  1.00  0.00           H
ATOM   3146  CG  ARG   211      35.515  43.947  43.306  1.00  0.00           C
ATOM   3147  HG2 ARG   211      34.842  43.526  44.053  1.00  0.00           H
ATOM   3148  HG3 ARG   211      35.808  43.247  42.525  1.00  0.00           H
ATOM   3149  CD  ARG   211      36.639  44.605  43.883  1.00  0.00           C
ATOM   3150  HD2 ARG   211      37.177  43.774  44.341  1.00  0.00           H
ATOM   3151  HD3 ARG   211      37.322  44.956  43.110  1.00  0.00           H
ATOM   3152  NE  ARG   211      36.430  45.694  44.801  1.00  0.00           N
ATOM   3153  HE  ARG   211      36.266  46.591  44.366  1.00  0.00           H
ATOM   3154  CZ  ARG   211      36.520  45.770  46.121  1.00  0.00           C
ATOM   3155  NH1 ARG   211      36.517  46.939  46.684  1.00  0.00           N
ATOM   3156 HH11 ARG   211      36.486  47.731  46.057  1.00  0.00           H
ATOM   3157 HH12 ARG   211      36.656  47.166  47.658  1.00  0.00           H
ATOM   3158  NH2 ARG   211      36.647  44.757  46.908  1.00  0.00           N
ATOM   3159 HH21 ARG   211      36.659  43.825  46.520  1.00  0.00           H
ATOM   3160 HH22 ARG   211      36.737  44.971  47.891  1.00  0.00           H
ATOM   3161  C   ARG   211      32.356  45.523  41.766  1.00  0.00           C
ATOM   3162  O   ARG   211      32.208  46.245  40.801  1.00  0.00           O
ATOM   3163  N   ASP   212      31.518  45.629  42.751  1.00  0.00           N
ATOM   3164  H   ASP   212      31.640  45.015  43.544  1.00  0.00           H
ATOM   3165  CA  ASP   212      30.461  46.687  42.910  1.00  0.00           C
ATOM   3166  HA  ASP   212      30.051  46.914  41.926  1.00  0.00           H
ATOM   3167  CB  ASP   212      29.344  46.109  43.829  1.00  0.00           C
ATOM   3168  HB2 ASP   212      28.507  46.783  44.013  1.00  0.00           H
ATOM   3169  HB3 ASP   212      28.928  45.244  43.314  1.00  0.00           H
ATOM   3170  CG  ASP   212      29.829  45.762  45.298  1.00  0.00           C
ATOM   3171  OD1 ASP   212      29.423  46.475  46.315  1.00  0.00           O
ATOM   3172  OD2 ASP   212      30.827  44.949  45.430  1.00  0.00           O
ATOM   3173  C   ASP   212      31.047  47.940  43.547  1.00  0.00           C
ATOM   3174  O   ASP   212      30.449  48.432  44.552  1.00  0.00           O
ATOM   3175  N   ASN   213      32.192  48.432  43.068  1.00  0.00           N
ATOM   3176  H   ASN   213      32.518  48.051  42.192  1.00  0.00           H
ATOM   3177  CA  ASN   213      32.797  49.719  43.519  1.00  0.00           C
ATOM   3178  HA  ASN   213      32.741  49.636  44.605  1.00  0.00           H
ATOM   3179  CB  ASN   213      34.258  49.849  43.021  1.00  0.00           C
ATOM   3180  HB2 ASN   213      34.335  50.364  42.064  1.00  0.00           H
ATOM   3181  HB3 ASN   213      34.766  50.503  43.729  1.00  0.00           H
ATOM   3182  CG  ASN   213      35.073  48.647  43.121  1.00  0.00           C
ATOM   3183  OD1 ASN   213      35.093  47.977  44.090  1.00  0.00           O
ATOM   3184  ND2 ASN   213      35.742  48.226  42.042  1.00  0.00           N
ATOM   3185 HD21 ASN   213      36.506  47.583  42.192  1.00  0.00           H
ATOM   3186 HD22 ASN   213      35.861  48.843  41.251  1.00  0.00           H
ATOM   3187  C   ASN   213      32.050  51.052  43.297  1.00  0.00           C
ATOM   3188  O   ASN   213      31.035  51.091  42.592  1.00  0.00           O
ATOM   3189  N   TRP   214      32.605  52.136  43.797  1.00  0.00           N
ATOM   3190  H   TRP   214      33.225  52.066  44.591  1.00  0.00           H
ATOM   3191  CA  TRP   214      32.368  53.484  43.325  1.00  0.00           C
ATOM   3192  HA  TRP   214      32.955  54.027  44.065  1.00  0.00           H
ATOM   3193  CB  TRP   214      33.090  53.736  41.986  1.00  0.00           C
ATOM   3194  HB2 TRP   214      34.120  53.428  42.169  1.00  0.00           H
ATOM   3195  HB3 TRP   214      32.702  53.024  41.256  1.00  0.00           H
ATOM   3196  CG  TRP   214      33.061  55.185  41.472  1.00  0.00           C
ATOM   3197  CD1 TRP   214      33.059  56.307  42.202  1.00  0.00           C
ATOM   3198  HD1 TRP   214      32.959  56.428  43.270  1.00  0.00           H
ATOM   3199  NE1 TRP   214      33.179  57.410  41.413  1.00  0.00           N
ATOM   3200  HE1 TRP   214      33.024  58.370  41.687  1.00  0.00           H
ATOM   3201  CE2 TRP   214      33.265  57.049  40.103  1.00  0.00           C
ATOM   3202  CZ2 TRP   214      33.445  57.737  38.903  1.00  0.00           C
ATOM   3203  HZ2 TRP   214      33.644  58.796  38.966  1.00  0.00           H
ATOM   3204  CH2 TRP   214      33.595  57.067  37.678  1.00  0.00           C
ATOM   3205  HH2 TRP   214      33.771  57.622  36.769  1.00  0.00           H
ATOM   3206  CZ3 TRP   214      33.545  55.660  37.700  1.00  0.00           C
ATOM   3207  HZ3 TRP   214      33.757  55.129  36.783  1.00  0.00           H
ATOM   3208  CE3 TRP   214      33.370  54.902  38.866  1.00  0.00           C
ATOM   3209  HE3 TRP   214      33.481  53.830  38.800  1.00  0.00           H
ATOM   3210  CD2 TRP   214      33.154  55.590  40.102  1.00  0.00           C
ATOM   3211  C   TRP   214      30.954  54.118  43.475  1.00  0.00           C
ATOM   3212  O   TRP   214      30.772  55.027  44.253  1.00  0.00           O
ATOM   3213  N   HID   215      29.985  53.625  42.733  1.00  0.00           N
ATOM   3214  H   HID   215      30.259  53.007  41.982  1.00  0.00           H
ATOM   3215  CA  HID   215      28.672  54.141  42.577  1.00  0.00           C
ATOM   3216  HA  HID   215      28.481  54.840  43.391  1.00  0.00           H
ATOM   3217  CB  HID   215      28.536  55.004  41.349  1.00  0.00           C
ATOM   3218  HB2 HID   215      27.479  55.180  41.148  1.00  0.00           H
ATOM   3219  HB3 HID   215      28.910  56.013  41.524  1.00  0.00           H
ATOM   3220  CG  HID   215      29.358  54.598  40.091  1.00  0.00           C
ATOM   3221  ND1 HID   215      29.794  55.365  39.091  1.00  0.00           N
ATOM   3222  HD1 HID   215      29.670  56.363  38.996  1.00  0.00           H
ATOM   3223  CE1 HID   215      30.313  54.565  38.124  1.00  0.00           C
ATOM   3224  HE1 HID   215      30.709  54.964  37.202  1.00  0.00           H
ATOM   3225  NE2 HID   215      30.222  53.286  38.456  1.00  0.00           N
ATOM   3226  CD2 HID   215      29.700  53.311  39.748  1.00  0.00           C
ATOM   3227  HD2 HID   215      29.359  52.454  40.309  1.00  0.00           H
ATOM   3228  C   HID   215      27.654  52.887  42.525  1.00  0.00           C
ATOM   3229  O   HID   215      26.397  53.003  42.316  1.00  0.00           O
ATOM   3230  N   GLY   216      28.233  51.648  42.571  1.00  0.00           N
ATOM   3231  H   GLY   216      29.218  51.710  42.788  1.00  0.00           H
ATOM   3232  CA  GLY   216      27.765  50.278  42.227  1.00  0.00           C
ATOM   3233  HA2 GLY   216      26.928  50.295  41.527  1.00  0.00           H
ATOM   3234  HA3 GLY   216      28.550  49.768  41.670  1.00  0.00           H
ATOM   3235  C   GLY   216      27.398  49.452  43.440  1.00  0.00           C
ATOM   3236  O   GLY   216      27.980  49.572  44.527  1.00  0.00           O
ATOM   3237  N   SER   217      26.454  48.623  43.110  1.00  0.00           N
ATOM   3238  H   SER   217      25.978  48.658  42.219  1.00  0.00           H
ATOM   3239  CA  SER   217      25.743  47.805  44.014  1.00  0.00           C
ATOM   3240  HA  SER   217      26.444  47.455  44.771  1.00  0.00           H
ATOM   3241  CB  SER   217      24.754  48.727  44.720  1.00  0.00           C
ATOM   3242  HB2 SER   217      24.426  48.261  45.648  1.00  0.00           H
ATOM   3243  HB3 SER   217      25.225  49.681  44.963  1.00  0.00           H
ATOM   3244  OG  SER   217      23.647  49.023  43.947  1.00  0.00           O
ATOM   3245  HG  SER   217      23.840  49.925  43.680  1.00  0.00           H
ATOM   3246  C   SER   217      25.046  46.562  43.337  1.00  0.00           C
ATOM   3247  O   SER   217      25.349  45.415  43.678  1.00  0.00           O
ATOM   3248  N   ASN   218      24.238  46.846  42.295  1.00  0.00           N
ATOM   3249  H   ASN   218      23.918  47.801  42.230  1.00  0.00           H
ATOM   3250  CA  ASN   218      24.248  45.965  41.138  1.00  0.00           C
ATOM   3251  HA  ASN   218      24.047  44.937  41.442  1.00  0.00           H
ATOM   3252  CB  ASN   218      23.080  46.434  40.334  1.00  0.00           C
ATOM   3253  HB2 ASN   218      23.111  45.705  39.524  1.00  0.00           H
ATOM   3254  HB3 ASN   218      22.157  46.368  40.911  1.00  0.00           H
ATOM   3255  CG  ASN   218      23.151  47.833  39.683  1.00  0.00           C
ATOM   3256  OD1 ASN   218      23.668  48.783  40.254  1.00  0.00           O
ATOM   3257  ND2 ASN   218      22.646  47.987  38.500  1.00  0.00           N
ATOM   3258 HD21 ASN   218      22.547  48.902  38.085  1.00  0.00           H
ATOM   3259 HD22 ASN   218      22.221  47.179  38.067  1.00  0.00           H
ATOM   3260  C   ASN   218      25.675  46.011  40.492  1.00  0.00           C
ATOM   3261  O   ASN   218      26.341  46.984  40.438  1.00  0.00           O
ATOM   3262  N   ARG   219      26.161  44.871  39.943  1.00  0.00           N
ATOM   3263  H   ARG   219      25.436  44.198  39.736  1.00  0.00           H
ATOM   3264  CA  ARG   219      27.526  44.638  39.441  1.00  0.00           C
ATOM   3265  HA  ARG   219      28.164  45.380  39.920  1.00  0.00           H
ATOM   3266  CB  ARG   219      28.044  43.180  39.769  1.00  0.00           C
ATOM   3267  HB2 ARG   219      27.444  42.464  39.207  1.00  0.00           H
ATOM   3268  HB3 ARG   219      29.072  43.171  39.405  1.00  0.00           H
ATOM   3269  CG  ARG   219      28.064  42.821  41.243  1.00  0.00           C
ATOM   3270  HG2 ARG   219      28.619  43.566  41.814  1.00  0.00           H
ATOM   3271  HG3 ARG   219      27.047  42.877  41.633  1.00  0.00           H
ATOM   3272  CD  ARG   219      28.453  41.364  41.550  1.00  0.00           C
ATOM   3273  HD2 ARG   219      27.680  40.677  41.205  1.00  0.00           H
ATOM   3274  HD3 ARG   219      29.302  41.014  40.963  1.00  0.00           H
ATOM   3275  NE  ARG   219      28.739  41.276  42.963  1.00  0.00           N
ATOM   3276  HE  ARG   219      27.970  40.785  43.398  1.00  0.00           H
ATOM   3277  CZ  ARG   219      29.773  41.687  43.609  1.00  0.00           C
ATOM   3278  NH1 ARG   219      29.841  41.596  44.859  1.00  0.00           N
ATOM   3279 HH11 ARG   219      29.002  41.451  45.403  1.00  0.00           H
ATOM   3280 HH12 ARG   219      30.574  42.194  45.212  1.00  0.00           H
ATOM   3281  NH2 ARG   219      30.709  42.356  43.014  1.00  0.00           N
ATOM   3282 HH21 ARG   219      30.741  42.484  42.013  1.00  0.00           H
ATOM   3283 HH22 ARG   219      31.443  42.645  43.644  1.00  0.00           H
ATOM   3284  C   ARG   219      27.639  45.020  37.919  1.00  0.00           C
ATOM   3285  O   ARG   219      26.685  44.788  37.156  1.00  0.00           O
ATOM   3286  N   PRO   220      28.740  45.623  37.416  1.00  0.00           N
ATOM   3287  CD  PRO   220      29.937  45.991  38.079  1.00  0.00           C
ATOM   3288  HD2 PRO   220      30.397  45.056  38.401  1.00  0.00           H
ATOM   3289  HD3 PRO   220      29.645  46.627  38.914  1.00  0.00           H
ATOM   3290  CG  PRO   220      30.797  46.791  37.056  1.00  0.00           C
ATOM   3291  HG2 PRO   220      31.617  46.125  36.787  1.00  0.00           H
ATOM   3292  HG3 PRO   220      31.132  47.755  37.443  1.00  0.00           H
ATOM   3293  CB  PRO   220      29.908  46.938  35.838  1.00  0.00           C
ATOM   3294  HB2 PRO   220      30.500  46.808  34.932  1.00  0.00           H
ATOM   3295  HB3 PRO   220      29.363  47.876  35.941  1.00  0.00           H
ATOM   3296  CA  PRO   220      28.945  45.783  36.007  1.00  0.00           C
ATOM   3297  HA  PRO   220      27.987  46.166  35.655  1.00  0.00           H
ATOM   3298  C   PRO   220      29.394  44.484  35.224  1.00  0.00           C
ATOM   3299  O   PRO   220      30.109  43.631  35.729  1.00  0.00           O
ATOM   3300  N   TRP   221      28.965  44.388  33.950  1.00  0.00           N
ATOM   3301  H   TRP   221      28.551  45.212  33.540  1.00  0.00           H
ATOM   3302  CA  TRP   221      29.300  43.272  33.005  1.00  0.00           C
ATOM   3303  HA  TRP   221      29.949  42.523  33.460  1.00  0.00           H
ATOM   3304  CB  TRP   221      28.046  42.401  32.626  1.00  0.00           C
ATOM   3305  HB2 TRP   221      28.350  41.562  32.000  1.00  0.00           H
ATOM   3306  HB3 TRP   221      27.644  41.895  33.505  1.00  0.00           H
ATOM   3307  CG  TRP   221      26.855  43.000  31.903  1.00  0.00           C
ATOM   3308  CD1 TRP   221      25.760  43.457  32.519  1.00  0.00           C
ATOM   3309  HD1 TRP   221      25.525  43.389  33.572  1.00  0.00           H
ATOM   3310  NE1 TRP   221      24.848  43.956  31.567  1.00  0.00           N
ATOM   3311  HE1 TRP   221      23.886  44.176  31.784  1.00  0.00           H
ATOM   3312  CE2 TRP   221      25.443  43.952  30.329  1.00  0.00           C
ATOM   3313  CZ2 TRP   221      24.974  44.350  29.119  1.00  0.00           C
ATOM   3314  HZ2 TRP   221      23.940  44.631  28.982  1.00  0.00           H
ATOM   3315  CH2 TRP   221      25.765  44.213  27.960  1.00  0.00           C
ATOM   3316  HH2 TRP   221      25.395  44.621  27.032  1.00  0.00           H
ATOM   3317  CZ3 TRP   221      27.052  43.634  28.045  1.00  0.00           C
ATOM   3318  HZ3 TRP   221      27.666  43.707  27.160  1.00  0.00           H
ATOM   3319  CE3 TRP   221      27.420  43.024  29.315  1.00  0.00           C
ATOM   3320  HE3 TRP   221      28.363  42.499  29.355  1.00  0.00           H
ATOM   3321  CD2 TRP   221      26.663  43.271  30.508  1.00  0.00           C
ATOM   3322  C   TRP   221      29.995  43.684  31.790  1.00  0.00           C
ATOM   3323  O   TRP   221      29.736  44.743  31.171  1.00  0.00           O
ATOM   3324  N   VAL   222      30.980  42.906  31.369  1.00  0.00           N
ATOM   3325  H   VAL   222      31.220  42.088  31.912  1.00  0.00           H
ATOM   3326  CA  VAL   222      31.481  42.944  30.024  1.00  0.00           C
ATOM   3327  HA  VAL   222      30.764  43.514  29.433  1.00  0.00           H
ATOM   3328  CB  VAL   222      32.922  43.502  29.989  1.00  0.00           C
ATOM   3329  HB  VAL   222      32.865  44.449  30.527  1.00  0.00           H
ATOM   3330  CG1 VAL   222      34.004  42.762  30.849  1.00  0.00           C
ATOM   3331 HG11 VAL   222      33.432  42.406  31.706  1.00  0.00           H
ATOM   3332 HG12 VAL   222      34.390  41.993  30.180  1.00  0.00           H
ATOM   3333 HG13 VAL   222      34.681  43.526  31.230  1.00  0.00           H
ATOM   3334  CG2 VAL   222      33.468  43.874  28.598  1.00  0.00           C
ATOM   3335 HG21 VAL   222      34.405  44.426  28.674  1.00  0.00           H
ATOM   3336 HG22 VAL   222      33.657  42.983  28.000  1.00  0.00           H
ATOM   3337 HG23 VAL   222      32.748  44.505  28.075  1.00  0.00           H
ATOM   3338  C   VAL   222      31.577  41.536  29.425  1.00  0.00           C
ATOM   3339  O   VAL   222      31.913  40.546  30.084  1.00  0.00           O
ATOM   3340  N   SER   223      31.248  41.450  28.132  1.00  0.00           N
ATOM   3341  H   SER   223      31.194  42.313  27.611  1.00  0.00           H
ATOM   3342  CA  SER   223      31.440  40.228  27.331  1.00  0.00           C
ATOM   3343  HA  SER   223      32.018  39.489  27.884  1.00  0.00           H
ATOM   3344  CB  SER   223      30.179  39.453  27.029  1.00  0.00           C
ATOM   3345  HB2 SER   223      29.580  39.399  27.937  1.00  0.00           H
ATOM   3346  HB3 SER   223      29.448  39.951  26.393  1.00  0.00           H
ATOM   3347  OG  SER   223      30.364  38.156  26.548  1.00  0.00           O
ATOM   3348  HG  SER   223      30.600  37.607  27.299  1.00  0.00           H
ATOM   3349  C   SER   223      32.242  40.584  26.070  1.00  0.00           C
ATOM   3350  O   SER   223      32.103  41.738  25.645  1.00  0.00           O
ATOM   3351  N   PHE   224      33.147  39.716  25.584  1.00  0.00           N
ATOM   3352  H   PHE   224      33.425  38.984  26.220  1.00  0.00           H
ATOM   3353  CA  PHE   224      33.876  39.930  24.346  1.00  0.00           C
ATOM   3354  HA  PHE   224      33.315  40.551  23.647  1.00  0.00           H
ATOM   3355  CB  PHE   224      35.234  40.772  24.594  1.00  0.00           C
ATOM   3356  HB2 PHE   224      35.777  40.938  23.663  1.00  0.00           H
ATOM   3357  HB3 PHE   224      34.861  41.652  25.118  1.00  0.00           H
ATOM   3358  CG  PHE   224      36.256  40.141  25.567  1.00  0.00           C
ATOM   3359  CD1 PHE   224      37.176  39.200  25.090  1.00  0.00           C
ATOM   3360  HD1 PHE   224      37.219  38.934  24.045  1.00  0.00           H
ATOM   3361  CE1 PHE   224      38.083  38.563  25.912  1.00  0.00           C
ATOM   3362  HE1 PHE   224      38.699  37.803  25.452  1.00  0.00           H
ATOM   3363  CZ  PHE   224      38.151  38.755  27.274  1.00  0.00           C
ATOM   3364  HZ  PHE   224      38.770  38.168  27.937  1.00  0.00           H
ATOM   3365  CE2 PHE   224      37.276  39.756  27.812  1.00  0.00           C
ATOM   3366  HE2 PHE   224      37.259  40.003  28.863  1.00  0.00           H
ATOM   3367  CD2 PHE   224      36.290  40.416  26.950  1.00  0.00           C
ATOM   3368  HD2 PHE   224      35.689  41.140  27.479  1.00  0.00           H
ATOM   3369  C   PHE   224      34.084  38.686  23.487  1.00  0.00           C
ATOM   3370  O   PHE   224      33.976  37.514  23.859  1.00  0.00           O
ATOM   3371  N   ASN   225      34.282  38.989  22.201  1.00  0.00           N
ATOM   3372  H   ASN   225      34.404  39.922  21.833  1.00  0.00           H
ATOM   3373  CA  ASN   225      34.473  37.890  21.252  1.00  0.00           C
ATOM   3374  HA  ASN   225      33.883  37.051  21.621  1.00  0.00           H
ATOM   3375  CB  ASN   225      33.847  38.327  19.903  1.00  0.00           C
ATOM   3376  HB2 ASN   225      33.567  37.438  19.336  1.00  0.00           H
ATOM   3377  HB3 ASN   225      33.045  39.055  20.026  1.00  0.00           H
ATOM   3378  CG  ASN   225      34.858  39.012  18.967  1.00  0.00           C
ATOM   3379  OD1 ASN   225      35.904  39.525  19.381  1.00  0.00           O
ATOM   3380  ND2 ASN   225      34.613  38.896  17.703  1.00  0.00           N
ATOM   3381 HD21 ASN   225      35.271  39.334  17.075  1.00  0.00           H
ATOM   3382 HD22 ASN   225      33.838  38.356  17.344  1.00  0.00           H
ATOM   3383  C   ASN   225      35.979  37.431  21.239  1.00  0.00           C
ATOM   3384  O   ASN   225      36.789  38.208  21.802  1.00  0.00           O
ATOM   3385  N   GLN   226      36.295  36.295  20.593  1.00  0.00           N
ATOM   3386  H   GLN   226      35.580  35.722  20.168  1.00  0.00           H
ATOM   3387  CA  GLN   226      37.688  35.825  20.484  1.00  0.00           C
ATOM   3388  HA  GLN   226      37.985  36.026  21.513  1.00  0.00           H
ATOM   3389  CB  GLN   226      37.644  34.386  20.025  1.00  0.00           C
ATOM   3390  HB2 GLN   226      37.334  34.358  18.981  1.00  0.00           H
ATOM   3391  HB3 GLN   226      38.696  34.103  20.060  1.00  0.00           H
ATOM   3392  CG  GLN   226      36.745  33.473  20.873  1.00  0.00           C
ATOM   3393  HG2 GLN   226      37.225  33.366  21.845  1.00  0.00           H
ATOM   3394  HG3 GLN   226      35.714  33.826  20.891  1.00  0.00           H
ATOM   3395  CD  GLN   226      36.695  32.095  20.155  1.00  0.00           C
ATOM   3396  OE1 GLN   226      37.747  31.599  19.762  1.00  0.00           O
ATOM   3397  NE2 GLN   226      35.516  31.564  19.884  1.00  0.00           N
ATOM   3398 HE21 GLN   226      34.680  31.935  20.313  1.00  0.00           H
ATOM   3399 HE22 GLN   226      35.488  30.818  19.204  1.00  0.00           H
ATOM   3400  C   GLN   226      38.719  36.688  19.640  1.00  0.00           C
ATOM   3401  O   GLN   226      39.925  36.369  19.772  1.00  0.00           O
ATOM   3402  N   ASN   227      38.340  37.847  19.028  1.00  0.00           N
ATOM   3403  H   ASN   227      37.359  38.074  19.111  1.00  0.00           H
ATOM   3404  CA  ASN   227      39.276  38.833  18.506  1.00  0.00           C
ATOM   3405  HA  ASN   227      40.319  38.520  18.545  1.00  0.00           H
ATOM   3406  CB  ASN   227      38.900  39.245  17.141  1.00  0.00           C
ATOM   3407  HB2 ASN   227      37.937  39.755  17.141  1.00  0.00           H
ATOM   3408  HB3 ASN   227      39.682  39.937  16.829  1.00  0.00           H
ATOM   3409  CG  ASN   227      38.947  38.053  16.146  1.00  0.00           C
ATOM   3410  OD1 ASN   227      39.884  37.276  16.091  1.00  0.00           O
ATOM   3411  ND2 ASN   227      37.922  37.792  15.451  1.00  0.00           N
ATOM   3412 HD21 ASN   227      37.830  36.984  14.853  1.00  0.00           H
ATOM   3413 HD22 ASN   227      37.202  38.495  15.369  1.00  0.00           H
ATOM   3414  C   ASN   227      39.282  40.124  19.388  1.00  0.00           C
ATOM   3415  O   ASN   227      39.865  41.112  18.930  1.00  0.00           O
ATOM   3416  N   LEU   228      38.739  40.175  20.589  1.00  0.00           N
ATOM   3417  H   LEU   228      38.236  39.387  20.970  1.00  0.00           H
ATOM   3418  CA  LEU   228      38.773  41.338  21.548  1.00  0.00           C
ATOM   3419  HA  LEU   228      38.212  40.942  22.394  1.00  0.00           H
ATOM   3420  CB  LEU   228      40.114  41.697  21.947  1.00  0.00           C
ATOM   3421  HB2 LEU   228      40.675  42.088  21.098  1.00  0.00           H
ATOM   3422  HB3 LEU   228      39.994  42.618  22.519  1.00  0.00           H
ATOM   3423  CG  LEU   228      40.964  40.695  22.723  1.00  0.00           C
ATOM   3424  HG  LEU   228      41.201  39.796  22.155  1.00  0.00           H
ATOM   3425  CD1 LEU   228      42.218  41.414  23.062  1.00  0.00           C
ATOM   3426 HD11 LEU   228      42.042  42.215  23.779  1.00  0.00           H
ATOM   3427 HD12 LEU   228      43.000  40.767  23.463  1.00  0.00           H
ATOM   3428 HD13 LEU   228      42.734  41.764  22.168  1.00  0.00           H
ATOM   3429  CD2 LEU   228      40.450  40.066  24.057  1.00  0.00           C
ATOM   3430 HD21 LEU   228      41.247  39.638  24.665  1.00  0.00           H
ATOM   3431 HD22 LEU   228      39.885  40.849  24.563  1.00  0.00           H
ATOM   3432 HD23 LEU   228      39.758  39.250  23.846  1.00  0.00           H
ATOM   3433  C   LEU   228      37.907  42.568  21.161  1.00  0.00           C
ATOM   3434  O   LEU   228      38.158  43.659  21.487  1.00  0.00           O
ATOM   3435  N   GLU   229      36.852  42.304  20.406  1.00  0.00           N
ATOM   3436  H   GLU   229      36.712  41.313  20.264  1.00  0.00           H
ATOM   3437  CA  GLU   229      35.691  43.136  20.196  1.00  0.00           C
ATOM   3438  HA  GLU   229      35.988  44.175  20.064  1.00  0.00           H
ATOM   3439  CB  GLU   229      34.833  42.845  18.933  1.00  0.00           C
ATOM   3440  HB2 GLU   229      34.297  41.896  18.963  1.00  0.00           H
ATOM   3441  HB3 GLU   229      34.040  43.583  19.055  1.00  0.00           H
ATOM   3442  CG  GLU   229      35.735  43.048  17.696  1.00  0.00           C
ATOM   3443  HG2 GLU   229      36.575  42.358  17.768  1.00  0.00           H
ATOM   3444  HG3 GLU   229      35.111  42.757  16.852  1.00  0.00           H
ATOM   3445  CD  GLU   229      36.260  44.502  17.520  1.00  0.00           C
ATOM   3446  OE1 GLU   229      37.516  44.663  17.416  1.00  0.00           O
ATOM   3447  OE2 GLU   229      35.520  45.488  17.454  1.00  0.00           O
ATOM   3448  C   GLU   229      34.786  43.009  21.463  1.00  0.00           C
ATOM   3449  O   GLU   229      34.472  41.853  21.886  1.00  0.00           O
ATOM   3450  N   TYR   230      34.418  44.089  22.107  1.00  0.00           N
ATOM   3451  H   TYR   230      34.600  44.996  21.702  1.00  0.00           H
ATOM   3452  CA  TYR   230      33.771  44.114  23.489  1.00  0.00           C
ATOM   3453  HA  TYR   230      33.360  43.134  23.731  1.00  0.00           H
ATOM   3454  CB  TYR   230      34.871  44.594  24.499  1.00  0.00           C
ATOM   3455  HB2 TYR   230      34.527  44.367  25.508  1.00  0.00           H
ATOM   3456  HB3 TYR   230      35.862  44.150  24.405  1.00  0.00           H
ATOM   3457  CG  TYR   230      35.083  46.087  24.367  1.00  0.00           C
ATOM   3458  CD1 TYR   230      34.157  47.037  24.944  1.00  0.00           C
ATOM   3459  HD1 TYR   230      33.334  46.713  25.564  1.00  0.00           H
ATOM   3460  CE1 TYR   230      34.393  48.402  24.821  1.00  0.00           C
ATOM   3461  HE1 TYR   230      33.592  49.045  25.154  1.00  0.00           H
ATOM   3462  CZ  TYR   230      35.472  48.948  24.144  1.00  0.00           C
ATOM   3463  OH  TYR   230      35.576  50.338  24.003  1.00  0.00           O
ATOM   3464  HH  TYR   230      36.223  50.623  23.354  1.00  0.00           H
ATOM   3465  CE2 TYR   230      36.389  48.058  23.580  1.00  0.00           C
ATOM   3466  HE2 TYR   230      37.180  48.457  22.962  1.00  0.00           H
ATOM   3467  CD2 TYR   230      36.181  46.622  23.697  1.00  0.00           C
ATOM   3468  HD2 TYR   230      36.984  46.032  23.281  1.00  0.00           H
ATOM   3469  C   TYR   230      32.529  45.011  23.536  1.00  0.00           C
ATOM   3470  O   TYR   230      32.274  45.875  22.672  1.00  0.00           O
ATOM   3471  N   GLN   231      31.680  44.774  24.545  1.00  0.00           N
ATOM   3472  H   GLN   231      32.027  44.324  25.380  1.00  0.00           H
ATOM   3473  CA  GLN   231      30.385  45.446  24.823  1.00  0.00           C
ATOM   3474  HA  GLN   231      30.501  46.508  24.607  1.00  0.00           H
ATOM   3475  CB  GLN   231      29.288  44.847  23.951  1.00  0.00           C
ATOM   3476  HB2 GLN   231      28.368  45.324  24.290  1.00  0.00           H
ATOM   3477  HB3 GLN   231      29.514  44.939  22.889  1.00  0.00           H
ATOM   3478  CG  GLN   231      29.156  43.327  24.355  1.00  0.00           C
ATOM   3479  HG2 GLN   231      29.790  42.725  23.705  1.00  0.00           H
ATOM   3480  HG3 GLN   231      29.372  43.023  25.380  1.00  0.00           H
ATOM   3481  CD  GLN   231      27.673  42.779  24.136  1.00  0.00           C
ATOM   3482  OE1 GLN   231      27.081  42.170  25.081  1.00  0.00           O
ATOM   3483  NE2 GLN   231      27.087  42.909  22.980  1.00  0.00           N
ATOM   3484 HE21 GLN   231      27.529  43.480  22.274  1.00  0.00           H
ATOM   3485 HE22 GLN   231      26.119  42.637  22.888  1.00  0.00           H
ATOM   3486  C   GLN   231      30.075  45.381  26.370  1.00  0.00           C
ATOM   3487  O   GLN   231      30.506  44.507  27.127  1.00  0.00           O
ATOM   3488  N   ILE   232      29.402  46.405  26.828  1.00  0.00           N
ATOM   3489  H   ILE   232      28.874  46.998  26.204  1.00  0.00           H
ATOM   3490  CA  ILE   232      29.229  46.766  28.199  1.00  0.00           C
ATOM   3491  HA  ILE   232      29.474  45.961  28.890  1.00  0.00           H
ATOM   3492  CB  ILE   232      30.177  47.913  28.677  1.00  0.00           C
ATOM   3493  HB  ILE   232      29.917  48.031  29.729  1.00  0.00           H
ATOM   3494  CG2 ILE   232      31.653  47.567  28.453  1.00  0.00           C
ATOM   3495 HG21 ILE   232      31.803  46.609  28.951  1.00  0.00           H
ATOM   3496 HG22 ILE   232      31.817  47.509  27.377  1.00  0.00           H
ATOM   3497 HG23 ILE   232      32.376  48.271  28.866  1.00  0.00           H
ATOM   3498  CG1 ILE   232      29.830  49.324  28.084  1.00  0.00           C
ATOM   3499 HG12 ILE   232      29.977  49.403  27.007  1.00  0.00           H
ATOM   3500 HG13 ILE   232      28.831  49.548  28.457  1.00  0.00           H
ATOM   3501  CD1 ILE   232      30.601  50.435  28.702  1.00  0.00           C
ATOM   3502 HD11 ILE   232      31.377  50.786  28.022  1.00  0.00           H
ATOM   3503 HD12 ILE   232      29.920  51.275  28.842  1.00  0.00           H
ATOM   3504 HD13 ILE   232      31.051  50.256  29.678  1.00  0.00           H
ATOM   3505  C   ILE   232      27.794  47.067  28.642  1.00  0.00           C
ATOM   3506  O   ILE   232      26.965  47.514  27.839  1.00  0.00           O
ATOM   3507  N   GLY   233      27.553  46.828  29.919  1.00  0.00           N
ATOM   3508  H   GLY   233      28.174  46.227  30.441  1.00  0.00           H
ATOM   3509  CA  GLY   233      26.394  47.223  30.702  1.00  0.00           C
ATOM   3510  HA2 GLY   233      26.293  48.308  30.723  1.00  0.00           H
ATOM   3511  HA3 GLY   233      25.489  46.877  30.202  1.00  0.00           H
ATOM   3512  C   GLY   233      26.505  46.922  32.219  1.00  0.00           C
ATOM   3513  O   GLY   233      27.328  46.161  32.711  1.00  0.00           O
ATOM   3514  N   TYR   234      25.492  47.404  32.935  1.00  0.00           N
ATOM   3515  H   TYR   234      24.812  47.918  32.392  1.00  0.00           H
ATOM   3516  CA  TYR   234      25.225  47.052  34.311  1.00  0.00           C
ATOM   3517  HA  TYR   234      26.120  46.644  34.782  1.00  0.00           H
ATOM   3518  CB  TYR   234      24.906  48.302  35.188  1.00  0.00           C
ATOM   3519  HB2 TYR   234      24.416  49.071  34.593  1.00  0.00           H
ATOM   3520  HB3 TYR   234      24.288  47.900  35.991  1.00  0.00           H
ATOM   3521  CG  TYR   234      26.108  48.939  35.797  1.00  0.00           C
ATOM   3522  CD1 TYR   234      26.834  49.941  35.274  1.00  0.00           C
ATOM   3523  HD1 TYR   234      26.765  50.180  34.223  1.00  0.00           H
ATOM   3524  CE1 TYR   234      27.884  50.490  35.995  1.00  0.00           C
ATOM   3525  HE1 TYR   234      28.598  51.039  35.398  1.00  0.00           H
ATOM   3526  CZ  TYR   234      28.224  50.069  37.248  1.00  0.00           C
ATOM   3527  OH  TYR   234      29.383  50.427  37.880  1.00  0.00           O
ATOM   3528  HH  TYR   234      29.593  51.360  37.791  1.00  0.00           H
ATOM   3529  CE2 TYR   234      27.463  49.056  37.812  1.00  0.00           C
ATOM   3530  HE2 TYR   234      27.681  48.796  38.837  1.00  0.00           H
ATOM   3531  CD2 TYR   234      26.366  48.555  37.156  1.00  0.00           C
ATOM   3532  HD2 TYR   234      25.704  47.909  37.713  1.00  0.00           H
ATOM   3533  C   TYR   234      24.161  45.903  34.312  1.00  0.00           C
ATOM   3534  O   TYR   234      23.203  46.005  33.627  1.00  0.00           O
ATOM   3535  N   ILE   235      24.268  44.899  35.203  1.00  0.00           N
ATOM   3536  H   ILE   235      24.976  44.987  35.919  1.00  0.00           H
ATOM   3537  CA  ILE   235      23.201  43.937  35.517  1.00  0.00           C
ATOM   3538  HA  ILE   235      22.798  43.459  34.624  1.00  0.00           H
ATOM   3539  CB  ILE   235      23.853  42.941  36.463  1.00  0.00           C
ATOM   3540  HB  ILE   235      24.296  43.464  37.310  1.00  0.00           H
ATOM   3541  CG2 ILE   235      22.785  42.040  37.013  1.00  0.00           C
ATOM   3542 HG21 ILE   235      22.380  41.459  36.184  1.00  0.00           H
ATOM   3543 HG22 ILE   235      23.099  41.519  37.917  1.00  0.00           H
ATOM   3544 HG23 ILE   235      21.940  42.643  37.350  1.00  0.00           H
ATOM   3545  CG1 ILE   235      25.025  42.149  35.805  1.00  0.00           C
ATOM   3546 HG12 ILE   235      24.731  41.551  34.942  1.00  0.00           H
ATOM   3547 HG13 ILE   235      25.836  42.752  35.396  1.00  0.00           H
ATOM   3548  CD1 ILE   235      25.701  41.299  36.846  1.00  0.00           C
ATOM   3549 HD11 ILE   235      26.279  41.972  37.478  1.00  0.00           H
ATOM   3550 HD12 ILE   235      24.982  40.651  37.346  1.00  0.00           H
ATOM   3551 HD13 ILE   235      26.490  40.727  36.359  1.00  0.00           H
ATOM   3552  C   ILE   235      22.069  44.735  36.192  1.00  0.00           C
ATOM   3553  O   ILE   235      22.335  45.491  37.177  1.00  0.00           O
ATOM   3554  N   CYX   236      20.859  44.700  35.571  1.00  0.00           N
ATOM   3555  H   CYX   236      20.687  44.149  34.742  1.00  0.00           H
ATOM   3556  CA  CYX   236      19.792  45.678  35.902  1.00  0.00           C
ATOM   3557  HA  CYX   236      20.301  46.637  36.002  1.00  0.00           H
ATOM   3558  CB  CYX   236      18.757  45.687  34.786  1.00  0.00           C
ATOM   3559  HB2 CYX   236      18.244  44.724  34.800  1.00  0.00           H
ATOM   3560  HB3 CYX   236      17.956  46.358  35.097  1.00  0.00           H
ATOM   3561  SG  CYX   236      19.365  46.182  33.114  1.00  0.00           S
ATOM   3562  C   CYX   236      19.236  45.380  37.256  1.00  0.00           C
ATOM   3563  O   CYX   236      18.557  46.150  37.856  1.00  0.00           O
ATOM   3564  N   SER   237      19.457  44.152  37.845  1.00  0.00           N
ATOM   3565  H   SER   237      20.045  43.533  37.307  1.00  0.00           H
ATOM   3566  CA  SER   237      18.946  43.630  39.181  1.00  0.00           C
ATOM   3567  HA  SER   237      17.867  43.606  39.030  1.00  0.00           H
ATOM   3568  CB  SER   237      19.387  42.206  39.465  1.00  0.00           C
ATOM   3569  HB2 SER   237      19.135  41.518  38.658  1.00  0.00           H
ATOM   3570  HB3 SER   237      20.462  42.193  39.646  1.00  0.00           H
ATOM   3571  OG  SER   237      18.704  41.779  40.706  1.00  0.00           O
ATOM   3572  HG  SER   237      17.906  41.326  40.426  1.00  0.00           H
ATOM   3573  C   SER   237      19.157  44.531  40.370  1.00  0.00           C
ATOM   3574  O   SER   237      20.245  45.055  40.472  1.00  0.00           O
ATOM   3575  N   GLY   238      18.173  44.722  41.215  1.00  0.00           N
ATOM   3576  H   GLY   238      17.264  44.506  40.831  1.00  0.00           H
ATOM   3577  CA  GLY   238      18.290  45.407  42.526  1.00  0.00           C
ATOM   3578  HA2 GLY   238      19.147  46.061  42.369  1.00  0.00           H
ATOM   3579  HA3 GLY   238      17.502  46.104  42.817  1.00  0.00           H
ATOM   3580  C   GLY   238      18.593  44.499  43.746  1.00  0.00           C
ATOM   3581  O   GLY   238      18.465  44.862  44.913  1.00  0.00           O
ATOM   3582  N   VAL   239      18.990  43.236  43.543  1.00  0.00           N
ATOM   3583  H   VAL   239      19.071  42.892  42.596  1.00  0.00           H
ATOM   3584  CA  VAL   239      19.379  42.276  44.542  1.00  0.00           C
ATOM   3585  HA  VAL   239      18.729  42.383  45.410  1.00  0.00           H
ATOM   3586  CB  VAL   239      19.126  40.807  44.007  1.00  0.00           C
ATOM   3587  HB  VAL   239      19.778  40.686  43.142  1.00  0.00           H
ATOM   3588  CG1 VAL   239      19.516  39.734  45.042  1.00  0.00           C
ATOM   3589 HG11 VAL   239      20.591  39.571  44.960  1.00  0.00           H
ATOM   3590 HG12 VAL   239      19.035  40.002  45.982  1.00  0.00           H
ATOM   3591 HG13 VAL   239      19.205  38.728  44.761  1.00  0.00           H
ATOM   3592  CG2 VAL   239      17.598  40.565  43.721  1.00  0.00           C
ATOM   3593 HG21 VAL   239      17.476  39.495  43.557  1.00  0.00           H
ATOM   3594 HG22 VAL   239      17.048  40.841  44.621  1.00  0.00           H
ATOM   3595 HG23 VAL   239      17.156  40.961  42.808  1.00  0.00           H
ATOM   3596  C   VAL   239      20.904  42.560  44.767  1.00  0.00           C
ATOM   3597  O   VAL   239      21.760  41.862  44.120  1.00  0.00           O
ATOM   3598  N   PHE   240      21.172  43.605  45.523  1.00  0.00           N
ATOM   3599  H   PHE   240      20.397  44.067  45.979  1.00  0.00           H
ATOM   3600  CA  PHE   240      22.483  44.198  45.497  1.00  0.00           C
ATOM   3601  HA  PHE   240      22.815  44.386  44.475  1.00  0.00           H
ATOM   3602  CB  PHE   240      22.422  45.556  46.113  1.00  0.00           C
ATOM   3603  HB2 PHE   240      22.321  45.463  47.194  1.00  0.00           H
ATOM   3604  HB3 PHE   240      23.316  45.944  45.623  1.00  0.00           H
ATOM   3605  CG  PHE   240      21.355  46.632  45.836  1.00  0.00           C
ATOM   3606  CD1 PHE   240      20.978  47.459  46.888  1.00  0.00           C
ATOM   3607  HD1 PHE   240      21.361  47.321  47.888  1.00  0.00           H
ATOM   3608  CE1 PHE   240      20.258  48.598  46.569  1.00  0.00           C
ATOM   3609  HE1 PHE   240      19.882  49.180  47.397  1.00  0.00           H
ATOM   3610  CZ  PHE   240      19.809  48.809  45.238  1.00  0.00           C
ATOM   3611  HZ  PHE   240      19.053  49.567  45.090  1.00  0.00           H
ATOM   3612  CE2 PHE   240      20.264  48.069  44.148  1.00  0.00           C
ATOM   3613  HE2 PHE   240      20.032  48.329  43.125  1.00  0.00           H
ATOM   3614  CD2 PHE   240      21.061  46.981  44.448  1.00  0.00           C
ATOM   3615  HD2 PHE   240      21.532  46.432  43.646  1.00  0.00           H
ATOM   3616  C   PHE   240      23.510  43.303  46.169  1.00  0.00           C
ATOM   3617  O   PHE   240      23.198  42.636  47.149  1.00  0.00           O
ATOM   3618  N   GLY   241      24.701  43.161  45.539  1.00  0.00           N
ATOM   3619  H   GLY   241      24.692  43.797  44.755  1.00  0.00           H
ATOM   3620  CA  GLY   241      25.654  42.093  45.639  1.00  0.00           C
ATOM   3621  HA2 GLY   241      25.124  41.142  45.686  1.00  0.00           H
ATOM   3622  HA3 GLY   241      26.299  42.122  44.760  1.00  0.00           H
ATOM   3623  C   GLY   241      26.672  42.304  46.838  1.00  0.00           C
ATOM   3624  O   GLY   241      27.789  41.782  46.755  1.00  0.00           O
ATOM   3625  N   ASH   242      26.312  43.129  47.856  1.00  0.00           N
ATOM   3626  H   ASH   242      25.328  43.357  47.845  1.00  0.00           H
ATOM   3627  CA  ASH   242      27.258  43.566  48.891  1.00  0.00           C
ATOM   3628  HA  ASH   242      27.824  42.677  49.168  1.00  0.00           H
ATOM   3629  CB  ASH   242      28.149  44.665  48.388  1.00  0.00           C
ATOM   3630  HB2 ASH   242      28.301  44.455  47.330  1.00  0.00           H
ATOM   3631  HB3 ASH   242      27.717  45.665  48.439  1.00  0.00           H
ATOM   3632  CG  ASH   242      29.552  44.708  49.121  1.00  0.00           C
ATOM   3633  OD1 ASH   242      29.736  44.100  50.221  1.00  0.00           O
ATOM   3634  OD2 ASH   242      30.458  45.540  48.535  1.00  0.00           O
ATOM   3635  HD2 ASH   242      30.058  46.024  47.808  1.00  0.00           H
ATOM   3636  C   ASH   242      26.444  44.049  50.122  1.00  0.00           C
ATOM   3637  O   ASH   242      25.197  44.145  50.079  1.00  0.00           O
ATOM   3638  N   ASN   243      27.116  44.373  51.256  1.00  0.00           N
ATOM   3639  H   ASN   243      28.118  44.472  51.196  1.00  0.00           H
ATOM   3640  CA  ASN   243      26.561  44.594  52.561  1.00  0.00           C
ATOM   3641  HA  ASN   243      25.578  45.056  52.470  1.00  0.00           H
ATOM   3642  CB  ASN   243      26.406  43.260  53.315  1.00  0.00           C
ATOM   3643  HB2 ASN   243      26.340  43.464  54.383  1.00  0.00           H
ATOM   3644  HB3 ASN   243      25.427  42.859  53.050  1.00  0.00           H
ATOM   3645  CG  ASN   243      27.463  42.285  52.902  1.00  0.00           C
ATOM   3646  OD1 ASN   243      27.095  41.324  52.274  1.00  0.00           O
ATOM   3647  ND2 ASN   243      28.750  42.411  53.218  1.00  0.00           N
ATOM   3648 HD21 ASN   243      29.266  41.592  52.928  1.00  0.00           H
ATOM   3649 HD22 ASN   243      29.101  43.013  53.949  1.00  0.00           H
ATOM   3650  C   ASN   243      27.325  45.750  53.293  1.00  0.00           C
ATOM   3651  O   ASN   243      28.569  45.686  53.225  1.00  0.00           O
ATOM   3652  N   PRO   244      26.690  46.763  53.870  1.00  0.00           N
ATOM   3653  CD  PRO   244      27.502  47.657  54.780  1.00  0.00           C
ATOM   3654  HD2 PRO   244      27.928  48.561  54.346  1.00  0.00           H
ATOM   3655  HD3 PRO   244      28.368  47.139  55.193  1.00  0.00           H
ATOM   3656  CG  PRO   244      26.516  47.956  55.937  1.00  0.00           C
ATOM   3657  HG2 PRO   244      26.760  48.854  56.504  1.00  0.00           H
ATOM   3658  HG3 PRO   244      26.554  47.121  56.637  1.00  0.00           H
ATOM   3659  CB  PRO   244      25.190  48.081  55.172  1.00  0.00           C
ATOM   3660  HB2 PRO   244      25.011  49.079  54.773  1.00  0.00           H
ATOM   3661  HB3 PRO   244      24.344  47.857  55.823  1.00  0.00           H
ATOM   3662  CA  PRO   244      25.313  46.938  54.126  1.00  0.00           C
ATOM   3663  HA  PRO   244      25.047  45.982  54.577  1.00  0.00           H
ATOM   3664  C   PRO   244      24.449  47.211  52.925  1.00  0.00           C
ATOM   3665  O   PRO   244      24.900  47.737  51.899  1.00  0.00           O
ATOM   3666  N   ARG   245      23.227  46.711  53.044  1.00  0.00           N
ATOM   3667  H   ARG   245      23.061  46.116  53.843  1.00  0.00           H
ATOM   3668  CA  ARG   245      22.126  46.731  52.064  1.00  0.00           C
ATOM   3669  HA  ARG   245      22.252  47.712  51.604  1.00  0.00           H
ATOM   3670  CB  ARG   245      22.250  45.640  50.958  1.00  0.00           C
ATOM   3671  HB2 ARG   245      21.461  45.845  50.235  1.00  0.00           H
ATOM   3672  HB3 ARG   245      23.215  45.771  50.468  1.00  0.00           H
ATOM   3673  CG  ARG   245      22.088  44.270  51.595  1.00  0.00           C
ATOM   3674  HG2 ARG   245      22.966  44.159  52.230  1.00  0.00           H
ATOM   3675  HG3 ARG   245      21.121  44.014  52.029  1.00  0.00           H
ATOM   3676  CD  ARG   245      22.027  43.253  50.528  1.00  0.00           C
ATOM   3677  HD2 ARG   245      21.119  43.341  49.932  1.00  0.00           H
ATOM   3678  HD3 ARG   245      22.833  43.422  49.814  1.00  0.00           H
ATOM   3679  NE  ARG   245      22.046  41.897  51.169  1.00  0.00           N
ATOM   3680  HE  ARG   245      21.114  41.512  51.223  1.00  0.00           H
ATOM   3681  CZ  ARG   245      23.105  41.153  51.221  1.00  0.00           C
ATOM   3682  NH1 ARG   245      23.058  39.894  51.562  1.00  0.00           N
ATOM   3683 HH11 ARG   245      22.208  39.603  52.024  1.00  0.00           H
ATOM   3684 HH12 ARG   245      23.969  39.463  51.640  1.00  0.00           H
ATOM   3685  NH2 ARG   245      24.273  41.604  50.960  1.00  0.00           N
ATOM   3686 HH21 ARG   245      24.418  42.589  50.793  1.00  0.00           H
ATOM   3687 HH22 ARG   245      25.056  41.038  51.256  1.00  0.00           H
ATOM   3688  C   ARG   245      20.700  46.852  52.736  1.00  0.00           C
ATOM   3689  O   ARG   245      20.565  46.331  53.874  1.00  0.00           O
ATOM   3690  N   PRO   246      19.680  47.314  51.997  1.00  0.00           N
ATOM   3691  CD  PRO   246      19.678  48.405  50.967  1.00  0.00           C
ATOM   3692  HD2 PRO   246      20.283  48.173  50.090  1.00  0.00           H
ATOM   3693  HD3 PRO   246      20.019  49.409  51.218  1.00  0.00           H
ATOM   3694  CG  PRO   246      18.287  48.405  50.488  1.00  0.00           C
ATOM   3695  HG2 PRO   246      18.178  47.612  49.749  1.00  0.00           H
ATOM   3696  HG3 PRO   246      18.043  49.349  49.999  1.00  0.00           H
ATOM   3697  CB  PRO   246      17.403  48.164  51.710  1.00  0.00           C
ATOM   3698  HB2 PRO   246      16.440  47.808  51.345  1.00  0.00           H
ATOM   3699  HB3 PRO   246      17.189  49.046  52.314  1.00  0.00           H
ATOM   3700  CA  PRO   246      18.216  47.105  52.408  1.00  0.00           C
ATOM   3701  HA  PRO   246      18.007  47.173  53.476  1.00  0.00           H
ATOM   3702  C   PRO   246      17.795  45.671  51.982  1.00  0.00           C
ATOM   3703  O   PRO   246      18.664  45.053  51.322  1.00  0.00           O
ATOM   3704  N   ASN   247      16.676  45.240  52.351  1.00  0.00           N
ATOM   3705  H   ASN   247      16.224  45.696  53.130  1.00  0.00           H
ATOM   3706  CA  ASN   247      15.970  44.163  51.644  1.00  0.00           C
ATOM   3707  HA  ASN   247      16.513  43.231  51.795  1.00  0.00           H
ATOM   3708  CB  ASN   247      14.602  43.910  52.362  1.00  0.00           C
ATOM   3709  HB2 ASN   247      14.135  44.888  52.484  1.00  0.00           H
ATOM   3710  HB3 ASN   247      14.034  43.276  51.680  1.00  0.00           H
ATOM   3711  CG  ASN   247      14.771  43.263  53.762  1.00  0.00           C
ATOM   3712  OD1 ASN   247      15.489  42.282  53.937  1.00  0.00           O
ATOM   3713  ND2 ASN   247      14.063  43.735  54.779  1.00  0.00           N
ATOM   3714 HD21 ASN   247      14.200  43.377  55.714  1.00  0.00           H
ATOM   3715 HD22 ASN   247      13.472  44.548  54.674  1.00  0.00           H
ATOM   3716  C   ASN   247      15.669  44.479  50.176  1.00  0.00           C
ATOM   3717  O   ASN   247      15.491  45.598  49.757  1.00  0.00           O
ATOM   3718  N   ASP   248      15.689  43.456  49.282  1.00  0.00           N
ATOM   3719  H   ASP   248      15.928  42.529  49.602  1.00  0.00           H
ATOM   3720  CA  ASP   248      15.921  43.709  47.844  1.00  0.00           C
ATOM   3721  HA  ASP   248      16.729  44.427  47.717  1.00  0.00           H
ATOM   3722  CB  ASP   248      16.412  42.441  47.158  1.00  0.00           C
ATOM   3723  HB2 ASP   248      15.676  41.643  47.061  1.00  0.00           H
ATOM   3724  HB3 ASP   248      16.666  42.735  46.139  1.00  0.00           H
ATOM   3725  CG  ASP   248      17.598  41.733  47.871  1.00  0.00           C
ATOM   3726  OD1 ASP   248      18.469  42.517  48.284  1.00  0.00           O
ATOM   3727  OD2 ASP   248      17.441  40.527  48.136  1.00  0.00           O
ATOM   3728  C   ASP   248      14.742  44.254  47.053  1.00  0.00           C
ATOM   3729  O   ASP   248      13.571  43.816  47.282  1.00  0.00           O
ATOM   3730  N   GLY   249      15.057  44.983  45.970  1.00  0.00           N
ATOM   3731  H   GLY   249      16.011  45.228  45.744  1.00  0.00           H
ATOM   3732  CA  GLY   249      14.012  45.573  45.129  1.00  0.00           C
ATOM   3733  HA2 GLY   249      13.245  44.822  44.946  1.00  0.00           H
ATOM   3734  HA3 GLY   249      13.527  46.369  45.694  1.00  0.00           H
ATOM   3735  C   GLY   249      14.548  46.147  43.812  1.00  0.00           C
ATOM   3736  O   GLY   249      15.204  45.461  43.028  1.00  0.00           O
ATOM   3737  N   THR   250      14.084  47.357  43.458  1.00  0.00           N
ATOM   3738  H   THR   250      13.456  47.778  44.128  1.00  0.00           H
ATOM   3739  CA  THR   250      14.275  48.029  42.166  1.00  0.00           C
ATOM   3740  HA  THR   250      14.020  47.390  41.322  1.00  0.00           H
ATOM   3741  CB  THR   250      13.533  49.394  42.014  1.00  0.00           C
ATOM   3742  HB  THR   250      13.624  49.814  43.015  1.00  0.00           H
ATOM   3743  CG2 THR   250      14.103  50.324  40.929  1.00  0.00           C
ATOM   3744 HG21 THR   250      14.957  50.900  41.285  1.00  0.00           H
ATOM   3745 HG22 THR   250      14.374  49.670  40.100  1.00  0.00           H
ATOM   3746 HG23 THR   250      13.267  50.974  40.667  1.00  0.00           H
ATOM   3747  OG1 THR   250      12.203  49.143  41.827  1.00  0.00           O
ATOM   3748  HG1 THR   250      11.972  48.670  42.630  1.00  0.00           H
ATOM   3749  C   THR   250      15.803  48.423  42.151  1.00  0.00           C
ATOM   3750  O   THR   250      16.301  48.940  43.143  1.00  0.00           O
ATOM   3751  N   GLY   251      16.417  48.246  40.969  1.00  0.00           N
ATOM   3752  H   GLY   251      15.864  47.798  40.251  1.00  0.00           H
ATOM   3753  CA  GLY   251      17.835  48.571  40.608  1.00  0.00           C
ATOM   3754  HA2 GLY   251      18.403  49.018  41.423  1.00  0.00           H
ATOM   3755  HA3 GLY   251      18.358  47.655  40.336  1.00  0.00           H
ATOM   3756  C   GLY   251      17.861  49.662  39.384  1.00  0.00           C
ATOM   3757  O   GLY   251      17.131  50.680  39.327  1.00  0.00           O
ATOM   3758  N   SER   252      18.754  49.428  38.503  1.00  0.00           N
ATOM   3759  H   SER   252      19.198  48.521  38.509  1.00  0.00           H
ATOM   3760  CA  SER   252      18.785  50.239  37.340  1.00  0.00           C
ATOM   3761  HA  SER   252      17.788  50.449  36.952  1.00  0.00           H
ATOM   3762  CB  SER   252      19.370  51.638  37.664  1.00  0.00           C
ATOM   3763  HB2 SER   252      18.708  52.119  38.383  1.00  0.00           H
ATOM   3764  HB3 SER   252      20.390  51.555  38.041  1.00  0.00           H
ATOM   3765  OG  SER   252      19.489  52.483  36.549  1.00  0.00           O
ATOM   3766  HG  SER   252      20.032  53.209  36.863  1.00  0.00           H
ATOM   3767  C   SER   252      19.634  49.485  36.248  1.00  0.00           C
ATOM   3768  O   SER   252      20.629  48.811  36.578  1.00  0.00           O
ATOM   3769  N   CYX   253      19.385  49.757  34.941  1.00  0.00           N
ATOM   3770  H   CYX   253      18.542  50.252  34.689  1.00  0.00           H
ATOM   3771  CA  CYX   253      20.281  49.471  33.858  1.00  0.00           C
ATOM   3772  HA  CYX   253      20.719  48.511  34.134  1.00  0.00           H
ATOM   3773  CB  CYX   253      19.476  49.251  32.608  1.00  0.00           C
ATOM   3774  HB2 CYX   253      18.819  50.103  32.438  1.00  0.00           H
ATOM   3775  HB3 CYX   253      20.213  49.195  31.806  1.00  0.00           H
ATOM   3776  SG  CYX   253      18.246  47.809  32.506  1.00  0.00           S
ATOM   3777  C   CYX   253      21.499  50.509  33.783  1.00  0.00           C
ATOM   3778  O   CYX   253      21.987  50.873  32.741  1.00  0.00           O
ATOM   3779  N   GLY   254      22.061  50.780  34.969  1.00  0.00           N
ATOM   3780  H   GLY   254      21.609  50.353  35.764  1.00  0.00           H
ATOM   3781  CA  GLY   254      23.116  51.702  35.218  1.00  0.00           C
ATOM   3782  HA2 GLY   254      24.059  51.444  34.734  1.00  0.00           H
ATOM   3783  HA3 GLY   254      22.718  52.712  35.117  1.00  0.00           H
ATOM   3784  C   GLY   254      23.502  51.616  36.732  1.00  0.00           C
ATOM   3785  O   GLY   254      22.781  50.934  37.468  1.00  0.00           O
ATOM   3786  N   PRO   255      24.590  52.193  37.206  1.00  0.00           N
ATOM   3787  CD  PRO   255      25.455  53.031  36.459  1.00  0.00           C
ATOM   3788  HD2 PRO   255      24.920  53.733  35.820  1.00  0.00           H
ATOM   3789  HD3 PRO   255      26.057  52.344  35.866  1.00  0.00           H
ATOM   3790  CG  PRO   255      26.322  53.760  37.500  1.00  0.00           C
ATOM   3791  HG2 PRO   255      25.832  54.695  37.770  1.00  0.00           H
ATOM   3792  HG3 PRO   255      27.333  53.999  37.170  1.00  0.00           H
ATOM   3793  CB  PRO   255      26.398  52.885  38.690  1.00  0.00           C
ATOM   3794  HB2 PRO   255      26.492  53.399  39.646  1.00  0.00           H
ATOM   3795  HB3 PRO   255      27.293  52.284  38.532  1.00  0.00           H
ATOM   3796  CA  PRO   255      25.056  52.083  38.606  1.00  0.00           C
ATOM   3797  HA  PRO   255      25.239  51.034  38.839  1.00  0.00           H
ATOM   3798  C   PRO   255      24.009  52.677  39.589  1.00  0.00           C
ATOM   3799  O   PRO   255      23.684  53.835  39.395  1.00  0.00           O
ATOM   3800  N   VAL   256      23.578  51.837  40.608  1.00  0.00           N
ATOM   3801  H   VAL   256      23.827  50.863  40.520  1.00  0.00           H
ATOM   3802  CA  VAL   256      22.755  52.237  41.723  1.00  0.00           C
ATOM   3803  HA  VAL   256      22.304  53.223  41.618  1.00  0.00           H
ATOM   3804  CB  VAL   256      21.529  51.369  42.001  1.00  0.00           C
ATOM   3805  HB  VAL   256      21.871  50.345  42.146  1.00  0.00           H
ATOM   3806  CG1 VAL   256      20.835  51.830  43.288  1.00  0.00           C
ATOM   3807 HG11 VAL   256      20.593  52.876  43.092  1.00  0.00           H
ATOM   3808 HG12 VAL   256      19.911  51.261  43.398  1.00  0.00           H
ATOM   3809 HG13 VAL   256      21.387  51.618  44.203  1.00  0.00           H
ATOM   3810  CG2 VAL   256      20.606  51.277  40.811  1.00  0.00           C
ATOM   3811 HG21 VAL   256      20.991  50.659  39.999  1.00  0.00           H
ATOM   3812 HG22 VAL   256      19.753  50.731  41.213  1.00  0.00           H
ATOM   3813 HG23 VAL   256      20.334  52.262  40.430  1.00  0.00           H
ATOM   3814  C   VAL   256      23.624  52.396  42.986  1.00  0.00           C
ATOM   3815  O   VAL   256      24.229  51.433  43.400  1.00  0.00           O
ATOM   3816  N   SER   257      23.582  53.550  43.608  1.00  0.00           N
ATOM   3817  H   SER   257      23.123  54.233  43.023  1.00  0.00           H
ATOM   3818  CA  SER   257      24.512  54.029  44.657  1.00  0.00           C
ATOM   3819  HA  SER   257      25.536  53.711  44.462  1.00  0.00           H
ATOM   3820  CB  SER   257      24.410  55.571  44.788  1.00  0.00           C
ATOM   3821  HB2 SER   257      23.409  55.878  45.091  1.00  0.00           H
ATOM   3822  HB3 SER   257      25.098  55.925  45.556  1.00  0.00           H
ATOM   3823  OG  SER   257      24.602  56.245  43.577  1.00  0.00           O
ATOM   3824  HG  SER   257      24.331  57.152  43.738  1.00  0.00           H
ATOM   3825  C   SER   257      24.339  53.428  46.055  1.00  0.00           C
ATOM   3826  O   SER   257      25.007  53.913  46.982  1.00  0.00           O
ATOM   3827  N   SER   258      23.542  52.435  46.264  1.00  0.00           N
ATOM   3828  H   SER   258      23.091  51.986  45.479  1.00  0.00           H
ATOM   3829  CA  SER   258      23.386  51.864  47.599  1.00  0.00           C
ATOM   3830  HA  SER   258      23.084  52.659  48.280  1.00  0.00           H
ATOM   3831  CB  SER   258      22.362  50.743  47.470  1.00  0.00           C
ATOM   3832  HB2 SER   258      21.393  51.165  47.207  1.00  0.00           H
ATOM   3833  HB3 SER   258      22.691  50.009  46.734  1.00  0.00           H
ATOM   3834  OG  SER   258      22.153  50.197  48.805  1.00  0.00           O
ATOM   3835  HG  SER   258      21.685  50.774  49.414  1.00  0.00           H
ATOM   3836  C   SER   258      24.694  51.247  48.183  1.00  0.00           C
ATOM   3837  O   SER   258      25.289  50.442  47.459  1.00  0.00           O
ATOM   3838  N   ASN   259      25.275  51.791  49.284  1.00  0.00           N
ATOM   3839  H   ASN   259      24.656  52.329  49.876  1.00  0.00           H
ATOM   3840  CA  ASN   259      26.728  51.624  49.695  1.00  0.00           C
ATOM   3841  HA  ASN   259      26.941  52.561  50.208  1.00  0.00           H
ATOM   3842  CB  ASN   259      26.844  50.463  50.682  1.00  0.00           C
ATOM   3843  HB2 ASN   259      26.002  50.447  51.373  1.00  0.00           H
ATOM   3844  HB3 ASN   259      26.743  49.496  50.189  1.00  0.00           H
ATOM   3845  CG  ASN   259      28.141  50.539  51.506  1.00  0.00           C
ATOM   3846  OD1 ASN   259      28.804  49.526  51.669  1.00  0.00           O
ATOM   3847  ND2 ASN   259      28.369  51.548  52.303  1.00  0.00           N
ATOM   3848 HD21 ASN   259      29.096  51.470  53.000  1.00  0.00           H
ATOM   3849 HD22 ASN   259      27.796  52.377  52.369  1.00  0.00           H
ATOM   3850  C   ASN   259      27.658  51.578  48.470  1.00  0.00           C
ATOM   3851  O   ASN   259      28.358  50.555  48.213  1.00  0.00           O
ATOM   3852  N   GLY   260      27.749  52.627  47.682  1.00  0.00           N
ATOM   3853  H   GLY   260      27.297  53.508  47.881  1.00  0.00           H
ATOM   3854  CA  GLY   260      28.373  52.599  46.346  1.00  0.00           C
ATOM   3855  HA2 GLY   260      27.829  52.022  45.599  1.00  0.00           H
ATOM   3856  HA3 GLY   260      28.324  53.637  46.020  1.00  0.00           H
ATOM   3857  C   GLY   260      29.818  52.156  46.347  1.00  0.00           C
ATOM   3858  O   GLY   260      30.189  51.037  46.026  1.00  0.00           O
ATOM   3859  N   ALA   261      30.540  53.142  46.850  1.00  0.00           N
ATOM   3860  H   ALA   261      30.036  53.904  47.280  1.00  0.00           H
ATOM   3861  CA  ALA   261      32.009  53.264  46.889  1.00  0.00           C
ATOM   3862  HA  ALA   261      32.421  53.626  45.948  1.00  0.00           H
ATOM   3863  CB  ALA   261      32.374  54.424  47.867  1.00  0.00           C
ATOM   3864  HB1 ALA   261      32.233  55.407  47.419  1.00  0.00           H
ATOM   3865  HB2 ALA   261      31.810  54.370  48.798  1.00  0.00           H
ATOM   3866  HB3 ALA   261      33.445  54.382  48.066  1.00  0.00           H
ATOM   3867  C   ALA   261      32.727  52.000  47.321  1.00  0.00           C
ATOM   3868  O   ALA   261      33.490  51.407  46.523  1.00  0.00           O
ATOM   3869  N   TYR   262      32.353  51.439  48.416  1.00  0.00           N
ATOM   3870  H   TYR   262      31.665  51.862  49.021  1.00  0.00           H
ATOM   3871  CA  TYR   262      33.004  50.200  48.859  1.00  0.00           C
ATOM   3872  HA  TYR   262      34.084  50.326  48.779  1.00  0.00           H
ATOM   3873  CB  TYR   262      32.821  49.836  50.348  1.00  0.00           C
ATOM   3874  HB2 TYR   262      31.745  49.669  50.354  1.00  0.00           H
ATOM   3875  HB3 TYR   262      33.562  49.100  50.662  1.00  0.00           H
ATOM   3876  CG  TYR   262      33.072  51.143  51.124  1.00  0.00           C
ATOM   3877  CD1 TYR   262      32.026  51.922  51.632  1.00  0.00           C
ATOM   3878  HD1 TYR   262      31.047  51.470  51.684  1.00  0.00           H
ATOM   3879  CE1 TYR   262      32.297  53.104  52.394  1.00  0.00           C
ATOM   3880  HE1 TYR   262      31.503  53.720  52.789  1.00  0.00           H
ATOM   3881  CZ  TYR   262      33.646  53.521  52.505  1.00  0.00           C
ATOM   3882  OH  TYR   262      33.960  54.779  52.935  1.00  0.00           O
ATOM   3883  HH  TYR   262      33.194  55.160  53.370  1.00  0.00           H
ATOM   3884  CE2 TYR   262      34.697  52.742  51.974  1.00  0.00           C
ATOM   3885  HE2 TYR   262      35.726  53.059  52.039  1.00  0.00           H
ATOM   3886  CD2 TYR   262      34.369  51.591  51.244  1.00  0.00           C
ATOM   3887  HD2 TYR   262      35.050  50.985  50.666  1.00  0.00           H
ATOM   3888  C   TYR   262      32.706  49.003  47.977  1.00  0.00           C
ATOM   3889  O   TYR   262      31.603  49.001  47.407  1.00  0.00           O
ATOM   3890  N   GLY   263      33.486  47.835  48.009  1.00  0.00           N
ATOM   3891  H   GLY   263      34.382  47.902  48.472  1.00  0.00           H
ATOM   3892  CA  GLY   263      33.201  46.702  47.168  1.00  0.00           C
ATOM   3893  HA2 GLY   263      32.171  46.681  46.809  1.00  0.00           H
ATOM   3894  HA3 GLY   263      33.840  46.835  46.295  1.00  0.00           H
ATOM   3895  C   GLY   263      33.565  45.353  47.819  1.00  0.00           C
ATOM   3896  O   GLY   263      34.160  45.188  48.918  1.00  0.00           O
ATOM   3897  N   VAL   264      33.084  44.299  47.143  1.00  0.00           N
ATOM   3898  H   VAL   264      32.449  44.594  46.416  1.00  0.00           H
ATOM   3899  CA  VAL   264      33.264  42.925  47.517  1.00  0.00           C
ATOM   3900  HA  VAL   264      34.215  42.742  48.018  1.00  0.00           H
ATOM   3901  CB  VAL   264      32.247  42.409  48.529  1.00  0.00           C
ATOM   3902  HB  VAL   264      32.018  43.103  49.338  1.00  0.00           H
ATOM   3903  CG1 VAL   264      30.825  41.940  47.961  1.00  0.00           C
ATOM   3904 HG11 VAL   264      30.359  42.745  47.394  1.00  0.00           H
ATOM   3905 HG12 VAL   264      30.909  41.067  47.315  1.00  0.00           H
ATOM   3906 HG13 VAL   264      30.204  41.665  48.814  1.00  0.00           H
ATOM   3907  CG2 VAL   264      32.824  41.186  49.258  1.00  0.00           C
ATOM   3908 HG21 VAL   264      32.967  40.378  48.540  1.00  0.00           H
ATOM   3909 HG22 VAL   264      33.806  41.367  49.694  1.00  0.00           H
ATOM   3910 HG23 VAL   264      32.200  40.996  50.133  1.00  0.00           H
ATOM   3911  C   VAL   264      33.184  42.081  46.180  1.00  0.00           C
ATOM   3912  O   VAL   264      32.407  42.383  45.305  1.00  0.00           O
ATOM   3913  N   LYS   265      34.176  41.245  46.017  1.00  0.00           N
ATOM   3914  H   LYS   265      34.834  41.089  46.766  1.00  0.00           H
ATOM   3915  CA  LYS   265      34.137  40.279  44.941  1.00  0.00           C
ATOM   3916  HA  LYS   265      34.171  40.864  44.022  1.00  0.00           H
ATOM   3917  CB  LYS   265      35.492  39.577  44.814  1.00  0.00           C
ATOM   3918  HB2 LYS   265      36.298  40.266  45.065  1.00  0.00           H
ATOM   3919  HB3 LYS   265      35.479  38.835  45.612  1.00  0.00           H
ATOM   3920  CG  LYS   265      35.710  38.928  43.425  1.00  0.00           C
ATOM   3921  HG2 LYS   265      34.796  38.480  43.033  1.00  0.00           H
ATOM   3922  HG3 LYS   265      35.911  39.779  42.773  1.00  0.00           H
ATOM   3923  CD  LYS   265      36.882  37.913  43.512  1.00  0.00           C
ATOM   3924  HD2 LYS   265      37.794  38.474  43.308  1.00  0.00           H
ATOM   3925  HD3 LYS   265      36.859  37.539  44.535  1.00  0.00           H
ATOM   3926  CE  LYS   265      36.843  36.863  42.359  1.00  0.00           C
ATOM   3927  HE2 LYS   265      37.638  36.127  42.488  1.00  0.00           H
ATOM   3928  HE3 LYS   265      35.858  36.396  42.332  1.00  0.00           H
ATOM   3929  NZ  LYS   265      36.953  37.553  41.092  1.00  0.00           N
ATOM   3930  HZ1 LYS   265      36.586  36.991  40.338  1.00  0.00           H
ATOM   3931  HZ2 LYS   265      36.549  38.467  40.944  1.00  0.00           H
ATOM   3932  HZ3 LYS   265      37.893  37.767  40.789  1.00  0.00           H
ATOM   3933  C   LYS   265      32.870  39.359  45.033  1.00  0.00           C
ATOM   3934  O   LYS   265      32.553  39.005  46.099  1.00  0.00           O
ATOM   3935  N   GLY   266      32.359  39.115  43.807  1.00  0.00           N
ATOM   3936  H   GLY   266      32.798  39.485  42.976  1.00  0.00           H
ATOM   3937  CA  GLY   266      31.206  38.367  43.608  1.00  0.00           C
ATOM   3938  HA2 GLY   266      31.021  37.682  44.434  1.00  0.00           H
ATOM   3939  HA3 GLY   266      30.411  39.112  43.635  1.00  0.00           H
ATOM   3940  C   GLY   266      31.252  37.783  42.208  1.00  0.00           C
ATOM   3941  O   GLY   266      32.272  37.822  41.474  1.00  0.00           O
ATOM   3942  N   PHE   267      30.101  37.310  41.740  1.00  0.00           N
ATOM   3943  H   PHE   267      29.270  37.284  42.312  1.00  0.00           H
ATOM   3944  CA  PHE   267      29.876  36.670  40.478  1.00  0.00           C
ATOM   3945  HA  PHE   267      30.378  37.298  39.742  1.00  0.00           H
ATOM   3946  CB  PHE   267      30.518  35.261  40.532  1.00  0.00           C
ATOM   3947  HB2 PHE   267      30.515  34.815  39.538  1.00  0.00           H
ATOM   3948  HB3 PHE   267      31.591  35.272  40.723  1.00  0.00           H
ATOM   3949  CG  PHE   267      29.903  34.294  41.522  1.00  0.00           C
ATOM   3950  CD1 PHE   267      30.377  34.347  42.868  1.00  0.00           C
ATOM   3951  HD1 PHE   267      31.027  35.152  43.179  1.00  0.00           H
ATOM   3952  CE1 PHE   267      29.793  33.445  43.801  1.00  0.00           C
ATOM   3953  HE1 PHE   267      30.109  33.565  44.827  1.00  0.00           H
ATOM   3954  CZ  PHE   267      28.784  32.556  43.378  1.00  0.00           C
ATOM   3955  HZ  PHE   267      28.278  31.943  44.109  1.00  0.00           H
ATOM   3956  CE2 PHE   267      28.269  32.624  42.053  1.00  0.00           C
ATOM   3957  HE2 PHE   267      27.401  32.026  41.817  1.00  0.00           H
ATOM   3958  CD2 PHE   267      28.779  33.554  41.147  1.00  0.00           C
ATOM   3959  HD2 PHE   267      28.355  33.608  40.156  1.00  0.00           H
ATOM   3960  C   PHE   267      28.430  36.756  40.105  1.00  0.00           C
ATOM   3961  O   PHE   267      27.541  37.058  40.887  1.00  0.00           O
ATOM   3962  N   SER   268      28.141  36.221  38.939  1.00  0.00           N
ATOM   3963  H   SER   268      28.883  35.861  38.356  1.00  0.00           H
ATOM   3964  CA  SER   268      26.803  36.141  38.372  1.00  0.00           C
ATOM   3965  HA  SER   268      26.215  35.603  39.115  1.00  0.00           H
ATOM   3966  CB  SER   268      26.159  37.505  38.095  1.00  0.00           C
ATOM   3967  HB2 SER   268      26.824  38.112  37.480  1.00  0.00           H
ATOM   3968  HB3 SER   268      25.243  37.415  37.511  1.00  0.00           H
ATOM   3969  OG  SER   268      25.994  38.302  39.268  1.00  0.00           O
ATOM   3970  HG  SER   268      26.535  37.909  39.957  1.00  0.00           H
ATOM   3971  C   SER   268      26.865  35.372  37.066  1.00  0.00           C
ATOM   3972  O   SER   268      27.949  35.256  36.542  1.00  0.00           O
ATOM   3973  N   PHE   269      25.735  34.887  36.491  1.00  0.00           N
ATOM   3974  H   PHE   269      24.883  34.983  37.024  1.00  0.00           H
ATOM   3975  CA  PHE   269      25.581  34.327  35.108  1.00  0.00           C
ATOM   3976  HA  PHE   269      26.418  34.668  34.498  1.00  0.00           H
ATOM   3977  CB  PHE   269      25.784  32.866  35.078  1.00  0.00           C
ATOM   3978  HB2 PHE   269      24.863  32.399  35.427  1.00  0.00           H
ATOM   3979  HB3 PHE   269      25.939  32.531  34.053  1.00  0.00           H
ATOM   3980  CG  PHE   269      26.857  32.307  36.019  1.00  0.00           C
ATOM   3981  CD1 PHE   269      26.534  32.141  37.392  1.00  0.00           C
ATOM   3982  HD1 PHE   269      25.621  32.490  37.851  1.00  0.00           H
ATOM   3983  CE1 PHE   269      27.616  31.738  38.227  1.00  0.00           C
ATOM   3984  HE1 PHE   269      27.385  31.582  39.270  1.00  0.00           H
ATOM   3985  CZ  PHE   269      28.847  31.383  37.691  1.00  0.00           C
ATOM   3986  HZ  PHE   269      29.661  31.177  38.369  1.00  0.00           H
ATOM   3987  CE2 PHE   269      29.012  31.349  36.313  1.00  0.00           C
ATOM   3988  HE2 PHE   269      29.982  31.030  35.964  1.00  0.00           H
ATOM   3989  CD2 PHE   269      28.072  31.859  35.494  1.00  0.00           C
ATOM   3990  HD2 PHE   269      28.254  31.963  34.434  1.00  0.00           H
ATOM   3991  C   PHE   269      24.353  34.810  34.417  1.00  0.00           C
ATOM   3992  O   PHE   269      23.318  35.014  35.054  1.00  0.00           O
ATOM   3993  N   LYS   270      24.507  35.016  33.115  1.00  0.00           N
ATOM   3994  H   LYS   270      25.362  34.610  32.760  1.00  0.00           H
ATOM   3995  CA  LYS   270      23.396  35.395  32.189  1.00  0.00           C
ATOM   3996  HA  LYS   270      22.624  35.969  32.699  1.00  0.00           H
ATOM   3997  CB  LYS   270      24.068  36.230  31.106  1.00  0.00           C
ATOM   3998  HB2 LYS   270      24.655  36.994  31.615  1.00  0.00           H
ATOM   3999  HB3 LYS   270      24.792  35.613  30.572  1.00  0.00           H
ATOM   4000  CG  LYS   270      22.933  36.975  30.233  1.00  0.00           C
ATOM   4001  HG2 LYS   270      22.102  36.339  29.927  1.00  0.00           H
ATOM   4002  HG3 LYS   270      22.488  37.745  30.863  1.00  0.00           H
ATOM   4003  CD  LYS   270      23.630  37.701  29.043  1.00  0.00           C
ATOM   4004  HD2 LYS   270      24.368  38.294  29.585  1.00  0.00           H
ATOM   4005  HD3 LYS   270      24.015  36.954  28.349  1.00  0.00           H
ATOM   4006  CE  LYS   270      22.645  38.610  28.350  1.00  0.00           C
ATOM   4007  HE2 LYS   270      22.237  39.375  29.011  1.00  0.00           H
ATOM   4008  HE3 LYS   270      23.231  39.091  27.566  1.00  0.00           H
ATOM   4009  NZ  LYS   270      21.566  37.878  27.684  1.00  0.00           N
ATOM   4010  HZ1 LYS   270      21.053  37.325  28.355  1.00  0.00           H
ATOM   4011  HZ2 LYS   270      20.956  38.556  27.248  1.00  0.00           H
ATOM   4012  HZ3 LYS   270      21.971  37.379  26.904  1.00  0.00           H
ATOM   4013  C   LYS   270      22.655  34.275  31.515  1.00  0.00           C
ATOM   4014  O   LYS   270      23.186  33.659  30.608  1.00  0.00           O
ATOM   4015  N   TYR   271      21.413  34.132  31.878  1.00  0.00           N
ATOM   4016  H   TYR   271      21.027  34.742  32.586  1.00  0.00           H
ATOM   4017  CA  TYR   271      20.446  33.074  31.433  1.00  0.00           C
ATOM   4018  HA  TYR   271      21.013  32.551  30.663  1.00  0.00           H
ATOM   4019  CB  TYR   271      20.047  32.122  32.586  1.00  0.00           C
ATOM   4020  HB2 TYR   271      19.977  32.658  33.532  1.00  0.00           H
ATOM   4021  HB3 TYR   271      19.039  31.715  32.505  1.00  0.00           H
ATOM   4022  CG  TYR   271      21.076  30.995  32.824  1.00  0.00           C
ATOM   4023  CD1 TYR   271      22.251  31.179  33.660  1.00  0.00           C
ATOM   4024  HD1 TYR   271      22.413  32.140  34.127  1.00  0.00           H
ATOM   4025  CE1 TYR   271      23.129  30.047  33.736  1.00  0.00           C
ATOM   4026  HE1 TYR   271      24.008  30.065  34.362  1.00  0.00           H
ATOM   4027  CZ  TYR   271      22.897  28.872  32.974  1.00  0.00           C
ATOM   4028  OH  TYR   271      23.690  27.773  33.055  1.00  0.00           O
ATOM   4029  HH  TYR   271      23.407  27.210  32.330  1.00  0.00           H
ATOM   4030  CE2 TYR   271      21.748  28.757  32.168  1.00  0.00           C
ATOM   4031  HE2 TYR   271      21.492  27.809  31.718  1.00  0.00           H
ATOM   4032  CD2 TYR   271      20.870  29.798  32.073  1.00  0.00           C
ATOM   4033  HD2 TYR   271      19.957  29.710  31.503  1.00  0.00           H
ATOM   4034  C   TYR   271      19.224  33.760  30.739  1.00  0.00           C
ATOM   4035  O   TYR   271      18.297  34.251  31.415  1.00  0.00           O
ATOM   4036  N   GLY   272      19.340  34.001  29.414  1.00  0.00           N
ATOM   4037  H   GLY   272      20.163  33.612  28.976  1.00  0.00           H
ATOM   4038  CA  GLY   272      18.419  34.801  28.644  1.00  0.00           C
ATOM   4039  HA2 GLY   272      18.653  34.669  27.587  1.00  0.00           H
ATOM   4040  HA3 GLY   272      17.387  34.460  28.725  1.00  0.00           H
ATOM   4041  C   GLY   272      18.471  36.274  29.091  1.00  0.00           C
ATOM   4042  O   GLY   272      19.531  36.873  29.165  1.00  0.00           O
ATOM   4043  N   ASN   273      17.330  36.858  29.326  1.00  0.00           N
ATOM   4044  H   ASN   273      16.501  36.280  29.322  1.00  0.00           H
ATOM   4045  CA  ASN   273      17.259  38.207  29.881  1.00  0.00           C
ATOM   4046  HA  ASN   273      17.944  38.885  29.372  1.00  0.00           H
ATOM   4047  CB  ASN   273      15.839  38.853  29.644  1.00  0.00           C
ATOM   4048  HB2 ASN   273      15.048  38.357  30.205  1.00  0.00           H
ATOM   4049  HB3 ASN   273      15.870  39.884  29.995  1.00  0.00           H
ATOM   4050  CG  ASN   273      15.536  39.008  28.180  1.00  0.00           C
ATOM   4051  OD1 ASN   273      14.432  38.671  27.739  1.00  0.00           O
ATOM   4052  ND2 ASN   273      16.511  39.472  27.448  1.00  0.00           N
ATOM   4053 HD21 ASN   273      16.297  39.502  26.461  1.00  0.00           H
ATOM   4054 HD22 ASN   273      17.427  39.783  27.737  1.00  0.00           H
ATOM   4055  C   ASN   273      17.618  38.187  31.409  1.00  0.00           C
ATOM   4056  O   ASN   273      17.712  39.199  31.989  1.00  0.00           O
ATOM   4057  N   GLY   274      17.611  36.991  32.035  1.00  0.00           N
ATOM   4058  H   GLY   274      17.634  36.169  31.449  1.00  0.00           H
ATOM   4059  CA  GLY   274      17.712  36.760  33.468  1.00  0.00           C
ATOM   4060  HA2 GLY   274      17.290  37.635  33.963  1.00  0.00           H
ATOM   4061  HA3 GLY   274      17.217  35.849  33.805  1.00  0.00           H
ATOM   4062  C   GLY   274      19.105  36.662  34.014  1.00  0.00           C
ATOM   4063  O   GLY   274      20.070  36.396  33.299  1.00  0.00           O
ATOM   4064  N   VAL   275      19.245  37.075  35.307  1.00  0.00           N
ATOM   4065  H   VAL   275      18.407  37.266  35.838  1.00  0.00           H
ATOM   4066  CA  VAL   275      20.567  36.939  36.010  1.00  0.00           C
ATOM   4067  HA  VAL   275      21.309  36.471  35.363  1.00  0.00           H
ATOM   4068  CB  VAL   275      21.139  38.256  36.451  1.00  0.00           C
ATOM   4069  HB  VAL   275      21.214  38.867  35.551  1.00  0.00           H
ATOM   4070  CG1 VAL   275      20.249  39.048  37.416  1.00  0.00           C
ATOM   4071 HG11 VAL   275      20.647  40.056  37.536  1.00  0.00           H
ATOM   4072 HG12 VAL   275      19.284  39.257  36.953  1.00  0.00           H
ATOM   4073 HG13 VAL   275      20.150  38.521  38.364  1.00  0.00           H
ATOM   4074  CG2 VAL   275      22.522  38.022  37.081  1.00  0.00           C
ATOM   4075 HG21 VAL   275      23.116  38.936  37.101  1.00  0.00           H
ATOM   4076 HG22 VAL   275      22.499  37.737  38.133  1.00  0.00           H
ATOM   4077 HG23 VAL   275      23.131  37.328  36.502  1.00  0.00           H
ATOM   4078  C   VAL   275      20.391  35.956  37.219  1.00  0.00           C
ATOM   4079  O   VAL   275      19.401  36.036  37.987  1.00  0.00           O
ATOM   4080  N   TRP   276      21.365  35.148  37.467  1.00  0.00           N
ATOM   4081  H   TRP   276      22.112  35.009  36.803  1.00  0.00           H
ATOM   4082  CA  TRP   276      21.683  34.539  38.784  1.00  0.00           C
ATOM   4083  HA  TRP   276      20.714  34.538  39.283  1.00  0.00           H
ATOM   4084  CB  TRP   276      22.082  33.068  38.590  1.00  0.00           C
ATOM   4085  HB2 TRP   276      22.716  32.998  37.705  1.00  0.00           H
ATOM   4086  HB3 TRP   276      22.818  32.718  39.313  1.00  0.00           H
ATOM   4087  CG  TRP   276      20.968  32.060  38.500  1.00  0.00           C
ATOM   4088  CD1 TRP   276      20.474  31.701  37.302  1.00  0.00           C
ATOM   4089  HD1 TRP   276      20.787  32.005  36.314  1.00  0.00           H
ATOM   4090  NE1 TRP   276      19.650  30.663  37.498  1.00  0.00           N
ATOM   4091  HE1 TRP   276      19.248  30.101  36.761  1.00  0.00           H
ATOM   4092  CE2 TRP   276      19.387  30.338  38.788  1.00  0.00           C
ATOM   4093  CZ2 TRP   276      18.688  29.287  39.469  1.00  0.00           C
ATOM   4094  HZ2 TRP   276      18.019  28.628  38.937  1.00  0.00           H
ATOM   4095  CH2 TRP   276      18.873  29.116  40.844  1.00  0.00           C
ATOM   4096  HH2 TRP   276      18.405  28.359  41.455  1.00  0.00           H
ATOM   4097  CZ3 TRP   276      19.754  30.030  41.518  1.00  0.00           C
ATOM   4098  HZ3 TRP   276      19.885  29.863  42.577  1.00  0.00           H
ATOM   4099  CE3 TRP   276      20.388  31.111  40.880  1.00  0.00           C
ATOM   4100  HE3 TRP   276      20.939  31.892  41.383  1.00  0.00           H
ATOM   4101  CD2 TRP   276      20.270  31.226  39.508  1.00  0.00           C
ATOM   4102  C   TRP   276      22.668  35.339  39.470  1.00  0.00           C
ATOM   4103  O   TRP   276      23.854  35.361  39.171  1.00  0.00           O
ATOM   4104  N   ILE   277      22.224  36.079  40.497  1.00  0.00           N
ATOM   4105  H   ILE   277      21.274  35.969  40.821  1.00  0.00           H
ATOM   4106  CA  ILE   277      23.116  36.813  41.419  1.00  0.00           C
ATOM   4107  HA  ILE   277      23.938  37.139  40.782  1.00  0.00           H
ATOM   4108  CB  ILE   277      22.395  37.978  42.120  1.00  0.00           C
ATOM   4109  HB  ILE   277      21.515  37.540  42.591  1.00  0.00           H
ATOM   4110  CG2 ILE   277      23.306  38.576  43.231  1.00  0.00           C
ATOM   4111 HG21 ILE   277      24.226  38.874  42.729  1.00  0.00           H
ATOM   4112 HG22 ILE   277      22.909  39.429  43.781  1.00  0.00           H
ATOM   4113 HG23 ILE   277      23.513  37.922  44.078  1.00  0.00           H
ATOM   4114  CG1 ILE   277      21.859  39.050  41.057  1.00  0.00           C
ATOM   4115 HG12 ILE   277      21.207  38.599  40.308  1.00  0.00           H
ATOM   4116 HG13 ILE   277      21.187  39.773  41.519  1.00  0.00           H
ATOM   4117  CD1 ILE   277      22.935  39.900  40.481  1.00  0.00           C
ATOM   4118 HD11 ILE   277      23.322  40.651  41.170  1.00  0.00           H
ATOM   4119 HD12 ILE   277      23.734  39.273  40.087  1.00  0.00           H
ATOM   4120 HD13 ILE   277      22.483  40.453  39.658  1.00  0.00           H
ATOM   4121  C   ILE   277      23.639  35.833  42.476  1.00  0.00           C
ATOM   4122  O   ILE   277      22.888  34.967  42.983  1.00  0.00           O
ATOM   4123  N   GLY   278      24.896  35.875  42.897  1.00  0.00           N
ATOM   4124  H   GLY   278      25.478  36.685  42.735  1.00  0.00           H
ATOM   4125  CA  GLY   278      25.341  35.144  44.121  1.00  0.00           C
ATOM   4126  HA2 GLY   278      24.512  34.760  44.717  1.00  0.00           H
ATOM   4127  HA3 GLY   278      26.104  34.403  43.887  1.00  0.00           H
ATOM   4128  C   GLY   278      26.127  36.172  44.950  1.00  0.00           C
ATOM   4129  O   GLY   278      26.896  37.019  44.409  1.00  0.00           O
ATOM   4130  N   ARG   279      25.897  36.226  46.261  1.00  0.00           N
ATOM   4131  H   ARG   279      25.328  35.498  46.669  1.00  0.00           H
ATOM   4132  CA  ARG   279      26.449  37.217  47.259  1.00  0.00           C
ATOM   4133  HA  ARG   279      27.464  37.507  46.992  1.00  0.00           H
ATOM   4134  CB  ARG   279      25.564  38.486  47.263  1.00  0.00           C
ATOM   4135  HB2 ARG   279      26.077  39.111  47.996  1.00  0.00           H
ATOM   4136  HB3 ARG   279      25.467  38.877  46.251  1.00  0.00           H
ATOM   4137  CG  ARG   279      24.104  38.229  47.747  1.00  0.00           C
ATOM   4138  HG2 ARG   279      23.601  37.527  47.083  1.00  0.00           H
ATOM   4139  HG3 ARG   279      24.155  37.784  48.742  1.00  0.00           H
ATOM   4140  CD  ARG   279      23.306  39.491  47.866  1.00  0.00           C
ATOM   4141  HD2 ARG   279      23.758  40.224  48.535  1.00  0.00           H
ATOM   4142  HD3 ARG   279      23.168  39.914  46.872  1.00  0.00           H
ATOM   4143  NE  ARG   279      21.965  39.170  48.340  1.00  0.00           N
ATOM   4144  HE  ARG   279      21.872  38.284  48.818  1.00  0.00           H
ATOM   4145  CZ  ARG   279      20.908  39.977  48.365  1.00  0.00           C
ATOM   4146  NH1 ARG   279      19.841  39.446  48.882  1.00  0.00           N
ATOM   4147 HH11 ARG   279      19.943  38.502  49.229  1.00  0.00           H
ATOM   4148 HH12 ARG   279      18.901  39.737  48.653  1.00  0.00           H
ATOM   4149  NH2 ARG   279      20.812  41.128  47.864  1.00  0.00           N
ATOM   4150 HH21 ARG   279      21.673  41.593  47.611  1.00  0.00           H
ATOM   4151 HH22 ARG   279      20.005  41.719  48.004  1.00  0.00           H
ATOM   4152  C   ARG   279      26.606  36.663  48.688  1.00  0.00           C
ATOM   4153  O   ARG   279      25.812  35.810  49.098  1.00  0.00           O
ATOM   4154  N   THR   280      27.535  37.256  49.493  1.00  0.00           N
ATOM   4155  H   THR   280      28.206  37.917  49.127  1.00  0.00           H
ATOM   4156  CA  THR   280      27.461  37.139  50.973  1.00  0.00           C
ATOM   4157  HA  THR   280      27.570  36.102  51.287  1.00  0.00           H
ATOM   4158  CB  THR   280      28.618  37.912  51.708  1.00  0.00           C
ATOM   4159  HB  THR   280      28.446  37.958  52.784  1.00  0.00           H
ATOM   4160  CG2 THR   280      29.963  37.271  51.486  1.00  0.00           C
ATOM   4161 HG21 THR   280      30.767  37.703  52.083  1.00  0.00           H
ATOM   4162 HG22 THR   280      29.967  36.220  51.774  1.00  0.00           H
ATOM   4163 HG23 THR   280      30.371  37.299  50.476  1.00  0.00           H
ATOM   4164  OG1 THR   280      28.671  39.229  51.214  1.00  0.00           O
ATOM   4165  HG1 THR   280      27.866  39.724  51.388  1.00  0.00           H
ATOM   4166  C   THR   280      26.164  37.609  51.567  1.00  0.00           C
ATOM   4167  O   THR   280      25.643  38.656  51.182  1.00  0.00           O
ATOM   4168  N   LYS   281      25.602  36.780  52.414  1.00  0.00           N
ATOM   4169  H   LYS   281      26.172  35.957  52.545  1.00  0.00           H
ATOM   4170  CA  LYS   281      24.135  36.664  52.754  1.00  0.00           C
ATOM   4171  HA  LYS   281      23.581  36.835  51.831  1.00  0.00           H
ATOM   4172  CB  LYS   281      23.785  35.256  53.222  1.00  0.00           C
ATOM   4173  HB2 LYS   281      23.942  34.580  52.380  1.00  0.00           H
ATOM   4174  HB3 LYS   281      24.411  35.112  54.103  1.00  0.00           H
ATOM   4175  CG  LYS   281      22.390  34.988  53.730  1.00  0.00           C
ATOM   4176  HG2 LYS   281      22.156  35.510  54.659  1.00  0.00           H
ATOM   4177  HG3 LYS   281      21.727  35.437  52.991  1.00  0.00           H
ATOM   4178  CD  LYS   281      22.032  33.556  54.061  1.00  0.00           C
ATOM   4179  HD2 LYS   281      21.730  32.990  53.179  1.00  0.00           H
ATOM   4180  HD3 LYS   281      22.804  33.090  54.674  1.00  0.00           H
ATOM   4181  CE  LYS   281      20.750  33.547  54.830  1.00  0.00           C
ATOM   4182  HE2 LYS   281      20.603  32.602  55.352  1.00  0.00           H
ATOM   4183  HE3 LYS   281      20.763  34.354  55.562  1.00  0.00           H
ATOM   4184  NZ  LYS   281      19.535  33.842  53.975  1.00  0.00           N
ATOM   4185  HZ1 LYS   281      19.363  33.128  53.281  1.00  0.00           H
ATOM   4186  HZ2 LYS   281      18.722  33.819  54.574  1.00  0.00           H
ATOM   4187  HZ3 LYS   281      19.506  34.744  53.523  1.00  0.00           H
ATOM   4188  C   LYS   281      23.620  37.702  53.815  1.00  0.00           C
ATOM   4189  O   LYS   281      22.526  38.199  53.657  1.00  0.00           O
ATOM   4190  N   SER   282      24.333  37.976  54.914  1.00  0.00           N
ATOM   4191  H   SER   282      25.206  37.485  55.043  1.00  0.00           H
ATOM   4192  CA  SER   282      23.928  38.977  55.867  1.00  0.00           C
ATOM   4193  HA  SER   282      22.934  38.672  56.195  1.00  0.00           H
ATOM   4194  CB  SER   282      24.843  38.841  57.199  1.00  0.00           C
ATOM   4195  HB2 SER   282      24.593  37.828  57.513  1.00  0.00           H
ATOM   4196  HB3 SER   282      25.906  38.812  56.955  1.00  0.00           H
ATOM   4197  OG  SER   282      24.471  39.878  58.177  1.00  0.00           O
ATOM   4198  HG  SER   282      23.705  39.598  58.684  1.00  0.00           H
ATOM   4199  C   SER   282      23.863  40.441  55.338  1.00  0.00           C
ATOM   4200  O   SER   282      24.719  40.840  54.644  1.00  0.00           O
ATOM   4201  N   THR   283      22.753  41.103  55.640  1.00  0.00           N
ATOM   4202  H   THR   283      22.056  40.683  56.240  1.00  0.00           H
ATOM   4203  CA  THR   283      22.277  42.372  54.937  1.00  0.00           C
ATOM   4204  HA  THR   283      22.297  42.342  53.847  1.00  0.00           H
ATOM   4205  CB  THR   283      20.851  42.803  55.174  1.00  0.00           C
ATOM   4206  HB  THR   283      20.644  43.755  54.684  1.00  0.00           H
ATOM   4207  CG2 THR   283      19.814  41.904  54.434  1.00  0.00           C
ATOM   4208 HG21 THR   283      20.256  41.436  53.554  1.00  0.00           H
ATOM   4209 HG22 THR   283      19.337  41.139  55.046  1.00  0.00           H
ATOM   4210 HG23 THR   283      19.035  42.603  54.129  1.00  0.00           H
ATOM   4211  OG1 THR   283      20.339  42.869  56.480  1.00  0.00           O
ATOM   4212  HG1 THR   283      19.809  43.655  56.633  1.00  0.00           H
ATOM   4213  C   THR   283      23.126  43.517  55.389  1.00  0.00           C
ATOM   4214  O   THR   283      23.115  44.517  54.749  1.00  0.00           O
ATOM   4215  N   ASN   284      24.053  43.338  56.314  1.00  0.00           N
ATOM   4216  H   ASN   284      24.041  42.407  56.703  1.00  0.00           H
ATOM   4217  CA  ASN   284      24.780  44.307  57.105  1.00  0.00           C
ATOM   4218  HA  ASN   284      24.710  45.249  56.560  1.00  0.00           H
ATOM   4219  CB  ASN   284      23.939  44.511  58.380  1.00  0.00           C
ATOM   4220  HB2 ASN   284      23.682  43.530  58.779  1.00  0.00           H
ATOM   4221  HB3 ASN   284      24.589  44.978  59.120  1.00  0.00           H
ATOM   4222  CG  ASN   284      22.686  45.172  58.074  1.00  0.00           C
ATOM   4223  OD1 ASN   284      22.593  46.188  57.508  1.00  0.00           O
ATOM   4224  ND2 ASN   284      21.589  44.633  58.550  1.00  0.00           N
ATOM   4225 HD21 ASN   284      20.718  44.941  58.143  1.00  0.00           H
ATOM   4226 HD22 ASN   284      21.491  43.862  59.193  1.00  0.00           H
ATOM   4227  C   ASN   284      26.221  43.906  57.488  1.00  0.00           C
ATOM   4228  O   ASN   284      26.906  44.601  58.134  1.00  0.00           O
ATOM   4229  N   SER   285      26.609  42.656  57.105  1.00  0.00           N
ATOM   4230  H   SER   285      25.934  42.096  56.606  1.00  0.00           H
ATOM   4231  CA  SER   285      27.863  42.069  57.519  1.00  0.00           C
ATOM   4232  HA  SER   285      28.678  42.774  57.685  1.00  0.00           H
ATOM   4233  CB  SER   285      27.567  41.411  58.895  1.00  0.00           C
ATOM   4234  HB2 SER   285      27.202  42.150  59.608  1.00  0.00           H
ATOM   4235  HB3 SER   285      27.022  40.467  58.899  1.00  0.00           H
ATOM   4236  OG  SER   285      28.827  40.990  59.421  1.00  0.00           O
ATOM   4237  HG  SER   285      28.677  40.146  59.855  1.00  0.00           H
ATOM   4238  C   SER   285      28.395  40.974  56.606  1.00  0.00           C
ATOM   4239  O   SER   285      27.550  40.328  56.016  1.00  0.00           O
ATOM   4240  N   ARG   286      29.677  40.771  56.477  1.00  0.00           N
ATOM   4241  H   ARG   286      30.243  41.365  57.067  1.00  0.00           H
ATOM   4242  CA  ARG   286      30.387  39.856  55.512  1.00  0.00           C
ATOM   4243  HA  ARG   286      29.817  39.849  54.583  1.00  0.00           H
ATOM   4244  CB  ARG   286      31.810  40.481  55.193  1.00  0.00           C
ATOM   4245  HB2 ARG   286      31.680  41.563  55.140  1.00  0.00           H
ATOM   4246  HB3 ARG   286      32.415  40.297  56.081  1.00  0.00           H
ATOM   4247  CG  ARG   286      32.456  40.004  53.932  1.00  0.00           C
ATOM   4248  HG2 ARG   286      32.649  38.933  53.895  1.00  0.00           H
ATOM   4249  HG3 ARG   286      31.832  40.130  53.048  1.00  0.00           H
ATOM   4250  CD  ARG   286      33.866  40.566  53.629  1.00  0.00           C
ATOM   4251  HD2 ARG   286      34.525  40.370  54.476  1.00  0.00           H
ATOM   4252  HD3 ARG   286      34.349  40.050  52.800  1.00  0.00           H
ATOM   4253  NE  ARG   286      33.882  42.015  53.464  1.00  0.00           N
ATOM   4254  HE  ARG   286      33.099  42.373  52.936  1.00  0.00           H
ATOM   4255  CZ  ARG   286      34.576  42.904  54.079  1.00  0.00           C
ATOM   4256  NH1 ARG   286      34.336  44.150  53.876  1.00  0.00           N
ATOM   4257 HH11 ARG   286      33.771  44.449  53.093  1.00  0.00           H
ATOM   4258 HH12 ARG   286      34.880  44.865  54.337  1.00  0.00           H
ATOM   4259  NH2 ARG   286      35.577  42.561  54.846  1.00  0.00           N
ATOM   4260 HH21 ARG   286      36.131  41.742  54.636  1.00  0.00           H
ATOM   4261 HH22 ARG   286      36.099  43.373  55.146  1.00  0.00           H
ATOM   4262  C   ARG   286      30.348  38.339  55.884  1.00  0.00           C
ATOM   4263  O   ARG   286      31.385  37.693  56.031  1.00  0.00           O
ATOM   4264  N   SER   287      29.188  37.842  56.126  1.00  0.00           N
ATOM   4265  H   SER   287      28.398  38.404  55.842  1.00  0.00           H
ATOM   4266  CA  SER   287      28.885  36.473  56.714  1.00  0.00           C
ATOM   4267  HA  SER   287      29.809  35.921  56.539  1.00  0.00           H
ATOM   4268  CB  SER   287      28.736  36.410  58.263  1.00  0.00           C
ATOM   4269  HB2 SER   287      28.722  35.347  58.502  1.00  0.00           H
ATOM   4270  HB3 SER   287      29.598  36.886  58.728  1.00  0.00           H
ATOM   4271  OG  SER   287      27.447  36.985  58.608  1.00  0.00           O
ATOM   4272  HG  SER   287      27.199  36.645  59.471  1.00  0.00           H
ATOM   4273  C   SER   287      27.813  35.719  55.967  1.00  0.00           C
ATOM   4274  O   SER   287      26.775  36.266  55.535  1.00  0.00           O
ATOM   4275  N   GLY   288      28.082  34.408  55.663  1.00  0.00           N
ATOM   4276  H   GLY   288      29.042  34.096  55.670  1.00  0.00           H
ATOM   4277  CA  GLY   288      27.181  33.494  55.016  1.00  0.00           C
ATOM   4278  HA2 GLY   288      27.679  32.527  55.081  1.00  0.00           H
ATOM   4279  HA3 GLY   288      26.209  33.520  55.508  1.00  0.00           H
ATOM   4280  C   GLY   288      27.037  33.804  53.465  1.00  0.00           C
ATOM   4281  O   GLY   288      27.801  34.605  52.952  1.00  0.00           O
ATOM   4282  N   PHE   289      26.149  33.188  52.699  1.00  0.00           N
ATOM   4283  H   PHE   289      25.606  32.449  53.120  1.00  0.00           H
ATOM   4284  CA  PHE   289      26.287  33.223  51.267  1.00  0.00           C
ATOM   4285  HA  PHE   289      26.393  34.261  50.953  1.00  0.00           H
ATOM   4286  CB  PHE   289      27.540  32.527  50.738  1.00  0.00           C
ATOM   4287  HB2 PHE   289      28.259  32.452  51.554  1.00  0.00           H
ATOM   4288  HB3 PHE   289      27.336  31.475  50.544  1.00  0.00           H
ATOM   4289  CG  PHE   289      28.115  33.259  49.465  1.00  0.00           C
ATOM   4290  CD1 PHE   289      29.246  34.124  49.697  1.00  0.00           C
ATOM   4291  HD1 PHE   289      29.699  34.083  50.676  1.00  0.00           H
ATOM   4292  CE1 PHE   289      29.774  34.818  48.581  1.00  0.00           C
ATOM   4293  HE1 PHE   289      30.632  35.470  48.668  1.00  0.00           H
ATOM   4294  CZ  PHE   289      29.167  34.707  47.261  1.00  0.00           C
ATOM   4295  HZ  PHE   289      29.611  35.313  46.485  1.00  0.00           H
ATOM   4296  CE2 PHE   289      28.090  33.806  47.058  1.00  0.00           C
ATOM   4297  HE2 PHE   289      27.589  33.710  46.107  1.00  0.00           H
ATOM   4298  CD2 PHE   289      27.570  33.072  48.184  1.00  0.00           C
ATOM   4299  HD2 PHE   289      26.740  32.396  48.041  1.00  0.00           H
ATOM   4300  C   PHE   289      24.992  32.609  50.618  1.00  0.00           C
ATOM   4301  O   PHE   289      24.568  31.545  51.070  1.00  0.00           O
ATOM   4302  N   GLU   290      24.575  33.118  49.493  1.00  0.00           N
ATOM   4303  H   GLU   290      25.029  33.887  49.021  1.00  0.00           H
ATOM   4304  CA  GLU   290      23.225  32.866  48.935  1.00  0.00           C
ATOM   4305  HA  GLU   290      23.063  31.791  49.020  1.00  0.00           H
ATOM   4306  CB  GLU   290      22.135  33.658  49.672  1.00  0.00           C
ATOM   4307  HB2 GLU   290      21.154  33.335  49.324  1.00  0.00           H
ATOM   4308  HB3 GLU   290      22.307  33.584  50.746  1.00  0.00           H
ATOM   4309  CG  GLU   290      22.100  35.143  49.463  1.00  0.00           C
ATOM   4310  HG2 GLU   290      22.960  35.650  49.902  1.00  0.00           H
ATOM   4311  HG3 GLU   290      22.129  35.205  48.375  1.00  0.00           H
ATOM   4312  CD  GLU   290      20.825  35.814  50.004  1.00  0.00           C
ATOM   4313  OE1 GLU   290      20.089  35.217  50.745  1.00  0.00           O
ATOM   4314  OE2 GLU   290      20.548  36.960  49.589  1.00  0.00           O
ATOM   4315  C   GLU   290      23.214  33.048  47.402  1.00  0.00           C
ATOM   4316  O   GLU   290      24.045  33.819  46.818  1.00  0.00           O
ATOM   4317  N   MET   291      22.224  32.345  46.798  1.00  0.00           N
ATOM   4318  H   MET   291      21.412  31.948  47.247  1.00  0.00           H
ATOM   4319  CA  MET   291      22.090  32.332  45.304  1.00  0.00           C
ATOM   4320  HA  MET   291      22.702  33.156  44.936  1.00  0.00           H
ATOM   4321  CB  MET   291      22.590  31.024  44.633  1.00  0.00           C
ATOM   4322  HB2 MET   291      22.172  30.098  45.027  1.00  0.00           H
ATOM   4323  HB3 MET   291      22.309  30.984  43.581  1.00  0.00           H
ATOM   4324  CG  MET   291      24.087  30.931  44.572  1.00  0.00           C
ATOM   4325  HG2 MET   291      24.502  31.073  45.570  1.00  0.00           H
ATOM   4326  HG3 MET   291      24.343  29.893  44.362  1.00  0.00           H
ATOM   4327  SD  MET   291      25.006  32.022  43.499  1.00  0.00           S
ATOM   4328  CE  MET   291      24.688  31.662  41.757  1.00  0.00           C
ATOM   4329  HE1 MET   291      25.081  32.382  41.040  1.00  0.00           H
ATOM   4330  HE2 MET   291      24.978  30.643  41.501  1.00  0.00           H
ATOM   4331  HE3 MET   291      23.611  31.831  41.730  1.00  0.00           H
ATOM   4332  C   MET   291      20.591  32.569  44.820  1.00  0.00           C
ATOM   4333  O   MET   291      19.676  31.960  45.359  1.00  0.00           O
ATOM   4334  N   ILE   292      20.359  33.578  43.946  1.00  0.00           N
ATOM   4335  H   ILE   292      21.135  34.135  43.616  1.00  0.00           H
ATOM   4336  CA  ILE   292      18.992  34.142  43.718  1.00  0.00           C
ATOM   4337  HA  ILE   292      18.228  33.548  44.218  1.00  0.00           H
ATOM   4338  CB  ILE   292      18.900  35.597  44.205  1.00  0.00           C
ATOM   4339  HB  ILE   292      19.609  36.143  43.583  1.00  0.00           H
ATOM   4340  CG2 ILE   292      17.469  36.196  43.939  1.00  0.00           C
ATOM   4341 HG21 ILE   292      17.274  36.232  42.867  1.00  0.00           H
ATOM   4342 HG22 ILE   292      16.831  35.484  44.463  1.00  0.00           H
ATOM   4343 HG23 ILE   292      17.321  37.167  44.412  1.00  0.00           H
ATOM   4344  CG1 ILE   292      19.272  35.807  45.705  1.00  0.00           C
ATOM   4345 HG12 ILE   292      18.771  36.624  46.227  1.00  0.00           H
ATOM   4346 HG13 ILE   292      18.996  34.890  46.225  1.00  0.00           H
ATOM   4347  CD1 ILE   292      20.788  36.056  45.967  1.00  0.00           C
ATOM   4348 HD11 ILE   292      20.881  36.441  46.984  1.00  0.00           H
ATOM   4349 HD12 ILE   292      21.492  35.254  45.746  1.00  0.00           H
ATOM   4350 HD13 ILE   292      21.170  36.902  45.395  1.00  0.00           H
ATOM   4351  C   ILE   292      18.716  34.058  42.249  1.00  0.00           C
ATOM   4352  O   ILE   292      19.675  34.414  41.477  1.00  0.00           O
ATOM   4353  N   TRP   293      17.491  33.651  41.815  1.00  0.00           N
ATOM   4354  H   TRP   293      16.795  33.482  42.528  1.00  0.00           H
ATOM   4355  CA  TRP   293      17.146  33.630  40.391  1.00  0.00           C
ATOM   4356  HA  TRP   293      18.085  33.788  39.860  1.00  0.00           H
ATOM   4357  CB  TRP   293      16.417  32.285  40.037  1.00  0.00           C
ATOM   4358  HB2 TRP   293      17.046  31.411  40.204  1.00  0.00           H
ATOM   4359  HB3 TRP   293      15.583  32.183  40.731  1.00  0.00           H
ATOM   4360  CG  TRP   293      15.900  32.136  38.649  1.00  0.00           C
ATOM   4361  CD1 TRP   293      14.802  31.458  38.395  1.00  0.00           C
ATOM   4362  HD1 TRP   293      14.137  30.914  39.050  1.00  0.00           H
ATOM   4363  NE1 TRP   293      14.515  31.441  36.992  1.00  0.00           N
ATOM   4364  HE1 TRP   293      13.609  31.218  36.606  1.00  0.00           H
ATOM   4365  CE2 TRP   293      15.514  32.164  36.332  1.00  0.00           C
ATOM   4366  CZ2 TRP   293      15.763  32.567  35.021  1.00  0.00           C
ATOM   4367  HZ2 TRP   293      15.127  32.354  34.174  1.00  0.00           H
ATOM   4368  CH2 TRP   293      16.906  33.322  34.757  1.00  0.00           C
ATOM   4369  HH2 TRP   293      17.076  33.445  33.697  1.00  0.00           H
ATOM   4370  CZ3 TRP   293      17.802  33.723  35.717  1.00  0.00           C
ATOM   4371  HZ3 TRP   293      18.741  34.119  35.358  1.00  0.00           H
ATOM   4372  CE3 TRP   293      17.514  33.284  37.030  1.00  0.00           C
ATOM   4373  HE3 TRP   293      18.271  33.462  37.779  1.00  0.00           H
ATOM   4374  CD2 TRP   293      16.361  32.645  37.375  1.00  0.00           C
ATOM   4375  C   TRP   293      16.312  34.930  40.083  1.00  0.00           C
ATOM   4376  O   TRP   293      15.324  35.174  40.771  1.00  0.00           O
ATOM   4377  N   ASP   294      16.824  35.789  39.183  1.00  0.00           N
ATOM   4378  H   ASP   294      17.679  35.625  38.672  1.00  0.00           H
ATOM   4379  CA  ASP   294      16.146  36.944  38.800  1.00  0.00           C
ATOM   4380  HA  ASP   294      15.146  37.041  39.223  1.00  0.00           H
ATOM   4381  CB  ASP   294      16.902  38.215  39.350  1.00  0.00           C
ATOM   4382  HB2 ASP   294      16.976  38.138  40.435  1.00  0.00           H
ATOM   4383  HB3 ASP   294      17.901  38.366  38.941  1.00  0.00           H
ATOM   4384  CG  ASP   294      16.138  39.519  39.178  1.00  0.00           C
ATOM   4385  OD1 ASP   294      14.967  39.472  38.658  1.00  0.00           O
ATOM   4386  OD2 ASP   294      16.492  40.593  39.734  1.00  0.00           O
ATOM   4387  C   ASP   294      15.885  37.024  37.299  1.00  0.00           C
ATOM   4388  O   ASP   294      16.728  37.474  36.532  1.00  0.00           O
ATOM   4389  N   PRO   295      14.748  36.559  36.753  1.00  0.00           N
ATOM   4390  CD  PRO   295      13.713  35.838  37.537  1.00  0.00           C
ATOM   4391  HD2 PRO   295      13.365  36.421  38.390  1.00  0.00           H
ATOM   4392  HD3 PRO   295      14.143  34.874  37.812  1.00  0.00           H
ATOM   4393  CG  PRO   295      12.551  35.515  36.575  1.00  0.00           C
ATOM   4394  HG2 PRO   295      11.785  36.291  36.545  1.00  0.00           H
ATOM   4395  HG3 PRO   295      12.316  34.476  36.805  1.00  0.00           H
ATOM   4396  CB  PRO   295      13.222  35.668  35.200  1.00  0.00           C
ATOM   4397  HB2 PRO   295      12.511  36.020  34.453  1.00  0.00           H
ATOM   4398  HB3 PRO   295      13.624  34.694  34.919  1.00  0.00           H
ATOM   4399  CA  PRO   295      14.440  36.614  35.297  1.00  0.00           C
ATOM   4400  HA  PRO   295      15.261  36.159  34.742  1.00  0.00           H
ATOM   4401  C   PRO   295      14.122  38.031  34.817  1.00  0.00           C
ATOM   4402  O   PRO   295      13.532  38.789  35.584  1.00  0.00           O
ATOM   4403  N   ASN   296      14.669  38.321  33.587  1.00  0.00           N
ATOM   4404  H   ASN   296      15.068  37.597  33.007  1.00  0.00           H
ATOM   4405  CA  ASN   296      14.731  39.761  33.006  1.00  0.00           C
ATOM   4406  HA  ASN   296      15.223  39.590  32.049  1.00  0.00           H
ATOM   4407  CB  ASN   296      13.357  40.436  32.793  1.00  0.00           C
ATOM   4408  HB2 ASN   296      12.905  40.831  33.703  1.00  0.00           H
ATOM   4409  HB3 ASN   296      13.588  41.285  32.149  1.00  0.00           H
ATOM   4410  CG  ASN   296      12.462  39.497  32.017  1.00  0.00           C
ATOM   4411  OD1 ASN   296      12.519  39.327  30.827  1.00  0.00           O
ATOM   4412  ND2 ASN   296      11.485  38.875  32.679  1.00  0.00           N
ATOM   4413 HD21 ASN   296      10.839  38.245  32.224  1.00  0.00           H
ATOM   4414 HD22 ASN   296      11.286  39.364  33.540  1.00  0.00           H
ATOM   4415  C   ASN   296      15.692  40.696  33.804  1.00  0.00           C
ATOM   4416  O   ASN   296      16.153  41.692  33.256  1.00  0.00           O
ATOM   4417  N   GLY   297      16.255  40.303  34.954  1.00  0.00           N
ATOM   4418  H   GLY   297      15.739  39.581  35.435  1.00  0.00           H
ATOM   4419  CA  GLY   297      17.134  41.105  35.724  1.00  0.00           C
ATOM   4420  HA2 GLY   297      16.757  42.126  35.788  1.00  0.00           H
ATOM   4421  HA3 GLY   297      17.233  40.713  36.736  1.00  0.00           H
ATOM   4422  C   GLY   297      18.595  41.318  35.235  1.00  0.00           C
ATOM   4423  O   GLY   297      19.357  41.937  35.990  1.00  0.00           O
ATOM   4424  N   TRP   298      19.056  40.728  34.167  1.00  0.00           N
ATOM   4425  H   TRP   298      18.494  40.130  33.577  1.00  0.00           H
ATOM   4426  CA  TRP   298      20.245  41.188  33.472  1.00  0.00           C
ATOM   4427  HA  TRP   298      20.946  41.581  34.208  1.00  0.00           H
ATOM   4428  CB  TRP   298      21.010  39.976  32.769  1.00  0.00           C
ATOM   4429  HB2 TRP   298      21.047  39.126  33.450  1.00  0.00           H
ATOM   4430  HB3 TRP   298      20.439  39.537  31.952  1.00  0.00           H
ATOM   4431  CG  TRP   298      22.431  40.181  32.313  1.00  0.00           C
ATOM   4432  CD1 TRP   298      22.775  40.950  31.279  1.00  0.00           C
ATOM   4433  HD1 TRP   298      22.144  41.419  30.538  1.00  0.00           H
ATOM   4434  NE1 TRP   298      24.106  40.927  31.134  1.00  0.00           N
ATOM   4435  HE1 TRP   298      24.673  41.374  30.427  1.00  0.00           H
ATOM   4436  CE2 TRP   298      24.755  40.109  32.033  1.00  0.00           C
ATOM   4437  CZ2 TRP   298      26.036  39.614  32.188  1.00  0.00           C
ATOM   4438  HZ2 TRP   298      26.770  39.944  31.468  1.00  0.00           H
ATOM   4439  CH2 TRP   298      26.303  38.733  33.251  1.00  0.00           C
ATOM   4440  HH2 TRP   298      27.290  38.306  33.356  1.00  0.00           H
ATOM   4441  CZ3 TRP   298      25.273  38.314  34.137  1.00  0.00           C
ATOM   4442  HZ3 TRP   298      25.483  37.617  34.935  1.00  0.00           H
ATOM   4443  CE3 TRP   298      23.969  38.674  33.918  1.00  0.00           C
ATOM   4444  HE3 TRP   298      23.116  38.366  34.504  1.00  0.00           H
ATOM   4445  CD2 TRP   298      23.674  39.582  32.830  1.00  0.00           C
ATOM   4446  C   TRP   298      19.885  42.231  32.421  1.00  0.00           C
ATOM   4447  O   TRP   298      20.532  43.254  32.243  1.00  0.00           O
ATOM   4448  N   THR   299      18.796  41.986  31.649  1.00  0.00           N
ATOM   4449  H   THR   299      18.303  41.121  31.820  1.00  0.00           H
ATOM   4450  CA  THR   299      18.340  42.962  30.568  1.00  0.00           C
ATOM   4451  HA  THR   299      19.246  43.524  30.342  1.00  0.00           H
ATOM   4452  CB  THR   299      17.756  42.227  29.251  1.00  0.00           C
ATOM   4453  HB  THR   299      16.842  41.701  29.524  1.00  0.00           H
ATOM   4454  CG2 THR   299      17.472  43.131  27.993  1.00  0.00           C
ATOM   4455 HG21 THR   299      16.809  43.968  28.213  1.00  0.00           H
ATOM   4456 HG22 THR   299      18.401  43.566  27.624  1.00  0.00           H
ATOM   4457 HG23 THR   299      17.150  42.485  27.176  1.00  0.00           H
ATOM   4458  OG1 THR   299      18.633  41.265  28.800  1.00  0.00           O
ATOM   4459  HG1 THR   299      19.437  41.697  28.502  1.00  0.00           H
ATOM   4460  C   THR   299      17.440  44.165  30.963  1.00  0.00           C
ATOM   4461  O   THR   299      17.496  45.199  30.297  1.00  0.00           O
ATOM   4462  N   GLU   300      16.659  44.001  31.970  1.00  0.00           N
ATOM   4463  H   GLU   300      16.558  43.090  32.398  1.00  0.00           H
ATOM   4464  CA  GLU   300      15.588  44.946  32.300  1.00  0.00           C
ATOM   4465  HA  GLU   300      15.841  45.927  31.901  1.00  0.00           H
ATOM   4466  CB  GLU   300      14.253  44.414  31.689  1.00  0.00           C
ATOM   4467  HB2 GLU   300      14.122  43.416  32.108  1.00  0.00           H
ATOM   4468  HB3 GLU   300      13.368  44.947  32.034  1.00  0.00           H
ATOM   4469  CG  GLU   300      14.152  44.269  30.199  1.00  0.00           C
ATOM   4470  HG2 GLU   300      15.070  43.777  29.877  1.00  0.00           H
ATOM   4471  HG3 GLU   300      13.283  43.663  29.941  1.00  0.00           H
ATOM   4472  CD  GLU   300      14.130  45.646  29.564  1.00  0.00           C
ATOM   4473  OE1 GLU   300      14.300  45.753  28.341  1.00  0.00           O
ATOM   4474  OE2 GLU   300      13.838  46.668  30.228  1.00  0.00           O
ATOM   4475  C   GLU   300      15.448  45.151  33.828  1.00  0.00           C
ATOM   4476  O   GLU   300      15.607  44.266  34.698  1.00  0.00           O
ATOM   4477  N   THR   301      14.985  46.355  34.124  1.00  0.00           N
ATOM   4478  H   THR   301      14.822  47.026  33.387  1.00  0.00           H
ATOM   4479  CA  THR   301      14.925  46.959  35.534  1.00  0.00           C
ATOM   4480  HA  THR   301      15.750  46.496  36.077  1.00  0.00           H
ATOM   4481  CB  THR   301      15.059  48.468  35.547  1.00  0.00           C
ATOM   4482  HB  THR   301      14.352  49.052  34.958  1.00  0.00           H
ATOM   4483  CG2 THR   301      15.105  49.034  36.959  1.00  0.00           C
ATOM   4484 HG21 THR   301      15.468  48.413  37.777  1.00  0.00           H
ATOM   4485 HG22 THR   301      15.612  49.999  36.965  1.00  0.00           H
ATOM   4486 HG23 THR   301      14.113  49.364  37.270  1.00  0.00           H
ATOM   4487  OG1 THR   301      16.485  48.753  35.196  1.00  0.00           O
ATOM   4488  HG1 THR   301      16.572  48.584  34.255  1.00  0.00           H
ATOM   4489  C   THR   301      13.527  46.620  36.126  1.00  0.00           C
ATOM   4490  O   THR   301      12.530  47.368  35.997  1.00  0.00           O
ATOM   4491  N   ASP   302      13.388  45.473  36.810  1.00  0.00           N
ATOM   4492  H   ASP   302      14.216  44.898  36.873  1.00  0.00           H
ATOM   4493  CA  ASP   302      12.210  44.962  37.474  1.00  0.00           C
ATOM   4494  HA  ASP   302      11.436  45.729  37.424  1.00  0.00           H
ATOM   4495  CB  ASP   302      11.671  43.665  36.829  1.00  0.00           C
ATOM   4496  HB2 ASP   302      10.674  43.386  37.171  1.00  0.00           H
ATOM   4497  HB3 ASP   302      11.585  43.838  35.756  1.00  0.00           H
ATOM   4498  CG  ASP   302      12.515  42.373  36.943  1.00  0.00           C
ATOM   4499  OD1 ASP   302      11.890  41.373  36.431  1.00  0.00           O
ATOM   4500  OD2 ASP   302      13.650  42.415  37.531  1.00  0.00           O
ATOM   4501  C   ASP   302      12.568  44.778  38.960  1.00  0.00           C
ATOM   4502  O   ASP   302      13.620  44.322  39.379  1.00  0.00           O
ATOM   4503  N   SER   303      11.634  45.041  39.883  1.00  0.00           N
ATOM   4504  H   SER   303      10.679  45.157  39.577  1.00  0.00           H
ATOM   4505  CA  SER   303      11.757  45.029  41.349  1.00  0.00           C
ATOM   4506  HA  SER   303      12.759  45.407  41.553  1.00  0.00           H
ATOM   4507  CB  SER   303      10.630  45.931  41.892  1.00  0.00           C
ATOM   4508  HB2 SER   303      10.617  45.975  42.981  1.00  0.00           H
ATOM   4509  HB3 SER   303      10.574  46.949  41.507  1.00  0.00           H
ATOM   4510  OG  SER   303       9.386  45.340  41.633  1.00  0.00           O
ATOM   4511  HG  SER   303       9.072  45.105  42.509  1.00  0.00           H
ATOM   4512  C   SER   303      11.692  43.592  41.906  1.00  0.00           C
ATOM   4513  O   SER   303      12.367  43.363  42.906  1.00  0.00           O
ATOM   4514  N   SER   304      10.874  42.708  41.252  1.00  0.00           N
ATOM   4515  H   SER   304      10.301  43.055  40.496  1.00  0.00           H
ATOM   4516  CA  SER   304      10.726  41.350  41.694  1.00  0.00           C
ATOM   4517  HA  SER   304      10.783  41.433  42.779  1.00  0.00           H
ATOM   4518  CB  SER   304       9.400  40.722  41.332  1.00  0.00           C
ATOM   4519  HB2 SER   304       8.481  41.307  41.382  1.00  0.00           H
ATOM   4520  HB3 SER   304       9.449  40.441  40.281  1.00  0.00           H
ATOM   4521  OG  SER   304       9.161  39.621  42.211  1.00  0.00           O
ATOM   4522  HG  SER   304       8.896  40.005  43.051  1.00  0.00           H
ATOM   4523  C   SER   304      11.908  40.548  41.170  1.00  0.00           C
ATOM   4524  O   SER   304      12.737  41.002  40.328  1.00  0.00           O
ATOM   4525  N   PHE   305      11.994  39.311  41.655  1.00  0.00           N
ATOM   4526  H   PHE   305      11.428  39.171  42.480  1.00  0.00           H
ATOM   4527  CA  PHE   305      12.855  38.187  41.325  1.00  0.00           C
ATOM   4528  HA  PHE   305      13.141  38.126  40.275  1.00  0.00           H
ATOM   4529  CB  PHE   305      14.205  38.395  42.013  1.00  0.00           C
ATOM   4530  HB2 PHE   305      14.875  37.560  41.807  1.00  0.00           H
ATOM   4531  HB3 PHE   305      14.446  39.339  41.526  1.00  0.00           H
ATOM   4532  CG  PHE   305      14.110  38.564  43.466  1.00  0.00           C
ATOM   4533  CD1 PHE   305      13.981  37.489  44.350  1.00  0.00           C
ATOM   4534  HD1 PHE   305      14.021  36.492  43.936  1.00  0.00           H
ATOM   4535  CE1 PHE   305      13.607  37.615  45.701  1.00  0.00           C
ATOM   4536  HE1 PHE   305      13.635  36.725  46.314  1.00  0.00           H
ATOM   4537  CZ  PHE   305      13.612  38.893  46.223  1.00  0.00           C
ATOM   4538  HZ  PHE   305      13.376  39.070  47.262  1.00  0.00           H
ATOM   4539  CE2 PHE   305      13.871  40.058  45.425  1.00  0.00           C
ATOM   4540  HE2 PHE   305      13.917  41.008  45.936  1.00  0.00           H
ATOM   4541  CD2 PHE   305      14.082  39.905  44.023  1.00  0.00           C
ATOM   4542  HD2 PHE   305      14.187  40.781  43.400  1.00  0.00           H
ATOM   4543  C   PHE   305      12.141  36.837  41.649  1.00  0.00           C
ATOM   4544  O   PHE   305      11.307  36.824  42.516  1.00  0.00           O
ATOM   4545  N   SER   306      12.509  35.688  41.050  1.00  0.00           N
ATOM   4546  H   SER   306      13.437  35.684  40.654  1.00  0.00           H
ATOM   4547  CA  SER   306      11.874  34.374  41.191  1.00  0.00           C
ATOM   4548  HA  SER   306      10.796  34.466  41.055  1.00  0.00           H
ATOM   4549  CB  SER   306      12.353  33.370  40.118  1.00  0.00           C
ATOM   4550  HB2 SER   306      11.928  33.842  39.232  1.00  0.00           H
ATOM   4551  HB3 SER   306      13.411  33.114  40.077  1.00  0.00           H
ATOM   4552  OG  SER   306      11.576  32.215  40.290  1.00  0.00           O
ATOM   4553  HG  SER   306      10.762  32.271  39.784  1.00  0.00           H
ATOM   4554  C   SER   306      12.040  33.788  42.632  1.00  0.00           C
ATOM   4555  O   SER   306      11.008  33.702  43.352  1.00  0.00           O
ATOM   4556  N   VAL   307      13.191  33.259  43.013  1.00  0.00           N
ATOM   4557  H   VAL   307      14.043  33.338  42.477  1.00  0.00           H
ATOM   4558  CA  VAL   307      13.368  32.256  44.093  1.00  0.00           C
ATOM   4559  HA  VAL   307      12.713  32.614  44.886  1.00  0.00           H
ATOM   4560  CB  VAL   307      13.109  30.805  43.582  1.00  0.00           C
ATOM   4561  HB  VAL   307      13.479  30.170  44.388  1.00  0.00           H
ATOM   4562  CG1 VAL   307      11.557  30.490  43.333  1.00  0.00           C
ATOM   4563 HG11 VAL   307      11.188  30.726  44.332  1.00  0.00           H
ATOM   4564 HG12 VAL   307      11.218  31.055  42.464  1.00  0.00           H
ATOM   4565 HG13 VAL   307      11.375  29.435  43.127  1.00  0.00           H
ATOM   4566  CG2 VAL   307      13.962  30.410  42.379  1.00  0.00           C
ATOM   4567 HG21 VAL   307      14.965  30.824  42.487  1.00  0.00           H
ATOM   4568 HG22 VAL   307      14.151  29.339  42.316  1.00  0.00           H
ATOM   4569 HG23 VAL   307      13.489  30.758  41.460  1.00  0.00           H
ATOM   4570  C   VAL   307      14.846  32.454  44.556  1.00  0.00           C
ATOM   4571  O   VAL   307      15.716  32.988  43.862  1.00  0.00           O
ATOM   4572  N   LYS   308      15.082  31.705  45.637  1.00  0.00           N
ATOM   4573  H   LYS   308      14.317  31.308  46.163  1.00  0.00           H
ATOM   4574  CA  LYS   308      16.360  31.672  46.361  1.00  0.00           C
ATOM   4575  HA  LYS   308      17.149  31.892  45.642  1.00  0.00           H
ATOM   4576  CB  LYS   308      16.416  32.756  47.374  1.00  0.00           C
ATOM   4577  HB2 LYS   308      15.873  32.345  48.226  1.00  0.00           H
ATOM   4578  HB3 LYS   308      17.470  32.863  47.627  1.00  0.00           H
ATOM   4579  CG  LYS   308      15.814  34.156  47.167  1.00  0.00           C
ATOM   4580  HG2 LYS   308      16.415  34.732  46.463  1.00  0.00           H
ATOM   4581  HG3 LYS   308      14.793  33.955  46.842  1.00  0.00           H
ATOM   4582  CD  LYS   308      15.783  34.932  48.506  1.00  0.00           C
ATOM   4583  HD2 LYS   308      15.206  35.848  48.375  1.00  0.00           H
ATOM   4584  HD3 LYS   308      15.320  34.247  49.217  1.00  0.00           H
ATOM   4585  CE  LYS   308      17.183  35.394  48.925  1.00  0.00           C
ATOM   4586  HE2 LYS   308      17.765  34.475  48.845  1.00  0.00           H
ATOM   4587  HE3 LYS   308      17.668  36.084  48.234  1.00  0.00           H
ATOM   4588  NZ  LYS   308      17.407  35.921  50.259  1.00  0.00           N
ATOM   4589  HZ1 LYS   308      17.136  35.219  50.933  1.00  0.00           H
ATOM   4590  HZ2 LYS   308      18.405  35.960  50.413  1.00  0.00           H
ATOM   4591  HZ3 LYS   308      17.052  36.835  50.501  1.00  0.00           H
ATOM   4592  C   LYS   308      16.744  30.370  47.059  1.00  0.00           C
ATOM   4593  O   LYS   308      15.861  29.500  47.165  1.00  0.00           O
ATOM   4594  N   GLN   309      17.987  30.340  47.481  1.00  0.00           N
ATOM   4595  H   GLN   309      18.582  31.125  47.256  1.00  0.00           H
ATOM   4596  CA  GLN   309      18.608  29.327  48.322  1.00  0.00           C
ATOM   4597  HA  GLN   309      17.858  29.067  49.069  1.00  0.00           H
ATOM   4598  CB  GLN   309      18.909  28.106  47.391  1.00  0.00           C
ATOM   4599  HB2 GLN   309      19.302  27.282  47.986  1.00  0.00           H
ATOM   4600  HB3 GLN   309      17.958  27.650  47.113  1.00  0.00           H
ATOM   4601  CG  GLN   309      19.726  28.345  46.137  1.00  0.00           C
ATOM   4602  HG2 GLN   309      19.335  29.207  45.596  1.00  0.00           H
ATOM   4603  HG3 GLN   309      20.754  28.585  46.407  1.00  0.00           H
ATOM   4604  CD  GLN   309      19.694  27.204  45.206  1.00  0.00           C
ATOM   4605  OE1 GLN   309      19.264  27.437  44.088  1.00  0.00           O
ATOM   4606  NE2 GLN   309      20.010  26.005  45.484  1.00  0.00           N
ATOM   4607 HE21 GLN   309      20.370  25.702  46.378  1.00  0.00           H
ATOM   4608 HE22 GLN   309      19.600  25.301  44.888  1.00  0.00           H
ATOM   4609  C   GLN   309      19.893  29.924  48.986  1.00  0.00           C
ATOM   4610  O   GLN   309      20.697  30.597  48.348  1.00  0.00           O
ATOM   4611  N   ASP   310      20.163  29.443  50.167  1.00  0.00           N
ATOM   4612  H   ASP   310      19.424  28.943  50.641  1.00  0.00           H
ATOM   4613  CA  ASP   310      21.476  29.637  50.902  1.00  0.00           C
ATOM   4614  HA  ASP   310      21.799  30.623  50.569  1.00  0.00           H
ATOM   4615  CB  ASP   310      21.322  29.690  52.389  1.00  0.00           C
ATOM   4616  HB2 ASP   310      21.104  28.681  52.740  1.00  0.00           H
ATOM   4617  HB3 ASP   310      22.227  30.124  52.814  1.00  0.00           H
ATOM   4618  CG  ASP   310      20.241  30.602  52.902  1.00  0.00           C
ATOM   4619  OD1 ASP   310      19.796  31.538  52.244  1.00  0.00           O
ATOM   4620  OD2 ASP   310      19.646  30.313  53.972  1.00  0.00           O
ATOM   4621  C   ASP   310      22.534  28.568  50.477  1.00  0.00           C
ATOM   4622  O   ASP   310      22.258  27.511  49.899  1.00  0.00           O
ATOM   4623  N   ILE   311      23.815  28.935  50.661  1.00  0.00           N
ATOM   4624  H   ILE   311      23.983  29.869  51.006  1.00  0.00           H
ATOM   4625  CA  ILE   311      24.998  28.236  50.154  1.00  0.00           C
ATOM   4626  HA  ILE   311      24.820  27.220  49.801  1.00  0.00           H
ATOM   4627  CB  ILE   311      25.553  29.014  48.929  1.00  0.00           C
ATOM   4628  HB  ILE   311      25.526  30.072  49.189  1.00  0.00           H
ATOM   4629  CG2 ILE   311      27.024  28.811  48.547  1.00  0.00           C
ATOM   4630 HG21 ILE   311      27.624  29.025  49.432  1.00  0.00           H
ATOM   4631 HG22 ILE   311      27.273  27.802  48.221  1.00  0.00           H
ATOM   4632 HG23 ILE   311      27.393  29.567  47.854  1.00  0.00           H
ATOM   4633  CG1 ILE   311      24.688  28.898  47.606  1.00  0.00           C
ATOM   4634 HG12 ILE   311      23.681  29.056  47.994  1.00  0.00           H
ATOM   4635 HG13 ILE   311      25.015  29.694  46.938  1.00  0.00           H
ATOM   4636  CD1 ILE   311      24.762  27.568  46.884  1.00  0.00           C
ATOM   4637 HD11 ILE   311      24.110  27.601  46.011  1.00  0.00           H
ATOM   4638 HD12 ILE   311      25.794  27.312  46.642  1.00  0.00           H
ATOM   4639 HD13 ILE   311      24.393  26.823  47.589  1.00  0.00           H
ATOM   4640  C   ILE   311      25.948  28.107  51.324  1.00  0.00           C
ATOM   4641  O   ILE   311      26.362  27.022  51.681  1.00  0.00           O
ATOM   4642  N   VAL   312      26.130  29.165  52.091  1.00  0.00           N
ATOM   4643  H   VAL   312      25.601  29.996  51.867  1.00  0.00           H
ATOM   4644  CA  VAL   312      26.937  29.119  53.361  1.00  0.00           C
ATOM   4645  HA  VAL   312      27.007  28.068  53.644  1.00  0.00           H
ATOM   4646  CB  VAL   312      28.468  29.521  53.318  1.00  0.00           C
ATOM   4647  HB  VAL   312      28.495  30.589  53.099  1.00  0.00           H
ATOM   4648  CG1 VAL   312      29.169  29.359  54.687  1.00  0.00           C
ATOM   4649 HG11 VAL   312      29.269  28.289  54.872  1.00  0.00           H
ATOM   4650 HG12 VAL   312      30.118  29.889  54.610  1.00  0.00           H
ATOM   4651 HG13 VAL   312      28.545  29.724  55.502  1.00  0.00           H
ATOM   4652  CG2 VAL   312      29.218  28.735  52.281  1.00  0.00           C
ATOM   4653 HG21 VAL   312      29.146  27.663  52.470  1.00  0.00           H
ATOM   4654 HG22 VAL   312      29.062  29.092  51.263  1.00  0.00           H
ATOM   4655 HG23 VAL   312      30.273  28.956  52.445  1.00  0.00           H
ATOM   4656  C   VAL   312      26.079  29.924  54.381  1.00  0.00           C
ATOM   4657  O   VAL   312      25.403  30.889  54.071  1.00  0.00           O
ATOM   4658  N   ALA   313      25.985  29.403  55.592  1.00  0.00           N
ATOM   4659  H   ALA   313      26.391  28.501  55.795  1.00  0.00           H
ATOM   4660  CA  ALA   313      25.145  29.965  56.663  1.00  0.00           C
ATOM   4661  HA  ALA   313      24.207  30.310  56.228  1.00  0.00           H
ATOM   4662  CB  ALA   313      24.896  28.894  57.763  1.00  0.00           C
ATOM   4663  HB1 ALA   313      25.839  28.650  58.251  1.00  0.00           H
ATOM   4664  HB2 ALA   313      24.136  29.175  58.492  1.00  0.00           H
ATOM   4665  HB3 ALA   313      24.554  27.968  57.302  1.00  0.00           H
ATOM   4666  C   ALA   313      25.756  31.261  57.266  1.00  0.00           C
ATOM   4667  O   ALA   313      26.962  31.484  57.193  1.00  0.00           O
ATOM   4668  N   ILE   314      24.977  32.066  57.914  1.00  0.00           N
ATOM   4669  H   ILE   314      23.978  31.924  57.877  1.00  0.00           H
ATOM   4670  CA  ILE   314      25.444  33.318  58.705  1.00  0.00           C
ATOM   4671  HA  ILE   314      25.935  34.085  58.106  1.00  0.00           H
ATOM   4672  CB  ILE   314      24.194  33.936  59.353  1.00  0.00           C
ATOM   4673  HB  ILE   314      23.517  34.085  58.512  1.00  0.00           H
ATOM   4674  CG2 ILE   314      23.527  33.020  60.409  1.00  0.00           C
ATOM   4675 HG21 ILE   314      24.121  32.971  61.320  1.00  0.00           H
ATOM   4676 HG22 ILE   314      22.479  33.279  60.565  1.00  0.00           H
ATOM   4677 HG23 ILE   314      23.489  31.993  60.047  1.00  0.00           H
ATOM   4678  CG1 ILE   314      24.427  35.388  59.947  1.00  0.00           C
ATOM   4679 HG12 ILE   314      24.812  35.257  60.958  1.00  0.00           H
ATOM   4680 HG13 ILE   314      25.227  35.892  59.403  1.00  0.00           H
ATOM   4681  CD1 ILE   314      23.204  36.309  59.993  1.00  0.00           C
ATOM   4682 HD11 ILE   314      23.027  36.477  58.930  1.00  0.00           H
ATOM   4683 HD12 ILE   314      22.325  35.846  60.443  1.00  0.00           H
ATOM   4684 HD13 ILE   314      23.405  37.234  60.534  1.00  0.00           H
ATOM   4685  C   ILE   314      26.485  33.024  59.799  1.00  0.00           C
ATOM   4686  O   ILE   314      26.997  34.036  60.302  1.00  0.00           O
ATOM   4687  N   THR   315      26.852  31.789  60.101  1.00  0.00           N
ATOM   4688  H   THR   315      26.448  30.968  59.674  1.00  0.00           H
ATOM   4689  CA  THR   315      27.852  31.485  61.118  1.00  0.00           C
ATOM   4690  HA  THR   315      27.691  32.086  62.013  1.00  0.00           H
ATOM   4691  CB  THR   315      27.564  29.979  61.603  1.00  0.00           C
ATOM   4692  HB  THR   315      28.306  29.711  62.356  1.00  0.00           H
ATOM   4693  CG2 THR   315      26.220  29.803  62.427  1.00  0.00           C
ATOM   4694 HG21 THR   315      26.106  30.648  63.105  1.00  0.00           H
ATOM   4695 HG22 THR   315      25.403  29.872  61.708  1.00  0.00           H
ATOM   4696 HG23 THR   315      26.084  28.927  63.061  1.00  0.00           H
ATOM   4697  OG1 THR   315      27.595  29.020  60.530  1.00  0.00           O
ATOM   4698  HG1 THR   315      28.417  29.138  60.048  1.00  0.00           H
ATOM   4699  C   THR   315      29.292  31.749  60.650  1.00  0.00           C
ATOM   4700  O   THR   315      30.183  31.622  61.485  1.00  0.00           O
ATOM   4701  N   ASP   316      29.575  32.056  59.405  1.00  0.00           N
ATOM   4702  H   ASP   316      28.820  32.039  58.734  1.00  0.00           H
ATOM   4703  CA  ASP   316      30.988  31.991  58.810  1.00  0.00           C
ATOM   4704  HA  ASP   316      31.754  31.938  59.583  1.00  0.00           H
ATOM   4705  CB  ASP   316      31.074  30.730  57.994  1.00  0.00           C
ATOM   4706  HB2 ASP   316      30.423  30.745  57.120  1.00  0.00           H
ATOM   4707  HB3 ASP   316      32.055  30.684  57.522  1.00  0.00           H
ATOM   4708  CG  ASP   316      30.959  29.437  58.813  1.00  0.00           C
ATOM   4709  OD1 ASP   316      32.026  29.018  59.230  1.00  0.00           O
ATOM   4710  OD2 ASP   316      29.867  28.990  59.256  1.00  0.00           O
ATOM   4711  C   ASP   316      31.174  33.300  58.048  1.00  0.00           C
ATOM   4712  O   ASP   316      30.457  33.613  57.116  1.00  0.00           O
ATOM   4713  N   TRP   317      32.174  34.092  58.500  1.00  0.00           N
ATOM   4714  H   TRP   317      32.755  33.661  59.205  1.00  0.00           H
ATOM   4715  CA  TRP   317      32.734  35.304  57.889  1.00  0.00           C
ATOM   4716  HA  TRP   317      31.971  36.071  57.757  1.00  0.00           H
ATOM   4717  CB  TRP   317      33.788  35.859  58.837  1.00  0.00           C
ATOM   4718  HB2 TRP   317      34.541  35.117  59.103  1.00  0.00           H
ATOM   4719  HB3 TRP   317      34.430  36.611  58.377  1.00  0.00           H
ATOM   4720  CG  TRP   317      33.251  36.488  60.033  1.00  0.00           C
ATOM   4721  CD1 TRP   317      33.200  35.914  61.243  1.00  0.00           C
ATOM   4722  HD1 TRP   317      33.651  34.952  61.436  1.00  0.00           H
ATOM   4723  NE1 TRP   317      32.584  36.782  62.124  1.00  0.00           N
ATOM   4724  HE1 TRP   317      32.535  36.493  63.090  1.00  0.00           H
ATOM   4725  CE2 TRP   317      32.212  37.996  61.519  1.00  0.00           C
ATOM   4726  CZ2 TRP   317      31.667  39.173  61.977  1.00  0.00           C
ATOM   4727  HZ2 TRP   317      31.379  39.296  63.011  1.00  0.00           H
ATOM   4728  CH2 TRP   317      31.450  40.209  61.081  1.00  0.00           C
ATOM   4729  HH2 TRP   317      31.031  41.141  61.430  1.00  0.00           H
ATOM   4730  CZ3 TRP   317      31.748  40.058  59.725  1.00  0.00           C
ATOM   4731  HZ3 TRP   317      31.589  40.916  59.090  1.00  0.00           H
ATOM   4732  CE3 TRP   317      32.425  38.868  59.257  1.00  0.00           C
ATOM   4733  HE3 TRP   317      32.690  38.737  58.219  1.00  0.00           H
ATOM   4734  CD2 TRP   317      32.640  37.833  60.140  1.00  0.00           C
ATOM   4735  C   TRP   317      33.346  34.833  56.485  1.00  0.00           C
ATOM   4736  O   TRP   317      33.729  33.664  56.342  1.00  0.00           O
ATOM   4737  N   SER   318      33.361  35.791  55.473  1.00  0.00           N
ATOM   4738  H   SER   318      33.112  36.712  55.802  1.00  0.00           H
ATOM   4739  CA  SER   318      33.862  35.588  54.068  1.00  0.00           C
ATOM   4740  HA  SER   318      34.386  34.634  54.009  1.00  0.00           H
ATOM   4741  CB  SER   318      32.702  35.323  53.173  1.00  0.00           C
ATOM   4742  HB2 SER   318      32.003  34.625  53.635  1.00  0.00           H
ATOM   4743  HB3 SER   318      32.214  36.262  52.911  1.00  0.00           H
ATOM   4744  OG  SER   318      33.097  34.879  51.895  1.00  0.00           O
ATOM   4745  HG  SER   318      33.450  33.987  51.919  1.00  0.00           H
ATOM   4746  C   SER   318      34.750  36.771  53.672  1.00  0.00           C
ATOM   4747  O   SER   318      35.055  37.663  54.470  1.00  0.00           O
ATOM   4748  N   GLY   319      35.360  36.655  52.466  1.00  0.00           N
ATOM   4749  H   GLY   319      35.166  35.860  51.874  1.00  0.00           H
ATOM   4750  CA  GLY   319      36.227  37.658  51.896  1.00  0.00           C
ATOM   4751  HA2 GLY   319      36.032  38.620  52.368  1.00  0.00           H
ATOM   4752  HA3 GLY   319      37.277  37.377  51.975  1.00  0.00           H
ATOM   4753  C   GLY   319      35.844  37.719  50.399  1.00  0.00           C
ATOM   4754  O   GLY   319      34.842  38.290  49.980  1.00  0.00           O
ATOM   4755  N   TYR   320      36.718  37.101  49.548  1.00  0.00           N
ATOM   4756  H   TYR   320      37.457  36.532  49.937  1.00  0.00           H
ATOM   4757  CA  TYR   320      36.435  36.797  48.132  1.00  0.00           C
ATOM   4758  HA  TYR   320      36.015  37.677  47.646  1.00  0.00           H
ATOM   4759  CB  TYR   320      37.694  36.390  47.444  1.00  0.00           C
ATOM   4760  HB2 TYR   320      38.183  35.488  47.811  1.00  0.00           H
ATOM   4761  HB3 TYR   320      37.457  36.242  46.390  1.00  0.00           H
ATOM   4762  CG  TYR   320      38.747  37.477  47.563  1.00  0.00           C
ATOM   4763  CD1 TYR   320      39.784  37.340  48.464  1.00  0.00           C
ATOM   4764  HD1 TYR   320      39.726  36.443  49.063  1.00  0.00           H
ATOM   4765  CE1 TYR   320      40.922  38.133  48.481  1.00  0.00           C
ATOM   4766  HE1 TYR   320      41.680  37.943  49.227  1.00  0.00           H
ATOM   4767  CZ  TYR   320      40.923  39.275  47.554  1.00  0.00           C
ATOM   4768  OH  TYR   320      42.008  40.103  47.514  1.00  0.00           O
ATOM   4769  HH  TYR   320      42.583  39.863  48.244  1.00  0.00           H
ATOM   4770  CE2 TYR   320      39.873  39.457  46.668  1.00  0.00           C
ATOM   4771  HE2 TYR   320      39.828  40.281  45.971  1.00  0.00           H
ATOM   4772  CD2 TYR   320      38.814  38.537  46.623  1.00  0.00           C
ATOM   4773  HD2 TYR   320      38.008  38.694  45.921  1.00  0.00           H
ATOM   4774  C   TYR   320      35.328  35.759  47.941  1.00  0.00           C
ATOM   4775  O   TYR   320      35.048  34.825  48.664  1.00  0.00           O
ATOM   4776  N   SER   321      34.706  35.854  46.785  1.00  0.00           N
ATOM   4777  H   SER   321      34.971  36.590  46.145  1.00  0.00           H
ATOM   4778  CA  SER   321      34.014  34.825  45.974  1.00  0.00           C
ATOM   4779  HA  SER   321      34.472  33.883  46.276  1.00  0.00           H
ATOM   4780  CB  SER   321      32.485  34.778  46.210  1.00  0.00           C
ATOM   4781  HB2 SER   321      32.009  34.051  45.551  1.00  0.00           H
ATOM   4782  HB3 SER   321      32.361  34.417  47.231  1.00  0.00           H
ATOM   4783  OG  SER   321      31.938  36.082  46.060  1.00  0.00           O
ATOM   4784  HG  SER   321      32.128  36.537  46.884  1.00  0.00           H
ATOM   4785  C   SER   321      34.195  35.117  44.490  1.00  0.00           C
ATOM   4786  O   SER   321      34.851  36.128  44.173  1.00  0.00           O
ATOM   4787  N   GLY   322      33.887  34.157  43.596  1.00  0.00           N
ATOM   4788  H   GLY   322      33.350  33.325  43.799  1.00  0.00           H
ATOM   4789  CA  GLY   322      34.255  34.273  42.186  1.00  0.00           C
ATOM   4790  HA2 GLY   322      33.648  35.063  41.743  1.00  0.00           H
ATOM   4791  HA3 GLY   322      35.315  34.427  41.983  1.00  0.00           H
ATOM   4792  C   GLY   322      33.892  33.005  41.471  1.00  0.00           C
ATOM   4793  O   GLY   322      33.660  31.945  42.098  1.00  0.00           O
ATOM   4794  N   SER   323      33.750  33.178  40.160  1.00  0.00           N
ATOM   4795  H   SER   323      33.943  34.092  39.777  1.00  0.00           H
ATOM   4796  CA  SER   323      33.309  32.139  39.245  1.00  0.00           C
ATOM   4797  HA  SER   323      32.785  31.365  39.805  1.00  0.00           H
ATOM   4798  CB  SER   323      32.316  32.633  38.188  1.00  0.00           C
ATOM   4799  HB2 SER   323      31.975  31.818  37.549  1.00  0.00           H
ATOM   4800  HB3 SER   323      31.425  33.012  38.689  1.00  0.00           H
ATOM   4801  OG  SER   323      32.913  33.614  37.322  1.00  0.00           O
ATOM   4802  HG  SER   323      33.324  33.205  36.557  1.00  0.00           H
ATOM   4803  C   SER   323      34.435  31.330  38.582  1.00  0.00           C
ATOM   4804  O   SER   323      35.522  31.817  38.378  1.00  0.00           O
ATOM   4805  N   PHE   324      34.074  30.096  38.165  1.00  0.00           N
ATOM   4806  H   PHE   324      33.104  29.825  38.243  1.00  0.00           H
ATOM   4807  CA  PHE   324      34.869  29.240  37.250  1.00  0.00           C
ATOM   4808  HA  PHE   324      35.366  29.970  36.612  1.00  0.00           H
ATOM   4809  CB  PHE   324      35.877  28.402  37.999  1.00  0.00           C
ATOM   4810  HB2 PHE   324      36.718  28.035  37.409  1.00  0.00           H
ATOM   4811  HB3 PHE   324      36.557  28.967  38.637  1.00  0.00           H
ATOM   4812  CG  PHE   324      35.422  27.261  38.885  1.00  0.00           C
ATOM   4813  CD1 PHE   324      34.918  27.599  40.139  1.00  0.00           C
ATOM   4814  HD1 PHE   324      34.909  28.615  40.506  1.00  0.00           H
ATOM   4815  CE1 PHE   324      34.550  26.579  41.085  1.00  0.00           C
ATOM   4816  HE1 PHE   324      34.234  26.758  42.102  1.00  0.00           H
ATOM   4817  CZ  PHE   324      34.703  25.239  40.692  1.00  0.00           C
ATOM   4818  HZ  PHE   324      34.506  24.536  41.487  1.00  0.00           H
ATOM   4819  CE2 PHE   324      35.197  24.826  39.446  1.00  0.00           C
ATOM   4820  HE2 PHE   324      35.269  23.790  39.150  1.00  0.00           H
ATOM   4821  CD2 PHE   324      35.591  25.897  38.595  1.00  0.00           C
ATOM   4822  HD2 PHE   324      35.975  25.685  37.609  1.00  0.00           H
ATOM   4823  C   PHE   324      33.898  28.370  36.400  1.00  0.00           C
ATOM   4824  O   PHE   324      32.666  28.662  36.347  1.00  0.00           O
ATOM   4825  N   VAL   325      34.378  27.296  35.845  1.00  0.00           N
ATOM   4826  H   VAL   325      35.333  26.998  35.986  1.00  0.00           H
ATOM   4827  CA  VAL   325      33.703  26.324  34.979  1.00  0.00           C
ATOM   4828  HA  VAL   325      32.712  26.178  35.410  1.00  0.00           H
ATOM   4829  CB  VAL   325      33.535  26.794  33.517  1.00  0.00           C
ATOM   4830  HB  VAL   325      33.135  25.912  33.017  1.00  0.00           H
ATOM   4831  CG1 VAL   325      32.563  28.000  33.373  1.00  0.00           C
ATOM   4832 HG11 VAL   325      32.316  28.117  32.318  1.00  0.00           H
ATOM   4833 HG12 VAL   325      31.653  27.806  33.940  1.00  0.00           H
ATOM   4834 HG13 VAL   325      32.962  28.932  33.776  1.00  0.00           H
ATOM   4835  CG2 VAL   325      34.827  27.056  32.874  1.00  0.00           C
ATOM   4836 HG21 VAL   325      35.321  26.092  32.753  1.00  0.00           H
ATOM   4837 HG22 VAL   325      34.539  27.275  31.845  1.00  0.00           H
ATOM   4838 HG23 VAL   325      35.422  27.741  33.479  1.00  0.00           H
ATOM   4839  C   VAL   325      34.265  24.875  35.040  1.00  0.00           C
ATOM   4840  O   VAL   325      35.462  24.765  35.158  1.00  0.00           O
ATOM   4841  N   GLN   326      33.425  23.832  34.975  1.00  0.00           N
ATOM   4842  H   GLN   326      32.446  24.010  34.807  1.00  0.00           H
ATOM   4843  CA  GLN   326      33.927  22.519  34.307  1.00  0.00           C
ATOM   4844  HA  GLN   326      34.957  22.385  34.638  1.00  0.00           H
ATOM   4845  CB  GLN   326      33.237  21.280  34.962  1.00  0.00           C
ATOM   4846  HB2 GLN   326      32.190  21.451  34.712  1.00  0.00           H
ATOM   4847  HB3 GLN   326      33.425  20.392  34.359  1.00  0.00           H
ATOM   4848  CG  GLN   326      33.484  21.069  36.475  1.00  0.00           C
ATOM   4849  HG2 GLN   326      34.474  20.697  36.743  1.00  0.00           H
ATOM   4850  HG3 GLN   326      33.266  22.009  36.982  1.00  0.00           H
ATOM   4851  CD  GLN   326      32.439  20.163  37.165  1.00  0.00           C
ATOM   4852  OE1 GLN   326      31.553  19.609  36.544  1.00  0.00           O
ATOM   4853  NE2 GLN   326      32.267  20.150  38.471  1.00  0.00           N
ATOM   4854 HE21 GLN   326      32.841  20.546  39.202  1.00  0.00           H
ATOM   4855 HE22 GLN   326      31.545  19.495  38.734  1.00  0.00           H
ATOM   4856  C   GLN   326      33.922  22.576  32.720  1.00  0.00           C
ATOM   4857  O   GLN   326      32.839  22.686  32.207  1.00  0.00           O
ATOM   4858  N   HID   327      35.095  22.568  32.057  1.00  0.00           N
ATOM   4859  H   HID   327      35.933  22.773  32.583  1.00  0.00           H
ATOM   4860  CA  HID   327      35.184  22.391  30.619  1.00  0.00           C
ATOM   4861  HA  HID   327      34.542  23.188  30.245  1.00  0.00           H
ATOM   4862  CB  HID   327      36.667  22.566  30.158  1.00  0.00           C
ATOM   4863  HB2 HID   327      37.254  21.721  30.516  1.00  0.00           H
ATOM   4864  HB3 HID   327      36.635  22.784  29.090  1.00  0.00           H
ATOM   4865  CG  HID   327      37.329  23.739  30.800  1.00  0.00           C
ATOM   4866  ND1 HID   327      37.122  25.033  30.537  1.00  0.00           N
ATOM   4867  HD1 HID   327      36.826  25.480  29.681  1.00  0.00           H
ATOM   4868  CE1 HID   327      37.872  25.763  31.434  1.00  0.00           C
ATOM   4869  HE1 HID   327      37.930  26.841  31.393  1.00  0.00           H
ATOM   4870  NE2 HID   327      38.456  24.950  32.357  1.00  0.00           N
ATOM   4871  CD2 HID   327      38.187  23.668  31.836  1.00  0.00           C
ATOM   4872  HD2 HID   327      38.587  22.787  32.316  1.00  0.00           H
ATOM   4873  C   HID   327      34.623  21.116  30.140  1.00  0.00           C
ATOM   4874  O   HID   327      34.763  20.041  30.756  1.00  0.00           O
ATOM   4875  N   PRO   328      34.061  20.980  28.902  1.00  0.00           N
ATOM   4876  CD  PRO   328      34.021  21.968  27.869  1.00  0.00           C
ATOM   4877  HD2 PRO   328      34.995  22.352  27.566  1.00  0.00           H
ATOM   4878  HD3 PRO   328      33.352  22.736  28.257  1.00  0.00           H
ATOM   4879  CG  PRO   328      33.309  21.314  26.686  1.00  0.00           C
ATOM   4880  HG2 PRO   328      34.095  20.977  26.011  1.00  0.00           H
ATOM   4881  HG3 PRO   328      32.626  21.923  26.093  1.00  0.00           H
ATOM   4882  CB  PRO   328      32.523  20.190  27.345  1.00  0.00           C
ATOM   4883  HB2 PRO   328      32.362  19.394  26.618  1.00  0.00           H
ATOM   4884  HB3 PRO   328      31.506  20.504  27.579  1.00  0.00           H
ATOM   4885  CA  PRO   328      33.330  19.770  28.568  1.00  0.00           C
ATOM   4886  HA  PRO   328      32.610  19.536  29.352  1.00  0.00           H
ATOM   4887  C   PRO   328      34.304  18.633  28.293  1.00  0.00           C
ATOM   4888  O   PRO   328      33.981  17.480  28.583  1.00  0.00           O
ATOM   4889  N   GLU   329      35.602  18.910  28.192  1.00  0.00           N
ATOM   4890  H   GLU   329      35.865  19.866  27.997  1.00  0.00           H
ATOM   4891  CA  GLU   329      36.587  17.799  28.122  1.00  0.00           C
ATOM   4892  HA  GLU   329      36.420  17.237  27.203  1.00  0.00           H
ATOM   4893  CB  GLU   329      38.030  18.386  27.971  1.00  0.00           C
ATOM   4894  HB2 GLU   329      38.444  18.626  28.951  1.00  0.00           H
ATOM   4895  HB3 GLU   329      38.647  17.588  27.560  1.00  0.00           H
ATOM   4896  CG  GLU   329      38.205  19.824  27.272  1.00  0.00           C
ATOM   4897  HG2 GLU   329      37.549  20.558  27.741  1.00  0.00           H
ATOM   4898  HG3 GLU   329      39.185  20.276  27.421  1.00  0.00           H
ATOM   4899  CD  GLU   329      37.982  19.813  25.735  1.00  0.00           C
ATOM   4900  OE1 GLU   329      37.322  18.880  25.254  1.00  0.00           O
ATOM   4901  OE2 GLU   329      38.427  20.742  24.987  1.00  0.00           O
ATOM   4902  C   GLU   329      36.669  17.014  29.458  1.00  0.00           C
ATOM   4903  O   GLU   329      37.230  15.953  29.509  1.00  0.00           O
ATOM   4904  N   LEU   330      36.153  17.612  30.559  1.00  0.00           N
ATOM   4905  H   LEU   330      35.760  18.518  30.348  1.00  0.00           H
ATOM   4906  CA  LEU   330      36.091  17.118  31.950  1.00  0.00           C
ATOM   4907  HA  LEU   330      36.834  16.358  32.196  1.00  0.00           H
ATOM   4908  CB  LEU   330      36.226  18.251  32.984  1.00  0.00           C
ATOM   4909  HB2 LEU   330      35.515  19.047  32.764  1.00  0.00           H
ATOM   4910  HB3 LEU   330      35.928  17.936  33.983  1.00  0.00           H
ATOM   4911  CG  LEU   330      37.640  18.887  33.255  1.00  0.00           C
ATOM   4912  HG  LEU   330      37.715  19.370  32.281  1.00  0.00           H
ATOM   4913  CD1 LEU   330      37.532  19.750  34.511  1.00  0.00           C
ATOM   4914 HD11 LEU   330      38.457  20.327  34.523  1.00  0.00           H
ATOM   4915 HD12 LEU   330      36.641  20.375  34.459  1.00  0.00           H
ATOM   4916 HD13 LEU   330      37.494  19.084  35.373  1.00  0.00           H
ATOM   4917  CD2 LEU   330      38.820  17.902  33.439  1.00  0.00           C
ATOM   4918 HD21 LEU   330      38.857  17.291  32.536  1.00  0.00           H
ATOM   4919 HD22 LEU   330      39.772  18.404  33.612  1.00  0.00           H
ATOM   4920 HD23 LEU   330      38.665  17.301  34.336  1.00  0.00           H
ATOM   4921  C   LEU   330      34.739  16.541  32.356  1.00  0.00           C
ATOM   4922  O   LEU   330      34.710  15.891  33.448  1.00  0.00           O
ATOM   4923  N   THR   331      33.731  16.619  31.479  1.00  0.00           N
ATOM   4924  H   THR   331      33.982  17.172  30.671  1.00  0.00           H
ATOM   4925  CA  THR   331      32.406  16.104  31.693  1.00  0.00           C
ATOM   4926  HA  THR   331      32.434  15.473  32.581  1.00  0.00           H
ATOM   4927  CB  THR   331      31.436  17.337  31.923  1.00  0.00           C
ATOM   4928  HB  THR   331      30.453  16.995  32.245  1.00  0.00           H
ATOM   4929  CG2 THR   331      31.945  18.393  32.897  1.00  0.00           C
ATOM   4930 HG21 THR   331      32.732  18.990  32.435  1.00  0.00           H
ATOM   4931 HG22 THR   331      31.090  19.005  33.186  1.00  0.00           H
ATOM   4932 HG23 THR   331      32.101  17.845  33.826  1.00  0.00           H
ATOM   4933  OG1 THR   331      31.230  18.019  30.659  1.00  0.00           O
ATOM   4934  HG1 THR   331      31.188  18.950  30.892  1.00  0.00           H
ATOM   4935  C   THR   331      31.692  15.247  30.660  1.00  0.00           C
ATOM   4936  O   THR   331      30.696  14.591  30.962  1.00  0.00           O
ATOM   4937  N   GLY   332      32.135  15.284  29.399  1.00  0.00           N
ATOM   4938  H   GLY   332      33.075  15.655  29.402  1.00  0.00           H
ATOM   4939  CA  GLY   332      31.537  14.675  28.276  1.00  0.00           C
ATOM   4940  HA2 GLY   332      32.319  14.629  27.517  1.00  0.00           H
ATOM   4941  HA3 GLY   332      31.269  13.664  28.581  1.00  0.00           H
ATOM   4942  C   GLY   332      30.379  15.459  27.676  1.00  0.00           C
ATOM   4943  O   GLY   332      29.687  14.891  26.817  1.00  0.00           O
ATOM   4944  N   LEU   333      29.959  16.539  28.209  1.00  0.00           N
ATOM   4945  H   LEU   333      30.584  16.935  28.896  1.00  0.00           H
ATOM   4946  CA  LEU   333      28.622  17.188  27.929  1.00  0.00           C
ATOM   4947  HA  LEU   333      27.914  16.383  27.732  1.00  0.00           H
ATOM   4948  CB  LEU   333      28.329  18.121  29.091  1.00  0.00           C
ATOM   4949  HB2 LEU   333      29.103  18.867  29.274  1.00  0.00           H
ATOM   4950  HB3 LEU   333      27.398  18.633  28.849  1.00  0.00           H
ATOM   4951  CG  LEU   333      28.156  17.310  30.408  1.00  0.00           C
ATOM   4952  HG  LEU   333      28.920  16.547  30.557  1.00  0.00           H
ATOM   4953  CD1 LEU   333      28.026  18.185  31.635  1.00  0.00           C
ATOM   4954 HD11 LEU   333      27.177  18.870  31.640  1.00  0.00           H
ATOM   4955 HD12 LEU   333      27.785  17.606  32.527  1.00  0.00           H
ATOM   4956 HD13 LEU   333      28.959  18.724  31.801  1.00  0.00           H
ATOM   4957  CD2 LEU   333      26.866  16.491  30.364  1.00  0.00           C
ATOM   4958 HD21 LEU   333      26.057  17.014  29.855  1.00  0.00           H
ATOM   4959 HD22 LEU   333      27.070  15.683  29.662  1.00  0.00           H
ATOM   4960 HD23 LEU   333      26.462  16.126  31.309  1.00  0.00           H
ATOM   4961  C   LEU   333      28.720  17.967  26.597  1.00  0.00           C
ATOM   4962  O   LEU   333      29.776  18.557  26.216  1.00  0.00           O
ATOM   4963  N   ASP   334      27.641  18.044  25.824  1.00  0.00           N
ATOM   4964  H   ASP   334      26.825  17.517  26.102  1.00  0.00           H
ATOM   4965  CA  ASP   334      27.519  19.089  24.770  1.00  0.00           C
ATOM   4966  HA  ASP   334      28.392  19.076  24.117  1.00  0.00           H
ATOM   4967  CB  ASP   334      26.357  18.709  23.775  1.00  0.00           C
ATOM   4968  HB2 ASP   334      26.277  19.499  23.026  1.00  0.00           H
ATOM   4969  HB3 ASP   334      26.648  17.786  23.276  1.00  0.00           H
ATOM   4970  CG  ASP   334      24.944  18.434  24.326  1.00  0.00           C
ATOM   4971  OD1 ASP   334      24.902  17.375  24.943  1.00  0.00           O
ATOM   4972  OD2 ASP   334      23.994  19.267  24.266  1.00  0.00           O
ATOM   4973  C   ASP   334      27.332  20.511  25.393  1.00  0.00           C
ATOM   4974  O   ASP   334      26.897  21.398  24.648  1.00  0.00           O
ATOM   4975  N   CYX   335      27.512  20.673  26.722  1.00  0.00           N
ATOM   4976  H   CYX   335      27.827  19.846  27.208  1.00  0.00           H
ATOM   4977  CA  CYX   335      27.460  22.030  27.425  1.00  0.00           C
ATOM   4978  HA  CYX   335      27.554  22.826  26.685  1.00  0.00           H
ATOM   4979  CB  CYX   335      26.026  22.202  27.966  1.00  0.00           C
ATOM   4980  HB2 CYX   335      25.965  23.206  28.386  1.00  0.00           H
ATOM   4981  HB3 CYX   335      25.380  22.010  27.110  1.00  0.00           H
ATOM   4982  SG  CYX   335      25.597  21.060  29.295  1.00  0.00           S
ATOM   4983  C   CYX   335      28.625  22.215  28.513  1.00  0.00           C
ATOM   4984  O   CYX   335      29.354  21.231  28.765  1.00  0.00           O
ATOM   4985  N   ILE   336      28.690  23.412  29.112  1.00  0.00           N
ATOM   4986  H   ILE   336      27.836  23.950  29.129  1.00  0.00           H
ATOM   4987  CA  ILE   336      29.647  23.908  30.020  1.00  0.00           C
ATOM   4988  HA  ILE   336      30.310  23.070  30.236  1.00  0.00           H
ATOM   4989  CB  ILE   336      30.386  25.150  29.448  1.00  0.00           C
ATOM   4990  HB  ILE   336      29.580  25.842  29.203  1.00  0.00           H
ATOM   4991  CG2 ILE   336      31.333  25.844  30.483  1.00  0.00           C
ATOM   4992 HG21 ILE   336      32.193  25.182  30.589  1.00  0.00           H
ATOM   4993 HG22 ILE   336      31.713  26.823  30.189  1.00  0.00           H
ATOM   4994 HG23 ILE   336      30.893  25.883  31.480  1.00  0.00           H
ATOM   4995  CG1 ILE   336      31.210  24.834  28.189  1.00  0.00           C
ATOM   4996 HG12 ILE   336      32.170  24.329  28.303  1.00  0.00           H
ATOM   4997 HG13 ILE   336      30.501  24.273  27.581  1.00  0.00           H
ATOM   4998  CD1 ILE   336      31.663  26.167  27.462  1.00  0.00           C
ATOM   4999 HD11 ILE   336      32.017  25.959  26.452  1.00  0.00           H
ATOM   5000 HD12 ILE   336      30.855  26.895  27.522  1.00  0.00           H
ATOM   5001 HD13 ILE   336      32.559  26.553  27.946  1.00  0.00           H
ATOM   5002  C   ILE   336      28.908  24.203  31.297  1.00  0.00           C
ATOM   5003  O   ILE   336      27.886  24.899  31.397  1.00  0.00           O
ATOM   5004  N   ARG   337      29.414  23.665  32.412  1.00  0.00           N
ATOM   5005  H   ARG   337      30.381  23.384  32.339  1.00  0.00           H
ATOM   5006  CA  ARG   337      28.821  23.858  33.756  1.00  0.00           C
ATOM   5007  HA  ARG   337      27.744  23.843  33.586  1.00  0.00           H
ATOM   5008  CB  ARG   337      28.975  22.588  34.607  1.00  0.00           C
ATOM   5009  HB2 ARG   337      30.003  22.348  34.875  1.00  0.00           H
ATOM   5010  HB3 ARG   337      28.497  22.726  35.577  1.00  0.00           H
ATOM   5011  CG  ARG   337      28.419  21.328  34.043  1.00  0.00           C
ATOM   5012  HG2 ARG   337      27.377  21.445  33.741  1.00  0.00           H
ATOM   5013  HG3 ARG   337      29.005  21.037  33.171  1.00  0.00           H
ATOM   5014  CD  ARG   337      28.387  20.157  35.061  1.00  0.00           C
ATOM   5015  HD2 ARG   337      27.959  19.284  34.571  1.00  0.00           H
ATOM   5016  HD3 ARG   337      29.454  20.004  35.226  1.00  0.00           H
ATOM   5017  NE  ARG   337      27.674  20.462  36.327  1.00  0.00           N
ATOM   5018  HE  ARG   337      26.726  20.794  36.218  1.00  0.00           H
ATOM   5019  CZ  ARG   337      28.011  20.058  37.522  1.00  0.00           C
ATOM   5020  NH1 ARG   337      29.099  19.351  37.888  1.00  0.00           N
ATOM   5021 HH11 ARG   337      29.783  19.185  37.165  1.00  0.00           H
ATOM   5022 HH12 ARG   337      29.241  18.974  38.815  1.00  0.00           H
ATOM   5023  NH2 ARG   337      27.071  20.242  38.359  1.00  0.00           N
ATOM   5024 HH21 ARG   337      26.219  20.730  38.121  1.00  0.00           H
ATOM   5025 HH22 ARG   337      27.186  20.201  39.361  1.00  0.00           H
ATOM   5026  C   ARG   337      29.283  25.076  34.434  1.00  0.00           C
ATOM   5027  O   ARG   337      30.522  25.232  34.705  1.00  0.00           O
ATOM   5028  N   PRO   338      28.401  26.072  34.725  1.00  0.00           N
ATOM   5029  CD  PRO   338      27.022  26.244  34.437  1.00  0.00           C
ATOM   5030  HD2 PRO   338      26.628  25.230  34.514  1.00  0.00           H
ATOM   5031  HD3 PRO   338      26.882  26.559  33.403  1.00  0.00           H
ATOM   5032  CG  PRO   338      26.353  27.257  35.298  1.00  0.00           C
ATOM   5033  HG2 PRO   338      26.050  26.847  36.261  1.00  0.00           H
ATOM   5034  HG3 PRO   338      25.501  27.733  34.812  1.00  0.00           H
ATOM   5035  CB  PRO   338      27.624  28.164  35.533  1.00  0.00           C
ATOM   5036  HB2 PRO   338      27.399  28.641  36.486  1.00  0.00           H
ATOM   5037  HB3 PRO   338      27.779  28.836  34.688  1.00  0.00           H
ATOM   5038  CA  PRO   338      28.817  27.226  35.527  1.00  0.00           C
ATOM   5039  HA  PRO   338      29.667  27.757  35.099  1.00  0.00           H
ATOM   5040  C   PRO   338      29.132  26.785  36.974  1.00  0.00           C
ATOM   5041  O   PRO   338      28.326  26.122  37.610  1.00  0.00           O
ATOM   5042  N   CYX   339      30.242  27.139  37.478  1.00  0.00           N
ATOM   5043  H   CYX   339      30.876  27.672  36.901  1.00  0.00           H
ATOM   5044  CA  CYX   339      30.608  26.866  38.773  1.00  0.00           C
ATOM   5045  HA  CYX   339      29.730  26.521  39.320  1.00  0.00           H
ATOM   5046  CB  CYX   339      31.677  25.839  38.840  1.00  0.00           C
ATOM   5047  HB2 CYX   339      32.570  26.350  38.482  1.00  0.00           H
[truncated: 55,806 more chars]
