# Supplementary material for: Worth the Weight: Sub-Pocket EXplorer (SubPEx), a Weighted Ensemble Method to Enhance Binding-Pocket Conformational Sampling
Source: J Chem Theory Comput. 2023 Aug 16;19(17):5677–89. doi: 10.1021/acs.jctc.3c00478 (PMC10500992; doi:10.1021/acs.jctc.3c00478)
Supplement: Supplementary file 2 — ct3c00478_si_002.zip [file ct3c00478_si_002.zip › clustered_structures/NA/subpex/rep.c4.aligned.pdb]

HELIX    1   1 SER     23  SER     28  1                                   6
HELIX    2   2 PRO    328  THR    331  1                                   4
SHEET    1   1 1 GLY    14  LYS    20  0
SHEET    2   2 1 PHE    39  CYX    42  0
SHEET    3   3 1 CYX    47  THR    53  0
SHEET    4   4 1 THR    75  PRO    80  0
SHEET    5   5 1 ARG    91  VAL    95  0
SHEET    6   6 1 SER    98  HIE   103  0
SHEET    7   7 1 TRP   108  SER   114  0
SHEET    8   8 1 VAL   121  LYS   125  0
SHEET    9   9 1 ILE   130  LYS   135  0
SHEET   10  10 1 ALA   150  VAL   152  0
SHEET   11  11 1 SER   155  ASP   162  0
SHEET   12  12 1 SER   170  GLU   177  0
SHEET   13  13 1 LYS   180  GLU   186  0
SHEET   14  14 1 SER   198  ASN   202  0
SHEET   15  15 1 GLU   205  VAL   209  0
SHEET   16  16 1 PRO   220  PHE   224  0
SHEET   17  17 1 TYR   230  TYR   234  0
SHEET   18  18 1 SER   268  TYR   271  0
SHEET   19  19 1 GLY   274  THR   280  0
SHEET   20  20 1 PHE   289  ASP   294  0
SHEET   21  21 1 VAL   307  VAL   312  0
SHEET   22  22 1 SER   321  GLN   326  0
SHEET   23  23 1 ARG   337  GLU   343  0
SHEET   24  24 1 SER   360  VAL   366  0
CRYST1   83.233   71.336   84.188  90.00  90.00  90.00               1
ATOM      1  N   VAL     1      47.209  19.833  20.767  1.00  0.00           N
ATOM      2  H1  VAL     1      47.815  20.361  21.378  1.00  0.00           H
ATOM      3  H2  VAL     1      47.664  18.940  20.636  1.00  0.00           H
ATOM      4  H3  VAL     1      47.175  20.210  19.830  1.00  0.00           H
ATOM      5  CA  VAL     1      45.852  19.645  21.409  1.00  0.00           C
ATOM      6  HA  VAL     1      45.075  19.317  20.718  1.00  0.00           H
ATOM      7  CB  VAL     1      45.701  18.511  22.454  1.00  0.00           C
ATOM      8  HB  VAL     1      45.722  17.521  21.999  1.00  0.00           H
ATOM      9  CG1 VAL     1      46.731  18.501  23.557  1.00  0.00           C
ATOM     10 HG11 VAL     1      47.722  18.450  23.109  1.00  0.00           H
ATOM     11 HG12 VAL     1      46.475  19.341  24.204  1.00  0.00           H
ATOM     12 HG13 VAL     1      46.603  17.665  24.245  1.00  0.00           H
ATOM     13  CG2 VAL     1      44.335  18.476  23.158  1.00  0.00           C
ATOM     14 HG21 VAL     1      44.318  17.677  23.897  1.00  0.00           H
ATOM     15 HG22 VAL     1      44.154  19.376  23.747  1.00  0.00           H
ATOM     16 HG23 VAL     1      43.582  18.398  22.373  1.00  0.00           H
ATOM     17  C   VAL     1      45.392  21.012  21.987  1.00  0.00           C
ATOM     18  O   VAL     1      46.178  21.807  22.486  1.00  0.00           O
ATOM     19  N   LYS     2      44.099  21.379  21.863  1.00  0.00           N
ATOM     20  H   LYS     2      43.557  20.630  21.458  1.00  0.00           H
ATOM     21  CA  LYS     2      43.453  22.635  22.319  1.00  0.00           C
ATOM     22  HA  LYS     2      44.132  23.379  22.734  1.00  0.00           H
ATOM     23  CB  LYS     2      42.780  23.255  21.058  1.00  0.00           C
ATOM     24  HB2 LYS     2      42.015  22.662  20.558  1.00  0.00           H
ATOM     25  HB3 LYS     2      42.243  24.162  21.336  1.00  0.00           H
ATOM     26  CG  LYS     2      43.821  23.667  20.010  1.00  0.00           C
ATOM     27  HG2 LYS     2      44.494  24.357  20.519  1.00  0.00           H
ATOM     28  HG3 LYS     2      44.374  22.759  19.769  1.00  0.00           H
ATOM     29  CD  LYS     2      43.175  24.290  18.712  1.00  0.00           C
ATOM     30  HD2 LYS     2      42.540  23.504  18.302  1.00  0.00           H
ATOM     31  HD3 LYS     2      42.582  25.134  19.062  1.00  0.00           H
ATOM     32  CE  LYS     2      44.094  24.680  17.525  1.00  0.00           C
ATOM     33  HE2 LYS     2      44.920  25.365  17.718  1.00  0.00           H
ATOM     34  HE3 LYS     2      44.530  23.806  17.040  1.00  0.00           H
ATOM     35  NZ  LYS     2      43.408  25.352  16.444  1.00  0.00           N
ATOM     36  HZ1 LYS     2      42.636  24.844  16.034  1.00  0.00           H
ATOM     37  HZ2 LYS     2      43.081  26.271  16.708  1.00  0.00           H
ATOM     38  HZ3 LYS     2      44.045  25.522  15.680  1.00  0.00           H
ATOM     39  C   LYS     2      42.407  22.375  23.451  1.00  0.00           C
ATOM     40  O   LYS     2      41.926  21.237  23.507  1.00  0.00           O
ATOM     41  N   LEU     3      42.073  23.342  24.344  1.00  0.00           N
ATOM     42  H   LEU     3      42.622  24.189  24.333  1.00  0.00           H
ATOM     43  CA  LEU     3      40.921  23.385  25.236  1.00  0.00           C
ATOM     44  HA  LEU     3      40.866  22.339  25.538  1.00  0.00           H
ATOM     45  CB  LEU     3      41.247  24.107  26.531  1.00  0.00           C
ATOM     46  HB2 LEU     3      42.228  23.762  26.861  1.00  0.00           H
ATOM     47  HB3 LEU     3      41.430  25.106  26.137  1.00  0.00           H
ATOM     48  CG  LEU     3      40.086  24.108  27.511  1.00  0.00           C
ATOM     49  HG  LEU     3      39.262  23.618  26.992  1.00  0.00           H
ATOM     50  CD1 LEU     3      40.388  23.441  28.815  1.00  0.00           C
ATOM     51 HD11 LEU     3      40.734  24.039  29.658  1.00  0.00           H
ATOM     52 HD12 LEU     3      39.462  23.027  29.213  1.00  0.00           H
ATOM     53 HD13 LEU     3      41.045  22.605  28.574  1.00  0.00           H
ATOM     54  CD2 LEU     3      39.536  25.558  27.734  1.00  0.00           C
ATOM     55 HD21 LEU     3      40.312  26.285  27.973  1.00  0.00           H
ATOM     56 HD22 LEU     3      39.057  25.903  26.818  1.00  0.00           H
ATOM     57 HD23 LEU     3      38.783  25.475  28.519  1.00  0.00           H
ATOM     58  C   LEU     3      39.623  23.852  24.439  1.00  0.00           C
ATOM     59  O   LEU     3      39.538  24.982  23.912  1.00  0.00           O
ATOM     60  N   ALA     4      38.580  23.100  24.454  1.00  0.00           N
ATOM     61  H   ALA     4      38.839  22.176  24.772  1.00  0.00           H
ATOM     62  CA  ALA     4      37.226  23.420  24.022  1.00  0.00           C
ATOM     63  HA  ALA     4      37.218  23.805  23.003  1.00  0.00           H
ATOM     64  CB  ALA     4      36.483  22.109  23.961  1.00  0.00           C
ATOM     65  HB1 ALA     4      35.561  22.238  23.393  1.00  0.00           H
ATOM     66  HB2 ALA     4      37.111  21.320  23.547  1.00  0.00           H
ATOM     67  HB3 ALA     4      36.095  21.800  24.932  1.00  0.00           H
ATOM     68  C   ALA     4      36.331  24.437  24.889  1.00  0.00           C
ATOM     69  O   ALA     4      36.353  24.398  26.118  1.00  0.00           O
ATOM     70  N   GLY     5      35.417  25.200  24.223  1.00  0.00           N
ATOM     71  H   GLY     5      35.473  25.264  23.217  1.00  0.00           H
ATOM     72  CA  GLY     5      34.583  26.327  24.800  1.00  0.00           C
ATOM     73  HA2 GLY     5      34.026  26.028  25.689  1.00  0.00           H
ATOM     74  HA3 GLY     5      35.281  27.154  24.935  1.00  0.00           H
ATOM     75  C   GLY     5      33.623  27.076  23.903  1.00  0.00           C
ATOM     76  O   GLY     5      33.331  28.258  24.087  1.00  0.00           O
ATOM     77  N   ASN     6      33.151  26.511  22.790  1.00  0.00           N
ATOM     78  H   ASN     6      33.357  25.523  22.815  1.00  0.00           H
ATOM     79  CA  ASN     6      32.111  27.077  21.933  1.00  0.00           C
ATOM     80  HA  ASN     6      32.211  28.161  21.975  1.00  0.00           H
ATOM     81  CB  ASN     6      32.419  26.521  20.510  1.00  0.00           C
ATOM     82  HB2 ASN     6      31.984  27.190  19.768  1.00  0.00           H
ATOM     83  HB3 ASN     6      33.484  26.578  20.287  1.00  0.00           H
ATOM     84  CG  ASN     6      31.997  25.060  20.293  1.00  0.00           C
ATOM     85  OD1 ASN     6      32.488  24.120  20.879  1.00  0.00           O
ATOM     86  ND2 ASN     6      31.095  24.794  19.275  1.00  0.00           N
ATOM     87 HD21 ASN     6      30.561  25.471  18.750  1.00  0.00           H
ATOM     88 HD22 ASN     6      30.779  23.841  19.162  1.00  0.00           H
ATOM     89  C   ASN     6      30.709  26.883  22.438  1.00  0.00           C
ATOM     90  O   ASN     6      29.741  27.597  22.055  1.00  0.00           O
ATOM     91  N   SER     7      30.447  25.881  23.363  1.00  0.00           N
ATOM     92  H   SER     7      31.257  25.307  23.548  1.00  0.00           H
ATOM     93  CA  SER     7      29.182  25.430  23.864  1.00  0.00           C
ATOM     94  HA  SER     7      28.528  25.345  22.996  1.00  0.00           H
ATOM     95  CB  SER     7      29.286  24.034  24.502  1.00  0.00           C
ATOM     96  HB2 SER     7      29.899  24.178  25.391  1.00  0.00           H
ATOM     97  HB3 SER     7      28.294  23.724  24.830  1.00  0.00           H
ATOM     98  OG  SER     7      29.763  22.940  23.727  1.00  0.00           O
ATOM     99  HG  SER     7      28.993  22.378  23.615  1.00  0.00           H
ATOM    100  C   SER     7      28.458  26.348  24.933  1.00  0.00           C
ATOM    101  O   SER     7      29.163  27.100  25.636  1.00  0.00           O
ATOM    102  N   SER     8      27.125  26.283  25.207  1.00  0.00           N
ATOM    103  H   SER     8      26.794  25.404  24.835  1.00  0.00           H
ATOM    104  CA  SER     8      26.410  27.078  26.252  1.00  0.00           C
ATOM    105  HA  SER     8      26.943  28.015  26.411  1.00  0.00           H
ATOM    106  CB  SER     8      24.984  27.354  25.878  1.00  0.00           C
ATOM    107  HB2 SER     8      24.546  27.930  26.693  1.00  0.00           H
ATOM    108  HB3 SER     8      24.885  27.792  24.885  1.00  0.00           H
ATOM    109  OG  SER     8      24.305  26.073  25.782  1.00  0.00           O
ATOM    110  HG  SER     8      24.351  25.683  24.906  1.00  0.00           H
ATOM    111  C   SER     8      26.614  26.504  27.692  1.00  0.00           C
ATOM    112  O   SER     8      27.045  25.396  27.944  1.00  0.00           O
ATOM    113  N   LEU     9      26.443  27.382  28.667  1.00  0.00           N
ATOM    114  H   LEU     9      26.052  28.272  28.392  1.00  0.00           H
ATOM    115  CA  LEU     9      26.170  27.026  30.044  1.00  0.00           C
ATOM    116  HA  LEU     9      27.069  26.569  30.456  1.00  0.00           H
ATOM    117  CB  LEU     9      25.709  28.155  31.049  1.00  0.00           C
ATOM    118  HB2 LEU     9      24.713  28.545  30.844  1.00  0.00           H
ATOM    119  HB3 LEU     9      25.617  27.671  32.022  1.00  0.00           H
ATOM    120  CG  LEU     9      26.694  29.309  31.381  1.00  0.00           C
ATOM    121  HG  LEU     9      26.706  29.918  30.476  1.00  0.00           H
ATOM    122  CD1 LEU     9      26.137  30.055  32.596  1.00  0.00           C
ATOM    123 HD11 LEU     9      26.659  30.982  32.831  1.00  0.00           H
ATOM    124 HD12 LEU     9      25.115  30.326  32.329  1.00  0.00           H
ATOM    125 HD13 LEU     9      26.260  29.437  33.485  1.00  0.00           H
ATOM    126  CD2 LEU     9      28.071  28.790  31.739  1.00  0.00           C
ATOM    127 HD21 LEU     9      28.580  28.393  30.861  1.00  0.00           H
ATOM    128 HD22 LEU     9      28.627  29.592  32.223  1.00  0.00           H
ATOM    129 HD23 LEU     9      27.986  27.985  32.470  1.00  0.00           H
ATOM    130  C   LEU     9      25.179  25.830  30.118  1.00  0.00           C
ATOM    131  O   LEU     9      24.084  25.919  29.509  1.00  0.00           O
ATOM    132  N   CYX    10      25.411  24.880  31.030  1.00  0.00           N
ATOM    133  H   CYX    10      26.268  24.943  31.561  1.00  0.00           H
ATOM    134  CA  CYX    10      24.564  23.735  31.309  1.00  0.00           C
ATOM    135  HA  CYX    10      24.253  23.288  30.365  1.00  0.00           H
ATOM    136  CB  CYX    10      25.280  22.681  32.255  1.00  0.00           C
ATOM    137  HB2 CYX    10      25.558  23.058  33.238  1.00  0.00           H
ATOM    138  HB3 CYX    10      24.510  21.925  32.419  1.00  0.00           H
ATOM    139  SG  CYX    10      26.733  21.861  31.492  1.00  0.00           S
ATOM    140  C   CYX    10      23.213  24.192  31.851  1.00  0.00           C
ATOM    141  O   CYX    10      23.155  25.204  32.584  1.00  0.00           O
ATOM    142  N   PRO    11      22.056  23.570  31.482  1.00  0.00           N
ATOM    143  CD  PRO    11      21.934  22.495  30.583  1.00  0.00           C
ATOM    144  HD2 PRO    11      22.654  21.713  30.822  1.00  0.00           H
ATOM    145  HD3 PRO    11      22.082  22.809  29.550  1.00  0.00           H
ATOM    146  CG  PRO    11      20.557  21.880  30.742  1.00  0.00           C
ATOM    147  HG2 PRO    11      20.478  21.300  31.662  1.00  0.00           H
ATOM    148  HG3 PRO    11      20.059  21.405  29.897  1.00  0.00           H
ATOM    149  CB  PRO    11      19.716  23.062  31.192  1.00  0.00           C
ATOM    150  HB2 PRO    11      18.856  22.702  31.756  1.00  0.00           H
ATOM    151  HB3 PRO    11      19.371  23.712  30.387  1.00  0.00           H
ATOM    152  CA  PRO    11      20.736  23.892  32.019  1.00  0.00           C
ATOM    153  HA  PRO    11      20.497  24.950  31.903  1.00  0.00           H
ATOM    154  C   PRO    11      20.690  23.623  33.497  1.00  0.00           C
ATOM    155  O   PRO    11      21.185  22.563  33.963  1.00  0.00           O
ATOM    156  N   ILE    12      20.236  24.509  34.277  1.00  0.00           N
ATOM    157  H   ILE    12      19.702  25.267  33.877  1.00  0.00           H
ATOM    158  CA  ILE    12      20.190  24.359  35.699  1.00  0.00           C
ATOM    159  HA  ILE    12      20.091  23.333  36.052  1.00  0.00           H
ATOM    160  CB  ILE    12      21.495  25.009  36.304  1.00  0.00           C
ATOM    161  HB  ILE    12      21.449  24.940  37.390  1.00  0.00           H
ATOM    162  CG2 ILE    12      22.665  24.150  35.918  1.00  0.00           C
ATOM    163 HG21 ILE    12      23.107  24.531  34.998  1.00  0.00           H
ATOM    164 HG22 ILE    12      23.389  24.249  36.727  1.00  0.00           H
ATOM    165 HG23 ILE    12      22.562  23.065  35.899  1.00  0.00           H
ATOM    166  CG1 ILE    12      21.629  26.559  36.031  1.00  0.00           C
ATOM    167 HG12 ILE    12      21.658  26.724  34.954  1.00  0.00           H
ATOM    168 HG13 ILE    12      20.723  27.117  36.268  1.00  0.00           H
ATOM    169  CD1 ILE    12      22.861  27.265  36.777  1.00  0.00           C
ATOM    170 HD11 ILE    12      22.722  27.142  37.851  1.00  0.00           H
ATOM    171 HD12 ILE    12      23.790  26.914  36.328  1.00  0.00           H
ATOM    172 HD13 ILE    12      22.729  28.336  36.626  1.00  0.00           H
ATOM    173  C   ILE    12      19.031  25.102  36.464  1.00  0.00           C
ATOM    174  O   ILE    12      18.476  26.052  36.033  1.00  0.00           O
ATOM    175  N   ASN    13      18.785  24.578  37.634  1.00  0.00           N
ATOM    176  H   ASN    13      19.344  23.847  38.051  1.00  0.00           H
ATOM    177  CA  ASN    13      17.731  25.009  38.560  1.00  0.00           C
ATOM    178  HA  ASN    13      17.519  26.070  38.428  1.00  0.00           H
ATOM    179  CB  ASN    13      16.452  24.212  38.357  1.00  0.00           C
ATOM    180  HB2 ASN    13      16.625  23.157  38.573  1.00  0.00           H
ATOM    181  HB3 ASN    13      15.689  24.624  39.017  1.00  0.00           H
ATOM    182  CG  ASN    13      15.932  24.210  36.952  1.00  0.00           C
ATOM    183  OD1 ASN    13      15.425  25.172  36.440  1.00  0.00           O
ATOM    184  ND2 ASN    13      15.999  23.161  36.228  1.00  0.00           N
ATOM    185 HD21 ASN    13      15.588  23.253  35.310  1.00  0.00           H
ATOM    186 HD22 ASN    13      16.302  22.283  36.622  1.00  0.00           H
ATOM    187  C   ASN    13      18.144  24.999  40.065  1.00  0.00           C
ATOM    188  O   ASN    13      17.393  25.379  40.926  1.00  0.00           O
ATOM    189  N   GLY    14      19.360  24.637  40.305  1.00  0.00           N
ATOM    190  H   GLY    14      19.970  24.718  39.504  1.00  0.00           H
ATOM    191  CA  GLY    14      19.878  24.132  41.564  1.00  0.00           C
ATOM    192  HA2 GLY    14      19.578  24.860  42.317  1.00  0.00           H
ATOM    193  HA3 GLY    14      19.420  23.172  41.803  1.00  0.00           H
ATOM    194  C   GLY    14      21.404  24.169  41.554  1.00  0.00           C
ATOM    195  O   GLY    14      22.033  24.264  40.481  1.00  0.00           O
ATOM    196  N   TRP    15      21.995  24.003  42.704  1.00  0.00           N
ATOM    197  H   TRP    15      21.445  23.715  43.501  1.00  0.00           H
ATOM    198  CA  TRP    15      23.452  24.119  42.948  1.00  0.00           C
ATOM    199  HA  TRP    15      23.929  23.769  42.033  1.00  0.00           H
ATOM    200  CB  TRP    15      23.803  25.500  43.353  1.00  0.00           C
ATOM    201  HB2 TRP    15      23.356  25.597  44.343  1.00  0.00           H
ATOM    202  HB3 TRP    15      24.889  25.424  43.427  1.00  0.00           H
ATOM    203  CG  TRP    15      23.453  26.623  42.346  1.00  0.00           C
ATOM    204  CD1 TRP    15      22.292  27.305  42.241  1.00  0.00           C
ATOM    205  HD1 TRP    15      21.421  27.173  42.865  1.00  0.00           H
ATOM    206  NE1 TRP    15      22.414  28.145  41.182  1.00  0.00           N
ATOM    207  HE1 TRP    15      21.676  28.745  40.840  1.00  0.00           H
ATOM    208  CE2 TRP    15      23.632  28.036  40.555  1.00  0.00           C
ATOM    209  CZ2 TRP    15      24.208  28.718  39.483  1.00  0.00           C
ATOM    210  HZ2 TRP    15      23.661  29.367  38.815  1.00  0.00           H
ATOM    211  CH2 TRP    15      25.562  28.447  39.139  1.00  0.00           C
ATOM    212  HH2 TRP    15      25.999  28.724  38.191  1.00  0.00           H
ATOM    213  CZ3 TRP    15      26.343  27.538  39.887  1.00  0.00           C
ATOM    214  HZ3 TRP    15      27.384  27.400  39.634  1.00  0.00           H
ATOM    215  CE3 TRP    15      25.756  26.897  41.017  1.00  0.00           C
ATOM    216  HE3 TRP    15      26.364  26.245  41.623  1.00  0.00           H
ATOM    217  CD2 TRP    15      24.387  27.088  41.354  1.00  0.00           C
ATOM    218  C   TRP    15      23.819  23.187  44.135  1.00  0.00           C
ATOM    219  O   TRP    15      23.103  23.166  45.130  1.00  0.00           O
ATOM    220  N   ALA    16      24.930  22.466  43.957  1.00  0.00           N
ATOM    221  H   ALA    16      25.470  22.645  43.123  1.00  0.00           H
ATOM    222  CA  ALA    16      25.545  21.523  44.878  1.00  0.00           C
ATOM    223  HA  ALA    16      24.861  21.543  45.727  1.00  0.00           H
ATOM    224  CB  ALA    16      25.686  20.087  44.368  1.00  0.00           C
ATOM    225  HB1 ALA    16      26.198  20.194  43.412  1.00  0.00           H
ATOM    226  HB2 ALA    16      26.264  19.439  45.027  1.00  0.00           H
ATOM    227  HB3 ALA    16      24.768  19.516  44.225  1.00  0.00           H
ATOM    228  C   ALA    16      26.940  21.930  45.313  1.00  0.00           C
ATOM    229  O   ALA    16      27.725  22.511  44.552  1.00  0.00           O
ATOM    230  N   VAL    17      27.376  21.399  46.472  1.00  0.00           N
ATOM    231  H   VAL    17      26.725  20.870  47.036  1.00  0.00           H
ATOM    232  CA  VAL    17      28.841  21.344  46.867  1.00  0.00           C
ATOM    233  HA  VAL    17      29.143  22.389  46.947  1.00  0.00           H
ATOM    234  CB  VAL    17      29.108  20.785  48.240  1.00  0.00           C
ATOM    235  HB  VAL    17      28.557  21.400  48.952  1.00  0.00           H
ATOM    236  CG1 VAL    17      28.660  19.361  48.434  1.00  0.00           C
ATOM    237 HG11 VAL    17      27.571  19.316  48.405  1.00  0.00           H
ATOM    238 HG12 VAL    17      29.106  18.673  47.716  1.00  0.00           H
ATOM    239 HG13 VAL    17      28.990  19.083  49.435  1.00  0.00           H
ATOM    240  CG2 VAL    17      30.570  21.010  48.488  1.00  0.00           C
ATOM    241 HG21 VAL    17      31.204  20.377  47.868  1.00  0.00           H
ATOM    242 HG22 VAL    17      30.764  22.077  48.379  1.00  0.00           H
ATOM    243 HG23 VAL    17      30.831  20.748  49.513  1.00  0.00           H
ATOM    244  C   VAL    17      29.556  20.652  45.734  1.00  0.00           C
ATOM    245  O   VAL    17      29.201  19.583  45.285  1.00  0.00           O
ATOM    246  N   TYR    18      30.573  21.341  45.239  1.00  0.00           N
ATOM    247  H   TYR    18      30.877  22.160  45.746  1.00  0.00           H
ATOM    248  CA  TYR    18      31.676  20.724  44.470  1.00  0.00           C
ATOM    249  HA  TYR    18      31.367  19.782  44.017  1.00  0.00           H
ATOM    250  CB  TYR    18      32.234  21.603  43.289  1.00  0.00           C
ATOM    251  HB2 TYR    18      31.478  21.592  42.503  1.00  0.00           H
ATOM    252  HB3 TYR    18      32.403  22.612  43.665  1.00  0.00           H
ATOM    253  CG  TYR    18      33.504  21.194  42.586  1.00  0.00           C
ATOM    254  CD1 TYR    18      33.565  19.931  41.876  1.00  0.00           C
ATOM    255  HD1 TYR    18      32.730  19.248  41.911  1.00  0.00           H
ATOM    256  CE1 TYR    18      34.671  19.556  41.081  1.00  0.00           C
ATOM    257  HE1 TYR    18      34.591  18.635  40.522  1.00  0.00           H
ATOM    258  CZ  TYR    18      35.732  20.454  40.946  1.00  0.00           C
ATOM    259  OH  TYR    18      36.799  20.100  40.146  1.00  0.00           O
ATOM    260  HH  TYR    18      37.035  19.184  40.309  1.00  0.00           H
ATOM    261  CE2 TYR    18      35.730  21.688  41.638  1.00  0.00           C
ATOM    262  HE2 TYR    18      36.608  22.316  41.600  1.00  0.00           H
ATOM    263  CD2 TYR    18      34.609  22.086  42.388  1.00  0.00           C
ATOM    264  HD2 TYR    18      34.470  23.121  42.661  1.00  0.00           H
ATOM    265  C   TYR    18      32.856  20.263  45.351  1.00  0.00           C
ATOM    266  O   TYR    18      33.258  19.121  45.177  1.00  0.00           O
ATOM    267  N   SER    19      33.484  21.107  46.195  1.00  0.00           N
ATOM    268  H   SER    19      33.220  22.081  46.241  1.00  0.00           H
ATOM    269  CA  SER    19      34.565  20.685  47.059  1.00  0.00           C
ATOM    270  HA  SER    19      34.040  19.893  47.593  1.00  0.00           H
ATOM    271  CB  SER    19      35.788  20.162  46.186  1.00  0.00           C
ATOM    272  HB2 SER    19      35.507  19.366  45.495  1.00  0.00           H
ATOM    273  HB3 SER    19      36.148  21.074  45.709  1.00  0.00           H
ATOM    274  OG  SER    19      36.860  19.636  47.097  1.00  0.00           O
ATOM    275  HG  SER    19      36.511  18.853  47.530  1.00  0.00           H
ATOM    276  C   SER    19      34.967  21.779  48.028  1.00  0.00           C
ATOM    277  O   SER    19      34.808  22.955  47.659  1.00  0.00           O
ATOM    278  N   LYS    20      35.459  21.446  49.229  1.00  0.00           N
ATOM    279  H   LYS    20      35.648  20.465  49.377  1.00  0.00           H
ATOM    280  CA  LYS    20      36.157  22.465  50.001  1.00  0.00           C
ATOM    281  HA  LYS    20      36.524  23.226  49.313  1.00  0.00           H
ATOM    282  CB  LYS    20      35.280  23.002  51.199  1.00  0.00           C
ATOM    283  HB2 LYS    20      35.800  23.648  51.908  1.00  0.00           H
ATOM    284  HB3 LYS    20      34.379  23.548  50.921  1.00  0.00           H
ATOM    285  CG  LYS    20      34.713  21.760  51.974  1.00  0.00           C
ATOM    286  HG2 LYS    20      33.805  21.539  51.412  1.00  0.00           H
ATOM    287  HG3 LYS    20      35.337  20.869  51.908  1.00  0.00           H
ATOM    288  CD  LYS    20      34.474  22.263  53.423  1.00  0.00           C
ATOM    289  HD2 LYS    20      35.483  22.317  53.831  1.00  0.00           H
ATOM    290  HD3 LYS    20      33.899  23.188  53.369  1.00  0.00           H
ATOM    291  CE  LYS    20      33.667  21.288  54.338  1.00  0.00           C
ATOM    292  HE2 LYS    20      33.693  21.766  55.318  1.00  0.00           H
ATOM    293  HE3 LYS    20      32.706  21.300  53.825  1.00  0.00           H
ATOM    294  NZ  LYS    20      34.240  19.896  54.394  1.00  0.00           N
ATOM    295  HZ1 LYS    20      35.172  19.790  54.770  1.00  0.00           H
ATOM    296  HZ2 LYS    20      33.682  19.358  55.042  1.00  0.00           H
ATOM    297  HZ3 LYS    20      34.282  19.510  53.462  1.00  0.00           H
ATOM    298  C   LYS    20      37.463  21.987  50.535  1.00  0.00           C
ATOM    299  O   LYS    20      37.710  20.738  50.485  1.00  0.00           O
ATOM    300  N   ASP    21      38.422  22.880  50.852  1.00  0.00           N
ATOM    301  H   ASP    21      38.134  23.841  50.969  1.00  0.00           H
ATOM    302  CA  ASP    21      39.829  22.452  51.125  1.00  0.00           C
ATOM    303  HA  ASP    21      40.216  21.742  50.394  1.00  0.00           H
ATOM    304  CB  ASP    21      40.771  23.633  51.036  1.00  0.00           C
ATOM    305  HB2 ASP    21      41.771  23.384  51.389  1.00  0.00           H
ATOM    306  HB3 ASP    21      40.838  23.981  50.004  1.00  0.00           H
ATOM    307  CG  ASP    21      40.296  24.892  51.819  1.00  0.00           C
ATOM    308  OD1 ASP    21      40.278  25.950  51.179  1.00  0.00           O
ATOM    309  OD2 ASP    21      39.982  24.836  53.050  1.00  0.00           O
ATOM    310  C   ASP    21      40.095  21.654  52.432  1.00  0.00           C
ATOM    311  O   ASP    21      41.091  21.019  52.652  1.00  0.00           O
ATOM    312  N   ASN    22      39.232  21.791  53.457  1.00  0.00           N
ATOM    313  H   ASN    22      38.421  22.356  53.251  1.00  0.00           H
ATOM    314  CA  ASN    22      39.493  21.434  54.809  1.00  0.00           C
ATOM    315  HA  ASN    22      38.752  21.973  55.399  1.00  0.00           H
ATOM    316  CB  ASN    22      39.310  19.918  55.012  1.00  0.00           C
ATOM    317  HB2 ASN    22      40.060  19.428  54.389  1.00  0.00           H
ATOM    318  HB3 ASN    22      39.470  19.689  56.065  1.00  0.00           H
ATOM    319  CG  ASN    22      37.926  19.500  54.479  1.00  0.00           C
ATOM    320  OD1 ASN    22      36.927  19.997  55.014  1.00  0.00           O
ATOM    321  ND2 ASN    22      37.886  18.679  53.456  1.00  0.00           N
ATOM    322 HD21 ASN    22      38.768  18.390  53.056  1.00  0.00           H
ATOM    323 HD22 ASN    22      36.980  18.349  53.156  1.00  0.00           H
ATOM    324  C   ASN    22      40.866  21.930  55.412  1.00  0.00           C
ATOM    325  O   ASN    22      41.389  21.307  56.382  1.00  0.00           O
ATOM    326  N   SER    23      41.466  23.002  54.879  1.00  0.00           N
ATOM    327  H   SER    23      41.026  23.446  54.085  1.00  0.00           H
ATOM    328  CA  SER    23      42.731  23.594  55.330  1.00  0.00           C
ATOM    329  HA  SER    23      43.527  22.917  55.017  1.00  0.00           H
ATOM    330  CB  SER    23      42.842  25.011  54.726  1.00  0.00           C
ATOM    331  HB2 SER    23      43.696  25.550  55.136  1.00  0.00           H
ATOM    332  HB3 SER    23      43.028  24.916  53.656  1.00  0.00           H
ATOM    333  OG  SER    23      41.692  25.800  55.063  1.00  0.00           O
ATOM    334  HG  SER    23      40.997  25.589  54.436  1.00  0.00           H
ATOM    335  C   SER    23      42.893  23.582  56.861  1.00  0.00           C
ATOM    336  O   SER    23      43.811  23.034  57.437  1.00  0.00           O
ATOM    337  N   ILE    24      41.964  24.272  57.510  1.00  0.00           N
ATOM    338  H   ILE    24      41.210  24.728  57.017  1.00  0.00           H
ATOM    339  CA  ILE    24      41.970  24.581  58.932  1.00  0.00           C
ATOM    340  HA  ILE    24      43.006  24.725  59.239  1.00  0.00           H
ATOM    341  CB  ILE    24      41.161  25.834  59.322  1.00  0.00           C
ATOM    342  HB  ILE    24      40.303  25.916  58.654  1.00  0.00           H
ATOM    343  CG2 ILE    24      40.643  25.849  60.772  1.00  0.00           C
ATOM    344 HG21 ILE    24      39.921  26.637  60.988  1.00  0.00           H
ATOM    345 HG22 ILE    24      40.366  24.878  61.182  1.00  0.00           H
ATOM    346 HG23 ILE    24      41.476  26.206  61.378  1.00  0.00           H
ATOM    347  CG1 ILE    24      41.996  27.120  59.034  1.00  0.00           C
ATOM    348 HG12 ILE    24      41.585  27.937  59.627  1.00  0.00           H
ATOM    349 HG13 ILE    24      43.012  26.939  59.387  1.00  0.00           H
ATOM    350  CD1 ILE    24      41.961  27.516  57.556  1.00  0.00           C
ATOM    351 HD11 ILE    24      40.958  27.374  57.156  1.00  0.00           H
ATOM    352 HD12 ILE    24      42.305  28.550  57.522  1.00  0.00           H
ATOM    353 HD13 ILE    24      42.732  26.913  57.077  1.00  0.00           H
ATOM    354  C   ILE    24      41.714  23.271  59.770  1.00  0.00           C
ATOM    355  O   ILE    24      42.085  23.177  60.920  1.00  0.00           O
ATOM    356  N   ARG    25      41.124  22.227  59.203  1.00  0.00           N
ATOM    357  H   ARG    25      40.857  22.250  58.229  1.00  0.00           H
ATOM    358  CA  ARG    25      40.961  20.952  59.896  1.00  0.00           C
ATOM    359  HA  ARG    25      40.674  21.056  60.943  1.00  0.00           H
ATOM    360  CB  ARG    25      39.987  20.097  59.062  1.00  0.00           C
ATOM    361  HB2 ARG    25      39.134  20.770  58.989  1.00  0.00           H
ATOM    362  HB3 ARG    25      40.433  19.954  58.077  1.00  0.00           H
ATOM    363  CG  ARG    25      39.673  18.756  59.729  1.00  0.00           C
ATOM    364  HG2 ARG    25      40.583  18.161  59.807  1.00  0.00           H
ATOM    365  HG3 ARG    25      39.337  18.895  60.757  1.00  0.00           H
ATOM    366  CD  ARG    25      38.678  17.984  58.836  1.00  0.00           C
ATOM    367  HD2 ARG    25      38.968  18.169  57.802  1.00  0.00           H
ATOM    368  HD3 ARG    25      38.838  16.938  59.096  1.00  0.00           H
ATOM    369  NE  ARG    25      37.293  18.353  58.946  1.00  0.00           N
ATOM    370  HE  ARG    25      37.043  19.070  59.611  1.00  0.00           H
ATOM    371  CZ  ARG    25      36.271  17.685  58.393  1.00  0.00           C
ATOM    372  NH1 ARG    25      35.037  17.819  58.826  1.00  0.00           N
ATOM    373 HH11 ARG    25      34.807  18.323  59.670  1.00  0.00           H
ATOM    374 HH12 ARG    25      34.305  17.303  58.361  1.00  0.00           H
ATOM    375  NH2 ARG    25      36.455  16.942  57.279  1.00  0.00           N
ATOM    376 HH21 ARG    25      37.385  16.809  56.906  1.00  0.00           H
ATOM    377 HH22 ARG    25      35.648  16.514  56.849  1.00  0.00           H
ATOM    378  C   ARG    25      42.295  20.254  59.946  1.00  0.00           C
ATOM    379  O   ARG    25      42.784  19.935  61.022  1.00  0.00           O
ATOM    380  N   ILE    26      42.900  20.015  58.768  1.00  0.00           N
ATOM    381  H   ILE    26      42.413  20.235  57.911  1.00  0.00           H
ATOM    382  CA  ILE    26      44.232  19.422  58.651  1.00  0.00           C
ATOM    383  HA  ILE    26      44.234  18.508  59.244  1.00  0.00           H
ATOM    384  CB  ILE    26      44.440  19.040  57.141  1.00  0.00           C
ATOM    385  HB  ILE    26      44.282  19.999  56.649  1.00  0.00           H
ATOM    386  CG2 ILE    26      45.861  18.534  56.801  1.00  0.00           C
ATOM    387 HG21 ILE    26      46.203  17.645  57.333  1.00  0.00           H
ATOM    388 HG22 ILE    26      45.966  18.330  55.736  1.00  0.00           H
ATOM    389 HG23 ILE    26      46.597  19.323  56.959  1.00  0.00           H
ATOM    390  CG1 ILE    26      43.324  18.112  56.635  1.00  0.00           C
ATOM    391 HG12 ILE    26      42.434  18.734  56.554  1.00  0.00           H
ATOM    392 HG13 ILE    26      43.466  17.859  55.585  1.00  0.00           H
ATOM    393  CD1 ILE    26      43.038  16.846  57.537  1.00  0.00           C
ATOM    394 HD11 ILE    26      43.823  16.112  57.721  1.00  0.00           H
ATOM    395 HD12 ILE    26      42.683  17.126  58.529  1.00  0.00           H
ATOM    396 HD13 ILE    26      42.183  16.246  57.225  1.00  0.00           H
ATOM    397  C   ILE    26      45.325  20.327  59.153  1.00  0.00           C
ATOM    398  O   ILE    26      46.387  19.774  59.494  1.00  0.00           O
ATOM    399  N   GLY    27      45.132  21.633  59.316  1.00  0.00           N
ATOM    400  H   GLY    27      44.281  22.017  58.930  1.00  0.00           H
ATOM    401  CA  GLY    27      46.218  22.538  59.854  1.00  0.00           C
ATOM    402  HA2 GLY    27      47.095  22.355  59.232  1.00  0.00           H
ATOM    403  HA3 GLY    27      45.913  23.574  59.703  1.00  0.00           H
ATOM    404  C   GLY    27      46.589  22.321  61.270  1.00  0.00           C
ATOM    405  O   GLY    27      47.691  22.558  61.724  1.00  0.00           O
ATOM    406  N   SER    28      45.666  21.810  62.052  1.00  0.00           N
ATOM    407  H   SER    28      44.802  21.611  61.569  1.00  0.00           H
ATOM    408  CA  SER    28      45.965  21.191  63.402  1.00  0.00           C
ATOM    409  HA  SER    28      46.691  21.790  63.952  1.00  0.00           H
ATOM    410  CB  SER    28      44.683  21.136  64.209  1.00  0.00           C
ATOM    411  HB2 SER    28      44.356  22.176  64.228  1.00  0.00           H
ATOM    412  HB3 SER    28      43.888  20.608  63.682  1.00  0.00           H
ATOM    413  OG  SER    28      44.860  20.719  65.523  1.00  0.00           O
ATOM    414  HG  SER    28      44.595  19.801  65.627  1.00  0.00           H
ATOM    415  C   SER    28      46.719  19.820  63.359  1.00  0.00           C
ATOM    416  O   SER    28      47.368  19.499  64.341  1.00  0.00           O
ATOM    417  N   LYS    29      46.697  19.128  62.233  1.00  0.00           N
ATOM    418  H   LYS    29      46.200  19.581  61.478  1.00  0.00           H
ATOM    419  CA  LYS    29      47.384  17.826  61.925  1.00  0.00           C
ATOM    420  HA  LYS    29      47.729  17.484  62.900  1.00  0.00           H
ATOM    421  CB  LYS    29      46.449  16.736  61.322  1.00  0.00           C
ATOM    422  HB2 LYS    29      46.348  16.978  60.263  1.00  0.00           H
ATOM    423  HB3 LYS    29      46.952  15.773  61.422  1.00  0.00           H
ATOM    424  CG  LYS    29      45.094  16.747  61.989  1.00  0.00           C
ATOM    425  HG2 LYS    29      45.038  16.903  63.067  1.00  0.00           H
ATOM    426  HG3 LYS    29      44.581  17.660  61.683  1.00  0.00           H
ATOM    427  CD  LYS    29      44.255  15.500  61.605  1.00  0.00           C
ATOM    428  HD2 LYS    29      43.308  15.579  62.142  1.00  0.00           H
ATOM    429  HD3 LYS    29      44.037  15.685  60.554  1.00  0.00           H
ATOM    430  CE  LYS    29      44.919  14.167  62.021  1.00  0.00           C
ATOM    431  HE2 LYS    29      44.421  13.267  61.659  1.00  0.00           H
ATOM    432  HE3 LYS    29      45.890  14.205  61.528  1.00  0.00           H
ATOM    433  NZ  LYS    29      45.022  14.028  63.453  1.00  0.00           N
ATOM    434  HZ1 LYS    29      44.146  14.268  63.895  1.00  0.00           H
ATOM    435  HZ2 LYS    29      45.363  13.116  63.722  1.00  0.00           H
ATOM    436  HZ3 LYS    29      45.745  14.605  63.859  1.00  0.00           H
ATOM    437  C   LYS    29      48.616  17.902  61.074  1.00  0.00           C
ATOM    438  O   LYS    29      49.231  16.861  60.909  1.00  0.00           O
ATOM    439  N   GLY    30      48.946  19.090  60.530  1.00  0.00           N
ATOM    440  H   GLY    30      48.434  19.945  60.689  1.00  0.00           H
ATOM    441  CA  GLY    30      49.854  19.163  59.395  1.00  0.00           C
ATOM    442  HA2 GLY    30      50.816  18.685  59.580  1.00  0.00           H
ATOM    443  HA3 GLY    30      49.422  18.647  58.538  1.00  0.00           H
ATOM    444  C   GLY    30      50.227  20.587  59.071  1.00  0.00           C
ATOM    445  O   GLY    30      49.597  21.593  59.457  1.00  0.00           O
ATOM    446  N   ASP    31      51.207  20.759  58.185  1.00  0.00           N
ATOM    447  H   ASP    31      51.644  19.889  57.912  1.00  0.00           H
ATOM    448  CA  ASP    31      51.683  22.014  57.603  1.00  0.00           C
ATOM    449  HA  ASP    31      51.834  22.734  58.408  1.00  0.00           H
ATOM    450  CB  ASP    31      53.071  21.759  57.006  1.00  0.00           C
ATOM    451  HB2 ASP    31      52.962  21.026  56.206  1.00  0.00           H
ATOM    452  HB3 ASP    31      53.471  22.675  56.569  1.00  0.00           H
ATOM    453  CG  ASP    31      54.058  21.152  57.969  1.00  0.00           C
ATOM    454  OD1 ASP    31      55.055  21.807  58.371  1.00  0.00           O
ATOM    455  OD2 ASP    31      53.911  19.951  58.358  1.00  0.00           O
ATOM    456  C   ASP    31      50.718  22.517  56.544  1.00  0.00           C
ATOM    457  O   ASP    31      50.515  21.944  55.518  1.00  0.00           O
ATOM    458  N   VAL    32      50.101  23.619  56.828  1.00  0.00           N
ATOM    459  H   VAL    32      50.113  23.973  57.773  1.00  0.00           H
ATOM    460  CA  VAL    32      49.100  24.214  55.926  1.00  0.00           C
ATOM    461  HA  VAL    32      49.300  23.907  54.899  1.00  0.00           H
ATOM    462  CB  VAL    32      47.705  23.688  56.159  1.00  0.00           C
ATOM    463  HB  VAL    32      47.353  23.827  57.181  1.00  0.00           H
ATOM    464  CG1 VAL    32      46.655  24.416  55.350  1.00  0.00           C
ATOM    465 HG11 VAL    32      45.621  24.179  55.602  1.00  0.00           H
ATOM    466 HG12 VAL    32      46.665  25.498  55.489  1.00  0.00           H
ATOM    467 HG13 VAL    32      46.839  24.242  54.289  1.00  0.00           H
ATOM    468  CG2 VAL    32      47.556  22.166  56.004  1.00  0.00           C
ATOM    469 HG21 VAL    32      47.807  21.967  54.962  1.00  0.00           H
ATOM    470 HG22 VAL    32      48.256  21.645  56.657  1.00  0.00           H
ATOM    471 HG23 VAL    32      46.508  21.930  56.189  1.00  0.00           H
ATOM    472  C   VAL    32      49.133  25.727  55.951  1.00  0.00           C
ATOM    473  O   VAL    32      49.207  26.235  57.045  1.00  0.00           O
ATOM    474  N   PHE    33      49.193  26.469  54.864  1.00  0.00           N
ATOM    475  H   PHE    33      49.329  25.929  54.021  1.00  0.00           H
ATOM    476  CA  PHE    33      49.526  27.878  54.869  1.00  0.00           C
ATOM    477  HA  PHE    33      50.347  28.101  55.551  1.00  0.00           H
ATOM    478  CB  PHE    33      49.845  28.324  53.448  1.00  0.00           C
ATOM    479  HB2 PHE    33      49.024  28.054  52.786  1.00  0.00           H
ATOM    480  HB3 PHE    33      49.912  29.411  53.410  1.00  0.00           H
ATOM    481  CG  PHE    33      51.195  27.840  52.898  1.00  0.00           C
ATOM    482  CD1 PHE    33      51.168  26.886  51.821  1.00  0.00           C
ATOM    483  HD1 PHE    33      50.289  26.305  51.580  1.00  0.00           H
ATOM    484  CE1 PHE    33      52.364  26.519  51.301  1.00  0.00           C
ATOM    485  HE1 PHE    33      52.336  25.852  50.452  1.00  0.00           H
ATOM    486  CZ  PHE    33      53.605  26.998  51.684  1.00  0.00           C
ATOM    487  HZ  PHE    33      54.457  26.665  51.111  1.00  0.00           H
ATOM    488  CE2 PHE    33      53.620  28.027  52.663  1.00  0.00           C
ATOM    489  HE2 PHE    33      54.523  28.544  52.952  1.00  0.00           H
ATOM    490  CD2 PHE    33      52.383  28.543  53.206  1.00  0.00           C
ATOM    491  HD2 PHE    33      52.392  29.165  54.089  1.00  0.00           H
ATOM    492  C   PHE    33      48.372  28.751  55.392  1.00  0.00           C
ATOM    493  O   PHE    33      47.174  28.449  55.185  1.00  0.00           O
ATOM    494  N   VAL    34      48.670  29.925  56.056  1.00  0.00           N
ATOM    495  H   VAL    34      49.654  30.125  56.163  1.00  0.00           H
ATOM    496  CA  VAL    34      47.736  31.052  56.085  1.00  0.00           C
ATOM    497  HA  VAL    34      46.715  30.864  56.413  1.00  0.00           H
ATOM    498  CB  VAL    34      48.185  32.165  57.037  1.00  0.00           C
ATOM    499  HB  VAL    34      49.144  32.522  56.658  1.00  0.00           H
ATOM    500  CG1 VAL    34      47.184  33.281  57.000  1.00  0.00           C
ATOM    501 HG11 VAL    34      47.193  33.813  56.049  1.00  0.00           H
ATOM    502 HG12 VAL    34      46.184  32.945  57.272  1.00  0.00           H
ATOM    503 HG13 VAL    34      47.538  33.980  57.758  1.00  0.00           H
ATOM    504  CG2 VAL    34      48.370  31.687  58.474  1.00  0.00           C
ATOM    505 HG21 VAL    34      47.372  31.495  58.869  1.00  0.00           H
ATOM    506 HG22 VAL    34      48.917  30.745  58.496  1.00  0.00           H
ATOM    507 HG23 VAL    34      48.840  32.443  59.104  1.00  0.00           H
ATOM    508  C   VAL    34      47.543  31.592  54.593  1.00  0.00           C
ATOM    509  O   VAL    34      48.510  31.837  53.869  1.00  0.00           O
ATOM    510  N   ILE    35      46.313  31.772  54.112  1.00  0.00           N
ATOM    511  H   ILE    35      45.583  31.316  54.641  1.00  0.00           H
ATOM    512  CA  ILE    35      45.999  32.170  52.720  1.00  0.00           C
ATOM    513  HA  ILE    35      46.946  32.539  52.327  1.00  0.00           H
ATOM    514  CB  ILE    35      45.498  31.022  51.808  1.00  0.00           C
ATOM    515  HB  ILE    35      45.578  31.406  50.792  1.00  0.00           H
ATOM    516  CG2 ILE    35      46.361  29.767  51.837  1.00  0.00           C
ATOM    517 HG21 ILE    35      47.368  30.176  51.758  1.00  0.00           H
ATOM    518 HG22 ILE    35      46.190  29.243  52.778  1.00  0.00           H
ATOM    519 HG23 ILE    35      46.140  29.170  50.952  1.00  0.00           H
ATOM    520  CG1 ILE    35      43.991  30.685  52.073  1.00  0.00           C
ATOM    521 HG12 ILE    35      43.577  31.248  52.910  1.00  0.00           H
ATOM    522 HG13 ILE    35      43.478  31.144  51.229  1.00  0.00           H
ATOM    523  CD1 ILE    35      43.491  29.222  52.099  1.00  0.00           C
ATOM    524 HD11 ILE    35      44.046  28.645  52.839  1.00  0.00           H
ATOM    525 HD12 ILE    35      42.484  29.302  52.508  1.00  0.00           H
ATOM    526 HD13 ILE    35      43.520  28.812  51.089  1.00  0.00           H
ATOM    527  C   ILE    35      45.055  33.338  52.726  1.00  0.00           C
ATOM    528  O   ILE    35      44.294  33.574  53.635  1.00  0.00           O
ATOM    529  N   ARG    36      45.008  34.032  51.569  1.00  0.00           N
ATOM    530  H   ARG    36      45.687  33.786  50.864  1.00  0.00           H
ATOM    531  CA  ARG    36      43.806  34.860  51.251  1.00  0.00           C
ATOM    532  HA  ARG    36      42.834  34.677  51.710  1.00  0.00           H
ATOM    533  CB  ARG    36      44.082  36.332  51.552  1.00  0.00           C
ATOM    534  HB2 ARG    36      45.003  36.557  51.011  1.00  0.00           H
ATOM    535  HB3 ARG    36      43.244  36.877  51.117  1.00  0.00           H
ATOM    536  CG  ARG    36      44.063  36.692  53.062  1.00  0.00           C
ATOM    537  HG2 ARG    36      44.996  36.359  53.516  1.00  0.00           H
ATOM    538  HG3 ARG    36      44.142  37.778  53.008  1.00  0.00           H
ATOM    539  CD  ARG    36      42.769  36.384  53.876  1.00  0.00           C
ATOM    540  HD2 ARG    36      42.647  35.301  53.909  1.00  0.00           H
ATOM    541  HD3 ARG    36      42.955  36.664  54.912  1.00  0.00           H
ATOM    542  NE  ARG    36      41.577  36.911  53.335  1.00  0.00           N
ATOM    543  HE  ARG    36      41.038  36.203  52.857  1.00  0.00           H
ATOM    544  CZ  ARG    36      41.058  38.163  53.449  1.00  0.00           C
ATOM    545  NH1 ARG    36      39.945  38.288  52.829  1.00  0.00           N
ATOM    546 HH11 ARG    36      39.529  37.511  52.335  1.00  0.00           H
ATOM    547 HH12 ARG    36      39.661  39.145  52.376  1.00  0.00           H
ATOM    548  NH2 ARG    36      41.679  39.095  54.104  1.00  0.00           N
ATOM    549 HH21 ARG    36      42.597  38.921  54.486  1.00  0.00           H
ATOM    550 HH22 ARG    36      41.224  39.995  54.073  1.00  0.00           H
ATOM    551  C   ARG    36      43.538  34.589  49.731  1.00  0.00           C
ATOM    552  O   ARG    36      44.394  34.092  49.028  1.00  0.00           O
ATOM    553  N   GLH    37      42.320  35.026  49.331  1.00  0.00           N
ATOM    554  H   GLH    37      41.797  35.513  50.043  1.00  0.00           H
ATOM    555  CA  GLH    37      41.617  34.794  48.027  1.00  0.00           C
ATOM    556  HA  GLH    37      40.543  34.797  48.213  1.00  0.00           H
ATOM    557  CB  GLH    37      41.927  35.927  46.940  1.00  0.00           C
ATOM    558  HB2 GLH    37      41.383  35.777  46.008  1.00  0.00           H
ATOM    559  HB3 GLH    37      41.596  36.843  47.430  1.00  0.00           H
ATOM    560  CG  GLH    37      43.379  36.191  46.663  1.00  0.00           C
ATOM    561  HG2 GLH    37      44.090  35.443  47.013  1.00  0.00           H
ATOM    562  HG3 GLH    37      43.471  36.159  45.578  1.00  0.00           H
ATOM    563  CD  GLH    37      43.917  37.548  47.150  1.00  0.00           C
ATOM    564  OE1 GLH    37      44.020  37.838  48.314  1.00  0.00           O
ATOM    565  OE2 GLH    37      44.466  38.355  46.256  1.00  0.00           O
ATOM    566  HE2 GLH    37      44.387  38.078  45.340  1.00  0.00           H
ATOM    567  C   GLH    37      41.843  33.323  47.445  1.00  0.00           C
ATOM    568  O   GLH    37      42.452  33.209  46.391  1.00  0.00           O
ATOM    569  N   PRO    38      41.505  32.207  48.144  1.00  0.00           N
ATOM    570  CD  PRO    38      40.777  32.197  49.484  1.00  0.00           C
ATOM    571  HD2 PRO    38      39.820  32.715  49.531  1.00  0.00           H
ATOM    572  HD3 PRO    38      41.530  32.665  50.118  1.00  0.00           H
ATOM    573  CG  PRO    38      40.722  30.787  49.899  1.00  0.00           C
ATOM    574  HG2 PRO    38      39.737  30.359  49.709  1.00  0.00           H
ATOM    575  HG3 PRO    38      41.005  30.575  50.930  1.00  0.00           H
ATOM    576  CB  PRO    38      41.558  30.016  48.894  1.00  0.00           C
ATOM    577  HB2 PRO    38      41.162  29.037  48.622  1.00  0.00           H
ATOM    578  HB3 PRO    38      42.545  29.923  49.348  1.00  0.00           H
ATOM    579  CA  PRO    38      41.663  30.836  47.621  1.00  0.00           C
ATOM    580  HA  PRO    38      42.616  30.568  47.164  1.00  0.00           H
ATOM    581  C   PRO    38      40.605  30.409  46.545  1.00  0.00           C
ATOM    582  O   PRO    38      39.423  30.391  46.802  1.00  0.00           O
ATOM    583  N   PHE    39      41.045  30.230  45.276  1.00  0.00           N
ATOM    584  H   PHE    39      42.031  30.068  45.135  1.00  0.00           H
ATOM    585  CA  PHE    39      40.219  30.464  44.073  1.00  0.00           C
ATOM    586  HA  PHE    39      39.185  30.459  44.417  1.00  0.00           H
ATOM    587  CB  PHE    39      40.483  31.793  43.453  1.00  0.00           C
ATOM    588  HB2 PHE    39      39.751  31.999  42.672  1.00  0.00           H
ATOM    589  HB3 PHE    39      40.432  32.593  44.192  1.00  0.00           H
ATOM    590  CG  PHE    39      41.795  32.116  42.652  1.00  0.00           C
ATOM    591  CD1 PHE    39      42.046  31.706  41.316  1.00  0.00           C
ATOM    592  HD1 PHE    39      41.402  30.996  40.819  1.00  0.00           H
ATOM    593  CE1 PHE    39      43.230  32.127  40.565  1.00  0.00           C
ATOM    594  HE1 PHE    39      43.349  31.706  39.577  1.00  0.00           H
ATOM    595  CZ  PHE    39      44.185  32.929  41.193  1.00  0.00           C
ATOM    596  HZ  PHE    39      45.084  33.332  40.750  1.00  0.00           H
ATOM    597  CE2 PHE    39      43.940  33.333  42.517  1.00  0.00           C
ATOM    598  HE2 PHE    39      44.662  33.985  42.988  1.00  0.00           H
ATOM    599  CD2 PHE    39      42.700  33.082  43.177  1.00  0.00           C
ATOM    600  HD2 PHE    39      42.475  33.574  44.112  1.00  0.00           H
ATOM    601  C   PHE    39      40.447  29.245  43.133  1.00  0.00           C
ATOM    602  O   PHE    39      41.602  28.861  42.848  1.00  0.00           O
ATOM    603  N   ILE    40      39.400  28.626  42.770  1.00  0.00           N
ATOM    604  H   ILE    40      38.482  28.981  42.996  1.00  0.00           H
ATOM    605  CA  ILE    40      39.463  27.397  41.985  1.00  0.00           C
ATOM    606  HA  ILE    40      40.357  26.912  42.378  1.00  0.00           H
ATOM    607  CB  ILE    40      38.071  26.638  42.410  1.00  0.00           C
ATOM    608  HB  ILE    40      37.243  27.331  42.256  1.00  0.00           H
ATOM    609  CG2 ILE    40      37.984  25.382  41.568  1.00  0.00           C
ATOM    610 HG21 ILE    40      37.882  25.601  40.505  1.00  0.00           H
ATOM    611 HG22 ILE    40      38.883  24.777  41.691  1.00  0.00           H
ATOM    612 HG23 ILE    40      37.157  24.823  42.007  1.00  0.00           H
ATOM    613  CG1 ILE    40      38.192  26.177  43.884  1.00  0.00           C
ATOM    614 HG12 ILE    40      37.428  25.405  43.977  1.00  0.00           H
ATOM    615 HG13 ILE    40      39.098  25.592  44.044  1.00  0.00           H
ATOM    616  CD1 ILE    40      38.125  27.161  45.061  1.00  0.00           C
ATOM    617 HD11 ILE    40      39.119  27.448  45.404  1.00  0.00           H
ATOM    618 HD12 ILE    40      37.426  27.975  44.868  1.00  0.00           H
ATOM    619 HD13 ILE    40      37.595  26.632  45.854  1.00  0.00           H
ATOM    620  C   ILE    40      39.572  27.726  40.477  1.00  0.00           C
ATOM    621  O   ILE    40      39.038  28.764  39.991  1.00  0.00           O
ATOM    622  N   SER    41      40.273  26.908  39.763  1.00  0.00           N
ATOM    623  H   SER    41      40.570  26.166  40.380  1.00  0.00           H
ATOM    624  CA  SER    41      40.567  26.948  38.287  1.00  0.00           C
ATOM    625  HA  SER    41      39.661  27.272  37.776  1.00  0.00           H
ATOM    626  CB  SER    41      41.882  27.754  38.028  1.00  0.00           C
ATOM    627  HB2 SER    41      41.569  28.766  38.286  1.00  0.00           H
ATOM    628  HB3 SER    41      42.733  27.440  38.634  1.00  0.00           H
ATOM    629  OG  SER    41      42.392  27.729  36.675  1.00  0.00           O
ATOM    630  HG  SER    41      42.313  28.595  36.269  1.00  0.00           H
ATOM    631  C   SER    41      40.730  25.432  37.788  1.00  0.00           C
ATOM    632  O   SER    41      41.079  24.483  38.510  1.00  0.00           O
ATOM    633  N   CYX    42      40.498  25.325  36.458  1.00  0.00           N
ATOM    634  H   CYX    42      40.541  26.181  35.922  1.00  0.00           H
ATOM    635  CA  CYX    42      40.589  24.044  35.811  1.00  0.00           C
ATOM    636  HA  CYX    42      41.017  23.294  36.477  1.00  0.00           H
ATOM    637  CB  CYX    42      39.030  23.711  35.710  1.00  0.00           C
ATOM    638  HB2 CYX    42      38.470  24.571  35.344  1.00  0.00           H
ATOM    639  HB3 CYX    42      38.765  22.861  35.082  1.00  0.00           H
ATOM    640  SG  CYX    42      38.288  23.339  37.298  1.00  0.00           S
ATOM    641  C   CYX    42      41.237  24.055  34.431  1.00  0.00           C
ATOM    642  O   CYX    42      41.575  25.140  33.964  1.00  0.00           O
ATOM    643  N   SER    43      41.344  22.856  33.827  1.00  0.00           N
ATOM    644  H   SER    43      41.091  22.085  34.429  1.00  0.00           H
ATOM    645  CA  SER    43      42.111  22.665  32.618  1.00  0.00           C
ATOM    646  HA  SER    43      42.116  23.638  32.128  1.00  0.00           H
ATOM    647  CB  SER    43      43.559  22.233  33.047  1.00  0.00           C
ATOM    648  HB2 SER    43      44.205  22.249  32.169  1.00  0.00           H
ATOM    649  HB3 SER    43      43.959  22.996  33.715  1.00  0.00           H
ATOM    650  OG  SER    43      43.715  21.011  33.665  1.00  0.00           O
ATOM    651  HG  SER    43      43.397  21.078  34.568  1.00  0.00           H
ATOM    652  C   SER    43      41.495  21.642  31.657  1.00  0.00           C
ATOM    653  O   SER    43      40.349  21.276  31.923  1.00  0.00           O
ATOM    654  N   HID    44      42.310  21.171  30.674  1.00  0.00           N
ATOM    655  H   HID    44      43.224  21.600  30.679  1.00  0.00           H
ATOM    656  CA  HID    44      42.003  20.005  29.765  1.00  0.00           C
ATOM    657  HA  HID    44      41.053  20.213  29.273  1.00  0.00           H
ATOM    658  CB  HID    44      43.133  19.886  28.694  1.00  0.00           C
ATOM    659  HB2 HID    44      43.415  20.865  28.308  1.00  0.00           H
ATOM    660  HB3 HID    44      43.940  19.289  29.121  1.00  0.00           H
ATOM    661  CG  HID    44      42.739  19.096  27.554  1.00  0.00           C
ATOM    662  ND1 HID    44      43.015  17.725  27.327  1.00  0.00           N
ATOM    663  HD1 HID    44      43.491  17.131  27.991  1.00  0.00           H
ATOM    664  CE1 HID    44      42.470  17.415  26.111  1.00  0.00           C
ATOM    665  HE1 HID    44      42.474  16.444  25.637  1.00  0.00           H
ATOM    666  NE2 HID    44      42.034  18.518  25.528  1.00  0.00           N
ATOM    667  CD2 HID    44      42.174  19.570  26.413  1.00  0.00           C
ATOM    668  HD2 HID    44      42.069  20.626  26.212  1.00  0.00           H
ATOM    669  C   HID    44      41.811  18.694  30.630  1.00  0.00           C
ATOM    670  O   HID    44      41.143  17.741  30.138  1.00  0.00           O
ATOM    671  N   LEU    45      42.367  18.687  31.793  1.00  0.00           N
ATOM    672  H   LEU    45      42.928  19.493  32.028  1.00  0.00           H
ATOM    673  CA  LEU    45      42.737  17.432  32.480  1.00  0.00           C
ATOM    674  HA  LEU    45      42.061  16.656  32.118  1.00  0.00           H
ATOM    675  CB  LEU    45      44.149  16.962  32.137  1.00  0.00           C
ATOM    676  HB2 LEU    45      44.255  15.944  32.512  1.00  0.00           H
ATOM    677  HB3 LEU    45      44.417  17.031  31.082  1.00  0.00           H
ATOM    678  CG  LEU    45      45.318  17.868  32.713  1.00  0.00           C
ATOM    679  HG  LEU    45      45.175  18.174  33.749  1.00  0.00           H
ATOM    680  CD1 LEU    45      46.693  17.111  32.705  1.00  0.00           C
ATOM    681 HD11 LEU    45      46.569  16.174  33.247  1.00  0.00           H
ATOM    682 HD12 LEU    45      47.092  16.956  31.703  1.00  0.00           H
ATOM    683 HD13 LEU    45      47.420  17.820  33.099  1.00  0.00           H
ATOM    684  CD2 LEU    45      45.580  19.129  31.857  1.00  0.00           C
ATOM    685 HD21 LEU    45      46.259  19.830  32.342  1.00  0.00           H
ATOM    686 HD22 LEU    45      46.140  18.776  30.992  1.00  0.00           H
ATOM    687 HD23 LEU    45      44.675  19.645  31.533  1.00  0.00           H
ATOM    688  C   LEU    45      42.496  17.287  34.029  1.00  0.00           C
ATOM    689  O   LEU    45      42.321  16.137  34.483  1.00  0.00           O
ATOM    690  N   GLU    46      42.471  18.413  34.805  1.00  0.00           N
ATOM    691  H   GLU    46      42.496  19.252  34.245  1.00  0.00           H
ATOM    692  CA  GLU    46      42.650  18.618  36.186  1.00  0.00           C
ATOM    693  HA  GLU    46      42.050  17.915  36.763  1.00  0.00           H
ATOM    694  CB  GLU    46      44.133  18.579  36.483  1.00  0.00           C
ATOM    695  HB2 GLU    46      44.558  19.240  35.728  1.00  0.00           H
ATOM    696  HB3 GLU    46      44.309  18.989  37.478  1.00  0.00           H
ATOM    697  CG  GLU    46      44.803  17.182  36.532  1.00  0.00           C
ATOM    698  HG2 GLU    46      44.561  16.627  35.625  1.00  0.00           H
ATOM    699  HG3 GLU    46      45.872  17.360  36.645  1.00  0.00           H
ATOM    700  CD  GLU    46      44.279  16.467  37.823  1.00  0.00           C
ATOM    701  OE1 GLU    46      43.058  16.405  38.148  1.00  0.00           O
ATOM    702  OE2 GLU    46      45.122  15.733  38.443  1.00  0.00           O
ATOM    703  C   GLU    46      42.176  20.017  36.606  1.00  0.00           C
ATOM    704  O   GLU    46      42.123  21.052  35.891  1.00  0.00           O
ATOM    705  N   CYX    47      41.737  20.039  37.876  1.00  0.00           N
ATOM    706  H   CYX    47      41.517  19.173  38.346  1.00  0.00           H
ATOM    707  CA  CYX    47      41.369  21.247  38.607  1.00  0.00           C
ATOM    708  HA  CYX    47      41.566  22.171  38.063  1.00  0.00           H
ATOM    709  CB  CYX    47      39.844  21.261  38.941  1.00  0.00           C
ATOM    710  HB2 CYX    47      39.569  20.333  39.443  1.00  0.00           H
ATOM    711  HB3 CYX    47      39.648  22.113  39.593  1.00  0.00           H
ATOM    712  SG  CYX    47      38.539  21.313  37.628  1.00  0.00           S
ATOM    713  C   CYX    47      42.268  21.486  39.810  1.00  0.00           C
ATOM    714  O   CYX    47      42.721  20.505  40.415  1.00  0.00           O
ATOM    715  N   ARG    48      42.368  22.726  40.265  1.00  0.00           N
ATOM    716  H   ARG    48      41.667  23.350  39.888  1.00  0.00           H
ATOM    717  CA  ARG    48      43.343  23.295  41.248  1.00  0.00           C
ATOM    718  HA  ARG    48      43.650  22.474  41.896  1.00  0.00           H
ATOM    719  CB  ARG    48      44.549  23.870  40.455  1.00  0.00           C
ATOM    720  HB2 ARG    48      44.063  24.603  39.810  1.00  0.00           H
ATOM    721  HB3 ARG    48      45.075  24.440  41.222  1.00  0.00           H
ATOM    722  CG  ARG    48      45.437  22.885  39.720  1.00  0.00           C
ATOM    723  HG2 ARG    48      45.547  21.949  40.266  1.00  0.00           H
ATOM    724  HG3 ARG    48      44.853  22.479  38.894  1.00  0.00           H
ATOM    725  CD  ARG    48      46.850  23.302  39.236  1.00  0.00           C
ATOM    726  HD2 ARG    48      47.038  22.638  38.392  1.00  0.00           H
ATOM    727  HD3 ARG    48      46.852  24.313  38.826  1.00  0.00           H
ATOM    728  NE  ARG    48      47.829  23.259  40.292  1.00  0.00           N
ATOM    729  HE  ARG    48      48.086  24.106  40.779  1.00  0.00           H
ATOM    730  CZ  ARG    48      48.461  22.185  40.808  1.00  0.00           C
ATOM    731  NH1 ARG    48      49.246  22.323  41.816  1.00  0.00           N
ATOM    732 HH11 ARG    48      49.261  23.221  42.279  1.00  0.00           H
ATOM    733 HH12 ARG    48      49.784  21.613  42.293  1.00  0.00           H
ATOM    734  NH2 ARG    48      48.325  20.990  40.372  1.00  0.00           N
ATOM    735 HH21 ARG    48      47.667  20.968  39.605  1.00  0.00           H
ATOM    736 HH22 ARG    48      48.730  20.117  40.679  1.00  0.00           H
ATOM    737  C   ARG    48      42.595  24.299  42.104  1.00  0.00           C
ATOM    738  O   ARG    48      41.696  25.052  41.601  1.00  0.00           O
ATOM    739  N   THR    49      42.839  24.304  43.447  1.00  0.00           N
ATOM    740  H   THR    49      43.537  23.617  43.692  1.00  0.00           H
ATOM    741  CA  THR    49      42.813  25.557  44.247  1.00  0.00           C
ATOM    742  HA  THR    49      42.069  26.247  43.851  1.00  0.00           H
ATOM    743  CB  THR    49      42.444  25.338  45.727  1.00  0.00           C
ATOM    744  HB  THR    49      43.205  24.714  46.196  1.00  0.00           H
ATOM    745  CG2 THR    49      42.358  26.536  46.586  1.00  0.00           C
ATOM    746 HG21 THR    49      41.632  27.259  46.216  1.00  0.00           H
ATOM    747 HG22 THR    49      42.021  26.210  47.571  1.00  0.00           H
ATOM    748 HG23 THR    49      43.301  27.028  46.819  1.00  0.00           H
ATOM    749  OG1 THR    49      41.110  24.817  45.689  1.00  0.00           O
ATOM    750  HG1 THR    49      40.540  25.376  46.222  1.00  0.00           H
ATOM    751  C   THR    49      44.066  26.435  44.233  1.00  0.00           C
ATOM    752  O   THR    49      45.102  26.048  44.812  1.00  0.00           O
ATOM    753  N   PHE    50      44.047  27.625  43.587  1.00  0.00           N
ATOM    754  H   PHE    50      43.164  27.870  43.162  1.00  0.00           H
ATOM    755  CA  PHE    50      45.101  28.672  43.576  1.00  0.00           C
ATOM    756  HA  PHE    50      46.047  28.151  43.724  1.00  0.00           H
ATOM    757  CB  PHE    50      44.994  29.462  42.270  1.00  0.00           C
ATOM    758  HB2 PHE    50      43.939  29.422  41.998  1.00  0.00           H
ATOM    759  HB3 PHE    50      45.419  30.451  42.441  1.00  0.00           H
ATOM    760  CG  PHE    50      45.783  28.763  41.196  1.00  0.00           C
ATOM    761  CD1 PHE    50      45.264  27.622  40.550  1.00  0.00           C
ATOM    762  HD1 PHE    50      44.396  27.120  40.951  1.00  0.00           H
ATOM    763  CE1 PHE    50      45.937  27.002  39.509  1.00  0.00           C
ATOM    764  HE1 PHE    50      45.475  26.121  39.087  1.00  0.00           H
ATOM    765  CZ  PHE    50      47.056  27.606  38.961  1.00  0.00           C
ATOM    766  HZ  PHE    50      47.601  27.060  38.206  1.00  0.00           H
ATOM    767  CE2 PHE    50      47.631  28.723  39.588  1.00  0.00           C
ATOM    768  HE2 PHE    50      48.471  29.205  39.110  1.00  0.00           H
ATOM    769  CD2 PHE    50      47.016  29.308  40.713  1.00  0.00           C
ATOM    770  HD2 PHE    50      47.476  30.195  41.122  1.00  0.00           H
ATOM    771  C   PHE    50      44.908  29.679  44.685  1.00  0.00           C
ATOM    772  O   PHE    50      43.839  30.287  44.918  1.00  0.00           O
ATOM    773  N   PHE    51      45.953  29.992  45.462  1.00  0.00           N
ATOM    774  H   PHE    51      46.851  29.582  45.249  1.00  0.00           H
ATOM    775  CA  PHE    51      45.923  30.737  46.671  1.00  0.00           C
ATOM    776  HA  PHE    51      45.095  31.438  46.563  1.00  0.00           H
ATOM    777  CB  PHE    51      45.742  29.854  47.931  1.00  0.00           C
ATOM    778  HB2 PHE    51      45.647  30.484  48.816  1.00  0.00           H
ATOM    779  HB3 PHE    51      44.928  29.135  47.839  1.00  0.00           H
ATOM    780  CG  PHE    51      46.951  28.888  48.174  1.00  0.00           C
ATOM    781  CD1 PHE    51      47.936  29.277  49.096  1.00  0.00           C
ATOM    782  HD1 PHE    51      47.838  30.271  49.506  1.00  0.00           H
ATOM    783  CE1 PHE    51      48.999  28.451  49.488  1.00  0.00           C
ATOM    784  HE1 PHE    51      49.833  28.750  50.104  1.00  0.00           H
ATOM    785  CZ  PHE    51      49.160  27.221  48.800  1.00  0.00           C
ATOM    786  HZ  PHE    51      49.969  26.582  49.122  1.00  0.00           H
ATOM    787  CE2 PHE    51      48.331  26.916  47.697  1.00  0.00           C
ATOM    788  HE2 PHE    51      48.441  25.973  47.182  1.00  0.00           H
ATOM    789  CD2 PHE    51      47.190  27.705  47.414  1.00  0.00           C
ATOM    790  HD2 PHE    51      46.556  27.309  46.634  1.00  0.00           H
ATOM    791  C   PHE    51      47.218  31.526  46.745  1.00  0.00           C
ATOM    792  O   PHE    51      48.382  31.116  46.526  1.00  0.00           O
ATOM    793  N   LEU    52      47.031  32.788  47.227  1.00  0.00           N
ATOM    794  H   LEU    52      46.082  33.103  47.373  1.00  0.00           H
ATOM    795  CA  LEU    52      48.178  33.673  47.719  1.00  0.00           C
ATOM    796  HA  LEU    52      49.054  33.426  47.121  1.00  0.00           H
ATOM    797  CB  LEU    52      47.754  35.090  47.403  1.00  0.00           C
ATOM    798  HB2 LEU    52      46.718  35.272  47.691  1.00  0.00           H
ATOM    799  HB3 LEU    52      48.402  35.799  47.917  1.00  0.00           H
ATOM    800  CG  LEU    52      47.861  35.400  45.850  1.00  0.00           C
ATOM    801  HG  LEU    52      47.742  34.498  45.250  1.00  0.00           H
ATOM    802  CD1 LEU    52      46.798  36.351  45.340  1.00  0.00           C
ATOM    803 HD11 LEU    52      45.821  35.909  45.538  1.00  0.00           H
ATOM    804 HD12 LEU    52      46.856  37.286  45.898  1.00  0.00           H
ATOM    805 HD13 LEU    52      46.984  36.581  44.290  1.00  0.00           H
ATOM    806  CD2 LEU    52      49.235  35.886  45.554  1.00  0.00           C
ATOM    807 HD21 LEU    52      49.473  36.833  46.040  1.00  0.00           H
ATOM    808 HD22 LEU    52      49.978  35.143  45.844  1.00  0.00           H
ATOM    809 HD23 LEU    52      49.425  36.052  44.493  1.00  0.00           H
ATOM    810  C   LEU    52      48.432  33.491  49.224  1.00  0.00           C
ATOM    811  O   LEU    52      47.537  33.306  50.067  1.00  0.00           O
ATOM    812  N   THR    53      49.735  33.503  49.534  1.00  0.00           N
ATOM    813  H   THR    53      50.386  33.741  48.799  1.00  0.00           H
ATOM    814  CA  THR    53      50.171  33.382  50.987  1.00  0.00           C
ATOM    815  HA  THR    53      49.293  33.624  51.588  1.00  0.00           H
ATOM    816  CB  THR    53      50.605  31.929  51.317  1.00  0.00           C
ATOM    817  HB  THR    53      49.725  31.334  51.070  1.00  0.00           H
ATOM    818  CG2 THR    53      51.792  31.420  50.575  1.00  0.00           C
ATOM    819 HG21 THR    53      51.612  31.394  49.500  1.00  0.00           H
ATOM    820 HG22 THR    53      52.672  32.029  50.785  1.00  0.00           H
ATOM    821 HG23 THR    53      51.978  30.440  51.013  1.00  0.00           H
ATOM    822  OG1 THR    53      50.938  31.895  52.729  1.00  0.00           O
ATOM    823  HG1 THR    53      50.172  31.730  53.283  1.00  0.00           H
ATOM    824  C   THR    53      51.321  34.390  51.254  1.00  0.00           C
ATOM    825  O   THR    53      52.103  34.704  50.405  1.00  0.00           O
ATOM    826  N   GLN    54      51.427  34.854  52.507  1.00  0.00           N
ATOM    827  H   GLN    54      50.795  34.529  53.224  1.00  0.00           H
ATOM    828  CA  GLN    54      52.628  35.642  52.969  1.00  0.00           C
ATOM    829  HA  GLN    54      53.031  36.191  52.118  1.00  0.00           H
ATOM    830  CB  GLN    54      52.236  36.702  53.997  1.00  0.00           C
ATOM    831  HB2 GLN    54      51.328  37.194  53.650  1.00  0.00           H
ATOM    832  HB3 GLN    54      51.916  36.202  54.911  1.00  0.00           H
ATOM    833  CG  GLN    54      53.341  37.701  54.232  1.00  0.00           C
ATOM    834  HG2 GLN    54      54.151  37.313  54.849  1.00  0.00           H
ATOM    835  HG3 GLN    54      53.909  37.964  53.339  1.00  0.00           H
ATOM    836  CD  GLN    54      52.821  39.069  54.775  1.00  0.00           C
ATOM    837  OE1 GLN    54      51.647  39.434  54.611  1.00  0.00           O
ATOM    838  NE2 GLN    54      53.643  39.789  55.517  1.00  0.00           N
ATOM    839 HE21 GLN    54      54.540  39.361  55.696  1.00  0.00           H
ATOM    840 HE22 GLN    54      53.338  40.659  55.929  1.00  0.00           H
ATOM    841  C   GLN    54      53.692  34.671  53.407  1.00  0.00           C
ATOM    842  O   GLN    54      54.896  34.944  53.416  1.00  0.00           O
ATOM    843  N   GLY    55      53.327  33.430  53.703  1.00  0.00           N
ATOM    844  H   GLY    55      52.329  33.276  53.693  1.00  0.00           H
ATOM    845  CA  GLY    55      54.267  32.349  53.865  1.00  0.00           C
ATOM    846  HA2 GLY    55      54.198  31.699  52.993  1.00  0.00           H
ATOM    847  HA3 GLY    55      55.247  32.821  53.930  1.00  0.00           H
ATOM    848  C   GLY    55      54.086  31.464  55.097  1.00  0.00           C
ATOM    849  O   GLY    55      54.427  30.306  54.984  1.00  0.00           O
ATOM    850  N   ALA    56      53.478  31.962  56.180  1.00  0.00           N
ATOM    851  H   ALA    56      53.168  32.923  56.176  1.00  0.00           H
ATOM    852  CA  ALA    56      53.421  31.320  57.457  1.00  0.00           C
ATOM    853  HA  ALA    56      54.342  30.741  57.525  1.00  0.00           H
ATOM    854  CB  ALA    56      53.400  32.348  58.672  1.00  0.00           C
ATOM    855  HB1 ALA    56      53.564  31.879  59.643  1.00  0.00           H
ATOM    856  HB2 ALA    56      54.118  33.156  58.527  1.00  0.00           H
ATOM    857  HB3 ALA    56      52.423  32.829  58.667  1.00  0.00           H
ATOM    858  C   ALA    56      52.309  30.344  57.462  1.00  0.00           C
ATOM    859  O   ALA    56      51.276  30.519  56.884  1.00  0.00           O
ATOM    860  N   LEU    57      52.473  29.278  58.281  1.00  0.00           N
ATOM    861  H   LEU    57      53.312  29.249  58.841  1.00  0.00           H
ATOM    862  CA  LEU    57      51.534  28.188  58.479  1.00  0.00           C
ATOM    863  HA  LEU    57      50.948  28.093  57.565  1.00  0.00           H
ATOM    864  CB  LEU    57      52.413  26.887  58.617  1.00  0.00           C
ATOM    865  HB2 LEU    57      52.938  26.926  59.572  1.00  0.00           H
ATOM    866  HB3 LEU    57      51.678  26.084  58.676  1.00  0.00           H
ATOM    867  CG  LEU    57      53.526  26.618  57.526  1.00  0.00           C
ATOM    868  HG  LEU    57      54.161  27.473  57.293  1.00  0.00           H
ATOM    869  CD1 LEU    57      54.534  25.609  58.225  1.00  0.00           C
ATOM    870 HD11 LEU    57      54.800  25.953  59.225  1.00  0.00           H
ATOM    871 HD12 LEU    57      54.034  24.646  58.334  1.00  0.00           H
ATOM    872 HD13 LEU    57      55.464  25.371  57.707  1.00  0.00           H
ATOM    873  CD2 LEU    57      52.888  26.098  56.246  1.00  0.00           C
ATOM    874 HD21 LEU    57      52.098  26.801  55.976  1.00  0.00           H
ATOM    875 HD22 LEU    57      53.675  26.338  55.531  1.00  0.00           H
ATOM    876 HD23 LEU    57      52.632  25.055  56.429  1.00  0.00           H
ATOM    877  C   LEU    57      50.451  28.649  59.485  1.00  0.00           C
ATOM    878  O   LEU    57      50.592  29.541  60.321  1.00  0.00           O
ATOM    879  N   LEU    58      49.431  27.860  59.427  1.00  0.00           N
ATOM    880  H   LEU    58      49.443  27.185  58.677  1.00  0.00           H
ATOM    881  CA  LEU    58      48.307  27.937  60.297  1.00  0.00           C
ATOM    882  HA  LEU    58      47.956  28.962  60.177  1.00  0.00           H
ATOM    883  CB  LEU    58      47.198  26.914  59.900  1.00  0.00           C
ATOM    884  HB2 LEU    58      47.578  25.927  59.638  1.00  0.00           H
ATOM    885  HB3 LEU    58      46.573  26.787  60.784  1.00  0.00           H
ATOM    886  CG  LEU    58      46.421  27.401  58.666  1.00  0.00           C
ATOM    887  HG  LEU    58      47.121  27.845  57.959  1.00  0.00           H
ATOM    888  CD1 LEU    58      45.555  26.307  58.007  1.00  0.00           C
ATOM    889 HD11 LEU    58      44.799  25.885  58.668  1.00  0.00           H
ATOM    890 HD12 LEU    58      45.079  26.652  57.090  1.00  0.00           H
ATOM    891 HD13 LEU    58      46.198  25.460  57.771  1.00  0.00           H
ATOM    892  CD2 LEU    58      45.512  28.569  59.016  1.00  0.00           C
ATOM    893 HD21 LEU    58      44.730  28.283  59.721  1.00  0.00           H
ATOM    894 HD22 LEU    58      46.000  29.442  59.448  1.00  0.00           H
ATOM    895 HD23 LEU    58      45.038  28.861  58.079  1.00  0.00           H
ATOM    896  C   LEU    58      48.851  27.769  61.719  1.00  0.00           C
ATOM    897  O   LEU    58      49.597  26.796  61.951  1.00  0.00           O
ATOM    898  N   ASN    59      48.686  28.749  62.660  1.00  0.00           N
ATOM    899  H   ASN    59      48.230  29.576  62.304  1.00  0.00           H
ATOM    900  CA  ASN    59      49.310  28.678  64.027  1.00  0.00           C
ATOM    901  HA  ASN    59      49.234  29.705  64.384  1.00  0.00           H
ATOM    902  CB  ASN    59      48.548  27.590  64.935  1.00  0.00           C
ATOM    903  HB2 ASN    59      47.624  27.211  64.498  1.00  0.00           H
ATOM    904  HB3 ASN    59      49.147  26.680  64.943  1.00  0.00           H
ATOM    905  CG  ASN    59      48.398  28.105  66.376  1.00  0.00           C
ATOM    906  OD1 ASN    59      47.307  28.462  66.792  1.00  0.00           O
ATOM    907  ND2 ASN    59      49.485  28.179  67.137  1.00  0.00           N
ATOM    908 HD21 ASN    59      49.340  28.432  68.104  1.00  0.00           H
ATOM    909 HD22 ASN    59      50.392  28.127  66.696  1.00  0.00           H
ATOM    910  C   ASN    59      50.852  28.695  64.138  1.00  0.00           C
ATOM    911  O   ASN    59      51.393  28.768  65.259  1.00  0.00           O
ATOM    912  N   ASP    60      51.589  28.758  63.049  1.00  0.00           N
ATOM    913  H   ASP    60      51.105  28.756  62.163  1.00  0.00           H
ATOM    914  CA  ASP    60      53.036  29.054  63.026  1.00  0.00           C
ATOM    915  HA  ASP    60      53.490  28.343  63.716  1.00  0.00           H
ATOM    916  CB  ASP    60      53.595  28.697  61.653  1.00  0.00           C
ATOM    917  HB2 ASP    60      53.157  27.714  61.480  1.00  0.00           H
ATOM    918  HB3 ASP    60      53.310  29.429  60.897  1.00  0.00           H
ATOM    919  CG  ASP    60      55.051  28.651  61.404  1.00  0.00           C
ATOM    920  OD1 ASP    60      55.354  28.338  60.215  1.00  0.00           O
ATOM    921  OD2 ASP    60      55.795  28.871  62.374  1.00  0.00           O
ATOM    922  C   ASP    60      53.421  30.459  63.507  1.00  0.00           C
ATOM    923  O   ASP    60      52.800  31.456  63.106  1.00  0.00           O
ATOM    924  N   LYS    61      54.506  30.494  64.346  1.00  0.00           N
ATOM    925  H   LYS    61      54.965  29.661  64.682  1.00  0.00           H
ATOM    926  CA  LYS    61      55.013  31.776  64.884  1.00  0.00           C
ATOM    927  HA  LYS    61      54.202  32.496  65.006  1.00  0.00           H
ATOM    928  CB  LYS    61      55.609  31.575  66.301  1.00  0.00           C
ATOM    929  HB2 LYS    61      55.845  32.575  66.664  1.00  0.00           H
ATOM    930  HB3 LYS    61      54.779  31.160  66.874  1.00  0.00           H
ATOM    931  CG  LYS    61      56.830  30.619  66.301  1.00  0.00           C
ATOM    932  HG2 LYS    61      56.630  29.693  65.761  1.00  0.00           H
ATOM    933  HG3 LYS    61      57.580  31.117  65.688  1.00  0.00           H
ATOM    934  CD  LYS    61      57.381  30.287  67.740  1.00  0.00           C
ATOM    935  HD2 LYS    61      58.255  29.642  67.658  1.00  0.00           H
ATOM    936  HD3 LYS    61      57.623  31.263  68.162  1.00  0.00           H
ATOM    937  CE  LYS    61      56.458  29.630  68.738  1.00  0.00           C
ATOM    938  HE2 LYS    61      57.049  29.618  69.654  1.00  0.00           H
ATOM    939  HE3 LYS    61      55.498  30.144  68.775  1.00  0.00           H
ATOM    940  NZ  LYS    61      56.102  28.315  68.236  1.00  0.00           N
ATOM    941  HZ1 LYS    61      56.968  27.808  68.127  1.00  0.00           H
ATOM    942  HZ2 LYS    61      55.419  27.816  68.788  1.00  0.00           H
ATOM    943  HZ3 LYS    61      55.660  28.374  67.329  1.00  0.00           H
ATOM    944  C   LYS    61      55.982  32.539  63.964  1.00  0.00           C
ATOM    945  O   LYS    61      56.445  33.606  64.295  1.00  0.00           O
ATOM    946  N   HIP    62      56.431  31.863  62.849  1.00  0.00           N
ATOM    947  H   HIP    62      56.093  30.924  62.699  1.00  0.00           H
ATOM    948  CA  HIP    62      57.153  32.607  61.850  1.00  0.00           C
ATOM    949  HA  HIP    62      58.109  32.978  62.220  1.00  0.00           H
ATOM    950  CB  HIP    62      57.472  31.722  60.693  1.00  0.00           C
ATOM    951  HB2 HIP    62      56.593  31.179  60.347  1.00  0.00           H
ATOM    952  HB3 HIP    62      57.793  32.326  59.845  1.00  0.00           H
ATOM    953  CG  HIP    62      58.545  30.727  60.930  1.00  0.00           C
ATOM    954  ND1 HIP    62      58.461  29.523  61.620  1.00  0.00           N
ATOM    955  HD1 HIP    62      57.572  29.225  61.997  1.00  0.00           H
ATOM    956  CE1 HIP    62      59.529  28.739  61.424  1.00  0.00           C
ATOM    957  HE1 HIP    62      59.675  27.733  61.789  1.00  0.00           H
ATOM    958  NE2 HIP    62      60.388  29.483  60.760  1.00  0.00           N
ATOM    959  HE2 HIP    62      61.259  29.149  60.375  1.00  0.00           H
ATOM    960  CD2 HIP    62      59.778  30.654  60.273  1.00  0.00           C
ATOM    961  HD2 HIP    62      60.234  31.297  59.535  1.00  0.00           H
ATOM    962  C   HIP    62      56.257  33.779  61.227  1.00  0.00           C
ATOM    963  O   HIP    62      55.055  33.649  61.032  1.00  0.00           O
ATOM    964  N   SER    63      56.893  34.911  60.865  1.00  0.00           N
ATOM    965  H   SER    63      57.881  34.948  61.066  1.00  0.00           H
ATOM    966  CA  SER    63      56.288  36.130  60.323  1.00  0.00           C
ATOM    967  HA  SER    63      55.281  36.070  60.734  1.00  0.00           H
ATOM    968  CB  SER    63      56.780  37.379  60.966  1.00  0.00           C
ATOM    969  HB2 SER    63      56.253  38.223  60.520  1.00  0.00           H
ATOM    970  HB3 SER    63      56.525  37.376  62.026  1.00  0.00           H
ATOM    971  OG  SER    63      58.187  37.512  60.632  1.00  0.00           O
ATOM    972  HG  SER    63      58.608  37.657  61.483  1.00  0.00           H
ATOM    973  C   SER    63      56.156  36.279  58.782  1.00  0.00           C
ATOM    974  O   SER    63      55.001  36.417  58.398  1.00  0.00           O
ATOM    975  N   ASN    64      57.292  36.216  58.024  1.00  0.00           N
ATOM    976  H   ASN    64      58.165  36.144  58.526  1.00  0.00           H
ATOM    977  CA  ASN    64      57.472  36.771  56.750  1.00  0.00           C
ATOM    978  HA  ASN    64      58.551  36.726  56.599  1.00  0.00           H
ATOM    979  CB  ASN    64      56.815  35.839  55.676  1.00  0.00           C
ATOM    980  HB2 ASN    64      55.728  35.912  55.639  1.00  0.00           H
ATOM    981  HB3 ASN    64      57.169  36.180  54.703  1.00  0.00           H
ATOM    982  CG  ASN    64      57.110  34.347  55.863  1.00  0.00           C
ATOM    983  OD1 ASN    64      58.189  33.859  55.558  1.00  0.00           O
ATOM    984  ND2 ASN    64      56.193  33.578  56.363  1.00  0.00           N
ATOM    985 HD21 ASN    64      56.355  32.591  56.506  1.00  0.00           H
ATOM    986 HD22 ASN    64      55.330  34.044  56.605  1.00  0.00           H
ATOM    987  C   ASN    64      57.054  38.304  56.802  1.00  0.00           C
ATOM    988  O   ASN    64      56.308  38.803  56.003  1.00  0.00           O
ATOM    989  N   GLY    65      57.518  39.006  57.867  1.00  0.00           N
ATOM    990  H   GLY    65      58.256  38.597  58.421  1.00  0.00           H
ATOM    991  CA  GLY    65      57.177  40.413  58.066  1.00  0.00           C
ATOM    992  HA2 GLY    65      57.866  40.853  58.787  1.00  0.00           H
ATOM    993  HA3 GLY    65      57.181  40.947  57.116  1.00  0.00           H
ATOM    994  C   GLY    65      55.885  40.609  58.761  1.00  0.00           C
ATOM    995  O   GLY    65      55.198  39.692  59.126  1.00  0.00           O
ATOM    996  N   THR    66      55.497  41.913  58.989  1.00  0.00           N
ATOM    997  H   THR    66      56.149  42.654  58.775  1.00  0.00           H
ATOM    998  CA  THR    66      54.080  42.280  59.385  1.00  0.00           C
ATOM    999  HA  THR    66      53.756  41.686  60.241  1.00  0.00           H
ATOM   1000  CB  THR    66      54.127  43.807  59.582  1.00  0.00           C
ATOM   1001  HB  THR    66      54.261  44.380  58.665  1.00  0.00           H
ATOM   1002  CG2 THR    66      52.764  44.263  60.096  1.00  0.00           C
ATOM   1003 HG21 THR    66      52.830  45.337  60.265  1.00  0.00           H
ATOM   1004 HG22 THR    66      51.891  44.075  59.471  1.00  0.00           H
ATOM   1005 HG23 THR    66      52.538  43.798  61.054  1.00  0.00           H
ATOM   1006  OG1 THR    66      54.939  44.184  60.629  1.00  0.00           O
ATOM   1007  HG1 THR    66      55.860  44.062  60.385  1.00  0.00           H
ATOM   1008  C   THR    66      53.145  41.974  58.159  1.00  0.00           C
ATOM   1009  O   THR    66      53.520  42.233  57.029  1.00  0.00           O
ATOM   1010  N   VAL    67      51.925  41.558  58.518  1.00  0.00           N
ATOM   1011  H   VAL    67      51.709  41.584  59.504  1.00  0.00           H
ATOM   1012  CA  VAL    67      50.767  41.485  57.690  1.00  0.00           C
ATOM   1013  HA  VAL    67      50.853  40.661  56.982  1.00  0.00           H
ATOM   1014  CB  VAL    67      49.491  40.991  58.510  1.00  0.00           C
ATOM   1015  HB  VAL    67      49.234  41.704  59.293  1.00  0.00           H
ATOM   1016  CG1 VAL    67      48.250  41.050  57.554  1.00  0.00           C
ATOM   1017 HG11 VAL    67      47.517  40.376  58.000  1.00  0.00           H
ATOM   1018 HG12 VAL    67      47.882  42.061  57.382  1.00  0.00           H
ATOM   1019 HG13 VAL    67      48.573  40.625  56.604  1.00  0.00           H
ATOM   1020  CG2 VAL    67      49.630  39.578  59.076  1.00  0.00           C
ATOM   1021 HG21 VAL    67      49.804  38.889  58.250  1.00  0.00           H
ATOM   1022 HG22 VAL    67      50.581  39.505  59.601  1.00  0.00           H
ATOM   1023 HG23 VAL    67      48.775  39.340  59.709  1.00  0.00           H
ATOM   1024  C   VAL    67      50.432  42.805  56.841  1.00  0.00           C
ATOM   1025  O   VAL    67      50.137  43.861  57.341  1.00  0.00           O
ATOM   1026  N   LYS    68      50.574  42.619  55.550  1.00  0.00           N
ATOM   1027  H   LYS    68      51.165  41.844  55.280  1.00  0.00           H
ATOM   1028  CA  LYS    68      50.349  43.665  54.501  1.00  0.00           C
ATOM   1029  HA  LYS    68      49.512  44.264  54.860  1.00  0.00           H
ATOM   1030  CB  LYS    68      51.580  44.601  54.351  1.00  0.00           C
ATOM   1031  HB2 LYS    68      52.509  44.048  54.208  1.00  0.00           H
ATOM   1032  HB3 LYS    68      51.375  45.152  53.433  1.00  0.00           H
ATOM   1033  CG  LYS    68      51.928  45.599  55.403  1.00  0.00           C
ATOM   1034  HG2 LYS    68      52.097  45.066  56.340  1.00  0.00           H
ATOM   1035  HG3 LYS    68      52.895  46.038  55.162  1.00  0.00           H
ATOM   1036  CD  LYS    68      50.998  46.750  55.564  1.00  0.00           C
ATOM   1037  HD2 LYS    68      50.614  47.125  54.615  1.00  0.00           H
ATOM   1038  HD3 LYS    68      50.218  46.351  56.213  1.00  0.00           H
ATOM   1039  CE  LYS    68      51.717  47.871  56.335  1.00  0.00           C
ATOM   1040  HE2 LYS    68      52.374  47.528  57.134  1.00  0.00           H
ATOM   1041  HE3 LYS    68      52.356  48.390  55.620  1.00  0.00           H
ATOM   1042  NZ  LYS    68      50.759  48.731  56.992  1.00  0.00           N
ATOM   1043  HZ1 LYS    68      51.022  49.706  57.021  1.00  0.00           H
ATOM   1044  HZ2 LYS    68      49.938  48.846  56.415  1.00  0.00           H
ATOM   1045  HZ3 LYS    68      50.510  48.337  57.888  1.00  0.00           H
ATOM   1046  C   LYS    68      49.906  43.057  53.198  1.00  0.00           C
ATOM   1047  O   LYS    68      50.604  42.126  52.816  1.00  0.00           O
ATOM   1048  N   ASP    69      48.939  43.479  52.427  1.00  0.00           N
ATOM   1049  H   ASP    69      48.545  44.396  52.577  1.00  0.00           H
ATOM   1050  CA  ASP    69      48.403  42.771  51.203  1.00  0.00           C
ATOM   1051  HA  ASP    69      48.584  41.713  51.395  1.00  0.00           H
ATOM   1052  CB  ASP    69      46.913  42.892  51.112  1.00  0.00           C
ATOM   1053  HB2 ASP    69      46.603  42.224  50.309  1.00  0.00           H
ATOM   1054  HB3 ASP    69      46.524  42.449  52.029  1.00  0.00           H
ATOM   1055  CG  ASP    69      46.332  44.264  50.834  1.00  0.00           C
ATOM   1056  OD1 ASP    69      45.249  44.259  50.255  1.00  0.00           O
ATOM   1057  OD2 ASP    69      47.087  45.263  51.057  1.00  0.00           O
ATOM   1058  C   ASP    69      49.112  43.033  49.852  1.00  0.00           C
ATOM   1059  O   ASP    69      48.994  42.288  48.925  1.00  0.00           O
ATOM   1060  N   ARG    70      50.006  44.011  49.793  1.00  0.00           N
ATOM   1061  H   ARG    70      50.106  44.656  50.563  1.00  0.00           H
ATOM   1062  CA  ARG    70      51.029  44.073  48.678  1.00  0.00           C
ATOM   1063  HA  ARG    70      50.863  43.216  48.026  1.00  0.00           H
ATOM   1064  CB  ARG    70      50.875  45.385  47.860  1.00  0.00           C
ATOM   1065  HB2 ARG    70      50.811  46.239  48.535  1.00  0.00           H
ATOM   1066  HB3 ARG    70      51.741  45.537  47.215  1.00  0.00           H
ATOM   1067  CG  ARG    70      49.573  45.253  47.017  1.00  0.00           C
ATOM   1068  HG2 ARG    70      49.721  44.330  46.457  1.00  0.00           H
ATOM   1069  HG3 ARG    70      48.706  45.259  47.678  1.00  0.00           H
ATOM   1070  CD  ARG    70      49.364  46.345  45.901  1.00  0.00           C
ATOM   1071  HD2 ARG    70      50.214  46.163  45.244  1.00  0.00           H
ATOM   1072  HD3 ARG    70      48.483  46.117  45.299  1.00  0.00           H
ATOM   1073  NE  ARG    70      49.399  47.735  46.316  1.00  0.00           N
ATOM   1074  HE  ARG    70      50.265  48.241  46.200  1.00  0.00           H
ATOM   1075  CZ  ARG    70      48.463  48.301  46.977  1.00  0.00           C
ATOM   1076  NH1 ARG    70      48.835  49.485  47.490  1.00  0.00           N
ATOM   1077 HH11 ARG    70      49.648  49.882  47.039  1.00  0.00           H
ATOM   1078 HH12 ARG    70      48.141  50.113  47.867  1.00  0.00           H
ATOM   1079  NH2 ARG    70      47.309  47.844  47.290  1.00  0.00           N
ATOM   1080 HH21 ARG    70      47.018  46.939  46.950  1.00  0.00           H
ATOM   1081 HH22 ARG    70      46.925  48.298  48.107  1.00  0.00           H
ATOM   1082  C   ARG    70      52.428  43.837  49.219  1.00  0.00           C
ATOM   1083  O   ARG    70      53.380  44.422  48.795  1.00  0.00           O
ATOM   1084  N   SER    71      52.516  43.069  50.307  1.00  0.00           N
ATOM   1085  H   SER    71      51.667  42.576  50.544  1.00  0.00           H
ATOM   1086  CA  SER    71      53.814  42.608  50.947  1.00  0.00           C
ATOM   1087  HA  SER    71      54.236  43.490  51.428  1.00  0.00           H
ATOM   1088  CB  SER    71      53.587  41.733  52.161  1.00  0.00           C
ATOM   1089  HB2 SER    71      53.215  42.298  53.015  1.00  0.00           H
ATOM   1090  HB3 SER    71      52.809  40.985  52.009  1.00  0.00           H
ATOM   1091  OG  SER    71      54.782  41.083  52.472  1.00  0.00           O
ATOM   1092  HG  SER    71      54.857  41.117  53.428  1.00  0.00           H
ATOM   1093  C   SER    71      54.748  42.134  49.822  1.00  0.00           C
ATOM   1094  O   SER    71      54.308  41.274  49.085  1.00  0.00           O
ATOM   1095  N   PRO    72      56.093  42.454  49.898  1.00  0.00           N
ATOM   1096  CD  PRO    72      56.718  43.348  50.844  1.00  0.00           C
ATOM   1097  HD2 PRO    72      56.479  43.104  51.878  1.00  0.00           H
ATOM   1098  HD3 PRO    72      56.579  44.391  50.556  1.00  0.00           H
ATOM   1099  CG  PRO    72      58.213  43.175  50.566  1.00  0.00           C
ATOM   1100  HG2 PRO    72      58.596  42.423  51.256  1.00  0.00           H
ATOM   1101  HG3 PRO    72      58.778  44.107  50.603  1.00  0.00           H
ATOM   1102  CB  PRO    72      58.256  42.698  49.075  1.00  0.00           C
ATOM   1103  HB2 PRO    72      59.228  42.279  48.814  1.00  0.00           H
ATOM   1104  HB3 PRO    72      58.173  43.594  48.460  1.00  0.00           H
ATOM   1105  CA  PRO    72      56.960  41.911  48.951  1.00  0.00           C
ATOM   1106  HA  PRO    72      56.540  41.962  47.946  1.00  0.00           H
ATOM   1107  C   PRO    72      57.282  40.482  49.070  1.00  0.00           C
ATOM   1108  O   PRO    72      57.670  39.782  48.156  1.00  0.00           O
ATOM   1109  N   HID    73      57.164  40.087  50.367  1.00  0.00           N
ATOM   1110  H   HID    73      56.894  40.737  51.092  1.00  0.00           H
ATOM   1111  CA  HID    73      57.175  38.670  50.796  1.00  0.00           C
ATOM   1112  HA  HID    73      58.106  38.237  50.433  1.00  0.00           H
ATOM   1113  CB  HID    73      57.093  38.581  52.338  1.00  0.00           C
ATOM   1114  HB2 HID    73      56.067  38.787  52.639  1.00  0.00           H
ATOM   1115  HB3 HID    73      57.412  37.619  52.740  1.00  0.00           H
ATOM   1116  CG  HID    73      58.064  39.581  53.048  1.00  0.00           C
ATOM   1117  ND1 HID    73      57.727  40.498  54.006  1.00  0.00           N
ATOM   1118  HD1 HID    73      56.880  40.618  54.543  1.00  0.00           H
ATOM   1119  CE1 HID    73      58.861  41.153  54.313  1.00  0.00           C
ATOM   1120  HE1 HID    73      59.000  41.993  54.979  1.00  0.00           H
ATOM   1121  NE2 HID    73      59.920  40.719  53.598  1.00  0.00           N
ATOM   1122  CD2 HID    73      59.451  39.687  52.794  1.00  0.00           C
ATOM   1123  HD2 HID    73      60.066  39.140  52.095  1.00  0.00           H
ATOM   1124  C   HID    73      56.086  37.759  50.206  1.00  0.00           C
ATOM   1125  O   HID    73      56.119  36.512  50.363  1.00  0.00           O
ATOM   1126  N   ARG    74      54.974  38.354  49.706  1.00  0.00           N
ATOM   1127  H   ARG    74      55.008  39.360  49.628  1.00  0.00           H
ATOM   1128  CA  ARG    74      53.660  37.665  49.372  1.00  0.00           C
ATOM   1129  HA  ARG    74      53.397  36.935  50.137  1.00  0.00           H
ATOM   1130  CB  ARG    74      52.615  38.786  49.238  1.00  0.00           C
ATOM   1131  HB2 ARG    74      52.777  39.364  50.148  1.00  0.00           H
ATOM   1132  HB3 ARG    74      52.798  39.340  48.317  1.00  0.00           H
ATOM   1133  CG  ARG    74      51.163  38.227  49.222  1.00  0.00           C
ATOM   1134  HG2 ARG    74      50.837  37.810  48.268  1.00  0.00           H
ATOM   1135  HG3 ARG    74      51.105  37.542  50.067  1.00  0.00           H
ATOM   1136  CD  ARG    74      50.156  39.300  49.503  1.00  0.00           C
ATOM   1137  HD2 ARG    74      50.423  39.922  50.356  1.00  0.00           H
ATOM   1138  HD3 ARG    74      50.046  39.949  48.634  1.00  0.00           H
ATOM   1139  NE  ARG    74      48.827  38.757  49.875  1.00  0.00           N
ATOM   1140  HE  ARG    74      48.791  38.081  50.625  1.00  0.00           H
ATOM   1141  CZ  ARG    74      47.657  38.988  49.296  1.00  0.00           C
ATOM   1142  NH1 ARG    74      46.625  38.441  49.724  1.00  0.00           N
ATOM   1143 HH11 ARG    74      46.694  37.918  50.585  1.00  0.00           H
ATOM   1144 HH12 ARG    74      45.784  38.321  49.178  1.00  0.00           H
ATOM   1145  NH2 ARG    74      47.505  39.799  48.272  1.00  0.00           N
ATOM   1146 HH21 ARG    74      48.219  40.467  48.018  1.00  0.00           H
ATOM   1147 HH22 ARG    74      46.555  40.007  47.999  1.00  0.00           H
ATOM   1148  C   ARG    74      53.832  36.825  48.074  1.00  0.00           C
ATOM   1149  O   ARG    74      54.533  37.248  47.180  1.00  0.00           O
ATOM   1150  N   THR    75      53.251  35.641  48.070  1.00  0.00           N
ATOM   1151  H   THR    75      52.554  35.422  48.768  1.00  0.00           H
ATOM   1152  CA  THR    75      53.673  34.592  47.047  1.00  0.00           C
ATOM   1153  HA  THR    75      54.138  35.043  46.170  1.00  0.00           H
ATOM   1154  CB  THR    75      54.642  33.620  47.793  1.00  0.00           C
ATOM   1155  HB  THR    75      54.219  33.280  48.738  1.00  0.00           H
ATOM   1156  CG2 THR    75      55.093  32.520  46.919  1.00  0.00           C
ATOM   1157 HG21 THR    75      54.294  31.887  46.531  1.00  0.00           H
ATOM   1158 HG22 THR    75      55.520  32.876  45.982  1.00  0.00           H
ATOM   1159 HG23 THR    75      55.781  31.889  47.482  1.00  0.00           H
ATOM   1160  OG1 THR    75      55.867  34.246  48.135  1.00  0.00           O
ATOM   1161  HG1 THR    75      55.767  34.994  48.728  1.00  0.00           H
ATOM   1162  C   THR    75      52.420  33.825  46.689  1.00  0.00           C
ATOM   1163  O   THR    75      51.580  33.428  47.524  1.00  0.00           O
ATOM   1164  N   LEU    76      52.271  33.571  45.377  1.00  0.00           N
ATOM   1165  H   LEU    76      53.028  33.770  44.739  1.00  0.00           H
ATOM   1166  CA  LEU    76      51.155  32.794  44.798  1.00  0.00           C
ATOM   1167  HA  LEU    76      50.197  32.924  45.302  1.00  0.00           H
ATOM   1168  CB  LEU    76      50.837  33.424  43.410  1.00  0.00           C
ATOM   1169  HB2 LEU    76      50.559  34.470  43.532  1.00  0.00           H
ATOM   1170  HB3 LEU    76      51.712  33.519  42.767  1.00  0.00           H
ATOM   1171  CG  LEU    76      49.753  32.698  42.575  1.00  0.00           C
ATOM   1172  HG  LEU    76      50.063  31.659  42.466  1.00  0.00           H
ATOM   1173  CD1 LEU    76      48.410  32.863  43.251  1.00  0.00           C
ATOM   1174 HD11 LEU    76      48.114  33.909  43.169  1.00  0.00           H
ATOM   1175 HD12 LEU    76      47.768  32.226  42.643  1.00  0.00           H
ATOM   1176 HD13 LEU    76      48.340  32.422  44.245  1.00  0.00           H
ATOM   1177  CD2 LEU    76      49.656  33.290  41.150  1.00  0.00           C
ATOM   1178 HD21 LEU    76      49.729  34.373  41.249  1.00  0.00           H
ATOM   1179 HD22 LEU    76      50.488  32.884  40.575  1.00  0.00           H
ATOM   1180 HD23 LEU    76      48.795  32.905  40.602  1.00  0.00           H
ATOM   1181  C   LEU    76      51.639  31.378  44.705  1.00  0.00           C
ATOM   1182  O   LEU    76      52.882  31.145  44.490  1.00  0.00           O
ATOM   1183  N   MET    77      50.660  30.461  44.818  1.00  0.00           N
ATOM   1184  H   MET    77      49.771  30.693  45.237  1.00  0.00           H
ATOM   1185  CA  MET    77      50.803  29.017  44.876  1.00  0.00           C
ATOM   1186  HA  MET    77      51.627  28.642  44.268  1.00  0.00           H
ATOM   1187  CB  MET    77      50.963  28.717  46.377  1.00  0.00           C
ATOM   1188  HB2 MET    77      50.210  29.122  47.054  1.00  0.00           H
ATOM   1189  HB3 MET    77      51.015  27.632  46.473  1.00  0.00           H
ATOM   1190  CG  MET    77      52.229  29.314  46.931  1.00  0.00           C
ATOM   1191  HG2 MET    77      53.029  29.196  46.199  1.00  0.00           H
ATOM   1192  HG3 MET    77      52.095  30.330  47.303  1.00  0.00           H
ATOM   1193  SD  MET    77      52.889  28.298  48.313  1.00  0.00           S
ATOM   1194  CE  MET    77      53.321  26.775  47.480  1.00  0.00           C
ATOM   1195  HE1 MET    77      53.823  26.010  48.071  1.00  0.00           H
ATOM   1196  HE2 MET    77      52.492  26.269  46.984  1.00  0.00           H
ATOM   1197  HE3 MET    77      54.046  27.039  46.709  1.00  0.00           H
ATOM   1198  C   MET    77      49.527  28.348  44.375  1.00  0.00           C
ATOM   1199  O   MET    77      48.510  29.058  44.095  1.00  0.00           O
ATOM   1200  N   SER    78      49.550  27.027  44.295  1.00  0.00           N
ATOM   1201  H   SER    78      50.463  26.607  44.402  1.00  0.00           H
ATOM   1202  CA  SER    78      48.275  26.212  43.992  1.00  0.00           C
ATOM   1203  HA  SER    78      47.449  26.774  44.429  1.00  0.00           H
ATOM   1204  CB  SER    78      48.014  26.268  42.469  1.00  0.00           C
ATOM   1205  HB2 SER    78      46.996  25.980  42.207  1.00  0.00           H
ATOM   1206  HB3 SER    78      48.076  27.313  42.162  1.00  0.00           H
ATOM   1207  OG  SER    78      48.906  25.448  41.718  1.00  0.00           O
ATOM   1208  HG  SER    78      49.578  26.028  41.355  1.00  0.00           H
ATOM   1209  C   SER    78      48.287  24.768  44.489  1.00  0.00           C
ATOM   1210  O   SER    78      49.189  23.994  44.084  1.00  0.00           O
ATOM   1211  N   CYS    79      47.428  24.310  45.335  1.00  0.00           N
ATOM   1212  H   CYS    79      46.645  24.906  45.564  1.00  0.00           H
ATOM   1213  CA  CYS    79      47.108  22.925  45.596  1.00  0.00           C
ATOM   1214  HA  CYS    79      48.018  22.336  45.470  1.00  0.00           H
ATOM   1215  CB  CYS    79      46.763  22.664  47.060  1.00  0.00           C
ATOM   1216  HB2 CYS    79      46.680  21.592  47.245  1.00  0.00           H
ATOM   1217  HB3 CYS    79      47.594  22.961  47.701  1.00  0.00           H
ATOM   1218  SG  CYS    79      45.204  23.440  47.585  1.00  0.00           S
ATOM   1219  HG  CYS    79      44.419  22.383  47.807  1.00  0.00           H
ATOM   1220  C   CYS    79      46.071  22.315  44.604  1.00  0.00           C
ATOM   1221  O   CYS    79      45.556  22.996  43.690  1.00  0.00           O
ATOM   1222  N   PRO    80      45.978  20.931  44.471  1.00  0.00           N
ATOM   1223  CD  PRO    80      47.002  19.939  44.733  1.00  0.00           C
ATOM   1224  HD2 PRO    80      46.994  19.562  45.755  1.00  0.00           H
ATOM   1225  HD3 PRO    80      47.976  20.372  44.503  1.00  0.00           H
ATOM   1226  CG  PRO    80      46.669  18.764  43.867  1.00  0.00           C
ATOM   1227  HG2 PRO    80      46.992  17.856  44.375  1.00  0.00           H
ATOM   1228  HG3 PRO    80      46.936  18.793  42.811  1.00  0.00           H
ATOM   1229  CB  PRO    80      45.133  18.849  43.976  1.00  0.00           C
ATOM   1230  HB2 PRO    80      44.871  18.565  44.996  1.00  0.00           H
ATOM   1231  HB3 PRO    80      44.719  18.242  43.170  1.00  0.00           H
ATOM   1232  CA  PRO    80      44.864  20.312  43.862  1.00  0.00           C
ATOM   1233  HA  PRO    80      44.957  20.675  42.838  1.00  0.00           H
ATOM   1234  C   PRO    80      43.611  20.868  44.572  1.00  0.00           C
ATOM   1235  O   PRO    80      43.620  21.214  45.718  1.00  0.00           O
ATOM   1236  N   VAL    81      42.525  20.859  43.847  1.00  0.00           N
ATOM   1237  H   VAL    81      42.615  20.737  42.849  1.00  0.00           H
ATOM   1238  CA  VAL    81      41.232  21.290  44.442  1.00  0.00           C
ATOM   1239  HA  VAL    81      41.396  22.251  44.929  1.00  0.00           H
ATOM   1240  CB  VAL    81      40.219  21.507  43.303  1.00  0.00           C
ATOM   1241  HB  VAL    81      40.669  22.252  42.648  1.00  0.00           H
ATOM   1242  CG1 VAL    81      39.753  20.239  42.533  1.00  0.00           C
ATOM   1243 HG11 VAL    81      40.544  19.651  42.066  1.00  0.00           H
ATOM   1244 HG12 VAL    81      39.132  19.588  43.148  1.00  0.00           H
ATOM   1245 HG13 VAL    81      39.166  20.700  41.738  1.00  0.00           H
ATOM   1246  CG2 VAL    81      38.986  22.282  43.728  1.00  0.00           C
ATOM   1247 HG21 VAL    81      39.234  23.337  43.844  1.00  0.00           H
ATOM   1248 HG22 VAL    81      38.105  22.043  43.133  1.00  0.00           H
ATOM   1249 HG23 VAL    81      38.635  22.009  44.724  1.00  0.00           H
ATOM   1250  C   VAL    81      40.742  20.319  45.497  1.00  0.00           C
ATOM   1251  O   VAL    81      40.571  19.214  45.173  1.00  0.00           O
ATOM   1252  N   GLY    82      40.488  20.802  46.734  1.00  0.00           N
ATOM   1253  H   GLY    82      40.911  21.683  46.986  1.00  0.00           H
ATOM   1254  CA  GLY    82      39.929  19.897  47.761  1.00  0.00           C
ATOM   1255  HA2 GLY    82      39.176  20.458  48.313  1.00  0.00           H
ATOM   1256  HA3 GLY    82      39.276  19.172  47.272  1.00  0.00           H
ATOM   1257  C   GLY    82      40.961  19.086  48.688  1.00  0.00           C
ATOM   1258  O   GLY    82      40.551  18.300  49.590  1.00  0.00           O
ATOM   1259  N   GLU    83      42.227  19.424  48.479  1.00  0.00           N
ATOM   1260  H   GLU    83      42.399  20.261  47.940  1.00  0.00           H
ATOM   1261  CA  GLU    83      43.266  19.061  49.455  1.00  0.00           C
ATOM   1262  HA  GLU    83      42.837  18.329  50.140  1.00  0.00           H
ATOM   1263  CB  GLU    83      44.477  18.489  48.610  1.00  0.00           C
ATOM   1264  HB2 GLU    83      44.662  19.174  47.781  1.00  0.00           H
ATOM   1265  HB3 GLU    83      45.334  18.569  49.278  1.00  0.00           H
ATOM   1266  CG  GLU    83      44.354  17.006  48.170  1.00  0.00           C
ATOM   1267  HG2 GLU    83      43.406  16.831  47.661  1.00  0.00           H
ATOM   1268  HG3 GLU    83      45.140  16.814  47.439  1.00  0.00           H
ATOM   1269  CD  GLU    83      44.586  16.194  49.450  1.00  0.00           C
ATOM   1270  OE1 GLU    83      43.640  15.924  50.220  1.00  0.00           O
ATOM   1271  OE2 GLU    83      45.742  15.800  49.785  1.00  0.00           O
ATOM   1272  C   GLU    83      43.746  20.250  50.218  1.00  0.00           C
ATOM   1273  O   GLU    83      43.758  21.403  49.731  1.00  0.00           O
ATOM   1274  N   ALA    84      44.082  20.088  51.516  1.00  0.00           N
ATOM   1275  H   ALA    84      43.847  19.174  51.876  1.00  0.00           H
ATOM   1276  CA  ALA    84      44.545  21.173  52.424  1.00  0.00           C
ATOM   1277  HA  ALA    84      43.826  21.991  52.385  1.00  0.00           H
ATOM   1278  CB  ALA    84      44.537  20.671  53.868  1.00  0.00           C
ATOM   1279  HB1 ALA    84      44.903  19.652  54.007  1.00  0.00           H
ATOM   1280  HB2 ALA    84      45.100  21.352  54.507  1.00  0.00           H
ATOM   1281  HB3 ALA    84      43.518  20.534  54.225  1.00  0.00           H
ATOM   1282  C   ALA    84      45.909  21.733  51.902  1.00  0.00           C
ATOM   1283  O   ALA    84      46.856  20.928  51.932  1.00  0.00           O
ATOM   1284  N   PRO    85      45.968  23.088  51.600  1.00  0.00           N
ATOM   1285  CD  PRO    85      44.926  24.040  51.741  1.00  0.00           C
ATOM   1286  HD2 PRO    85      44.570  23.903  52.762  1.00  0.00           H
ATOM   1287  HD3 PRO    85      44.058  23.842  51.110  1.00  0.00           H
ATOM   1288  CG  PRO    85      45.560  25.434  51.419  1.00  0.00           C
ATOM   1289  HG2 PRO    85      45.817  25.911  52.365  1.00  0.00           H
ATOM   1290  HG3 PRO    85      44.779  26.022  50.939  1.00  0.00           H
ATOM   1291  CB  PRO    85      46.740  25.019  50.625  1.00  0.00           C
ATOM   1292  HB2 PRO    85      47.542  25.695  50.921  1.00  0.00           H
ATOM   1293  HB3 PRO    85      46.560  25.087  49.551  1.00  0.00           H
ATOM   1294  CA  PRO    85      47.140  23.632  50.961  1.00  0.00           C
ATOM   1295  HA  PRO    85      47.266  23.035  50.057  1.00  0.00           H
ATOM   1296  C   PRO    85      48.404  23.480  51.834  1.00  0.00           C
ATOM   1297  O   PRO    85      48.838  24.431  52.596  1.00  0.00           O
ATOM   1298  N   SER    86      49.214  22.459  51.669  1.00  0.00           N
ATOM   1299  H   SER    86      48.982  21.752  50.986  1.00  0.00           H
ATOM   1300  CA  SER    86      50.484  22.320  52.315  1.00  0.00           C
ATOM   1301  HA  SER    86      50.580  22.839  53.269  1.00  0.00           H
ATOM   1302  CB  SER    86      50.642  20.892  52.716  1.00  0.00           C
ATOM   1303  HB2 SER    86      51.508  20.744  53.361  1.00  0.00           H
ATOM   1304  HB3 SER    86      49.859  20.603  53.418  1.00  0.00           H
ATOM   1305  OG  SER    86      50.606  19.982  51.614  1.00  0.00           O
ATOM   1306  HG  SER    86      50.394  19.137  52.018  1.00  0.00           H
ATOM   1307  C   SER    86      51.691  22.749  51.453  1.00  0.00           C
ATOM   1308  O   SER    86      51.749  22.842  50.252  1.00  0.00           O
ATOM   1309  N   PRO    87      52.882  23.029  52.041  1.00  0.00           N
ATOM   1310  CD  PRO    87      53.080  23.214  53.440  1.00  0.00           C
ATOM   1311  HD2 PRO    87      53.211  22.248  53.926  1.00  0.00           H
ATOM   1312  HD3 PRO    87      52.366  23.863  53.946  1.00  0.00           H
ATOM   1313  CG  PRO    87      54.421  23.888  53.673  1.00  0.00           C
ATOM   1314  HG2 PRO    87      54.899  23.652  54.623  1.00  0.00           H
ATOM   1315  HG3 PRO    87      54.357  24.949  53.428  1.00  0.00           H
ATOM   1316  CB  PRO    87      55.173  23.141  52.559  1.00  0.00           C
ATOM   1317  HB2 PRO    87      55.498  22.209  53.022  1.00  0.00           H
ATOM   1318  HB3 PRO    87      55.980  23.809  52.261  1.00  0.00           H
ATOM   1319  CA  PRO    87      54.208  22.973  51.410  1.00  0.00           C
ATOM   1320  HA  PRO    87      54.267  23.856  50.773  1.00  0.00           H
ATOM   1321  C   PRO    87      54.521  21.732  50.584  1.00  0.00           C
ATOM   1322  O   PRO    87      55.547  21.639  49.956  1.00  0.00           O
ATOM   1323  N   TYR    88      53.714  20.704  50.698  1.00  0.00           N
ATOM   1324  H   TYR    88      53.098  20.705  51.500  1.00  0.00           H
ATOM   1325  CA  TYR    88      53.925  19.359  50.226  1.00  0.00           C
ATOM   1326  HA  TYR    88      54.947  19.323  49.846  1.00  0.00           H
ATOM   1327  CB  TYR    88      53.929  18.356  51.415  1.00  0.00           C
ATOM   1328  HB2 TYR    88      52.904  18.132  51.711  1.00  0.00           H
ATOM   1329  HB3 TYR    88      54.429  17.440  51.099  1.00  0.00           H
ATOM   1330  CG  TYR    88      54.752  18.652  52.696  1.00  0.00           C
ATOM   1331  CD1 TYR    88      56.127  18.886  52.599  1.00  0.00           C
ATOM   1332  HD1 TYR    88      56.641  18.938  51.650  1.00  0.00           H
ATOM   1333  CE1 TYR    88      56.873  19.144  53.798  1.00  0.00           C
ATOM   1334  HE1 TYR    88      57.914  19.367  53.614  1.00  0.00           H
ATOM   1335  CZ  TYR    88      56.342  19.200  55.091  1.00  0.00           C
ATOM   1336  OH  TYR    88      57.161  19.371  56.206  1.00  0.00           O
ATOM   1337  HH  TYR    88      58.108  19.409  56.058  1.00  0.00           H
ATOM   1338  CE2 TYR    88      55.005  18.794  55.163  1.00  0.00           C
ATOM   1339  HE2 TYR    88      54.565  18.683  56.143  1.00  0.00           H
ATOM   1340  CD2 TYR    88      54.217  18.534  54.003  1.00  0.00           C
ATOM   1341  HD2 TYR    88      53.187  18.268  54.194  1.00  0.00           H
ATOM   1342  C   TYR    88      52.998  18.895  49.099  1.00  0.00           C
ATOM   1343  O   TYR    88      53.430  18.036  48.392  1.00  0.00           O
ATOM   1344  N   ASN    89      51.817  19.523  49.005  1.00  0.00           N
ATOM   1345  H   ASN    89      51.539  20.210  49.692  1.00  0.00           H
ATOM   1346  CA  ASN    89      50.864  19.262  47.903  1.00  0.00           C
ATOM   1347  HA  ASN    89      51.392  18.612  47.207  1.00  0.00           H
ATOM   1348  CB  ASN    89      49.454  18.678  48.480  1.00  0.00           C
ATOM   1349  HB2 ASN    89      48.843  18.537  47.590  1.00  0.00           H
ATOM   1350  HB3 ASN    89      49.554  17.711  48.974  1.00  0.00           H
ATOM   1351  CG  ASN    89      48.693  19.663  49.363  1.00  0.00           C
ATOM   1352  OD1 ASN    89      48.718  20.896  49.183  1.00  0.00           O
ATOM   1353  ND2 ASN    89      47.686  19.184  50.089  1.00  0.00           N
ATOM   1354 HD21 ASN    89      47.222  19.807  50.734  1.00  0.00           H
ATOM   1355 HD22 ASN    89      47.712  18.235  50.434  1.00  0.00           H
ATOM   1356  C   ASN    89      50.660  20.537  47.025  1.00  0.00           C
ATOM   1357  O   ASN    89      50.171  20.494  45.847  1.00  0.00           O
ATOM   1358  N   SER    90      51.035  21.696  47.480  1.00  0.00           N
ATOM   1359  H   SER    90      51.132  21.835  48.476  1.00  0.00           H
ATOM   1360  CA  SER    90      50.964  22.991  46.639  1.00  0.00           C
ATOM   1361  HA  SER    90      50.092  22.960  45.985  1.00  0.00           H
ATOM   1362  CB  SER    90      50.809  24.253  47.573  1.00  0.00           C
ATOM   1363  HB2 SER    90      51.769  24.398  48.069  1.00  0.00           H
ATOM   1364  HB3 SER    90      50.554  25.091  46.924  1.00  0.00           H
ATOM   1365  OG  SER    90      49.835  24.024  48.545  1.00  0.00           O
ATOM   1366  HG  SER    90      50.273  23.424  49.154  1.00  0.00           H
ATOM   1367  C   SER    90      52.198  23.156  45.692  1.00  0.00           C
ATOM   1368  O   SER    90      53.346  23.246  46.123  1.00  0.00           O
ATOM   1369  N   ARG    91      51.907  23.555  44.441  1.00  0.00           N
ATOM   1370  H   ARG    91      50.991  23.880  44.166  1.00  0.00           H
ATOM   1371  CA  ARG    91      52.959  23.958  43.519  1.00  0.00           C
ATOM   1372  HA  ARG    91      53.860  23.387  43.743  1.00  0.00           H
ATOM   1373  CB  ARG    91      52.518  23.631  42.059  1.00  0.00           C
ATOM   1374  HB2 ARG    91      52.420  22.549  41.977  1.00  0.00           H
ATOM   1375  HB3 ARG    91      51.604  24.198  41.880  1.00  0.00           H
ATOM   1376  CG  ARG    91      53.594  24.062  40.994  1.00  0.00           C
ATOM   1377  HG2 ARG    91      53.723  25.144  40.998  1.00  0.00           H
ATOM   1378  HG3 ARG    91      54.620  23.790  41.242  1.00  0.00           H
ATOM   1379  CD  ARG    91      53.152  23.579  39.572  1.00  0.00           C
ATOM   1380  HD2 ARG    91      52.899  22.519  39.607  1.00  0.00           H
ATOM   1381  HD3 ARG    91      52.355  24.250  39.248  1.00  0.00           H
ATOM   1382  NE  ARG    91      54.217  23.705  38.535  1.00  0.00           N
ATOM   1383  HE  ARG    91      55.202  23.663  38.757  1.00  0.00           H
ATOM   1384  CZ  ARG    91      53.960  23.669  37.243  1.00  0.00           C
ATOM   1385  NH1 ARG    91      54.932  23.560  36.405  1.00  0.00           N
ATOM   1386 HH11 ARG    91      55.874  23.480  36.758  1.00  0.00           H
ATOM   1387 HH12 ARG    91      54.654  23.530  35.435  1.00  0.00           H
ATOM   1388  NH2 ARG    91      52.767  23.806  36.777  1.00  0.00           N
ATOM   1389 HH21 ARG    91      51.947  23.752  37.365  1.00  0.00           H
ATOM   1390 HH22 ARG    91      52.684  23.983  35.786  1.00  0.00           H
ATOM   1391  C   ARG    91      53.219  25.497  43.660  1.00  0.00           C
ATOM   1392  O   ARG    91      52.261  26.205  43.997  1.00  0.00           O
ATOM   1393  N   PHE    92      54.519  25.902  43.567  1.00  0.00           N
ATOM   1394  H   PHE    92      55.287  25.269  43.391  1.00  0.00           H
ATOM   1395  CA  PHE    92      54.823  27.354  43.689  1.00  0.00           C
ATOM   1396  HA  PHE    92      54.177  27.832  44.427  1.00  0.00           H
ATOM   1397  CB  PHE    92      56.348  27.535  44.040  1.00  0.00           C
ATOM   1398  HB2 PHE    92      56.509  27.105  45.029  1.00  0.00           H
ATOM   1399  HB3 PHE    92      56.987  27.050  43.301  1.00  0.00           H
ATOM   1400  CG  PHE    92      56.984  28.898  44.186  1.00  0.00           C
ATOM   1401  CD1 PHE    92      57.092  29.526  45.435  1.00  0.00           C
ATOM   1402  HD1 PHE    92      56.805  29.045  46.358  1.00  0.00           H
ATOM   1403  CE1 PHE    92      57.649  30.833  45.641  1.00  0.00           C
ATOM   1404  HE1 PHE    92      57.643  31.348  46.591  1.00  0.00           H
ATOM   1405  CZ  PHE    92      58.160  31.525  44.563  1.00  0.00           C
ATOM   1406  HZ  PHE    92      58.624  32.494  44.682  1.00  0.00           H
ATOM   1407  CE2 PHE    92      58.148  30.958  43.297  1.00  0.00           C
ATOM   1408  HE2 PHE    92      58.604  31.472  42.464  1.00  0.00           H
ATOM   1409  CD2 PHE    92      57.578  29.639  43.140  1.00  0.00           C
ATOM   1410  HD2 PHE    92      57.519  29.257  42.132  1.00  0.00           H
ATOM   1411  C   PHE    92      54.514  28.049  42.431  1.00  0.00           C
ATOM   1412  O   PHE    92      54.943  27.525  41.385  1.00  0.00           O
ATOM   1413  N   GLU    93      53.802  29.191  42.454  1.00  0.00           N
ATOM   1414  H   GLU    93      53.519  29.671  43.298  1.00  0.00           H
ATOM   1415  CA  GLU    93      53.447  29.947  41.257  1.00  0.00           C
ATOM   1416  HA  GLU    93      53.563  29.218  40.456  1.00  0.00           H
ATOM   1417  CB  GLU    93      51.963  30.281  41.214  1.00  0.00           C
ATOM   1418  HB2 GLU    93      51.869  30.952  42.068  1.00  0.00           H
ATOM   1419  HB3 GLU    93      51.830  30.874  40.309  1.00  0.00           H
ATOM   1420  CG  GLU    93      50.845  29.226  41.208  1.00  0.00           C
ATOM   1421  HG2 GLU    93      50.869  28.804  42.213  1.00  0.00           H
ATOM   1422  HG3 GLU    93      49.891  29.747  41.117  1.00  0.00           H
ATOM   1423  CD  GLU    93      51.064  28.069  40.263  1.00  0.00           C
ATOM   1424  OE1 GLU    93      50.768  26.887  40.539  1.00  0.00           O
ATOM   1425  OE2 GLU    93      51.710  28.288  39.227  1.00  0.00           O
ATOM   1426  C   GLU    93      54.494  30.983  40.912  1.00  0.00           C
ATOM   1427  O   GLU    93      55.317  30.939  39.984  1.00  0.00           O
ATOM   1428  N   SER    94      54.510  32.064  41.748  1.00  0.00           N
ATOM   1429  H   SER    94      53.829  32.057  42.494  1.00  0.00           H
ATOM   1430  CA  SER    94      55.440  33.247  41.645  1.00  0.00           C
ATOM   1431  HA  SER    94      56.478  32.953  41.486  1.00  0.00           H
ATOM   1432  CB  SER    94      55.077  34.227  40.510  1.00  0.00           C
ATOM   1433  HB2 SER    94      53.991  34.279  40.427  1.00  0.00           H
ATOM   1434  HB3 SER    94      55.468  35.222  40.716  1.00  0.00           H
ATOM   1435  OG  SER    94      55.492  33.770  39.215  1.00  0.00           O
ATOM   1436  HG  SER    94      54.792  34.123  38.663  1.00  0.00           H
ATOM   1437  C   SER    94      55.466  33.978  42.972  1.00  0.00           C
ATOM   1438  O   SER    94      54.434  34.020  43.654  1.00  0.00           O
ATOM   1439  N   VAL    95      56.522  34.712  43.320  1.00  0.00           N
ATOM   1440  H   VAL    95      57.381  34.437  42.866  1.00  0.00           H
ATOM   1441  CA  VAL    95      56.511  35.738  44.341  1.00  0.00           C
ATOM   1442  HA  VAL    95      56.077  35.443  45.296  1.00  0.00           H
ATOM   1443  CB  VAL    95      57.912  36.313  44.648  1.00  0.00           C
ATOM   1444  HB  VAL    95      58.369  36.607  43.704  1.00  0.00           H
ATOM   1445  CG1 VAL    95      57.877  37.524  45.587  1.00  0.00           C
ATOM   1446 HG11 VAL    95      57.197  37.396  46.431  1.00  0.00           H
ATOM   1447 HG12 VAL    95      58.849  37.732  46.031  1.00  0.00           H
ATOM   1448 HG13 VAL    95      57.372  38.310  45.027  1.00  0.00           H
ATOM   1449  CG2 VAL    95      58.751  35.194  45.286  1.00  0.00           C
ATOM   1450 HG21 VAL    95      59.676  35.678  45.601  1.00  0.00           H
ATOM   1451 HG22 VAL    95      58.234  34.902  46.200  1.00  0.00           H
ATOM   1452 HG23 VAL    95      58.941  34.377  44.591  1.00  0.00           H
ATOM   1453  C   VAL    95      55.587  36.757  43.601  1.00  0.00           C
ATOM   1454  O   VAL    95      55.839  37.213  42.471  1.00  0.00           O
ATOM   1455  N   ALA    96      54.468  37.079  44.216  1.00  0.00           N
ATOM   1456  H   ALA    96      54.365  36.818  45.186  1.00  0.00           H
ATOM   1457  CA  ALA    96      53.246  37.779  43.698  1.00  0.00           C
ATOM   1458  HA  ALA    96      53.521  38.679  43.148  1.00  0.00           H
ATOM   1459  CB  ALA    96      52.607  36.856  42.697  1.00  0.00           C
ATOM   1460  HB1 ALA    96      53.314  36.606  41.906  1.00  0.00           H
ATOM   1461  HB2 ALA    96      52.291  35.978  43.260  1.00  0.00           H
ATOM   1462  HB3 ALA    96      51.678  37.277  42.310  1.00  0.00           H
ATOM   1463  C   ALA    96      52.206  38.302  44.667  1.00  0.00           C
ATOM   1464  O   ALA    96      52.173  37.730  45.764  1.00  0.00           O
ATOM   1465  N   TRP    97      51.229  39.161  44.350  1.00  0.00           N
ATOM   1466  H   TRP    97      51.357  39.581  43.440  1.00  0.00           H
ATOM   1467  CA  TRP    97      50.228  39.731  45.291  1.00  0.00           C
ATOM   1468  HA  TRP    97      50.128  39.004  46.096  1.00  0.00           H
ATOM   1469  CB  TRP    97      50.668  41.066  45.997  1.00  0.00           C
ATOM   1470  HB2 TRP    97      49.795  41.611  46.357  1.00  0.00           H
ATOM   1471  HB3 TRP    97      51.324  40.781  46.819  1.00  0.00           H
ATOM   1472  CG  TRP    97      51.455  42.090  45.217  1.00  0.00           C
ATOM   1473  CD1 TRP    97      52.734  42.473  45.354  1.00  0.00           C
ATOM   1474  HD1 TRP    97      53.472  42.060  46.027  1.00  0.00           H
ATOM   1475  NE1 TRP    97      53.021  43.433  44.450  1.00  0.00           N
ATOM   1476  HE1 TRP    97      53.911  43.874  44.264  1.00  0.00           H
ATOM   1477  CE2 TRP    97      51.916  43.971  43.870  1.00  0.00           C
ATOM   1478  CZ2 TRP    97      51.701  45.045  43.027  1.00  0.00           C
ATOM   1479  HZ2 TRP    97      52.536  45.665  42.736  1.00  0.00           H
ATOM   1480  CH2 TRP    97      50.400  45.357  42.606  1.00  0.00           C
ATOM   1481  HH2 TRP    97      50.246  46.198  41.945  1.00  0.00           H
ATOM   1482  CZ3 TRP    97      49.323  44.498  42.924  1.00  0.00           C
ATOM   1483  HZ3 TRP    97      48.430  44.649  42.335  1.00  0.00           H
ATOM   1484  CE3 TRP    97      49.550  43.437  43.805  1.00  0.00           C
ATOM   1485  HE3 TRP    97      48.793  42.711  44.066  1.00  0.00           H
ATOM   1486  CD2 TRP    97      50.861  43.085  44.320  1.00  0.00           C
ATOM   1487  C   TRP    97      48.834  39.917  44.592  1.00  0.00           C
ATOM   1488  O   TRP    97      47.838  40.280  45.202  1.00  0.00           O
ATOM   1489  N   SER    98      48.688  39.733  43.222  1.00  0.00           N
ATOM   1490  H   SER    98      49.468  39.443  42.651  1.00  0.00           H
ATOM   1491  CA  SER    98      47.391  39.616  42.535  1.00  0.00           C
ATOM   1492  HA  SER    98      46.592  39.318  43.213  1.00  0.00           H
ATOM   1493  CB  SER    98      46.977  41.020  41.898  1.00  0.00           C
ATOM   1494  HB2 SER    98      46.512  41.639  42.666  1.00  0.00           H
ATOM   1495  HB3 SER    98      47.785  41.585  41.432  1.00  0.00           H
ATOM   1496  OG  SER    98      46.006  40.783  40.901  1.00  0.00           O
ATOM   1497  HG  SER    98      45.350  40.220  41.318  1.00  0.00           H
ATOM   1498  C   SER    98      47.495  38.493  41.588  1.00  0.00           C
ATOM   1499  O   SER    98      48.571  38.236  41.076  1.00  0.00           O
ATOM   1500  N   ALA    99      46.356  37.886  41.257  1.00  0.00           N
ATOM   1501  H   ALA    99      45.504  38.078  41.764  1.00  0.00           H
ATOM   1502  CA  ALA    99      46.490  36.610  40.470  1.00  0.00           C
ATOM   1503  HA  ALA    99      47.311  36.757  39.769  1.00  0.00           H
ATOM   1504  CB  ALA    99      46.866  35.545  41.425  1.00  0.00           C
ATOM   1505  HB1 ALA    99      46.975  34.591  40.911  1.00  0.00           H
ATOM   1506  HB2 ALA    99      47.684  35.868  42.069  1.00  0.00           H
ATOM   1507  HB3 ALA    99      46.066  35.361  42.141  1.00  0.00           H
ATOM   1508  C   ALA    99      45.420  36.133  39.553  1.00  0.00           C
ATOM   1509  O   ALA    99      44.255  36.570  39.661  1.00  0.00           O
ATOM   1510  N   SER   100      45.772  35.267  38.585  1.00  0.00           N
ATOM   1511  H   SER   100      46.703  34.874  38.595  1.00  0.00           H
ATOM   1512  CA  SER   100      44.802  34.631  37.664  1.00  0.00           C
ATOM   1513  HA  SER   100      43.921  34.435  38.275  1.00  0.00           H
ATOM   1514  CB  SER   100      44.565  35.623  36.530  1.00  0.00           C
ATOM   1515  HB2 SER   100      44.190  36.567  36.924  1.00  0.00           H
ATOM   1516  HB3 SER   100      45.542  35.737  36.060  1.00  0.00           H
ATOM   1517  OG  SER   100      43.647  34.990  35.625  1.00  0.00           O
ATOM   1518  HG  SER   100      43.299  35.592  34.963  1.00  0.00           H
ATOM   1519  C   SER   100      45.271  33.218  37.064  1.00  0.00           C
ATOM   1520  O   SER   100      46.489  32.923  36.917  1.00  0.00           O
ATOM   1521  N   ALA   101      44.420  32.218  36.787  1.00  0.00           N
ATOM   1522  H   ALA   101      43.427  32.385  36.858  1.00  0.00           H
ATOM   1523  CA  ALA   101      44.855  30.991  36.228  1.00  0.00           C
ATOM   1524  HA  ALA   101      45.666  31.144  35.516  1.00  0.00           H
ATOM   1525  CB  ALA   101      45.208  30.053  37.332  1.00  0.00           C
ATOM   1526  HB1 ALA   101      44.337  30.003  37.985  1.00  0.00           H
ATOM   1527  HB2 ALA   101      45.504  29.062  36.987  1.00  0.00           H
ATOM   1528  HB3 ALA   101      46.041  30.430  37.927  1.00  0.00           H
ATOM   1529  C   ALA   101      43.814  30.218  35.369  1.00  0.00           C
ATOM   1530  O   ALA   101      42.666  30.210  35.814  1.00  0.00           O
ATOM   1531  N   CYX   102      44.269  29.601  34.274  1.00  0.00           N
ATOM   1532  H   CYX   102      45.235  29.728  34.004  1.00  0.00           H
ATOM   1533  CA  CYX   102      43.423  28.775  33.349  1.00  0.00           C
ATOM   1534  HA  CYX   102      42.737  28.118  33.884  1.00  0.00           H
ATOM   1535  CB  CYX   102      42.616  29.783  32.501  1.00  0.00           C
ATOM   1536  HB2 CYX   102      41.992  29.264  31.774  1.00  0.00           H
ATOM   1537  HB3 CYX   102      41.882  30.267  33.147  1.00  0.00           H
ATOM   1538  SG  CYX   102      43.385  31.007  31.442  1.00  0.00           S
ATOM   1539  C   CYX   102      44.402  27.780  32.496  1.00  0.00           C
ATOM   1540  O   CYX   102      45.545  27.474  32.879  1.00  0.00           O
ATOM   1541  N   HIE   103      43.914  27.186  31.435  1.00  0.00           N
ATOM   1542  H   HIE   103      42.987  27.393  31.088  1.00  0.00           H
ATOM   1543  CA  HIE   103      44.636  26.254  30.597  1.00  0.00           C
ATOM   1544  HA  HIE   103      45.681  26.558  30.541  1.00  0.00           H
ATOM   1545  CB  HIE   103      44.622  24.854  31.267  1.00  0.00           C
ATOM   1546  HB2 HIE   103      44.910  24.906  32.317  1.00  0.00           H
ATOM   1547  HB3 HIE   103      43.575  24.555  31.214  1.00  0.00           H
ATOM   1548  CG  HIE   103      45.494  23.781  30.662  1.00  0.00           C
ATOM   1549  ND1 HIE   103      45.233  23.007  29.537  1.00  0.00           N
ATOM   1550  CE1 HIE   103      46.064  21.960  29.560  1.00  0.00           C
ATOM   1551  HE1 HIE   103      45.959  21.104  28.910  1.00  0.00           H
ATOM   1552  NE2 HIE   103      46.861  22.019  30.607  1.00  0.00           N
ATOM   1553  HE2 HIE   103      47.484  21.287  30.916  1.00  0.00           H
ATOM   1554  CD2 HIE   103      46.541  23.182  31.306  1.00  0.00           C
ATOM   1555  HD2 HIE   103      46.902  23.387  32.304  1.00  0.00           H
ATOM   1556  C   HIE   103      44.138  26.256  29.177  1.00  0.00           C
ATOM   1557  O   HIE   103      42.941  26.321  29.003  1.00  0.00           O
ATOM   1558  N   ASP   104      44.999  26.267  28.178  1.00  0.00           N
ATOM   1559  H   ASP   104      45.965  26.183  28.458  1.00  0.00           H
ATOM   1560  CA  ASP   104      44.711  26.419  26.762  1.00  0.00           C
ATOM   1561  HA  ASP   104      43.764  26.958  26.738  1.00  0.00           H
ATOM   1562  CB  ASP   104      45.780  27.217  26.042  1.00  0.00           C
ATOM   1563  HB2 ASP   104      45.435  27.648  25.101  1.00  0.00           H
ATOM   1564  HB3 ASP   104      45.916  28.155  26.581  1.00  0.00           H
ATOM   1565  CG  ASP   104      47.232  26.557  25.956  1.00  0.00           C
ATOM   1566  OD1 ASP   104      47.384  25.406  26.298  1.00  0.00           O
ATOM   1567  OD2 ASP   104      48.154  27.207  25.396  1.00  0.00           O
ATOM   1568  C   ASP   104      44.443  25.120  25.942  1.00  0.00           C
ATOM   1569  O   ASP   104      44.117  25.210  24.815  1.00  0.00           O
ATOM   1570  N   GLY   105      44.806  23.932  26.506  1.00  0.00           N
ATOM   1571  H   GLY   105      45.160  23.895  27.451  1.00  0.00           H
ATOM   1572  CA  GLY   105      44.927  22.733  25.722  1.00  0.00           C
ATOM   1573  HA2 GLY   105      43.989  22.199  25.873  1.00  0.00           H
ATOM   1574  HA3 GLY   105      45.105  22.862  24.654  1.00  0.00           H
ATOM   1575  C   GLY   105      46.093  21.881  26.181  1.00  0.00           C
ATOM   1576  O   GLY   105      45.921  20.708  26.463  1.00  0.00           O
ATOM   1577  N   THR   106      47.310  22.581  26.369  1.00  0.00           N
ATOM   1578  H   THR   106      47.332  23.589  26.401  1.00  0.00           H
ATOM   1579  CA  THR   106      48.551  21.859  26.500  1.00  0.00           C
ATOM   1580  HA  THR   106      48.334  20.791  26.517  1.00  0.00           H
ATOM   1581  CB  THR   106      49.490  21.870  25.311  1.00  0.00           C
ATOM   1582  HB  THR   106      50.011  22.820  25.202  1.00  0.00           H
ATOM   1583  CG2 THR   106      50.482  20.728  25.366  1.00  0.00           C
ATOM   1584 HG21 THR   106      51.249  20.803  24.595  1.00  0.00           H
ATOM   1585 HG22 THR   106      51.107  20.600  26.250  1.00  0.00           H
ATOM   1586 HG23 THR   106      50.006  19.757  25.224  1.00  0.00           H
ATOM   1587  OG1 THR   106      48.712  21.649  24.198  1.00  0.00           O
ATOM   1588  HG1 THR   106      48.212  22.446  24.004  1.00  0.00           H
ATOM   1589  C   THR   106      49.280  22.202  27.762  1.00  0.00           C
ATOM   1590  O   THR   106      49.938  21.294  28.336  1.00  0.00           O
ATOM   1591  N   SER   107      49.240  23.459  28.169  1.00  0.00           N
ATOM   1592  H   SER   107      48.842  24.137  27.536  1.00  0.00           H
ATOM   1593  CA  SER   107      49.699  23.880  29.562  1.00  0.00           C
ATOM   1594  HA  SER   107      49.659  22.973  30.166  1.00  0.00           H
ATOM   1595  CB  SER   107      51.236  24.098  29.459  1.00  0.00           C
ATOM   1596  HB2 SER   107      51.638  23.149  29.103  1.00  0.00           H
ATOM   1597  HB3 SER   107      51.498  24.860  28.725  1.00  0.00           H
ATOM   1598  OG  SER   107      51.779  24.590  30.630  1.00  0.00           O
ATOM   1599  HG  SER   107      51.615  23.949  31.326  1.00  0.00           H
ATOM   1600  C   SER   107      48.940  24.993  30.250  1.00  0.00           C
ATOM   1601  O   SER   107      48.163  25.723  29.699  1.00  0.00           O
ATOM   1602  N   TRP   108      49.146  25.057  31.553  1.00  0.00           N
ATOM   1603  H   TRP   108      49.837  24.483  32.014  1.00  0.00           H
ATOM   1604  CA  TRP   108      48.481  26.004  32.418  1.00  0.00           C
ATOM   1605  HA  TRP   108      47.397  25.955  32.304  1.00  0.00           H
ATOM   1606  CB  TRP   108      48.799  25.594  33.882  1.00  0.00           C
ATOM   1607  HB2 TRP   108      49.872  25.455  34.017  1.00  0.00           H
ATOM   1608  HB3 TRP   108      48.642  26.438  34.554  1.00  0.00           H
ATOM   1609  CG  TRP   108      48.105  24.398  34.413  1.00  0.00           C
ATOM   1610  CD1 TRP   108      48.534  23.141  34.396  1.00  0.00           C
ATOM   1611  HD1 TRP   108      49.516  22.876  34.034  1.00  0.00           H
ATOM   1612  NE1 TRP   108      47.677  22.273  35.159  1.00  0.00           N
ATOM   1613  HE1 TRP   108      47.974  21.406  35.583  1.00  0.00           H
ATOM   1614  CE2 TRP   108      46.528  22.942  35.531  1.00  0.00           C
ATOM   1615  CZ2 TRP   108      45.299  22.582  36.168  1.00  0.00           C
ATOM   1616  HZ2 TRP   108      45.158  21.589  36.570  1.00  0.00           H
ATOM   1617  CH2 TRP   108      44.293  23.581  36.337  1.00  0.00           C
ATOM   1618  HH2 TRP   108      43.374  23.411  36.876  1.00  0.00           H
ATOM   1619  CZ3 TRP   108      44.555  24.896  35.965  1.00  0.00           C
ATOM   1620  HZ3 TRP   108      43.783  25.649  36.033  1.00  0.00           H
ATOM   1621  CE3 TRP   108      45.847  25.271  35.463  1.00  0.00           C
ATOM   1622  HE3 TRP   108      46.005  26.292  35.146  1.00  0.00           H
ATOM   1623  CD2 TRP   108      46.838  24.293  35.134  1.00  0.00           C
ATOM   1624  C   TRP   108      48.939  27.427  32.179  1.00  0.00           C
ATOM   1625  O   TRP   108      50.157  27.690  31.989  1.00  0.00           O
ATOM   1626  N   LEU   109      48.069  28.451  32.098  1.00  0.00           N
ATOM   1627  H   LEU   109      47.081  28.255  32.169  1.00  0.00           H
ATOM   1628  CA  LEU   109      48.431  29.808  32.008  1.00  0.00           C
ATOM   1629  HA  LEU   109      49.486  29.968  31.787  1.00  0.00           H
ATOM   1630  CB  LEU   109      47.558  30.553  30.926  1.00  0.00           C
ATOM   1631  HB2 LEU   109      46.492  30.473  31.141  1.00  0.00           H
ATOM   1632  HB3 LEU   109      47.746  31.620  31.038  1.00  0.00           H
ATOM   1633  CG  LEU   109      47.736  30.193  29.481  1.00  0.00           C
ATOM   1634  HG  LEU   109      48.796  30.021  29.292  1.00  0.00           H
ATOM   1635  CD1 LEU   109      46.946  29.003  29.078  1.00  0.00           C
ATOM   1636 HD11 LEU   109      47.143  28.242  29.833  1.00  0.00           H
ATOM   1637 HD12 LEU   109      45.888  29.262  29.116  1.00  0.00           H
ATOM   1638 HD13 LEU   109      47.421  28.608  28.180  1.00  0.00           H
ATOM   1639  CD2 LEU   109      47.288  31.394  28.586  1.00  0.00           C
ATOM   1640 HD21 LEU   109      47.795  32.303  28.910  1.00  0.00           H
ATOM   1641 HD22 LEU   109      47.698  31.276  27.583  1.00  0.00           H
ATOM   1642 HD23 LEU   109      46.207  31.526  28.584  1.00  0.00           H
ATOM   1643  C   LEU   109      48.267  30.472  33.360  1.00  0.00           C
ATOM   1644  O   LEU   109      47.121  30.557  33.824  1.00  0.00           O
ATOM   1645  N   THR   110      49.342  30.973  33.980  1.00  0.00           N
ATOM   1646  H   THR   110      50.250  30.747  33.602  1.00  0.00           H
ATOM   1647  CA  THR   110      49.216  31.589  35.291  1.00  0.00           C
ATOM   1648  HA  THR   110      48.201  31.806  35.625  1.00  0.00           H
ATOM   1649  CB  THR   110      49.812  30.639  36.254  1.00  0.00           C
ATOM   1650  HB  THR   110      50.694  30.124  35.872  1.00  0.00           H
ATOM   1651  CG2 THR   110      49.962  31.168  37.680  1.00  0.00           C
ATOM   1652 HG21 THR   110      50.348  30.331  38.262  1.00  0.00           H
ATOM   1653 HG22 THR   110      50.642  32.019  37.726  1.00  0.00           H
ATOM   1654 HG23 THR   110      48.964  31.515  37.950  1.00  0.00           H
ATOM   1655  OG1 THR   110      48.884  29.577  36.496  1.00  0.00           O
ATOM   1656  HG1 THR   110      48.483  29.434  35.635  1.00  0.00           H
ATOM   1657  C   THR   110      49.818  32.952  35.301  1.00  0.00           C
ATOM   1658  O   THR   110      50.928  33.208  34.823  1.00  0.00           O
ATOM   1659  N   ILE   111      49.131  33.890  35.975  1.00  0.00           N
ATOM   1660  H   ILE   111      48.223  33.624  36.327  1.00  0.00           H
ATOM   1661  CA  ILE   111      49.473  35.284  36.084  1.00  0.00           C
ATOM   1662  HA  ILE   111      50.469  35.388  35.654  1.00  0.00           H
ATOM   1663  CB  ILE   111      48.389  36.286  35.426  1.00  0.00           C
ATOM   1664  HB  ILE   111      47.497  36.064  36.012  1.00  0.00           H
ATOM   1665  CG2 ILE   111      48.728  37.792  35.465  1.00  0.00           C
ATOM   1666 HG21 ILE   111      49.751  37.917  35.112  1.00  0.00           H
ATOM   1667 HG22 ILE   111      48.001  38.399  34.924  1.00  0.00           H
ATOM   1668 HG23 ILE   111      48.790  38.066  36.519  1.00  0.00           H
ATOM   1669  CG1 ILE   111      47.986  35.930  33.935  1.00  0.00           C
ATOM   1670 HG12 ILE   111      47.432  36.764  33.504  1.00  0.00           H
ATOM   1671 HG13 ILE   111      48.933  35.863  33.398  1.00  0.00           H
ATOM   1672  CD1 ILE   111      47.149  34.702  33.850  1.00  0.00           C
ATOM   1673 HD11 ILE   111      47.701  33.764  33.905  1.00  0.00           H
ATOM   1674 HD12 ILE   111      46.385  34.729  34.626  1.00  0.00           H
ATOM   1675 HD13 ILE   111      46.859  34.669  32.799  1.00  0.00           H
ATOM   1676  C   ILE   111      49.661  35.637  37.547  1.00  0.00           C
ATOM   1677  O   ILE   111      48.815  35.272  38.350  1.00  0.00           O
ATOM   1678  N   GLY   112      50.684  36.358  37.942  1.00  0.00           N
ATOM   1679  H   GLY   112      51.358  36.727  37.285  1.00  0.00           H
ATOM   1680  CA  GLY   112      51.117  36.713  39.285  1.00  0.00           C
ATOM   1681  HA2 GLY   112      50.288  36.722  39.992  1.00  0.00           H
ATOM   1682  HA3 GLY   112      51.956  36.092  39.599  1.00  0.00           H
ATOM   1683  C   GLY   112      51.604  38.116  39.190  1.00  0.00           C
ATOM   1684  O   GLY   112      52.694  38.372  38.604  1.00  0.00           O
ATOM   1685  N   ILE   113      50.867  39.104  39.741  1.00  0.00           N
ATOM   1686  H   ILE   113      49.930  38.870  40.038  1.00  0.00           H
ATOM   1687  CA  ILE   113      51.254  40.500  39.690  1.00  0.00           C
ATOM   1688  HA  ILE   113      51.721  40.699  38.726  1.00  0.00           H
ATOM   1689  CB  ILE   113      50.151  41.523  39.875  1.00  0.00           C
ATOM   1690  HB  ILE   113      49.757  41.436  40.888  1.00  0.00           H
ATOM   1691  CG2 ILE   113      50.598  42.974  39.563  1.00  0.00           C
ATOM   1692 HG21 ILE   113      51.023  42.920  38.560  1.00  0.00           H
ATOM   1693 HG22 ILE   113      49.801  43.707  39.682  1.00  0.00           H
ATOM   1694 HG23 ILE   113      51.404  43.216  40.255  1.00  0.00           H
ATOM   1695  CG1 ILE   113      48.917  41.263  38.988  1.00  0.00           C
ATOM   1696 HG12 ILE   113      48.575  40.270  39.280  1.00  0.00           H
ATOM   1697 HG13 ILE   113      48.064  41.905  39.208  1.00  0.00           H
ATOM   1698  CD1 ILE   113      49.217  41.277  37.473  1.00  0.00           C
ATOM   1699 HD11 ILE   113      49.374  42.312  37.171  1.00  0.00           H
ATOM   1700 HD12 ILE   113      50.136  40.692  37.436  1.00  0.00           H
ATOM   1701 HD13 ILE   113      48.396  40.704  37.041  1.00  0.00           H
ATOM   1702  C   ILE   113      52.380  40.683  40.734  1.00  0.00           C
ATOM   1703  O   ILE   113      52.258  40.371  41.934  1.00  0.00           O
ATOM   1704  N   SER   114      53.589  41.112  40.311  1.00  0.00           N
ATOM   1705  H   SER   114      53.664  41.513  39.387  1.00  0.00           H
ATOM   1706  CA  SER   114      54.738  41.148  41.140  1.00  0.00           C
ATOM   1707  HA  SER   114      54.430  41.073  42.183  1.00  0.00           H
ATOM   1708  CB  SER   114      55.591  39.979  40.921  1.00  0.00           C
ATOM   1709  HB2 SER   114      54.887  39.147  40.899  1.00  0.00           H
ATOM   1710  HB3 SER   114      56.157  40.123  40.001  1.00  0.00           H
ATOM   1711  OG  SER   114      56.566  39.818  41.908  1.00  0.00           O
ATOM   1712  HG  SER   114      56.258  39.048  42.391  1.00  0.00           H
ATOM   1713  C   SER   114      55.482  42.463  41.024  1.00  0.00           C
ATOM   1714  O   SER   114      55.453  43.233  40.065  1.00  0.00           O
ATOM   1715  N   GLY   115      56.280  42.834  42.038  1.00  0.00           N
ATOM   1716  H   GLY   115      56.232  42.310  42.900  1.00  0.00           H
ATOM   1717  CA  GLY   115      57.021  44.024  42.140  1.00  0.00           C
ATOM   1718  HA2 GLY   115      58.003  43.841  42.577  1.00  0.00           H
ATOM   1719  HA3 GLY   115      57.172  44.312  41.100  1.00  0.00           H
ATOM   1720  C   GLY   115      56.287  45.150  42.969  1.00  0.00           C
ATOM   1721  O   GLY   115      55.331  44.852  43.617  1.00  0.00           O
ATOM   1722  N   PRO   116      56.758  46.420  43.026  1.00  0.00           N
ATOM   1723  CD  PRO   116      58.055  46.770  42.443  1.00  0.00           C
ATOM   1724  HD2 PRO   116      58.136  46.465  41.400  1.00  0.00           H
ATOM   1725  HD3 PRO   116      58.776  46.192  43.021  1.00  0.00           H
ATOM   1726  CG  PRO   116      58.189  48.260  42.646  1.00  0.00           C
ATOM   1727  HG2 PRO   116      57.801  48.676  41.717  1.00  0.00           H
ATOM   1728  HG3 PRO   116      59.231  48.579  42.656  1.00  0.00           H
ATOM   1729  CB  PRO   116      57.421  48.633  43.867  1.00  0.00           C
ATOM   1730  HB2 PRO   116      57.124  49.680  43.800  1.00  0.00           H
ATOM   1731  HB3 PRO   116      58.078  48.388  44.701  1.00  0.00           H
ATOM   1732  CA  PRO   116      56.266  47.554  43.787  1.00  0.00           C
ATOM   1733  HA  PRO   116      55.966  47.216  44.778  1.00  0.00           H
ATOM   1734  C   PRO   116      55.024  48.067  43.078  1.00  0.00           C
ATOM   1735  O   PRO   116      54.992  48.011  41.868  1.00  0.00           O
ATOM   1736  N   ASP   117      54.025  48.618  43.762  1.00  0.00           N
ATOM   1737  H   ASP   117      54.114  48.723  44.763  1.00  0.00           H
ATOM   1738  CA  ASP   117      52.727  48.894  43.093  1.00  0.00           C
ATOM   1739  HA  ASP   117      52.456  47.947  42.625  1.00  0.00           H
ATOM   1740  CB  ASP   117      51.663  49.068  44.204  1.00  0.00           C
ATOM   1741  HB2 ASP   117      50.655  48.957  43.806  1.00  0.00           H
ATOM   1742  HB3 ASP   117      51.881  48.187  44.807  1.00  0.00           H
ATOM   1743  CG  ASP   117      51.810  50.259  45.100  1.00  0.00           C
ATOM   1744  OD1 ASP   117      52.507  51.280  44.858  1.00  0.00           O
ATOM   1745  OD2 ASP   117      51.057  50.218  46.101  1.00  0.00           O
ATOM   1746  C   ASP   117      52.625  49.954  42.003  1.00  0.00           C
ATOM   1747  O   ASP   117      51.942  49.683  40.987  1.00  0.00           O
ATOM   1748  N   ASN   118      53.229  51.159  42.152  1.00  0.00           N
ATOM   1749  H   ASN   118      53.567  51.414  43.068  1.00  0.00           H
ATOM   1750  CA  ASN   118      53.489  52.115  41.036  1.00  0.00           C
ATOM   1751  HA  ASN   118      52.478  52.296  40.670  1.00  0.00           H
ATOM   1752  CB  ASN   118      54.049  53.413  41.631  1.00  0.00           C
ATOM   1753  HB2 ASN   118      54.951  53.154  42.186  1.00  0.00           H
ATOM   1754  HB3 ASN   118      54.456  54.023  40.825  1.00  0.00           H
ATOM   1755  CG  ASN   118      53.142  54.439  42.325  1.00  0.00           C
ATOM   1756  OD1 ASN   118      53.272  55.666  42.085  1.00  0.00           O
ATOM   1757  ND2 ASN   118      52.139  54.033  43.075  1.00  0.00           N
ATOM   1758 HD21 ASN   118      51.848  54.740  43.736  1.00  0.00           H
ATOM   1759 HD22 ASN   118      52.060  53.030  43.165  1.00  0.00           H
ATOM   1760  C   ASN   118      54.427  51.548  39.924  1.00  0.00           C
ATOM   1761  O   ASN   118      54.466  52.209  38.877  1.00  0.00           O
ATOM   1762  N   GLY   119      55.139  50.409  40.145  1.00  0.00           N
ATOM   1763  H   GLY   119      54.925  49.895  40.986  1.00  0.00           H
ATOM   1764  CA  GLY   119      56.089  49.798  39.201  1.00  0.00           C
ATOM   1765  HA2 GLY   119      56.279  50.432  38.336  1.00  0.00           H
ATOM   1766  HA3 GLY   119      57.031  49.682  39.739  1.00  0.00           H
ATOM   1767  C   GLY   119      55.845  48.366  38.667  1.00  0.00           C
ATOM   1768  O   GLY   119      56.635  47.835  37.895  1.00  0.00           O
ATOM   1769  N   ALA   120      54.750  47.692  39.105  1.00  0.00           N
ATOM   1770  H   ALA   120      54.280  48.071  39.915  1.00  0.00           H
ATOM   1771  CA  ALA   120      54.568  46.235  38.912  1.00  0.00           C
ATOM   1772  HA  ALA   120      55.378  45.805  39.500  1.00  0.00           H
ATOM   1773  CB  ALA   120      53.248  45.858  39.528  1.00  0.00           C
ATOM   1774  HB1 ALA   120      52.432  45.956  38.812  1.00  0.00           H
ATOM   1775  HB2 ALA   120      53.289  44.823  39.867  1.00  0.00           H
ATOM   1776  HB3 ALA   120      53.091  46.379  40.474  1.00  0.00           H
ATOM   1777  C   ALA   120      54.723  45.697  37.517  1.00  0.00           C
ATOM   1778  O   ALA   120      54.489  46.372  36.538  1.00  0.00           O
ATOM   1779  N   VAL   121      54.804  44.368  37.464  1.00  0.00           N
ATOM   1780  H   VAL   121      55.024  43.836  38.293  1.00  0.00           H
ATOM   1781  CA  VAL   121      54.782  43.518  36.262  1.00  0.00           C
ATOM   1782  HA  VAL   121      54.418  44.095  35.411  1.00  0.00           H
ATOM   1783  CB  VAL   121      56.150  42.881  35.992  1.00  0.00           C
ATOM   1784  HB  VAL   121      55.957  41.995  35.387  1.00  0.00           H
ATOM   1785  CG1 VAL   121      57.121  43.763  35.284  1.00  0.00           C
ATOM   1786 HG11 VAL   121      56.857  43.970  34.246  1.00  0.00           H
ATOM   1787 HG12 VAL   121      57.324  44.594  35.959  1.00  0.00           H
ATOM   1788 HG13 VAL   121      57.986  43.137  35.067  1.00  0.00           H
ATOM   1789  CG2 VAL   121      56.830  42.474  37.269  1.00  0.00           C
ATOM   1790 HG21 VAL   121      57.518  41.639  37.136  1.00  0.00           H
ATOM   1791 HG22 VAL   121      57.316  43.321  37.753  1.00  0.00           H
ATOM   1792 HG23 VAL   121      56.089  42.037  37.939  1.00  0.00           H
ATOM   1793  C   VAL   121      53.719  42.417  36.374  1.00  0.00           C
ATOM   1794  O   VAL   121      53.621  41.816  37.394  1.00  0.00           O
ATOM   1795  N   ALA   122      53.065  42.109  35.268  1.00  0.00           N
ATOM   1796  H   ALA   122      53.378  42.615  34.452  1.00  0.00           H
ATOM   1797  CA  ALA   122      52.170  40.912  35.111  1.00  0.00           C
ATOM   1798  HA  ALA   122      51.891  40.623  36.124  1.00  0.00           H
ATOM   1799  CB  ALA   122      50.979  41.254  34.264  1.00  0.00           C
ATOM   1800  HB1 ALA   122      50.439  42.070  34.743  1.00  0.00           H
ATOM   1801  HB2 ALA   122      51.207  41.794  33.345  1.00  0.00           H
ATOM   1802  HB3 ALA   122      50.369  40.391  33.996  1.00  0.00           H
ATOM   1803  C   ALA   122      53.030  39.808  34.506  1.00  0.00           C
ATOM   1804  O   ALA   122      53.251  39.720  33.307  1.00  0.00           O
ATOM   1805  N   VAL   123      53.525  38.950  35.369  1.00  0.00           N
ATOM   1806  H   VAL   123      53.410  39.092  36.363  1.00  0.00           H
ATOM   1807  CA  VAL   123      54.408  37.775  34.998  1.00  0.00           C
ATOM   1808  HA  VAL   123      55.194  38.031  34.286  1.00  0.00           H
ATOM   1809  CB  VAL   123      55.123  37.229  36.233  1.00  0.00           C
ATOM   1810  HB  VAL   123      54.408  37.204  37.055  1.00  0.00           H
ATOM   1811  CG1 VAL   123      55.784  35.883  36.098  1.00  0.00           C
ATOM   1812 HG11 VAL   123      56.479  35.909  35.258  1.00  0.00           H
ATOM   1813 HG12 VAL   123      56.329  35.551  36.981  1.00  0.00           H
ATOM   1814 HG13 VAL   123      55.016  35.154  35.839  1.00  0.00           H
ATOM   1815  CG2 VAL   123      56.137  38.234  36.716  1.00  0.00           C
ATOM   1816 HG21 VAL   123      55.557  39.074  37.099  1.00  0.00           H
ATOM   1817 HG22 VAL   123      56.663  37.929  37.619  1.00  0.00           H
ATOM   1818 HG23 VAL   123      56.813  38.486  35.899  1.00  0.00           H
ATOM   1819  C   VAL   123      53.516  36.668  34.387  1.00  0.00           C
ATOM   1820  O   VAL   123      52.627  36.321  35.072  1.00  0.00           O
ATOM   1821  N   LEU   124      53.805  36.245  33.152  1.00  0.00           N
ATOM   1822  H   LEU   124      54.514  36.685  32.584  1.00  0.00           H
ATOM   1823  CA  LEU   124      53.005  35.187  32.487  1.00  0.00           C
ATOM   1824  HA  LEU   124      52.194  34.812  33.111  1.00  0.00           H
ATOM   1825  CB  LEU   124      52.616  35.810  31.081  1.00  0.00           C
ATOM   1826  HB2 LEU   124      53.170  36.735  30.924  1.00  0.00           H
ATOM   1827  HB3 LEU   124      52.784  35.063  30.305  1.00  0.00           H
ATOM   1828  CG  LEU   124      51.146  36.220  31.002  1.00  0.00           C
ATOM   1829  HG  LEU   124      50.577  35.382  31.404  1.00  0.00           H
ATOM   1830  CD1 LEU   124      50.930  37.526  31.761  1.00  0.00           C
ATOM   1831 HD11 LEU   124      51.135  37.350  32.816  1.00  0.00           H
ATOM   1832 HD12 LEU   124      51.465  38.388  31.363  1.00  0.00           H
ATOM   1833 HD13 LEU   124      49.886  37.831  31.691  1.00  0.00           H
ATOM   1834  CD2 LEU   124      50.664  36.422  29.559  1.00  0.00           C
ATOM   1835 HD21 LEU   124      49.790  37.069  29.497  1.00  0.00           H
ATOM   1836 HD22 LEU   124      51.478  36.919  29.032  1.00  0.00           H
ATOM   1837 HD23 LEU   124      50.423  35.531  28.980  1.00  0.00           H
ATOM   1838  C   LEU   124      53.849  33.959  32.449  1.00  0.00           C
ATOM   1839  O   LEU   124      54.803  33.848  31.728  1.00  0.00           O
ATOM   1840  N   LYS   125      53.599  33.038  33.385  1.00  0.00           N
ATOM   1841  H   LYS   125      52.749  33.207  33.903  1.00  0.00           H
ATOM   1842  CA  LYS   125      54.060  31.665  33.353  1.00  0.00           C
ATOM   1843  HA  LYS   125      55.009  31.772  32.830  1.00  0.00           H
ATOM   1844  CB  LYS   125      54.412  31.094  34.651  1.00  0.00           C
ATOM   1845  HB2 LYS   125      53.507  31.059  35.258  1.00  0.00           H
ATOM   1846  HB3 LYS   125      54.719  30.049  34.660  1.00  0.00           H
ATOM   1847  CG  LYS   125      55.544  31.894  35.348  1.00  0.00           C
ATOM   1848  HG2 LYS   125      56.448  31.928  34.739  1.00  0.00           H
ATOM   1849  HG3 LYS   125      55.213  32.848  35.759  1.00  0.00           H
ATOM   1850  CD  LYS   125      56.056  31.173  36.698  1.00  0.00           C
ATOM   1851  HD2 LYS   125      55.275  31.085  37.453  1.00  0.00           H
ATOM   1852  HD3 LYS   125      56.246  30.141  36.401  1.00  0.00           H
ATOM   1853  CE  LYS   125      57.309  31.968  37.124  1.00  0.00           C
ATOM   1854  HE2 LYS   125      58.135  31.912  36.414  1.00  0.00           H
ATOM   1855  HE3 LYS   125      57.035  33.021  37.162  1.00  0.00           H
ATOM   1856  NZ  LYS   125      57.757  31.449  38.440  1.00  0.00           N
ATOM   1857  HZ1 LYS   125      57.952  30.459  38.429  1.00  0.00           H
ATOM   1858  HZ2 LYS   125      58.559  31.906  38.850  1.00  0.00           H
ATOM   1859  HZ3 LYS   125      57.022  31.520  39.128  1.00  0.00           H
ATOM   1860  C   LYS   125      53.188  30.780  32.488  1.00  0.00           C
ATOM   1861  O   LYS   125      51.979  30.751  32.573  1.00  0.00           O
ATOM   1862  N   TYR   126      53.786  29.925  31.745  1.00  0.00           N
ATOM   1863  H   TYR   126      54.778  30.110  31.800  1.00  0.00           H
ATOM   1864  CA  TYR   126      53.228  28.907  30.843  1.00  0.00           C
ATOM   1865  HA  TYR   126      52.565  28.331  31.489  1.00  0.00           H
ATOM   1866  CB  TYR   126      52.518  29.650  29.636  1.00  0.00           C
ATOM   1867  HB2 TYR   126      51.654  30.233  29.955  1.00  0.00           H
ATOM   1868  HB3 TYR   126      53.274  30.318  29.225  1.00  0.00           H
ATOM   1869  CG  TYR   126      52.038  28.717  28.575  1.00  0.00           C
ATOM   1870  CD1 TYR   126      52.791  28.551  27.398  1.00  0.00           C
ATOM   1871  HD1 TYR   126      53.784  28.974  27.374  1.00  0.00           H
ATOM   1872  CE1 TYR   126      52.366  27.787  26.309  1.00  0.00           C
ATOM   1873  HE1 TYR   126      52.996  27.632  25.445  1.00  0.00           H
ATOM   1874  CZ  TYR   126      51.179  27.015  26.518  1.00  0.00           C
ATOM   1875  OH  TYR   126      50.767  26.173  25.531  1.00  0.00           O
ATOM   1876  HH  TYR   126      49.819  26.253  25.398  1.00  0.00           H
ATOM   1877  CE2 TYR   126      50.382  27.128  27.719  1.00  0.00           C
ATOM   1878  HE2 TYR   126      49.441  26.606  27.808  1.00  0.00           H
ATOM   1879  CD2 TYR   126      50.894  27.984  28.703  1.00  0.00           C
ATOM   1880  HD2 TYR   126      50.494  28.124  29.695  1.00  0.00           H
ATOM   1881  C   TYR   126      54.347  27.959  30.372  1.00  0.00           C
ATOM   1882  O   TYR   126      55.444  28.388  30.144  1.00  0.00           O
ATOM   1883  N   ASN   127      54.070  26.615  30.390  1.00  0.00           N
ATOM   1884  H   ASN   127      53.155  26.308  30.687  1.00  0.00           H
ATOM   1885  CA  ASN   127      55.072  25.577  30.476  1.00  0.00           C
ATOM   1886  HA  ASN   127      54.512  24.642  30.497  1.00  0.00           H
ATOM   1887  CB  ASN   127      56.002  25.540  29.177  1.00  0.00           C
ATOM   1888  HB2 ASN   127      56.658  26.411  29.135  1.00  0.00           H
ATOM   1889  HB3 ASN   127      56.637  24.655  29.195  1.00  0.00           H
ATOM   1890  CG  ASN   127      55.216  25.419  27.899  1.00  0.00           C
ATOM   1891  OD1 ASN   127      54.386  24.524  27.713  1.00  0.00           O
ATOM   1892  ND2 ASN   127      55.282  26.350  26.985  1.00  0.00           N
ATOM   1893 HD21 ASN   127      54.649  26.364  26.198  1.00  0.00           H
ATOM   1894 HD22 ASN   127      56.020  27.036  27.055  1.00  0.00           H
ATOM   1895  C   ASN   127      55.919  25.561  31.658  1.00  0.00           C
ATOM   1896  O   ASN   127      57.041  25.112  31.625  1.00  0.00           O
ATOM   1897  N   GLY   128      55.479  26.131  32.777  1.00  0.00           N
ATOM   1898  H   GLY   128      54.531  26.481  32.753  1.00  0.00           H
ATOM   1899  CA  GLY   128      56.201  26.193  34.018  1.00  0.00           C
ATOM   1900  HA2 GLY   128      55.465  26.335  34.810  1.00  0.00           H
ATOM   1901  HA3 GLY   128      56.886  25.369  34.214  1.00  0.00           H
ATOM   1902  C   GLY   128      57.209  27.362  34.101  1.00  0.00           C
ATOM   1903  O   GLY   128      57.376  28.013  35.111  1.00  0.00           O
ATOM   1904  N   ILE   129      57.884  27.647  33.024  1.00  0.00           N
ATOM   1905  H   ILE   129      57.813  26.957  32.289  1.00  0.00           H
ATOM   1906  CA  ILE   129      58.790  28.825  32.767  1.00  0.00           C
ATOM   1907  HA  ILE   129      59.361  29.037  33.671  1.00  0.00           H
ATOM   1908  CB  ILE   129      59.835  28.417  31.735  1.00  0.00           C
ATOM   1909  HB  ILE   129      60.471  29.302  31.699  1.00  0.00           H
ATOM   1910  CG2 ILE   129      60.738  27.297  32.314  1.00  0.00           C
ATOM   1911 HG21 ILE   129      61.632  27.136  31.712  1.00  0.00           H
ATOM   1912 HG22 ILE   129      61.153  27.660  33.255  1.00  0.00           H
ATOM   1913 HG23 ILE   129      60.113  26.417  32.468  1.00  0.00           H
ATOM   1914  CG1 ILE   129      59.277  27.877  30.348  1.00  0.00           C
ATOM   1915 HG12 ILE   129      59.191  26.798  30.480  1.00  0.00           H
ATOM   1916 HG13 ILE   129      58.251  28.198  30.170  1.00  0.00           H
ATOM   1917  CD1 ILE   129      60.162  28.148  29.203  1.00  0.00           C
ATOM   1918 HD11 ILE   129      60.345  29.196  28.968  1.00  0.00           H
ATOM   1919 HD12 ILE   129      61.144  27.678  29.265  1.00  0.00           H
ATOM   1920 HD13 ILE   129      59.634  27.771  28.327  1.00  0.00           H
ATOM   1921  C   ILE   129      57.985  30.081  32.435  1.00  0.00           C
ATOM   1922  O   ILE   129      56.752  30.061  32.243  1.00  0.00           O
ATOM   1923  N   ILE   130      58.594  31.276  32.535  1.00  0.00           N
ATOM   1924  H   ILE   130      59.585  31.164  32.695  1.00  0.00           H
ATOM   1925  CA  ILE   130      58.041  32.560  32.095  1.00  0.00           C
ATOM   1926  HA  ILE   130      57.014  32.681  32.440  1.00  0.00           H
ATOM   1927  CB  ILE   130      58.788  33.702  32.837  1.00  0.00           C
ATOM   1928  HB  ILE   130      59.823  33.730  32.499  1.00  0.00           H
ATOM   1929  CG2 ILE   130      58.301  35.101  32.306  1.00  0.00           C
ATOM   1930 HG21 ILE   130      57.235  35.231  32.495  1.00  0.00           H
ATOM   1931 HG22 ILE   130      58.799  35.936  32.799  1.00  0.00           H
ATOM   1932 HG23 ILE   130      58.546  35.208  31.249  1.00  0.00           H
ATOM   1933  CG1 ILE   130      58.712  33.699  34.319  1.00  0.00           C
ATOM   1934 HG12 ILE   130      57.698  33.768  34.711  1.00  0.00           H
ATOM   1935 HG13 ILE   130      59.049  32.720  34.661  1.00  0.00           H
ATOM   1936  CD1 ILE   130      59.600  34.711  35.143  1.00  0.00           C
ATOM   1937 HD11 ILE   130      59.381  35.752  34.906  1.00  0.00           H
ATOM   1938 HD12 ILE   130      59.217  34.656  36.163  1.00  0.00           H
ATOM   1939 HD13 ILE   130      60.636  34.500  34.881  1.00  0.00           H
ATOM   1940  C   ILE   130      58.084  32.705  30.517  1.00  0.00           C
ATOM   1941  O   ILE   130      59.121  32.430  29.917  1.00  0.00           O
ATOM   1942  N   THR   131      56.986  33.011  29.879  1.00  0.00           N
ATOM   1943  H   THR   131      56.144  33.257  30.380  1.00  0.00           H
ATOM   1944  CA  THR   131      56.843  32.982  28.451  1.00  0.00           C
ATOM   1945  HA  THR   131      57.691  32.465  28.001  1.00  0.00           H
ATOM   1946  CB  THR   131      55.590  32.122  28.144  1.00  0.00           C
ATOM   1947  HB  THR   131      54.692  32.550  28.587  1.00  0.00           H
ATOM   1948  CG2 THR   131      55.264  31.991  26.638  1.00  0.00           C
ATOM   1949 HG21 THR   131      56.033  31.397  26.142  1.00  0.00           H
ATOM   1950 HG22 THR   131      54.312  31.464  26.581  1.00  0.00           H
ATOM   1951 HG23 THR   131      55.083  32.949  26.150  1.00  0.00           H
ATOM   1952  OG1 THR   131      55.708  30.760  28.534  1.00  0.00           O
ATOM   1953  HG1 THR   131      55.844  30.680  29.481  1.00  0.00           H
ATOM   1954  C   THR   131      56.715  34.353  27.833  1.00  0.00           C
ATOM   1955  O   THR   131      57.359  34.675  26.819  1.00  0.00           O
ATOM   1956  N   ASP   132      55.982  35.217  28.506  1.00  0.00           N
ATOM   1957  H   ASP   132      55.595  34.825  29.352  1.00  0.00           H
ATOM   1958  CA  ASP   132      55.635  36.619  28.260  1.00  0.00           C
ATOM   1959  HA  ASP   132      56.281  37.043  27.490  1.00  0.00           H
ATOM   1960  CB  ASP   132      54.219  36.767  27.638  1.00  0.00           C
ATOM   1961  HB2 ASP   132      54.018  35.826  27.128  1.00  0.00           H
ATOM   1962  HB3 ASP   132      53.475  36.890  28.424  1.00  0.00           H
ATOM   1963  CG  ASP   132      54.229  38.000  26.655  1.00  0.00           C
ATOM   1964  OD1 ASP   132      55.220  38.734  26.531  1.00  0.00           O
ATOM   1965  OD2 ASP   132      53.209  38.136  25.964  1.00  0.00           O
ATOM   1966  C   ASP   132      55.589  37.400  29.594  1.00  0.00           C
ATOM   1967  O   ASP   132      55.646  36.856  30.697  1.00  0.00           O
ATOM   1968  N   THR   133      55.525  38.742  29.544  1.00  0.00           N
ATOM   1969  H   THR   133      55.480  39.248  28.671  1.00  0.00           H
ATOM   1970  CA  THR   133      55.237  39.557  30.769  1.00  0.00           C
ATOM   1971  HA  THR   133      54.473  39.106  31.402  1.00  0.00           H
ATOM   1972  CB  THR   133      56.553  39.711  31.547  1.00  0.00           C
ATOM   1973  HB  THR   133      57.374  39.780  30.833  1.00  0.00           H
ATOM   1974  CG2 THR   133      56.742  40.827  32.562  1.00  0.00           C
ATOM   1975 HG21 THR   133      55.775  41.047  33.014  1.00  0.00           H
ATOM   1976 HG22 THR   133      57.467  40.567  33.333  1.00  0.00           H
ATOM   1977 HG23 THR   133      57.126  41.716  32.064  1.00  0.00           H
ATOM   1978  OG1 THR   133      56.811  38.517  32.251  1.00  0.00           O
ATOM   1979  HG1 THR   133      56.470  37.809  31.701  1.00  0.00           H
ATOM   1980  C   THR   133      54.715  40.914  30.301  1.00  0.00           C
ATOM   1981  O   THR   133      55.052  41.321  29.231  1.00  0.00           O
ATOM   1982  N   ILE   134      53.816  41.557  31.045  1.00  0.00           N
ATOM   1983  H   ILE   134      53.567  41.148  31.935  1.00  0.00           H
ATOM   1984  CA  ILE   134      53.085  42.766  30.636  1.00  0.00           C
ATOM   1985  HA  ILE   134      53.404  43.234  29.704  1.00  0.00           H
ATOM   1986  CB  ILE   134      51.555  42.555  30.481  1.00  0.00           C
ATOM   1987  HB  ILE   134      51.123  42.259  31.436  1.00  0.00           H
ATOM   1988  CG2 ILE   134      50.716  43.735  29.986  1.00  0.00           C
ATOM   1989 HG21 ILE   134      51.171  44.193  29.107  1.00  0.00           H
ATOM   1990 HG22 ILE   134      49.713  43.398  29.722  1.00  0.00           H
ATOM   1991 HG23 ILE   134      50.646  44.448  30.807  1.00  0.00           H
ATOM   1992  CG1 ILE   134      51.237  41.410  29.514  1.00  0.00           C
ATOM   1993 HG12 ILE   134      51.597  40.501  29.997  1.00  0.00           H
ATOM   1994 HG13 ILE   134      50.177  41.443  29.265  1.00  0.00           H
ATOM   1995  CD1 ILE   134      51.796  41.546  28.103  1.00  0.00           C
ATOM   1996 HD11 ILE   134      51.707  42.591  27.806  1.00  0.00           H
ATOM   1997 HD12 ILE   134      52.880  41.537  28.224  1.00  0.00           H
ATOM   1998 HD13 ILE   134      51.575  40.683  27.475  1.00  0.00           H
ATOM   1999  C   ILE   134      53.327  43.890  31.658  1.00  0.00           C
ATOM   2000  O   ILE   134      53.080  43.718  32.802  1.00  0.00           O
ATOM   2001  N   LYS   135      53.855  45.136  31.218  1.00  0.00           N
ATOM   2002  H   LYS   135      54.117  45.149  30.244  1.00  0.00           H
ATOM   2003  CA  LYS   135      54.284  46.244  32.193  1.00  0.00           C
ATOM   2004  HA  LYS   135      54.612  45.826  33.144  1.00  0.00           H
ATOM   2005  CB  LYS   135      55.220  47.316  31.478  1.00  0.00           C
ATOM   2006  HB2 LYS   135      54.639  47.706  30.641  1.00  0.00           H
ATOM   2007  HB3 LYS   135      55.377  48.160  32.150  1.00  0.00           H
ATOM   2008  CG  LYS   135      56.600  46.784  30.977  1.00  0.00           C
ATOM   2009  HG2 LYS   135      56.404  46.077  30.170  1.00  0.00           H
ATOM   2010  HG3 LYS   135      57.135  47.613  30.516  1.00  0.00           H
ATOM   2011  CD  LYS   135      57.455  46.060  32.022  1.00  0.00           C
ATOM   2012  HD2 LYS   135      57.499  46.688  32.911  1.00  0.00           H
ATOM   2013  HD3 LYS   135      56.885  45.149  32.203  1.00  0.00           H
ATOM   2014  CE  LYS   135      58.903  45.738  31.486  1.00  0.00           C
ATOM   2015  HE2 LYS   135      59.333  45.061  32.224  1.00  0.00           H
ATOM   2016  HE3 LYS   135      58.861  45.224  30.526  1.00  0.00           H
ATOM   2017  NZ  LYS   135      59.806  46.900  31.264  1.00  0.00           N
ATOM   2018  HZ1 LYS   135      59.575  47.436  30.440  1.00  0.00           H
ATOM   2019  HZ2 LYS   135      59.813  47.557  32.032  1.00  0.00           H
ATOM   2020  HZ3 LYS   135      60.801  46.793  31.125  1.00  0.00           H
ATOM   2021  C   LYS   135      52.993  47.013  32.647  1.00  0.00           C
ATOM   2022  O   LYS   135      52.081  47.196  31.884  1.00  0.00           O
ATOM   2023  N   SER   136      53.088  47.638  33.825  1.00  0.00           N
ATOM   2024  H   SER   136      53.942  47.586  34.361  1.00  0.00           H
ATOM   2025  CA  SER   136      52.135  48.646  34.325  1.00  0.00           C
ATOM   2026  HA  SER   136      51.186  48.115  34.376  1.00  0.00           H
ATOM   2027  CB  SER   136      52.541  49.113  35.759  1.00  0.00           C
ATOM   2028  HB2 SER   136      52.377  48.327  36.496  1.00  0.00           H
ATOM   2029  HB3 SER   136      53.591  49.387  35.861  1.00  0.00           H
ATOM   2030  OG  SER   136      51.839  50.222  36.234  1.00  0.00           O
ATOM   2031  HG  SER   136      50.887  50.133  36.144  1.00  0.00           H
ATOM   2032  C   SER   136      52.097  49.814  33.362  1.00  0.00           C
ATOM   2033  O   SER   136      53.023  50.214  32.648  1.00  0.00           O
ATOM   2034  N   TRP   137      50.943  50.533  33.306  1.00  0.00           N
ATOM   2035  H   TRP   137      50.220  50.335  33.983  1.00  0.00           H
ATOM   2036  CA  TRP   137      50.766  51.684  32.354  1.00  0.00           C
ATOM   2037  HA  TRP   137      51.745  52.071  32.072  1.00  0.00           H
ATOM   2038  CB  TRP   137      49.979  51.154  31.213  1.00  0.00           C
ATOM   2039  HB2 TRP   137      49.920  51.860  30.385  1.00  0.00           H
ATOM   2040  HB3 TRP   137      50.546  50.376  30.701  1.00  0.00           H
ATOM   2041  CG  TRP   137      48.545  50.720  31.487  1.00  0.00           C
ATOM   2042  CD1 TRP   137      47.441  51.438  31.192  1.00  0.00           C
ATOM   2043  HD1 TRP   137      47.483  52.473  30.886  1.00  0.00           H
ATOM   2044  NE1 TRP   137      46.294  50.747  31.562  1.00  0.00           N
ATOM   2045  HE1 TRP   137      45.345  51.062  31.421  1.00  0.00           H
ATOM   2046  CE2 TRP   137      46.643  49.459  31.935  1.00  0.00           C
ATOM   2047  CZ2 TRP   137      45.839  48.319  32.259  1.00  0.00           C
ATOM   2048  HZ2 TRP   137      44.768  48.429  32.173  1.00  0.00           H
ATOM   2049  CH2 TRP   137      46.504  47.062  32.451  1.00  0.00           C
ATOM   2050  HH2 TRP   137      45.942  46.180  32.722  1.00  0.00           H
ATOM   2051  CZ3 TRP   137      47.896  47.043  32.305  1.00  0.00           C
ATOM   2052  HZ3 TRP   137      48.448  46.127  32.457  1.00  0.00           H
ATOM   2053  CE3 TRP   137      48.681  48.155  32.047  1.00  0.00           C
ATOM   2054  HE3 TRP   137      49.758  48.109  31.966  1.00  0.00           H
ATOM   2055  CD2 TRP   137      48.072  49.451  31.861  1.00  0.00           C
ATOM   2056  C   TRP   137      50.089  52.968  32.866  1.00  0.00           C
ATOM   2057  O   TRP   137      50.300  54.062  32.334  1.00  0.00           O
ATOM   2058  N   ARG   138      49.265  52.832  33.916  1.00  0.00           N
ATOM   2059  H   ARG   138      48.952  51.910  34.181  1.00  0.00           H
ATOM   2060  CA  ARG   138      48.711  54.000  34.727  1.00  0.00           C
ATOM   2061  HA  ARG   138      48.858  54.961  34.235  1.00  0.00           H
ATOM   2062  CB  ARG   138      47.199  53.857  34.988  1.00  0.00           C
ATOM   2063  HB2 ARG   138      47.083  53.016  35.672  1.00  0.00           H
ATOM   2064  HB3 ARG   138      46.933  54.731  35.583  1.00  0.00           H
ATOM   2065  CG  ARG   138      46.304  53.683  33.824  1.00  0.00           C
ATOM   2066  HG2 ARG   138      46.493  52.678  33.444  1.00  0.00           H
ATOM   2067  HG3 ARG   138      45.275  53.576  34.170  1.00  0.00           H
ATOM   2068  CD  ARG   138      46.178  54.760  32.688  1.00  0.00           C
ATOM   2069  HD2 ARG   138      45.419  54.501  31.949  1.00  0.00           H
ATOM   2070  HD3 ARG   138      45.847  55.662  33.202  1.00  0.00           H
ATOM   2071  NE  ARG   138      47.489  54.948  31.974  1.00  0.00           N
ATOM   2072  HE  ARG   138      48.296  54.416  32.268  1.00  0.00           H
ATOM   2073  CZ  ARG   138      47.811  56.072  31.379  1.00  0.00           C
ATOM   2074  NH1 ARG   138      46.891  56.850  30.892  1.00  0.00           N
ATOM   2075 HH11 ARG   138      45.917  56.587  30.899  1.00  0.00           H
ATOM   2076 HH12 ARG   138      47.101  57.679  30.353  1.00  0.00           H
ATOM   2077  NH2 ARG   138      49.092  56.357  31.189  1.00  0.00           N
ATOM   2078 HH21 ARG   138      49.748  55.600  31.316  1.00  0.00           H
ATOM   2079 HH22 ARG   138      49.261  57.073  30.497  1.00  0.00           H
ATOM   2080  C   ARG   138      49.397  54.085  36.046  1.00  0.00           C
ATOM   2081  O   ARG   138      49.009  54.910  36.844  1.00  0.00           O
ATOM   2082  N   ASN   139      50.451  53.270  36.298  1.00  0.00           N
ATOM   2083  H   ASN   139      50.468  52.516  35.626  1.00  0.00           H
ATOM   2084  CA  ASN   139      51.405  53.236  37.332  1.00  0.00           C
ATOM   2085  HA  ASN   139      51.904  52.278  37.482  1.00  0.00           H
ATOM   2086  CB  ASN   139      52.532  54.228  37.063  1.00  0.00           C
ATOM   2087  HB2 ASN   139      52.075  55.199  36.872  1.00  0.00           H
ATOM   2088  HB3 ASN   139      53.159  54.171  37.953  1.00  0.00           H
ATOM   2089  CG  ASN   139      53.424  53.883  35.835  1.00  0.00           C
ATOM   2090  OD1 ASN   139      53.917  54.765  35.131  1.00  0.00           O
ATOM   2091  ND2 ASN   139      53.668  52.622  35.558  1.00  0.00           N
ATOM   2092 HD21 ASN   139      54.455  52.399  34.966  1.00  0.00           H
ATOM   2093 HD22 ASN   139      53.241  51.933  36.160  1.00  0.00           H
ATOM   2094  C   ASN   139      50.741  53.433  38.735  1.00  0.00           C
ATOM   2095  O   ASN   139      51.378  54.143  39.518  1.00  0.00           O
ATOM   2096  N   ASN   140      49.660  52.746  39.181  1.00  0.00           N
ATOM   2097  H   ASN   140      49.339  52.015  38.563  1.00  0.00           H
ATOM   2098  CA  ASN   140      48.867  53.120  40.355  1.00  0.00           C
ATOM   2099  HA  ASN   140      49.527  53.488  41.140  1.00  0.00           H
ATOM   2100  CB  ASN   140      47.953  54.236  40.028  1.00  0.00           C
ATOM   2101  HB2 ASN   140      48.439  55.080  39.538  1.00  0.00           H
ATOM   2102  HB3 ASN   140      47.245  53.926  39.258  1.00  0.00           H
ATOM   2103  CG  ASN   140      47.237  54.753  41.317  1.00  0.00           C
ATOM   2104  OD1 ASN   140      47.637  54.702  42.500  1.00  0.00           O
ATOM   2105  ND2 ASN   140      46.097  55.347  41.086  1.00  0.00           N
ATOM   2106 HD21 ASN   140      45.820  55.801  41.944  1.00  0.00           H
ATOM   2107 HD22 ASN   140      45.702  55.535  40.175  1.00  0.00           H
ATOM   2108  C   ASN   140      48.107  51.941  40.845  1.00  0.00           C
ATOM   2109  O   ASN   140      46.859  51.916  40.997  1.00  0.00           O
ATOM   2110  N   ILE   141      48.908  50.920  41.160  1.00  0.00           N
ATOM   2111  H   ILE   141      49.878  50.944  40.881  1.00  0.00           H
ATOM   2112  CA  ILE   141      48.435  49.579  41.551  1.00  0.00           C
ATOM   2113  HA  ILE   141      49.314  49.025  41.882  1.00  0.00           H
ATOM   2114  CB  ILE   141      47.624  49.630  42.859  1.00  0.00           C
ATOM   2115  HB  ILE   141      46.646  49.993  42.540  1.00  0.00           H
ATOM   2116  CG2 ILE   141      47.466  48.230  43.504  1.00  0.00           C
ATOM   2117 HG21 ILE   141      48.466  47.837  43.687  1.00  0.00           H
ATOM   2118 HG22 ILE   141      46.865  48.192  44.414  1.00  0.00           H
ATOM   2119 HG23 ILE   141      46.996  47.592  42.755  1.00  0.00           H
ATOM   2120  CG1 ILE   141      48.163  50.562  44.013  1.00  0.00           C
ATOM   2121 HG12 ILE   141      48.898  49.999  44.589  1.00  0.00           H
ATOM   2122 HG13 ILE   141      48.594  51.516  43.710  1.00  0.00           H
ATOM   2123  CD1 ILE   141      46.999  51.078  44.867  1.00  0.00           C
ATOM   2124 HD11 ILE   141      46.468  51.849  44.309  1.00  0.00           H
ATOM   2125 HD12 ILE   141      46.324  50.262  45.130  1.00  0.00           H
ATOM   2126 HD13 ILE   141      47.435  51.582  45.729  1.00  0.00           H
ATOM   2127  C   ILE   141      47.863  48.751  40.405  1.00  0.00           C
ATOM   2128  O   ILE   141      46.705  48.426  40.408  1.00  0.00           O
ATOM   2129  N   LEU   142      48.636  48.437  39.345  1.00  0.00           N
ATOM   2130  H   LEU   142      49.527  48.899  39.238  1.00  0.00           H
ATOM   2131  CA  LEU   142      48.231  47.305  38.355  1.00  0.00           C
ATOM   2132  HA  LEU   142      47.493  47.794  37.721  1.00  0.00           H
ATOM   2133  CB  LEU   142      49.447  46.930  37.487  1.00  0.00           C
ATOM   2134  HB2 LEU   142      49.741  47.833  36.953  1.00  0.00           H
ATOM   2135  HB3 LEU   142      50.355  46.667  38.029  1.00  0.00           H
ATOM   2136  CG  LEU   142      49.295  45.768  36.459  1.00  0.00           C
ATOM   2137  HG  LEU   142      48.995  44.840  36.944  1.00  0.00           H
ATOM   2138  CD1 LEU   142      48.190  46.072  35.453  1.00  0.00           C
ATOM   2139 HD11 LEU   142      48.162  45.223  34.770  1.00  0.00           H
ATOM   2140 HD12 LEU   142      47.242  46.133  35.988  1.00  0.00           H
ATOM   2141 HD13 LEU   142      48.330  46.983  34.872  1.00  0.00           H
ATOM   2142  CD2 LEU   142      50.557  45.495  35.689  1.00  0.00           C
ATOM   2143 HD21 LEU   142      50.375  44.876  34.810  1.00  0.00           H
ATOM   2144 HD22 LEU   142      50.955  46.493  35.507  1.00  0.00           H
ATOM   2145 HD23 LEU   142      51.268  44.934  36.295  1.00  0.00           H
ATOM   2146  C   LEU   142      47.733  46.136  39.142  1.00  0.00           C
ATOM   2147  O   LEU   142      48.415  45.691  40.060  1.00  0.00           O
ATOM   2148  N   ARG   143      46.625  45.526  38.726  1.00  0.00           N
ATOM   2149  H   ARG   143      46.107  45.931  37.959  1.00  0.00           H
ATOM   2150  CA  ARG   143      46.037  44.269  39.257  1.00  0.00           C
ATOM   2151  HA  ARG   143      46.903  43.642  39.469  1.00  0.00           H
ATOM   2152  CB  ARG   143      45.457  44.451  40.713  1.00  0.00           C
ATOM   2153  HB2 ARG   143      45.187  43.491  41.152  1.00  0.00           H
ATOM   2154  HB3 ARG   143      46.145  44.973  41.379  1.00  0.00           H
ATOM   2155  CG  ARG   143      44.066  45.057  40.845  1.00  0.00           C
ATOM   2156  HG2 ARG   143      43.379  44.403  40.307  1.00  0.00           H
ATOM   2157  HG3 ARG   143      43.983  45.144  41.929  1.00  0.00           H
ATOM   2158  CD  ARG   143      43.855  46.423  40.237  1.00  0.00           C
ATOM   2159  HD2 ARG   143      44.824  46.889  40.053  1.00  0.00           H
ATOM   2160  HD3 ARG   143      43.246  46.303  39.341  1.00  0.00           H
ATOM   2161  NE  ARG   143      43.094  47.362  41.039  1.00  0.00           N
ATOM   2162  HE  ARG   143      42.231  47.061  41.468  1.00  0.00           H
ATOM   2163  CZ  ARG   143      43.120  48.694  40.973  1.00  0.00           C
ATOM   2164  NH1 ARG   143      42.156  49.392  41.335  1.00  0.00           N
ATOM   2165 HH11 ARG   143      41.396  48.958  41.841  1.00  0.00           H
ATOM   2166 HH12 ARG   143      42.071  50.338  40.992  1.00  0.00           H
ATOM   2167  NH2 ARG   143      44.009  49.357  40.254  1.00  0.00           N
ATOM   2168 HH21 ARG   143      44.790  48.794  39.950  1.00  0.00           H
ATOM   2169 HH22 ARG   143      44.164  50.347  40.380  1.00  0.00           H
ATOM   2170  C   ARG   143      45.120  43.464  38.319  1.00  0.00           C
ATOM   2171  O   ARG   143      44.504  44.075  37.484  1.00  0.00           O
ATOM   2172  N   THR   144      44.997  42.151  38.546  1.00  0.00           N
ATOM   2173  H   THR   144      45.322  41.679  39.378  1.00  0.00           H
ATOM   2174  CA  THR   144      44.229  41.215  37.688  1.00  0.00           C
ATOM   2175  HA  THR   144      43.909  41.783  36.814  1.00  0.00           H
ATOM   2176  CB  THR   144      45.072  40.141  37.016  1.00  0.00           C
ATOM   2177  HB  THR   144      45.818  40.775  36.536  1.00  0.00           H
ATOM   2178  CG2 THR   144      45.692  39.052  37.890  1.00  0.00           C
ATOM   2179 HG21 THR   144      44.979  38.902  38.701  1.00  0.00           H
ATOM   2180 HG22 THR   144      45.874  38.134  37.332  1.00  0.00           H
ATOM   2181 HG23 THR   144      46.609  39.481  38.294  1.00  0.00           H
ATOM   2182  OG1 THR   144      44.259  39.532  36.038  1.00  0.00           O
ATOM   2183  HG1 THR   144      43.778  40.193  35.535  1.00  0.00           H
ATOM   2184  C   THR   144      42.898  40.709  38.354  1.00  0.00           C
ATOM   2185  O   THR   144      42.288  41.363  39.208  1.00  0.00           O
ATOM   2186  N   GLN   145      42.453  39.541  37.975  1.00  0.00           N
ATOM   2187  H   GLN   145      42.999  39.174  37.209  1.00  0.00           H
ATOM   2188  CA  GLN   145      41.110  38.944  38.241  1.00  0.00           C
ATOM   2189  HA  GLN   145      40.296  39.634  38.021  1.00  0.00           H
ATOM   2190  CB  GLN   145      41.027  37.632  37.395  1.00  0.00           C
ATOM   2191  HB2 GLN   145      41.857  36.942  37.555  1.00  0.00           H
ATOM   2192  HB3 GLN   145      40.135  37.091  37.712  1.00  0.00           H
ATOM   2193  CG  GLN   145      40.970  37.979  35.895  1.00  0.00           C
ATOM   2194  HG2 GLN   145      40.146  38.679  35.755  1.00  0.00           H
ATOM   2195  HG3 GLN   145      41.866  38.437  35.476  1.00  0.00           H
ATOM   2196  CD  GLN   145      40.519  36.808  35.073  1.00  0.00           C
ATOM   2197  OE1 GLN   145      41.307  36.172  34.344  1.00  0.00           O
ATOM   2198  NE2 GLN   145      39.291  36.313  35.294  1.00  0.00           N
ATOM   2199 HE21 GLN   145      38.715  36.523  36.097  1.00  0.00           H
ATOM   2200 HE22 GLN   145      38.959  35.543  34.730  1.00  0.00           H
ATOM   2201  C   GLN   145      40.878  38.537  39.740  1.00  0.00           C
ATOM   2202  O   GLN   145      39.793  38.845  40.320  1.00  0.00           O
ATOM   2203  N   GLU   146      41.822  37.827  40.326  1.00  0.00           N
ATOM   2204  H   GLU   146      42.766  37.839  39.969  1.00  0.00           H
ATOM   2205  CA  GLU   146      41.501  36.951  41.498  1.00  0.00           C
ATOM   2206  HA  GLU   146      42.484  36.509  41.663  1.00  0.00           H
ATOM   2207  CB  GLU   146      41.008  37.679  42.806  1.00  0.00           C
ATOM   2208  HB2 GLU   146      39.925  37.784  42.865  1.00  0.00           H
ATOM   2209  HB3 GLU   146      41.320  36.974  43.576  1.00  0.00           H
ATOM   2210  CG  GLU   146      41.855  38.960  43.148  1.00  0.00           C
ATOM   2211  HG2 GLU   146      41.498  39.740  42.475  1.00  0.00           H
ATOM   2212  HG3 GLU   146      41.627  39.260  44.170  1.00  0.00           H
ATOM   2213  CD  GLU   146      43.379  38.754  43.032  1.00  0.00           C
ATOM   2214  OE1 GLU   146      43.955  37.978  43.864  1.00  0.00           O
ATOM   2215  OE2 GLU   146      44.045  39.313  42.070  1.00  0.00           O
ATOM   2216  C   GLU   146      40.626  35.675  41.196  1.00  0.00           C
ATOM   2217  O   GLU   146      39.921  35.173  42.031  1.00  0.00           O
ATOM   2218  N   SER   147      40.714  35.185  39.953  1.00  0.00           N
ATOM   2219  H   SER   147      41.402  35.560  39.316  1.00  0.00           H
ATOM   2220  CA  SER   147      39.736  34.129  39.491  1.00  0.00           C
ATOM   2221  HA  SER   147      39.579  33.361  40.249  1.00  0.00           H
ATOM   2222  CB  SER   147      38.413  34.770  39.098  1.00  0.00           C
ATOM   2223  HB2 SER   147      38.502  35.462  38.261  1.00  0.00           H
ATOM   2224  HB3 SER   147      37.702  33.965  38.912  1.00  0.00           H
ATOM   2225  OG  SER   147      37.911  35.493  40.195  1.00  0.00           O
ATOM   2226  HG  SER   147      38.673  35.518  40.778  1.00  0.00           H
ATOM   2227  C   SER   147      40.237  33.303  38.339  1.00  0.00           C
ATOM   2228  O   SER   147      41.424  33.418  38.030  1.00  0.00           O
ATOM   2229  N   GLH   148      39.329  32.502  37.698  1.00  0.00           N
ATOM   2230  H   GLH   148      38.383  32.346  38.017  1.00  0.00           H
ATOM   2231  CA  GLH   148      39.633  31.858  36.410  1.00  0.00           C
ATOM   2232  HA  GLH   148      40.556  31.283  36.483  1.00  0.00           H
ATOM   2233  CB  GLH   148      38.629  30.727  36.255  1.00  0.00           C
ATOM   2234  HB2 GLH   148      38.376  30.194  37.172  1.00  0.00           H
ATOM   2235  HB3 GLH   148      37.738  31.029  35.703  1.00  0.00           H
ATOM   2236  CG  GLH   148      39.309  29.625  35.508  1.00  0.00           C
ATOM   2237  HG2 GLH   148      39.809  30.037  34.631  1.00  0.00           H
ATOM   2238  HG3 GLH   148      40.001  29.117  36.179  1.00  0.00           H
ATOM   2239  CD  GLH   148      38.467  28.596  34.699  1.00  0.00           C
ATOM   2240  OE1 GLH   148      37.241  28.541  34.657  1.00  0.00           O
ATOM   2241  OE2 GLH   148      39.265  27.782  34.029  1.00  0.00           O
ATOM   2242  HE2 GLH   148      38.740  27.086  33.626  1.00  0.00           H
ATOM   2243  C   GLH   148      39.698  32.824  35.242  1.00  0.00           C
ATOM   2244  O   GLH   148      38.806  33.678  35.091  1.00  0.00           O
ATOM   2245  N   CYX   149      40.755  32.774  34.417  1.00  0.00           N
ATOM   2246  H   CYX   149      41.498  32.125  34.632  1.00  0.00           H
ATOM   2247  CA  CYX   149      40.611  33.340  33.089  1.00  0.00           C
ATOM   2248  HA  CYX   149      39.997  34.236  33.176  1.00  0.00           H
ATOM   2249  CB  CYX   149      41.987  33.710  32.459  1.00  0.00           C
ATOM   2250  HB2 CYX   149      41.779  33.733  31.390  1.00  0.00           H
ATOM   2251  HB3 CYX   149      42.210  34.752  32.686  1.00  0.00           H
ATOM   2252  SG  CYX   149      43.445  32.623  32.829  1.00  0.00           S
ATOM   2253  C   CYX   149      39.819  32.349  32.194  1.00  0.00           C
ATOM   2254  O   CYX   149      39.837  31.170  32.502  1.00  0.00           O
ATOM   2255  N   ALA   150      38.987  32.875  31.196  1.00  0.00           N
ATOM   2256  H   ALA   150      39.254  33.831  31.009  1.00  0.00           H
ATOM   2257  CA  ALA   150      38.198  32.124  30.354  1.00  0.00           C
ATOM   2258  HA  ALA   150      37.885  31.244  30.916  1.00  0.00           H
ATOM   2259  CB  ALA   150      36.897  32.876  30.081  1.00  0.00           C
ATOM   2260  HB1 ALA   150      36.408  32.418  29.221  1.00  0.00           H
ATOM   2261  HB2 ALA   150      36.324  32.910  31.007  1.00  0.00           H
ATOM   2262  HB3 ALA   150      37.156  33.873  29.721  1.00  0.00           H
ATOM   2263  C   ALA   150      38.982  31.765  29.078  1.00  0.00           C
ATOM   2264  O   ALA   150      39.833  32.482  28.568  1.00  0.00           O
ATOM   2265  N   CYX   151      38.469  30.789  28.351  1.00  0.00           N
ATOM   2266  H   CYX   151      37.566  30.490  28.692  1.00  0.00           H
ATOM   2267  CA  CYX   151      39.214  30.103  27.278  1.00  0.00           C
ATOM   2268  HA  CYX   151      39.728  30.861  26.690  1.00  0.00           H
ATOM   2269  CB  CYX   151      40.253  29.107  27.783  1.00  0.00           C
ATOM   2270  HB2 CYX   151      39.737  28.254  28.223  1.00  0.00           H
ATOM   2271  HB3 CYX   151      40.657  28.640  26.885  1.00  0.00           H
ATOM   2272  SG  CYX   151      41.524  29.651  28.986  1.00  0.00           S
ATOM   2273  C   CYX   151      38.323  29.451  26.267  1.00  0.00           C
ATOM   2274  O   CYX   151      37.427  28.703  26.648  1.00  0.00           O
ATOM   2275  N   VAL   152      38.601  29.634  24.935  1.00  0.00           N
ATOM   2276  H   VAL   152      39.463  30.129  24.755  1.00  0.00           H
ATOM   2277  CA  VAL   152      37.724  29.293  23.812  1.00  0.00           C
ATOM   2278  HA  VAL   152      37.267  28.363  24.153  1.00  0.00           H
ATOM   2279  CB  VAL   152      36.614  30.379  23.495  1.00  0.00           C
ATOM   2280  HB  VAL   152      37.018  31.315  23.110  1.00  0.00           H
ATOM   2281  CG1 VAL   152      35.663  29.977  22.358  1.00  0.00           C
ATOM   2282 HG11 VAL   152      35.172  29.031  22.584  1.00  0.00           H
ATOM   2283 HG12 VAL   152      35.055  30.829  22.053  1.00  0.00           H
ATOM   2284 HG13 VAL   152      36.210  29.744  21.445  1.00  0.00           H
ATOM   2285  CG2 VAL   152      35.761  30.801  24.736  1.00  0.00           C
ATOM   2286 HG21 VAL   152      36.337  31.229  25.554  1.00  0.00           H
ATOM   2287 HG22 VAL   152      34.940  31.413  24.363  1.00  0.00           H
ATOM   2288 HG23 VAL   152      35.296  29.942  25.220  1.00  0.00           H
ATOM   2289  C   VAL   152      38.574  29.009  22.579  1.00  0.00           C
ATOM   2290  O   VAL   152      39.481  29.766  22.389  1.00  0.00           O
ATOM   2291  N   ASN   153      38.254  27.909  21.868  1.00  0.00           N
ATOM   2292  H   ASN   153      37.465  27.412  22.256  1.00  0.00           H
ATOM   2293  CA  ASN   153      38.943  27.379  20.677  1.00  0.00           C
ATOM   2294  HA  ASN   153      38.703  26.316  20.664  1.00  0.00           H
ATOM   2295  CB  ASN   153      38.532  27.998  19.308  1.00  0.00           C
ATOM   2296  HB2 ASN   153      38.808  29.044  19.443  1.00  0.00           H
ATOM   2297  HB3 ASN   153      39.226  27.742  18.507  1.00  0.00           H
ATOM   2298  CG  ASN   153      37.026  27.828  18.886  1.00  0.00           C
ATOM   2299  OD1 ASN   153      36.362  26.899  19.306  1.00  0.00           O
ATOM   2300  ND2 ASN   153      36.506  28.716  18.041  1.00  0.00           N
ATOM   2301 HD21 ASN   153      35.519  28.656  17.833  1.00  0.00           H
ATOM   2302 HD22 ASN   153      37.111  29.476  17.768  1.00  0.00           H
ATOM   2303  C   ASN   153      40.535  27.453  20.878  1.00  0.00           C
ATOM   2304  O   ASN   153      41.276  27.943  20.007  1.00  0.00           O
ATOM   2305  N   GLY   154      41.002  26.946  22.026  1.00  0.00           N
ATOM   2306  H   GLY   154      40.305  26.721  22.721  1.00  0.00           H
ATOM   2307  CA  GLY   154      42.414  27.007  22.344  1.00  0.00           C
ATOM   2308  HA2 GLY   154      42.547  26.660  23.369  1.00  0.00           H
ATOM   2309  HA3 GLY   154      42.873  26.272  21.684  1.00  0.00           H
ATOM   2310  C   GLY   154      43.108  28.368  22.405  1.00  0.00           C
ATOM   2311  O   GLY   154      44.211  28.464  21.941  1.00  0.00           O
ATOM   2312  N   SER   155      42.339  29.406  22.791  1.00  0.00           N
ATOM   2313  H   SER   155      41.397  29.269  23.129  1.00  0.00           H
ATOM   2314  CA  SER   155      42.944  30.715  23.027  1.00  0.00           C
ATOM   2315  HA  SER   155      44.022  30.571  23.096  1.00  0.00           H
ATOM   2316  CB  SER   155      42.472  31.789  21.951  1.00  0.00           C
ATOM   2317  HB2 SER   155      42.703  31.469  20.935  1.00  0.00           H
ATOM   2318  HB3 SER   155      41.404  32.005  21.949  1.00  0.00           H
ATOM   2319  OG  SER   155      43.149  33.053  22.057  1.00  0.00           O
ATOM   2320  HG  SER   155      44.101  32.939  22.045  1.00  0.00           H
ATOM   2321  C   SER   155      42.401  31.192  24.430  1.00  0.00           C
ATOM   2322  O   SER   155      41.288  30.739  24.722  1.00  0.00           O
ATOM   2323  N   CYX   156      42.968  31.962  25.233  1.00  0.00           N
ATOM   2324  H   CYX   156      43.829  32.390  24.925  1.00  0.00           H
ATOM   2325  CA  CYX   156      42.633  32.232  26.645  1.00  0.00           C
ATOM   2326  HA  CYX   156      41.624  32.011  26.993  1.00  0.00           H
ATOM   2327  CB  CYX   156      43.654  31.456  27.554  1.00  0.00           C
ATOM   2328  HB2 CYX   156      44.618  31.577  27.059  1.00  0.00           H
ATOM   2329  HB3 CYX   156      43.662  31.885  28.555  1.00  0.00           H
ATOM   2330  SG  CYX   156      43.288  29.709  27.862  1.00  0.00           S
ATOM   2331  C   CYX   156      42.633  33.782  26.745  1.00  0.00           C
ATOM   2332  O   CYX   156      43.306  34.510  25.986  1.00  0.00           O
ATOM   2333  N   PHE   157      41.856  34.286  27.769  1.00  0.00           N
ATOM   2334  H   PHE   157      41.402  33.615  28.372  1.00  0.00           H
ATOM   2335  CA  PHE   157      41.405  35.662  27.924  1.00  0.00           C
ATOM   2336  HA  PHE   157      42.134  36.259  27.375  1.00  0.00           H
ATOM   2337  CB  PHE   157      40.004  35.832  27.241  1.00  0.00           C
ATOM   2338  HB2 PHE   157      39.201  35.320  27.771  1.00  0.00           H
ATOM   2339  HB3 PHE   157      39.806  36.885  27.444  1.00  0.00           H
ATOM   2340  CG  PHE   157      40.006  35.512  25.766  1.00  0.00           C
ATOM   2341  CD1 PHE   157      39.739  34.156  25.343  1.00  0.00           C
ATOM   2342  HD1 PHE   157      39.595  33.415  26.116  1.00  0.00           H
ATOM   2343  CE1 PHE   157      39.643  33.931  23.966  1.00  0.00           C
ATOM   2344  HE1 PHE   157      39.627  32.917  23.597  1.00  0.00           H
ATOM   2345  CZ  PHE   157      39.980  34.937  23.032  1.00  0.00           C
ATOM   2346  HZ  PHE   157      39.920  34.666  21.988  1.00  0.00           H
ATOM   2347  CE2 PHE   157      40.132  36.247  23.436  1.00  0.00           C
ATOM   2348  HE2 PHE   157      40.265  36.995  22.669  1.00  0.00           H
ATOM   2349  CD2 PHE   157      40.055  36.534  24.836  1.00  0.00           C
ATOM   2350  HD2 PHE   157      40.266  37.544  25.151  1.00  0.00           H
ATOM   2351  C   PHE   157      41.249  36.121  29.408  1.00  0.00           C
ATOM   2352  O   PHE   157      40.603  35.464  30.210  1.00  0.00           O
ATOM   2353  N   THR   158      41.902  37.221  29.687  1.00  0.00           N
ATOM   2354  H   THR   158      42.177  37.810  28.914  1.00  0.00           H
ATOM   2355  CA  THR   158      42.107  37.798  31.038  1.00  0.00           C
ATOM   2356  HA  THR   158      41.335  37.436  31.718  1.00  0.00           H
ATOM   2357  CB  THR   158      43.474  37.412  31.688  1.00  0.00           C
ATOM   2358  HB  THR   158      43.484  36.335  31.856  1.00  0.00           H
ATOM   2359  CG2 THR   158      44.726  37.727  30.906  1.00  0.00           C
ATOM   2360 HG21 THR   158      45.006  38.779  30.944  1.00  0.00           H
ATOM   2361 HG22 THR   158      45.551  37.244  31.428  1.00  0.00           H
ATOM   2362 HG23 THR   158      44.580  37.370  29.887  1.00  0.00           H
ATOM   2363  OG1 THR   158      43.652  37.973  32.952  1.00  0.00           O
ATOM   2364  HG1 THR   158      44.164  37.295  33.397  1.00  0.00           H
ATOM   2365  C   THR   158      41.899  39.321  30.879  1.00  0.00           C
ATOM   2366  O   THR   158      42.193  39.968  29.872  1.00  0.00           O
ATOM   2367  N   VAL   159      41.502  39.841  32.061  1.00  0.00           N
ATOM   2368  H   VAL   159      41.698  39.281  32.879  1.00  0.00           H
ATOM   2369  CA  VAL   159      41.228  41.340  32.180  1.00  0.00           C
ATOM   2370  HA  VAL   159      41.481  41.902  31.282  1.00  0.00           H
ATOM   2371  CB  VAL   159      39.770  41.588  32.604  1.00  0.00           C
ATOM   2372  HB  VAL   159      39.668  41.338  33.659  1.00  0.00           H
ATOM   2373  CG1 VAL   159      39.400  43.119  32.419  1.00  0.00           C
ATOM   2374 HG11 VAL   159      39.381  43.294  31.343  1.00  0.00           H
ATOM   2375 HG12 VAL   159      38.420  43.356  32.833  1.00  0.00           H
ATOM   2376 HG13 VAL   159      40.020  43.835  32.957  1.00  0.00           H
ATOM   2377  CG2 VAL   159      38.665  40.795  31.831  1.00  0.00           C
ATOM   2378 HG21 VAL   159      38.190  40.015  32.427  1.00  0.00           H
ATOM   2379 HG22 VAL   159      37.862  41.508  31.650  1.00  0.00           H
ATOM   2380 HG23 VAL   159      39.110  40.393  30.920  1.00  0.00           H
ATOM   2381  C   VAL   159      42.195  41.879  33.268  1.00  0.00           C
ATOM   2382  O   VAL   159      42.491  41.150  34.238  1.00  0.00           O
ATOM   2383  N   MET   160      42.718  43.063  33.100  1.00  0.00           N
ATOM   2384  H   MET   160      42.407  43.555  32.275  1.00  0.00           H
ATOM   2385  CA  MET   160      43.520  43.722  34.137  1.00  0.00           C
ATOM   2386  HA  MET   160      43.326  43.277  35.113  1.00  0.00           H
ATOM   2387  CB  MET   160      45.054  43.635  33.909  1.00  0.00           C
ATOM   2388  HB2 MET   160      45.236  44.231  33.014  1.00  0.00           H
ATOM   2389  HB3 MET   160      45.461  44.124  34.794  1.00  0.00           H
ATOM   2390  CG  MET   160      45.563  42.178  33.767  1.00  0.00           C
ATOM   2391  HG2 MET   160      45.024  41.616  34.530  1.00  0.00           H
ATOM   2392  HG3 MET   160      45.518  41.687  32.796  1.00  0.00           H
ATOM   2393  SD  MET   160      47.398  42.077  34.008  1.00  0.00           S
ATOM   2394  CE  MET   160      47.978  42.743  32.456  1.00  0.00           C
ATOM   2395  HE1 MET   160      47.840  42.109  31.581  1.00  0.00           H
ATOM   2396  HE2 MET   160      47.652  43.783  32.476  1.00  0.00           H
ATOM   2397  HE3 MET   160      49.047  42.914  32.591  1.00  0.00           H
ATOM   2398  C   MET   160      43.108  45.201  34.221  1.00  0.00           C
ATOM   2399  O   MET   160      42.574  45.790  33.258  1.00  0.00           O
ATOM   2400  N   THR   161      43.394  45.772  35.397  1.00  0.00           N
ATOM   2401  H   THR   161      43.808  45.108  36.036  1.00  0.00           H
ATOM   2402  CA  THR   161      43.101  47.158  35.751  1.00  0.00           C
ATOM   2403  HA  THR   161      42.965  47.676  34.802  1.00  0.00           H
ATOM   2404  CB  THR   161      41.821  47.266  36.584  1.00  0.00           C
ATOM   2405  HB  THR   161      41.895  46.518  37.374  1.00  0.00           H
ATOM   2406  CG2 THR   161      41.516  48.636  37.196  1.00  0.00           C
ATOM   2407 HG21 THR   161      42.302  48.926  37.893  1.00  0.00           H
ATOM   2408 HG22 THR   161      41.439  49.445  36.469  1.00  0.00           H
ATOM   2409 HG23 THR   161      40.535  48.633  37.671  1.00  0.00           H
ATOM   2410  OG1 THR   161      40.683  46.945  35.763  1.00  0.00           O
ATOM   2411  HG1 THR   161      39.853  47.297  36.093  1.00  0.00           H
ATOM   2412  C   THR   161      44.289  47.835  36.365  1.00  0.00           C
ATOM   2413  O   THR   161      44.840  47.262  37.312  1.00  0.00           O
ATOM   2414  N   ASP   162      44.598  49.038  35.918  1.00  0.00           N
ATOM   2415  H   ASP   162      44.011  49.512  35.247  1.00  0.00           H
ATOM   2416  CA  ASP   162      45.584  49.903  36.528  1.00  0.00           C
ATOM   2417  HA  ASP   162      45.881  49.567  37.522  1.00  0.00           H
ATOM   2418  CB  ASP   162      46.861  49.997  35.568  1.00  0.00           C
ATOM   2419  HB2 ASP   162      47.134  48.975  35.303  1.00  0.00           H
ATOM   2420  HB3 ASP   162      46.607  50.516  34.644  1.00  0.00           H
ATOM   2421  CG  ASP   162      48.116  50.547  36.262  1.00  0.00           C
ATOM   2422  OD1 ASP   162      49.227  50.433  35.648  1.00  0.00           O
ATOM   2423  OD2 ASP   162      47.960  51.151  37.381  1.00  0.00           O
ATOM   2424  C   ASP   162      45.011  51.324  36.750  1.00  0.00           C
ATOM   2425  O   ASP   162      44.487  51.892  35.827  1.00  0.00           O
ATOM   2426  N   GLY   163      45.125  51.929  37.954  1.00  0.00           N
ATOM   2427  H   GLY   163      45.885  51.584  38.522  1.00  0.00           H
ATOM   2428  CA  GLY   163      44.333  53.170  38.213  1.00  0.00           C
ATOM   2429  HA2 GLY   163      45.028  54.008  38.276  1.00  0.00           H
ATOM   2430  HA3 GLY   163      43.661  53.520  37.429  1.00  0.00           H
ATOM   2431  C   GLY   163      43.560  53.149  39.562  1.00  0.00           C
ATOM   2432  O   GLY   163      43.671  52.110  40.241  1.00  0.00           O
ATOM   2433  N   PRO   164      43.002  54.332  40.029  1.00  0.00           N
ATOM   2434  CD  PRO   164      42.877  55.480  39.213  1.00  0.00           C
ATOM   2435  HD2 PRO   164      42.866  55.380  38.128  1.00  0.00           H
ATOM   2436  HD3 PRO   164      43.687  56.144  39.517  1.00  0.00           H
ATOM   2437  CG  PRO   164      41.626  56.038  39.874  1.00  0.00           C
ATOM   2438  HG2 PRO   164      40.719  55.529  39.549  1.00  0.00           H
ATOM   2439  HG3 PRO   164      41.501  57.116  39.785  1.00  0.00           H
ATOM   2440  CB  PRO   164      41.797  55.743  41.338  1.00  0.00           C
ATOM   2441  HB2 PRO   164      40.888  55.880  41.922  1.00  0.00           H
ATOM   2442  HB3 PRO   164      42.483  56.518  41.679  1.00  0.00           H
ATOM   2443  CA  PRO   164      42.477  54.371  41.398  1.00  0.00           C
ATOM   2444  HA  PRO   164      43.266  54.318  42.148  1.00  0.00           H
ATOM   2445  C   PRO   164      41.456  53.245  41.647  1.00  0.00           C
ATOM   2446  O   PRO   164      40.663  52.881  40.766  1.00  0.00           O
ATOM   2447  N   SER   165      41.345  52.684  42.853  1.00  0.00           N
ATOM   2448  H   SER   165      42.144  52.829  43.453  1.00  0.00           H
ATOM   2449  CA  SER   165      40.166  51.984  43.369  1.00  0.00           C
ATOM   2450  HA  SER   165      40.041  51.007  42.904  1.00  0.00           H
ATOM   2451  CB  SER   165      40.481  51.611  44.889  1.00  0.00           C
ATOM   2452  HB2 SER   165      41.372  50.986  44.837  1.00  0.00           H
ATOM   2453  HB3 SER   165      40.731  52.520  45.437  1.00  0.00           H
ATOM   2454  OG  SER   165      39.476  50.879  45.467  1.00  0.00           O
ATOM   2455  HG  SER   165      39.577  49.987  45.126  1.00  0.00           H
ATOM   2456  C   SER   165      38.799  52.740  43.255  1.00  0.00           C
ATOM   2457  O   SER   165      37.756  52.134  43.002  1.00  0.00           O
ATOM   2458  N   ASN   166      38.814  54.094  43.498  1.00  0.00           N
ATOM   2459  H   ASN   166      39.649  54.505  43.889  1.00  0.00           H
ATOM   2460  CA  ASN   166      37.680  55.005  43.609  1.00  0.00           C
ATOM   2461  HA  ASN   166      36.745  54.465  43.464  1.00  0.00           H
ATOM   2462  CB  ASN   166      37.653  55.556  45.073  1.00  0.00           C
ATOM   2463  HB2 ASN   166      37.780  54.699  45.733  1.00  0.00           H
ATOM   2464  HB3 ASN   166      38.402  56.316  45.299  1.00  0.00           H
ATOM   2465  CG  ASN   166      36.301  56.180  45.243  1.00  0.00           C
ATOM   2466  OD1 ASN   166      35.264  55.677  44.794  1.00  0.00           O
ATOM   2467  ND2 ASN   166      36.281  57.366  45.811  1.00  0.00           N
ATOM   2468 HD21 ASN   166      35.408  57.853  45.951  1.00  0.00           H
ATOM   2469 HD22 ASN   166      37.133  57.703  46.237  1.00  0.00           H
ATOM   2470  C   ASN   166      37.528  56.128  42.502  1.00  0.00           C
ATOM   2471  O   ASN   166      37.319  57.327  42.798  1.00  0.00           O
ATOM   2472  N   GLY   167      37.689  55.788  41.265  1.00  0.00           N
ATOM   2473  H   GLY   167      37.884  54.806  41.135  1.00  0.00           H
ATOM   2474  CA  GLY   167      37.718  56.811  40.206  1.00  0.00           C
ATOM   2475  HA2 GLY   167      36.748  57.308  40.192  1.00  0.00           H
ATOM   2476  HA3 GLY   167      38.527  57.476  40.506  1.00  0.00           H
ATOM   2477  C   GLY   167      38.091  56.240  38.893  1.00  0.00           C
ATOM   2478  O   GLY   167      38.407  55.038  38.850  1.00  0.00           O
ATOM   2479  N   GLN   168      38.156  56.931  37.756  1.00  0.00           N
ATOM   2480  H   GLN   168      38.137  57.936  37.857  1.00  0.00           H
ATOM   2481  CA  GLN   168      38.341  56.344  36.424  1.00  0.00           C
ATOM   2482  HA  GLN   168      37.508  55.686  36.177  1.00  0.00           H
ATOM   2483  CB  GLN   168      38.157  57.532  35.371  1.00  0.00           C
ATOM   2484  HB2 GLN   168      37.385  58.238  35.675  1.00  0.00           H
ATOM   2485  HB3 GLN   168      39.089  58.093  35.442  1.00  0.00           H
ATOM   2486  CG  GLN   168      37.945  57.011  33.944  1.00  0.00           C
ATOM   2487  HG2 GLN   168      38.145  57.836  33.262  1.00  0.00           H
ATOM   2488  HG3 GLN   168      38.606  56.145  33.932  1.00  0.00           H
ATOM   2489  CD  GLN   168      36.515  56.578  33.643  1.00  0.00           C
ATOM   2490  OE1 GLN   168      35.531  57.258  33.903  1.00  0.00           O
ATOM   2491  NE2 GLN   168      36.236  55.425  33.073  1.00  0.00           N
ATOM   2492 HE21 GLN   168      36.980  54.788  32.830  1.00  0.00           H
ATOM   2493 HE22 GLN   168      35.256  55.279  32.882  1.00  0.00           H
ATOM   2494  C   GLN   168      39.659  55.568  36.187  1.00  0.00           C
ATOM   2495  O   GLN   168      40.616  56.160  35.741  1.00  0.00           O
ATOM   2496  N   ALA   169      39.704  54.264  36.284  1.00  0.00           N
ATOM   2497  H   ALA   169      38.910  53.741  36.628  1.00  0.00           H
ATOM   2498  CA  ALA   169      40.885  53.458  36.089  1.00  0.00           C
ATOM   2499  HA  ALA   169      41.726  54.150  36.070  1.00  0.00           H
ATOM   2500  CB  ALA   169      40.926  52.576  37.290  1.00  0.00           C
ATOM   2501  HB1 ALA   169      41.838  51.979  37.306  1.00  0.00           H
ATOM   2502  HB2 ALA   169      40.782  53.136  38.215  1.00  0.00           H
ATOM   2503  HB3 ALA   169      40.106  51.866  37.185  1.00  0.00           H
ATOM   2504  C   ALA   169      40.798  52.838  34.705  1.00  0.00           C
ATOM   2505  O   ALA   169      39.757  52.683  34.084  1.00  0.00           O
ATOM   2506  N   SER   170      42.012  52.480  34.176  1.00  0.00           N
ATOM   2507  H   SER   170      42.779  52.313  34.811  1.00  0.00           H
ATOM   2508  CA  SER   170      42.084  51.911  32.820  1.00  0.00           C
ATOM   2509  HA  SER   170      41.265  52.273  32.198  1.00  0.00           H
ATOM   2510  CB  SER   170      43.420  52.283  32.197  1.00  0.00           C
ATOM   2511  HB2 SER   170      43.480  53.362  32.334  1.00  0.00           H
ATOM   2512  HB3 SER   170      44.214  51.833  32.791  1.00  0.00           H
ATOM   2513  OG  SER   170      43.504  51.703  30.864  1.00  0.00           O
ATOM   2514  HG  SER   170      43.000  52.185  30.204  1.00  0.00           H
ATOM   2515  C   SER   170      41.748  50.391  32.966  1.00  0.00           C
ATOM   2516  O   SER   170      42.443  49.624  33.659  1.00  0.00           O
ATOM   2517  N   TYR   171      40.664  49.965  32.327  1.00  0.00           N
ATOM   2518  H   TYR   171      40.221  50.544  31.626  1.00  0.00           H
ATOM   2519  CA  TYR   171      40.191  48.652  32.243  1.00  0.00           C
ATOM   2520  HA  TYR   171      40.669  48.144  33.080  1.00  0.00           H
ATOM   2521  CB  TYR   171      38.679  48.559  32.322  1.00  0.00           C
ATOM   2522  HB2 TYR   171      38.129  48.667  31.389  1.00  0.00           H
ATOM   2523  HB3 TYR   171      38.483  47.563  32.720  1.00  0.00           H
ATOM   2524  CG  TYR   171      37.992  49.535  33.281  1.00  0.00           C
ATOM   2525  CD1 TYR   171      37.235  50.577  32.852  1.00  0.00           C
ATOM   2526  HD1 TYR   171      36.926  50.536  31.818  1.00  0.00           H
ATOM   2527  CE1 TYR   171      36.854  51.656  33.720  1.00  0.00           C
ATOM   2528  HE1 TYR   171      36.343  52.535  33.356  1.00  0.00           H
ATOM   2529  CZ  TYR   171      37.298  51.530  35.027  1.00  0.00           C
ATOM   2530  OH  TYR   171      37.007  52.594  35.798  1.00  0.00           O
ATOM   2531  HH  TYR   171      36.138  52.905  35.535  1.00  0.00           H
ATOM   2532  CE2 TYR   171      38.014  50.463  35.558  1.00  0.00           C
ATOM   2533  HE2 TYR   171      38.328  50.448  36.591  1.00  0.00           H
ATOM   2534  CD2 TYR   171      38.415  49.457  34.675  1.00  0.00           C
ATOM   2535  HD2 TYR   171      38.935  48.641  35.152  1.00  0.00           H
ATOM   2536  C   TYR   171      40.634  48.114  30.882  1.00  0.00           C
ATOM   2537  O   TYR   171      40.297  48.765  29.842  1.00  0.00           O
ATOM   2538  N   LYS   172      41.380  46.980  30.773  1.00  0.00           N
ATOM   2539  H   LYS   172      41.755  46.594  31.628  1.00  0.00           H
ATOM   2540  CA  LYS   172      41.835  46.345  29.543  1.00  0.00           C
ATOM   2541  HA  LYS   172      41.384  46.767  28.645  1.00  0.00           H
ATOM   2542  CB  LYS   172      43.392  46.549  29.481  1.00  0.00           C
ATOM   2543  HB2 LYS   172      43.910  46.450  30.434  1.00  0.00           H
ATOM   2544  HB3 LYS   172      43.781  45.837  28.754  1.00  0.00           H
ATOM   2545  CG  LYS   172      43.945  47.914  28.990  1.00  0.00           C
ATOM   2546  HG2 LYS   172      43.601  48.112  27.974  1.00  0.00           H
ATOM   2547  HG3 LYS   172      43.731  48.720  29.692  1.00  0.00           H
ATOM   2548  CD  LYS   172      45.513  47.878  28.777  1.00  0.00           C
ATOM   2549  HD2 LYS   172      45.994  47.697  29.739  1.00  0.00           H
ATOM   2550  HD3 LYS   172      45.803  47.183  27.988  1.00  0.00           H
ATOM   2551  CE  LYS   172      45.889  49.308  28.300  1.00  0.00           C
ATOM   2552  HE2 LYS   172      45.335  49.477  27.376  1.00  0.00           H
ATOM   2553  HE3 LYS   172      45.615  50.022  29.077  1.00  0.00           H
ATOM   2554  NZ  LYS   172      47.327  49.439  28.008  1.00  0.00           N
ATOM   2555  HZ1 LYS   172      47.495  49.241  27.032  1.00  0.00           H
ATOM   2556  HZ2 LYS   172      47.599  50.398  28.174  1.00  0.00           H
ATOM   2557  HZ3 LYS   172      47.896  48.803  28.549  1.00  0.00           H
ATOM   2558  C   LYS   172      41.516  44.891  29.446  1.00  0.00           C
ATOM   2559  O   LYS   172      41.701  44.150  30.406  1.00  0.00           O
ATOM   2560  N   ILE   173      41.012  44.362  28.313  1.00  0.00           N
ATOM   2561  H   ILE   173      41.154  44.983  27.529  1.00  0.00           H
ATOM   2562  CA  ILE   173      40.677  42.962  28.132  1.00  0.00           C
ATOM   2563  HA  ILE   173      40.769  42.426  29.076  1.00  0.00           H
ATOM   2564  CB  ILE   173      39.281  42.729  27.593  1.00  0.00           C
ATOM   2565  HB  ILE   173      39.236  41.715  27.195  1.00  0.00           H
ATOM   2566  CG2 ILE   173      38.257  42.653  28.697  1.00  0.00           C
ATOM   2567 HG21 ILE   173      38.279  43.534  29.338  1.00  0.00           H
ATOM   2568 HG22 ILE   173      37.227  42.656  28.341  1.00  0.00           H
ATOM   2569 HG23 ILE   173      38.458  41.828  29.381  1.00  0.00           H
ATOM   2570  CG1 ILE   173      38.736  43.675  26.552  1.00  0.00           C
ATOM   2571 HG12 ILE   173      38.563  44.677  26.945  1.00  0.00           H
ATOM   2572 HG13 ILE   173      39.564  43.809  25.855  1.00  0.00           H
ATOM   2573  CD1 ILE   173      37.518  43.073  25.736  1.00  0.00           C
ATOM   2574 HD11 ILE   173      36.708  42.690  26.356  1.00  0.00           H
ATOM   2575 HD12 ILE   173      37.033  43.842  25.134  1.00  0.00           H
ATOM   2576 HD13 ILE   173      37.868  42.339  25.009  1.00  0.00           H
ATOM   2577  C   ILE   173      41.697  42.397  27.074  1.00  0.00           C
ATOM   2578  O   ILE   173      42.119  43.062  26.141  1.00  0.00           O
ATOM   2579  N   PHE   174      42.368  41.276  27.304  1.00  0.00           N
ATOM   2580  H   PHE   174      41.954  40.559  27.885  1.00  0.00           H
ATOM   2581  CA  PHE   174      43.574  40.694  26.601  1.00  0.00           C
ATOM   2582  HA  PHE   174      43.805  41.410  25.812  1.00  0.00           H
ATOM   2583  CB  PHE   174      44.839  40.593  27.439  1.00  0.00           C
ATOM   2584  HB2 PHE   174      44.718  39.771  28.145  1.00  0.00           H
ATOM   2585  HB3 PHE   174      45.681  40.224  26.855  1.00  0.00           H
ATOM   2586  CG  PHE   174      45.306  41.883  28.164  1.00  0.00           C
ATOM   2587  CD1 PHE   174      44.760  42.191  29.449  1.00  0.00           C
ATOM   2588  HD1 PHE   174      43.939  41.625  29.865  1.00  0.00           H
ATOM   2589  CE1 PHE   174      45.257  43.306  30.120  1.00  0.00           C
ATOM   2590  HE1 PHE   174      44.847  43.524  31.095  1.00  0.00           H
ATOM   2591  CZ  PHE   174      46.403  44.037  29.626  1.00  0.00           C
ATOM   2592  HZ  PHE   174      46.924  44.676  30.324  1.00  0.00           H
ATOM   2593  CE2 PHE   174      46.869  43.707  28.359  1.00  0.00           C
ATOM   2594  HE2 PHE   174      47.688  44.278  27.949  1.00  0.00           H
ATOM   2595  CD2 PHE   174      46.240  42.726  27.546  1.00  0.00           C
ATOM   2596  HD2 PHE   174      46.764  42.493  26.631  1.00  0.00           H
ATOM   2597  C   PHE   174      43.359  39.297  25.929  1.00  0.00           C
ATOM   2598  O   PHE   174      42.882  38.380  26.663  1.00  0.00           O
ATOM   2599  N   LYS   175      43.756  39.095  24.673  1.00  0.00           N
ATOM   2600  H   LYS   175      44.233  39.864  24.225  1.00  0.00           H
ATOM   2601  CA  LYS   175      43.745  37.781  23.967  1.00  0.00           C
ATOM   2602  HA  LYS   175      43.059  37.075  24.436  1.00  0.00           H
ATOM   2603  CB  LYS   175      43.193  37.992  22.558  1.00  0.00           C
ATOM   2604  HB2 LYS   175      42.239  38.485  22.373  1.00  0.00           H
ATOM   2605  HB3 LYS   175      43.904  38.674  22.091  1.00  0.00           H
ATOM   2606  CG  LYS   175      43.189  36.746  21.642  1.00  0.00           C
ATOM   2607  HG2 LYS   175      44.143  36.228  21.533  1.00  0.00           H
ATOM   2608  HG3 LYS   175      42.514  36.031  22.113  1.00  0.00           H
ATOM   2609  CD  LYS   175      42.730  36.984  20.142  1.00  0.00           C
ATOM   2610  HD2 LYS   175      41.907  37.697  20.122  1.00  0.00           H
ATOM   2611  HD3 LYS   175      43.558  37.547  19.710  1.00  0.00           H
ATOM   2612  CE  LYS   175      42.400  35.654  19.449  1.00  0.00           C
ATOM   2613  HE2 LYS   175      43.330  35.100  19.322  1.00  0.00           H
ATOM   2614  HE3 LYS   175      41.846  35.079  20.190  1.00  0.00           H
ATOM   2615  NZ  LYS   175      41.648  35.758  18.214  1.00  0.00           N
ATOM   2616  HZ1 LYS   175      42.143  36.271  17.498  1.00  0.00           H
ATOM   2617  HZ2 LYS   175      41.683  34.849  17.774  1.00  0.00           H
ATOM   2618  HZ3 LYS   175      40.700  36.058  18.389  1.00  0.00           H
ATOM   2619  C   LYS   175      45.143  37.158  24.009  1.00  0.00           C
ATOM   2620  O   LYS   175      46.047  37.776  23.530  1.00  0.00           O
ATOM   2621  N   MET   176      45.285  35.933  24.472  1.00  0.00           N
ATOM   2622  H   MET   176      44.439  35.547  24.867  1.00  0.00           H
ATOM   2623  CA  MET   176      46.548  35.222  24.620  1.00  0.00           C
ATOM   2624  HA  MET   176      47.356  35.919  24.395  1.00  0.00           H
ATOM   2625  CB  MET   176      46.730  34.787  26.040  1.00  0.00           C
ATOM   2626  HB2 MET   176      46.032  34.002  26.329  1.00  0.00           H
ATOM   2627  HB3 MET   176      47.687  34.301  26.226  1.00  0.00           H
ATOM   2628  CG  MET   176      46.706  35.847  27.063  1.00  0.00           C
ATOM   2629  HG2 MET   176      47.484  36.585  26.866  1.00  0.00           H
ATOM   2630  HG3 MET   176      45.740  36.350  27.027  1.00  0.00           H
ATOM   2631  SD  MET   176      47.065  35.301  28.698  1.00  0.00           S
ATOM   2632  CE  MET   176      45.462  34.712  29.151  1.00  0.00           C
ATOM   2633  HE1 MET   176      45.122  33.834  28.601  1.00  0.00           H
ATOM   2634  HE2 MET   176      45.554  34.311  30.160  1.00  0.00           H
ATOM   2635  HE3 MET   176      44.749  35.521  28.993  1.00  0.00           H
ATOM   2636  C   MET   176      46.672  34.082  23.694  1.00  0.00           C
ATOM   2637  O   MET   176      45.754  33.236  23.615  1.00  0.00           O
ATOM   2638  N   GLU   177      47.862  33.996  23.044  1.00  0.00           N
ATOM   2639  H   GLU   177      48.555  34.705  23.238  1.00  0.00           H
ATOM   2640  CA  GLU   177      48.248  32.885  22.166  1.00  0.00           C
ATOM   2641  HA  GLU   177      47.515  32.097  22.341  1.00  0.00           H
ATOM   2642  CB  GLU   177      48.067  33.216  20.713  1.00  0.00           C
ATOM   2643  HB2 GLU   177      48.470  34.216  20.549  1.00  0.00           H
ATOM   2644  HB3 GLU   177      48.650  32.532  20.098  1.00  0.00           H
ATOM   2645  CG  GLU   177      46.658  33.052  20.234  1.00  0.00           C
ATOM   2646  HG2 GLU   177      46.129  33.584  21.026  1.00  0.00           H
ATOM   2647  HG3 GLU   177      46.424  33.535  19.285  1.00  0.00           H
ATOM   2648  CD  GLU   177      46.145  31.617  20.225  1.00  0.00           C
ATOM   2649  OE1 GLU   177      44.924  31.292  20.106  1.00  0.00           O
ATOM   2650  OE2 GLU   177      46.938  30.657  20.453  1.00  0.00           O
ATOM   2651  C   GLU   177      49.633  32.316  22.525  1.00  0.00           C
ATOM   2652  O   GLU   177      50.630  33.005  22.626  1.00  0.00           O
ATOM   2653  N   LYS   178      49.725  31.028  22.726  1.00  0.00           N
ATOM   2654  H   LYS   178      48.917  30.526  22.387  1.00  0.00           H
ATOM   2655  CA  LYS   178      50.881  30.230  23.173  1.00  0.00           C
ATOM   2656  HA  LYS   178      50.505  29.299  23.597  1.00  0.00           H
ATOM   2657  CB  LYS   178      51.914  30.057  22.092  1.00  0.00           C
ATOM   2658  HB2 LYS   178      52.522  30.930  21.856  1.00  0.00           H
ATOM   2659  HB3 LYS   178      52.577  29.246  22.396  1.00  0.00           H
ATOM   2660  CG  LYS   178      51.349  29.577  20.713  1.00  0.00           C
ATOM   2661  HG2 LYS   178      50.606  28.787  20.818  1.00  0.00           H
ATOM   2662  HG3 LYS   178      50.856  30.402  20.198  1.00  0.00           H
ATOM   2663  CD  LYS   178      52.395  28.886  19.857  1.00  0.00           C
ATOM   2664  HD2 LYS   178      53.206  29.592  19.682  1.00  0.00           H
ATOM   2665  HD3 LYS   178      52.663  27.989  20.415  1.00  0.00           H
ATOM   2666  CE  LYS   178      51.949  28.529  18.466  1.00  0.00           C
ATOM   2667  HE2 LYS   178      51.480  29.409  18.028  1.00  0.00           H
ATOM   2668  HE3 LYS   178      52.742  28.287  17.759  1.00  0.00           H
ATOM   2669  NZ  LYS   178      50.951  27.397  18.397  1.00  0.00           N
ATOM   2670  HZ1 LYS   178      51.055  26.914  17.516  1.00  0.00           H
ATOM   2671  HZ2 LYS   178      51.106  26.693  19.104  1.00  0.00           H
ATOM   2672  HZ3 LYS   178      50.021  27.713  18.632  1.00  0.00           H
ATOM   2673  C   LYS   178      51.630  30.807  24.391  1.00  0.00           C
ATOM   2674  O   LYS   178      52.861  30.892  24.467  1.00  0.00           O
ATOM   2675  N   GLY   179      50.848  31.190  25.423  1.00  0.00           N
ATOM   2676  H   GLY   179      49.846  31.102  25.332  1.00  0.00           H
ATOM   2677  CA  GLY   179      51.265  31.889  26.631  1.00  0.00           C
ATOM   2678  HA2 GLY   179      50.540  31.620  27.398  1.00  0.00           H
ATOM   2679  HA3 GLY   179      52.044  31.244  27.035  1.00  0.00           H
ATOM   2680  C   GLY   179      51.566  33.392  26.555  1.00  0.00           C
ATOM   2681  O   GLY   179      51.878  33.998  27.599  1.00  0.00           O
ATOM   2682  N   LYS   180      51.468  34.031  25.381  1.00  0.00           N
ATOM   2683  H   LYS   180      51.426  33.478  24.537  1.00  0.00           H
ATOM   2684  CA  LYS   180      51.841  35.433  25.192  1.00  0.00           C
ATOM   2685  HA  LYS   180      52.374  35.849  26.047  1.00  0.00           H
ATOM   2686  CB  LYS   180      52.847  35.505  23.949  1.00  0.00           C
ATOM   2687  HB2 LYS   180      52.363  35.013  23.106  1.00  0.00           H
ATOM   2688  HB3 LYS   180      53.093  36.546  23.736  1.00  0.00           H
ATOM   2689  CG  LYS   180      54.157  34.760  24.169  1.00  0.00           C
ATOM   2690  HG2 LYS   180      54.637  35.217  25.033  1.00  0.00           H
ATOM   2691  HG3 LYS   180      53.922  33.710  24.340  1.00  0.00           H
ATOM   2692  CD  LYS   180      54.966  34.936  22.875  1.00  0.00           C
ATOM   2693  HD2 LYS   180      54.525  34.304  22.104  1.00  0.00           H
ATOM   2694  HD3 LYS   180      54.998  35.953  22.485  1.00  0.00           H
ATOM   2695  CE  LYS   180      56.337  34.320  23.209  1.00  0.00           C
ATOM   2696  HE2 LYS   180      56.196  33.306  23.583  1.00  0.00           H
ATOM   2697  HE3 LYS   180      56.880  34.248  22.266  1.00  0.00           H
ATOM   2698  NZ  LYS   180      57.299  35.168  24.024  1.00  0.00           N
ATOM   2699  HZ1 LYS   180      57.085  36.135  23.825  1.00  0.00           H
ATOM   2700  HZ2 LYS   180      57.126  35.125  25.019  1.00  0.00           H
ATOM   2701  HZ3 LYS   180      58.248  34.884  23.827  1.00  0.00           H
ATOM   2702  C   LYS   180      50.580  36.261  24.915  1.00  0.00           C
ATOM   2703  O   LYS   180      49.588  35.695  24.514  1.00  0.00           O
ATOM   2704  N   VAL   181      50.630  37.587  25.063  1.00  0.00           N
ATOM   2705  H   VAL   181      51.502  37.964  25.406  1.00  0.00           H
ATOM   2706  CA  VAL   181      49.576  38.539  24.656  1.00  0.00           C
ATOM   2707  HA  VAL   181      48.608  38.041  24.688  1.00  0.00           H
ATOM   2708  CB  VAL   181      49.527  39.750  25.589  1.00  0.00           C
ATOM   2709  HB  VAL   181      50.482  40.270  25.498  1.00  0.00           H
ATOM   2710  CG1 VAL   181      48.590  40.861  25.078  1.00  0.00           C
ATOM   2711 HG11 VAL   181      48.478  41.659  25.812  1.00  0.00           H
ATOM   2712 HG12 VAL   181      49.107  41.278  24.213  1.00  0.00           H
ATOM   2713 HG13 VAL   181      47.609  40.487  24.786  1.00  0.00           H
ATOM   2714  CG2 VAL   181      49.087  39.356  27.034  1.00  0.00           C
ATOM   2715 HG21 VAL   181      48.893  40.274  27.590  1.00  0.00           H
ATOM   2716 HG22 VAL   181      48.211  38.714  26.942  1.00  0.00           H
ATOM   2717 HG23 VAL   181      49.901  38.770  27.462  1.00  0.00           H
ATOM   2718  C   VAL   181      49.817  38.797  23.153  1.00  0.00           C
ATOM   2719  O   VAL   181      50.894  39.183  22.733  1.00  0.00           O
ATOM   2720  N   VAL   182      48.717  38.634  22.391  1.00  0.00           N
ATOM   2721  H   VAL   182      47.874  38.361  22.876  1.00  0.00           H
ATOM   2722  CA  VAL   182      48.651  38.936  20.992  1.00  0.00           C
ATOM   2723  HA  VAL   182      49.545  39.434  20.618  1.00  0.00           H
ATOM   2724  CB  VAL   182      48.517  37.576  20.198  1.00  0.00           C
ATOM   2725  HB  VAL   182      49.338  36.940  20.528  1.00  0.00           H
ATOM   2726  CG1 VAL   182      47.218  36.759  20.195  1.00  0.00           C
ATOM   2727 HG11 VAL   182      46.348  37.402  20.065  1.00  0.00           H
ATOM   2728 HG12 VAL   182      47.251  35.939  19.478  1.00  0.00           H
ATOM   2729 HG13 VAL   182      47.138  36.291  21.176  1.00  0.00           H
ATOM   2730  CG2 VAL   182      48.697  37.942  18.688  1.00  0.00           C
ATOM   2731 HG21 VAL   182      48.868  36.992  18.182  1.00  0.00           H
ATOM   2732 HG22 VAL   182      47.740  38.311  18.316  1.00  0.00           H
ATOM   2733 HG23 VAL   182      49.572  38.590  18.670  1.00  0.00           H
ATOM   2734  C   VAL   182      47.545  39.937  20.608  1.00  0.00           C
ATOM   2735  O   VAL   182      47.634  40.425  19.487  1.00  0.00           O
ATOM   2736  N   LYS   183      46.571  40.241  21.530  1.00  0.00           N
ATOM   2737  H   LYS   183      46.424  39.551  22.251  1.00  0.00           H
ATOM   2738  CA  LYS   183      45.677  41.430  21.268  1.00  0.00           C
ATOM   2739  HA  LYS   183      46.145  42.253  20.728  1.00  0.00           H
ATOM   2740  CB  LYS   183      44.383  41.078  20.495  1.00  0.00           C
ATOM   2741  HB2 LYS   183      44.643  40.320  19.755  1.00  0.00           H
ATOM   2742  HB3 LYS   183      43.780  40.595  21.264  1.00  0.00           H
ATOM   2743  CG  LYS   183      43.734  42.263  19.786  1.00  0.00           C
ATOM   2744  HG2 LYS   183      43.516  42.964  20.592  1.00  0.00           H
ATOM   2745  HG3 LYS   183      44.454  42.730  19.114  1.00  0.00           H
ATOM   2746  CD  LYS   183      42.468  41.995  19.003  1.00  0.00           C
ATOM   2747  HD2 LYS   183      42.712  41.507  18.059  1.00  0.00           H
ATOM   2748  HD3 LYS   183      41.896  41.419  19.730  1.00  0.00           H
ATOM   2749  CE  LYS   183      41.591  43.231  18.741  1.00  0.00           C
ATOM   2750  HE2 LYS   183      40.624  42.916  18.349  1.00  0.00           H
ATOM   2751  HE3 LYS   183      41.336  43.608  19.730  1.00  0.00           H
ATOM   2752  NZ  LYS   183      42.199  44.271  17.875  1.00  0.00           N
ATOM   2753  HZ1 LYS   183      41.569  45.019  17.623  1.00  0.00           H
ATOM   2754  HZ2 LYS   183      42.976  44.764  18.290  1.00  0.00           H
ATOM   2755  HZ3 LYS   183      42.577  44.003  16.978  1.00  0.00           H
ATOM   2756  C   LYS   183      45.289  42.066  22.584  1.00  0.00           C
ATOM   2757  O   LYS   183      45.027  41.311  23.569  1.00  0.00           O
ATOM   2758  N   SER   184      45.245  43.381  22.642  1.00  0.00           N
ATOM   2759  H   SER   184      45.500  43.824  21.771  1.00  0.00           H
ATOM   2760  CA  SER   184      44.799  44.183  23.720  1.00  0.00           C
ATOM   2761  HA  SER   184      44.178  43.633  24.427  1.00  0.00           H
ATOM   2762  CB  SER   184      46.010  44.764  24.491  1.00  0.00           C
ATOM   2763  HB2 SER   184      45.559  45.460  25.199  1.00  0.00           H
ATOM   2764  HB3 SER   184      46.467  43.963  25.072  1.00  0.00           H
ATOM   2765  OG  SER   184      47.000  45.351  23.644  1.00  0.00           O
ATOM   2766  HG  SER   184      47.569  44.644  23.336  1.00  0.00           H
ATOM   2767  C   SER   184      43.764  45.288  23.348  1.00  0.00           C
ATOM   2768  O   SER   184      43.984  45.992  22.343  1.00  0.00           O
ATOM   2769  N   VAL   185      42.704  45.376  24.198  1.00  0.00           N
ATOM   2770  H   VAL   185      42.532  44.656  24.884  1.00  0.00           H
ATOM   2771  CA  VAL   185      41.839  46.532  24.108  1.00  0.00           C
ATOM   2772  HA  VAL   185      42.399  47.357  23.667  1.00  0.00           H
ATOM   2773  CB  VAL   185      40.617  46.167  23.314  1.00  0.00           C
ATOM   2774  HB  VAL   185      40.102  45.419  23.916  1.00  0.00           H
ATOM   2775  CG1 VAL   185      39.586  47.263  23.096  1.00  0.00           C
ATOM   2776 HG11 VAL   185      39.343  47.646  24.088  1.00  0.00           H
ATOM   2777 HG12 VAL   185      40.138  47.972  22.479  1.00  0.00           H
ATOM   2778 HG13 VAL   185      38.747  46.857  22.531  1.00  0.00           H
ATOM   2779  CG2 VAL   185      40.753  45.534  21.946  1.00  0.00           C
ATOM   2780 HG21 VAL   185      41.255  44.565  21.952  1.00  0.00           H
ATOM   2781 HG22 VAL   185      39.768  45.258  21.572  1.00  0.00           H
ATOM   2782 HG23 VAL   185      41.334  46.189  21.298  1.00  0.00           H
ATOM   2783  C   VAL   185      41.393  47.121  25.423  1.00  0.00           C
ATOM   2784  O   VAL   185      41.046  46.426  26.350  1.00  0.00           O
ATOM   2785  N   GLU   186      41.524  48.447  25.565  1.00  0.00           N
ATOM   2786  H   GLU   186      41.838  48.957  24.751  1.00  0.00           H
ATOM   2787  CA  GLU   186      40.849  49.195  26.632  1.00  0.00           C
ATOM   2788  HA  GLU   186      41.001  48.758  27.619  1.00  0.00           H
ATOM   2789  CB  GLU   186      41.683  50.544  26.732  1.00  0.00           C
ATOM   2790  HB2 GLU   186      42.765  50.404  26.743  1.00  0.00           H
ATOM   2791  HB3 GLU   186      41.527  51.201  25.877  1.00  0.00           H
ATOM   2792  CG  GLU   186      41.251  51.416  27.909  1.00  0.00           C
ATOM   2793  HG2 GLU   186      40.185  51.641  27.931  1.00  0.00           H
ATOM   2794  HG3 GLU   186      41.381  50.911  28.867  1.00  0.00           H
ATOM   2795  CD  GLU   186      42.012  52.747  27.957  1.00  0.00           C
ATOM   2796  OE1 GLU   186      42.304  53.228  29.069  1.00  0.00           O
ATOM   2797  OE2 GLU   186      42.346  53.298  26.901  1.00  0.00           O
ATOM   2798  C   GLU   186      39.344  49.430  26.465  1.00  0.00           C
ATOM   2799  O   GLU   186      38.925  49.862  25.398  1.00  0.00           O
ATOM   2800  N   LEU   187      38.510  49.143  27.496  1.00  0.00           N
ATOM   2801  H   LEU   187      39.013  48.796  28.300  1.00  0.00           H
ATOM   2802  CA  LEU   187      37.062  49.449  27.516  1.00  0.00           C
ATOM   2803  HA  LEU   187      36.639  48.974  26.631  1.00  0.00           H
ATOM   2804  CB  LEU   187      36.301  48.778  28.713  1.00  0.00           C
ATOM   2805  HB2 LEU   187      36.502  49.356  29.615  1.00  0.00           H
ATOM   2806  HB3 LEU   187      35.238  48.894  28.503  1.00  0.00           H
ATOM   2807  CG  LEU   187      36.742  47.364  29.034  1.00  0.00           C
ATOM   2808  HG  LEU   187      37.820  47.290  29.179  1.00  0.00           H
ATOM   2809  CD1 LEU   187      35.832  46.854  30.264  1.00  0.00           C
ATOM   2810 HD11 LEU   187      35.835  47.704  30.947  1.00  0.00           H
ATOM   2811 HD12 LEU   187      34.779  46.598  30.144  1.00  0.00           H
ATOM   2812 HD13 LEU   187      36.288  46.059  30.856  1.00  0.00           H
ATOM   2813  CD2 LEU   187      36.414  46.397  27.963  1.00  0.00           C
ATOM   2814 HD21 LEU   187      36.622  45.382  28.301  1.00  0.00           H
ATOM   2815 HD22 LEU   187      35.344  46.294  27.782  1.00  0.00           H
ATOM   2816 HD23 LEU   187      37.050  46.541  27.090  1.00  0.00           H
ATOM   2817  C   LEU   187      36.809  50.982  27.473  1.00  0.00           C
ATOM   2818  O   LEU   187      37.370  51.705  28.285  1.00  0.00           O
ATOM   2819  N   ASP   188      36.008  51.499  26.547  1.00  0.00           N
ATOM   2820  H   ASP   188      35.735  50.892  25.787  1.00  0.00           H
ATOM   2821  CA  ASP   188      35.612  52.929  26.463  1.00  0.00           C
ATOM   2822  HA  ASP   188      36.381  53.575  26.886  1.00  0.00           H
ATOM   2823  CB  ASP   188      35.393  53.335  25.018  1.00  0.00           C
ATOM   2824  HB2 ASP   188      34.732  52.645  24.492  1.00  0.00           H
ATOM   2825  HB3 ASP   188      34.879  54.296  25.016  1.00  0.00           H
ATOM   2826  CG  ASP   188      36.700  53.491  24.277  1.00  0.00           C
ATOM   2827  OD1 ASP   188      37.780  53.789  24.896  1.00  0.00           O
ATOM   2828  OD2 ASP   188      36.657  53.182  23.058  1.00  0.00           O
ATOM   2829  C   ASP   188      34.401  53.173  27.342  1.00  0.00           C
ATOM   2830  O   ASP   188      33.249  53.222  26.907  1.00  0.00           O
ATOM   2831  N   ALA   189      34.673  53.256  28.653  1.00  0.00           N
ATOM   2832  H   ALA   189      35.628  53.302  28.978  1.00  0.00           H
ATOM   2833  CA  ALA   189      33.785  53.046  29.755  1.00  0.00           C
ATOM   2834  HA  ALA   189      32.757  53.048  29.390  1.00  0.00           H
ATOM   2835  CB  ALA   189      34.094  51.699  30.391  1.00  0.00           C
ATOM   2836  HB1 ALA   189      34.138  50.979  29.572  1.00  0.00           H
ATOM   2837  HB2 ALA   189      35.087  51.669  30.839  1.00  0.00           H
ATOM   2838  HB3 ALA   189      33.321  51.386  31.093  1.00  0.00           H
ATOM   2839  C   ALA   189      33.801  54.201  30.747  1.00  0.00           C
ATOM   2840  O   ALA   189      34.203  54.073  31.887  1.00  0.00           O
ATOM   2841  N   PRO   190      33.415  55.435  30.276  1.00  0.00           N
ATOM   2842  CD  PRO   190      33.007  55.785  28.958  1.00  0.00           C
ATOM   2843  HD2 PRO   190      32.213  55.128  28.598  1.00  0.00           H
ATOM   2844  HD3 PRO   190      33.739  55.779  28.150  1.00  0.00           H
ATOM   2845  CG  PRO   190      32.347  57.117  29.133  1.00  0.00           C
ATOM   2846  HG2 PRO   190      31.346  57.046  29.560  1.00  0.00           H
ATOM   2847  HG3 PRO   190      32.432  57.650  28.186  1.00  0.00           H
ATOM   2848  CB  PRO   190      33.158  57.790  30.216  1.00  0.00           C
ATOM   2849  HB2 PRO   190      32.540  58.606  30.593  1.00  0.00           H
ATOM   2850  HB3 PRO   190      34.062  58.248  29.814  1.00  0.00           H
ATOM   2851  CA  PRO   190      33.461  56.637  31.155  1.00  0.00           C
ATOM   2852  HA  PRO   190      34.458  56.754  31.580  1.00  0.00           H
ATOM   2853  C   PRO   190      32.441  56.512  32.274  1.00  0.00           C
ATOM   2854  O   PRO   190      31.393  55.865  32.105  1.00  0.00           O
ATOM   2855  N   ASN   191      32.801  56.799  33.531  1.00  0.00           N
ATOM   2856  H   ASN   191      33.789  56.964  33.660  1.00  0.00           H
ATOM   2857  CA  ASN   191      32.028  56.717  34.798  1.00  0.00           C
ATOM   2858  HA  ASN   191      32.849  56.859  35.500  1.00  0.00           H
ATOM   2859  CB  ASN   191      30.998  57.920  34.760  1.00  0.00           C
ATOM   2860  HB2 ASN   191      30.358  57.718  33.901  1.00  0.00           H
ATOM   2861  HB3 ASN   191      30.391  58.003  35.662  1.00  0.00           H
ATOM   2862  CG  ASN   191      31.617  59.219  34.382  1.00  0.00           C
ATOM   2863  OD1 ASN   191      32.194  59.925  35.216  1.00  0.00           O
ATOM   2864  ND2 ASN   191      31.556  59.565  33.124  1.00  0.00           N
ATOM   2865 HD21 ASN   191      31.996  60.383  32.727  1.00  0.00           H
ATOM   2866 HD22 ASN   191      31.111  58.891  32.517  1.00  0.00           H
ATOM   2867  C   ASN   191      31.480  55.318  35.159  1.00  0.00           C
ATOM   2868  O   ASN   191      30.534  55.221  35.902  1.00  0.00           O
ATOM   2869  N   TYR   192      32.095  54.246  34.568  1.00  0.00           N
ATOM   2870  H   TYR   192      32.766  54.414  33.832  1.00  0.00           H
ATOM   2871  CA  TYR   192      32.039  52.906  35.057  1.00  0.00           C
ATOM   2872  HA  TYR   192      31.270  52.877  35.831  1.00  0.00           H
ATOM   2873  CB  TYR   192      31.664  51.964  33.914  1.00  0.00           C
ATOM   2874  HB2 TYR   192      32.375  52.012  33.088  1.00  0.00           H
ATOM   2875  HB3 TYR   192      31.702  50.984  34.387  1.00  0.00           H
ATOM   2876  CG  TYR   192      30.211  52.141  33.330  1.00  0.00           C
ATOM   2877  CD1 TYR   192      29.102  52.191  34.185  1.00  0.00           C
ATOM   2878  HD1 TYR   192      29.271  52.355  35.239  1.00  0.00           H
ATOM   2879  CE1 TYR   192      27.820  52.053  33.556  1.00  0.00           C
ATOM   2880  HE1 TYR   192      26.938  52.186  34.165  1.00  0.00           H
ATOM   2881  CZ  TYR   192      27.633  51.921  32.184  1.00  0.00           C
ATOM   2882  OH  TYR   192      26.382  51.858  31.640  1.00  0.00           O
ATOM   2883  HH  TYR   192      26.446  51.594  30.720  1.00  0.00           H
ATOM   2884  CE2 TYR   192      28.778  52.054  31.356  1.00  0.00           C
ATOM   2885  HE2 TYR   192      28.585  52.103  30.295  1.00  0.00           H
ATOM   2886  CD2 TYR   192      30.093  52.129  31.902  1.00  0.00           C
ATOM   2887  HD2 TYR   192      30.986  52.181  31.297  1.00  0.00           H
ATOM   2888  C   TYR   192      33.322  52.543  35.772  1.00  0.00           C
ATOM   2889  O   TYR   192      34.328  53.210  35.718  1.00  0.00           O
ATOM   2890  N   HIE   193      33.277  51.366  36.472  1.00  0.00           N
ATOM   2891  H   HIE   193      32.411  50.848  36.530  1.00  0.00           H
ATOM   2892  CA  HIE   193      34.425  50.786  37.214  1.00  0.00           C
ATOM   2893  HA  HIE   193      35.305  51.187  36.710  1.00  0.00           H
ATOM   2894  CB  HIE   193      34.452  51.193  38.692  1.00  0.00           C
ATOM   2895  HB2 HIE   193      34.040  52.190  38.847  1.00  0.00           H
ATOM   2896  HB3 HIE   193      33.952  50.516  39.386  1.00  0.00           H
ATOM   2897  CG  HIE   193      35.911  51.250  39.116  1.00  0.00           C
ATOM   2898  ND1 HIE   193      36.663  50.221  39.680  1.00  0.00           N
ATOM   2899  CE1 HIE   193      37.902  50.712  39.874  1.00  0.00           C
ATOM   2900  HE1 HIE   193      38.655  50.140  40.398  1.00  0.00           H
ATOM   2901  NE2 HIE   193      37.958  51.938  39.386  1.00  0.00           N
ATOM   2902  HE2 HIE   193      38.726  52.591  39.455  1.00  0.00           H
ATOM   2903  CD2 HIE   193      36.707  52.357  38.989  1.00  0.00           C
ATOM   2904  HD2 HIE   193      36.430  53.341  38.640  1.00  0.00           H
ATOM   2905  C   HIE   193      34.481  49.274  37.103  1.00  0.00           C
ATOM   2906  O   HIE   193      33.445  48.608  37.245  1.00  0.00           O
ATOM   2907  N   TYR   194      35.632  48.673  36.839  1.00  0.00           N
ATOM   2908  H   TYR   194      36.493  49.182  36.700  1.00  0.00           H
ATOM   2909  CA  TYR   194      35.773  47.268  36.745  1.00  0.00           C
ATOM   2910  HA  TYR   194      34.946  46.779  37.263  1.00  0.00           H
ATOM   2911  CB  TYR   194      35.787  46.739  35.309  1.00  0.00           C
ATOM   2912  HB2 TYR   194      36.701  47.116  34.849  1.00  0.00           H
ATOM   2913  HB3 TYR   194      35.856  45.653  35.368  1.00  0.00           H
ATOM   2914  CG  TYR   194      34.523  47.057  34.467  1.00  0.00           C
ATOM   2915  CD1 TYR   194      34.317  48.304  33.819  1.00  0.00           C
ATOM   2916  HD1 TYR   194      35.097  49.049  33.858  1.00  0.00           H
ATOM   2917  CE1 TYR   194      33.170  48.545  33.038  1.00  0.00           C
ATOM   2918  HE1 TYR   194      33.097  49.485  32.510  1.00  0.00           H
ATOM   2919  CZ  TYR   194      32.185  47.510  32.971  1.00  0.00           C
ATOM   2920  OH  TYR   194      30.979  47.824  32.457  1.00  0.00           O
ATOM   2921  HH  TYR   194      30.461  47.021  32.366  1.00  0.00           H
ATOM   2922  CE2 TYR   194      32.316  46.355  33.717  1.00  0.00           C
ATOM   2923  HE2 TYR   194      31.501  45.677  33.921  1.00  0.00           H
ATOM   2924  CD2 TYR   194      33.472  46.201  34.459  1.00  0.00           C
ATOM   2925  HD2 TYR   194      33.552  45.256  34.976  1.00  0.00           H
ATOM   2926  C   TYR   194      37.069  46.804  37.402  1.00  0.00           C
ATOM   2927  O   TYR   194      38.199  47.050  37.036  1.00  0.00           O
ATOM   2928  N   GLU   195      36.951  46.006  38.445  1.00  0.00           N
ATOM   2929  H   GLU   195      36.025  45.913  38.839  1.00  0.00           H
ATOM   2930  CA  GLU   195      37.966  45.646  39.352  1.00  0.00           C
ATOM   2931  HA  GLU   195      38.902  45.713  38.798  1.00  0.00           H
ATOM   2932  CB  GLU   195      38.007  46.661  40.597  1.00  0.00           C
ATOM   2933  HB2 GLU   195      38.296  47.647  40.235  1.00  0.00           H
ATOM   2934  HB3 GLU   195      36.971  46.871  40.865  1.00  0.00           H
ATOM   2935  CG  GLU   195      38.633  46.378  41.931  1.00  0.00           C
ATOM   2936  HG2 GLU   195      38.197  47.116  42.604  1.00  0.00           H
ATOM   2937  HG3 GLU   195      38.393  45.374  42.285  1.00  0.00           H
ATOM   2938  CD  GLU   195      40.109  46.461  41.893  1.00  0.00           C
ATOM   2939  OE1 GLU   195      40.771  45.662  41.225  1.00  0.00           O
ATOM   2940  OE2 GLU   195      40.683  47.340  42.594  1.00  0.00           O
ATOM   2941  C   GLU   195      37.814  44.200  39.838  1.00  0.00           C
ATOM   2942  O   GLU   195      36.691  43.813  40.117  1.00  0.00           O
ATOM   2943  N   GLU   196      38.887  43.439  39.981  1.00  0.00           N
ATOM   2944  H   GLU   196      39.775  43.818  39.686  1.00  0.00           H
ATOM   2945  CA  GLU   196      38.864  42.029  40.418  1.00  0.00           C
ATOM   2946  HA  GLU   196      39.853  41.630  40.189  1.00  0.00           H
ATOM   2947  CB  GLU   196      38.645  41.976  41.931  1.00  0.00           C
ATOM   2948  HB2 GLU   196      37.744  42.483  42.275  1.00  0.00           H
ATOM   2949  HB3 GLU   196      38.672  40.907  42.146  1.00  0.00           H
ATOM   2950  CG  GLU   196      39.949  42.474  42.583  1.00  0.00           C
ATOM   2951  HG2 GLU   196      40.825  41.967  42.177  1.00  0.00           H
ATOM   2952  HG3 GLU   196      40.093  43.482  42.191  1.00  0.00           H
ATOM   2953  CD  GLU   196      39.989  42.472  44.093  1.00  0.00           C
ATOM   2954  OE1 GLU   196      38.964  42.807  44.761  1.00  0.00           O
ATOM   2955  OE2 GLU   196      41.007  41.992  44.683  1.00  0.00           O
ATOM   2956  C   GLU   196      37.806  41.175  39.622  1.00  0.00           C
ATOM   2957  O   GLU   196      36.903  40.581  40.215  1.00  0.00           O
ATOM   2958  N   CYX   197      37.904  41.065  38.336  1.00  0.00           N
ATOM   2959  H   CYX   197      38.667  41.494  37.832  1.00  0.00           H
ATOM   2960  CA  CYX   197      36.829  40.417  37.525  1.00  0.00           C
ATOM   2961  HA  CYX   197      35.911  40.748  38.009  1.00  0.00           H
ATOM   2962  CB  CYX   197      36.857  40.915  36.046  1.00  0.00           C
ATOM   2963  HB2 CYX   197      37.740  40.524  35.542  1.00  0.00           H
ATOM   2964  HB3 CYX   197      36.026  40.429  35.533  1.00  0.00           H
ATOM   2965  SG  CYX   197      36.630  42.725  35.989  1.00  0.00           S
ATOM   2966  C   CYX   197      36.786  38.857  37.564  1.00  0.00           C
ATOM   2967  O   CYX   197      37.673  38.122  37.198  1.00  0.00           O
ATOM   2968  N   SER   198      35.598  38.340  37.908  1.00  0.00           N
ATOM   2969  H   SER   198      34.797  38.913  38.126  1.00  0.00           H
ATOM   2970  CA  SER   198      35.223  36.920  37.875  1.00  0.00           C
ATOM   2971  HA  SER   198      36.107  36.345  38.148  1.00  0.00           H
ATOM   2972  CB  SER   198      34.181  36.648  38.975  1.00  0.00           C
ATOM   2973  HB2 SER   198      33.220  37.062  38.668  1.00  0.00           H
ATOM   2974  HB3 SER   198      34.140  35.567  39.121  1.00  0.00           H
ATOM   2975  OG  SER   198      34.533  37.298  40.184  1.00  0.00           O
ATOM   2976  HG  SER   198      33.978  38.076  40.265  1.00  0.00           H
ATOM   2977  C   SER   198      34.671  36.568  36.492  1.00  0.00           C
ATOM   2978  O   SER   198      33.566  37.065  36.221  1.00  0.00           O
ATOM   2979  N   CYX   199      35.432  35.756  35.730  1.00  0.00           N
ATOM   2980  H   CYX   199      36.375  35.495  35.983  1.00  0.00           H
ATOM   2981  CA  CYX   199      35.002  35.422  34.387  1.00  0.00           C
ATOM   2982  HA  CYX   199      34.052  35.947  34.297  1.00  0.00           H
ATOM   2983  CB  CYX   199      35.985  36.025  33.318  1.00  0.00           C
ATOM   2984  HB2 CYX   199      36.871  35.400  33.211  1.00  0.00           H
ATOM   2985  HB3 CYX   199      35.538  35.919  32.330  1.00  0.00           H
ATOM   2986  SG  CYX   199      36.575  37.723  33.544  1.00  0.00           S
ATOM   2987  C   CYX   199      34.691  33.932  34.161  1.00  0.00           C
ATOM   2988  O   CYX   199      34.978  33.046  35.012  1.00  0.00           O
ATOM   2989  N   TYR   200      34.085  33.608  33.011  1.00  0.00           N
ATOM   2990  H   TYR   200      33.848  34.375  32.399  1.00  0.00           H
ATOM   2991  CA  TYR   200      33.755  32.256  32.528  1.00  0.00           C
ATOM   2992  HA  TYR   200      34.630  31.661  32.795  1.00  0.00           H
ATOM   2993  CB  TYR   200      32.541  31.700  33.287  1.00  0.00           C
ATOM   2994  HB2 TYR   200      32.278  30.727  32.871  1.00  0.00           H
ATOM   2995  HB3 TYR   200      32.684  31.675  34.367  1.00  0.00           H
ATOM   2996  CG  TYR   200      31.219  32.483  33.025  1.00  0.00           C
ATOM   2997  CD1 TYR   200      30.907  33.633  33.720  1.00  0.00           C
ATOM   2998  HD1 TYR   200      31.601  34.189  34.333  1.00  0.00           H
ATOM   2999  CE1 TYR   200      29.633  34.217  33.568  1.00  0.00           C
ATOM   3000  HE1 TYR   200      29.387  35.102  34.138  1.00  0.00           H
ATOM   3001  CZ  TYR   200      28.775  33.825  32.448  1.00  0.00           C
ATOM   3002  OH  TYR   200      27.606  34.519  32.250  1.00  0.00           O
ATOM   3003  HH  TYR   200      27.441  34.596  31.308  1.00  0.00           H
ATOM   3004  CE2 TYR   200      29.072  32.695  31.763  1.00  0.00           C
ATOM   3005  HE2 TYR   200      28.377  32.440  30.976  1.00  0.00           H
ATOM   3006  CD2 TYR   200      30.353  32.028  31.977  1.00  0.00           C
ATOM   3007  HD2 TYR   200      30.553  31.145  31.389  1.00  0.00           H
ATOM   3008  C   TYR   200      33.535  32.208  31.024  1.00  0.00           C
ATOM   3009  O   TYR   200      33.087  33.262  30.464  1.00  0.00           O
ATOM   3010  N   PRO   201      33.824  31.120  30.353  1.00  0.00           N
ATOM   3011  CD  PRO   201      34.631  30.036  30.759  1.00  0.00           C
ATOM   3012  HD2 PRO   201      34.273  29.442  31.600  1.00  0.00           H
ATOM   3013  HD3 PRO   201      35.609  30.477  30.951  1.00  0.00           H
ATOM   3014  CG  PRO   201      34.749  29.109  29.561  1.00  0.00           C
ATOM   3015  HG2 PRO   201      34.054  28.271  29.598  1.00  0.00           H
ATOM   3016  HG3 PRO   201      35.726  28.653  29.398  1.00  0.00           H
ATOM   3017  CB  PRO   201      34.295  29.904  28.295  1.00  0.00           C
ATOM   3018  HB2 PRO   201      33.769  29.332  27.531  1.00  0.00           H
ATOM   3019  HB3 PRO   201      35.162  30.385  27.842  1.00  0.00           H
ATOM   3020  CA  PRO   201      33.342  30.936  28.953  1.00  0.00           C
ATOM   3021  HA  PRO   201      33.545  31.841  28.381  1.00  0.00           H
ATOM   3022  C   PRO   201      31.867  30.549  28.941  1.00  0.00           C
ATOM   3023  O   PRO   201      31.387  29.736  29.810  1.00  0.00           O
ATOM   3024  N   ASN   202      31.170  31.062  27.942  1.00  0.00           N
ATOM   3025  H   ASN   202      31.538  31.899  27.513  1.00  0.00           H
ATOM   3026  CA  ASN   202      29.766  30.686  27.520  1.00  0.00           C
ATOM   3027  HA  ASN   202      29.592  29.630  27.726  1.00  0.00           H
ATOM   3028  CB  ASN   202      28.787  31.378  28.364  1.00  0.00           C
ATOM   3029  HB2 ASN   202      28.736  30.820  29.299  1.00  0.00           H
ATOM   3030  HB3 ASN   202      29.134  32.402  28.508  1.00  0.00           H
ATOM   3031  CG  ASN   202      27.321  31.365  27.778  1.00  0.00           C
ATOM   3032  OD1 ASN   202      26.525  30.537  28.132  1.00  0.00           O
ATOM   3033  ND2 ASN   202      26.981  32.306  26.955  1.00  0.00           N
ATOM   3034 HD21 ASN   202      26.088  32.214  26.491  1.00  0.00           H
ATOM   3035 HD22 ASN   202      27.509  33.164  26.884  1.00  0.00           H
ATOM   3036  C   ASN   202      29.576  30.932  26.019  1.00  0.00           C
ATOM   3037  O   ASN   202      29.872  32.025  25.545  1.00  0.00           O
ATOM   3038  N   ALA   203      29.057  30.016  25.323  1.00  0.00           N
ATOM   3039  H   ALA   203      29.075  29.063  25.659  1.00  0.00           H
ATOM   3040  CA  ALA   203      28.556  30.168  23.926  1.00  0.00           C
ATOM   3041  HA  ALA   203      28.369  29.117  23.710  1.00  0.00           H
ATOM   3042  CB  ALA   203      27.157  30.883  23.930  1.00  0.00           C
ATOM   3043  HB1 ALA   203      26.637  30.826  22.975  1.00  0.00           H
ATOM   3044  HB2 ALA   203      26.576  30.314  24.655  1.00  0.00           H
ATOM   3045  HB3 ALA   203      27.393  31.938  24.076  1.00  0.00           H
ATOM   3046  C   ALA   203      29.646  30.614  22.902  1.00  0.00           C
ATOM   3047  O   ALA   203      29.361  31.349  21.933  1.00  0.00           O
ATOM   3048  N   GLY   204      30.882  30.222  23.133  1.00  0.00           N
ATOM   3049  H   GLY   204      31.007  29.518  23.846  1.00  0.00           H
ATOM   3050  CA  GLY   204      32.098  30.764  22.340  1.00  0.00           C
ATOM   3051  HA2 GLY   204      32.967  30.107  22.380  1.00  0.00           H
ATOM   3052  HA3 GLY   204      31.837  30.733  21.282  1.00  0.00           H
ATOM   3053  C   GLY   204      32.445  32.143  22.660  1.00  0.00           C
ATOM   3054  O   GLY   204      33.036  32.879  21.858  1.00  0.00           O
ATOM   3055  N   GLU   205      31.957  32.633  23.779  1.00  0.00           N
ATOM   3056  H   GLU   205      31.499  31.945  24.360  1.00  0.00           H
ATOM   3057  CA  GLU   205      32.076  34.029  24.137  1.00  0.00           C
ATOM   3058  HA  GLU   205      32.769  34.392  23.378  1.00  0.00           H
ATOM   3059  CB  GLU   205      30.729  34.769  23.945  1.00  0.00           C
ATOM   3060  HB2 GLU   205      30.411  34.768  22.902  1.00  0.00           H
ATOM   3061  HB3 GLU   205      30.001  34.293  24.601  1.00  0.00           H
ATOM   3062  CG  GLU   205      30.809  36.245  24.281  1.00  0.00           C
ATOM   3063  HG2 GLU   205      31.303  36.407  25.239  1.00  0.00           H
ATOM   3064  HG3 GLU   205      31.404  36.789  23.547  1.00  0.00           H
ATOM   3065  CD  GLU   205      29.442  36.872  24.311  1.00  0.00           C
ATOM   3066  OE1 GLU   205      28.685  36.342  25.189  1.00  0.00           O
ATOM   3067  OE2 GLU   205      29.184  37.902  23.693  1.00  0.00           O
ATOM   3068  C   GLU   205      32.717  34.243  25.491  1.00  0.00           C
ATOM   3069  O   GLU   205      32.583  33.361  26.272  1.00  0.00           O
ATOM   3070  N   ILE   206      33.439  35.280  25.797  1.00  0.00           N
ATOM   3071  H   ILE   206      33.645  35.954  25.073  1.00  0.00           H
ATOM   3072  CA  ILE   206      33.893  35.542  27.211  1.00  0.00           C
ATOM   3073  HA  ILE   206      33.836  34.558  27.677  1.00  0.00           H
ATOM   3074  CB  ILE   206      35.414  35.883  27.359  1.00  0.00           C
ATOM   3075  HB  ILE   206      35.583  36.852  26.888  1.00  0.00           H
ATOM   3076  CG2 ILE   206      35.786  36.073  28.821  1.00  0.00           C
ATOM   3077 HG21 ILE   206      35.752  35.084  29.277  1.00  0.00           H
ATOM   3078 HG22 ILE   206      36.761  36.559  28.849  1.00  0.00           H
ATOM   3079 HG23 ILE   206      35.072  36.706  29.348  1.00  0.00           H
ATOM   3080  CG1 ILE   206      36.196  34.867  26.548  1.00  0.00           C
ATOM   3081 HG12 ILE   206      37.119  34.610  27.068  1.00  0.00           H
ATOM   3082 HG13 ILE   206      35.587  33.966  26.478  1.00  0.00           H
ATOM   3083  CD1 ILE   206      36.507  35.324  25.175  1.00  0.00           C
ATOM   3084 HD11 ILE   206      35.679  35.448  24.478  1.00  0.00           H
ATOM   3085 HD12 ILE   206      36.887  36.346  25.199  1.00  0.00           H
ATOM   3086 HD13 ILE   206      37.241  34.622  24.778  1.00  0.00           H
ATOM   3087  C   ILE   206      32.849  36.415  27.906  1.00  0.00           C
ATOM   3088  O   ILE   206      32.421  37.392  27.300  1.00  0.00           O
ATOM   3089  N   THR   207      32.475  36.071  29.170  1.00  0.00           N
ATOM   3090  H   THR   207      32.809  35.172  29.486  1.00  0.00           H
ATOM   3091  CA  THR   207      31.799  37.030  30.072  1.00  0.00           C
ATOM   3092  HA  THR   207      31.727  38.021  29.624  1.00  0.00           H
ATOM   3093  CB  THR   207      30.340  36.612  30.177  1.00  0.00           C
ATOM   3094  HB  THR   207      30.206  35.546  30.365  1.00  0.00           H
ATOM   3095  CG2 THR   207      29.532  37.533  31.100  1.00  0.00           C
ATOM   3096 HG21 THR   207      29.928  37.398  32.106  1.00  0.00           H
ATOM   3097 HG22 THR   207      29.772  38.552  30.793  1.00  0.00           H
ATOM   3098 HG23 THR   207      28.451  37.398  31.077  1.00  0.00           H
ATOM   3099  OG1 THR   207      29.607  36.829  28.978  1.00  0.00           O
ATOM   3100  HG1 THR   207      29.841  36.090  28.410  1.00  0.00           H
ATOM   3101  C   THR   207      32.489  37.174  31.411  1.00  0.00           C
ATOM   3102  O   THR   207      33.058  36.199  31.939  1.00  0.00           O
ATOM   3103  N   CYX   208      32.335  38.375  31.943  1.00  0.00           N
ATOM   3104  H   CYX   208      31.705  39.012  31.478  1.00  0.00           H
ATOM   3105  CA  CYX   208      33.039  38.891  33.164  1.00  0.00           C
ATOM   3106  HA  CYX   208      33.241  37.984  33.736  1.00  0.00           H
ATOM   3107  CB  CYX   208      34.356  39.626  32.726  1.00  0.00           C
ATOM   3108  HB2 CYX   208      33.895  40.307  32.011  1.00  0.00           H
ATOM   3109  HB3 CYX   208      34.761  40.204  33.557  1.00  0.00           H
ATOM   3110  SG  CYX   208      35.564  38.652  31.981  1.00  0.00           S
ATOM   3111  C   CYX   208      32.285  39.876  34.069  1.00  0.00           C
ATOM   3112  O   CYX   208      31.730  40.882  33.605  1.00  0.00           O
ATOM   3113  N   VAL   209      32.203  39.550  35.334  1.00  0.00           N
ATOM   3114  H   VAL   209      32.644  38.665  35.535  1.00  0.00           H
ATOM   3115  CA  VAL   209      31.505  40.307  36.351  1.00  0.00           C
ATOM   3116  HA  VAL   209      31.129  41.212  35.873  1.00  0.00           H
ATOM   3117  CB  VAL   209      30.395  39.443  36.979  1.00  0.00           C
ATOM   3118  HB  VAL   209      30.862  38.488  37.218  1.00  0.00           H
ATOM   3119  CG1 VAL   209      29.778  40.125  38.191  1.00  0.00           C
ATOM   3120 HG11 VAL   209      30.432  40.143  39.064  1.00  0.00           H
ATOM   3121 HG12 VAL   209      29.404  41.113  37.923  1.00  0.00           H
ATOM   3122 HG13 VAL   209      28.892  39.614  38.570  1.00  0.00           H
ATOM   3123  CG2 VAL   209      29.376  39.141  35.892  1.00  0.00           C
ATOM   3124 HG21 VAL   209      29.813  38.813  34.948  1.00  0.00           H
ATOM   3125 HG22 VAL   209      28.627  38.466  36.306  1.00  0.00           H
ATOM   3126 HG23 VAL   209      28.852  40.063  35.642  1.00  0.00           H
ATOM   3127  C   VAL   209      32.528  40.815  37.328  1.00  0.00           C
ATOM   3128  O   VAL   209      33.460  40.098  37.629  1.00  0.00           O
ATOM   3129  N   CYX   210      32.452  42.028  37.877  1.00  0.00           N
ATOM   3130  H   CYX   210      31.662  42.610  37.639  1.00  0.00           H
ATOM   3131  CA  CYX   210      33.492  42.752  38.667  1.00  0.00           C
ATOM   3132  HA  CYX   210      34.245  42.045  39.013  1.00  0.00           H
ATOM   3133  CB  CYX   210      34.141  43.778  37.765  1.00  0.00           C
ATOM   3134  HB2 CYX   210      33.393  44.562  37.649  1.00  0.00           H
ATOM   3135  HB3 CYX   210      34.978  44.235  38.292  1.00  0.00           H
ATOM   3136  SG  CYX   210      34.562  43.107  36.059  1.00  0.00           S
ATOM   3137  C   CYX   210      32.940  43.341  39.987  1.00  0.00           C
ATOM   3138  O   CYX   210      31.779  43.361  40.303  1.00  0.00           O
ATOM   3139  N   ARG   211      33.901  43.825  40.728  1.00  0.00           N
ATOM   3140  H   ARG   211      34.845  43.780  40.371  1.00  0.00           H
ATOM   3141  CA  ARG   211      33.720  44.497  42.048  1.00  0.00           C
ATOM   3142  HA  ARG   211      33.248  43.772  42.712  1.00  0.00           H
ATOM   3143  CB  ARG   211      35.136  44.764  42.611  1.00  0.00           C
ATOM   3144  HB2 ARG   211      35.714  43.847  42.735  1.00  0.00           H
ATOM   3145  HB3 ARG   211      35.687  45.440  41.956  1.00  0.00           H
ATOM   3146  CG  ARG   211      35.097  45.499  43.999  1.00  0.00           C
ATOM   3147  HG2 ARG   211      34.893  46.556  43.823  1.00  0.00           H
ATOM   3148  HG3 ARG   211      34.278  45.213  44.660  1.00  0.00           H
ATOM   3149  CD  ARG   211      36.487  45.244  44.729  1.00  0.00           C
ATOM   3150  HD2 ARG   211      36.505  44.207  45.063  1.00  0.00           H
ATOM   3151  HD3 ARG   211      37.197  45.367  43.911  1.00  0.00           H
ATOM   3152  NE  ARG   211      36.814  46.268  45.736  1.00  0.00           N
ATOM   3153  HE  ARG   211      36.259  47.105  45.843  1.00  0.00           H
ATOM   3154  CZ  ARG   211      37.815  46.141  46.572  1.00  0.00           C
ATOM   3155  NH1 ARG   211      38.018  47.062  47.463  1.00  0.00           N
ATOM   3156 HH11 ARG   211      37.266  47.715  47.628  1.00  0.00           H
ATOM   3157 HH12 ARG   211      38.814  47.098  48.084  1.00  0.00           H
ATOM   3158  NH2 ARG   211      38.741  45.206  46.467  1.00  0.00           N
ATOM   3159 HH21 ARG   211      38.718  44.562  45.689  1.00  0.00           H
ATOM   3160 HH22 ARG   211      39.454  45.181  47.182  1.00  0.00           H
ATOM   3161  C   ARG   211      32.890  45.738  42.029  1.00  0.00           C
ATOM   3162  O   ARG   211      33.026  46.456  41.041  1.00  0.00           O
ATOM   3163  N   ASP   212      31.972  45.965  43.018  1.00  0.00           N
ATOM   3164  H   ASP   212      32.081  45.436  43.872  1.00  0.00           H
ATOM   3165  CA  ASP   212      31.049  47.075  42.844  1.00  0.00           C
ATOM   3166  HA  ASP   212      30.833  47.371  41.818  1.00  0.00           H
ATOM   3167  CB  ASP   212      29.779  46.508  43.486  1.00  0.00           C
ATOM   3168  HB2 ASP   212      28.985  47.234  43.313  1.00  0.00           H
ATOM   3169  HB3 ASP   212      29.504  45.629  42.902  1.00  0.00           H
ATOM   3170  CG  ASP   212      29.880  46.211  44.967  1.00  0.00           C
ATOM   3171  OD1 ASP   212      29.453  47.068  45.761  1.00  0.00           O
ATOM   3172  OD2 ASP   212      30.264  45.055  45.269  1.00  0.00           O
ATOM   3173  C   ASP   212      31.576  48.408  43.602  1.00  0.00           C
ATOM   3174  O   ASP   212      30.893  49.035  44.483  1.00  0.00           O
ATOM   3175  N   ASN   213      32.855  48.636  43.261  1.00  0.00           N
ATOM   3176  H   ASN   213      33.290  48.057  42.557  1.00  0.00           H
ATOM   3177  CA  ASN   213      33.657  49.871  43.585  1.00  0.00           C
ATOM   3178  HA  ASN   213      33.506  49.984  44.658  1.00  0.00           H
ATOM   3179  CB  ASN   213      35.122  49.616  43.185  1.00  0.00           C
ATOM   3180  HB2 ASN   213      35.258  48.860  42.412  1.00  0.00           H
ATOM   3181  HB3 ASN   213      35.426  50.508  42.638  1.00  0.00           H
ATOM   3182  CG  ASN   213      35.950  49.312  44.383  1.00  0.00           C
ATOM   3183  OD1 ASN   213      35.630  48.661  45.346  1.00  0.00           O
ATOM   3184  ND2 ASN   213      37.139  49.767  44.415  1.00  0.00           N
ATOM   3185 HD21 ASN   213      37.582  49.764  45.322  1.00  0.00           H
ATOM   3186 HD22 ASN   213      37.396  50.464  43.731  1.00  0.00           H
ATOM   3187  C   ASN   213      33.067  51.150  42.955  1.00  0.00           C
ATOM   3188  O   ASN   213      32.311  51.022  41.991  1.00  0.00           O
ATOM   3189  N   TRP   214      33.435  52.389  43.385  1.00  0.00           N
ATOM   3190  H   TRP   214      34.089  52.305  44.151  1.00  0.00           H
ATOM   3191  CA  TRP   214      33.106  53.786  42.899  1.00  0.00           C
ATOM   3192  HA  TRP   214      33.510  54.492  43.625  1.00  0.00           H
ATOM   3193  CB  TRP   214      33.803  54.143  41.596  1.00  0.00           C
ATOM   3194  HB2 TRP   214      34.840  53.814  41.651  1.00  0.00           H
ATOM   3195  HB3 TRP   214      33.375  53.569  40.775  1.00  0.00           H
ATOM   3196  CG  TRP   214      33.908  55.608  41.191  1.00  0.00           C
ATOM   3197  CD1 TRP   214      33.665  56.686  41.914  1.00  0.00           C
ATOM   3198  HD1 TRP   214      33.457  56.711  42.974  1.00  0.00           H
ATOM   3199  NE1 TRP   214      33.935  57.778  41.139  1.00  0.00           N
ATOM   3200  HE1 TRP   214      33.929  58.750  41.413  1.00  0.00           H
ATOM   3201  CE2 TRP   214      34.227  57.475  39.810  1.00  0.00           C
ATOM   3202  CZ2 TRP   214      34.685  58.184  38.717  1.00  0.00           C
ATOM   3203  HZ2 TRP   214      34.784  59.259  38.745  1.00  0.00           H
ATOM   3204  CH2 TRP   214      34.900  57.484  37.505  1.00  0.00           C
ATOM   3205  HH2 TRP   214      35.327  57.884  36.597  1.00  0.00           H
ATOM   3206  CZ3 TRP   214      34.716  56.089  37.473  1.00  0.00           C
ATOM   3207  HZ3 TRP   214      34.973  55.466  36.629  1.00  0.00           H
ATOM   3208  CE3 TRP   214      34.440  55.377  38.654  1.00  0.00           C
ATOM   3209  HE3 TRP   214      34.472  54.305  38.780  1.00  0.00           H
ATOM   3210  CD2 TRP   214      34.129  56.044  39.824  1.00  0.00           C
ATOM   3211  C   TRP   214      31.658  54.107  42.972  1.00  0.00           C
ATOM   3212  O   TRP   214      31.398  55.167  43.544  1.00  0.00           O
ATOM   3213  N   HID   215      30.678  53.287  42.523  1.00  0.00           N
ATOM   3214  H   HID   215      30.991  52.495  41.980  1.00  0.00           H
ATOM   3215  CA  HID   215      29.230  53.599  42.429  1.00  0.00           C
ATOM   3216  HA  HID   215      28.881  54.131  43.314  1.00  0.00           H
ATOM   3217  CB  HID   215      29.051  54.468  41.219  1.00  0.00           C
ATOM   3218  HB2 HID   215      27.987  54.477  40.980  1.00  0.00           H
ATOM   3219  HB3 HID   215      29.258  55.482  41.562  1.00  0.00           H
ATOM   3220  CG  HID   215      29.876  54.137  40.000  1.00  0.00           C
ATOM   3221  ND1 HID   215      30.963  54.764  39.430  1.00  0.00           N
ATOM   3222  HD1 HID   215      31.171  55.730  39.634  1.00  0.00           H
ATOM   3223  CE1 HID   215      31.374  53.995  38.466  1.00  0.00           C
ATOM   3224  HE1 HID   215      32.135  54.358  37.792  1.00  0.00           H
ATOM   3225  NE2 HID   215      30.753  52.868  38.400  1.00  0.00           N
ATOM   3226  CD2 HID   215      29.707  52.992  39.322  1.00  0.00           C
ATOM   3227  HD2 HID   215      28.961  52.242  39.539  1.00  0.00           H
ATOM   3228  C   HID   215      28.379  52.369  42.469  1.00  0.00           C
ATOM   3229  O   HID   215      27.187  52.543  42.640  1.00  0.00           O
ATOM   3230  N   GLY   216      28.947  51.196  42.269  1.00  0.00           N
ATOM   3231  H   GLY   216      29.902  51.003  42.538  1.00  0.00           H
ATOM   3232  CA  GLY   216      28.094  50.014  42.012  1.00  0.00           C
ATOM   3233  HA2 GLY   216      27.311  50.351  41.332  1.00  0.00           H
ATOM   3234  HA3 GLY   216      28.736  49.291  41.510  1.00  0.00           H
ATOM   3235  C   GLY   216      27.431  49.490  43.292  1.00  0.00           C
ATOM   3236  O   GLY   216      27.966  49.575  44.396  1.00  0.00           O
ATOM   3237  N   SER   217      26.272  48.753  43.155  1.00  0.00           N
ATOM   3238  H   SER   217      25.851  48.639  42.244  1.00  0.00           H
ATOM   3239  CA  SER   217      25.679  47.887  44.206  1.00  0.00           C
ATOM   3240  HA  SER   217      26.497  47.624  44.877  1.00  0.00           H
ATOM   3241  CB  SER   217      24.691  48.766  44.999  1.00  0.00           C
ATOM   3242  HB2 SER   217      24.371  48.338  45.948  1.00  0.00           H
ATOM   3243  HB3 SER   217      25.097  49.744  45.255  1.00  0.00           H
ATOM   3244  OG  SER   217      23.546  49.151  44.235  1.00  0.00           O
ATOM   3245  HG  SER   217      23.724  50.029  43.887  1.00  0.00           H
ATOM   3246  C   SER   217      25.036  46.666  43.596  1.00  0.00           C
ATOM   3247  O   SER   217      25.331  45.499  43.856  1.00  0.00           O
ATOM   3248  N   ASN   218      24.328  46.938  42.501  1.00  0.00           N
ATOM   3249  H   ASN   218      24.040  47.895  42.357  1.00  0.00           H
ATOM   3250  CA  ASN   218      24.093  45.971  41.376  1.00  0.00           C
ATOM   3251  HA  ASN   218      23.829  45.002  41.801  1.00  0.00           H
ATOM   3252  CB  ASN   218      23.008  46.596  40.396  1.00  0.00           C
ATOM   3253  HB2 ASN   218      22.837  45.832  39.638  1.00  0.00           H
ATOM   3254  HB3 ASN   218      22.057  46.719  40.915  1.00  0.00           H
ATOM   3255  CG  ASN   218      23.345  47.918  39.723  1.00  0.00           C
ATOM   3256  OD1 ASN   218      23.867  48.818  40.339  1.00  0.00           O
ATOM   3257  ND2 ASN   218      22.944  48.157  38.521  1.00  0.00           N
ATOM   3258 HD21 ASN   218      23.138  49.043  38.073  1.00  0.00           H
ATOM   3259 HD22 ASN   218      22.147  47.669  38.140  1.00  0.00           H
ATOM   3260  C   ASN   218      25.460  45.874  40.666  1.00  0.00           C
ATOM   3261  O   ASN   218      26.320  46.787  40.713  1.00  0.00           O
ATOM   3262  N   ARG   219      25.816  44.698  40.060  1.00  0.00           N
ATOM   3263  H   ARG   219      25.136  43.963  39.928  1.00  0.00           H
ATOM   3264  CA  ARG   219      27.248  44.491  39.670  1.00  0.00           C
ATOM   3265  HA  ARG   219      27.845  45.046  40.393  1.00  0.00           H
ATOM   3266  CB  ARG   219      27.733  42.995  39.813  1.00  0.00           C
ATOM   3267  HB2 ARG   219      26.989  42.301  39.423  1.00  0.00           H
ATOM   3268  HB3 ARG   219      28.687  42.855  39.302  1.00  0.00           H
ATOM   3269  CG  ARG   219      28.038  42.697  41.284  1.00  0.00           C
ATOM   3270  HG2 ARG   219      28.370  43.594  41.809  1.00  0.00           H
ATOM   3271  HG3 ARG   219      27.155  42.512  41.895  1.00  0.00           H
ATOM   3272  CD  ARG   219      28.912  41.461  41.450  1.00  0.00           C
ATOM   3273  HD2 ARG   219      28.382  40.608  41.028  1.00  0.00           H
ATOM   3274  HD3 ARG   219      29.838  41.498  40.876  1.00  0.00           H
ATOM   3275  NE  ARG   219      29.318  41.263  42.866  1.00  0.00           N
ATOM   3276  HE  ARG   219      28.886  40.533  43.413  1.00  0.00           H
ATOM   3277  CZ  ARG   219      30.101  42.015  43.605  1.00  0.00           C
ATOM   3278  NH1 ARG   219      30.237  41.818  44.851  1.00  0.00           N
ATOM   3279 HH11 ARG   219      29.780  41.045  45.313  1.00  0.00           H
ATOM   3280 HH12 ARG   219      30.860  42.391  45.404  1.00  0.00           H
ATOM   3281  NH2 ARG   219      30.788  43.012  43.043  1.00  0.00           N
ATOM   3282 HH21 ARG   219      30.921  43.159  42.053  1.00  0.00           H
ATOM   3283 HH22 ARG   219      31.227  43.618  43.723  1.00  0.00           H
ATOM   3284  C   ARG   219      27.598  45.032  38.244  1.00  0.00           C
ATOM   3285  O   ARG   219      26.743  44.877  37.354  1.00  0.00           O
ATOM   3286  N   PRO   220      28.838  45.572  38.120  1.00  0.00           N
ATOM   3287  CD  PRO   220      29.769  45.975  39.130  1.00  0.00           C
ATOM   3288  HD2 PRO   220      29.991  45.155  39.814  1.00  0.00           H
ATOM   3289  HD3 PRO   220      29.323  46.703  39.808  1.00  0.00           H
ATOM   3290  CG  PRO   220      31.117  46.459  38.506  1.00  0.00           C
ATOM   3291  HG2 PRO   220      31.876  45.707  38.723  1.00  0.00           H
ATOM   3292  HG3 PRO   220      31.396  47.473  38.789  1.00  0.00           H
ATOM   3293  CB  PRO   220      30.757  46.551  37.001  1.00  0.00           C
ATOM   3294  HB2 PRO   220      31.474  46.095  36.319  1.00  0.00           H
ATOM   3295  HB3 PRO   220      30.727  47.595  36.687  1.00  0.00           H
ATOM   3296  CA  PRO   220      29.401  45.805  36.811  1.00  0.00           C
ATOM   3297  HA  PRO   220      28.720  46.361  36.168  1.00  0.00           H
ATOM   3298  C   PRO   220      29.681  44.465  36.030  1.00  0.00           C
ATOM   3299  O   PRO   220      30.232  43.533  36.564  1.00  0.00           O
ATOM   3300  N   TRP   221      29.370  44.414  34.756  1.00  0.00           N
ATOM   3301  H   TRP   221      28.742  45.154  34.476  1.00  0.00           H
ATOM   3302  CA  TRP   221      29.636  43.338  33.827  1.00  0.00           C
ATOM   3303  HA  TRP   221      30.361  42.664  34.284  1.00  0.00           H
ATOM   3304  CB  TRP   221      28.352  42.632  33.559  1.00  0.00           C
ATOM   3305  HB2 TRP   221      28.599  41.725  33.007  1.00  0.00           H
ATOM   3306  HB3 TRP   221      27.874  42.421  34.516  1.00  0.00           H
ATOM   3307  CG  TRP   221      27.272  43.305  32.722  1.00  0.00           C
ATOM   3308  CD1 TRP   221      26.128  43.749  33.239  1.00  0.00           C
ATOM   3309  HD1 TRP   221      25.805  43.750  34.270  1.00  0.00           H
ATOM   3310  NE1 TRP   221      25.477  44.551  32.263  1.00  0.00           N
ATOM   3311  HE1 TRP   221      24.699  45.166  32.451  1.00  0.00           H
ATOM   3312  CE2 TRP   221      26.005  44.474  31.073  1.00  0.00           C
ATOM   3313  CZ2 TRP   221      25.572  44.895  29.806  1.00  0.00           C
ATOM   3314  HZ2 TRP   221      24.603  45.336  29.626  1.00  0.00           H
ATOM   3315  CH2 TRP   221      26.408  44.529  28.710  1.00  0.00           C
ATOM   3316  HH2 TRP   221      25.990  44.805  27.752  1.00  0.00           H
ATOM   3317  CZ3 TRP   221      27.538  43.761  28.895  1.00  0.00           C
ATOM   3318  HZ3 TRP   221      28.040  43.353  28.030  1.00  0.00           H
ATOM   3319  CE3 TRP   221      27.925  43.376  30.183  1.00  0.00           C
ATOM   3320  HE3 TRP   221      28.747  42.676  30.205  1.00  0.00           H
ATOM   3321  CD2 TRP   221      27.181  43.651  31.286  1.00  0.00           C
ATOM   3322  C   TRP   221      30.265  43.884  32.531  1.00  0.00           C
ATOM   3323  O   TRP   221      29.987  44.969  32.045  1.00  0.00           O
ATOM   3324  N   VAL   222      31.047  42.985  31.917  1.00  0.00           N
ATOM   3325  H   VAL   222      31.194  42.144  32.456  1.00  0.00           H
ATOM   3326  CA  VAL   222      31.546  43.076  30.540  1.00  0.00           C
ATOM   3327  HA  VAL   222      30.886  43.733  29.974  1.00  0.00           H
ATOM   3328  CB  VAL   222      32.979  43.714  30.488  1.00  0.00           C
ATOM   3329  HB  VAL   222      32.878  44.742  30.837  1.00  0.00           H
ATOM   3330  CG1 VAL   222      34.086  43.077  31.417  1.00  0.00           C
ATOM   3331 HG11 VAL   222      35.073  43.537  31.399  1.00  0.00           H
ATOM   3332 HG12 VAL   222      33.687  43.014  32.430  1.00  0.00           H
ATOM   3333 HG13 VAL   222      34.275  42.081  31.014  1.00  0.00           H
ATOM   3334  CG2 VAL   222      33.629  43.789  28.996  1.00  0.00           C
ATOM   3335 HG21 VAL   222      33.714  42.864  28.426  1.00  0.00           H
ATOM   3336 HG22 VAL   222      32.921  44.387  28.421  1.00  0.00           H
ATOM   3337 HG23 VAL   222      34.609  44.238  29.162  1.00  0.00           H
ATOM   3338  C   VAL   222      31.452  41.720  29.937  1.00  0.00           C
ATOM   3339  O   VAL   222      31.651  40.749  30.710  1.00  0.00           O
ATOM   3340  N   SER   223      31.311  41.641  28.659  1.00  0.00           N
ATOM   3341  H   SER   223      31.115  42.514  28.191  1.00  0.00           H
ATOM   3342  CA  SER   223      31.525  40.466  27.829  1.00  0.00           C
ATOM   3343  HA  SER   223      32.268  39.855  28.343  1.00  0.00           H
ATOM   3344  CB  SER   223      30.176  39.735  27.695  1.00  0.00           C
ATOM   3345  HB2 SER   223      30.316  38.737  27.280  1.00  0.00           H
ATOM   3346  HB3 SER   223      29.861  39.634  28.734  1.00  0.00           H
ATOM   3347  OG  SER   223      29.121  40.475  27.124  1.00  0.00           O
ATOM   3348  HG  SER   223      29.167  40.438  26.165  1.00  0.00           H
ATOM   3349  C   SER   223      32.142  40.840  26.460  1.00  0.00           C
ATOM   3350  O   SER   223      32.238  42.099  26.107  1.00  0.00           O
ATOM   3351  N   PHE   224      32.683  39.828  25.831  1.00  0.00           N
ATOM   3352  H   PHE   224      32.619  38.876  26.164  1.00  0.00           H
ATOM   3353  CA  PHE   224      33.508  39.967  24.577  1.00  0.00           C
ATOM   3354  HA  PHE   224      33.002  40.670  23.915  1.00  0.00           H
ATOM   3355  CB  PHE   224      34.874  40.562  25.039  1.00  0.00           C
ATOM   3356  HB2 PHE   224      35.541  40.714  24.190  1.00  0.00           H
ATOM   3357  HB3 PHE   224      34.550  41.585  25.225  1.00  0.00           H
ATOM   3358  CG  PHE   224      35.577  39.871  26.142  1.00  0.00           C
ATOM   3359  CD1 PHE   224      36.799  39.240  25.879  1.00  0.00           C
ATOM   3360  HD1 PHE   224      36.998  39.019  24.841  1.00  0.00           H
ATOM   3361  CE1 PHE   224      37.545  38.706  26.933  1.00  0.00           C
ATOM   3362  HE1 PHE   224      38.378  38.061  26.697  1.00  0.00           H
ATOM   3363  CZ  PHE   224      37.245  39.100  28.179  1.00  0.00           C
ATOM   3364  HZ  PHE   224      37.944  38.825  28.955  1.00  0.00           H
ATOM   3365  CE2 PHE   224      36.133  39.871  28.473  1.00  0.00           C
ATOM   3366  HE2 PHE   224      36.112  40.290  29.468  1.00  0.00           H
ATOM   3367  CD2 PHE   224      35.250  40.278  27.449  1.00  0.00           C
ATOM   3368  HD2 PHE   224      34.397  40.920  27.611  1.00  0.00           H
ATOM   3369  C   PHE   224      33.761  38.752  23.753  1.00  0.00           C
ATOM   3370  O   PHE   224      33.881  37.624  24.235  1.00  0.00           O
ATOM   3371  N   ASN   225      33.962  38.933  22.408  1.00  0.00           N
ATOM   3372  H   ASN   225      34.003  39.901  22.124  1.00  0.00           H
ATOM   3373  CA  ASN   225      34.024  37.969  21.351  1.00  0.00           C
ATOM   3374  HA  ASN   225      33.350  37.180  21.687  1.00  0.00           H
ATOM   3375  CB  ASN   225      33.350  38.322  20.054  1.00  0.00           C
ATOM   3376  HB2 ASN   225      32.953  37.413  19.603  1.00  0.00           H
ATOM   3377  HB3 ASN   225      32.606  39.069  20.333  1.00  0.00           H
ATOM   3378  CG  ASN   225      34.241  39.003  19.070  1.00  0.00           C
ATOM   3379  OD1 ASN   225      35.298  39.621  19.337  1.00  0.00           O
ATOM   3380  ND2 ASN   225      34.008  38.695  17.843  1.00  0.00           N
ATOM   3381 HD21 ASN   225      34.602  39.048  17.106  1.00  0.00           H
ATOM   3382 HD22 ASN   225      33.209  38.116  17.632  1.00  0.00           H
ATOM   3383  C   ASN   225      35.407  37.362  21.359  1.00  0.00           C
ATOM   3384  O   ASN   225      36.370  37.902  21.893  1.00  0.00           O
ATOM   3385  N   GLN   226      35.695  36.455  20.444  1.00  0.00           N
ATOM   3386  H   GLN   226      34.928  36.099  19.892  1.00  0.00           H
ATOM   3387  CA  GLN   226      36.969  35.729  20.337  1.00  0.00           C
ATOM   3388  HA  GLN   226      37.378  35.584  21.336  1.00  0.00           H
ATOM   3389  CB  GLN   226      36.825  34.377  19.677  1.00  0.00           C
ATOM   3390  HB2 GLN   226      36.323  34.483  18.715  1.00  0.00           H
ATOM   3391  HB3 GLN   226      37.838  34.026  19.478  1.00  0.00           H
ATOM   3392  CG  GLN   226      36.115  33.349  20.505  1.00  0.00           C
ATOM   3393  HG2 GLN   226      36.664  33.162  21.428  1.00  0.00           H
ATOM   3394  HG3 GLN   226      35.139  33.730  20.803  1.00  0.00           H
ATOM   3395  CD  GLN   226      35.996  32.046  19.742  1.00  0.00           C
ATOM   3396  OE1 GLN   226      36.977  31.375  19.556  1.00  0.00           O
ATOM   3397  NE2 GLN   226      34.780  31.620  19.544  1.00  0.00           N
ATOM   3398 HE21 GLN   226      34.109  32.172  20.060  1.00  0.00           H
ATOM   3399 HE22 GLN   226      34.636  30.707  19.137  1.00  0.00           H
ATOM   3400  C   GLN   226      38.038  36.680  19.674  1.00  0.00           C
ATOM   3401  O   GLN   226      39.243  36.384  19.686  1.00  0.00           O
ATOM   3402  N   ASN   227      37.570  37.827  19.123  1.00  0.00           N
ATOM   3403  H   ASN   227      36.577  38.004  19.183  1.00  0.00           H
ATOM   3404  CA  ASN   227      38.450  38.949  18.692  1.00  0.00           C
ATOM   3405  HA  ASN   227      39.502  38.668  18.758  1.00  0.00           H
ATOM   3406  CB  ASN   227      38.151  39.158  17.249  1.00  0.00           C
ATOM   3407  HB2 ASN   227      37.157  39.589  17.124  1.00  0.00           H
ATOM   3408  HB3 ASN   227      38.920  39.819  16.847  1.00  0.00           H
ATOM   3409  CG  ASN   227      38.396  37.978  16.361  1.00  0.00           C
ATOM   3410  OD1 ASN   227      39.319  37.205  16.566  1.00  0.00           O
ATOM   3411  ND2 ASN   227      37.634  37.747  15.313  1.00  0.00           N
ATOM   3412 HD21 ASN   227      37.755  36.856  14.853  1.00  0.00           H
ATOM   3413 HD22 ASN   227      36.842  38.338  15.109  1.00  0.00           H
ATOM   3414  C   ASN   227      38.516  40.168  19.604  1.00  0.00           C
ATOM   3415  O   ASN   227      39.119  41.146  19.284  1.00  0.00           O
ATOM   3416  N   LEU   228      38.005  40.144  20.849  1.00  0.00           N
ATOM   3417  H   LEU   228      37.502  39.328  21.170  1.00  0.00           H
ATOM   3418  CA  LEU   228      37.937  41.344  21.663  1.00  0.00           C
ATOM   3419  HA  LEU   228      37.451  41.058  22.596  1.00  0.00           H
ATOM   3420  CB  LEU   228      39.231  42.016  22.161  1.00  0.00           C
ATOM   3421  HB2 LEU   228      39.663  42.669  21.403  1.00  0.00           H
ATOM   3422  HB3 LEU   228      39.013  42.719  22.965  1.00  0.00           H
ATOM   3423  CG  LEU   228      40.297  41.013  22.652  1.00  0.00           C
ATOM   3424  HG  LEU   228      40.501  40.372  21.794  1.00  0.00           H
ATOM   3425  CD1 LEU   228      41.455  41.917  23.043  1.00  0.00           C
ATOM   3426 HD11 LEU   228      41.219  42.632  23.831  1.00  0.00           H
ATOM   3427 HD12 LEU   228      42.342  41.390  23.396  1.00  0.00           H
ATOM   3428 HD13 LEU   228      41.895  42.418  22.181  1.00  0.00           H
ATOM   3429  CD2 LEU   228      39.836  40.133  23.841  1.00  0.00           C
ATOM   3430 HD21 LEU   228      40.706  39.594  24.216  1.00  0.00           H
ATOM   3431 HD22 LEU   228      39.432  40.790  24.611  1.00  0.00           H
ATOM   3432 HD23 LEU   228      39.087  39.433  23.471  1.00  0.00           H
ATOM   3433  C   LEU   228      36.979  42.370  21.108  1.00  0.00           C
ATOM   3434  O   LEU   228      37.062  43.552  21.334  1.00  0.00           O
ATOM   3435  N   GLU   229      35.935  42.015  20.350  1.00  0.00           N
ATOM   3436  H   GLU   229      35.701  41.059  20.127  1.00  0.00           H
ATOM   3437  CA  GLU   229      34.769  42.883  20.004  1.00  0.00           C
ATOM   3438  HA  GLU   229      35.125  43.914  20.022  1.00  0.00           H
ATOM   3439  CB  GLU   229      34.168  42.653  18.621  1.00  0.00           C
ATOM   3440  HB2 GLU   229      33.602  41.732  18.762  1.00  0.00           H
ATOM   3441  HB3 GLU   229      33.513  43.460  18.294  1.00  0.00           H
ATOM   3442  CG  GLU   229      35.303  42.538  17.506  1.00  0.00           C
ATOM   3443  HG2 GLU   229      35.872  41.634  17.725  1.00  0.00           H
ATOM   3444  HG3 GLU   229      34.758  42.450  16.566  1.00  0.00           H
ATOM   3445  CD  GLU   229      36.194  43.760  17.337  1.00  0.00           C
ATOM   3446  OE1 GLU   229      35.979  44.794  17.941  1.00  0.00           O
ATOM   3447  OE2 GLU   229      37.190  43.700  16.547  1.00  0.00           O
ATOM   3448  C   GLU   229      33.793  42.775  21.171  1.00  0.00           C
ATOM   3449  O   GLU   229      33.355  41.687  21.536  1.00  0.00           O
ATOM   3450  N   TYR   230      33.417  43.899  21.750  1.00  0.00           N
ATOM   3451  H   TYR   230      33.616  44.724  21.203  1.00  0.00           H
ATOM   3452  CA  TYR   230      33.033  43.895  23.136  1.00  0.00           C
ATOM   3453  HA  TYR   230      32.869  42.869  23.466  1.00  0.00           H
ATOM   3454  CB  TYR   230      34.327  44.297  23.946  1.00  0.00           C
ATOM   3455  HB2 TYR   230      34.072  44.118  24.990  1.00  0.00           H
ATOM   3456  HB3 TYR   230      35.222  43.723  23.707  1.00  0.00           H
ATOM   3457  CG  TYR   230      34.548  45.770  23.990  1.00  0.00           C
ATOM   3458  CD1 TYR   230      33.923  46.606  24.991  1.00  0.00           C
ATOM   3459  HD1 TYR   230      33.290  46.081  25.691  1.00  0.00           H
ATOM   3460  CE1 TYR   230      34.083  48.033  25.032  1.00  0.00           C
ATOM   3461  HE1 TYR   230      33.507  48.584  25.761  1.00  0.00           H
ATOM   3462  CZ  TYR   230      35.062  48.543  24.167  1.00  0.00           C
ATOM   3463  OH  TYR   230      35.414  49.852  24.308  1.00  0.00           O
ATOM   3464  HH  TYR   230      36.040  49.969  23.589  1.00  0.00           H
ATOM   3465  CE2 TYR   230      35.787  47.788  23.294  1.00  0.00           C
ATOM   3466  HE2 TYR   230      36.470  48.226  22.582  1.00  0.00           H
ATOM   3467  CD2 TYR   230      35.477  46.394  23.131  1.00  0.00           C
ATOM   3468  HD2 TYR   230      35.952  45.810  22.357  1.00  0.00           H
ATOM   3469  C   TYR   230      31.811  44.694  23.502  1.00  0.00           C
ATOM   3470  O   TYR   230      31.346  45.506  22.701  1.00  0.00           O
ATOM   3471  N   GLN   231      31.212  44.406  24.651  1.00  0.00           N
ATOM   3472  H   GLN   231      31.650  43.754  25.286  1.00  0.00           H
ATOM   3473  CA  GLN   231      29.974  45.073  25.184  1.00  0.00           C
ATOM   3474  HA  GLN   231      29.756  46.016  24.685  1.00  0.00           H
ATOM   3475  CB  GLN   231      28.831  44.082  24.805  1.00  0.00           C
ATOM   3476  HB2 GLN   231      28.881  43.777  23.760  1.00  0.00           H
ATOM   3477  HB3 GLN   231      28.898  43.196  25.437  1.00  0.00           H
ATOM   3478  CG  GLN   231      27.467  44.757  25.070  1.00  0.00           C
ATOM   3479  HG2 GLN   231      27.493  45.117  26.099  1.00  0.00           H
ATOM   3480  HG3 GLN   231      27.371  45.612  24.401  1.00  0.00           H
ATOM   3481  CD  GLN   231      26.322  43.834  24.865  1.00  0.00           C
ATOM   3482  OE1 GLN   231      25.211  44.207  25.271  1.00  0.00           O
ATOM   3483  NE2 GLN   231      26.446  42.657  24.270  1.00  0.00           N
ATOM   3484 HE21 GLN   231      27.342  42.360  23.910  1.00  0.00           H
ATOM   3485 HE22 GLN   231      25.577  42.159  24.138  1.00  0.00           H
ATOM   3486  C   GLN   231      30.215  45.190  26.673  1.00  0.00           C
ATOM   3487  O   GLN   231      30.944  44.366  27.325  1.00  0.00           O
ATOM   3488  N   ILE   232      29.588  46.238  27.222  1.00  0.00           N
ATOM   3489  H   ILE   232      29.155  46.888  26.582  1.00  0.00           H
ATOM   3490  CA  ILE   232      29.812  46.761  28.660  1.00  0.00           C
ATOM   3491  HA  ILE   232      30.031  45.925  29.325  1.00  0.00           H
ATOM   3492  CB  ILE   232      30.911  47.855  28.848  1.00  0.00           C
ATOM   3493  HB  ILE   232      30.809  48.358  29.809  1.00  0.00           H
ATOM   3494  CG2 ILE   232      32.322  47.237  28.722  1.00  0.00           C
ATOM   3495 HG21 ILE   232      32.472  47.053  27.658  1.00  0.00           H
ATOM   3496 HG22 ILE   232      33.073  47.799  29.276  1.00  0.00           H
ATOM   3497 HG23 ILE   232      32.287  46.351  29.356  1.00  0.00           H
ATOM   3498  CG1 ILE   232      30.742  48.972  27.848  1.00  0.00           C
ATOM   3499 HG12 ILE   232      30.817  48.577  26.836  1.00  0.00           H
ATOM   3500 HG13 ILE   232      29.709  49.321  27.857  1.00  0.00           H
ATOM   3501  CD1 ILE   232      31.626  50.172  28.039  1.00  0.00           C
ATOM   3502 HD11 ILE   232      31.209  50.742  28.869  1.00  0.00           H
ATOM   3503 HD12 ILE   232      32.682  49.959  28.204  1.00  0.00           H
ATOM   3504 HD13 ILE   232      31.383  50.831  27.204  1.00  0.00           H
ATOM   3505  C   ILE   232      28.521  47.260  29.302  1.00  0.00           C
ATOM   3506  O   ILE   232      27.657  47.767  28.574  1.00  0.00           O
ATOM   3507  N   GLY   233      28.334  47.110  30.672  1.00  0.00           N
ATOM   3508  H   GLY   233      28.837  46.328  31.068  1.00  0.00           H
ATOM   3509  CA  GLY   233      27.181  47.632  31.426  1.00  0.00           C
ATOM   3510  HA2 GLY   233      27.272  48.718  31.390  1.00  0.00           H
ATOM   3511  HA3 GLY   233      26.222  47.263  31.063  1.00  0.00           H
ATOM   3512  C   GLY   233      27.084  47.280  32.924  1.00  0.00           C
ATOM   3513  O   GLY   233      27.755  46.436  33.382  1.00  0.00           O
ATOM   3514  N   TYR   234      26.098  47.807  33.660  1.00  0.00           N
ATOM   3515  H   TYR   234      25.551  48.463  33.120  1.00  0.00           H
ATOM   3516  CA  TYR   234      25.620  47.388  34.926  1.00  0.00           C
ATOM   3517  HA  TYR   234      26.470  46.888  35.392  1.00  0.00           H
ATOM   3518  CB  TYR   234      25.381  48.645  35.813  1.00  0.00           C
ATOM   3519  HB2 TYR   234      24.951  49.445  35.210  1.00  0.00           H
ATOM   3520  HB3 TYR   234      24.660  48.381  36.587  1.00  0.00           H
ATOM   3521  CG  TYR   234      26.560  49.130  36.591  1.00  0.00           C
ATOM   3522  CD1 TYR   234      27.689  49.671  35.940  1.00  0.00           C
ATOM   3523  HD1 TYR   234      27.748  49.942  34.896  1.00  0.00           H
ATOM   3524  CE1 TYR   234      28.833  49.941  36.772  1.00  0.00           C
ATOM   3525  HE1 TYR   234      29.774  50.275  36.360  1.00  0.00           H
ATOM   3526  CZ  TYR   234      28.846  49.619  38.120  1.00  0.00           C
ATOM   3527  OH  TYR   234      29.862  49.867  38.965  1.00  0.00           O
ATOM   3528  HH  TYR   234      30.314  50.701  38.817  1.00  0.00           H
ATOM   3529  CE2 TYR   234      27.665  49.101  38.641  1.00  0.00           C
ATOM   3530  HE2 TYR   234      27.603  48.824  39.683  1.00  0.00           H
ATOM   3531  CD2 TYR   234      26.506  48.905  37.931  1.00  0.00           C
ATOM   3532  HD2 TYR   234      25.660  48.516  38.476  1.00  0.00           H
ATOM   3533  C   TYR   234      24.385  46.414  34.882  1.00  0.00           C
ATOM   3534  O   TYR   234      23.448  46.611  34.124  1.00  0.00           O
ATOM   3535  N   ILE   235      24.448  45.293  35.611  1.00  0.00           N
ATOM   3536  H   ILE   235      25.164  45.230  36.321  1.00  0.00           H
ATOM   3537  CA  ILE   235      23.395  44.241  35.702  1.00  0.00           C
ATOM   3538  HA  ILE   235      23.126  43.781  34.752  1.00  0.00           H
ATOM   3539  CB  ILE   235      23.787  43.140  36.784  1.00  0.00           C
ATOM   3540  HB  ILE   235      24.395  43.481  37.621  1.00  0.00           H
ATOM   3541  CG2 ILE   235      22.606  42.289  37.253  1.00  0.00           C
ATOM   3542 HG21 ILE   235      22.028  42.075  36.354  1.00  0.00           H
ATOM   3543 HG22 ILE   235      22.973  41.445  37.836  1.00  0.00           H
ATOM   3544 HG23 ILE   235      21.951  42.921  37.855  1.00  0.00           H
ATOM   3545  CG1 ILE   235      24.809  42.192  36.137  1.00  0.00           C
ATOM   3546 HG12 ILE   235      24.514  41.952  35.116  1.00  0.00           H
ATOM   3547 HG13 ILE   235      25.723  42.787  36.145  1.00  0.00           H
ATOM   3548  CD1 ILE   235      25.240  40.902  36.818  1.00  0.00           C
ATOM   3549 HD11 ILE   235      25.626  41.112  37.815  1.00  0.00           H
ATOM   3550 HD12 ILE   235      24.425  40.187  36.926  1.00  0.00           H
ATOM   3551 HD13 ILE   235      26.060  40.448  36.263  1.00  0.00           H
ATOM   3552  C   ILE   235      22.086  44.964  36.116  1.00  0.00           C
ATOM   3553  O   ILE   235      22.067  45.707  37.118  1.00  0.00           O
ATOM   3554  N   CYX   236      21.064  44.808  35.335  1.00  0.00           N
ATOM   3555  H   CYX   236      21.123  44.283  34.475  1.00  0.00           H
ATOM   3556  CA  CYX   236      19.839  45.612  35.487  1.00  0.00           C
ATOM   3557  HA  CYX   236      20.191  46.642  35.541  1.00  0.00           H
ATOM   3558  CB  CYX   236      19.096  45.558  34.125  1.00  0.00           C
ATOM   3559  HB2 CYX   236      18.882  44.502  33.960  1.00  0.00           H
ATOM   3560  HB3 CYX   236      18.252  46.238  34.242  1.00  0.00           H
ATOM   3561  SG  CYX   236      20.107  46.111  32.767  1.00  0.00           S
ATOM   3562  C   CYX   236      18.865  45.347  36.595  1.00  0.00           C
ATOM   3563  O   CYX   236      18.237  46.307  37.165  1.00  0.00           O
ATOM   3564  N   SER   237      18.846  44.143  37.209  1.00  0.00           N
ATOM   3565  H   SER   237      19.479  43.489  36.773  1.00  0.00           H
ATOM   3566  CA  SER   237      18.204  43.639  38.453  1.00  0.00           C
ATOM   3567  HA  SER   237      17.144  43.831  38.289  1.00  0.00           H
ATOM   3568  CB  SER   237      18.433  42.142  38.617  1.00  0.00           C
ATOM   3569  HB2 SER   237      18.129  41.530  37.769  1.00  0.00           H
ATOM   3570  HB3 SER   237      19.444  41.842  38.894  1.00  0.00           H
ATOM   3571  OG  SER   237      17.646  41.686  39.684  1.00  0.00           O
ATOM   3572  HG  SER   237      16.918  41.290  39.197  1.00  0.00           H
ATOM   3573  C   SER   237      18.737  44.392  39.699  1.00  0.00           C
ATOM   3574  O   SER   237      19.987  44.482  39.813  1.00  0.00           O
ATOM   3575  N   GLY   238      17.871  44.884  40.554  1.00  0.00           N
ATOM   3576  H   GLY   238      16.911  44.790  40.255  1.00  0.00           H
ATOM   3577  CA  GLY   238      18.199  45.547  41.830  1.00  0.00           C
ATOM   3578  HA2 GLY   238      19.134  46.100  41.735  1.00  0.00           H
ATOM   3579  HA3 GLY   238      17.484  46.298  42.166  1.00  0.00           H
ATOM   3580  C   GLY   238      18.446  44.683  43.021  1.00  0.00           C
ATOM   3581  O   GLY   238      18.597  45.220  44.061  1.00  0.00           O
ATOM   3582  N   VAL   239      18.563  43.391  42.835  1.00  0.00           N
ATOM   3583  H   VAL   239      18.481  43.091  41.874  1.00  0.00           H
ATOM   3584  CA  VAL   239      19.097  42.477  43.919  1.00  0.00           C
ATOM   3585  HA  VAL   239      18.574  42.637  44.862  1.00  0.00           H
ATOM   3586  CB  VAL   239      18.985  40.946  43.514  1.00  0.00           C
ATOM   3587  HB  VAL   239      19.163  40.973  42.439  1.00  0.00           H
ATOM   3588  CG1 VAL   239      19.843  39.831  44.176  1.00  0.00           C
ATOM   3589 HG11 VAL   239      19.551  38.856  43.784  1.00  0.00           H
ATOM   3590 HG12 VAL   239      20.878  39.956  43.862  1.00  0.00           H
ATOM   3591 HG13 VAL   239      19.656  39.905  45.247  1.00  0.00           H
ATOM   3592  CG2 VAL   239      17.556  40.416  43.704  1.00  0.00           C
ATOM   3593 HG21 VAL   239      17.429  40.186  44.762  1.00  0.00           H
ATOM   3594 HG22 VAL   239      16.806  41.193  43.554  1.00  0.00           H
ATOM   3595 HG23 VAL   239      17.238  39.599  43.058  1.00  0.00           H
ATOM   3596  C   VAL   239      20.589  42.767  44.195  1.00  0.00           C
ATOM   3597  O   VAL   239      21.454  42.433  43.364  1.00  0.00           O
ATOM   3598  N   PHE   240      20.980  43.448  45.281  1.00  0.00           N
ATOM   3599  H   PHE   240      20.293  43.577  46.010  1.00  0.00           H
ATOM   3600  CA  PHE   240      22.385  43.873  45.499  1.00  0.00           C
ATOM   3601  HA  PHE   240      22.704  44.469  44.644  1.00  0.00           H
ATOM   3602  CB  PHE   240      22.469  44.690  46.820  1.00  0.00           C
ATOM   3603  HB2 PHE   240      22.312  43.974  47.626  1.00  0.00           H
ATOM   3604  HB3 PHE   240      23.463  45.134  46.878  1.00  0.00           H
ATOM   3605  CG  PHE   240      21.468  45.847  46.926  1.00  0.00           C
ATOM   3606  CD1 PHE   240      20.302  45.759  47.595  1.00  0.00           C
ATOM   3607  HD1 PHE   240      19.875  44.817  47.906  1.00  0.00           H
ATOM   3608  CE1 PHE   240      19.421  46.802  47.685  1.00  0.00           C
ATOM   3609  HE1 PHE   240      18.466  46.685  48.174  1.00  0.00           H
ATOM   3610  CZ  PHE   240      19.740  47.945  46.950  1.00  0.00           C
ATOM   3611  HZ  PHE   240      19.090  48.808  46.926  1.00  0.00           H
ATOM   3612  CE2 PHE   240      20.976  48.101  46.273  1.00  0.00           C
ATOM   3613  HE2 PHE   240      21.278  49.046  45.846  1.00  0.00           H
ATOM   3614  CD2 PHE   240      21.834  47.014  46.309  1.00  0.00           C
ATOM   3615  HD2 PHE   240      22.749  47.027  45.735  1.00  0.00           H
ATOM   3616  C   PHE   240      23.372  42.674  45.546  1.00  0.00           C
ATOM   3617  O   PHE   240      23.100  41.727  46.251  1.00  0.00           O
ATOM   3618  N   GLY   241      24.557  42.724  44.865  1.00  0.00           N
ATOM   3619  H   GLY   241      24.667  43.604  44.380  1.00  0.00           H
ATOM   3620  CA  GLY   241      25.545  41.634  44.731  1.00  0.00           C
ATOM   3621  HA2 GLY   241      25.008  40.686  44.704  1.00  0.00           H
ATOM   3622  HA3 GLY   241      25.985  41.891  43.768  1.00  0.00           H
ATOM   3623  C   GLY   241      26.547  41.605  45.873  1.00  0.00           C
ATOM   3624  O   GLY   241      27.555  40.874  45.825  1.00  0.00           O
ATOM   3625  N   ASH   242      26.381  42.566  46.787  1.00  0.00           N
ATOM   3626  H   ASH   242      25.518  43.076  46.662  1.00  0.00           H
ATOM   3627  CA  ASH   242      27.124  42.834  48.002  1.00  0.00           C
ATOM   3628  HA  ASH   242      27.733  41.957  48.223  1.00  0.00           H
ATOM   3629  CB  ASH   242      28.201  43.899  47.555  1.00  0.00           C
ATOM   3630  HB2 ASH   242      28.418  43.760  46.497  1.00  0.00           H
ATOM   3631  HB3 ASH   242      27.860  44.933  47.614  1.00  0.00           H
ATOM   3632  CG  ASH   242      29.545  43.735  48.367  1.00  0.00           C
ATOM   3633  OD1 ASH   242      29.755  43.003  49.319  1.00  0.00           O
ATOM   3634  OD2 ASH   242      30.478  44.581  47.920  1.00  0.00           O
ATOM   3635  HD2 ASH   242      30.310  44.825  47.007  1.00  0.00           H
ATOM   3636  C   ASH   242      26.341  43.406  49.231  1.00  0.00           C
ATOM   3637  O   ASH   242      25.212  43.837  48.996  1.00  0.00           O
ATOM   3638  N   ASN   243      26.930  43.299  50.451  1.00  0.00           N
ATOM   3639  H   ASN   243      27.782  42.757  50.456  1.00  0.00           H
ATOM   3640  CA  ASN   243      26.669  44.205  51.553  1.00  0.00           C
ATOM   3641  HA  ASN   243      25.628  44.507  51.672  1.00  0.00           H
ATOM   3642  CB  ASN   243      27.117  43.405  52.870  1.00  0.00           C
ATOM   3643  HB2 ASN   243      26.915  44.012  53.753  1.00  0.00           H
ATOM   3644  HB3 ASN   243      26.541  42.483  52.927  1.00  0.00           H
ATOM   3645  CG  ASN   243      28.592  43.090  52.827  1.00  0.00           C
ATOM   3646  OD1 ASN   243      29.188  42.436  52.018  1.00  0.00           O
ATOM   3647  ND2 ASN   243      29.248  43.774  53.735  1.00  0.00           N
ATOM   3648 HD21 ASN   243      30.256  43.761  53.788  1.00  0.00           H
ATOM   3649 HD22 ASN   243      28.811  44.429  54.367  1.00  0.00           H
ATOM   3650  C   ASN   243      27.467  45.525  51.396  1.00  0.00           C
ATOM   3651  O   ASN   243      28.245  45.598  50.461  1.00  0.00           O
ATOM   3652  N   PRO   244      27.447  46.477  52.361  1.00  0.00           N
ATOM   3653  CD  PRO   244      28.573  47.406  52.490  1.00  0.00           C
ATOM   3654  HD2 PRO   244      28.994  47.690  51.524  1.00  0.00           H
ATOM   3655  HD3 PRO   244      29.295  46.949  53.166  1.00  0.00           H
ATOM   3656  CG  PRO   244      27.916  48.647  53.083  1.00  0.00           C
ATOM   3657  HG2 PRO   244      27.660  49.412  52.348  1.00  0.00           H
ATOM   3658  HG3 PRO   244      28.491  49.106  53.888  1.00  0.00           H
ATOM   3659  CB  PRO   244      26.684  48.071  53.751  1.00  0.00           C
ATOM   3660  HB2 PRO   244      25.864  48.786  53.827  1.00  0.00           H
ATOM   3661  HB3 PRO   244      26.994  47.882  54.779  1.00  0.00           H
ATOM   3662  CA  PRO   244      26.228  46.853  53.003  1.00  0.00           C
ATOM   3663  HA  PRO   244      25.967  46.041  53.682  1.00  0.00           H
ATOM   3664  C   PRO   244      25.121  47.153  51.998  1.00  0.00           C
ATOM   3665  O   PRO   244      25.349  47.646  50.874  1.00  0.00           O
ATOM   3666  N   ARG   245      23.871  46.834  52.310  1.00  0.00           N
ATOM   3667  H   ARG   245      23.649  46.379  53.183  1.00  0.00           H
ATOM   3668  CA  ARG   245      22.762  46.972  51.416  1.00  0.00           C
ATOM   3669  HA  ARG   245      22.947  47.871  50.829  1.00  0.00           H
ATOM   3670  CB  ARG   245      22.746  45.781  50.479  1.00  0.00           C
ATOM   3671  HB2 ARG   245      22.313  46.068  49.521  1.00  0.00           H
ATOM   3672  HB3 ARG   245      23.769  45.727  50.106  1.00  0.00           H
ATOM   3673  CG  ARG   245      22.221  44.476  51.137  1.00  0.00           C
ATOM   3674  HG2 ARG   245      23.073  44.219  51.767  1.00  0.00           H
ATOM   3675  HG3 ARG   245      21.272  44.647  51.645  1.00  0.00           H
ATOM   3676  CD  ARG   245      22.061  43.380  50.088  1.00  0.00           C
ATOM   3677  HD2 ARG   245      21.297  43.702  49.380  1.00  0.00           H
ATOM   3678  HD3 ARG   245      23.000  43.113  49.601  1.00  0.00           H
ATOM   3679  NE  ARG   245      21.465  42.117  50.695  1.00  0.00           N
ATOM   3680  HE  ARG   245      20.458  42.052  50.725  1.00  0.00           H
ATOM   3681  CZ  ARG   245      22.027  41.038  51.021  1.00  0.00           C
ATOM   3682  NH1 ARG   245      21.285  40.019  51.335  1.00  0.00           N
ATOM   3683 HH11 ARG   245      20.294  40.203  51.403  1.00  0.00           H
ATOM   3684 HH12 ARG   245      21.742  39.313  51.893  1.00  0.00           H
ATOM   3685  NH2 ARG   245      23.270  40.912  50.984  1.00  0.00           N
ATOM   3686 HH21 ARG   245      23.969  41.620  50.811  1.00  0.00           H
ATOM   3687 HH22 ARG   245      23.635  40.037  51.333  1.00  0.00           H
ATOM   3688  C   ARG   245      21.340  47.245  51.982  1.00  0.00           C
ATOM   3689  O   ARG   245      21.066  46.782  53.033  1.00  0.00           O
ATOM   3690  N   PRO   246      20.509  48.025  51.248  1.00  0.00           N
ATOM   3691  CD  PRO   246      20.853  49.068  50.207  1.00  0.00           C
ATOM   3692  HD2 PRO   246      21.235  48.627  49.285  1.00  0.00           H
ATOM   3693  HD3 PRO   246      21.690  49.676  50.551  1.00  0.00           H
ATOM   3694  CG  PRO   246      19.631  49.845  50.086  1.00  0.00           C
ATOM   3695  HG2 PRO   246      19.576  50.022  49.012  1.00  0.00           H
ATOM   3696  HG3 PRO   246      19.786  50.744  50.682  1.00  0.00           H
ATOM   3697  CB  PRO   246      18.466  49.110  50.664  1.00  0.00           C
ATOM   3698  HB2 PRO   246      17.890  48.620  49.879  1.00  0.00           H
ATOM   3699  HB3 PRO   246      17.846  49.774  51.267  1.00  0.00           H
ATOM   3700  CA  PRO   246      19.061  48.093  51.599  1.00  0.00           C
ATOM   3701  HA  PRO   246      18.912  48.293  52.660  1.00  0.00           H
ATOM   3702  C   PRO   246      18.458  46.677  51.337  1.00  0.00           C
ATOM   3703  O   PRO   246      19.117  45.843  50.720  1.00  0.00           O
ATOM   3704  N   ASN   247      17.214  46.458  51.761  1.00  0.00           N
ATOM   3705  H   ASN   247      16.736  47.186  52.273  1.00  0.00           H
ATOM   3706  CA  ASN   247      16.452  45.258  51.280  1.00  0.00           C
ATOM   3707  HA  ASN   247      17.018  44.369  51.559  1.00  0.00           H
ATOM   3708  CB  ASN   247      15.106  45.193  52.008  1.00  0.00           C
ATOM   3709  HB2 ASN   247      14.585  46.148  52.073  1.00  0.00           H
ATOM   3710  HB3 ASN   247      14.521  44.523  51.379  1.00  0.00           H
ATOM   3711  CG  ASN   247      15.280  44.643  53.386  1.00  0.00           C
ATOM   3712  OD1 ASN   247      15.174  45.415  54.298  1.00  0.00           O
ATOM   3713  ND2 ASN   247      15.673  43.414  53.685  1.00  0.00           N
ATOM   3714 HD21 ASN   247      15.650  43.363  54.693  1.00  0.00           H
ATOM   3715 HD22 ASN   247      15.755  42.730  52.946  1.00  0.00           H
ATOM   3716  C   ASN   247      16.273  45.256  49.742  1.00  0.00           C
ATOM   3717  O   ASN   247      16.207  46.389  49.168  1.00  0.00           O
ATOM   3718  N   ASP   248      16.073  44.163  49.046  1.00  0.00           N
ATOM   3719  H   ASP   248      15.934  43.257  49.471  1.00  0.00           H
ATOM   3720  CA  ASP   248      16.165  44.096  47.559  1.00  0.00           C
ATOM   3721  HA  ASP   248      17.077  44.673  47.407  1.00  0.00           H
ATOM   3722  CB  ASP   248      16.261  42.576  47.152  1.00  0.00           C
ATOM   3723  HB2 ASP   248      15.385  41.959  47.355  1.00  0.00           H
ATOM   3724  HB3 ASP   248      16.279  42.533  46.063  1.00  0.00           H
ATOM   3725  CG  ASP   248      17.428  41.850  47.737  1.00  0.00           C
ATOM   3726  OD1 ASP   248      18.526  42.419  47.812  1.00  0.00           O
ATOM   3727  OD2 ASP   248      17.244  40.724  48.303  1.00  0.00           O
ATOM   3728  C   ASP   248      15.013  44.887  46.884  1.00  0.00           C
ATOM   3729  O   ASP   248      13.930  44.366  46.656  1.00  0.00           O
ATOM   3730  N   GLY   249      15.209  46.094  46.508  1.00  0.00           N
ATOM   3731  H   GLY   249      16.159  46.407  46.651  1.00  0.00           H
ATOM   3732  CA  GLY   249      14.183  46.884  45.741  1.00  0.00           C
ATOM   3733  HA2 GLY   249      13.162  46.530  45.884  1.00  0.00           H
ATOM   3734  HA3 GLY   249      14.318  47.903  46.104  1.00  0.00           H
ATOM   3735  C   GLY   249      14.278  46.935  44.234  1.00  0.00           C
ATOM   3736  O   GLY   249      14.931  46.156  43.622  1.00  0.00           O
ATOM   3737  N   THR   250      13.739  48.013  43.601  1.00  0.00           N
ATOM   3738  H   THR   250      13.014  48.540  44.066  1.00  0.00           H
ATOM   3739  CA  THR   250      13.755  48.203  42.129  1.00  0.00           C
ATOM   3740  HA  THR   250      13.643  47.248  41.615  1.00  0.00           H
ATOM   3741  CB  THR   250      12.521  49.037  41.698  1.00  0.00           C
ATOM   3742  HB  THR   250      12.502  50.012  42.186  1.00  0.00           H
ATOM   3743  CG2 THR   250      12.531  49.206  40.234  1.00  0.00           C
ATOM   3744 HG21 THR   250      13.373  49.857  39.997  1.00  0.00           H
ATOM   3745 HG22 THR   250      12.504  48.165  39.911  1.00  0.00           H
ATOM   3746 HG23 THR   250      11.624  49.654  39.828  1.00  0.00           H
ATOM   3747  OG1 THR   250      11.370  48.309  42.063  1.00  0.00           O
ATOM   3748  HG1 THR   250      11.238  48.631  42.958  1.00  0.00           H
ATOM   3749  C   THR   250      15.060  48.831  41.727  1.00  0.00           C
ATOM   3750  O   THR   250      15.515  49.746  42.356  1.00  0.00           O
ATOM   3751  N   GLY   251      15.726  48.265  40.676  1.00  0.00           N
ATOM   3752  H   GLY   251      15.335  47.479  40.180  1.00  0.00           H
ATOM   3753  CA  GLY   251      17.089  48.615  40.327  1.00  0.00           C
ATOM   3754  HA2 GLY   251      17.694  49.179  41.038  1.00  0.00           H
ATOM   3755  HA3 GLY   251      17.646  47.682  40.236  1.00  0.00           H
ATOM   3756  C   GLY   251      17.223  49.498  39.069  1.00  0.00           C
ATOM   3757  O   GLY   251      16.310  50.333  38.796  1.00  0.00           O
ATOM   3758  N   SER   252      18.339  49.291  38.339  1.00  0.00           N
ATOM   3759  H   SER   252      19.035  48.628  38.648  1.00  0.00           H
ATOM   3760  CA  SER   252      18.641  49.880  37.016  1.00  0.00           C
ATOM   3761  HA  SER   252      17.696  49.836  36.474  1.00  0.00           H
ATOM   3762  CB  SER   252      18.997  51.392  37.289  1.00  0.00           C
ATOM   3763  HB2 SER   252      18.211  51.888  37.859  1.00  0.00           H
ATOM   3764  HB3 SER   252      19.931  51.425  37.849  1.00  0.00           H
ATOM   3765  OG  SER   252      19.168  52.084  36.060  1.00  0.00           O
ATOM   3766  HG  SER   252      18.509  52.779  36.116  1.00  0.00           H
ATOM   3767  C   SER   252      19.767  49.227  36.247  1.00  0.00           C
ATOM   3768  O   SER   252      20.561  48.524  36.906  1.00  0.00           O
ATOM   3769  N   CYX   253      19.872  49.524  34.932  1.00  0.00           N
ATOM   3770  H   CYX   253      19.179  50.063  34.435  1.00  0.00           H
ATOM   3771  CA  CYX   253      21.029  49.230  34.134  1.00  0.00           C
ATOM   3772  HA  CYX   253      21.560  48.334  34.455  1.00  0.00           H
ATOM   3773  CB  CYX   253      20.582  49.198  32.675  1.00  0.00           C
ATOM   3774  HB2 CYX   253      20.340  50.230  32.420  1.00  0.00           H
ATOM   3775  HB3 CYX   253      21.426  49.020  32.007  1.00  0.00           H
ATOM   3776  SG  CYX   253      19.318  47.938  32.191  1.00  0.00           S
ATOM   3777  C   CYX   253      22.103  50.276  34.318  1.00  0.00           C
ATOM   3778  O   CYX   253      23.171  50.144  33.688  1.00  0.00           O
ATOM   3779  N   GLY   254      21.922  51.396  35.068  1.00  0.00           N
ATOM   3780  H   GLY   254      21.069  51.409  35.609  1.00  0.00           H
ATOM   3781  CA  GLY   254      23.010  52.303  35.562  1.00  0.00           C
ATOM   3782  HA2 GLY   254      23.909  52.176  34.958  1.00  0.00           H
ATOM   3783  HA3 GLY   254      22.731  53.354  35.643  1.00  0.00           H
ATOM   3784  C   GLY   254      23.470  51.769  36.964  1.00  0.00           C
ATOM   3785  O   GLY   254      22.858  50.843  37.542  1.00  0.00           O
ATOM   3786  N   PRO   255      24.628  52.237  37.412  1.00  0.00           N
ATOM   3787  CD  PRO   255      25.569  53.105  36.690  1.00  0.00           C
ATOM   3788  HD2 PRO   255      25.114  53.949  36.171  1.00  0.00           H
ATOM   3789  HD3 PRO   255      26.083  52.375  36.066  1.00  0.00           H
ATOM   3790  CG  PRO   255      26.539  53.649  37.738  1.00  0.00           C
ATOM   3791  HG2 PRO   255      26.156  54.596  38.119  1.00  0.00           H
ATOM   3792  HG3 PRO   255      27.595  53.701  37.477  1.00  0.00           H
ATOM   3793  CB  PRO   255      26.472  52.624  38.798  1.00  0.00           C
ATOM   3794  HB2 PRO   255      26.761  53.139  39.714  1.00  0.00           H
ATOM   3795  HB3 PRO   255      27.217  51.836  38.682  1.00  0.00           H
ATOM   3796  CA  PRO   255      25.074  51.974  38.797  1.00  0.00           C
ATOM   3797  HA  PRO   255      25.137  50.890  38.875  1.00  0.00           H
ATOM   3798  C   PRO   255      24.123  52.563  39.776  1.00  0.00           C
ATOM   3799  O   PRO   255      23.999  53.758  39.978  1.00  0.00           O
ATOM   3800  N   VAL   256      23.192  51.685  40.245  1.00  0.00           N
ATOM   3801  H   VAL   256      23.336  50.741  39.914  1.00  0.00           H
ATOM   3802  CA  VAL   256      22.449  51.982  41.488  1.00  0.00           C
ATOM   3803  HA  VAL   256      21.750  52.789  41.270  1.00  0.00           H
ATOM   3804  CB  VAL   256      21.563  50.802  41.833  1.00  0.00           C
ATOM   3805  HB  VAL   256      22.220  49.969  42.086  1.00  0.00           H
ATOM   3806  CG1 VAL   256      20.709  51.099  43.096  1.00  0.00           C
ATOM   3807 HG11 VAL   256      19.997  51.889  42.857  1.00  0.00           H
ATOM   3808 HG12 VAL   256      20.048  50.233  43.131  1.00  0.00           H
ATOM   3809 HG13 VAL   256      21.277  51.385  43.981  1.00  0.00           H
ATOM   3810  CG2 VAL   256      20.659  50.335  40.678  1.00  0.00           C
ATOM   3811 HG21 VAL   256      21.303  50.252  39.803  1.00  0.00           H
ATOM   3812 HG22 VAL   256      20.245  49.373  40.981  1.00  0.00           H
ATOM   3813 HG23 VAL   256      19.861  51.064  40.531  1.00  0.00           H
ATOM   3814  C   VAL   256      23.337  52.354  42.710  1.00  0.00           C
ATOM   3815  O   VAL   256      24.117  51.541  43.215  1.00  0.00           O
ATOM   3816  N   SER   257      23.316  53.590  43.063  1.00  0.00           N
ATOM   3817  H   SER   257      22.522  54.105  42.711  1.00  0.00           H
ATOM   3818  CA  SER   257      24.241  54.289  43.875  1.00  0.00           C
ATOM   3819  HA  SER   257      25.191  54.175  43.354  1.00  0.00           H
ATOM   3820  CB  SER   257      23.940  55.791  43.779  1.00  0.00           C
ATOM   3821  HB2 SER   257      24.840  56.368  43.986  1.00  0.00           H
ATOM   3822  HB3 SER   257      23.772  56.013  42.725  1.00  0.00           H
ATOM   3823  OG  SER   257      22.795  56.054  44.584  1.00  0.00           O
ATOM   3824  HG  SER   257      22.007  55.697  44.166  1.00  0.00           H
ATOM   3825  C   SER   257      24.435  53.815  45.346  1.00  0.00           C
ATOM   3826  O   SER   257      25.300  54.328  46.027  1.00  0.00           O
ATOM   3827  N   SER   258      23.640  52.830  45.857  1.00  0.00           N
ATOM   3828  H   SER   258      23.004  52.465  45.163  1.00  0.00           H
ATOM   3829  CA  SER   258      23.408  52.483  47.286  1.00  0.00           C
ATOM   3830  HA  SER   258      22.998  53.391  47.727  1.00  0.00           H
ATOM   3831  CB  SER   258      22.221  51.508  47.394  1.00  0.00           C
ATOM   3832  HB2 SER   258      22.377  50.781  46.597  1.00  0.00           H
ATOM   3833  HB3 SER   258      22.302  51.119  48.410  1.00  0.00           H
ATOM   3834  OG  SER   258      20.954  52.182  47.120  1.00  0.00           O
ATOM   3835  HG  SER   258      20.761  52.854  47.778  1.00  0.00           H
ATOM   3836  C   SER   258      24.730  51.969  47.851  1.00  0.00           C
ATOM   3837  O   SER   258      25.157  50.865  47.498  1.00  0.00           O
ATOM   3838  N   ASN   259      25.322  52.735  48.714  1.00  0.00           N
ATOM   3839  H   ASN   259      24.831  53.569  49.003  1.00  0.00           H
ATOM   3840  CA  ASN   259      26.648  52.400  49.300  1.00  0.00           C
ATOM   3841  HA  ASN   259      26.988  53.258  49.880  1.00  0.00           H
ATOM   3842  CB  ASN   259      26.437  51.127  50.235  1.00  0.00           C
ATOM   3843  HB2 ASN   259      26.297  50.206  49.670  1.00  0.00           H
ATOM   3844  HB3 ASN   259      27.268  50.956  50.919  1.00  0.00           H
ATOM   3845  CG  ASN   259      25.355  51.402  51.204  1.00  0.00           C
ATOM   3846  OD1 ASN   259      25.029  52.528  51.511  1.00  0.00           O
ATOM   3847  ND2 ASN   259      24.663  50.342  51.549  1.00  0.00           N
ATOM   3848 HD21 ASN   259      24.255  50.392  52.470  1.00  0.00           H
ATOM   3849 HD22 ASN   259      24.891  49.437  51.161  1.00  0.00           H
ATOM   3850  C   ASN   259      27.694  52.215  48.104  1.00  0.00           C
ATOM   3851  O   ASN   259      28.186  51.097  47.808  1.00  0.00           O
ATOM   3852  N   GLY   260      27.875  53.297  47.374  1.00  0.00           N
ATOM   3853  H   GLY   260      27.507  54.188  47.677  1.00  0.00           H
ATOM   3854  CA  GLY   260      28.629  53.372  46.129  1.00  0.00           C
ATOM   3855  HA2 GLY   260      28.078  52.787  45.393  1.00  0.00           H
ATOM   3856  HA3 GLY   260      28.673  54.398  45.762  1.00  0.00           H
ATOM   3857  C   GLY   260      30.165  52.894  46.270  1.00  0.00           C
ATOM   3858  O   GLY   260      30.396  51.772  46.064  1.00  0.00           O
ATOM   3859  N   ALA   261      30.992  53.946  46.574  1.00  0.00           N
ATOM   3860  H   ALA   261      30.508  54.823  46.709  1.00  0.00           H
ATOM   3861  CA  ALA   261      32.499  53.958  46.501  1.00  0.00           C
ATOM   3862  HA  ALA   261      32.782  54.216  45.481  1.00  0.00           H
ATOM   3863  CB  ALA   261      33.119  55.027  47.420  1.00  0.00           C
ATOM   3864  HB1 ALA   261      32.670  56.005  47.251  1.00  0.00           H
ATOM   3865  HB2 ALA   261      33.192  54.861  48.495  1.00  0.00           H
ATOM   3866  HB3 ALA   261      34.137  55.222  47.084  1.00  0.00           H
ATOM   3867  C   ALA   261      33.279  52.687  46.859  1.00  0.00           C
ATOM   3868  O   ALA   261      34.352  52.517  46.355  1.00  0.00           O
ATOM   3869  N   TYR   262      32.781  51.950  47.842  1.00  0.00           N
ATOM   3870  H   TYR   262      31.911  52.293  48.223  1.00  0.00           H
ATOM   3871  CA  TYR   262      33.462  50.749  48.373  1.00  0.00           C
ATOM   3872  HA  TYR   262      34.545  50.705  48.260  1.00  0.00           H
ATOM   3873  CB  TYR   262      33.381  50.763  49.876  1.00  0.00           C
ATOM   3874  HB2 TYR   262      32.323  50.590  50.068  1.00  0.00           H
ATOM   3875  HB3 TYR   262      33.886  49.882  50.271  1.00  0.00           H
ATOM   3876  CG  TYR   262      33.804  52.065  50.526  1.00  0.00           C
ATOM   3877  CD1 TYR   262      32.881  52.944  50.952  1.00  0.00           C
ATOM   3878  HD1 TYR   262      31.837  52.667  50.936  1.00  0.00           H
ATOM   3879  CE1 TYR   262      33.209  54.185  51.415  1.00  0.00           C
ATOM   3880  HE1 TYR   262      32.385  54.827  51.689  1.00  0.00           H
ATOM   3881  CZ  TYR   262      34.570  54.531  51.461  1.00  0.00           C
ATOM   3882  OH  TYR   262      34.918  55.702  51.972  1.00  0.00           O
ATOM   3883  HH  TYR   262      35.841  55.829  51.738  1.00  0.00           H
ATOM   3884  CE2 TYR   262      35.543  53.584  51.083  1.00  0.00           C
ATOM   3885  HE2 TYR   262      36.592  53.835  51.142  1.00  0.00           H
ATOM   3886  CD2 TYR   262      35.168  52.301  50.641  1.00  0.00           C
ATOM   3887  HD2 TYR   262      35.921  51.578  50.366  1.00  0.00           H
ATOM   3888  C   TYR   262      32.854  49.448  47.640  1.00  0.00           C
ATOM   3889  O   TYR   262      31.835  49.526  46.987  1.00  0.00           O
ATOM   3890  N   GLY   263      33.479  48.306  47.848  1.00  0.00           N
ATOM   3891  H   GLY   263      34.288  48.337  48.454  1.00  0.00           H
ATOM   3892  CA  GLY   263      32.942  46.953  47.487  1.00  0.00           C
ATOM   3893  HA2 GLY   263      32.047  46.734  48.070  1.00  0.00           H
ATOM   3894  HA3 GLY   263      32.644  46.972  46.440  1.00  0.00           H
ATOM   3895  C   GLY   263      33.905  45.821  47.709  1.00  0.00           C
ATOM   3896  O   GLY   263      35.086  45.996  48.012  1.00  0.00           O
ATOM   3897  N   VAL   264      33.287  44.634  47.577  1.00  0.00           N
ATOM   3898  H   VAL   264      32.284  44.640  47.703  1.00  0.00           H
ATOM   3899  CA  VAL   264      34.029  43.356  47.552  1.00  0.00           C
ATOM   3900  HA  VAL   264      35.106  43.385  47.384  1.00  0.00           H
ATOM   3901  CB  VAL   264      33.553  42.518  48.719  1.00  0.00           C
ATOM   3902  HB  VAL   264      32.472  42.432  48.606  1.00  0.00           H
ATOM   3903  CG1 VAL   264      34.130  41.126  48.676  1.00  0.00           C
ATOM   3904 HG11 VAL   264      33.805  40.554  49.545  1.00  0.00           H
ATOM   3905 HG12 VAL   264      33.755  40.533  47.842  1.00  0.00           H
ATOM   3906 HG13 VAL   264      35.211  41.231  48.587  1.00  0.00           H
ATOM   3907  CG2 VAL   264      33.801  43.196  50.103  1.00  0.00           C
ATOM   3908 HG21 VAL   264      33.539  44.253  50.141  1.00  0.00           H
ATOM   3909 HG22 VAL   264      33.128  42.675  50.785  1.00  0.00           H
ATOM   3910 HG23 VAL   264      34.868  43.163  50.321  1.00  0.00           H
ATOM   3911  C   VAL   264      33.645  42.732  46.178  1.00  0.00           C
ATOM   3912  O   VAL   264      32.608  42.999  45.505  1.00  0.00           O
ATOM   3913  N   LYS   265      34.565  41.895  45.697  1.00  0.00           N
ATOM   3914  H   LYS   265      35.462  41.801  46.150  1.00  0.00           H
ATOM   3915  CA  LYS   265      34.462  40.986  44.548  1.00  0.00           C
ATOM   3916  HA  LYS   265      34.423  41.518  43.598  1.00  0.00           H
ATOM   3917  CB  LYS   265      35.774  40.173  44.640  1.00  0.00           C
ATOM   3918  HB2 LYS   265      36.704  40.718  44.797  1.00  0.00           H
ATOM   3919  HB3 LYS   265      35.545  39.481  45.450  1.00  0.00           H
ATOM   3920  CG  LYS   265      36.049  39.338  43.383  1.00  0.00           C
ATOM   3921  HG2 LYS   265      35.168  39.053  42.808  1.00  0.00           H
ATOM   3922  HG3 LYS   265      36.553  40.062  42.742  1.00  0.00           H
ATOM   3923  CD  LYS   265      36.874  38.029  43.486  1.00  0.00           C
ATOM   3924  HD2 LYS   265      37.900  38.374  43.614  1.00  0.00           H
ATOM   3925  HD3 LYS   265      36.495  37.444  44.324  1.00  0.00           H
ATOM   3926  CE  LYS   265      36.772  37.137  42.271  1.00  0.00           C
ATOM   3927  HE2 LYS   265      37.335  36.214  42.415  1.00  0.00           H
ATOM   3928  HE3 LYS   265      35.730  36.910  42.045  1.00  0.00           H
ATOM   3929  NZ  LYS   265      37.203  37.933  41.076  1.00  0.00           N
ATOM   3930  HZ1 LYS   265      36.650  38.740  40.824  1.00  0.00           H
ATOM   3931  HZ2 LYS   265      38.140  38.291  41.186  1.00  0.00           H
ATOM   3932  HZ3 LYS   265      37.283  37.293  40.298  1.00  0.00           H
ATOM   3933  C   LYS   265      33.184  40.072  44.505  1.00  0.00           C
ATOM   3934  O   LYS   265      32.672  39.768  45.542  1.00  0.00           O
ATOM   3935  N   GLY   266      32.800  39.685  43.310  1.00  0.00           N
ATOM   3936  H   GLY   266      33.510  39.881  42.619  1.00  0.00           H
ATOM   3937  CA  GLY   266      31.746  38.696  43.155  1.00  0.00           C
ATOM   3938  HA2 GLY   266      32.164  37.785  43.582  1.00  0.00           H
ATOM   3939  HA3 GLY   266      30.871  38.866  43.783  1.00  0.00           H
ATOM   3940  C   GLY   266      31.595  38.391  41.703  1.00  0.00           C
ATOM   3941  O   GLY   266      32.341  38.874  40.883  1.00  0.00           O
ATOM   3942  N   PHE   267      30.506  37.695  41.362  1.00  0.00           N
ATOM   3943  H   PHE   267      29.962  37.487  42.185  1.00  0.00           H
ATOM   3944  CA  PHE   267      30.114  37.012  40.110  1.00  0.00           C
ATOM   3945  HA  PHE   267      30.650  37.495  39.294  1.00  0.00           H
ATOM   3946  CB  PHE   267      30.680  35.623  40.232  1.00  0.00           C
ATOM   3947  HB2 PHE   267      30.680  35.174  39.239  1.00  0.00           H
ATOM   3948  HB3 PHE   267      31.719  35.591  40.560  1.00  0.00           H
ATOM   3949  CG  PHE   267      29.882  34.696  41.132  1.00  0.00           C
ATOM   3950  CD1 PHE   267      30.290  34.373  42.481  1.00  0.00           C
ATOM   3951  HD1 PHE   267      31.221  34.699  42.919  1.00  0.00           H
ATOM   3952  CE1 PHE   267      29.472  33.623  43.340  1.00  0.00           C
ATOM   3953  HE1 PHE   267      29.767  33.602  44.379  1.00  0.00           H
ATOM   3954  CZ  PHE   267      28.364  32.975  42.876  1.00  0.00           C
ATOM   3955  HZ  PHE   267      27.740  32.316  43.460  1.00  0.00           H
ATOM   3956  CE2 PHE   267      27.973  33.249  41.534  1.00  0.00           C
ATOM   3957  HE2 PHE   267      27.172  32.678  41.087  1.00  0.00           H
ATOM   3958  CD2 PHE   267      28.693  34.054  40.681  1.00  0.00           C
ATOM   3959  HD2 PHE   267      28.282  34.217  39.696  1.00  0.00           H
ATOM   3960  C   PHE   267      28.566  37.002  39.979  1.00  0.00           C
ATOM   3961  O   PHE   267      27.830  37.053  40.959  1.00  0.00           O
ATOM   3962  N   SER   268      28.158  36.753  38.800  1.00  0.00           N
ATOM   3963  H   SER   268      28.809  36.707  38.029  1.00  0.00           H
ATOM   3964  CA  SER   268      26.734  36.447  38.412  1.00  0.00           C
ATOM   3965  HA  SER   268      26.146  35.892  39.142  1.00  0.00           H
ATOM   3966  CB  SER   268      25.960  37.832  38.199  1.00  0.00           C
ATOM   3967  HB2 SER   268      26.428  38.460  37.440  1.00  0.00           H
ATOM   3968  HB3 SER   268      24.909  37.614  38.014  1.00  0.00           H
ATOM   3969  OG  SER   268      25.957  38.618  39.447  1.00  0.00           O
ATOM   3970  HG  SER   268      26.644  38.226  39.990  1.00  0.00           H
ATOM   3971  C   SER   268      26.673  35.639  37.117  1.00  0.00           C
ATOM   3972  O   SER   268      27.305  36.041  36.107  1.00  0.00           O
ATOM   3973  N   PHE   269      25.942  34.578  36.923  1.00  0.00           N
ATOM   3974  H   PHE   269      25.351  34.161  37.629  1.00  0.00           H
ATOM   3975  CA  PHE   269      25.927  33.806  35.662  1.00  0.00           C
ATOM   3976  HA  PHE   269      26.794  33.891  35.008  1.00  0.00           H
ATOM   3977  CB  PHE   269      26.015  32.331  36.051  1.00  0.00           C
ATOM   3978  HB2 PHE   269      25.291  32.152  36.848  1.00  0.00           H
ATOM   3979  HB3 PHE   269      25.890  31.697  35.173  1.00  0.00           H
ATOM   3980  CG  PHE   269      27.411  31.961  36.601  1.00  0.00           C
ATOM   3981  CD1 PHE   269      27.561  31.695  38.020  1.00  0.00           C
ATOM   3982  HD1 PHE   269      26.710  32.011  38.606  1.00  0.00           H
ATOM   3983  CE1 PHE   269      28.694  31.079  38.538  1.00  0.00           C
ATOM   3984  HE1 PHE   269      28.858  31.000  39.602  1.00  0.00           H
ATOM   3985  CZ  PHE   269      29.738  30.737  37.592  1.00  0.00           C
ATOM   3986  HZ  PHE   269      30.667  30.330  37.964  1.00  0.00           H
ATOM   3987  CE2 PHE   269      29.606  31.032  36.204  1.00  0.00           C
ATOM   3988  HE2 PHE   269      30.390  30.641  35.571  1.00  0.00           H
ATOM   3989  CD2 PHE   269      28.453  31.648  35.742  1.00  0.00           C
ATOM   3990  HD2 PHE   269      28.476  31.937  34.702  1.00  0.00           H
ATOM   3991  C   PHE   269      24.703  34.069  34.776  1.00  0.00           C
ATOM   3992  O   PHE   269      23.530  33.997  35.281  1.00  0.00           O
ATOM   3993  N   LYS   270      24.880  34.378  33.492  1.00  0.00           N
ATOM   3994  H   LYS   270      25.847  34.395  33.202  1.00  0.00           H
ATOM   3995  CA  LYS   270      23.899  34.884  32.440  1.00  0.00           C
ATOM   3996  HA  LYS   270      23.064  35.451  32.850  1.00  0.00           H
ATOM   3997  CB  LYS   270      24.709  35.806  31.459  1.00  0.00           C
ATOM   3998  HB2 LYS   270      25.154  36.602  32.057  1.00  0.00           H
ATOM   3999  HB3 LYS   270      25.392  35.269  30.801  1.00  0.00           H
ATOM   4000  CG  LYS   270      23.908  36.679  30.539  1.00  0.00           C
ATOM   4001  HG2 LYS   270      23.292  36.031  29.913  1.00  0.00           H
ATOM   4002  HG3 LYS   270      23.334  37.469  31.025  1.00  0.00           H
ATOM   4003  CD  LYS   270      24.882  37.392  29.558  1.00  0.00           C
ATOM   4004  HD2 LYS   270      25.386  38.251  30.002  1.00  0.00           H
ATOM   4005  HD3 LYS   270      25.578  36.672  29.128  1.00  0.00           H
ATOM   4006  CE  LYS   270      24.016  38.117  28.497  1.00  0.00           C
ATOM   4007  HE2 LYS   270      23.391  37.375  28.000  1.00  0.00           H
ATOM   4008  HE3 LYS   270      23.325  38.753  29.050  1.00  0.00           H
ATOM   4009  NZ  LYS   270      24.785  38.953  27.518  1.00  0.00           N
ATOM   4010  HZ1 LYS   270      24.238  39.413  26.803  1.00  0.00           H
ATOM   4011  HZ2 LYS   270      25.395  39.625  27.960  1.00  0.00           H
ATOM   4012  HZ3 LYS   270      25.476  38.380  27.054  1.00  0.00           H
ATOM   4013  C   LYS   270      23.264  33.668  31.695  1.00  0.00           C
ATOM   4014  O   LYS   270      23.834  32.717  31.249  1.00  0.00           O
ATOM   4015  N   TYR   271      21.877  33.828  31.567  1.00  0.00           N
ATOM   4016  H   TYR   271      21.338  34.538  32.044  1.00  0.00           H
ATOM   4017  CA  TYR   271      21.102  32.883  30.691  1.00  0.00           C
ATOM   4018  HA  TYR   271      21.760  32.244  30.104  1.00  0.00           H
ATOM   4019  CB  TYR   271      20.356  31.979  31.666  1.00  0.00           C
ATOM   4020  HB2 TYR   271      19.991  32.693  32.404  1.00  0.00           H
ATOM   4021  HB3 TYR   271      19.512  31.512  31.159  1.00  0.00           H
ATOM   4022  CG  TYR   271      21.212  30.823  32.254  1.00  0.00           C
ATOM   4023  CD1 TYR   271      21.914  31.063  33.431  1.00  0.00           C
ATOM   4024  HD1 TYR   271      21.881  31.999  33.969  1.00  0.00           H
ATOM   4025  CE1 TYR   271      22.774  30.049  33.935  1.00  0.00           C
ATOM   4026  HE1 TYR   271      23.427  30.194  34.782  1.00  0.00           H
ATOM   4027  CZ  TYR   271      22.861  28.777  33.288  1.00  0.00           C
ATOM   4028  OH  TYR   271      23.663  27.742  33.626  1.00  0.00           O
ATOM   4029  HH  TYR   271      23.435  26.935  33.162  1.00  0.00           H
ATOM   4030  CE2 TYR   271      22.072  28.542  32.158  1.00  0.00           C
ATOM   4031  HE2 TYR   271      22.049  27.591  31.645  1.00  0.00           H
ATOM   4032  CD2 TYR   271      21.296  29.566  31.657  1.00  0.00           C
ATOM   4033  HD2 TYR   271      20.639  29.344  30.828  1.00  0.00           H
ATOM   4034  C   TYR   271      20.350  33.596  29.657  1.00  0.00           C
ATOM   4035  O   TYR   271      19.205  33.934  29.845  1.00  0.00           O
ATOM   4036  N   GLY   272      21.121  33.980  28.638  1.00  0.00           N
ATOM   4037  H   GLY   272      22.032  33.547  28.575  1.00  0.00           H
ATOM   4038  CA  GLY   272      20.758  34.963  27.654  1.00  0.00           C
ATOM   4039  HA2 GLY   272      21.602  35.102  26.980  1.00  0.00           H
ATOM   4040  HA3 GLY   272      19.892  34.610  27.095  1.00  0.00           H
ATOM   4041  C   GLY   272      20.363  36.322  28.343  1.00  0.00           C
ATOM   4042  O   GLY   272      21.224  37.135  28.634  1.00  0.00           O
ATOM   4043  N   ASN   273      19.069  36.515  28.672  1.00  0.00           N
ATOM   4044  H   ASN   273      18.365  35.807  28.518  1.00  0.00           H
ATOM   4045  CA  ASN   273      18.539  37.691  29.363  1.00  0.00           C
ATOM   4046  HA  ASN   273      19.175  38.575  29.403  1.00  0.00           H
ATOM   4047  CB  ASN   273      17.217  38.048  28.666  1.00  0.00           C
ATOM   4048  HB2 ASN   273      16.388  37.364  28.848  1.00  0.00           H
ATOM   4049  HB3 ASN   273      16.881  39.005  29.064  1.00  0.00           H
ATOM   4050  CG  ASN   273      17.428  38.328  27.225  1.00  0.00           C
ATOM   4051  OD1 ASN   273      17.899  39.429  26.869  1.00  0.00           O
ATOM   4052  ND2 ASN   273      17.116  37.512  26.258  1.00  0.00           N
ATOM   4053 HD21 ASN   273      17.245  37.783  25.294  1.00  0.00           H
ATOM   4054 HD22 ASN   273      16.862  36.576  26.540  1.00  0.00           H
ATOM   4055  C   ASN   273      18.377  37.574  30.904  1.00  0.00           C
ATOM   4056  O   ASN   273      18.676  38.480  31.642  1.00  0.00           O
ATOM   4057  N   GLY   274      17.978  36.383  31.341  1.00  0.00           N
ATOM   4058  H   GLY   274      17.747  35.739  30.598  1.00  0.00           H
ATOM   4059  CA  GLY   274      17.980  36.012  32.805  1.00  0.00           C
ATOM   4060  HA2 GLY   274      17.268  36.697  33.266  1.00  0.00           H
ATOM   4061  HA3 GLY   274      17.510  35.040  32.945  1.00  0.00           H
ATOM   4062  C   GLY   274      19.294  35.926  33.522  1.00  0.00           C
ATOM   4063  O   GLY   274      20.359  35.764  32.922  1.00  0.00           O
ATOM   4064  N   VAL   275      19.301  35.937  34.838  1.00  0.00           N
ATOM   4065  H   VAL   275      18.422  36.138  35.294  1.00  0.00           H
ATOM   4066  CA  VAL   275      20.589  35.899  35.596  1.00  0.00           C
ATOM   4067  HA  VAL   275      21.316  35.280  35.069  1.00  0.00           H
ATOM   4068  CB  VAL   275      21.198  37.262  35.644  1.00  0.00           C
ATOM   4069  HB  VAL   275      21.292  37.594  34.610  1.00  0.00           H
ATOM   4070  CG1 VAL   275      20.421  38.330  36.387  1.00  0.00           C
ATOM   4071 HG11 VAL   275      20.282  38.097  37.443  1.00  0.00           H
ATOM   4072 HG12 VAL   275      20.875  39.319  36.337  1.00  0.00           H
ATOM   4073 HG13 VAL   275      19.444  38.478  35.925  1.00  0.00           H
ATOM   4074  CG2 VAL   275      22.582  37.150  36.151  1.00  0.00           C
ATOM   4075 HG21 VAL   275      23.028  38.143  36.078  1.00  0.00           H
ATOM   4076 HG22 VAL   275      22.683  36.878  37.201  1.00  0.00           H
ATOM   4077 HG23 VAL   275      23.239  36.587  35.490  1.00  0.00           H
ATOM   4078  C   VAL   275      20.544  35.347  36.971  1.00  0.00           C
ATOM   4079  O   VAL   275      19.589  35.579  37.720  1.00  0.00           O
ATOM   4080  N   TRP   276      21.557  34.488  37.299  1.00  0.00           N
ATOM   4081  H   TRP   276      22.312  34.398  36.635  1.00  0.00           H
ATOM   4082  CA  TRP   276      21.836  34.035  38.660  1.00  0.00           C
ATOM   4083  HA  TRP   276      20.917  34.080  39.244  1.00  0.00           H
ATOM   4084  CB  TRP   276      22.370  32.615  38.750  1.00  0.00           C
ATOM   4085  HB2 TRP   276      23.067  32.506  37.919  1.00  0.00           H
ATOM   4086  HB3 TRP   276      22.949  32.519  39.670  1.00  0.00           H
ATOM   4087  CG  TRP   276      21.331  31.555  38.663  1.00  0.00           C
ATOM   4088  CD1 TRP   276      20.862  30.948  37.542  1.00  0.00           C
ATOM   4089  HD1 TRP   276      21.199  31.071  36.523  1.00  0.00           H
ATOM   4090  NE1 TRP   276      19.930  29.991  37.890  1.00  0.00           N
ATOM   4091  HE1 TRP   276      19.450  29.396  37.231  1.00  0.00           H
ATOM   4092  CE2 TRP   276      19.792  29.937  39.269  1.00  0.00           C
ATOM   4093  CZ2 TRP   276      19.117  29.078  40.133  1.00  0.00           C
ATOM   4094  HZ2 TRP   276      18.588  28.228  39.728  1.00  0.00           H
ATOM   4095  CH2 TRP   276      19.028  29.326  41.475  1.00  0.00           C
ATOM   4096  HH2 TRP   276      18.453  28.617  42.052  1.00  0.00           H
ATOM   4097  CZ3 TRP   276      19.633  30.459  41.950  1.00  0.00           C
ATOM   4098  HZ3 TRP   276      19.735  30.658  43.006  1.00  0.00           H
ATOM   4099  CE3 TRP   276      20.459  31.304  41.141  1.00  0.00           C
ATOM   4100  HE3 TRP   276      20.835  32.219  41.572  1.00  0.00           H
ATOM   4101  CD2 TRP   276      20.573  30.965  39.803  1.00  0.00           C
ATOM   4102  C   TRP   276      22.816  34.976  39.362  1.00  0.00           C
ATOM   4103  O   TRP   276      24.052  34.892  39.017  1.00  0.00           O
ATOM   4104  N   ILE   277      22.465  35.748  40.327  1.00  0.00           N
ATOM   4105  H   ILE   277      21.486  35.737  40.575  1.00  0.00           H
ATOM   4106  CA  ILE   277      23.346  36.562  41.168  1.00  0.00           C
ATOM   4107  HA  ILE   277      24.326  36.714  40.715  1.00  0.00           H
ATOM   4108  CB  ILE   277      22.729  37.927  41.522  1.00  0.00           C
ATOM   4109  HB  ILE   277      21.709  37.710  41.838  1.00  0.00           H
ATOM   4110  CG2 ILE   277      23.495  38.770  42.555  1.00  0.00           C
ATOM   4111 HG21 ILE   277      23.567  38.238  43.504  1.00  0.00           H
ATOM   4112 HG22 ILE   277      24.497  38.848  42.134  1.00  0.00           H
ATOM   4113 HG23 ILE   277      23.022  39.718  42.812  1.00  0.00           H
ATOM   4114  CG1 ILE   277      22.569  38.707  40.229  1.00  0.00           C
ATOM   4115 HG12 ILE   277      23.471  39.294  40.058  1.00  0.00           H
ATOM   4116 HG13 ILE   277      22.430  38.006  39.404  1.00  0.00           H
ATOM   4117  CD1 ILE   277      21.256  39.539  40.215  1.00  0.00           C
ATOM   4118 HD11 ILE   277      21.442  40.429  40.817  1.00  0.00           H
ATOM   4119 HD12 ILE   277      20.959  39.809  39.202  1.00  0.00           H
ATOM   4120 HD13 ILE   277      20.402  38.938  40.526  1.00  0.00           H
ATOM   4121  C   ILE   277      23.702  35.796  42.425  1.00  0.00           C
ATOM   4122  O   ILE   277      22.864  35.129  42.994  1.00  0.00           O
ATOM   4123  N   GLY   278      24.911  35.857  42.897  1.00  0.00           N
ATOM   4124  H   GLY   278      25.575  36.351  42.317  1.00  0.00           H
ATOM   4125  CA  GLY   278      25.421  35.335  44.236  1.00  0.00           C
ATOM   4126  HA2 GLY   278      24.737  34.600  44.660  1.00  0.00           H
ATOM   4127  HA3 GLY   278      26.305  34.846  43.828  1.00  0.00           H
ATOM   4128  C   GLY   278      25.854  36.466  45.164  1.00  0.00           C
ATOM   4129  O   GLY   278      26.116  37.545  44.634  1.00  0.00           O
ATOM   4130  N   ARG   279      25.991  36.375  46.467  1.00  0.00           N
ATOM   4131  H   ARG   279      25.681  35.478  46.810  1.00  0.00           H
ATOM   4132  CA  ARG   279      26.429  37.448  47.398  1.00  0.00           C
ATOM   4133  HA  ARG   279      27.365  37.913  47.090  1.00  0.00           H
ATOM   4134  CB  ARG   279      25.308  38.503  47.349  1.00  0.00           C
ATOM   4135  HB2 ARG   279      25.601  39.288  48.046  1.00  0.00           H
ATOM   4136  HB3 ARG   279      25.313  38.884  46.328  1.00  0.00           H
ATOM   4137  CG  ARG   279      23.889  38.026  47.797  1.00  0.00           C
ATOM   4138  HG2 ARG   279      23.582  37.214  47.139  1.00  0.00           H
ATOM   4139  HG3 ARG   279      23.946  37.732  48.845  1.00  0.00           H
ATOM   4140  CD  ARG   279      22.791  39.147  47.694  1.00  0.00           C
ATOM   4141  HD2 ARG   279      23.079  40.106  48.126  1.00  0.00           H
ATOM   4142  HD3 ARG   279      22.731  39.160  46.606  1.00  0.00           H
ATOM   4143  NE  ARG   279      21.505  38.838  48.252  1.00  0.00           N
ATOM   4144  HE  ARG   279      21.343  37.939  48.683  1.00  0.00           H
ATOM   4145  CZ  ARG   279      20.397  39.514  48.169  1.00  0.00           C
ATOM   4146  NH1 ARG   279      19.245  39.072  48.627  1.00  0.00           N
ATOM   4147 HH11 ARG   279      19.244  38.272  49.244  1.00  0.00           H
ATOM   4148 HH12 ARG   279      18.462  39.703  48.530  1.00  0.00           H
ATOM   4149  NH2 ARG   279      20.387  40.644  47.524  1.00  0.00           N
ATOM   4150 HH21 ARG   279      21.208  41.016  47.068  1.00  0.00           H
ATOM   4151 HH22 ARG   279      19.521  41.142  47.372  1.00  0.00           H
ATOM   4152  C   ARG   279      26.643  36.970  48.783  1.00  0.00           C
ATOM   4153  O   ARG   279      26.010  36.077  49.257  1.00  0.00           O
ATOM   4154  N   THR   280      27.401  37.729  49.573  1.00  0.00           N
ATOM   4155  H   THR   280      27.786  38.617  49.281  1.00  0.00           H
ATOM   4156  CA  THR   280      27.411  37.715  51.072  1.00  0.00           C
ATOM   4157  HA  THR   280      27.763  36.746  51.425  1.00  0.00           H
ATOM   4158  CB  THR   280      28.358  38.751  51.692  1.00  0.00           C
ATOM   4159  HB  THR   280      28.251  38.710  52.776  1.00  0.00           H
ATOM   4160  CG2 THR   280      29.891  38.441  51.383  1.00  0.00           C
ATOM   4161 HG21 THR   280      30.535  39.196  51.833  1.00  0.00           H
ATOM   4162 HG22 THR   280      30.068  37.399  51.652  1.00  0.00           H
ATOM   4163 HG23 THR   280      30.037  38.650  50.324  1.00  0.00           H
ATOM   4164  OG1 THR   280      28.114  40.068  51.238  1.00  0.00           O
ATOM   4165  HG1 THR   280      28.750  40.706  51.572  1.00  0.00           H
ATOM   4166  C   THR   280      25.952  37.970  51.524  1.00  0.00           C
ATOM   4167  O   THR   280      25.203  38.844  51.041  1.00  0.00           O
ATOM   4168  N   LYS   281      25.487  37.047  52.355  1.00  0.00           N
ATOM   4169  H   LYS   281      26.109  36.392  52.807  1.00  0.00           H
ATOM   4170  CA  LYS   281      24.058  36.908  52.705  1.00  0.00           C
ATOM   4171  HA  LYS   281      23.403  36.958  51.835  1.00  0.00           H
ATOM   4172  CB  LYS   281      23.815  35.488  53.323  1.00  0.00           C
ATOM   4173  HB2 LYS   281      24.295  34.667  52.787  1.00  0.00           H
ATOM   4174  HB3 LYS   281      24.199  35.486  54.344  1.00  0.00           H
ATOM   4175  CG  LYS   281      22.258  35.131  53.395  1.00  0.00           C
ATOM   4176  HG2 LYS   281      21.855  35.591  54.298  1.00  0.00           H
ATOM   4177  HG3 LYS   281      21.689  35.507  52.545  1.00  0.00           H
ATOM   4178  CD  LYS   281      22.088  33.658  53.493  1.00  0.00           C
ATOM   4179  HD2 LYS   281      22.385  33.137  52.583  1.00  0.00           H
ATOM   4180  HD3 LYS   281      22.759  33.313  54.280  1.00  0.00           H
ATOM   4181  CE  LYS   281      20.730  33.347  54.074  1.00  0.00           C
ATOM   4182  HE2 LYS   281      20.762  32.258  54.104  1.00  0.00           H
ATOM   4183  HE3 LYS   281      20.675  33.694  55.106  1.00  0.00           H
ATOM   4184  NZ  LYS   281      19.586  33.831  53.274  1.00  0.00           N
ATOM   4185  HZ1 LYS   281      18.698  33.366  53.408  1.00  0.00           H
ATOM   4186  HZ2 LYS   281      19.424  34.813  53.444  1.00  0.00           H
ATOM   4187  HZ3 LYS   281      19.778  33.774  52.284  1.00  0.00           H
ATOM   4188  C   LYS   281      23.481  37.971  53.692  1.00  0.00           C
ATOM   4189  O   LYS   281      22.427  38.555  53.439  1.00  0.00           O
ATOM   4190  N   SER   282      24.224  38.266  54.692  1.00  0.00           N
ATOM   4191  H   SER   282      25.118  37.805  54.782  1.00  0.00           H
ATOM   4192  CA  SER   282      23.816  39.354  55.591  1.00  0.00           C
ATOM   4193  HA  SER   282      22.826  39.103  55.970  1.00  0.00           H
ATOM   4194  CB  SER   282      24.809  39.406  56.714  1.00  0.00           C
ATOM   4195  HB2 SER   282      25.030  38.400  57.069  1.00  0.00           H
ATOM   4196  HB3 SER   282      25.787  39.763  56.391  1.00  0.00           H
ATOM   4197  OG  SER   282      24.337  40.249  57.736  1.00  0.00           O
ATOM   4198  HG  SER   282      25.100  40.576  58.219  1.00  0.00           H
ATOM   4199  C   SER   282      23.721  40.755  54.886  1.00  0.00           C
ATOM   4200  O   SER   282      24.458  41.147  53.948  1.00  0.00           O
ATOM   4201  N   THR   283      22.776  41.608  55.242  1.00  0.00           N
ATOM   4202  H   THR   283      22.221  41.467  56.074  1.00  0.00           H
ATOM   4203  CA  THR   283      22.506  42.901  54.528  1.00  0.00           C
ATOM   4204  HA  THR   283      22.424  42.787  53.446  1.00  0.00           H
ATOM   4205  CB  THR   283      21.276  43.603  55.134  1.00  0.00           C
ATOM   4206  HB  THR   283      21.377  44.688  55.130  1.00  0.00           H
ATOM   4207  CG2 THR   283      19.959  43.304  54.358  1.00  0.00           C
ATOM   4208 HG21 THR   283      19.149  43.934  54.726  1.00  0.00           H
ATOM   4209 HG22 THR   283      19.968  43.504  53.287  1.00  0.00           H
ATOM   4210 HG23 THR   283      19.763  42.237  54.466  1.00  0.00           H
ATOM   4211  OG1 THR   283      21.018  43.096  56.391  1.00  0.00           O
ATOM   4212  HG1 THR   283      21.140  43.819  57.010  1.00  0.00           H
ATOM   4213  C   THR   283      23.686  43.837  54.699  1.00  0.00           C
ATOM   4214  O   THR   283      23.997  44.548  53.792  1.00  0.00           O
ATOM   4215  N   ASN   284      24.307  43.832  55.911  1.00  0.00           N
ATOM   4216  H   ASN   284      23.817  43.439  56.701  1.00  0.00           H
ATOM   4217  CA  ASN   284      25.497  44.673  56.280  1.00  0.00           C
ATOM   4218  HA  ASN   284      25.627  45.414  55.491  1.00  0.00           H
ATOM   4219  CB  ASN   284      25.071  45.521  57.437  1.00  0.00           C
ATOM   4220  HB2 ASN   284      24.814  44.814  58.225  1.00  0.00           H
ATOM   4221  HB3 ASN   284      25.906  46.121  57.800  1.00  0.00           H
ATOM   4222  CG  ASN   284      23.887  46.532  57.241  1.00  0.00           C
ATOM   4223  OD1 ASN   284      23.371  46.741  56.162  1.00  0.00           O
ATOM   4224  ND2 ASN   284      23.463  47.271  58.240  1.00  0.00           N
ATOM   4225 HD21 ASN   284      22.653  47.851  58.081  1.00  0.00           H
ATOM   4226 HD22 ASN   284      23.779  47.137  59.191  1.00  0.00           H
ATOM   4227  C   ASN   284      26.921  44.120  56.364  1.00  0.00           C
ATOM   4228  O   ASN   284      27.880  44.877  56.167  1.00  0.00           O
ATOM   4229  N   SER   285      27.023  42.817  56.524  1.00  0.00           N
ATOM   4230  H   SER   285      26.214  42.226  56.400  1.00  0.00           H
ATOM   4231  CA  SER   285      28.240  42.082  56.852  1.00  0.00           C
ATOM   4232  HA  SER   285      29.122  42.706  56.707  1.00  0.00           H
ATOM   4233  CB  SER   285      28.134  41.540  58.320  1.00  0.00           C
ATOM   4234  HB2 SER   285      29.015  40.945  58.559  1.00  0.00           H
ATOM   4235  HB3 SER   285      27.966  42.384  58.989  1.00  0.00           H
ATOM   4236  OG  SER   285      26.961  40.750  58.426  1.00  0.00           O
ATOM   4237  HG  SER   285      27.101  40.173  59.182  1.00  0.00           H
ATOM   4238  C   SER   285      28.551  41.070  55.833  1.00  0.00           C
ATOM   4239  O   SER   285      27.769  40.731  54.966  1.00  0.00           O
ATOM   4240  N   ARG   286      29.852  40.749  55.710  1.00  0.00           N
ATOM   4241  H   ARG   286      30.476  41.256  56.322  1.00  0.00           H
ATOM   4242  CA  ARG   286      30.419  39.847  54.799  1.00  0.00           C
ATOM   4243  HA  ARG   286      29.919  39.851  53.831  1.00  0.00           H
ATOM   4244  CB  ARG   286      31.879  40.167  54.602  1.00  0.00           C
ATOM   4245  HB2 ARG   286      32.329  40.076  55.591  1.00  0.00           H
ATOM   4246  HB3 ARG   286      32.350  39.443  53.937  1.00  0.00           H
ATOM   4247  CG  ARG   286      32.241  41.520  54.070  1.00  0.00           C
ATOM   4248  HG2 ARG   286      31.916  41.595  53.032  1.00  0.00           H
ATOM   4249  HG3 ARG   286      31.815  42.306  54.694  1.00  0.00           H
ATOM   4250  CD  ARG   286      33.783  41.778  54.024  1.00  0.00           C
ATOM   4251  HD2 ARG   286      34.105  41.664  55.059  1.00  0.00           H
ATOM   4252  HD3 ARG   286      34.264  41.112  53.308  1.00  0.00           H
ATOM   4253  NE  ARG   286      34.135  43.132  53.738  1.00  0.00           N
ATOM   4254  HE  ARG   286      33.379  43.777  53.915  1.00  0.00           H
ATOM   4255  CZ  ARG   286      35.365  43.563  53.498  1.00  0.00           C
ATOM   4256  NH1 ARG   286      35.541  44.827  53.508  1.00  0.00           N
ATOM   4257 HH11 ARG   286      34.789  45.468  53.716  1.00  0.00           H
ATOM   4258 HH12 ARG   286      36.473  45.203  53.412  1.00  0.00           H
ATOM   4259  NH2 ARG   286      36.355  42.846  53.237  1.00  0.00           N
ATOM   4260 HH21 ARG   286      36.357  41.873  53.508  1.00  0.00           H
ATOM   4261 HH22 ARG   286      37.210  43.313  52.971  1.00  0.00           H
ATOM   4262  C   ARG   286      30.343  38.473  55.459  1.00  0.00           C
ATOM   4263  O   ARG   286      31.259  37.959  56.007  1.00  0.00           O
ATOM   4264  N   SER   287      29.190  37.946  55.624  1.00  0.00           N
ATOM   4265  H   SER   287      28.453  38.540  55.273  1.00  0.00           H
ATOM   4266  CA  SER   287      28.930  36.722  56.337  1.00  0.00           C
ATOM   4267  HA  SER   287      29.812  36.083  56.296  1.00  0.00           H
ATOM   4268  CB  SER   287      28.603  36.894  57.846  1.00  0.00           C
ATOM   4269  HB2 SER   287      29.500  37.263  58.341  1.00  0.00           H
ATOM   4270  HB3 SER   287      27.708  37.492  58.020  1.00  0.00           H
ATOM   4271  OG  SER   287      28.340  35.566  58.401  1.00  0.00           O
ATOM   4272  HG  SER   287      27.397  35.585  58.577  1.00  0.00           H
ATOM   4273  C   SER   287      27.775  36.018  55.716  1.00  0.00           C
ATOM   4274  O   SER   287      26.708  36.551  55.420  1.00  0.00           O
ATOM   4275  N   GLY   288      27.963  34.715  55.546  1.00  0.00           N
ATOM   4276  H   GLY   288      28.724  34.224  55.993  1.00  0.00           H
ATOM   4277  CA  GLY   288      27.016  33.725  54.862  1.00  0.00           C
ATOM   4278  HA2 GLY   288      27.489  32.745  54.909  1.00  0.00           H
ATOM   4279  HA3 GLY   288      26.032  33.646  55.326  1.00  0.00           H
ATOM   4280  C   GLY   288      26.941  33.927  53.300  1.00  0.00           C
ATOM   4281  O   GLY   288      27.378  34.971  52.747  1.00  0.00           O
ATOM   4282  N   PHE   289      26.399  32.982  52.490  1.00  0.00           N
ATOM   4283  H   PHE   289      26.036  32.128  52.890  1.00  0.00           H
ATOM   4284  CA  PHE   289      26.246  33.115  51.046  1.00  0.00           C
ATOM   4285  HA  PHE   289      26.140  34.174  50.813  1.00  0.00           H
ATOM   4286  CB  PHE   289      27.545  32.604  50.405  1.00  0.00           C
ATOM   4287  HB2 PHE   289      28.459  32.727  50.986  1.00  0.00           H
ATOM   4288  HB3 PHE   289      27.434  31.537  50.214  1.00  0.00           H
ATOM   4289  CG  PHE   289      27.852  33.208  49.021  1.00  0.00           C
ATOM   4290  CD1 PHE   289      28.899  34.186  49.149  1.00  0.00           C
ATOM   4291  HD1 PHE   289      29.310  34.369  50.131  1.00  0.00           H
ATOM   4292  CE1 PHE   289      29.355  34.858  48.021  1.00  0.00           C
ATOM   4293  HE1 PHE   289      30.157  35.574  48.125  1.00  0.00           H
ATOM   4294  CZ  PHE   289      28.736  34.519  46.770  1.00  0.00           C
ATOM   4295  HZ  PHE   289      29.066  35.071  45.902  1.00  0.00           H
ATOM   4296  CE2 PHE   289      27.722  33.565  46.678  1.00  0.00           C
ATOM   4297  HE2 PHE   289      27.184  33.385  45.759  1.00  0.00           H
ATOM   4298  CD2 PHE   289      27.320  32.828  47.789  1.00  0.00           C
ATOM   4299  HD2 PHE   289      26.602  32.021  47.778  1.00  0.00           H
ATOM   4300  C   PHE   289      24.954  32.550  50.560  1.00  0.00           C
ATOM   4301  O   PHE   289      24.319  31.643  51.092  1.00  0.00           O
ATOM   4302  N   GLU   290      24.424  33.250  49.534  1.00  0.00           N
ATOM   4303  H   GLU   290      24.969  33.985  49.105  1.00  0.00           H
ATOM   4304  CA  GLU   290      23.192  32.894  48.829  1.00  0.00           C
ATOM   4305  HA  GLU   290      23.084  31.810  48.809  1.00  0.00           H
ATOM   4306  CB  GLU   290      21.880  33.527  49.402  1.00  0.00           C
ATOM   4307  HB2 GLU   290      21.052  33.136  48.812  1.00  0.00           H
ATOM   4308  HB3 GLU   290      21.656  32.999  50.329  1.00  0.00           H
ATOM   4309  CG  GLU   290      21.811  35.011  49.622  1.00  0.00           C
ATOM   4310  HG2 GLU   290      22.562  35.024  50.411  1.00  0.00           H
ATOM   4311  HG3 GLU   290      22.380  35.644  48.941  1.00  0.00           H
ATOM   4312  CD  GLU   290      20.448  35.554  50.071  1.00  0.00           C
ATOM   4313  OE1 GLU   290      19.655  34.841  50.741  1.00  0.00           O
ATOM   4314  OE2 GLU   290      19.942  36.636  49.655  1.00  0.00           O
ATOM   4315  C   GLU   290      23.232  33.184  47.326  1.00  0.00           C
ATOM   4316  O   GLU   290      23.834  34.166  46.934  1.00  0.00           O
ATOM   4317  N   MET   291      22.644  32.292  46.469  1.00  0.00           N
ATOM   4318  H   MET   291      22.190  31.479  46.861  1.00  0.00           H
ATOM   4319  CA  MET   291      22.307  32.595  45.052  1.00  0.00           C
ATOM   4320  HA  MET   291      22.996  33.352  44.676  1.00  0.00           H
ATOM   4321  CB  MET   291      22.574  31.232  44.279  1.00  0.00           C
ATOM   4322  HB2 MET   291      22.163  30.372  44.807  1.00  0.00           H
ATOM   4323  HB3 MET   291      22.196  31.364  43.265  1.00  0.00           H
ATOM   4324  CG  MET   291      24.157  30.916  44.187  1.00  0.00           C
ATOM   4325  HG2 MET   291      24.524  30.948  45.214  1.00  0.00           H
ATOM   4326  HG3 MET   291      24.250  29.906  43.789  1.00  0.00           H
ATOM   4327  SD  MET   291      25.160  32.043  43.199  1.00  0.00           S
ATOM   4328  CE  MET   291      24.454  31.808  41.557  1.00  0.00           C
ATOM   4329  HE1 MET   291      24.948  32.457  40.835  1.00  0.00           H
ATOM   4330  HE2 MET   291      24.408  30.769  41.229  1.00  0.00           H
ATOM   4331  HE3 MET   291      23.435  32.194  41.608  1.00  0.00           H
ATOM   4332  C   MET   291      20.849  33.049  44.816  1.00  0.00           C
ATOM   4333  O   MET   291      20.000  32.480  45.450  1.00  0.00           O
ATOM   4334  N   ILE   292      20.602  33.857  43.824  1.00  0.00           N
ATOM   4335  H   ILE   292      21.316  34.335  43.292  1.00  0.00           H
ATOM   4336  CA  ILE   292      19.233  34.303  43.477  1.00  0.00           C
ATOM   4337  HA  ILE   292      18.507  33.684  44.004  1.00  0.00           H
ATOM   4338  CB  ILE   292      19.106  35.806  44.019  1.00  0.00           C
ATOM   4339  HB  ILE   292      19.971  36.295  43.573  1.00  0.00           H
ATOM   4340  CG2 ILE   292      17.798  36.479  43.530  1.00  0.00           C
ATOM   4341 HG21 ILE   292      17.761  37.509  43.884  1.00  0.00           H
ATOM   4342 HG22 ILE   292      17.882  36.507  42.444  1.00  0.00           H
ATOM   4343 HG23 ILE   292      16.956  35.891  43.896  1.00  0.00           H
ATOM   4344  CG1 ILE   292      19.348  35.866  45.563  1.00  0.00           C
ATOM   4345 HG12 ILE   292      18.704  36.618  46.020  1.00  0.00           H
ATOM   4346 HG13 ILE   292      18.972  34.941  46.000  1.00  0.00           H
ATOM   4347  CD1 ILE   292      20.747  36.118  46.146  1.00  0.00           C
ATOM   4348 HD11 ILE   292      21.411  35.394  45.674  1.00  0.00           H
ATOM   4349 HD12 ILE   292      21.178  37.050  45.781  1.00  0.00           H
ATOM   4350 HD13 ILE   292      20.799  35.878  47.207  1.00  0.00           H
ATOM   4351  C   ILE   292      19.038  34.325  41.882  1.00  0.00           C
ATOM   4352  O   ILE   292      19.879  34.977  41.249  1.00  0.00           O
ATOM   4353  N   TRP   293      17.852  33.849  41.276  1.00  0.00           N
ATOM   4354  H   TRP   293      17.225  33.332  41.875  1.00  0.00           H
ATOM   4355  CA  TRP   293      17.536  33.759  39.923  1.00  0.00           C
ATOM   4356  HA  TRP   293      18.409  33.905  39.287  1.00  0.00           H
ATOM   4357  CB  TRP   293      16.853  32.415  39.663  1.00  0.00           C
ATOM   4358  HB2 TRP   293      17.650  31.680  39.784  1.00  0.00           H
ATOM   4359  HB3 TRP   293      16.119  32.282  40.457  1.00  0.00           H
ATOM   4360  CG  TRP   293      16.279  32.132  38.354  1.00  0.00           C
ATOM   4361  CD1 TRP   293      15.031  31.692  38.232  1.00  0.00           C
ATOM   4362  HD1 TRP   293      14.301  31.632  39.026  1.00  0.00           H
ATOM   4363  NE1 TRP   293      14.722  31.599  36.874  1.00  0.00           N
ATOM   4364  HE1 TRP   293      13.763  31.497  36.574  1.00  0.00           H
ATOM   4365  CE2 TRP   293      15.802  31.827  36.039  1.00  0.00           C
ATOM   4366  CZ2 TRP   293      16.056  31.981  34.716  1.00  0.00           C
ATOM   4367  HZ2 TRP   293      15.215  31.934  34.040  1.00  0.00           H
ATOM   4368  CH2 TRP   293      17.291  32.474  34.283  1.00  0.00           C
ATOM   4369  HH2 TRP   293      17.588  32.617  33.255  1.00  0.00           H
ATOM   4370  CZ3 TRP   293      18.340  32.757  35.213  1.00  0.00           C
ATOM   4371  HZ3 TRP   293      19.262  33.156  34.817  1.00  0.00           H
ATOM   4372  CE3 TRP   293      18.020  32.674  36.583  1.00  0.00           C
ATOM   4373  HE3 TRP   293      18.755  32.889  37.345  1.00  0.00           H
ATOM   4374  CD2 TRP   293      16.799  32.300  37.021  1.00  0.00           C
ATOM   4375  C   TRP   293      16.464  34.816  39.451  1.00  0.00           C
ATOM   4376  O   TRP   293      15.329  34.824  39.972  1.00  0.00           O
ATOM   4377  N   ASP   294      16.779  35.659  38.444  1.00  0.00           N
ATOM   4378  H   ASP   294      17.711  35.539  38.075  1.00  0.00           H
ATOM   4379  CA  ASP   294      15.863  36.665  37.877  1.00  0.00           C
ATOM   4380  HA  ASP   294      14.849  36.633  38.274  1.00  0.00           H
ATOM   4381  CB  ASP   294      16.288  38.002  38.504  1.00  0.00           C
ATOM   4382  HB2 ASP   294      16.143  37.768  39.558  1.00  0.00           H
ATOM   4383  HB3 ASP   294      17.308  38.254  38.215  1.00  0.00           H
ATOM   4384  CG  ASP   294      15.332  39.155  38.227  1.00  0.00           C
ATOM   4385  OD1 ASP   294      14.174  39.006  37.781  1.00  0.00           O
ATOM   4386  OD2 ASP   294      15.798  40.286  38.404  1.00  0.00           O
ATOM   4387  C   ASP   294      15.738  36.602  36.310  1.00  0.00           C
ATOM   4388  O   ASP   294      16.668  37.089  35.687  1.00  0.00           O
ATOM   4389  N   PRO   295      14.639  36.014  35.754  1.00  0.00           N
ATOM   4390  CD  PRO   295      13.716  35.070  36.468  1.00  0.00           C
ATOM   4391  HD2 PRO   295      13.143  35.700  37.148  1.00  0.00           H
ATOM   4392  HD3 PRO   295      14.255  34.306  37.029  1.00  0.00           H
ATOM   4393  CG  PRO   295      12.743  34.536  35.440  1.00  0.00           C
ATOM   4394  HG2 PRO   295      11.764  34.522  35.919  1.00  0.00           H
ATOM   4395  HG3 PRO   295      13.042  33.538  35.119  1.00  0.00           H
ATOM   4396  CB  PRO   295      12.807  35.597  34.359  1.00  0.00           C
ATOM   4397  HB2 PRO   295      12.146  36.384  34.723  1.00  0.00           H
ATOM   4398  HB3 PRO   295      12.553  35.196  33.377  1.00  0.00           H
ATOM   4399  CA  PRO   295      14.234  36.120  34.385  1.00  0.00           C
ATOM   4400  HA  PRO   295      14.806  35.386  33.817  1.00  0.00           H
ATOM   4401  C   PRO   295      14.292  37.467  33.764  1.00  0.00           C
ATOM   4402  O   PRO   295      13.976  38.437  34.418  1.00  0.00           O
ATOM   4403  N   ASN   296      15.021  37.576  32.646  1.00  0.00           N
ATOM   4404  H   ASN   296      15.262  36.722  32.166  1.00  0.00           H
ATOM   4405  CA  ASN   296      15.260  38.934  31.976  1.00  0.00           C
ATOM   4406  HA  ASN   296      15.820  38.675  31.078  1.00  0.00           H
ATOM   4407  CB  ASN   296      13.902  39.581  31.533  1.00  0.00           C
ATOM   4408  HB2 ASN   296      13.279  39.780  32.405  1.00  0.00           H
ATOM   4409  HB3 ASN   296      14.007  40.566  31.077  1.00  0.00           H
ATOM   4410  CG  ASN   296      12.939  38.768  30.682  1.00  0.00           C
ATOM   4411  OD1 ASN   296      13.286  38.206  29.665  1.00  0.00           O
ATOM   4412  ND2 ASN   296      11.715  38.643  31.040  1.00  0.00           N
ATOM   4413 HD21 ASN   296      11.050  38.108  30.500  1.00  0.00           H
ATOM   4414 HD22 ASN   296      11.355  39.146  31.839  1.00  0.00           H
ATOM   4415  C   ASN   296      16.158  39.917  32.791  1.00  0.00           C
ATOM   4416  O   ASN   296      16.636  40.960  32.368  1.00  0.00           O
ATOM   4417  N   GLY   297      16.565  39.509  33.976  1.00  0.00           N
ATOM   4418  H   GLY   297      16.263  38.617  34.344  1.00  0.00           H
ATOM   4419  CA  GLY   297      17.263  40.401  34.984  1.00  0.00           C
ATOM   4420  HA2 GLY   297      16.575  41.236  35.121  1.00  0.00           H
ATOM   4421  HA3 GLY   297      17.372  39.906  35.948  1.00  0.00           H
ATOM   4422  C   GLY   297      18.702  40.898  34.732  1.00  0.00           C
ATOM   4423  O   GLY   297      19.257  41.721  35.485  1.00  0.00           O
ATOM   4424  N   TRP   298      19.358  40.489  33.610  1.00  0.00           N
ATOM   4425  H   TRP   298      18.851  39.830  33.039  1.00  0.00           H
ATOM   4426  CA  TRP   298      20.636  41.018  33.032  1.00  0.00           C
ATOM   4427  HA  TRP   298      21.391  41.308  33.762  1.00  0.00           H
ATOM   4428  CB  TRP   298      21.347  40.017  32.143  1.00  0.00           C
ATOM   4429  HB2 TRP   298      21.426  39.038  32.616  1.00  0.00           H
ATOM   4430  HB3 TRP   298      20.783  39.858  31.224  1.00  0.00           H
ATOM   4431  CG  TRP   298      22.750  40.407  31.692  1.00  0.00           C
ATOM   4432  CD1 TRP   298      23.016  41.226  30.669  1.00  0.00           C
ATOM   4433  HD1 TRP   298      22.287  41.732  30.053  1.00  0.00           H
ATOM   4434  NE1 TRP   298      24.413  41.335  30.525  1.00  0.00           N
ATOM   4435  HE1 TRP   298      24.887  41.871  29.813  1.00  0.00           H
ATOM   4436  CE2 TRP   298      25.003  40.590  31.573  1.00  0.00           C
ATOM   4437  CZ2 TRP   298      26.373  40.304  31.965  1.00  0.00           C
ATOM   4438  HZ2 TRP   298      27.122  40.812  31.374  1.00  0.00           H
ATOM   4439  CH2 TRP   298      26.629  39.504  33.060  1.00  0.00           C
ATOM   4440  HH2 TRP   298      27.600  39.219  33.438  1.00  0.00           H
ATOM   4441  CZ3 TRP   298      25.573  38.938  33.815  1.00  0.00           C
ATOM   4442  HZ3 TRP   298      25.815  38.497  34.772  1.00  0.00           H
ATOM   4443  CE3 TRP   298      24.259  39.249  33.408  1.00  0.00           C
ATOM   4444  HE3 TRP   298      23.444  38.980  34.064  1.00  0.00           H
ATOM   4445  CD2 TRP   298      23.973  40.023  32.306  1.00  0.00           C
ATOM   4446  C   TRP   298      20.345  42.268  32.180  1.00  0.00           C
ATOM   4447  O   TRP   298      21.194  43.113  31.957  1.00  0.00           O
ATOM   4448  N   THR   299      19.176  42.309  31.553  1.00  0.00           N
ATOM   4449  H   THR   299      18.660  41.444  31.621  1.00  0.00           H
ATOM   4450  CA  THR   299      18.727  43.312  30.536  1.00  0.00           C
ATOM   4451  HA  THR   299      19.546  43.991  30.295  1.00  0.00           H
ATOM   4452  CB  THR   299      18.299  42.729  29.172  1.00  0.00           C
ATOM   4453  HB  THR   299      17.873  43.499  28.529  1.00  0.00           H
ATOM   4454  CG2 THR   299      19.560  42.232  28.362  1.00  0.00           C
ATOM   4455 HG21 THR   299      20.028  41.394  28.878  1.00  0.00           H
ATOM   4456 HG22 THR   299      19.299  41.896  27.358  1.00  0.00           H
ATOM   4457 HG23 THR   299      20.270  43.055  28.441  1.00  0.00           H
ATOM   4458  OG1 THR   299      17.323  41.652  29.386  1.00  0.00           O
ATOM   4459  HG1 THR   299      16.793  41.474  28.606  1.00  0.00           H
ATOM   4460  C   THR   299      17.673  44.263  31.066  1.00  0.00           C
ATOM   4461  O   THR   299      17.709  45.393  30.640  1.00  0.00           O
ATOM   4462  N   GLU   300      16.754  43.847  31.888  1.00  0.00           N
ATOM   4463  H   GLU   300      16.718  42.872  32.147  1.00  0.00           H
ATOM   4464  CA  GLU   300      15.541  44.595  32.290  1.00  0.00           C
ATOM   4465  HA  GLU   300      15.510  45.645  32.001  1.00  0.00           H
ATOM   4466  CB  GLU   300      14.242  43.875  31.752  1.00  0.00           C
ATOM   4467  HB2 GLU   300      14.354  42.852  32.110  1.00  0.00           H
ATOM   4468  HB3 GLU   300      13.351  44.388  32.113  1.00  0.00           H
ATOM   4469  CG  GLU   300      14.245  43.811  30.241  1.00  0.00           C
ATOM   4470  HG2 GLU   300      15.258  43.714  29.851  1.00  0.00           H
ATOM   4471  HG3 GLU   300      13.733  42.889  29.967  1.00  0.00           H
ATOM   4472  CD  GLU   300      13.680  45.099  29.583  1.00  0.00           C
ATOM   4473  OE1 GLU   300      14.394  46.167  29.537  1.00  0.00           O
ATOM   4474  OE2 GLU   300      12.514  45.245  29.143  1.00  0.00           O
ATOM   4475  C   GLU   300      15.425  44.679  33.852  1.00  0.00           C
ATOM   4476  O   GLU   300      15.652  43.646  34.482  1.00  0.00           O
ATOM   4477  N   THR   301      15.094  45.831  34.480  1.00  0.00           N
ATOM   4478  H   THR   301      15.200  46.729  34.030  1.00  0.00           H
ATOM   4479  CA  THR   301      14.642  45.862  35.862  1.00  0.00           C
ATOM   4480  HA  THR   301      15.281  45.176  36.418  1.00  0.00           H
ATOM   4481  CB  THR   301      14.848  47.284  36.419  1.00  0.00           C
ATOM   4482  HB  THR   301      14.174  47.943  35.872  1.00  0.00           H
ATOM   4483  CG2 THR   301      14.312  47.563  37.871  1.00  0.00           C
ATOM   4484 HG21 THR   301      14.798  46.925  38.609  1.00  0.00           H
ATOM   4485 HG22 THR   301      14.530  48.581  38.194  1.00  0.00           H
ATOM   4486 HG23 THR   301      13.244  47.368  37.976  1.00  0.00           H
ATOM   4487  OG1 THR   301      16.113  47.777  36.170  1.00  0.00           O
ATOM   4488  HG1 THR   301      16.745  47.361  36.760  1.00  0.00           H
ATOM   4489  C   THR   301      13.146  45.490  35.910  1.00  0.00           C
ATOM   4490  O   THR   301      12.354  45.933  35.089  1.00  0.00           O
ATOM   4491  N   ASP   302      12.802  44.599  36.851  1.00  0.00           N
ATOM   4492  H   ASP   302      13.491  44.040  37.334  1.00  0.00           H
ATOM   4493  CA  ASP   302      11.389  44.458  37.335  1.00  0.00           C
ATOM   4494  HA  ASP   302      10.876  45.411  37.208  1.00  0.00           H
ATOM   4495  CB  ASP   302      10.749  43.346  36.520  1.00  0.00           C
ATOM   4496  HB2 ASP   302       9.789  43.052  36.944  1.00  0.00           H
ATOM   4497  HB3 ASP   302      10.526  43.630  35.491  1.00  0.00           H
ATOM   4498  CG  ASP   302      11.487  42.050  36.567  1.00  0.00           C
ATOM   4499  OD1 ASP   302      11.068  41.224  35.746  1.00  0.00           O
ATOM   4500  OD2 ASP   302      12.398  41.712  37.394  1.00  0.00           O
ATOM   4501  C   ASP   302      11.365  44.198  38.849  1.00  0.00           C
ATOM   4502  O   ASP   302      12.440  43.968  39.432  1.00  0.00           O
ATOM   4503  N   SER   303      10.240  44.414  39.526  1.00  0.00           N
ATOM   4504  H   SER   303       9.422  44.612  38.967  1.00  0.00           H
ATOM   4505  CA  SER   303      10.152  44.443  40.947  1.00  0.00           C
ATOM   4506  HA  SER   303      10.798  45.209  41.377  1.00  0.00           H
ATOM   4507  CB  SER   303       8.792  44.704  41.589  1.00  0.00           C
ATOM   4508  HB2 SER   303       8.723  44.513  42.660  1.00  0.00           H
ATOM   4509  HB3 SER   303       8.427  45.708  41.371  1.00  0.00           H
ATOM   4510  OG  SER   303       7.888  43.726  40.954  1.00  0.00           O
ATOM   4511  HG  SER   303       7.605  43.944  40.063  1.00  0.00           H
ATOM   4512  C   SER   303      10.554  43.173  41.644  1.00  0.00           C
ATOM   4513  O   SER   303      10.945  43.298  42.806  1.00  0.00           O
ATOM   4514  N   SER   304      10.411  42.015  41.033  1.00  0.00           N
ATOM   4515  H   SER   304      10.006  42.074  40.109  1.00  0.00           H
ATOM   4516  CA  SER   304      10.499  40.738  41.730  1.00  0.00           C
ATOM   4517  HA  SER   304      10.622  40.944  42.793  1.00  0.00           H
ATOM   4518  CB  SER   304       9.247  39.881  41.486  1.00  0.00           C
ATOM   4519  HB2 SER   304       8.404  40.403  41.939  1.00  0.00           H
ATOM   4520  HB3 SER   304       8.924  39.789  40.449  1.00  0.00           H
ATOM   4521  OG  SER   304       9.423  38.578  42.025  1.00  0.00           O
ATOM   4522  HG  SER   304       8.673  38.036  41.766  1.00  0.00           H
ATOM   4523  C   SER   304      11.717  40.000  41.138  1.00  0.00           C
ATOM   4524  O   SER   304      12.202  40.253  40.031  1.00  0.00           O
ATOM   4525  N   PHE   305      12.155  39.006  41.909  1.00  0.00           N
ATOM   4526  H   PHE   305      11.548  38.759  42.678  1.00  0.00           H
ATOM   4527  CA  PHE   305      13.149  37.945  41.578  1.00  0.00           C
ATOM   4528  HA  PHE   305      13.276  38.022  40.498  1.00  0.00           H
ATOM   4529  CB  PHE   305      14.474  38.174  42.231  1.00  0.00           C
ATOM   4530  HB2 PHE   305      15.139  37.311  42.193  1.00  0.00           H
ATOM   4531  HB3 PHE   305      14.870  39.073  41.760  1.00  0.00           H
ATOM   4532  CG  PHE   305      14.404  38.627  43.710  1.00  0.00           C
ATOM   4533  CD1 PHE   305      14.314  37.617  44.755  1.00  0.00           C
ATOM   4534  HD1 PHE   305      14.309  36.584  44.437  1.00  0.00           H
ATOM   4535  CE1 PHE   305      14.157  38.026  46.049  1.00  0.00           C
ATOM   4536  HE1 PHE   305      14.052  37.349  46.884  1.00  0.00           H
ATOM   4537  CZ  PHE   305      14.112  39.442  46.379  1.00  0.00           C
ATOM   4538  HZ  PHE   305      14.051  39.718  47.422  1.00  0.00           H
ATOM   4539  CE2 PHE   305      14.325  40.448  45.431  1.00  0.00           C
ATOM   4540  HE2 PHE   305      14.127  41.491  45.632  1.00  0.00           H
ATOM   4541  CD2 PHE   305      14.358  40.030  44.104  1.00  0.00           C
ATOM   4542  HD2 PHE   305      14.370  40.736  43.287  1.00  0.00           H
ATOM   4543  C   PHE   305      12.613  36.585  42.008  1.00  0.00           C
ATOM   4544  O   PHE   305      12.027  36.379  43.091  1.00  0.00           O
ATOM   4545  N   SER   306      12.594  35.699  40.996  1.00  0.00           N
ATOM   4546  H   SER   306      13.238  35.797  40.223  1.00  0.00           H
ATOM   4547  CA  SER   306      11.653  34.582  40.838  1.00  0.00           C
ATOM   4548  HA  SER   306      10.620  34.924  40.894  1.00  0.00           H
ATOM   4549  CB  SER   306      11.829  33.903  39.547  1.00  0.00           C
ATOM   4550  HB2 SER   306      11.614  34.607  38.744  1.00  0.00           H
ATOM   4551  HB3 SER   306      12.884  33.636  39.484  1.00  0.00           H
ATOM   4552  OG  SER   306      11.193  32.670  39.430  1.00  0.00           O
ATOM   4553  HG  SER   306      11.328  32.318  38.546  1.00  0.00           H
ATOM   4554  C   SER   306      11.726  33.577  42.016  1.00  0.00           C
ATOM   4555  O   SER   306      10.755  33.112  42.563  1.00  0.00           O
ATOM   4556  N   VAL   307      12.970  33.098  42.380  1.00  0.00           N
ATOM   4557  H   VAL   307      13.761  33.590  41.989  1.00  0.00           H
ATOM   4558  CA  VAL   307      13.407  32.213  43.506  1.00  0.00           C
ATOM   4559  HA  VAL   307      12.619  32.352  44.247  1.00  0.00           H
ATOM   4560  CB  VAL   307      13.569  30.739  43.083  1.00  0.00           C
ATOM   4561  HB  VAL   307      13.873  30.212  43.988  1.00  0.00           H
ATOM   4562  CG1 VAL   307      12.165  30.116  42.672  1.00  0.00           C
ATOM   4563 HG11 VAL   307      11.618  30.640  41.889  1.00  0.00           H
ATOM   4564 HG12 VAL   307      12.366  29.093  42.353  1.00  0.00           H
ATOM   4565 HG13 VAL   307      11.484  30.000  43.514  1.00  0.00           H
ATOM   4566  CG2 VAL   307      14.550  30.550  41.956  1.00  0.00           C
ATOM   4567 HG21 VAL   307      14.568  29.500  41.667  1.00  0.00           H
ATOM   4568 HG22 VAL   307      14.260  31.068  41.041  1.00  0.00           H
ATOM   4569 HG23 VAL   307      15.554  30.806  42.295  1.00  0.00           H
ATOM   4570  C   VAL   307      14.667  32.689  44.189  1.00  0.00           C
ATOM   4571  O   VAL   307      15.541  33.398  43.630  1.00  0.00           O
ATOM   4572  N   LYS   308      14.957  32.123  45.400  1.00  0.00           N
ATOM   4573  H   LYS   308      14.276  31.551  45.876  1.00  0.00           H
ATOM   4574  CA  LYS   308      16.330  32.201  45.933  1.00  0.00           C
ATOM   4575  HA  LYS   308      17.061  32.523  45.192  1.00  0.00           H
ATOM   4576  CB  LYS   308      16.555  33.125  47.223  1.00  0.00           C
ATOM   4577  HB2 LYS   308      15.875  32.789  48.007  1.00  0.00           H
ATOM   4578  HB3 LYS   308      17.606  33.097  47.509  1.00  0.00           H
ATOM   4579  CG  LYS   308      16.181  34.570  46.882  1.00  0.00           C
ATOM   4580  HG2 LYS   308      16.513  34.911  45.902  1.00  0.00           H
ATOM   4581  HG3 LYS   308      15.109  34.583  46.690  1.00  0.00           H
ATOM   4582  CD  LYS   308      16.590  35.610  47.856  1.00  0.00           C
ATOM   4583  HD2 LYS   308      17.667  35.461  47.937  1.00  0.00           H
ATOM   4584  HD3 LYS   308      16.357  36.618  47.513  1.00  0.00           H
ATOM   4585  CE  LYS   308      16.102  35.300  49.293  1.00  0.00           C
ATOM   4586  HE2 LYS   308      15.028  35.480  49.255  1.00  0.00           H
ATOM   4587  HE3 LYS   308      16.369  34.270  49.529  1.00  0.00           H
ATOM   4588  NZ  LYS   308      16.798  36.110  50.340  1.00  0.00           N
ATOM   4589  HZ1 LYS   308      16.587  35.748  51.259  1.00  0.00           H
ATOM   4590  HZ2 LYS   308      17.785  36.128  50.125  1.00  0.00           H
ATOM   4591  HZ3 LYS   308      16.584  37.080  50.152  1.00  0.00           H
ATOM   4592  C   LYS   308      16.812  30.779  46.356  1.00  0.00           C
ATOM   4593  O   LYS   308      16.039  29.802  46.308  1.00  0.00           O
ATOM   4594  N   GLN   309      18.070  30.666  46.805  1.00  0.00           N
ATOM   4595  H   GLN   309      18.654  31.429  46.496  1.00  0.00           H
ATOM   4596  CA  GLN   309      18.690  29.485  47.384  1.00  0.00           C
ATOM   4597  HA  GLN   309      17.963  28.872  47.918  1.00  0.00           H
ATOM   4598  CB  GLN   309      19.202  28.640  46.284  1.00  0.00           C
ATOM   4599  HB2 GLN   309      18.331  28.352  45.695  1.00  0.00           H
ATOM   4600  HB3 GLN   309      19.887  29.234  45.681  1.00  0.00           H
ATOM   4601  CG  GLN   309      19.878  27.348  46.817  1.00  0.00           C
ATOM   4602  HG2 GLN   309      20.818  27.649  47.279  1.00  0.00           H
ATOM   4603  HG3 GLN   309      19.180  26.841  47.483  1.00  0.00           H
ATOM   4604  CD  GLN   309      20.166  26.267  45.807  1.00  0.00           C
ATOM   4605  OE1 GLN   309      19.754  26.250  44.650  1.00  0.00           O
ATOM   4606  NE2 GLN   309      20.945  25.316  46.170  1.00  0.00           N
ATOM   4607 HE21 GLN   309      21.347  25.399  47.093  1.00  0.00           H
ATOM   4608 HE22 GLN   309      21.202  24.566  45.543  1.00  0.00           H
ATOM   4609  C   GLN   309      19.771  29.923  48.426  1.00  0.00           C
ATOM   4610  O   GLN   309      20.672  30.667  48.074  1.00  0.00           O
ATOM   4611  N   ASP   310      19.744  29.449  49.701  1.00  0.00           N
ATOM   4612  H   ASP   310      18.843  29.060  49.940  1.00  0.00           H
ATOM   4613  CA  ASP   310      20.856  29.500  50.708  1.00  0.00           C
ATOM   4614  HA  ASP   310      21.310  30.491  50.749  1.00  0.00           H
ATOM   4615  CB  ASP   310      20.402  29.241  52.137  1.00  0.00           C
ATOM   4616  HB2 ASP   310      19.853  28.301  52.073  1.00  0.00           H
ATOM   4617  HB3 ASP   310      21.323  29.068  52.693  1.00  0.00           H
ATOM   4618  CG  ASP   310      19.493  30.278  52.701  1.00  0.00           C
ATOM   4619  OD1 ASP   310      18.851  31.152  52.010  1.00  0.00           O
ATOM   4620  OD2 ASP   310      19.283  30.154  53.953  1.00  0.00           O
ATOM   4621  C   ASP   310      21.993  28.567  50.143  1.00  0.00           C
ATOM   4622  O   ASP   310      21.702  27.401  49.815  1.00  0.00           O
ATOM   4623  N   ILE   311      23.199  29.007  50.323  1.00  0.00           N
ATOM   4624  H   ILE   311      23.473  29.905  50.695  1.00  0.00           H
ATOM   4625  CA  ILE   311      24.391  28.264  50.003  1.00  0.00           C
ATOM   4626  HA  ILE   311      24.180  27.268  49.614  1.00  0.00           H
ATOM   4627  CB  ILE   311      25.142  28.939  48.844  1.00  0.00           C
ATOM   4628  HB  ILE   311      25.530  29.884  49.225  1.00  0.00           H
ATOM   4629  CG2 ILE   311      26.421  28.176  48.487  1.00  0.00           C
ATOM   4630 HG21 ILE   311      26.952  27.872  49.388  1.00  0.00           H
ATOM   4631 HG22 ILE   311      26.286  27.308  47.842  1.00  0.00           H
ATOM   4632 HG23 ILE   311      27.044  28.885  47.941  1.00  0.00           H
ATOM   4633  CG1 ILE   311      24.315  29.244  47.546  1.00  0.00           C
ATOM   4634 HG12 ILE   311      23.485  29.909  47.785  1.00  0.00           H
ATOM   4635 HG13 ILE   311      24.857  29.857  46.826  1.00  0.00           H
ATOM   4636  CD1 ILE   311      23.778  28.035  46.744  1.00  0.00           C
ATOM   4637 HD11 ILE   311      22.993  27.560  47.332  1.00  0.00           H
ATOM   4638 HD12 ILE   311      23.299  28.369  45.824  1.00  0.00           H
ATOM   4639 HD13 ILE   311      24.531  27.291  46.485  1.00  0.00           H
ATOM   4640  C   ILE   311      25.325  28.065  51.219  1.00  0.00           C
ATOM   4641  O   ILE   311      25.971  27.031  51.397  1.00  0.00           O
ATOM   4642  N   VAL   312      25.448  29.102  52.018  1.00  0.00           N
ATOM   4643  H   VAL   312      24.816  29.889  51.976  1.00  0.00           H
ATOM   4644  CA  VAL   312      26.419  29.104  53.144  1.00  0.00           C
ATOM   4645  HA  VAL   312      26.512  28.144  53.651  1.00  0.00           H
ATOM   4646  CB  VAL   312      27.755  29.699  52.806  1.00  0.00           C
ATOM   4647  HB  VAL   312      27.669  30.728  52.460  1.00  0.00           H
ATOM   4648  CG1 VAL   312      28.652  29.863  54.040  1.00  0.00           C
ATOM   4649 HG11 VAL   312      28.735  29.037  54.746  1.00  0.00           H
ATOM   4650 HG12 VAL   312      29.673  29.970  53.672  1.00  0.00           H
ATOM   4651 HG13 VAL   312      28.387  30.822  54.486  1.00  0.00           H
ATOM   4652  CG2 VAL   312      28.586  28.841  51.813  1.00  0.00           C
ATOM   4653 HG21 VAL   312      28.078  28.698  50.860  1.00  0.00           H
ATOM   4654 HG22 VAL   312      29.518  29.387  51.667  1.00  0.00           H
ATOM   4655 HG23 VAL   312      28.686  27.849  52.254  1.00  0.00           H
ATOM   4656  C   VAL   312      25.750  30.007  54.241  1.00  0.00           C
ATOM   4657  O   VAL   312      25.211  31.079  53.925  1.00  0.00           O
ATOM   4658  N   ALA   313      25.692  29.537  55.514  1.00  0.00           N
ATOM   4659  H   ALA   313      26.032  28.633  55.809  1.00  0.00           H
ATOM   4660  CA  ALA   313      24.834  30.269  56.465  1.00  0.00           C
ATOM   4661  HA  ALA   313      23.988  30.505  55.820  1.00  0.00           H
ATOM   4662  CB  ALA   313      24.447  29.350  57.589  1.00  0.00           C
ATOM   4663  HB1 ALA   313      25.412  29.052  57.998  1.00  0.00           H
ATOM   4664  HB2 ALA   313      23.759  29.749  58.332  1.00  0.00           H
ATOM   4665  HB3 ALA   313      24.004  28.508  57.056  1.00  0.00           H
ATOM   4666  C   ALA   313      25.345  31.600  56.963  1.00  0.00           C
ATOM   4667  O   ALA   313      26.523  31.829  56.987  1.00  0.00           O
ATOM   4668  N   ILE   314      24.376  32.517  57.208  1.00  0.00           N
ATOM   4669  H   ILE   314      23.492  32.030  57.257  1.00  0.00           H
ATOM   4670  CA  ILE   314      24.513  33.914  57.593  1.00  0.00           C
ATOM   4671  HA  ILE   314      24.997  34.429  56.763  1.00  0.00           H
ATOM   4672  CB  ILE   314      23.123  34.537  57.625  1.00  0.00           C
ATOM   4673  HB  ILE   314      22.678  34.517  56.631  1.00  0.00           H
ATOM   4674  CG2 ILE   314      22.097  33.725  58.474  1.00  0.00           C
ATOM   4675 HG21 ILE   314      22.552  33.527  59.444  1.00  0.00           H
ATOM   4676 HG22 ILE   314      21.263  34.358  58.778  1.00  0.00           H
ATOM   4677 HG23 ILE   314      21.752  32.806  58.000  1.00  0.00           H
ATOM   4678  CG1 ILE   314      23.039  35.936  58.066  1.00  0.00           C
ATOM   4679 HG12 ILE   314      22.949  35.988  59.151  1.00  0.00           H
ATOM   4680 HG13 ILE   314      23.986  36.448  57.903  1.00  0.00           H
ATOM   4681  CD1 ILE   314      21.979  36.768  57.318  1.00  0.00           C
ATOM   4682 HD11 ILE   314      22.217  37.025  56.286  1.00  0.00           H
ATOM   4683 HD12 ILE   314      20.976  36.342  57.317  1.00  0.00           H
ATOM   4684 HD13 ILE   314      21.897  37.718  57.845  1.00  0.00           H
ATOM   4685  C   ILE   314      25.356  34.210  58.886  1.00  0.00           C
ATOM   4686  O   ILE   314      25.788  35.376  59.067  1.00  0.00           O
ATOM   4687  N   THR   315      25.823  33.198  59.607  1.00  0.00           N
ATOM   4688  H   THR   315      25.619  32.301  59.190  1.00  0.00           H
ATOM   4689  CA  THR   315      26.879  33.246  60.556  1.00  0.00           C
ATOM   4690  HA  THR   315      26.823  34.216  61.049  1.00  0.00           H
ATOM   4691  CB  THR   315      26.454  32.411  61.781  1.00  0.00           C
ATOM   4692  HB  THR   315      27.380  32.369  62.353  1.00  0.00           H
ATOM   4693  CG2 THR   315      25.260  32.848  62.604  1.00  0.00           C
ATOM   4694 HG21 THR   315      25.106  33.921  62.482  1.00  0.00           H
ATOM   4695 HG22 THR   315      24.413  32.198  62.385  1.00  0.00           H
ATOM   4696 HG23 THR   315      25.467  32.574  63.638  1.00  0.00           H
ATOM   4697  OG1 THR   315      26.332  31.060  61.353  1.00  0.00           O
ATOM   4698  HG1 THR   315      27.197  30.646  61.385  1.00  0.00           H
ATOM   4699  C   THR   315      28.352  32.956  60.092  1.00  0.00           C
ATOM   4700  O   THR   315      29.214  33.266  60.896  1.00  0.00           O
ATOM   4701  N   ASP   316      28.536  32.364  58.898  1.00  0.00           N
ATOM   4702  H   ASP   316      27.740  32.209  58.295  1.00  0.00           H
ATOM   4703  CA  ASP   316      29.818  31.975  58.479  1.00  0.00           C
ATOM   4704  HA  ASP   316      30.449  31.680  59.318  1.00  0.00           H
ATOM   4705  CB  ASP   316      29.637  30.645  57.694  1.00  0.00           C
ATOM   4706  HB2 ASP   316      28.850  30.746  56.944  1.00  0.00           H
ATOM   4707  HB3 ASP   316      30.594  30.510  57.192  1.00  0.00           H
ATOM   4708  CG  ASP   316      29.297  29.381  58.520  1.00  0.00           C
ATOM   4709  OD1 ASP   316      29.463  29.400  59.751  1.00  0.00           O
ATOM   4710  OD2 ASP   316      28.924  28.334  57.948  1.00  0.00           O
ATOM   4711  C   ASP   316      30.578  33.135  57.752  1.00  0.00           C
ATOM   4712  O   ASP   316      30.355  33.506  56.558  1.00  0.00           O
ATOM   4713  N   TRP   317      31.417  33.864  58.498  1.00  0.00           N
ATOM   4714  H   TRP   317      31.457  33.783  59.504  1.00  0.00           H
ATOM   4715  CA  TRP   317      32.007  35.096  58.019  1.00  0.00           C
ATOM   4716  HA  TRP   317      31.261  35.858  57.792  1.00  0.00           H
ATOM   4717  CB  TRP   317      32.902  35.762  59.198  1.00  0.00           C
ATOM   4718  HB2 TRP   317      33.647  35.062  59.579  1.00  0.00           H
ATOM   4719  HB3 TRP   317      33.456  36.601  58.780  1.00  0.00           H
ATOM   4720  CG  TRP   317      32.168  36.275  60.392  1.00  0.00           C
ATOM   4721  CD1 TRP   317      30.845  36.126  60.715  1.00  0.00           C
ATOM   4722  HD1 TRP   317      30.150  35.660  60.032  1.00  0.00           H
ATOM   4723  NE1 TRP   317      30.609  36.551  62.016  1.00  0.00           N
ATOM   4724  HE1 TRP   317      29.718  36.554  62.492  1.00  0.00           H
ATOM   4725  CE2 TRP   317      31.732  37.162  62.569  1.00  0.00           C
ATOM   4726  CZ2 TRP   317      31.957  37.862  63.745  1.00  0.00           C
ATOM   4727  HZ2 TRP   317      31.213  38.040  64.508  1.00  0.00           H
ATOM   4728  CH2 TRP   317      33.142  38.617  63.805  1.00  0.00           C
ATOM   4729  HH2 TRP   317      33.259  39.336  64.602  1.00  0.00           H
ATOM   4730  CZ3 TRP   317      34.162  38.611  62.754  1.00  0.00           C
ATOM   4731  HZ3 TRP   317      35.122  39.072  62.928  1.00  0.00           H
ATOM   4732  CE3 TRP   317      33.944  37.757  61.618  1.00  0.00           C
ATOM   4733  HE3 TRP   317      34.684  37.746  60.831  1.00  0.00           H
ATOM   4734  CD2 TRP   317      32.723  37.075  61.511  1.00  0.00           C
ATOM   4735  C   TRP   317      32.913  34.791  56.812  1.00  0.00           C
ATOM   4736  O   TRP   317      33.570  33.751  56.536  1.00  0.00           O
ATOM   4737  N   SER   318      32.928  35.728  55.889  1.00  0.00           N
ATOM   4738  H   SER   318      32.487  36.572  56.223  1.00  0.00           H
ATOM   4739  CA  SER   318      33.418  35.538  54.585  1.00  0.00           C
ATOM   4740  HA  SER   318      34.099  34.692  54.498  1.00  0.00           H
ATOM   4741  CB  SER   318      32.240  35.211  53.623  1.00  0.00           C
ATOM   4742  HB2 SER   318      31.706  34.347  54.016  1.00  0.00           H
ATOM   4743  HB3 SER   318      31.543  36.046  53.685  1.00  0.00           H
ATOM   4744  OG  SER   318      32.528  35.021  52.246  1.00  0.00           O
ATOM   4745  HG  SER   318      33.336  34.506  52.183  1.00  0.00           H
ATOM   4746  C   SER   318      34.281  36.708  54.055  1.00  0.00           C
ATOM   4747  O   SER   318      34.413  37.697  54.716  1.00  0.00           O
ATOM   4748  N   GLY   319      34.867  36.577  52.830  1.00  0.00           N
ATOM   4749  H   GLY   319      34.672  35.717  52.340  1.00  0.00           H
ATOM   4750  CA  GLY   319      35.495  37.691  52.165  1.00  0.00           C
ATOM   4751  HA2 GLY   319      35.128  38.684  52.425  1.00  0.00           H
ATOM   4752  HA3 GLY   319      36.562  37.644  52.383  1.00  0.00           H
ATOM   4753  C   GLY   319      35.283  37.663  50.657  1.00  0.00           C
ATOM   4754  O   GLY   319      34.273  38.207  50.205  1.00  0.00           O
ATOM   4755  N   TYR   320      36.250  37.181  49.885  1.00  0.00           N
ATOM   4756  H   TYR   320      37.042  36.764  50.353  1.00  0.00           H
ATOM   4757  CA  TYR   320      36.240  37.141  48.425  1.00  0.00           C
ATOM   4758  HA  TYR   320      35.995  38.135  48.047  1.00  0.00           H
ATOM   4759  CB  TYR   320      37.615  36.751  47.878  1.00  0.00           C
ATOM   4760  HB2 TYR   320      38.104  36.055  48.560  1.00  0.00           H
ATOM   4761  HB3 TYR   320      37.681  36.256  46.909  1.00  0.00           H
ATOM   4762  CG  TYR   320      38.661  37.851  47.764  1.00  0.00           C
ATOM   4763  CD1 TYR   320      39.179  38.563  48.907  1.00  0.00           C
ATOM   4764  HD1 TYR   320      38.987  38.161  49.891  1.00  0.00           H
ATOM   4765  CE1 TYR   320      40.065  39.630  48.724  1.00  0.00           C
ATOM   4766  HE1 TYR   320      40.450  40.202  49.556  1.00  0.00           H
ATOM   4767  CZ  TYR   320      40.370  40.062  47.384  1.00  0.00           C
ATOM   4768  OH  TYR   320      41.021  41.218  47.127  1.00  0.00           O
ATOM   4769  HH  TYR   320      40.834  41.620  46.275  1.00  0.00           H
ATOM   4770  CE2 TYR   320      39.721  39.476  46.315  1.00  0.00           C
ATOM   4771  HE2 TYR   320      39.877  39.948  45.356  1.00  0.00           H
ATOM   4772  CD2 TYR   320      38.814  38.407  46.478  1.00  0.00           C
ATOM   4773  HD2 TYR   320      38.286  37.990  45.633  1.00  0.00           H
ATOM   4774  C   TYR   320      35.231  36.083  47.918  1.00  0.00           C
ATOM   4775  O   TYR   320      35.042  35.053  48.541  1.00  0.00           O
ATOM   4776  N   SER   321      34.655  36.299  46.768  1.00  0.00           N
ATOM   4777  H   SER   321      34.737  37.205  46.330  1.00  0.00           H
ATOM   4778  CA  SER   321      34.018  35.204  45.973  1.00  0.00           C
ATOM   4779  HA  SER   321      34.440  34.232  46.229  1.00  0.00           H
ATOM   4780  CB  SER   321      32.558  35.006  46.280  1.00  0.00           C
ATOM   4781  HB2 SER   321      32.142  34.218  45.652  1.00  0.00           H
ATOM   4782  HB3 SER   321      32.413  34.706  47.317  1.00  0.00           H
ATOM   4783  OG  SER   321      31.776  36.157  45.937  1.00  0.00           O
ATOM   4784  HG  SER   321      31.813  36.892  46.555  1.00  0.00           H
ATOM   4785  C   SER   321      34.211  35.481  44.556  1.00  0.00           C
ATOM   4786  O   SER   321      34.436  36.618  44.230  1.00  0.00           O
ATOM   4787  N   GLY   322      34.135  34.390  43.775  1.00  0.00           N
ATOM   4788  H   GLY   322      33.930  33.519  44.245  1.00  0.00           H
ATOM   4789  CA  GLY   322      34.359  34.406  42.319  1.00  0.00           C
ATOM   4790  HA2 GLY   322      33.824  35.237  41.859  1.00  0.00           H
ATOM   4791  HA3 GLY   322      35.406  34.706  42.280  1.00  0.00           H
ATOM   4792  C   GLY   322      33.990  33.068  41.651  1.00  0.00           C
ATOM   4793  O   GLY   322      33.410  32.155  42.200  1.00  0.00           O
ATOM   4794  N   SER   323      34.479  32.889  40.353  1.00  0.00           N
ATOM   4795  H   SER   323      35.207  33.489  39.993  1.00  0.00           H
ATOM   4796  CA  SER   323      33.921  31.995  39.355  1.00  0.00           C
ATOM   4797  HA  SER   323      33.276  31.217  39.763  1.00  0.00           H
ATOM   4798  CB  SER   323      32.931  32.750  38.447  1.00  0.00           C
ATOM   4799  HB2 SER   323      32.417  32.048  37.793  1.00  0.00           H
ATOM   4800  HB3 SER   323      32.253  33.256  39.134  1.00  0.00           H
ATOM   4801  OG  SER   323      33.428  33.802  37.670  1.00  0.00           O
ATOM   4802  HG  SER   323      34.074  33.412  37.077  1.00  0.00           H
ATOM   4803  C   SER   323      34.987  31.322  38.532  1.00  0.00           C
ATOM   4804  O   SER   323      36.097  31.818  38.283  1.00  0.00           O
ATOM   4805  N   PHE   324      34.568  30.144  38.049  1.00  0.00           N
ATOM   4806  H   PHE   324      33.599  29.894  38.179  1.00  0.00           H
ATOM   4807  CA  PHE   324      35.314  29.340  37.088  1.00  0.00           C
ATOM   4808  HA  PHE   324      35.863  29.930  36.354  1.00  0.00           H
ATOM   4809  CB  PHE   324      36.314  28.360  37.802  1.00  0.00           C
ATOM   4810  HB2 PHE   324      36.968  27.863  37.085  1.00  0.00           H
ATOM   4811  HB3 PHE   324      36.792  28.967  38.571  1.00  0.00           H
ATOM   4812  CG  PHE   324      35.814  27.250  38.679  1.00  0.00           C
ATOM   4813  CD1 PHE   324      34.950  27.501  39.775  1.00  0.00           C
ATOM   4814  HD1 PHE   324      34.883  28.551  40.022  1.00  0.00           H
ATOM   4815  CE1 PHE   324      34.508  26.440  40.574  1.00  0.00           C
ATOM   4816  HE1 PHE   324      33.916  26.687  41.443  1.00  0.00           H
ATOM   4817  CZ  PHE   324      34.895  25.100  40.298  1.00  0.00           C
ATOM   4818  HZ  PHE   324      34.471  24.304  40.892  1.00  0.00           H
ATOM   4819  CE2 PHE   324      35.723  24.827  39.223  1.00  0.00           C
ATOM   4820  HE2 PHE   324      35.940  23.790  39.014  1.00  0.00           H
ATOM   4821  CD2 PHE   324      36.238  25.939  38.475  1.00  0.00           C
ATOM   4822  HD2 PHE   324      36.868  25.769  37.614  1.00  0.00           H
ATOM   4823  C   PHE   324      34.304  28.484  36.327  1.00  0.00           C
ATOM   4824  O   PHE   324      33.154  28.527  36.604  1.00  0.00           O
ATOM   4825  N   VAL   325      34.737  27.516  35.604  1.00  0.00           N
ATOM   4826  H   VAL   325      35.733  27.556  35.446  1.00  0.00           H
ATOM   4827  CA  VAL   325      33.899  26.440  34.984  1.00  0.00           C
ATOM   4828  HA  VAL   325      32.984  26.439  35.574  1.00  0.00           H
ATOM   4829  CB  VAL   325      33.417  26.722  33.538  1.00  0.00           C
ATOM   4830  HB  VAL   325      32.735  25.943  33.198  1.00  0.00           H
ATOM   4831  CG1 VAL   325      32.653  28.035  33.401  1.00  0.00           C
ATOM   4832 HG11 VAL   325      32.503  28.122  32.325  1.00  0.00           H
ATOM   4833 HG12 VAL   325      31.793  28.055  34.071  1.00  0.00           H
ATOM   4834 HG13 VAL   325      33.326  28.802  33.781  1.00  0.00           H
ATOM   4835  CG2 VAL   325      34.605  26.770  32.595  1.00  0.00           C
ATOM   4836 HG21 VAL   325      34.298  26.878  31.555  1.00  0.00           H
ATOM   4837 HG22 VAL   325      35.291  27.574  32.861  1.00  0.00           H
ATOM   4838 HG23 VAL   325      35.148  25.825  32.588  1.00  0.00           H
ATOM   4839  C   VAL   325      34.573  25.073  34.994  1.00  0.00           C
ATOM   4840  O   VAL   325      35.791  24.889  34.965  1.00  0.00           O
ATOM   4841  N   GLN   326      33.697  24.041  35.058  1.00  0.00           N
ATOM   4842  H   GLN   326      32.720  24.297  35.065  1.00  0.00           H
ATOM   4843  CA  GLN   326      34.047  22.730  34.649  1.00  0.00           C
ATOM   4844  HA  GLN   326      35.075  22.687  35.008  1.00  0.00           H
ATOM   4845  CB  GLN   326      33.207  21.527  35.265  1.00  0.00           C
ATOM   4846  HB2 GLN   326      32.152  21.554  34.996  1.00  0.00           H
ATOM   4847  HB3 GLN   326      33.664  20.648  34.811  1.00  0.00           H
ATOM   4848  CG  GLN   326      33.495  21.238  36.766  1.00  0.00           C
ATOM   4849  HG2 GLN   326      34.576  21.121  36.854  1.00  0.00           H
ATOM   4850  HG3 GLN   326      33.165  22.117  37.320  1.00  0.00           H
ATOM   4851  CD  GLN   326      32.738  20.076  37.333  1.00  0.00           C
ATOM   4852  OE1 GLN   326      31.910  19.479  36.643  1.00  0.00           O
ATOM   4853  NE2 GLN   326      32.891  19.804  38.594  1.00  0.00           N
ATOM   4854 HE21 GLN   326      33.634  20.277  39.090  1.00  0.00           H
ATOM   4855 HE22 GLN   326      32.780  18.873  38.968  1.00  0.00           H
ATOM   4856  C   GLN   326      34.121  22.742  33.074  1.00  0.00           C
ATOM   4857  O   GLN   326      33.043  22.966  32.487  1.00  0.00           O
ATOM   4858  N   HID   327      35.281  22.647  32.432  1.00  0.00           N
ATOM   4859  H   HID   327      36.001  22.351  33.077  1.00  0.00           H
ATOM   4860  CA  HID   327      35.418  22.634  30.984  1.00  0.00           C
ATOM   4861  HA  HID   327      34.847  23.476  30.592  1.00  0.00           H
ATOM   4862  CB  HID   327      36.908  22.832  30.554  1.00  0.00           C
ATOM   4863  HB2 HID   327      37.477  22.099  31.125  1.00  0.00           H
ATOM   4864  HB3 HID   327      36.966  22.739  29.469  1.00  0.00           H
ATOM   4865  CG  HID   327      37.320  24.076  31.176  1.00  0.00           C
ATOM   4866  ND1 HID   327      37.053  25.294  30.672  1.00  0.00           N
ATOM   4867  HD1 HID   327      36.745  25.508  29.734  1.00  0.00           H
ATOM   4868  CE1 HID   327      37.770  26.211  31.375  1.00  0.00           C
ATOM   4869  HE1 HID   327      37.655  27.283  31.317  1.00  0.00           H
ATOM   4870  NE2 HID   327      38.263  25.637  32.469  1.00  0.00           N
ATOM   4871  CD2 HID   327      38.138  24.246  32.229  1.00  0.00           C
ATOM   4872  HD2 HID   327      38.611  23.439  32.767  1.00  0.00           H
ATOM   4873  C   HID   327      34.927  21.249  30.423  1.00  0.00           C
ATOM   4874  O   HID   327      35.055  20.253  31.105  1.00  0.00           O
ATOM   4875  N   PRO   328      34.459  21.114  29.155  1.00  0.00           N
ATOM   4876  CD  PRO   328      34.220  22.138  28.138  1.00  0.00           C
ATOM   4877  HD2 PRO   328      35.116  22.429  27.589  1.00  0.00           H
ATOM   4878  HD3 PRO   328      33.774  23.050  28.535  1.00  0.00           H
ATOM   4879  CG  PRO   328      33.160  21.568  27.130  1.00  0.00           C
ATOM   4880  HG2 PRO   328      33.318  22.044  26.163  1.00  0.00           H
ATOM   4881  HG3 PRO   328      32.150  21.689  27.522  1.00  0.00           H
ATOM   4882  CB  PRO   328      33.414  20.042  27.212  1.00  0.00           C
ATOM   4883  HB2 PRO   328      34.170  19.790  26.467  1.00  0.00           H
ATOM   4884  HB3 PRO   328      32.518  19.467  26.976  1.00  0.00           H
ATOM   4885  CA  PRO   328      33.934  19.815  28.676  1.00  0.00           C
ATOM   4886  HA  PRO   328      33.095  19.462  29.276  1.00  0.00           H
ATOM   4887  C   PRO   328      34.899  18.695  28.679  1.00  0.00           C
ATOM   4888  O   PRO   328      34.498  17.494  28.787  1.00  0.00           O
ATOM   4889  N   GLU   329      36.211  19.041  28.592  1.00  0.00           N
ATOM   4890  H   GLU   329      36.432  20.024  28.644  1.00  0.00           H
ATOM   4891  CA  GLU   329      37.429  18.142  28.554  1.00  0.00           C
ATOM   4892  HA  GLU   329      37.315  17.462  27.709  1.00  0.00           H
ATOM   4893  CB  GLU   329      38.726  18.911  28.401  1.00  0.00           C
ATOM   4894  HB2 GLU   329      39.003  19.319  29.374  1.00  0.00           H
ATOM   4895  HB3 GLU   329      39.484  18.281  27.935  1.00  0.00           H
ATOM   4896  CG  GLU   329      38.652  20.047  27.364  1.00  0.00           C
ATOM   4897  HG2 GLU   329      37.837  20.708  27.658  1.00  0.00           H
ATOM   4898  HG3 GLU   329      39.474  20.711  27.629  1.00  0.00           H
ATOM   4899  CD  GLU   329      38.746  19.716  25.862  1.00  0.00           C
ATOM   4900  OE1 GLU   329      38.044  18.872  25.384  1.00  0.00           O
ATOM   4901  OE2 GLU   329      39.476  20.352  25.098  1.00  0.00           O
ATOM   4902  C   GLU   329      37.356  17.278  29.805  1.00  0.00           C
ATOM   4903  O   GLU   329      37.779  16.134  29.749  1.00  0.00           O
ATOM   4904  N   LEU   330      36.779  17.793  30.936  1.00  0.00           N
ATOM   4905  H   LEU   330      36.444  18.745  30.948  1.00  0.00           H
ATOM   4906  CA  LEU   330      36.790  17.086  32.229  1.00  0.00           C
ATOM   4907  HA  LEU   330      37.648  16.419  32.138  1.00  0.00           H
ATOM   4908  CB  LEU   330      36.827  18.082  33.330  1.00  0.00           C
ATOM   4909  HB2 LEU   330      35.844  18.539  33.442  1.00  0.00           H
ATOM   4910  HB3 LEU   330      37.080  17.635  34.291  1.00  0.00           H
ATOM   4911  CG  LEU   330      37.895  19.212  33.288  1.00  0.00           C
ATOM   4912  HG  LEU   330      38.016  19.670  32.306  1.00  0.00           H
ATOM   4913  CD1 LEU   330      37.692  20.302  34.271  1.00  0.00           C
ATOM   4914 HD11 LEU   330      37.705  19.897  35.283  1.00  0.00           H
ATOM   4915 HD12 LEU   330      38.525  20.974  34.066  1.00  0.00           H
ATOM   4916 HD13 LEU   330      36.739  20.829  34.220  1.00  0.00           H
ATOM   4917  CD2 LEU   330      39.234  18.540  33.540  1.00  0.00           C
ATOM   4918 HD21 LEU   330      40.125  19.108  33.270  1.00  0.00           H
ATOM   4919 HD22 LEU   330      39.428  18.102  34.520  1.00  0.00           H
ATOM   4920 HD23 LEU   330      39.372  17.771  32.782  1.00  0.00           H
ATOM   4921  C   LEU   330      35.531  16.232  32.480  1.00  0.00           C
ATOM   4922  O   LEU   330      35.472  15.490  33.496  1.00  0.00           O
ATOM   4923  N   THR   331      34.511  16.367  31.617  1.00  0.00           N
ATOM   4924  H   THR   331      34.639  17.043  30.878  1.00  0.00           H
ATOM   4925  CA  THR   331      33.120  15.886  31.873  1.00  0.00           C
ATOM   4926  HA  THR   331      33.064  15.317  32.800  1.00  0.00           H
ATOM   4927  CB  THR   331      32.308  17.125  32.293  1.00  0.00           C
ATOM   4928  HB  THR   331      31.339  16.779  32.654  1.00  0.00           H
ATOM   4929  CG2 THR   331      32.906  18.126  33.335  1.00  0.00           C
ATOM   4930 HG21 THR   331      33.697  18.743  32.908  1.00  0.00           H
ATOM   4931 HG22 THR   331      32.179  18.910  33.549  1.00  0.00           H
ATOM   4932 HG23 THR   331      33.215  17.646  34.263  1.00  0.00           H
ATOM   4933  OG1 THR   331      31.981  17.856  31.137  1.00  0.00           O
ATOM   4934  HG1 THR   331      31.624  18.737  31.275  1.00  0.00           H
ATOM   4935  C   THR   331      32.436  15.126  30.760  1.00  0.00           C
ATOM   4936  O   THR   331      31.302  14.679  30.948  1.00  0.00           O
ATOM   4937  N   GLY   332      32.870  15.126  29.499  1.00  0.00           N
ATOM   4938  H   GLY   332      33.738  15.604  29.305  1.00  0.00           H
ATOM   4939  CA  GLY   332      32.113  14.582  28.361  1.00  0.00           C
ATOM   4940  HA2 GLY   332      32.720  14.804  27.483  1.00  0.00           H
ATOM   4941  HA3 GLY   332      31.922  13.527  28.558  1.00  0.00           H
ATOM   4942  C   GLY   332      30.696  15.188  28.080  1.00  0.00           C
ATOM   4943  O   GLY   332      30.068  14.766  27.093  1.00  0.00           O
ATOM   4944  N   LEU   333      30.282  16.235  28.851  1.00  0.00           N
ATOM   4945  H   LEU   333      30.899  16.603  29.561  1.00  0.00           H
ATOM   4946  CA  LEU   333      29.011  16.867  28.560  1.00  0.00           C
ATOM   4947  HA  LEU   333      28.187  16.170  28.408  1.00  0.00           H
ATOM   4948  CB  LEU   333      28.711  17.785  29.838  1.00  0.00           C
ATOM   4949  HB2 LEU   333      29.560  18.460  29.943  1.00  0.00           H
ATOM   4950  HB3 LEU   333      27.856  18.449  29.701  1.00  0.00           H
ATOM   4951  CG  LEU   333      28.639  17.129  31.211  1.00  0.00           C
ATOM   4952  HG  LEU   333      29.467  16.421  31.257  1.00  0.00           H
ATOM   4953  CD1 LEU   333      28.631  18.107  32.362  1.00  0.00           C
ATOM   4954 HD11 LEU   333      29.273  17.799  33.188  1.00  0.00           H
ATOM   4955 HD12 LEU   333      29.173  19.041  32.214  1.00  0.00           H
ATOM   4956 HD13 LEU   333      27.600  18.413  32.542  1.00  0.00           H
ATOM   4957  CD2 LEU   333      27.403  16.183  31.409  1.00  0.00           C
ATOM   4958 HD21 LEU   333      26.412  16.588  31.208  1.00  0.00           H
ATOM   4959 HD22 LEU   333      27.629  15.388  30.698  1.00  0.00           H
ATOM   4960 HD23 LEU   333      27.501  15.761  32.408  1.00  0.00           H
ATOM   4961  C   LEU   333      29.032  17.793  27.368  1.00  0.00           C
ATOM   4962  O   LEU   333      30.016  18.465  27.146  1.00  0.00           O
ATOM   4963  N   ASP   334      27.932  17.997  26.693  1.00  0.00           N
ATOM   4964  H   ASP   334      27.113  17.498  27.008  1.00  0.00           H
ATOM   4965  CA  ASP   334      27.840  18.922  25.574  1.00  0.00           C
ATOM   4966  HA  ASP   334      28.628  18.757  24.840  1.00  0.00           H
ATOM   4967  CB  ASP   334      26.673  18.494  24.807  1.00  0.00           C
ATOM   4968  HB2 ASP   334      26.707  18.962  23.824  1.00  0.00           H
ATOM   4969  HB3 ASP   334      26.664  17.431  24.564  1.00  0.00           H
ATOM   4970  CG  ASP   334      25.235  18.805  25.373  1.00  0.00           C
ATOM   4971  OD1 ASP   334      24.260  18.402  24.740  1.00  0.00           O
ATOM   4972  OD2 ASP   334      25.114  19.422  26.459  1.00  0.00           O
ATOM   4973  C   ASP   334      27.856  20.448  25.948  1.00  0.00           C
ATOM   4974  O   ASP   334      27.497  21.310  25.115  1.00  0.00           O
ATOM   4975  N   CYX   335      28.172  20.794  27.205  1.00  0.00           N
ATOM   4976  H   CYX   335      28.662  20.091  27.737  1.00  0.00           H
ATOM   4977  CA  CYX   335      28.079  22.081  27.723  1.00  0.00           C
ATOM   4978  HA  CYX   335      28.157  22.788  26.897  1.00  0.00           H
ATOM   4979  CB  CYX   335      26.668  22.199  28.361  1.00  0.00           C
ATOM   4980  HB2 CYX   335      26.520  23.242  28.640  1.00  0.00           H
ATOM   4981  HB3 CYX   335      25.907  22.068  27.592  1.00  0.00           H
ATOM   4982  SG  CYX   335      26.272  20.975  29.689  1.00  0.00           S
ATOM   4983  C   CYX   335      29.087  22.398  28.823  1.00  0.00           C
ATOM   4984  O   CYX   335      29.943  21.627  29.210  1.00  0.00           O
ATOM   4985  N   ILE   336      29.121  23.686  29.224  1.00  0.00           N
ATOM   4986  H   ILE   336      28.503  24.413  28.892  1.00  0.00           H
ATOM   4987  CA  ILE   336      30.053  24.209  30.195  1.00  0.00           C
ATOM   4988  HA  ILE   336      30.782  23.487  30.561  1.00  0.00           H
ATOM   4989  CB  ILE   336      30.734  25.550  29.706  1.00  0.00           C
ATOM   4990  HB  ILE   336      29.918  26.257  29.569  1.00  0.00           H
ATOM   4991  CG2 ILE   336      31.703  26.081  30.777  1.00  0.00           C
ATOM   4992 HG21 ILE   336      32.154  27.027  30.478  1.00  0.00           H
ATOM   4993 HG22 ILE   336      31.104  26.490  31.590  1.00  0.00           H
ATOM   4994 HG23 ILE   336      32.415  25.358  31.174  1.00  0.00           H
ATOM   4995  CG1 ILE   336      31.463  25.334  28.391  1.00  0.00           C
ATOM   4996 HG12 ILE   336      32.445  24.957  28.676  1.00  0.00           H
ATOM   4997 HG13 ILE   336      30.836  24.762  27.706  1.00  0.00           H
ATOM   4998  CD1 ILE   336      31.565  26.695  27.762  1.00  0.00           C
ATOM   4999 HD11 ILE   336      32.533  27.145  27.981  1.00  0.00           H
ATOM   5000 HD12 ILE   336      31.655  26.518  26.690  1.00  0.00           H
ATOM   5001 HD13 ILE   336      30.754  27.393  27.971  1.00  0.00           H
ATOM   5002  C   ILE   336      29.216  24.514  31.505  1.00  0.00           C
ATOM   5003  O   ILE   336      28.119  25.026  31.576  1.00  0.00           O
ATOM   5004  N   ARG   337      29.791  23.950  32.586  1.00  0.00           N
ATOM   5005  H   ARG   337      30.657  23.447  32.460  1.00  0.00           H
ATOM   5006  CA  ARG   337      29.145  24.033  33.896  1.00  0.00           C
ATOM   5007  HA  ARG   337      28.069  24.132  33.750  1.00  0.00           H
ATOM   5008  CB  ARG   337      29.398  22.795  34.780  1.00  0.00           C
ATOM   5009  HB2 ARG   337      29.096  22.020  34.074  1.00  0.00           H
ATOM   5010  HB3 ARG   337      30.473  22.713  34.941  1.00  0.00           H
ATOM   5011  CG  ARG   337      28.633  22.598  36.029  1.00  0.00           C
ATOM   5012  HG2 ARG   337      28.811  23.439  36.699  1.00  0.00           H
ATOM   5013  HG3 ARG   337      27.597  22.576  35.692  1.00  0.00           H
ATOM   5014  CD  ARG   337      29.114  21.258  36.622  1.00  0.00           C
ATOM   5015  HD2 ARG   337      29.242  20.430  35.924  1.00  0.00           H
ATOM   5016  HD3 ARG   337      30.126  21.268  37.027  1.00  0.00           H
ATOM   5017  NE  ARG   337      28.184  20.832  37.644  1.00  0.00           N
ATOM   5018  HE  ARG   337      27.256  21.227  37.610  1.00  0.00           H
ATOM   5019  CZ  ARG   337      28.444  19.805  38.454  1.00  0.00           C
ATOM   5020  NH1 ARG   337      29.484  19.088  38.574  1.00  0.00           N
ATOM   5021 HH11 ARG   337      30.301  19.185  37.988  1.00  0.00           H
ATOM   5022 HH12 ARG   337      29.459  18.307  39.214  1.00  0.00           H
ATOM   5023  NH2 ARG   337      27.518  19.561  39.357  1.00  0.00           N
ATOM   5024 HH21 ARG   337      26.819  20.290  39.379  1.00  0.00           H
ATOM   5025 HH22 ARG   337      27.677  18.899  40.103  1.00  0.00           H
ATOM   5026  C   ARG   337      29.645  25.304  34.660  1.00  0.00           C
ATOM   5027  O   ARG   337      30.844  25.416  34.991  1.00  0.00           O
ATOM   5028  N   PRO   338      28.758  26.218  35.078  1.00  0.00           N
ATOM   5029  CD  PRO   338      27.356  26.273  34.777  1.00  0.00           C
ATOM   5030  HD2 PRO   338      26.879  25.319  35.003  1.00  0.00           H
ATOM   5031  HD3 PRO   338      27.299  26.488  33.710  1.00  0.00           H
ATOM   5032  CG  PRO   338      26.749  27.407  35.584  1.00  0.00           C
ATOM   5033  HG2 PRO   338      26.467  27.040  36.571  1.00  0.00           H
ATOM   5034  HG3 PRO   338      25.945  27.904  35.041  1.00  0.00           H
ATOM   5035  CB  PRO   338      27.995  28.323  35.702  1.00  0.00           C
ATOM   5036  HB2 PRO   338      27.996  29.032  36.530  1.00  0.00           H
ATOM   5037  HB3 PRO   338      27.993  28.873  34.761  1.00  0.00           H
ATOM   5038  CA  PRO   338      29.181  27.317  35.848  1.00  0.00           C
ATOM   5039  HA  PRO   338      30.093  27.754  35.444  1.00  0.00           H
ATOM   5040  C   PRO   338      29.307  26.780  37.229  1.00  0.00           C
ATOM   5041  O   PRO   338      28.511  25.971  37.746  1.00  0.00           O
ATOM   5042  N   CYX   339      30.318  27.287  37.944  1.00  0.00           N
ATOM   5043  H   CYX   339      30.924  27.929  37.455  1.00  0.00           H
ATOM   5044  CA  CYX   339      30.748  26.929  39.231  1.00  0.00           C
ATOM   5045  HA  CYX   339      29.994  26.423  39.837  1.00  0.00           H
ATOM   5046  CB  CYX   339      31.843  25.926  39.035  1.00  0.00           C
ATOM   5047  HB2 CYX   339      32.630  26.325  38.396  1.00  0.00           H
[truncated: 55,806 more chars]
