# Supplementary material for: Worth the Weight: Sub-Pocket EXplorer (SubPEx), a Weighted Ensemble Method to Enhance Binding-Pocket Conformational Sampling
Source: J Chem Theory Comput. 2023 Aug 16;19(17):5677–89. doi: 10.1021/acs.jctc.3c00478 (PMC10500992; doi:10.1021/acs.jctc.3c00478)
Supplement: Supplementary file 2 — ct3c00478_si_002.zip [file ct3c00478_si_002.zip › clustered_structures/NA/subpex/rep.c21.aligned.pdb]

HELIX    1   1 SER     23  SER     28  1                                   6
HELIX    2   2 LYS     61  SER     63  1                                   3
HELIX    3   3 PRO    328  THR    331  1                                   4
SHEET    1   1 1 GLY    14  LYS    20  0
SHEET    2   2 1 PHE    39  CYX    42  0
SHEET    3   3 1 CYX    47  THR    53  0
SHEET    4   4 1 THR    75  PRO    80  0
SHEET    5   5 1 ARG    91  VAL    95  0
SHEET    6   6 1 SER    98  HIE   103  0
SHEET    7   7 1 TRP   108  SER   114  0
SHEET    8   8 1 VAL   121  TYR   126  0
SHEET    9   9 1 ILE   129  LYS   135  0
SHEET   10  10 1 ALA   150  VAL   152  0
SHEET   11  11 1 SER   155  ASP   162  0
SHEET   12  12 1 SER   170  GLU   177  0
SHEET   13  13 1 LYS   180  GLU   186  0
SHEET   14  14 1 SER   198  ASN   202  0
SHEET   15  15 1 GLU   205  VAL   209  0
SHEET   16  16 1 PRO   220  PHE   224  0
SHEET   17  17 1 TYR   230  TYR   234  0
SHEET   18  18 1 PHE   267  TYR   271  0
SHEET   19  19 1 GLY   274  THR   280  0
SHEET   20  20 1 PHE   289  ASP   294  0
SHEET   21  21 1 VAL   307  VAL   312  0
SHEET   22  22 1 SER   321  GLN   326  0
SHEET   23  23 1 ARG   337  GLY   347  0
SHEET   24  24 1 THR   356  VAL   366  0
CRYST1   83.010   71.145   83.963  90.00  90.00  90.00               1
ATOM      1  N   VAL     1      46.610  20.222  21.511  1.00  0.00           N
ATOM      2  H1  VAL     1      46.656  21.040  20.921  1.00  0.00           H
ATOM      3  H2  VAL     1      47.140  20.340  22.363  1.00  0.00           H
ATOM      4  H3  VAL     1      46.986  19.425  21.017  1.00  0.00           H
ATOM      5  CA  VAL     1      45.146  20.048  21.763  1.00  0.00           C
ATOM      6  HA  VAL     1      44.527  19.702  20.935  1.00  0.00           H
ATOM      7  CB  VAL     1      44.978  18.877  22.783  1.00  0.00           C
ATOM      8  HB  VAL     1      45.719  18.935  23.581  1.00  0.00           H
ATOM      9  CG1 VAL     1      43.478  18.964  23.334  1.00  0.00           C
ATOM     10 HG11 VAL     1      43.181  19.849  23.898  1.00  0.00           H
ATOM     11 HG12 VAL     1      42.778  19.005  22.499  1.00  0.00           H
ATOM     12 HG13 VAL     1      43.261  18.074  23.924  1.00  0.00           H
ATOM     13  CG2 VAL     1      45.023  17.556  21.992  1.00  0.00           C
ATOM     14 HG21 VAL     1      44.635  16.753  22.620  1.00  0.00           H
ATOM     15 HG22 VAL     1      44.345  17.647  21.143  1.00  0.00           H
ATOM     16 HG23 VAL     1      46.063  17.303  21.784  1.00  0.00           H
ATOM     17  C   VAL     1      44.587  21.318  22.317  1.00  0.00           C
ATOM     18  O   VAL     1      45.059  21.871  23.268  1.00  0.00           O
ATOM     19  N   LYS     2      43.471  21.746  21.668  1.00  0.00           N
ATOM     20  H   LYS     2      43.141  21.230  20.864  1.00  0.00           H
ATOM     21  CA  LYS     2      42.763  23.051  21.946  1.00  0.00           C
ATOM     22  HA  LYS     2      43.462  23.674  22.504  1.00  0.00           H
ATOM     23  CB  LYS     2      42.488  23.626  20.489  1.00  0.00           C
ATOM     24  HB2 LYS     2      41.986  22.885  19.865  1.00  0.00           H
ATOM     25  HB3 LYS     2      41.793  24.461  20.570  1.00  0.00           H
ATOM     26  CG  LYS     2      43.828  24.011  19.823  1.00  0.00           C
ATOM     27  HG2 LYS     2      44.338  24.694  20.502  1.00  0.00           H
ATOM     28  HG3 LYS     2      44.445  23.131  19.642  1.00  0.00           H
ATOM     29  CD  LYS     2      43.584  24.481  18.419  1.00  0.00           C
ATOM     30  HD2 LYS     2      42.752  23.914  18.003  1.00  0.00           H
ATOM     31  HD3 LYS     2      43.242  25.512  18.329  1.00  0.00           H
ATOM     32  CE  LYS     2      44.760  24.431  17.432  1.00  0.00           C
ATOM     33  HE2 LYS     2      45.686  24.745  17.913  1.00  0.00           H
ATOM     34  HE3 LYS     2      45.066  23.436  17.110  1.00  0.00           H
ATOM     35  NZ  LYS     2      44.525  25.326  16.285  1.00  0.00           N
ATOM     36  HZ1 LYS     2      45.326  25.395  15.674  1.00  0.00           H
ATOM     37  HZ2 LYS     2      43.833  24.865  15.713  1.00  0.00           H
ATOM     38  HZ3 LYS     2      44.105  26.200  16.567  1.00  0.00           H
ATOM     39  C   LYS     2      41.530  22.870  22.859  1.00  0.00           C
ATOM     40  O   LYS     2      40.712  22.041  22.686  1.00  0.00           O
ATOM     41  N   LEU     3      41.548  23.670  23.902  1.00  0.00           N
ATOM     42  H   LEU     3      42.320  24.274  24.145  1.00  0.00           H
ATOM     43  CA  LEU     3      40.303  23.796  24.681  1.00  0.00           C
ATOM     44  HA  LEU     3      39.920  22.803  24.912  1.00  0.00           H
ATOM     45  CB  LEU     3      40.582  24.444  26.034  1.00  0.00           C
ATOM     46  HB2 LEU     3      41.165  23.783  26.676  1.00  0.00           H
ATOM     47  HB3 LEU     3      41.198  25.337  25.926  1.00  0.00           H
ATOM     48  CG  LEU     3      39.418  24.781  26.928  1.00  0.00           C
ATOM     49  HG  LEU     3      38.979  25.685  26.505  1.00  0.00           H
ATOM     50  CD1 LEU     3      38.437  23.707  27.274  1.00  0.00           C
ATOM     51 HD11 LEU     3      39.002  22.816  27.545  1.00  0.00           H
ATOM     52 HD12 LEU     3      37.847  23.981  28.148  1.00  0.00           H
ATOM     53 HD13 LEU     3      37.774  23.595  26.416  1.00  0.00           H
ATOM     54  CD2 LEU     3      40.018  25.247  28.265  1.00  0.00           C
ATOM     55 HD21 LEU     3      40.923  25.834  28.114  1.00  0.00           H
ATOM     56 HD22 LEU     3      39.200  25.774  28.756  1.00  0.00           H
ATOM     57 HD23 LEU     3      40.239  24.450  28.975  1.00  0.00           H
ATOM     58  C   LEU     3      39.208  24.536  23.954  1.00  0.00           C
ATOM     59  O   LEU     3      39.228  25.730  23.549  1.00  0.00           O
ATOM     60  N   ALA     4      38.192  23.705  23.799  1.00  0.00           N
ATOM     61  H   ALA     4      38.270  22.745  24.102  1.00  0.00           H
ATOM     62  CA  ALA     4      36.951  24.164  23.181  1.00  0.00           C
ATOM     63  HA  ALA     4      37.283  24.618  22.246  1.00  0.00           H
ATOM     64  CB  ALA     4      36.069  22.978  22.807  1.00  0.00           C
ATOM     65  HB1 ALA     4      35.093  23.162  22.359  1.00  0.00           H
ATOM     66  HB2 ALA     4      36.626  22.330  22.131  1.00  0.00           H
ATOM     67  HB3 ALA     4      35.891  22.362  23.689  1.00  0.00           H
ATOM     68  C   ALA     4      36.201  25.301  23.919  1.00  0.00           C
ATOM     69  O   ALA     4      36.589  25.668  25.044  1.00  0.00           O
ATOM     70  N   GLY     5      35.204  25.843  23.267  1.00  0.00           N
ATOM     71  H   GLY     5      35.096  25.537  22.311  1.00  0.00           H
ATOM     72  CA  GLY     5      34.332  26.942  23.855  1.00  0.00           C
ATOM     73  HA2 GLY     5      33.637  26.513  24.576  1.00  0.00           H
ATOM     74  HA3 GLY     5      34.995  27.600  24.418  1.00  0.00           H
ATOM     75  C   GLY     5      33.468  27.651  22.857  1.00  0.00           C
ATOM     76  O   GLY     5      32.919  28.666  23.243  1.00  0.00           O
ATOM     77  N   ASN     6      33.299  27.069  21.657  1.00  0.00           N
ATOM     78  H   ASN     6      33.938  26.356  21.335  1.00  0.00           H
ATOM     79  CA  ASN     6      32.189  27.207  20.739  1.00  0.00           C
ATOM     80  HA  ASN     6      31.912  28.258  20.817  1.00  0.00           H
ATOM     81  CB  ASN     6      32.723  26.965  19.324  1.00  0.00           C
ATOM     82  HB2 ASN     6      33.542  27.675  19.209  1.00  0.00           H
ATOM     83  HB3 ASN     6      33.065  25.938  19.205  1.00  0.00           H
ATOM     84  CG  ASN     6      31.676  27.213  18.308  1.00  0.00           C
ATOM     85  OD1 ASN     6      30.976  28.207  18.412  1.00  0.00           O
ATOM     86  ND2 ASN     6      31.659  26.429  17.246  1.00  0.00           N
ATOM     87 HD21 ASN     6      32.228  25.611  17.408  1.00  0.00           H
ATOM     88 HD22 ASN     6      31.072  26.564  16.436  1.00  0.00           H
ATOM     89  C   ASN     6      30.969  26.316  21.207  1.00  0.00           C
ATOM     90  O   ASN     6      30.418  25.506  20.435  1.00  0.00           O
ATOM     91  N   SER     7      30.501  26.553  22.491  1.00  0.00           N
ATOM     92  H   SER     7      30.996  27.213  23.075  1.00  0.00           H
ATOM     93  CA  SER     7      29.408  25.853  23.170  1.00  0.00           C
ATOM     94  HA  SER     7      28.638  25.668  22.421  1.00  0.00           H
ATOM     95  CB  SER     7      29.927  24.563  23.744  1.00  0.00           C
ATOM     96  HB2 SER     7      29.182  24.031  24.336  1.00  0.00           H
ATOM     97  HB3 SER     7      30.319  23.933  22.947  1.00  0.00           H
ATOM     98  OG  SER     7      31.007  24.815  24.546  1.00  0.00           O
ATOM     99  HG  SER     7      31.341  23.927  24.693  1.00  0.00           H
ATOM    100  C   SER     7      28.858  26.682  24.369  1.00  0.00           C
ATOM    101  O   SER     7      29.367  27.746  24.746  1.00  0.00           O
ATOM    102  N   SER     8      27.786  26.093  24.961  1.00  0.00           N
ATOM    103  H   SER     8      27.475  25.239  24.521  1.00  0.00           H
ATOM    104  CA  SER     8      26.945  26.743  25.919  1.00  0.00           C
ATOM    105  HA  SER     8      27.210  27.787  26.085  1.00  0.00           H
ATOM    106  CB  SER     8      25.509  26.744  25.410  1.00  0.00           C
ATOM    107  HB2 SER     8      24.810  27.286  26.047  1.00  0.00           H
ATOM    108  HB3 SER     8      25.464  27.328  24.491  1.00  0.00           H
ATOM    109  OG  SER     8      25.083  25.381  25.339  1.00  0.00           O
ATOM    110  HG  SER     8      25.677  24.877  24.780  1.00  0.00           H
ATOM    111  C   SER     8      26.966  26.222  27.363  1.00  0.00           C
ATOM    112  O   SER     8      27.518  25.150  27.610  1.00  0.00           O
ATOM    113  N   LEU     9      26.448  27.058  28.345  1.00  0.00           N
ATOM    114  H   LEU     9      26.119  27.991  28.143  1.00  0.00           H
ATOM    115  CA  LEU     9      26.158  26.552  29.698  1.00  0.00           C
ATOM    116  HA  LEU     9      27.056  26.057  30.068  1.00  0.00           H
ATOM    117  CB  LEU     9      25.685  27.594  30.649  1.00  0.00           C
ATOM    118  HB2 LEU     9      24.800  27.917  30.101  1.00  0.00           H
ATOM    119  HB3 LEU     9      25.501  27.100  31.603  1.00  0.00           H
ATOM    120  CG  LEU     9      26.684  28.751  30.892  1.00  0.00           C
ATOM    121  HG  LEU     9      27.053  29.249  29.995  1.00  0.00           H
ATOM    122  CD1 LEU     9      26.017  29.883  31.643  1.00  0.00           C
ATOM    123 HD11 LEU     9      25.830  29.629  32.686  1.00  0.00           H
ATOM    124 HD12 LEU     9      26.649  30.767  31.576  1.00  0.00           H
ATOM    125 HD13 LEU     9      25.082  30.182  31.169  1.00  0.00           H
ATOM    126  CD2 LEU     9      27.950  28.352  31.636  1.00  0.00           C
ATOM    127 HD21 LEU     9      28.408  29.221  32.109  1.00  0.00           H
ATOM    128 HD22 LEU     9      27.564  27.725  32.439  1.00  0.00           H
ATOM    129 HD23 LEU     9      28.682  27.810  31.037  1.00  0.00           H
ATOM    130  C   LEU     9      25.139  25.450  29.482  1.00  0.00           C
ATOM    131  O   LEU     9      24.220  25.589  28.678  1.00  0.00           O
ATOM    132  N   CYX    10      25.208  24.428  30.332  1.00  0.00           N
ATOM    133  H   CYX    10      26.127  24.284  30.725  1.00  0.00           H
ATOM    134  CA  CYX    10      24.148  23.408  30.532  1.00  0.00           C
ATOM    135  HA  CYX    10      23.920  23.120  29.506  1.00  0.00           H
ATOM    136  CB  CYX    10      24.792  22.230  31.426  1.00  0.00           C
ATOM    137  HB2 CYX    10      24.880  22.715  32.399  1.00  0.00           H
ATOM    138  HB3 CYX    10      24.124  21.460  31.812  1.00  0.00           H
ATOM    139  SG  CYX    10      26.472  21.610  31.003  1.00  0.00           S
ATOM    140  C   CYX    10      22.953  24.120  31.209  1.00  0.00           C
ATOM    141  O   CYX    10      23.202  24.893  32.089  1.00  0.00           O
ATOM    142  N   PRO    11      21.653  23.775  30.979  1.00  0.00           N
ATOM    143  CD  PRO    11      21.369  22.673  30.080  1.00  0.00           C
ATOM    144  HD2 PRO    11      21.875  21.764  30.403  1.00  0.00           H
ATOM    145  HD3 PRO    11      21.487  22.995  29.046  1.00  0.00           H
ATOM    146  CG  PRO    11      19.857  22.453  30.241  1.00  0.00           C
ATOM    147  HG2 PRO    11      19.768  21.522  30.800  1.00  0.00           H
ATOM    148  HG3 PRO    11      19.359  22.337  29.278  1.00  0.00           H
ATOM    149  CB  PRO    11      19.321  23.611  31.088  1.00  0.00           C
ATOM    150  HB2 PRO    11      18.616  23.206  31.814  1.00  0.00           H
ATOM    151  HB3 PRO    11      19.033  24.408  30.401  1.00  0.00           H
ATOM    152  CA  PRO    11      20.566  24.228  31.811  1.00  0.00           C
ATOM    153  HA  PRO    11      20.404  25.301  31.905  1.00  0.00           H
ATOM    154  C   PRO    11      20.707  23.677  33.195  1.00  0.00           C
ATOM    155  O   PRO    11      20.995  22.475  33.365  1.00  0.00           O
ATOM    156  N   ILE    12      20.470  24.499  34.199  1.00  0.00           N
ATOM    157  H   ILE    12      20.141  25.409  33.912  1.00  0.00           H
ATOM    158  CA  ILE    12      20.504  24.118  35.595  1.00  0.00           C
ATOM    159  HA  ILE    12      20.343  23.041  35.614  1.00  0.00           H
ATOM    160  CB  ILE    12      21.838  24.604  36.257  1.00  0.00           C
ATOM    161  HB  ILE    12      21.887  24.272  37.293  1.00  0.00           H
ATOM    162  CG2 ILE    12      23.040  23.819  35.630  1.00  0.00           C
ATOM    163 HG21 ILE    12      24.035  24.028  36.023  1.00  0.00           H
ATOM    164 HG22 ILE    12      22.782  22.761  35.663  1.00  0.00           H
ATOM    165 HG23 ILE    12      23.091  24.000  34.557  1.00  0.00           H
ATOM    166  CG1 ILE    12      22.126  26.124  36.215  1.00  0.00           C
ATOM    167 HG12 ILE    12      23.112  26.341  35.806  1.00  0.00           H
ATOM    168 HG13 ILE    12      21.467  26.517  35.442  1.00  0.00           H
ATOM    169  CD1 ILE    12      22.017  26.791  37.615  1.00  0.00           C
ATOM    170 HD11 ILE    12      22.799  26.361  38.241  1.00  0.00           H
ATOM    171 HD12 ILE    12      22.411  27.798  37.479  1.00  0.00           H
ATOM    172 HD13 ILE    12      21.077  26.712  38.160  1.00  0.00           H
ATOM    173  C   ILE    12      19.186  24.610  36.223  1.00  0.00           C
ATOM    174  O   ILE    12      18.560  25.534  35.716  1.00  0.00           O
ATOM    175  N   ASN    13      18.776  24.130  37.419  1.00  0.00           N
ATOM    176  H   ASN    13      19.328  23.365  37.780  1.00  0.00           H
ATOM    177  CA  ASN    13      17.772  24.599  38.360  1.00  0.00           C
ATOM    178  HA  ASN    13      17.316  25.490  37.928  1.00  0.00           H
ATOM    179  CB  ASN    13      16.607  23.474  38.353  1.00  0.00           C
ATOM    180  HB2 ASN    13      17.024  22.477  38.496  1.00  0.00           H
ATOM    181  HB3 ASN    13      15.921  23.728  39.161  1.00  0.00           H
ATOM    182  CG  ASN    13      15.937  23.362  37.029  1.00  0.00           C
ATOM    183  OD1 ASN    13      15.458  24.373  36.474  1.00  0.00           O
ATOM    184  ND2 ASN    13      15.819  22.161  36.416  1.00  0.00           N
ATOM    185 HD21 ASN    13      15.293  21.981  35.573  1.00  0.00           H
ATOM    186 HD22 ASN    13      16.339  21.457  36.920  1.00  0.00           H
ATOM    187  C   ASN    13      18.202  24.839  39.831  1.00  0.00           C
ATOM    188  O   ASN    13      17.473  25.289  40.656  1.00  0.00           O
ATOM    189  N   GLY    14      19.467  24.671  40.113  1.00  0.00           N
ATOM    190  H   GLY    14      20.117  24.268  39.452  1.00  0.00           H
ATOM    191  CA  GLY    14      20.104  24.935  41.392  1.00  0.00           C
ATOM    192  HA2 GLY    14      20.000  25.987  41.658  1.00  0.00           H
ATOM    193  HA3 GLY    14      19.663  24.310  42.169  1.00  0.00           H
ATOM    194  C   GLY    14      21.528  24.349  41.391  1.00  0.00           C
ATOM    195  O   GLY    14      22.210  24.332  40.340  1.00  0.00           O
ATOM    196  N   TRP    15      22.062  24.273  42.607  1.00  0.00           N
ATOM    197  H   TRP    15      21.505  24.676  43.346  1.00  0.00           H
ATOM    198  CA  TRP    15      23.551  24.315  42.936  1.00  0.00           C
ATOM    199  HA  TRP    15      24.119  24.133  42.023  1.00  0.00           H
ATOM    200  CB  TRP    15      24.042  25.698  43.468  1.00  0.00           C
ATOM    201  HB2 TRP    15      23.598  25.872  44.447  1.00  0.00           H
ATOM    202  HB3 TRP    15      25.114  25.769  43.655  1.00  0.00           H
ATOM    203  CG  TRP    15      23.657  26.855  42.601  1.00  0.00           C
ATOM    204  CD1 TRP    15      22.602  27.627  42.901  1.00  0.00           C
ATOM    205  HD1 TRP    15      22.033  27.417  43.795  1.00  0.00           H
ATOM    206  NE1 TRP    15      22.404  28.465  41.713  1.00  0.00           N
ATOM    207  HE1 TRP    15      21.563  28.992  41.526  1.00  0.00           H
ATOM    208  CE2 TRP    15      23.423  28.278  40.825  1.00  0.00           C
ATOM    209  CZ2 TRP    15      23.655  28.839  39.575  1.00  0.00           C
ATOM    210  HZ2 TRP    15      22.841  29.453  39.221  1.00  0.00           H
ATOM    211  CH2 TRP    15      24.726  28.455  38.828  1.00  0.00           C
ATOM    212  HH2 TRP    15      24.972  28.830  37.846  1.00  0.00           H
ATOM    213  CZ3 TRP    15      25.649  27.583  39.414  1.00  0.00           C
ATOM    214  HZ3 TRP    15      26.513  27.226  38.873  1.00  0.00           H
ATOM    215  CE3 TRP    15      25.411  26.948  40.698  1.00  0.00           C
ATOM    216  HE3 TRP    15      26.160  26.257  41.057  1.00  0.00           H
ATOM    217  CD2 TRP    15      24.270  27.254  41.379  1.00  0.00           C
ATOM    218  C   TRP    15      23.915  23.119  43.959  1.00  0.00           C
ATOM    219  O   TRP    15      23.080  22.714  44.704  1.00  0.00           O
ATOM    220  N   ALA    16      25.171  22.602  43.871  1.00  0.00           N
ATOM    221  H   ALA    16      25.776  22.960  43.148  1.00  0.00           H
ATOM    222  CA  ALA    16      25.677  21.465  44.622  1.00  0.00           C
ATOM    223  HA  ALA    16      25.238  21.414  45.619  1.00  0.00           H
ATOM    224  CB  ALA    16      25.373  20.238  43.866  1.00  0.00           C
ATOM    225  HB1 ALA    16      24.345  19.901  44.002  1.00  0.00           H
ATOM    226  HB2 ALA    16      25.602  20.303  42.802  1.00  0.00           H
ATOM    227  HB3 ALA    16      25.986  19.387  44.162  1.00  0.00           H
ATOM    228  C   ALA    16      27.245  21.540  44.766  1.00  0.00           C
ATOM    229  O   ALA    16      27.867  22.033  43.820  1.00  0.00           O
ATOM    230  N   VAL    17      27.775  20.972  45.824  1.00  0.00           N
ATOM    231  H   VAL    17      27.151  20.351  46.320  1.00  0.00           H
ATOM    232  CA  VAL    17      29.200  21.151  46.222  1.00  0.00           C
ATOM    233  HA  VAL    17      29.516  22.143  45.900  1.00  0.00           H
ATOM    234  CB  VAL    17      29.431  20.950  47.717  1.00  0.00           C
ATOM    235  HB  VAL    17      28.937  20.034  48.044  1.00  0.00           H
ATOM    236  CG1 VAL    17      30.895  20.849  48.269  1.00  0.00           C
ATOM    237 HG11 VAL    17      31.384  21.760  47.922  1.00  0.00           H
ATOM    238 HG12 VAL    17      30.923  20.912  49.357  1.00  0.00           H
ATOM    239 HG13 VAL    17      31.423  19.971  47.895  1.00  0.00           H
ATOM    240  CG2 VAL    17      28.746  22.057  48.554  1.00  0.00           C
ATOM    241 HG21 VAL    17      29.388  22.938  48.542  1.00  0.00           H
ATOM    242 HG22 VAL    17      27.723  22.309  48.274  1.00  0.00           H
ATOM    243 HG23 VAL    17      28.769  21.712  49.588  1.00  0.00           H
ATOM    244  C   VAL    17      30.098  20.198  45.446  1.00  0.00           C
ATOM    245  O   VAL    17      29.846  19.032  45.435  1.00  0.00           O
ATOM    246  N   TYR    18      31.174  20.739  44.877  1.00  0.00           N
ATOM    247  H   TYR    18      31.211  21.748  44.895  1.00  0.00           H
ATOM    248  CA  TYR    18      32.225  19.944  44.208  1.00  0.00           C
ATOM    249  HA  TYR    18      31.655  19.070  43.893  1.00  0.00           H
ATOM    250  CB  TYR    18      32.574  20.789  43.007  1.00  0.00           C
ATOM    251  HB2 TYR    18      31.684  20.782  42.376  1.00  0.00           H
ATOM    252  HB3 TYR    18      32.770  21.819  43.300  1.00  0.00           H
ATOM    253  CG  TYR    18      33.695  20.354  42.062  1.00  0.00           C
ATOM    254  CD1 TYR    18      33.585  19.137  41.424  1.00  0.00           C
ATOM    255  HD1 TYR    18      32.748  18.486  41.631  1.00  0.00           H
ATOM    256  CE1 TYR    18      34.709  18.718  40.651  1.00  0.00           C
ATOM    257  HE1 TYR    18      34.703  17.811  40.063  1.00  0.00           H
ATOM    258  CZ  TYR    18      35.699  19.619  40.331  1.00  0.00           C
ATOM    259  OH  TYR    18      36.570  19.329  39.333  1.00  0.00           O
ATOM    260  HH  TYR    18      36.418  18.450  38.979  1.00  0.00           H
ATOM    261  CE2 TYR    18      35.719  20.898  40.926  1.00  0.00           C
ATOM    262  HE2 TYR    18      36.527  21.565  40.665  1.00  0.00           H
ATOM    263  CD2 TYR    18      34.731  21.281  41.856  1.00  0.00           C
ATOM    264  HD2 TYR    18      34.723  22.239  42.354  1.00  0.00           H
ATOM    265  C   TYR    18      33.340  19.498  45.149  1.00  0.00           C
ATOM    266  O   TYR    18      33.679  18.285  45.170  1.00  0.00           O
ATOM    267  N   SER    19      33.788  20.431  45.979  1.00  0.00           N
ATOM    268  H   SER    19      33.518  21.395  45.842  1.00  0.00           H
ATOM    269  CA  SER    19      34.961  20.251  46.892  1.00  0.00           C
ATOM    270  HA  SER    19      34.963  19.216  47.236  1.00  0.00           H
ATOM    271  CB  SER    19      36.291  20.390  46.092  1.00  0.00           C
ATOM    272  HB2 SER    19      36.244  19.985  45.082  1.00  0.00           H
ATOM    273  HB3 SER    19      36.698  21.400  46.136  1.00  0.00           H
ATOM    274  OG  SER    19      37.150  19.666  46.841  1.00  0.00           O
ATOM    275  HG  SER    19      38.023  19.913  46.526  1.00  0.00           H
ATOM    276  C   SER    19      35.008  21.244  48.084  1.00  0.00           C
ATOM    277  O   SER    19      34.740  22.441  47.928  1.00  0.00           O
ATOM    278  N   LYS    20      35.404  20.815  49.287  1.00  0.00           N
ATOM    279  H   LYS    20      35.508  19.835  49.502  1.00  0.00           H
ATOM    280  CA  LYS    20      35.595  21.656  50.461  1.00  0.00           C
ATOM    281  HA  LYS    20      35.699  22.727  50.286  1.00  0.00           H
ATOM    282  CB  LYS    20      34.386  21.395  51.378  1.00  0.00           C
ATOM    283  HB2 LYS    20      33.485  21.541  50.782  1.00  0.00           H
ATOM    284  HB3 LYS    20      34.290  20.382  51.767  1.00  0.00           H
ATOM    285  CG  LYS    20      34.325  22.402  52.469  1.00  0.00           C
ATOM    286  HG2 LYS    20      35.260  22.266  53.013  1.00  0.00           H
ATOM    287  HG3 LYS    20      34.221  23.373  51.984  1.00  0.00           H
ATOM    288  CD  LYS    20      33.234  22.027  53.433  1.00  0.00           C
ATOM    289  HD2 LYS    20      32.328  21.866  52.848  1.00  0.00           H
ATOM    290  HD3 LYS    20      33.512  21.091  53.916  1.00  0.00           H
ATOM    291  CE  LYS    20      33.041  23.145  54.403  1.00  0.00           C
ATOM    292  HE2 LYS    20      32.783  24.035  53.828  1.00  0.00           H
ATOM    293  HE3 LYS    20      32.170  22.861  54.994  1.00  0.00           H
ATOM    294  NZ  LYS    20      34.218  23.461  55.247  1.00  0.00           N
ATOM    295  HZ1 LYS    20      33.893  23.945  56.073  1.00  0.00           H
ATOM    296  HZ2 LYS    20      34.600  22.634  55.683  1.00  0.00           H
ATOM    297  HZ3 LYS    20      34.976  23.910  54.753  1.00  0.00           H
ATOM    298  C   LYS    20      36.941  21.288  51.178  1.00  0.00           C
ATOM    299  O   LYS    20      37.305  20.158  51.514  1.00  0.00           O
ATOM    300  N   ASP    21      37.755  22.366  51.579  1.00  0.00           N
ATOM    301  H   ASP    21      37.538  23.327  51.359  1.00  0.00           H
ATOM    302  CA  ASP    21      39.095  22.150  51.993  1.00  0.00           C
ATOM    303  HA  ASP    21      39.487  21.211  51.601  1.00  0.00           H
ATOM    304  CB  ASP    21      39.980  23.267  51.461  1.00  0.00           C
ATOM    305  HB2 ASP    21      40.996  22.881  51.373  1.00  0.00           H
ATOM    306  HB3 ASP    21      39.549  23.414  50.471  1.00  0.00           H
ATOM    307  CG  ASP    21      39.908  24.698  52.025  1.00  0.00           C
ATOM    308  OD1 ASP    21      40.268  25.633  51.283  1.00  0.00           O
ATOM    309  OD2 ASP    21      39.452  24.938  53.139  1.00  0.00           O
ATOM    310  C   ASP    21      39.248  21.919  53.477  1.00  0.00           C
ATOM    311  O   ASP    21      40.042  21.050  53.906  1.00  0.00           O
ATOM    312  N   ASN    22      38.394  22.500  54.286  1.00  0.00           N
ATOM    313  H   ASN    22      37.831  23.186  53.805  1.00  0.00           H
ATOM    314  CA  ASN    22      38.382  22.463  55.774  1.00  0.00           C
ATOM    315  HA  ASN    22      37.699  23.239  56.119  1.00  0.00           H
ATOM    316  CB  ASN    22      37.874  21.152  56.322  1.00  0.00           C
ATOM    317  HB2 ASN    22      38.613  20.385  56.089  1.00  0.00           H
ATOM    318  HB3 ASN    22      37.787  21.192  57.408  1.00  0.00           H
ATOM    319  CG  ASN    22      36.538  20.824  55.770  1.00  0.00           C
ATOM    320  OD1 ASN    22      35.512  21.273  56.181  1.00  0.00           O
ATOM    321  ND2 ASN    22      36.443  19.823  54.954  1.00  0.00           N
ATOM    322 HD21 ASN    22      37.248  19.311  54.623  1.00  0.00           H
ATOM    323 HD22 ASN    22      35.541  19.370  54.983  1.00  0.00           H
ATOM    324  C   ASN    22      39.703  22.945  56.392  1.00  0.00           C
ATOM    325  O   ASN    22      40.071  22.467  57.424  1.00  0.00           O
ATOM    326  N   SER    23      40.434  23.726  55.616  1.00  0.00           N
ATOM    327  H   SER    23      39.910  24.200  54.895  1.00  0.00           H
ATOM    328  CA  SER    23      41.886  23.738  55.666  1.00  0.00           C
ATOM    329  HA  SER    23      42.279  22.740  55.473  1.00  0.00           H
ATOM    330  CB  SER    23      42.437  24.593  54.536  1.00  0.00           C
ATOM    331  HB2 SER    23      43.525  24.593  54.618  1.00  0.00           H
ATOM    332  HB3 SER    23      42.228  24.062  53.608  1.00  0.00           H
ATOM    333  OG  SER    23      42.010  25.896  54.506  1.00  0.00           O
ATOM    334  HG  SER    23      41.417  25.976  53.755  1.00  0.00           H
ATOM    335  C   SER    23      42.391  24.276  57.050  1.00  0.00           C
ATOM    336  O   SER    23      43.252  23.651  57.628  1.00  0.00           O
ATOM    337  N   ILE    24      41.852  25.439  57.563  1.00  0.00           N
ATOM    338  H   ILE    24      41.059  25.844  57.088  1.00  0.00           H
ATOM    339  CA  ILE    24      42.197  26.002  58.890  1.00  0.00           C
ATOM    340  HA  ILE    24      43.271  26.157  58.984  1.00  0.00           H
ATOM    341  CB  ILE    24      41.490  27.325  59.180  1.00  0.00           C
ATOM    342  HB  ILE    24      40.418  27.129  59.168  1.00  0.00           H
ATOM    343  CG2 ILE    24      41.842  27.956  60.562  1.00  0.00           C
ATOM    344 HG21 ILE    24      42.690  27.541  61.109  1.00  0.00           H
ATOM    345 HG22 ILE    24      42.095  29.001  60.380  1.00  0.00           H
ATOM    346 HG23 ILE    24      41.006  27.914  61.260  1.00  0.00           H
ATOM    347  CG1 ILE    24      41.697  28.299  58.024  1.00  0.00           C
ATOM    348 HG12 ILE    24      42.750  28.574  57.979  1.00  0.00           H
ATOM    349 HG13 ILE    24      41.216  27.897  57.131  1.00  0.00           H
ATOM    350  CD1 ILE    24      40.830  29.534  58.199  1.00  0.00           C
ATOM    351 HD11 ILE    24      39.905  29.274  58.712  1.00  0.00           H
ATOM    352 HD12 ILE    24      41.136  30.380  58.814  1.00  0.00           H
ATOM    353 HD13 ILE    24      40.549  29.924  57.221  1.00  0.00           H
ATOM    354  C   ILE    24      41.851  24.979  59.990  1.00  0.00           C
ATOM    355  O   ILE    24      42.462  24.982  61.030  1.00  0.00           O
ATOM    356  N   ARG    25      40.857  24.089  59.850  1.00  0.00           N
ATOM    357  H   ARG    25      40.285  24.161  59.021  1.00  0.00           H
ATOM    358  CA  ARG    25      40.561  22.989  60.710  1.00  0.00           C
ATOM    359  HA  ARG    25      40.495  23.337  61.741  1.00  0.00           H
ATOM    360  CB  ARG    25      39.122  22.412  60.590  1.00  0.00           C
ATOM    361  HB2 ARG    25      38.407  23.216  60.767  1.00  0.00           H
ATOM    362  HB3 ARG    25      38.924  22.067  59.576  1.00  0.00           H
ATOM    363  CG  ARG    25      38.799  21.334  61.590  1.00  0.00           C
ATOM    364  HG2 ARG    25      39.550  20.549  61.683  1.00  0.00           H
ATOM    365  HG3 ARG    25      38.656  21.753  62.586  1.00  0.00           H
ATOM    366  CD  ARG    25      37.367  20.835  61.255  1.00  0.00           C
ATOM    367  HD2 ARG    25      36.575  21.571  61.120  1.00  0.00           H
ATOM    368  HD3 ARG    25      37.521  20.425  60.257  1.00  0.00           H
ATOM    369  NE  ARG    25      37.066  19.649  62.037  1.00  0.00           N
ATOM    370  HE  ARG    25      37.026  18.765  61.549  1.00  0.00           H
ATOM    371  CZ  ARG    25      36.683  19.626  63.330  1.00  0.00           C
ATOM    372  NH1 ARG    25      36.295  18.512  63.905  1.00  0.00           N
ATOM    373 HH11 ARG    25      36.401  17.632  63.420  1.00  0.00           H
ATOM    374 HH12 ARG    25      36.002  18.612  64.865  1.00  0.00           H
ATOM    375  NH2 ARG    25      36.760  20.742  64.139  1.00  0.00           N
ATOM    376 HH21 ARG    25      36.923  21.616  63.661  1.00  0.00           H
ATOM    377 HH22 ARG    25      36.131  20.712  64.930  1.00  0.00           H
ATOM    378  C   ARG    25      41.590  21.856  60.672  1.00  0.00           C
ATOM    379  O   ARG    25      42.074  21.399  61.711  1.00  0.00           O
ATOM    380  N   ILE    26      41.896  21.382  59.482  1.00  0.00           N
ATOM    381  H   ILE    26      41.422  21.911  58.763  1.00  0.00           H
ATOM    382  CA  ILE    26      42.849  20.330  59.160  1.00  0.00           C
ATOM    383  HA  ILE    26      42.600  19.449  59.751  1.00  0.00           H
ATOM    384  CB  ILE    26      42.738  19.956  57.685  1.00  0.00           C
ATOM    385  HB  ILE    26      42.788  20.853  57.069  1.00  0.00           H
ATOM    386  CG2 ILE    26      43.942  19.153  57.189  1.00  0.00           C
ATOM    387 HG21 ILE    26      43.647  18.776  56.210  1.00  0.00           H
ATOM    388 HG22 ILE    26      44.817  19.800  57.130  1.00  0.00           H
ATOM    389 HG23 ILE    26      43.962  18.307  57.876  1.00  0.00           H
ATOM    390  CG1 ILE    26      41.398  19.271  57.308  1.00  0.00           C
ATOM    391 HG12 ILE    26      40.674  20.073  57.457  1.00  0.00           H
ATOM    392 HG13 ILE    26      41.474  18.885  56.292  1.00  0.00           H
ATOM    393  CD1 ILE    26      40.983  18.062  58.200  1.00  0.00           C
ATOM    394 HD11 ILE    26      40.947  18.371  59.244  1.00  0.00           H
ATOM    395 HD12 ILE    26      39.945  17.838  57.955  1.00  0.00           H
ATOM    396 HD13 ILE    26      41.697  17.242  58.120  1.00  0.00           H
ATOM    397  C   ILE    26      44.308  20.721  59.587  1.00  0.00           C
ATOM    398  O   ILE    26      45.094  19.858  59.974  1.00  0.00           O
ATOM    399  N   GLY    27      44.679  21.948  59.525  1.00  0.00           N
ATOM    400  H   GLY    27      43.999  22.485  59.006  1.00  0.00           H
ATOM    401  CA  GLY    27      45.868  22.606  60.132  1.00  0.00           C
ATOM    402  HA2 GLY    27      46.683  22.223  59.517  1.00  0.00           H
ATOM    403  HA3 GLY    27      45.845  23.686  59.994  1.00  0.00           H
ATOM    404  C   GLY    27      46.127  22.305  61.566  1.00  0.00           C
ATOM    405  O   GLY    27      47.194  22.627  61.914  1.00  0.00           O
ATOM    406  N   SER    28      45.184  21.727  62.333  1.00  0.00           N
ATOM    407  H   SER    28      44.269  21.645  61.913  1.00  0.00           H
ATOM    408  CA  SER    28      45.400  21.437  63.764  1.00  0.00           C
ATOM    409  HA  SER    28      45.943  22.269  64.211  1.00  0.00           H
ATOM    410  CB  SER    28      44.045  21.171  64.524  1.00  0.00           C
ATOM    411  HB2 SER    28      44.210  20.901  65.567  1.00  0.00           H
ATOM    412  HB3 SER    28      43.482  22.102  64.589  1.00  0.00           H
ATOM    413  OG  SER    28      43.236  20.247  63.784  1.00  0.00           O
ATOM    414  HG  SER    28      42.984  20.623  62.937  1.00  0.00           H
ATOM    415  C   SER    28      46.286  20.214  63.929  1.00  0.00           C
ATOM    416  O   SER    28      46.884  20.182  65.015  1.00  0.00           O
ATOM    417  N   LYS    29      46.368  19.363  62.915  1.00  0.00           N
ATOM    418  H   LYS    29      45.615  19.438  62.246  1.00  0.00           H
ATOM    419  CA  LYS    29      46.966  18.049  63.139  1.00  0.00           C
ATOM    420  HA  LYS    29      46.998  17.825  64.205  1.00  0.00           H
ATOM    421  CB  LYS    29      46.008  17.064  62.475  1.00  0.00           C
ATOM    422  HB2 LYS    29      46.059  17.171  61.391  1.00  0.00           H
ATOM    423  HB3 LYS    29      46.198  16.054  62.838  1.00  0.00           H
ATOM    424  CG  LYS    29      44.527  17.234  62.723  1.00  0.00           C
ATOM    425  HG2 LYS    29      44.205  18.196  62.322  1.00  0.00           H
ATOM    426  HG3 LYS    29      44.009  16.481  62.128  1.00  0.00           H
ATOM    427  CD  LYS    29      44.236  17.055  64.243  1.00  0.00           C
ATOM    428  HD2 LYS    29      44.596  16.094  64.609  1.00  0.00           H
ATOM    429  HD3 LYS    29      44.649  17.912  64.775  1.00  0.00           H
ATOM    430  CE  LYS    29      42.726  16.946  64.455  1.00  0.00           C
ATOM    431  HE2 LYS    29      42.273  17.759  63.888  1.00  0.00           H
ATOM    432  HE3 LYS    29      42.492  15.994  63.978  1.00  0.00           H
ATOM    433  NZ  LYS    29      42.343  17.067  65.859  1.00  0.00           N
ATOM    434  HZ1 LYS    29      42.286  18.007  66.225  1.00  0.00           H
ATOM    435  HZ2 LYS    29      41.480  16.550  65.947  1.00  0.00           H
ATOM    436  HZ3 LYS    29      42.897  16.556  66.531  1.00  0.00           H
ATOM    437  C   LYS    29      48.343  17.998  62.468  1.00  0.00           C
ATOM    438  O   LYS    29      49.030  17.078  62.836  1.00  0.00           O
ATOM    439  N   GLY    30      48.693  18.940  61.606  1.00  0.00           N
ATOM    440  H   GLY    30      48.094  19.748  61.523  1.00  0.00           H
ATOM    441  CA  GLY    30      49.820  18.892  60.694  1.00  0.00           C
ATOM    442  HA2 GLY    30      50.783  18.714  61.173  1.00  0.00           H
ATOM    443  HA3 GLY    30      49.684  18.228  59.842  1.00  0.00           H
ATOM    444  C   GLY    30      49.934  20.264  59.923  1.00  0.00           C
ATOM    445  O   GLY    30      49.222  21.282  60.205  1.00  0.00           O
ATOM    446  N   ASP    31      50.796  20.326  58.912  1.00  0.00           N
ATOM    447  H   ASP    31      51.389  19.531  58.726  1.00  0.00           H
ATOM    448  CA  ASP    31      51.121  21.546  58.194  1.00  0.00           C
ATOM    449  HA  ASP    31      51.382  22.371  58.856  1.00  0.00           H
ATOM    450  CB  ASP    31      52.427  21.209  57.349  1.00  0.00           C
ATOM    451  HB2 ASP    31      52.278  20.229  56.895  1.00  0.00           H
ATOM    452  HB3 ASP    31      52.519  22.055  56.670  1.00  0.00           H
ATOM    453  CG  ASP    31      53.764  21.193  58.143  1.00  0.00           C
ATOM    454  OD1 ASP    31      54.808  21.118  57.469  1.00  0.00           O
ATOM    455  OD2 ASP    31      53.830  21.411  59.348  1.00  0.00           O
ATOM    456  C   ASP    31      50.057  22.016  57.229  1.00  0.00           C
ATOM    457  O   ASP    31      49.727  21.287  56.302  1.00  0.00           O
ATOM    458  N   VAL    32      49.566  23.209  57.427  1.00  0.00           N
ATOM    459  H   VAL    32      49.660  23.667  58.322  1.00  0.00           H
ATOM    460  CA  VAL    32      48.836  23.934  56.319  1.00  0.00           C
ATOM    461  HA  VAL    32      49.148  23.508  55.365  1.00  0.00           H
ATOM    462  CB  VAL    32      47.271  23.720  56.455  1.00  0.00           C
ATOM    463  HB  VAL    32      46.967  24.019  57.458  1.00  0.00           H
ATOM    464  CG1 VAL    32      46.357  24.478  55.575  1.00  0.00           C
ATOM    465 HG11 VAL    32      45.385  24.347  56.050  1.00  0.00           H
ATOM    466 HG12 VAL    32      46.356  25.561  55.691  1.00  0.00           H
ATOM    467 HG13 VAL    32      46.458  24.076  54.568  1.00  0.00           H
ATOM    468  CG2 VAL    32      46.824  22.273  56.389  1.00  0.00           C
ATOM    469 HG21 VAL    32      47.118  21.799  57.325  1.00  0.00           H
ATOM    470 HG22 VAL    32      45.736  22.198  56.360  1.00  0.00           H
ATOM    471 HG23 VAL    32      47.251  21.792  55.511  1.00  0.00           H
ATOM    472  C   VAL    32      49.122  25.426  56.233  1.00  0.00           C
ATOM    473  O   VAL    32      49.486  25.972  57.287  1.00  0.00           O
ATOM    474  N   PHE    33      49.058  26.108  55.089  1.00  0.00           N
ATOM    475  H   PHE    33      48.509  25.647  54.377  1.00  0.00           H
ATOM    476  CA  PHE    33      49.521  27.498  54.968  1.00  0.00           C
ATOM    477  HA  PHE    33      50.352  27.622  55.662  1.00  0.00           H
ATOM    478  CB  PHE    33      50.113  27.857  53.598  1.00  0.00           C
ATOM    479  HB2 PHE    33      49.330  27.679  52.861  1.00  0.00           H
ATOM    480  HB3 PHE    33      50.305  28.930  53.600  1.00  0.00           H
ATOM    481  CG  PHE    33      51.318  27.166  53.134  1.00  0.00           C
ATOM    482  CD1 PHE    33      51.177  26.124  52.169  1.00  0.00           C
ATOM    483  HD1 PHE    33      50.211  25.922  51.731  1.00  0.00           H
ATOM    484  CE1 PHE    33      52.340  25.520  51.655  1.00  0.00           C
ATOM    485  HE1 PHE    33      52.312  24.740  50.909  1.00  0.00           H
ATOM    486  CZ  PHE    33      53.602  25.883  52.207  1.00  0.00           C
ATOM    487  HZ  PHE    33      54.489  25.408  51.814  1.00  0.00           H
ATOM    488  CE2 PHE    33      53.738  26.922  53.145  1.00  0.00           C
ATOM    489  HE2 PHE    33      54.677  27.168  53.619  1.00  0.00           H
ATOM    490  CD2 PHE    33      52.603  27.661  53.465  1.00  0.00           C
ATOM    491  HD2 PHE    33      52.707  28.558  54.057  1.00  0.00           H
ATOM    492  C   PHE    33      48.421  28.433  55.303  1.00  0.00           C
ATOM    493  O   PHE    33      47.231  28.029  55.311  1.00  0.00           O
ATOM    494  N   VAL    34      48.778  29.691  55.651  1.00  0.00           N
ATOM    495  H   VAL    34      49.751  29.950  55.727  1.00  0.00           H
ATOM    496  CA  VAL    34      47.883  30.813  55.551  1.00  0.00           C
ATOM    497  HA  VAL    34      47.011  30.440  56.087  1.00  0.00           H
ATOM    498  CB  VAL    34      48.277  32.035  56.363  1.00  0.00           C
ATOM    499  HB  VAL    34      49.272  32.352  56.054  1.00  0.00           H
ATOM    500  CG1 VAL    34      47.340  33.204  56.010  1.00  0.00           C
ATOM    501 HG11 VAL    34      47.417  33.467  54.955  1.00  0.00           H
ATOM    502 HG12 VAL    34      46.287  32.935  56.110  1.00  0.00           H
ATOM    503 HG13 VAL    34      47.467  34.003  56.740  1.00  0.00           H
ATOM    504  CG2 VAL    34      48.217  31.832  57.879  1.00  0.00           C
ATOM    505 HG21 VAL    34      48.755  32.669  58.323  1.00  0.00           H
ATOM    506 HG22 VAL    34      47.185  31.799  58.225  1.00  0.00           H
ATOM    507 HG23 VAL    34      48.748  30.906  58.103  1.00  0.00           H
ATOM    508  C   VAL    34      47.678  31.170  54.050  1.00  0.00           C
ATOM    509  O   VAL    34      48.629  31.283  53.276  1.00  0.00           O
ATOM    510  N   ILE    35      46.397  31.299  53.661  1.00  0.00           N
ATOM    511  H   ILE    35      45.665  31.197  54.349  1.00  0.00           H
ATOM    512  CA  ILE    35      46.053  31.658  52.312  1.00  0.00           C
ATOM    513  HA  ILE    35      46.946  32.008  51.794  1.00  0.00           H
ATOM    514  CB  ILE    35      45.592  30.340  51.564  1.00  0.00           C
ATOM    515  HB  ILE    35      45.453  30.515  50.497  1.00  0.00           H
ATOM    516  CG2 ILE    35      46.686  29.272  51.776  1.00  0.00           C
ATOM    517 HG21 ILE    35      46.409  28.393  51.196  1.00  0.00           H
ATOM    518 HG22 ILE    35      47.609  29.638  51.325  1.00  0.00           H
ATOM    519 HG23 ILE    35      46.772  28.856  52.780  1.00  0.00           H
ATOM    520  CG1 ILE    35      44.195  29.882  52.202  1.00  0.00           C
ATOM    521 HG12 ILE    35      44.150  29.826  53.289  1.00  0.00           H
ATOM    522 HG13 ILE    35      43.485  30.622  51.834  1.00  0.00           H
ATOM    523  CD1 ILE    35      43.701  28.511  51.712  1.00  0.00           C
ATOM    524 HD11 ILE    35      42.663  28.395  52.024  1.00  0.00           H
ATOM    525 HD12 ILE    35      43.866  28.354  50.645  1.00  0.00           H
ATOM    526 HD13 ILE    35      44.233  27.668  52.152  1.00  0.00           H
ATOM    527  C   ILE    35      45.031  32.736  52.161  1.00  0.00           C
ATOM    528  O   ILE    35      44.185  32.881  53.017  1.00  0.00           O
ATOM    529  N   ARG    36      45.050  33.446  51.021  1.00  0.00           N
ATOM    530  H   ARG    36      45.647  33.126  50.272  1.00  0.00           H
ATOM    531  CA  ARG    36      44.009  34.395  50.642  1.00  0.00           C
ATOM    532  HA  ARG    36      43.069  34.179  51.150  1.00  0.00           H
ATOM    533  CB  ARG    36      44.400  35.854  50.984  1.00  0.00           C
ATOM    534  HB2 ARG    36      45.415  36.024  50.626  1.00  0.00           H
ATOM    535  HB3 ARG    36      43.726  36.588  50.542  1.00  0.00           H
ATOM    536  CG  ARG    36      44.324  36.198  52.420  1.00  0.00           C
ATOM    537  HG2 ARG    36      45.077  35.586  52.916  1.00  0.00           H
ATOM    538  HG3 ARG    36      44.493  37.246  52.666  1.00  0.00           H
ATOM    539  CD  ARG    36      43.028  35.831  53.067  1.00  0.00           C
ATOM    540  HD2 ARG    36      42.910  34.764  53.254  1.00  0.00           H
ATOM    541  HD3 ARG    36      43.016  36.099  54.123  1.00  0.00           H
ATOM    542  NE  ARG    36      41.879  36.358  52.393  1.00  0.00           N
ATOM    543  HE  ARG    36      41.311  35.763  51.807  1.00  0.00           H
ATOM    544  CZ  ARG    36      41.376  37.556  52.559  1.00  0.00           C
ATOM    545  NH1 ARG    36      40.158  37.815  52.142  1.00  0.00           N
ATOM    546 HH11 ARG    36      39.688  37.121  51.578  1.00  0.00           H
ATOM    547 HH12 ARG    36      39.851  38.766  51.992  1.00  0.00           H
ATOM    548  NH2 ARG    36      41.956  38.524  53.185  1.00  0.00           N
ATOM    549 HH21 ARG    36      42.807  38.296  53.678  1.00  0.00           H
ATOM    550 HH22 ARG    36      41.407  39.315  53.491  1.00  0.00           H
ATOM    551  C   ARG    36      43.784  34.407  49.098  1.00  0.00           C
ATOM    552  O   ARG    36      44.627  33.977  48.347  1.00  0.00           O
ATOM    553  N   GLH    37      42.529  34.645  48.677  1.00  0.00           N
ATOM    554  H   GLH    37      41.910  34.886  49.439  1.00  0.00           H
ATOM    555  CA  GLH    37      42.044  34.426  47.315  1.00  0.00           C
ATOM    556  HA  GLH    37      40.962  34.480  47.431  1.00  0.00           H
ATOM    557  CB  GLH    37      42.443  35.546  46.362  1.00  0.00           C
ATOM    558  HB2 GLH    37      41.987  35.288  45.406  1.00  0.00           H
ATOM    559  HB3 GLH    37      41.886  36.461  46.563  1.00  0.00           H
ATOM    560  CG  GLH    37      43.861  35.834  45.997  1.00  0.00           C
ATOM    561  HG2 GLH    37      44.593  35.037  46.134  1.00  0.00           H
ATOM    562  HG3 GLH    37      43.958  36.017  44.927  1.00  0.00           H
ATOM    563  CD  GLH    37      44.310  37.079  46.640  1.00  0.00           C
ATOM    564  OE1 GLH    37      44.484  37.131  47.863  1.00  0.00           O
ATOM    565  OE2 GLH    37      44.446  38.098  45.843  1.00  0.00           O
ATOM    566  HE2 GLH    37      44.496  37.790  44.934  1.00  0.00           H
ATOM    567  C   GLH    37      42.353  32.993  46.895  1.00  0.00           C
ATOM    568  O   GLH    37      42.875  32.774  45.827  1.00  0.00           O
ATOM    569  N   PRO    38      41.699  32.004  47.594  1.00  0.00           N
ATOM    570  CD  PRO    38      40.887  32.045  48.768  1.00  0.00           C
ATOM    571  HD2 PRO    38      40.005  32.661  48.590  1.00  0.00           H
ATOM    572  HD3 PRO    38      41.440  32.390  49.641  1.00  0.00           H
ATOM    573  CG  PRO    38      40.496  30.649  49.077  1.00  0.00           C
ATOM    574  HG2 PRO    38      39.479  30.518  48.705  1.00  0.00           H
ATOM    575  HG3 PRO    38      40.500  30.428  50.143  1.00  0.00           H
ATOM    576  CB  PRO    38      41.515  29.810  48.380  1.00  0.00           C
ATOM    577  HB2 PRO    38      41.165  28.802  48.158  1.00  0.00           H
ATOM    578  HB3 PRO    38      42.379  29.705  49.036  1.00  0.00           H
ATOM    579  CA  PRO    38      41.847  30.615  47.124  1.00  0.00           C
ATOM    580  HA  PRO    38      42.884  30.455  46.828  1.00  0.00           H
ATOM    581  C   PRO    38      40.791  30.355  46.010  1.00  0.00           C
ATOM    582  O   PRO    38      39.743  29.711  46.168  1.00  0.00           O
ATOM    583  N   PHE    39      41.210  30.936  44.844  1.00  0.00           N
ATOM    584  H   PHE    39      42.173  31.238  44.822  1.00  0.00           H
ATOM    585  CA  PHE    39      40.336  30.807  43.684  1.00  0.00           C
ATOM    586  HA  PHE    39      39.285  30.760  43.970  1.00  0.00           H
ATOM    587  CB  PHE    39      40.482  31.952  42.651  1.00  0.00           C
ATOM    588  HB2 PHE    39      39.673  31.955  41.921  1.00  0.00           H
ATOM    589  HB3 PHE    39      40.363  32.853  43.254  1.00  0.00           H
ATOM    590  CG  PHE    39      41.753  32.070  41.803  1.00  0.00           C
ATOM    591  CD1 PHE    39      41.761  31.426  40.559  1.00  0.00           C
ATOM    592  HD1 PHE    39      40.991  30.753  40.210  1.00  0.00           H
ATOM    593  CE1 PHE    39      42.824  31.636  39.706  1.00  0.00           C
ATOM    594  HE1 PHE    39      42.774  31.271  38.692  1.00  0.00           H
ATOM    595  CZ  PHE    39      43.880  32.511  40.058  1.00  0.00           C
ATOM    596  HZ  PHE    39      44.719  32.628  39.387  1.00  0.00           H
ATOM    597  CE2 PHE    39      43.967  32.908  41.423  1.00  0.00           C
ATOM    598  HE2 PHE    39      44.824  33.404  41.853  1.00  0.00           H
ATOM    599  CD2 PHE    39      42.848  32.746  42.274  1.00  0.00           C
ATOM    600  HD2 PHE    39      42.915  33.145  43.275  1.00  0.00           H
ATOM    601  C   PHE    39      40.492  29.442  42.938  1.00  0.00           C
ATOM    602  O   PHE    39      41.594  28.956  42.879  1.00  0.00           O
ATOM    603  N   ILE    40      39.414  28.944  42.339  1.00  0.00           N
ATOM    604  H   ILE    40      38.551  29.449  42.484  1.00  0.00           H
ATOM    605  CA  ILE    40      39.500  27.765  41.472  1.00  0.00           C
ATOM    606  HA  ILE    40      40.384  27.193  41.752  1.00  0.00           H
ATOM    607  CB  ILE    40      38.275  26.788  41.699  1.00  0.00           C
ATOM    608  HB  ILE    40      37.411  27.230  41.203  1.00  0.00           H
ATOM    609  CG2 ILE    40      38.547  25.479  40.995  1.00  0.00           C
ATOM    610 HG21 ILE    40      37.715  24.774  41.023  1.00  0.00           H
ATOM    611 HG22 ILE    40      38.830  25.562  39.946  1.00  0.00           H
ATOM    612 HG23 ILE    40      39.422  24.991  41.424  1.00  0.00           H
ATOM    613  CG1 ILE    40      37.865  26.460  43.134  1.00  0.00           C
ATOM    614 HG12 ILE    40      37.464  27.393  43.527  1.00  0.00           H
ATOM    615 HG13 ILE    40      37.214  25.591  43.229  1.00  0.00           H
ATOM    616  CD1 ILE    40      39.051  26.010  44.002  1.00  0.00           C
ATOM    617 HD11 ILE    40      39.635  26.899  44.239  1.00  0.00           H
ATOM    618 HD12 ILE    40      38.754  25.575  44.957  1.00  0.00           H
ATOM    619 HD13 ILE    40      39.746  25.323  43.519  1.00  0.00           H
ATOM    620  C   ILE    40      39.656  28.181  39.996  1.00  0.00           C
ATOM    621  O   ILE    40      39.147  29.205  39.599  1.00  0.00           O
ATOM    622  N   SER    41      40.472  27.364  39.313  1.00  0.00           N
ATOM    623  H   SER    41      40.852  26.530  39.735  1.00  0.00           H
ATOM    624  CA  SER    41      40.725  27.427  37.832  1.00  0.00           C
ATOM    625  HA  SER    41      39.824  27.800  37.346  1.00  0.00           H
ATOM    626  CB  SER    41      41.836  28.370  37.587  1.00  0.00           C
ATOM    627  HB2 SER    41      41.503  29.308  38.029  1.00  0.00           H
ATOM    628  HB3 SER    41      42.798  28.093  38.020  1.00  0.00           H
ATOM    629  OG  SER    41      41.884  28.513  36.265  1.00  0.00           O
ATOM    630  HG  SER    41      42.601  29.125  36.084  1.00  0.00           H
ATOM    631  C   SER    41      40.999  25.970  37.309  1.00  0.00           C
ATOM    632  O   SER    41      41.326  25.120  38.128  1.00  0.00           O
ATOM    633  N   CYX    42      40.825  25.625  36.057  1.00  0.00           N
ATOM    634  H   CYX    42      40.854  26.318  35.323  1.00  0.00           H
ATOM    635  CA  CYX    42      40.571  24.235  35.598  1.00  0.00           C
ATOM    636  HA  CYX    42      41.016  23.553  36.322  1.00  0.00           H
ATOM    637  CB  CYX    42      39.048  23.950  35.591  1.00  0.00           C
ATOM    638  HB2 CYX    42      38.615  24.647  34.873  1.00  0.00           H
ATOM    639  HB3 CYX    42      38.968  22.888  35.358  1.00  0.00           H
ATOM    640  SG  CYX    42      38.132  24.171  37.149  1.00  0.00           S
ATOM    641  C   CYX    42      41.292  23.942  34.297  1.00  0.00           C
ATOM    642  O   CYX    42      41.809  24.838  33.658  1.00  0.00           O
ATOM    643  N   SER    43      41.263  22.644  33.864  1.00  0.00           N
ATOM    644  H   SER    43      40.938  21.962  34.534  1.00  0.00           H
ATOM    645  CA  SER    43      41.915  22.106  32.679  1.00  0.00           C
ATOM    646  HA  SER    43      42.126  22.842  31.903  1.00  0.00           H
ATOM    647  CB  SER    43      43.325  21.646  33.158  1.00  0.00           C
ATOM    648  HB2 SER    43      43.879  21.301  32.285  1.00  0.00           H
ATOM    649  HB3 SER    43      43.720  22.579  33.559  1.00  0.00           H
ATOM    650  OG  SER    43      43.314  20.587  34.187  1.00  0.00           O
ATOM    651  HG  SER    43      42.699  20.924  34.842  1.00  0.00           H
ATOM    652  C   SER    43      41.040  20.981  32.052  1.00  0.00           C
ATOM    653  O   SER    43      39.898  20.789  32.415  1.00  0.00           O
ATOM    654  N   HID    44      41.618  20.191  31.179  1.00  0.00           N
ATOM    655  H   HID    44      42.507  20.404  30.750  1.00  0.00           H
ATOM    656  CA  HID    44      40.969  19.006  30.658  1.00  0.00           C
ATOM    657  HA  HID    44      39.944  19.316  30.453  1.00  0.00           H
ATOM    658  CB  HID    44      41.671  18.507  29.346  1.00  0.00           C
ATOM    659  HB2 HID    44      42.725  18.781  29.314  1.00  0.00           H
ATOM    660  HB3 HID    44      41.529  17.426  29.317  1.00  0.00           H
ATOM    661  CG  HID    44      41.203  19.123  28.060  1.00  0.00           C
ATOM    662  ND1 HID    44      41.098  18.428  26.846  1.00  0.00           N
ATOM    663  HD1 HID    44      41.567  17.556  26.647  1.00  0.00           H
ATOM    664  CE1 HID    44      40.991  19.340  25.912  1.00  0.00           C
ATOM    665  HE1 HID    44      41.024  19.110  24.857  1.00  0.00           H
ATOM    666  NE2 HID    44      40.817  20.592  26.381  1.00  0.00           N
ATOM    667  CD2 HID    44      40.937  20.462  27.760  1.00  0.00           C
ATOM    668  HD2 HID    44      41.121  21.249  28.475  1.00  0.00           H
ATOM    669  C   HID    44      40.828  17.770  31.595  1.00  0.00           C
ATOM    670  O   HID    44      39.884  17.016  31.619  1.00  0.00           O
ATOM    671  N   LEU    45      41.819  17.666  32.534  1.00  0.00           N
ATOM    672  H   LEU    45      42.517  18.395  32.575  1.00  0.00           H
ATOM    673  CA  LEU    45      41.978  16.640  33.569  1.00  0.00           C
ATOM    674  HA  LEU    45      41.391  15.792  33.215  1.00  0.00           H
ATOM    675  CB  LEU    45      43.485  16.283  33.624  1.00  0.00           C
ATOM    676  HB2 LEU    45      43.814  16.019  32.619  1.00  0.00           H
ATOM    677  HB3 LEU    45      43.997  17.221  33.842  1.00  0.00           H
ATOM    678  CG  LEU    45      44.005  15.233  34.551  1.00  0.00           C
ATOM    679  HG  LEU    45      43.934  15.354  35.631  1.00  0.00           H
ATOM    680  CD1 LEU    45      43.302  13.913  34.172  1.00  0.00           C
ATOM    681 HD11 LEU    45      43.599  13.147  34.889  1.00  0.00           H
ATOM    682 HD12 LEU    45      42.217  14.006  34.230  1.00  0.00           H
ATOM    683 HD13 LEU    45      43.551  13.488  33.200  1.00  0.00           H
ATOM    684  CD2 LEU    45      45.542  15.005  34.205  1.00  0.00           C
ATOM    685 HD21 LEU    45      45.812  15.114  33.155  1.00  0.00           H
ATOM    686 HD22 LEU    45      46.164  15.633  34.843  1.00  0.00           H
ATOM    687 HD23 LEU    45      45.815  14.007  34.547  1.00  0.00           H
ATOM    688  C   LEU    45      41.353  17.082  34.908  1.00  0.00           C
ATOM    689  O   LEU    45      40.668  16.246  35.555  1.00  0.00           O
ATOM    690  N   GLU    46      41.595  18.335  35.372  1.00  0.00           N
ATOM    691  H   GLU    46      42.017  19.034  34.778  1.00  0.00           H
ATOM    692  CA  GLU    46      41.479  18.683  36.753  1.00  0.00           C
ATOM    693  HA  GLU    46      40.581  18.205  37.143  1.00  0.00           H
ATOM    694  CB  GLU    46      42.605  18.132  37.544  1.00  0.00           C
ATOM    695  HB2 GLU    46      42.213  18.178  38.560  1.00  0.00           H
ATOM    696  HB3 GLU    46      42.916  17.154  37.177  1.00  0.00           H
ATOM    697  CG  GLU    46      43.860  19.039  37.536  1.00  0.00           C
ATOM    698  HG2 GLU    46      44.423  19.046  36.603  1.00  0.00           H
ATOM    699  HG3 GLU    46      43.529  20.056  37.749  1.00  0.00           H
ATOM    700  CD  GLU    46      44.813  18.731  38.672  1.00  0.00           C
ATOM    701  OE1 GLU    46      45.843  19.367  38.831  1.00  0.00           O
ATOM    702  OE2 GLU    46      44.552  17.742  39.404  1.00  0.00           O
ATOM    703  C   GLU    46      41.189  20.125  36.945  1.00  0.00           C
ATOM    704  O   GLU    46      41.496  20.967  36.151  1.00  0.00           O
ATOM    705  N   CYX    47      40.673  20.420  38.178  1.00  0.00           N
ATOM    706  H   CYX    47      40.356  19.634  38.727  1.00  0.00           H
ATOM    707  CA  CYX    47      40.634  21.742  38.743  1.00  0.00           C
ATOM    708  HA  CYX    47      40.882  22.462  37.963  1.00  0.00           H
ATOM    709  CB  CYX    47      39.161  22.096  39.168  1.00  0.00           C
ATOM    710  HB2 CYX    47      38.811  21.310  39.836  1.00  0.00           H
ATOM    711  HB3 CYX    47      39.160  22.971  39.818  1.00  0.00           H
ATOM    712  SG  CYX    47      37.956  22.224  37.894  1.00  0.00           S
ATOM    713  C   CYX    47      41.671  21.842  39.870  1.00  0.00           C
ATOM    714  O   CYX    47      42.091  20.881  40.532  1.00  0.00           O
ATOM    715  N   ARG    48      42.078  23.077  40.221  1.00  0.00           N
ATOM    716  H   ARG    48      41.670  23.861  39.732  1.00  0.00           H
ATOM    717  CA  ARG    48      43.108  23.235  41.314  1.00  0.00           C
ATOM    718  HA  ARG    48      43.256  22.407  42.008  1.00  0.00           H
ATOM    719  CB  ARG    48      44.540  23.438  40.687  1.00  0.00           C
ATOM    720  HB2 ARG    48      44.483  24.180  39.890  1.00  0.00           H
ATOM    721  HB3 ARG    48      45.102  23.715  41.580  1.00  0.00           H
ATOM    722  CG  ARG    48      45.086  22.219  40.033  1.00  0.00           C
ATOM    723  HG2 ARG    48      44.946  21.272  40.555  1.00  0.00           H
ATOM    724  HG3 ARG    48      44.463  22.025  39.159  1.00  0.00           H
ATOM    725  CD  ARG    48      46.564  22.371  39.634  1.00  0.00           C
ATOM    726  HD2 ARG    48      46.953  21.674  38.892  1.00  0.00           H
ATOM    727  HD3 ARG    48      46.761  23.352  39.202  1.00  0.00           H
ATOM    728  NE  ARG    48      47.353  22.231  40.824  1.00  0.00           N
ATOM    729  HE  ARG    48      47.648  23.089  41.268  1.00  0.00           H
ATOM    730  CZ  ARG    48      47.861  21.165  41.371  1.00  0.00           C
ATOM    731  NH1 ARG    48      48.647  21.281  42.382  1.00  0.00           N
ATOM    732 HH11 ARG    48      48.850  22.241  42.620  1.00  0.00           H
ATOM    733 HH12 ARG    48      49.066  20.403  42.655  1.00  0.00           H
ATOM    734  NH2 ARG    48      47.683  20.069  40.912  1.00  0.00           N
ATOM    735 HH21 ARG    48      47.082  19.887  40.120  1.00  0.00           H
ATOM    736 HH22 ARG    48      48.106  19.273  41.369  1.00  0.00           H
ATOM    737  C   ARG    48      42.779  24.441  42.170  1.00  0.00           C
ATOM    738  O   ARG    48      42.084  25.348  41.786  1.00  0.00           O
ATOM    739  N   THR    49      43.336  24.578  43.401  1.00  0.00           N
ATOM    740  H   THR    49      43.921  23.806  43.688  1.00  0.00           H
ATOM    741  CA  THR    49      43.115  25.746  44.299  1.00  0.00           C
ATOM    742  HA  THR    49      42.259  26.354  44.005  1.00  0.00           H
ATOM    743  CB  THR    49      42.952  25.402  45.824  1.00  0.00           C
ATOM    744  HB  THR    49      43.919  25.024  46.155  1.00  0.00           H
ATOM    745  CG2 THR    49      42.556  26.570  46.675  1.00  0.00           C
ATOM    746 HG21 THR    49      41.495  26.785  46.546  1.00  0.00           H
ATOM    747 HG22 THR    49      42.728  26.203  47.687  1.00  0.00           H
ATOM    748 HG23 THR    49      43.200  27.423  46.461  1.00  0.00           H
ATOM    749  OG1 THR    49      42.078  24.357  45.989  1.00  0.00           O
ATOM    750  HG1 THR    49      42.524  23.512  45.896  1.00  0.00           H
ATOM    751  C   THR    49      44.332  26.556  44.024  1.00  0.00           C
ATOM    752  O   THR    49      45.459  26.258  44.460  1.00  0.00           O
ATOM    753  N   PHE    50      44.271  27.681  43.270  1.00  0.00           N
ATOM    754  H   PHE    50      43.322  27.969  43.073  1.00  0.00           H
ATOM    755  CA  PHE    50      45.279  28.726  43.092  1.00  0.00           C
ATOM    756  HA  PHE    50      46.288  28.316  43.044  1.00  0.00           H
ATOM    757  CB  PHE    50      45.097  29.504  41.783  1.00  0.00           C
ATOM    758  HB2 PHE    50      44.049  29.710  41.570  1.00  0.00           H
ATOM    759  HB3 PHE    50      45.773  30.357  41.847  1.00  0.00           H
ATOM    760  CG  PHE    50      45.608  28.523  40.787  1.00  0.00           C
ATOM    761  CD1 PHE    50      44.682  27.704  40.185  1.00  0.00           C
ATOM    762  HD1 PHE    50      43.663  27.768  40.535  1.00  0.00           H
ATOM    763  CE1 PHE    50      45.062  26.769  39.232  1.00  0.00           C
ATOM    764  HE1 PHE    50      44.294  26.163  38.775  1.00  0.00           H
ATOM    765  CZ  PHE    50      46.411  26.582  38.877  1.00  0.00           C
ATOM    766  HZ  PHE    50      46.670  25.915  38.068  1.00  0.00           H
ATOM    767  CE2 PHE    50      47.411  27.333  39.496  1.00  0.00           C
ATOM    768  HE2 PHE    50      48.438  27.156  39.217  1.00  0.00           H
ATOM    769  CD2 PHE    50      46.981  28.339  40.425  1.00  0.00           C
ATOM    770  HD2 PHE    50      47.753  28.956  40.861  1.00  0.00           H
ATOM    771  C   PHE    50      45.171  29.631  44.280  1.00  0.00           C
ATOM    772  O   PHE    50      44.085  30.138  44.689  1.00  0.00           O
ATOM    773  N   PHE    51      46.282  29.811  45.002  1.00  0.00           N
ATOM    774  H   PHE    51      47.110  29.309  44.715  1.00  0.00           H
ATOM    775  CA  PHE    51      46.307  30.550  46.289  1.00  0.00           C
ATOM    776  HA  PHE    51      45.400  31.154  46.303  1.00  0.00           H
ATOM    777  CB  PHE    51      46.227  29.649  47.514  1.00  0.00           C
ATOM    778  HB2 PHE    51      46.111  30.334  48.354  1.00  0.00           H
ATOM    779  HB3 PHE    51      45.328  29.038  47.419  1.00  0.00           H
ATOM    780  CG  PHE    51      47.426  28.772  47.779  1.00  0.00           C
ATOM    781  CD1 PHE    51      48.551  29.190  48.514  1.00  0.00           C
ATOM    782  HD1 PHE    51      48.556  30.181  48.944  1.00  0.00           H
ATOM    783  CE1 PHE    51      49.432  28.185  48.985  1.00  0.00           C
ATOM    784  HE1 PHE    51      50.217  28.457  49.674  1.00  0.00           H
ATOM    785  CZ  PHE    51      49.409  26.903  48.437  1.00  0.00           C
ATOM    786  HZ  PHE    51      50.226  26.234  48.665  1.00  0.00           H
ATOM    787  CE2 PHE    51      48.374  26.517  47.570  1.00  0.00           C
ATOM    788  HE2 PHE    51      48.312  25.492  47.235  1.00  0.00           H
ATOM    789  CD2 PHE    51      47.371  27.420  47.257  1.00  0.00           C
ATOM    790  HD2 PHE    51      46.557  27.176  46.590  1.00  0.00           H
ATOM    791  C   PHE    51      47.455  31.588  46.316  1.00  0.00           C
ATOM    792  O   PHE    51      48.613  31.188  45.963  1.00  0.00           O
ATOM    793  N   LEU    52      47.280  32.819  46.932  1.00  0.00           N
ATOM    794  H   LEU    52      46.404  33.095  47.354  1.00  0.00           H
ATOM    795  CA  LEU    52      48.335  33.693  47.400  1.00  0.00           C
ATOM    796  HA  LEU    52      49.174  33.503  46.731  1.00  0.00           H
ATOM    797  CB  LEU    52      47.999  35.184  47.271  1.00  0.00           C
ATOM    798  HB2 LEU    52      47.081  35.414  47.811  1.00  0.00           H
ATOM    799  HB3 LEU    52      48.631  35.835  47.875  1.00  0.00           H
ATOM    800  CG  LEU    52      47.961  35.669  45.809  1.00  0.00           C
ATOM    801  HG  LEU    52      47.071  35.357  45.261  1.00  0.00           H
ATOM    802  CD1 LEU    52      47.850  37.160  45.859  1.00  0.00           C
ATOM    803 HD11 LEU    52      47.053  37.493  46.524  1.00  0.00           H
ATOM    804 HD12 LEU    52      48.756  37.646  46.219  1.00  0.00           H
ATOM    805 HD13 LEU    52      47.628  37.474  44.840  1.00  0.00           H
ATOM    806  CD2 LEU    52      49.161  35.195  44.934  1.00  0.00           C
ATOM    807 HD21 LEU    52      48.981  34.149  44.689  1.00  0.00           H
ATOM    808 HD22 LEU    52      49.184  35.804  44.031  1.00  0.00           H
ATOM    809 HD23 LEU    52      50.137  35.263  45.416  1.00  0.00           H
ATOM    810  C   LEU    52      48.757  33.344  48.835  1.00  0.00           C
ATOM    811  O   LEU    52      47.955  33.210  49.703  1.00  0.00           O
ATOM    812  N   THR    53      50.050  33.311  49.139  1.00  0.00           N
ATOM    813  H   THR    53      50.664  33.478  48.356  1.00  0.00           H
ATOM    814  CA  THR    53      50.609  33.149  50.474  1.00  0.00           C
ATOM    815  HA  THR    53      49.860  33.642  51.094  1.00  0.00           H
ATOM    816  CB  THR    53      50.675  31.692  50.848  1.00  0.00           C
ATOM    817  HB  THR    53      49.653  31.317  50.798  1.00  0.00           H
ATOM    818  CG2 THR    53      51.541  30.871  49.842  1.00  0.00           C
ATOM    819 HG21 THR    53      52.356  31.522  49.527  1.00  0.00           H
ATOM    820 HG22 THR    53      51.959  29.932  50.205  1.00  0.00           H
ATOM    821 HG23 THR    53      50.961  30.756  48.926  1.00  0.00           H
ATOM    822  OG1 THR    53      51.200  31.362  52.145  1.00  0.00           O
ATOM    823  HG1 THR    53      50.421  31.035  52.601  1.00  0.00           H
ATOM    824  C   THR    53      51.844  33.901  50.669  1.00  0.00           C
ATOM    825  O   THR    53      52.632  34.144  49.724  1.00  0.00           O
ATOM    826  N   GLN    54      52.125  34.285  51.934  1.00  0.00           N
ATOM    827  H   GLN    54      51.446  34.014  52.631  1.00  0.00           H
ATOM    828  CA  GLN    54      53.479  34.745  52.283  1.00  0.00           C
ATOM    829  HA  GLN    54      53.891  35.381  51.500  1.00  0.00           H
ATOM    830  CB  GLN    54      53.390  35.403  53.662  1.00  0.00           C
ATOM    831  HB2 GLN    54      52.518  36.056  53.711  1.00  0.00           H
ATOM    832  HB3 GLN    54      53.334  34.603  54.398  1.00  0.00           H
ATOM    833  CG  GLN    54      54.646  36.235  54.038  1.00  0.00           C
ATOM    834  HG2 GLN    54      54.544  36.461  55.099  1.00  0.00           H
ATOM    835  HG3 GLN    54      55.534  35.607  53.976  1.00  0.00           H
ATOM    836  CD  GLN    54      54.669  37.536  53.324  1.00  0.00           C
ATOM    837  OE1 GLN    54      54.380  37.678  52.168  1.00  0.00           O
ATOM    838  NE2 GLN    54      55.213  38.521  53.926  1.00  0.00           N
ATOM    839 HE21 GLN    54      55.511  38.336  54.872  1.00  0.00           H
ATOM    840 HE22 GLN    54      55.470  39.359  53.424  1.00  0.00           H
ATOM    841  C   GLN    54      54.424  33.517  52.350  1.00  0.00           C
ATOM    842  O   GLN    54      55.635  33.692  52.512  1.00  0.00           O
ATOM    843  N   GLY    55      54.010  32.271  52.028  1.00  0.00           N
ATOM    844  H   GLY    55      53.033  32.197  51.779  1.00  0.00           H
ATOM    845  CA  GLY    55      54.786  31.004  51.983  1.00  0.00           C
ATOM    846  HA2 GLY    55      54.261  30.185  51.491  1.00  0.00           H
ATOM    847  HA3 GLY    55      55.684  31.293  51.436  1.00  0.00           H
ATOM    848  C   GLY    55      55.162  30.431  53.367  1.00  0.00           C
ATOM    849  O   GLY    55      56.233  29.960  53.562  1.00  0.00           O
ATOM    850  N   ALA    56      54.178  30.634  54.312  1.00  0.00           N
ATOM    851  H   ALA    56      53.423  31.211  53.970  1.00  0.00           H
ATOM    852  CA  ALA    56      54.380  30.482  55.732  1.00  0.00           C
ATOM    853  HA  ALA    56      55.332  29.989  55.930  1.00  0.00           H
ATOM    854  CB  ALA    56      54.677  31.861  56.233  1.00  0.00           C
ATOM    855  HB1 ALA    56      53.846  32.485  55.904  1.00  0.00           H
ATOM    856  HB2 ALA    56      54.507  31.962  57.305  1.00  0.00           H
ATOM    857  HB3 ALA    56      55.611  32.247  55.823  1.00  0.00           H
ATOM    858  C   ALA    56      53.156  29.900  56.412  1.00  0.00           C
ATOM    859  O   ALA    56      52.057  30.249  55.991  1.00  0.00           O
ATOM    860  N   LEU    57      53.419  29.025  57.379  1.00  0.00           N
ATOM    861  H   LEU    57      54.379  28.715  57.398  1.00  0.00           H
ATOM    862  CA  LEU    57      52.343  28.169  58.055  1.00  0.00           C
ATOM    863  HA  LEU    57      51.777  27.610  57.310  1.00  0.00           H
ATOM    864  CB  LEU    57      53.048  27.081  58.888  1.00  0.00           C
ATOM    865  HB2 LEU    57      53.676  27.644  59.579  1.00  0.00           H
ATOM    866  HB3 LEU    57      52.233  26.691  59.498  1.00  0.00           H
ATOM    867  CG  LEU    57      53.941  25.982  58.223  1.00  0.00           C
ATOM    868  HG  LEU    57      54.539  26.561  57.517  1.00  0.00           H
ATOM    869  CD1 LEU    57      54.833  25.288  59.128  1.00  0.00           C
ATOM    870 HD11 LEU    57      54.280  24.804  59.932  1.00  0.00           H
ATOM    871 HD12 LEU    57      55.430  24.679  58.449  1.00  0.00           H
ATOM    872 HD13 LEU    57      55.455  26.007  59.661  1.00  0.00           H
ATOM    873  CD2 LEU    57      53.062  24.949  57.550  1.00  0.00           C
ATOM    874 HD21 LEU    57      52.699  24.259  58.312  1.00  0.00           H
ATOM    875 HD22 LEU    57      52.186  25.394  57.079  1.00  0.00           H
ATOM    876 HD23 LEU    57      53.795  24.433  56.930  1.00  0.00           H
ATOM    877  C   LEU    57      51.336  28.975  58.969  1.00  0.00           C
ATOM    878  O   LEU    57      51.579  30.123  59.295  1.00  0.00           O
ATOM    879  N   LEU    58      50.181  28.408  59.345  1.00  0.00           N
ATOM    880  H   LEU    58      49.988  27.500  58.950  1.00  0.00           H
ATOM    881  CA  LEU    58      49.347  28.946  60.461  1.00  0.00           C
ATOM    882  HA  LEU    58      49.206  29.970  60.115  1.00  0.00           H
ATOM    883  CB  LEU    58      48.157  28.052  60.626  1.00  0.00           C
ATOM    884  HB2 LEU    58      48.414  27.060  60.999  1.00  0.00           H
ATOM    885  HB3 LEU    58      47.639  28.502  61.473  1.00  0.00           H
ATOM    886  CG  LEU    58      47.161  27.904  59.521  1.00  0.00           C
ATOM    887  HG  LEU    58      47.720  27.976  58.588  1.00  0.00           H
ATOM    888  CD1 LEU    58      46.415  26.612  59.622  1.00  0.00           C
ATOM    889 HD11 LEU    58      47.165  25.832  59.490  1.00  0.00           H
ATOM    890 HD12 LEU    58      46.043  26.559  60.645  1.00  0.00           H
ATOM    891 HD13 LEU    58      45.609  26.493  58.899  1.00  0.00           H
ATOM    892  CD2 LEU    58      46.142  29.030  59.301  1.00  0.00           C
ATOM    893 HD21 LEU    58      46.540  29.968  58.914  1.00  0.00           H
ATOM    894 HD22 LEU    58      45.405  28.788  58.536  1.00  0.00           H
ATOM    895 HD23 LEU    58      45.497  29.039  60.180  1.00  0.00           H
ATOM    896  C   LEU    58      50.199  28.898  61.726  1.00  0.00           C
ATOM    897  O   LEU    58      51.031  28.076  61.923  1.00  0.00           O
ATOM    898  N   ASN    59      50.015  29.908  62.603  1.00  0.00           N
ATOM    899  H   ASN    59      49.279  30.557  62.366  1.00  0.00           H
ATOM    900  CA  ASN    59      50.760  30.115  63.858  1.00  0.00           C
ATOM    901  HA  ASN    59      50.439  31.101  64.192  1.00  0.00           H
ATOM    902  CB  ASN    59      50.557  29.002  64.893  1.00  0.00           C
ATOM    903  HB2 ASN    59      50.778  28.066  64.379  1.00  0.00           H
ATOM    904  HB3 ASN    59      51.272  29.074  65.713  1.00  0.00           H
ATOM    905  CG  ASN    59      49.170  29.045  65.419  1.00  0.00           C
ATOM    906  OD1 ASN    59      48.406  30.007  65.353  1.00  0.00           O
ATOM    907  ND2 ASN    59      48.881  27.936  66.126  1.00  0.00           N
ATOM    908 HD21 ASN    59      48.265  28.004  66.923  1.00  0.00           H
ATOM    909 HD22 ASN    59      49.577  27.206  66.066  1.00  0.00           H
ATOM    910  C   ASN    59      52.245  30.434  63.675  1.00  0.00           C
ATOM    911  O   ASN    59      52.803  30.914  64.651  1.00  0.00           O
ATOM    912  N   ASP    60      52.884  30.276  62.513  1.00  0.00           N
ATOM    913  H   ASP    60      52.394  29.906  61.710  1.00  0.00           H
ATOM    914  CA  ASP    60      54.217  30.863  62.274  1.00  0.00           C
ATOM    915  HA  ASP    60      54.856  30.615  63.121  1.00  0.00           H
ATOM    916  CB  ASP    60      54.768  30.366  60.954  1.00  0.00           C
ATOM    917  HB2 ASP    60      54.538  29.322  60.742  1.00  0.00           H
ATOM    918  HB3 ASP    60      54.295  30.977  60.185  1.00  0.00           H
ATOM    919  CG  ASP    60      56.293  30.526  60.872  1.00  0.00           C
ATOM    920  OD1 ASP    60      57.019  29.525  60.471  1.00  0.00           O
ATOM    921  OD2 ASP    60      56.886  31.561  61.212  1.00  0.00           O
ATOM    922  C   ASP    60      54.240  32.409  62.278  1.00  0.00           C
ATOM    923  O   ASP    60      53.562  33.104  61.519  1.00  0.00           O
ATOM    924  N   LYS    61      55.032  33.087  63.106  1.00  0.00           N
ATOM    925  H   LYS    61      55.419  32.572  63.884  1.00  0.00           H
ATOM    926  CA  LYS    61      55.245  34.547  63.147  1.00  0.00           C
ATOM    927  HA  LYS    61      54.389  35.054  63.591  1.00  0.00           H
ATOM    928  CB  LYS    61      56.388  34.823  64.161  1.00  0.00           C
ATOM    929  HB2 LYS    61      56.282  34.215  65.060  1.00  0.00           H
ATOM    930  HB3 LYS    61      57.320  34.476  63.715  1.00  0.00           H
ATOM    931  CG  LYS    61      56.675  36.279  64.555  1.00  0.00           C
ATOM    932  HG2 LYS    61      57.658  36.311  65.025  1.00  0.00           H
ATOM    933  HG3 LYS    61      56.783  36.907  63.671  1.00  0.00           H
ATOM    934  CD  LYS    61      55.640  36.756  65.552  1.00  0.00           C
ATOM    935  HD2 LYS    61      54.653  36.741  65.088  1.00  0.00           H
ATOM    936  HD3 LYS    61      55.666  36.072  66.401  1.00  0.00           H
ATOM    937  CE  LYS    61      55.827  38.173  66.232  1.00  0.00           C
ATOM    938  HE2 LYS    61      56.257  38.863  65.506  1.00  0.00           H
ATOM    939  HE3 LYS    61      54.826  38.472  66.544  1.00  0.00           H
ATOM    940  NZ  LYS    61      56.622  38.220  67.459  1.00  0.00           N
ATOM    941  HZ1 LYS    61      56.143  37.554  68.049  1.00  0.00           H
ATOM    942  HZ2 LYS    61      57.563  37.863  67.373  1.00  0.00           H
ATOM    943  HZ3 LYS    61      56.520  39.078  67.981  1.00  0.00           H
ATOM    944  C   LYS    61      55.504  35.144  61.731  1.00  0.00           C
ATOM    945  O   LYS    61      55.009  36.208  61.470  1.00  0.00           O
ATOM    946  N   HIP    62      56.273  34.500  60.864  1.00  0.00           N
ATOM    947  H   HIP    62      56.622  33.601  61.163  1.00  0.00           H
ATOM    948  CA  HIP    62      56.505  34.953  59.460  1.00  0.00           C
ATOM    949  HA  HIP    62      56.998  35.919  59.562  1.00  0.00           H
ATOM    950  CB  HIP    62      57.435  34.064  58.675  1.00  0.00           C
ATOM    951  HB2 HIP    62      56.968  33.094  58.512  1.00  0.00           H
ATOM    952  HB3 HIP    62      57.617  34.441  57.668  1.00  0.00           H
ATOM    953  CG  HIP    62      58.829  33.851  59.394  1.00  0.00           C
ATOM    954  ND1 HIP    62      59.033  33.191  60.600  1.00  0.00           N
ATOM    955  HD1 HIP    62      58.296  32.731  61.114  1.00  0.00           H
ATOM    956  CE1 HIP    62      60.359  33.394  60.998  1.00  0.00           C
ATOM    957  HE1 HIP    62      60.785  33.129  61.954  1.00  0.00           H
ATOM    958  NE2 HIP    62      60.947  34.221  60.053  1.00  0.00           N
ATOM    959  HE2 HIP    62      61.717  34.839  60.268  1.00  0.00           H
ATOM    960  CD2 HIP    62      59.961  34.563  59.139  1.00  0.00           C
ATOM    961  HD2 HIP    62      60.017  35.317  58.368  1.00  0.00           H
ATOM    962  C   HIP    62      55.187  35.126  58.697  1.00  0.00           C
ATOM    963  O   HIP    62      55.240  35.888  57.743  1.00  0.00           O
ATOM    964  N   SER    63      53.994  34.553  59.046  1.00  0.00           N
ATOM    965  H   SER    63      54.021  33.977  59.875  1.00  0.00           H
ATOM    966  CA  SER    63      52.596  34.768  58.397  1.00  0.00           C
ATOM    967  HA  SER    63      52.826  35.245  57.444  1.00  0.00           H
ATOM    968  CB  SER    63      51.855  33.441  58.286  1.00  0.00           C
ATOM    969  HB2 SER    63      50.968  33.606  57.673  1.00  0.00           H
ATOM    970  HB3 SER    63      52.556  32.732  57.849  1.00  0.00           H
ATOM    971  OG  SER    63      51.457  33.017  59.540  1.00  0.00           O
ATOM    972  HG  SER    63      51.514  32.072  59.384  1.00  0.00           H
ATOM    973  C   SER    63      51.657  35.787  59.096  1.00  0.00           C
ATOM    974  O   SER    63      50.435  35.913  58.774  1.00  0.00           O
ATOM    975  N   ASN    64      52.239  36.535  60.106  1.00  0.00           N
ATOM    976  H   ASN    64      53.193  36.420  60.417  1.00  0.00           H
ATOM    977  CA  ASN    64      51.374  37.269  61.052  1.00  0.00           C
ATOM    978  HA  ASN    64      50.707  36.499  61.441  1.00  0.00           H
ATOM    979  CB  ASN    64      52.306  37.693  62.265  1.00  0.00           C
ATOM    980  HB2 ASN    64      51.788  37.805  63.217  1.00  0.00           H
ATOM    981  HB3 ASN    64      53.130  36.991  62.404  1.00  0.00           H
ATOM    982  CG  ASN    64      52.924  39.105  62.039  1.00  0.00           C
ATOM    983  OD1 ASN    64      52.281  40.136  62.264  1.00  0.00           O
ATOM    984  ND2 ASN    64      54.228  39.201  61.765  1.00  0.00           N
ATOM    985 HD21 ASN    64      54.701  40.093  61.799  1.00  0.00           H
ATOM    986 HD22 ASN    64      54.749  38.343  61.664  1.00  0.00           H
ATOM    987  C   ASN    64      50.608  38.475  60.387  1.00  0.00           C
ATOM    988  O   ASN    64      50.966  38.944  59.401  1.00  0.00           O
ATOM    989  N   GLY    65      49.488  38.853  60.999  1.00  0.00           N
ATOM    990  H   GLY    65      49.306  38.437  61.902  1.00  0.00           H
ATOM    991  CA  GLY    65      48.522  39.751  60.573  1.00  0.00           C
ATOM    992  HA2 GLY    65      47.797  39.450  59.816  1.00  0.00           H
ATOM    993  HA3 GLY    65      47.977  39.978  61.488  1.00  0.00           H
ATOM    994  C   GLY    65      48.970  41.140  60.159  1.00  0.00           C
ATOM    995  O   GLY    65      48.400  41.776  59.321  1.00  0.00           O
ATOM    996  N   THR    66      50.111  41.625  60.744  1.00  0.00           N
ATOM    997  H   THR    66      50.478  41.029  61.473  1.00  0.00           H
ATOM    998  CA  THR    66      50.802  42.897  60.421  1.00  0.00           C
ATOM    999  HA  THR    66      50.034  43.665  60.505  1.00  0.00           H
ATOM   1000  CB  THR    66      51.837  43.327  61.447  1.00  0.00           C
ATOM   1001  HB  THR    66      52.117  44.321  61.099  1.00  0.00           H
ATOM   1002  CG2 THR    66      51.395  43.412  62.936  1.00  0.00           C
ATOM   1003 HG21 THR    66      50.478  44.002  62.964  1.00  0.00           H
ATOM   1004 HG22 THR    66      51.066  42.525  63.476  1.00  0.00           H
ATOM   1005 HG23 THR    66      52.254  43.859  63.436  1.00  0.00           H
ATOM   1006  OG1 THR    66      53.014  42.624  61.576  1.00  0.00           O
ATOM   1007  HG1 THR    66      52.669  41.738  61.707  1.00  0.00           H
ATOM   1008  C   THR    66      51.500  42.855  59.080  1.00  0.00           C
ATOM   1009  O   THR    66      51.700  43.945  58.517  1.00  0.00           O
ATOM   1010  N   VAL    67      51.758  41.663  58.526  1.00  0.00           N
ATOM   1011  H   VAL    67      51.721  40.811  59.067  1.00  0.00           H
ATOM   1012  CA  VAL    67      52.569  41.617  57.295  1.00  0.00           C
ATOM   1013  HA  VAL    67      53.362  42.329  57.528  1.00  0.00           H
ATOM   1014  CB  VAL    67      53.104  40.324  56.821  1.00  0.00           C
ATOM   1015  HB  VAL    67      53.834  40.470  56.024  1.00  0.00           H
ATOM   1016  CG1 VAL    67      53.934  39.756  57.989  1.00  0.00           C
ATOM   1017 HG11 VAL    67      54.635  40.494  58.381  1.00  0.00           H
ATOM   1018 HG12 VAL    67      53.203  39.561  58.774  1.00  0.00           H
ATOM   1019 HG13 VAL    67      54.525  38.870  57.753  1.00  0.00           H
ATOM   1020  CG2 VAL    67      52.022  39.379  56.240  1.00  0.00           C
ATOM   1021 HG21 VAL    67      51.310  39.185  57.043  1.00  0.00           H
ATOM   1022 HG22 VAL    67      51.439  39.804  55.423  1.00  0.00           H
ATOM   1023 HG23 VAL    67      52.492  38.444  55.934  1.00  0.00           H
ATOM   1024  C   VAL    67      51.775  42.263  56.149  1.00  0.00           C
ATOM   1025  O   VAL    67      50.604  42.059  55.971  1.00  0.00           O
ATOM   1026  N   LYS    68      52.522  42.978  55.282  1.00  0.00           N
ATOM   1027  H   LYS    68      53.528  42.999  55.365  1.00  0.00           H
ATOM   1028  CA  LYS    68      51.972  43.625  54.070  1.00  0.00           C
ATOM   1029  HA  LYS    68      51.332  44.329  54.603  1.00  0.00           H
ATOM   1030  CB  LYS    68      53.063  44.421  53.339  1.00  0.00           C
ATOM   1031  HB2 LYS    68      54.013  43.888  53.374  1.00  0.00           H
ATOM   1032  HB3 LYS    68      53.000  44.600  52.266  1.00  0.00           H
ATOM   1033  CG  LYS    68      53.181  45.853  53.942  1.00  0.00           C
ATOM   1034  HG2 LYS    68      52.278  46.398  53.670  1.00  0.00           H
ATOM   1035  HG3 LYS    68      53.367  45.844  55.016  1.00  0.00           H
ATOM   1036  CD  LYS    68      54.365  46.565  53.282  1.00  0.00           C
ATOM   1037  HD2 LYS    68      55.301  46.025  53.433  1.00  0.00           H
ATOM   1038  HD3 LYS    68      54.161  46.488  52.214  1.00  0.00           H
ATOM   1039  CE  LYS    68      54.356  47.998  53.684  1.00  0.00           C
ATOM   1040  HE2 LYS    68      53.432  48.502  53.397  1.00  0.00           H
ATOM   1041  HE3 LYS    68      54.606  48.077  54.741  1.00  0.00           H
ATOM   1042  NZ  LYS    68      55.459  48.629  52.849  1.00  0.00           N
ATOM   1043  HZ1 LYS    68      55.607  49.604  53.066  1.00  0.00           H
ATOM   1044  HZ2 LYS    68      56.370  48.279  53.112  1.00  0.00           H
ATOM   1045  HZ3 LYS    68      55.230  48.549  51.869  1.00  0.00           H
ATOM   1046  C   LYS    68      51.185  42.728  53.137  1.00  0.00           C
ATOM   1047  O   LYS    68      51.635  41.609  52.891  1.00  0.00           O
ATOM   1048  N   ASP    69      50.085  43.177  52.599  1.00  0.00           N
ATOM   1049  H   ASP    69      49.665  44.027  52.948  1.00  0.00           H
ATOM   1050  CA  ASP    69      49.284  42.418  51.606  1.00  0.00           C
ATOM   1051  HA  ASP    69      49.149  41.393  51.951  1.00  0.00           H
ATOM   1052  CB  ASP    69      47.876  43.117  51.478  1.00  0.00           C
ATOM   1053  HB2 ASP    69      47.969  44.157  51.166  1.00  0.00           H
ATOM   1054  HB3 ASP    69      47.268  42.488  50.827  1.00  0.00           H
ATOM   1055  CG  ASP    69      47.169  43.131  52.792  1.00  0.00           C
ATOM   1056  OD1 ASP    69      47.192  42.109  53.626  1.00  0.00           O
ATOM   1057  OD2 ASP    69      46.610  44.246  53.013  1.00  0.00           O
ATOM   1058  C   ASP    69      49.960  42.386  50.201  1.00  0.00           C
ATOM   1059  O   ASP    69      49.875  41.404  49.476  1.00  0.00           O
ATOM   1060  N   ARG    70      50.659  43.438  49.772  1.00  0.00           N
ATOM   1061  H   ARG    70      50.544  44.234  50.384  1.00  0.00           H
ATOM   1062  CA  ARG    70      51.383  43.475  48.507  1.00  0.00           C
ATOM   1063  HA  ARG    70      51.031  42.767  47.757  1.00  0.00           H
ATOM   1064  CB  ARG    70      50.972  44.729  47.748  1.00  0.00           C
ATOM   1065  HB2 ARG    70      51.003  45.588  48.418  1.00  0.00           H
ATOM   1066  HB3 ARG    70      51.528  44.809  46.815  1.00  0.00           H
ATOM   1067  CG  ARG    70      49.495  44.674  47.382  1.00  0.00           C
ATOM   1068  HG2 ARG    70      49.307  43.830  46.717  1.00  0.00           H
ATOM   1069  HG3 ARG    70      48.801  44.641  48.222  1.00  0.00           H
ATOM   1070  CD  ARG    70      49.159  45.877  46.445  1.00  0.00           C
ATOM   1071  HD2 ARG    70      49.655  45.786  45.478  1.00  0.00           H
ATOM   1072  HD3 ARG    70      48.100  45.730  46.229  1.00  0.00           H
ATOM   1073  NE  ARG    70      49.440  47.135  47.026  1.00  0.00           N
ATOM   1074  HE  ARG    70      50.207  47.667  46.638  1.00  0.00           H
ATOM   1075  CZ  ARG    70      48.637  47.792  47.795  1.00  0.00           C
ATOM   1076  NH1 ARG    70      48.841  48.973  48.312  1.00  0.00           N
ATOM   1077 HH11 ARG    70      49.696  49.473  48.112  1.00  0.00           H
ATOM   1078 HH12 ARG    70      48.023  49.346  48.771  1.00  0.00           H
ATOM   1079  NH2 ARG    70      47.503  47.322  48.196  1.00  0.00           N
ATOM   1080 HH21 ARG    70      47.118  46.413  47.983  1.00  0.00           H
ATOM   1081 HH22 ARG    70      46.930  47.907  48.787  1.00  0.00           H
ATOM   1082  C   ARG    70      52.877  43.139  48.688  1.00  0.00           C
ATOM   1083  O   ARG    70      53.724  43.789  48.095  1.00  0.00           O
ATOM   1084  N   SER    71      53.196  42.143  49.535  1.00  0.00           N
ATOM   1085  H   SER    71      52.464  41.568  49.927  1.00  0.00           H
ATOM   1086  CA  SER    71      54.622  41.911  49.948  1.00  0.00           C
ATOM   1087  HA  SER    71      54.949  42.870  50.350  1.00  0.00           H
ATOM   1088  CB  SER    71      54.632  40.804  51.019  1.00  0.00           C
ATOM   1089  HB2 SER    71      54.213  41.119  51.974  1.00  0.00           H
ATOM   1090  HB3 SER    71      54.029  39.978  50.639  1.00  0.00           H
ATOM   1091  OG  SER    71      55.941  40.449  51.348  1.00  0.00           O
ATOM   1092  HG  SER    71      56.323  41.065  51.977  1.00  0.00           H
ATOM   1093  C   SER    71      55.509  41.387  48.725  1.00  0.00           C
ATOM   1094  O   SER    71      54.973  40.630  47.911  1.00  0.00           O
ATOM   1095  N   PRO    72      56.796  41.741  48.548  1.00  0.00           N
ATOM   1096  CD  PRO    72      57.652  42.529  49.427  1.00  0.00           C
ATOM   1097  HD2 PRO    72      58.034  41.901  50.231  1.00  0.00           H
ATOM   1098  HD3 PRO    72      57.063  43.419  49.653  1.00  0.00           H
ATOM   1099  CG  PRO    72      58.884  42.974  48.628  1.00  0.00           C
ATOM   1100  HG2 PRO    72      59.673  43.352  49.278  1.00  0.00           H
ATOM   1101  HG3 PRO    72      58.562  43.820  48.021  1.00  0.00           H
ATOM   1102  CB  PRO    72      59.092  41.641  47.846  1.00  0.00           C
ATOM   1103  HB2 PRO    72      59.688  40.871  48.335  1.00  0.00           H
ATOM   1104  HB3 PRO    72      59.434  41.793  46.822  1.00  0.00           H
ATOM   1105  CA  PRO    72      57.664  41.008  47.623  1.00  0.00           C
ATOM   1106  HA  PRO    72      57.258  41.241  46.639  1.00  0.00           H
ATOM   1107  C   PRO    72      57.745  39.488  47.903  1.00  0.00           C
ATOM   1108  O   PRO    72      58.100  38.765  46.989  1.00  0.00           O
ATOM   1109  N   HID    73      57.433  39.075  49.140  1.00  0.00           N
ATOM   1110  H   HID    73      57.279  39.761  49.866  1.00  0.00           H
ATOM   1111  CA  HID    73      57.423  37.682  49.570  1.00  0.00           C
ATOM   1112  HA  HID    73      58.250  37.166  49.082  1.00  0.00           H
ATOM   1113  CB  HID    73      57.896  37.556  51.048  1.00  0.00           C
ATOM   1114  HB2 HID    73      57.060  37.924  51.643  1.00  0.00           H
ATOM   1115  HB3 HID    73      57.985  36.486  51.240  1.00  0.00           H
ATOM   1116  CG  HID    73      59.159  38.274  51.277  1.00  0.00           C
ATOM   1117  ND1 HID    73      60.370  38.119  50.658  1.00  0.00           N
ATOM   1118  HD1 HID    73      60.605  37.348  50.050  1.00  0.00           H
ATOM   1119  CE1 HID    73      61.255  39.031  51.106  1.00  0.00           C
ATOM   1120  HE1 HID    73      62.234  39.206  50.684  1.00  0.00           H
ATOM   1121  NE2 HID    73      60.663  39.749  52.121  1.00  0.00           N
ATOM   1122  CD2 HID    73      59.356  39.281  52.245  1.00  0.00           C
ATOM   1123  HD2 HID    73      58.648  39.537  53.020  1.00  0.00           H
ATOM   1124  C   HID    73      56.150  36.953  49.363  1.00  0.00           C
ATOM   1125  O   HID    73      55.997  35.746  49.357  1.00  0.00           O
ATOM   1126  N   ARG    74      55.076  37.733  49.146  1.00  0.00           N
ATOM   1127  H   ARG    74      55.197  38.725  48.998  1.00  0.00           H
ATOM   1128  CA  ARG    74      53.812  37.065  48.628  1.00  0.00           C
ATOM   1129  HA  ARG    74      53.467  36.350  49.376  1.00  0.00           H
ATOM   1130  CB  ARG    74      52.662  38.097  48.582  1.00  0.00           C
ATOM   1131  HB2 ARG    74      52.803  38.743  49.449  1.00  0.00           H
ATOM   1132  HB3 ARG    74      52.799  38.651  47.654  1.00  0.00           H
ATOM   1133  CG  ARG    74      51.294  37.406  48.769  1.00  0.00           C
ATOM   1134  HG2 ARG    74      50.912  37.033  47.818  1.00  0.00           H
ATOM   1135  HG3 ARG    74      51.306  36.688  49.589  1.00  0.00           H
ATOM   1136  CD  ARG    74      50.434  38.653  49.078  1.00  0.00           C
ATOM   1137  HD2 ARG    74      50.800  39.135  49.984  1.00  0.00           H
ATOM   1138  HD3 ARG    74      50.435  39.400  48.283  1.00  0.00           H
ATOM   1139  NE  ARG    74      49.050  38.160  49.458  1.00  0.00           N
ATOM   1140  HE  ARG    74      48.941  37.287  49.955  1.00  0.00           H
ATOM   1141  CZ  ARG    74      47.897  38.824  49.185  1.00  0.00           C
ATOM   1142  NH1 ARG    74      46.849  38.225  49.674  1.00  0.00           N
ATOM   1143 HH11 ARG    74      46.999  37.572  50.430  1.00  0.00           H
ATOM   1144 HH12 ARG    74      45.939  38.535  49.367  1.00  0.00           H
ATOM   1145  NH2 ARG    74      47.856  39.879  48.463  1.00  0.00           N
ATOM   1146 HH21 ARG    74      48.673  40.374  48.137  1.00  0.00           H
ATOM   1147 HH22 ARG    74      46.890  40.171  48.425  1.00  0.00           H
ATOM   1148  C   ARG    74      54.015  36.289  47.372  1.00  0.00           C
ATOM   1149  O   ARG    74      54.770  36.631  46.507  1.00  0.00           O
ATOM   1150  N   THR    75      53.328  35.144  47.321  1.00  0.00           N
ATOM   1151  H   THR    75      52.684  35.019  48.089  1.00  0.00           H
ATOM   1152  CA  THR    75      53.678  34.053  46.360  1.00  0.00           C
ATOM   1153  HA  THR    75      54.301  34.391  45.532  1.00  0.00           H
ATOM   1154  CB  THR    75      54.410  32.894  47.099  1.00  0.00           C
ATOM   1155  HB  THR    75      53.732  32.407  47.799  1.00  0.00           H
ATOM   1156  CG2 THR    75      54.965  31.782  46.169  1.00  0.00           C
ATOM   1157 HG21 THR    75      54.057  31.544  45.615  1.00  0.00           H
ATOM   1158 HG22 THR    75      55.781  32.175  45.563  1.00  0.00           H
ATOM   1159 HG23 THR    75      55.256  30.896  46.735  1.00  0.00           H
ATOM   1160  OG1 THR    75      55.484  33.570  47.668  1.00  0.00           O
ATOM   1161  HG1 THR    75      55.200  34.049  48.450  1.00  0.00           H
ATOM   1162  C   THR    75      52.360  33.368  45.872  1.00  0.00           C
ATOM   1163  O   THR    75      51.432  33.131  46.666  1.00  0.00           O
ATOM   1164  N   LEU    76      52.268  33.136  44.614  1.00  0.00           N
ATOM   1165  H   LEU    76      52.982  33.459  43.976  1.00  0.00           H
ATOM   1166  CA  LEU    76      51.278  32.241  43.963  1.00  0.00           C
ATOM   1167  HA  LEU    76      50.343  32.382  44.505  1.00  0.00           H
ATOM   1168  CB  LEU    76      51.107  32.716  42.511  1.00  0.00           C
ATOM   1169  HB2 LEU    76      50.979  33.791  42.632  1.00  0.00           H
ATOM   1170  HB3 LEU    76      52.042  32.545  41.975  1.00  0.00           H
ATOM   1171  CG  LEU    76      49.981  32.008  41.702  1.00  0.00           C
ATOM   1172  HG  LEU    76      50.216  30.946  41.621  1.00  0.00           H
ATOM   1173  CD1 LEU    76      48.597  32.200  42.298  1.00  0.00           C
ATOM   1174 HD11 LEU    76      48.448  31.747  43.278  1.00  0.00           H
ATOM   1175 HD12 LEU    76      48.300  33.247  42.246  1.00  0.00           H
ATOM   1176 HD13 LEU    76      47.903  31.631  41.679  1.00  0.00           H
ATOM   1177  CD2 LEU    76      50.019  32.710  40.347  1.00  0.00           C
ATOM   1178 HD21 LEU    76      50.963  32.551  39.827  1.00  0.00           H
ATOM   1179 HD22 LEU    76      49.138  32.476  39.751  1.00  0.00           H
ATOM   1180 HD23 LEU    76      49.874  33.790  40.353  1.00  0.00           H
ATOM   1181  C   LEU    76      51.625  30.709  43.957  1.00  0.00           C
ATOM   1182  O   LEU    76      52.662  30.277  43.447  1.00  0.00           O
ATOM   1183  N   MET    77      50.785  29.859  44.552  1.00  0.00           N
ATOM   1184  H   MET    77      49.989  30.337  44.948  1.00  0.00           H
ATOM   1185  CA  MET    77      50.955  28.350  44.689  1.00  0.00           C
ATOM   1186  HA  MET    77      51.708  27.980  43.993  1.00  0.00           H
ATOM   1187  CB  MET    77      51.447  28.021  46.066  1.00  0.00           C
ATOM   1188  HB2 MET    77      50.713  28.487  46.723  1.00  0.00           H
ATOM   1189  HB3 MET    77      51.618  26.949  46.157  1.00  0.00           H
ATOM   1190  CG  MET    77      52.790  28.654  46.297  1.00  0.00           C
ATOM   1191  HG2 MET    77      53.413  28.513  45.413  1.00  0.00           H
ATOM   1192  HG3 MET    77      52.597  29.725  46.261  1.00  0.00           H
ATOM   1193  SD  MET    77      53.706  28.195  47.833  1.00  0.00           S
ATOM   1194  CE  MET    77      54.155  26.545  47.340  1.00  0.00           C
ATOM   1195  HE1 MET    77      54.958  26.622  46.607  1.00  0.00           H
ATOM   1196  HE2 MET    77      54.543  26.056  48.235  1.00  0.00           H
ATOM   1197  HE3 MET    77      53.293  25.960  47.016  1.00  0.00           H
ATOM   1198  C   MET    77      49.663  27.644  44.285  1.00  0.00           C
ATOM   1199  O   MET    77      48.683  28.302  44.088  1.00  0.00           O
ATOM   1200  N   SER    78      49.671  26.321  44.113  1.00  0.00           N
ATOM   1201  H   SER    78      50.590  25.903  44.082  1.00  0.00           H
ATOM   1202  CA  SER    78      48.459  25.568  43.921  1.00  0.00           C
ATOM   1203  HA  SER    78      47.750  26.064  44.585  1.00  0.00           H
ATOM   1204  CB  SER    78      48.023  25.682  42.458  1.00  0.00           C
ATOM   1205  HB2 SER    78      46.978  25.381  42.382  1.00  0.00           H
ATOM   1206  HB3 SER    78      48.110  26.688  42.047  1.00  0.00           H
ATOM   1207  OG  SER    78      48.796  24.812  41.593  1.00  0.00           O
ATOM   1208  HG  SER    78      49.469  25.387  41.219  1.00  0.00           H
ATOM   1209  C   SER    78      48.493  24.080  44.378  1.00  0.00           C
ATOM   1210  O   SER    78      49.502  23.351  44.176  1.00  0.00           O
ATOM   1211  N   CYS    79      47.507  23.743  45.175  1.00  0.00           N
ATOM   1212  H   CYS    79      46.838  24.471  45.373  1.00  0.00           H
ATOM   1213  CA  CYS    79      47.135  22.376  45.395  1.00  0.00           C
ATOM   1214  HA  CYS    79      47.995  21.729  45.219  1.00  0.00           H
ATOM   1215  CB  CYS    79      46.863  22.295  46.918  1.00  0.00           C
ATOM   1216  HB2 CYS    79      46.855  21.250  47.228  1.00  0.00           H
ATOM   1217  HB3 CYS    79      47.678  22.809  47.427  1.00  0.00           H
ATOM   1218  SG  CYS    79      45.305  23.253  47.376  1.00  0.00           S
ATOM   1219  HG  CYS    79      44.759  22.404  48.251  1.00  0.00           H
ATOM   1220  C   CYS    79      45.973  21.740  44.619  1.00  0.00           C
ATOM   1221  O   CYS    79      45.334  22.405  43.779  1.00  0.00           O
ATOM   1222  N   PRO    80      45.585  20.509  44.915  1.00  0.00           N
ATOM   1223  CD  PRO    80      46.246  19.495  45.713  1.00  0.00           C
ATOM   1224  HD2 PRO    80      45.928  19.580  46.752  1.00  0.00           H
ATOM   1225  HD3 PRO    80      47.318  19.651  45.595  1.00  0.00           H
ATOM   1226  CG  PRO    80      45.640  18.197  45.167  1.00  0.00           C
ATOM   1227  HG2 PRO    80      45.784  17.501  45.994  1.00  0.00           H
ATOM   1228  HG3 PRO    80      46.160  18.009  44.228  1.00  0.00           H
ATOM   1229  CB  PRO    80      44.209  18.530  44.923  1.00  0.00           C
ATOM   1230  HB2 PRO    80      43.666  18.626  45.863  1.00  0.00           H
ATOM   1231  HB3 PRO    80      43.653  17.796  44.341  1.00  0.00           H
ATOM   1232  CA  PRO    80      44.337  19.983  44.358  1.00  0.00           C
ATOM   1233  HA  PRO    80      44.399  19.787  43.288  1.00  0.00           H
ATOM   1234  C   PRO    80      43.088  20.820  44.714  1.00  0.00           C
ATOM   1235  O   PRO    80      43.084  21.542  45.769  1.00  0.00           O
ATOM   1236  N   VAL    81      42.004  20.717  43.943  1.00  0.00           N
ATOM   1237  H   VAL    81      42.138  20.349  43.012  1.00  0.00           H
ATOM   1238  CA  VAL    81      40.815  21.575  44.103  1.00  0.00           C
ATOM   1239  HA  VAL    81      41.215  22.588  44.093  1.00  0.00           H
ATOM   1240  CB  VAL    81      39.800  21.518  42.945  1.00  0.00           C
ATOM   1241  HB  VAL    81      40.297  22.004  42.105  1.00  0.00           H
ATOM   1242  CG1 VAL    81      39.397  20.091  42.479  1.00  0.00           C
ATOM   1243 HG11 VAL    81      38.590  20.042  41.748  1.00  0.00           H
ATOM   1244 HG12 VAL    81      40.249  19.601  42.008  1.00  0.00           H
ATOM   1245 HG13 VAL    81      39.160  19.504  43.366  1.00  0.00           H
ATOM   1246  CG2 VAL    81      38.508  22.375  43.144  1.00  0.00           C
ATOM   1247 HG21 VAL    81      38.586  23.389  43.532  1.00  0.00           H
ATOM   1248 HG22 VAL    81      38.001  22.546  42.194  1.00  0.00           H
ATOM   1249 HG23 VAL    81      37.738  21.930  43.775  1.00  0.00           H
ATOM   1250  C   VAL    81      40.091  21.427  45.501  1.00  0.00           C
ATOM   1251  O   VAL    81      39.575  20.369  45.793  1.00  0.00           O
ATOM   1252  N   GLY    82      40.047  22.486  46.307  1.00  0.00           N
ATOM   1253  H   GLY    82      40.437  23.389  46.075  1.00  0.00           H
ATOM   1254  CA  GLY    82      39.516  22.382  47.668  1.00  0.00           C
ATOM   1255  HA2 GLY    82      39.642  23.270  48.287  1.00  0.00           H
ATOM   1256  HA3 GLY    82      38.450  22.187  47.780  1.00  0.00           H
ATOM   1257  C   GLY    82      40.163  21.286  48.487  1.00  0.00           C
ATOM   1258  O   GLY    82      39.480  20.716  49.345  1.00  0.00           O
ATOM   1259  N   GLU    83      41.422  20.916  48.247  1.00  0.00           N
ATOM   1260  H   GLU    83      41.943  21.355  47.502  1.00  0.00           H
ATOM   1261  CA  GLU    83      42.275  20.123  49.283  1.00  0.00           C
ATOM   1262  HA  GLU    83      41.574  19.514  49.854  1.00  0.00           H
ATOM   1263  CB  GLU    83      43.290  19.232  48.565  1.00  0.00           C
ATOM   1264  HB2 GLU    83      42.904  18.684  47.706  1.00  0.00           H
ATOM   1265  HB3 GLU    83      43.964  19.986  48.157  1.00  0.00           H
ATOM   1266  CG  GLU    83      44.141  18.256  49.488  1.00  0.00           C
ATOM   1267  HG2 GLU    83      44.968  17.760  48.979  1.00  0.00           H
ATOM   1268  HG3 GLU    83      44.557  18.896  50.266  1.00  0.00           H
ATOM   1269  CD  GLU    83      43.335  17.193  50.244  1.00  0.00           C
ATOM   1270  OE1 GLU    83      43.866  16.510  51.118  1.00  0.00           O
ATOM   1271  OE2 GLU    83      42.105  17.049  49.997  1.00  0.00           O
ATOM   1272  C   GLU    83      43.012  21.149  50.092  1.00  0.00           C
ATOM   1273  O   GLU    83      43.488  22.121  49.585  1.00  0.00           O
ATOM   1274  N   ALA    84      43.274  20.870  51.409  1.00  0.00           N
ATOM   1275  H   ALA    84      43.091  19.946  51.773  1.00  0.00           H
ATOM   1276  CA  ALA    84      44.024  21.823  52.231  1.00  0.00           C
ATOM   1277  HA  ALA    84      43.445  22.746  52.188  1.00  0.00           H
ATOM   1278  CB  ALA    84      43.873  21.231  53.730  1.00  0.00           C
ATOM   1279  HB1 ALA    84      44.245  21.996  54.411  1.00  0.00           H
ATOM   1280  HB2 ALA    84      42.821  20.976  53.862  1.00  0.00           H
ATOM   1281  HB3 ALA    84      44.444  20.342  53.998  1.00  0.00           H
ATOM   1282  C   ALA    84      45.459  22.075  51.835  1.00  0.00           C
ATOM   1283  O   ALA    84      46.186  21.099  51.752  1.00  0.00           O
ATOM   1284  N   PRO    85      45.847  23.326  51.457  1.00  0.00           N
ATOM   1285  CD  PRO    85      45.011  24.546  51.332  1.00  0.00           C
ATOM   1286  HD2 PRO    85      44.459  24.784  52.241  1.00  0.00           H
ATOM   1287  HD3 PRO    85      44.259  24.421  50.553  1.00  0.00           H
ATOM   1288  CG  PRO    85      45.998  25.654  50.935  1.00  0.00           C
ATOM   1289  HG2 PRO    85      46.373  26.092  51.861  1.00  0.00           H
ATOM   1290  HG3 PRO    85      45.576  26.424  50.288  1.00  0.00           H
ATOM   1291  CB  PRO    85      47.152  24.925  50.210  1.00  0.00           C
ATOM   1292  HB2 PRO    85      48.072  25.503  50.300  1.00  0.00           H
ATOM   1293  HB3 PRO    85      46.772  24.754  49.204  1.00  0.00           H
ATOM   1294  CA  PRO    85      47.132  23.519  50.833  1.00  0.00           C
ATOM   1295  HA  PRO    85      47.328  22.784  50.053  1.00  0.00           H
ATOM   1296  C   PRO    85      48.265  23.373  51.846  1.00  0.00           C
ATOM   1297  O   PRO    85      48.297  24.091  52.839  1.00  0.00           O
ATOM   1298  N   SER    86      49.121  22.383  51.647  1.00  0.00           N
ATOM   1299  H   SER    86      48.908  21.832  50.829  1.00  0.00           H
ATOM   1300  CA  SER    86      50.185  21.869  52.504  1.00  0.00           C
ATOM   1301  HA  SER    86      50.299  22.552  53.345  1.00  0.00           H
ATOM   1302  CB  SER    86      49.720  20.537  53.088  1.00  0.00           C
ATOM   1303  HB2 SER    86      48.724  20.777  53.462  1.00  0.00           H
ATOM   1304  HB3 SER    86      49.589  19.752  52.344  1.00  0.00           H
ATOM   1305  OG  SER    86      50.494  20.204  54.151  1.00  0.00           O
ATOM   1306  HG  SER    86      50.186  20.647  54.945  1.00  0.00           H
ATOM   1307  C   SER    86      51.501  21.820  51.730  1.00  0.00           C
ATOM   1308  O   SER    86      51.506  21.633  50.552  1.00  0.00           O
ATOM   1309  N   PRO    87      52.655  21.817  52.444  1.00  0.00           N
ATOM   1310  CD  PRO    87      52.882  22.460  53.693  1.00  0.00           C
ATOM   1311  HD2 PRO    87      52.340  21.942  54.483  1.00  0.00           H
ATOM   1312  HD3 PRO    87      52.469  23.467  53.616  1.00  0.00           H
ATOM   1313  CG  PRO    87      54.365  22.576  53.941  1.00  0.00           C
ATOM   1314  HG2 PRO    87      54.599  22.425  54.995  1.00  0.00           H
ATOM   1315  HG3 PRO    87      54.712  23.569  53.654  1.00  0.00           H
ATOM   1316  CB  PRO    87      54.851  21.487  53.068  1.00  0.00           C
ATOM   1317  HB2 PRO    87      54.664  20.547  53.590  1.00  0.00           H
ATOM   1318  HB3 PRO    87      55.912  21.668  52.892  1.00  0.00           H
ATOM   1319  CA  PRO    87      53.889  21.522  51.887  1.00  0.00           C
ATOM   1320  HA  PRO    87      54.237  22.378  51.312  1.00  0.00           H
ATOM   1321  C   PRO    87      53.906  20.196  51.057  1.00  0.00           C
ATOM   1322  O   PRO    87      54.563  20.220  50.041  1.00  0.00           O
ATOM   1323  N   TYR    88      53.106  19.193  51.524  1.00  0.00           N
ATOM   1324  H   TYR    88      52.600  19.335  52.387  1.00  0.00           H
ATOM   1325  CA  TYR    88      53.093  17.862  50.953  1.00  0.00           C
ATOM   1326  HA  TYR    88      54.065  17.816  50.462  1.00  0.00           H
ATOM   1327  CB  TYR    88      52.948  16.805  52.053  1.00  0.00           C
ATOM   1328  HB2 TYR    88      51.905  16.954  52.332  1.00  0.00           H
ATOM   1329  HB3 TYR    88      53.155  15.824  51.627  1.00  0.00           H
ATOM   1330  CG  TYR    88      53.926  16.819  53.275  1.00  0.00           C
ATOM   1331  CD1 TYR    88      55.086  16.039  53.235  1.00  0.00           C
ATOM   1332  HD1 TYR    88      55.302  15.368  52.417  1.00  0.00           H
ATOM   1333  CE1 TYR    88      56.074  16.135  54.287  1.00  0.00           C
ATOM   1334  HE1 TYR    88      56.995  15.584  54.168  1.00  0.00           H
ATOM   1335  CZ  TYR    88      55.903  17.039  55.358  1.00  0.00           C
ATOM   1336  OH  TYR    88      56.790  17.099  56.409  1.00  0.00           O
ATOM   1337  HH  TYR    88      56.698  17.865  56.979  1.00  0.00           H
ATOM   1338  CE2 TYR    88      54.707  17.851  55.382  1.00  0.00           C
ATOM   1339  HE2 TYR    88      54.629  18.511  56.233  1.00  0.00           H
ATOM   1340  CD2 TYR    88      53.738  17.703  54.404  1.00  0.00           C
ATOM   1341  HD2 TYR    88      52.772  18.167  54.537  1.00  0.00           H
ATOM   1342  C   TYR    88      52.034  17.585  49.845  1.00  0.00           C
ATOM   1343  O   TYR    88      51.681  16.434  49.506  1.00  0.00           O
ATOM   1344  N   ASN    89      51.513  18.656  49.220  1.00  0.00           N
ATOM   1345  H   ASN    89      51.753  19.591  49.518  1.00  0.00           H
ATOM   1346  CA  ASN    89      50.625  18.628  48.052  1.00  0.00           C
ATOM   1347  HA  ASN    89      50.867  17.857  47.321  1.00  0.00           H
ATOM   1348  CB  ASN    89      49.130  18.512  48.492  1.00  0.00           C
ATOM   1349  HB2 ASN    89      48.445  18.537  47.644  1.00  0.00           H
ATOM   1350  HB3 ASN    89      49.007  17.605  49.082  1.00  0.00           H
ATOM   1351  CG  ASN    89      48.624  19.523  49.515  1.00  0.00           C
ATOM   1352  OD1 ASN    89      48.850  20.677  49.334  1.00  0.00           O
ATOM   1353  ND2 ASN    89      47.682  19.177  50.346  1.00  0.00           N
ATOM   1354 HD21 ASN    89      47.186  19.974  50.721  1.00  0.00           H
ATOM   1355 HD22 ASN    89      47.313  18.244  50.454  1.00  0.00           H
ATOM   1356  C   ASN    89      50.730  19.873  47.082  1.00  0.00           C
ATOM   1357  O   ASN    89      50.135  19.790  45.981  1.00  0.00           O
ATOM   1358  N   SER    90      51.244  21.042  47.611  1.00  0.00           N
ATOM   1359  H   SER    90      51.484  20.983  48.589  1.00  0.00           H
ATOM   1360  CA  SER    90      51.260  22.330  46.935  1.00  0.00           C
ATOM   1361  HA  SER    90      50.467  22.411  46.191  1.00  0.00           H
ATOM   1362  CB  SER    90      51.215  23.519  47.949  1.00  0.00           C
ATOM   1363  HB2 SER    90      51.981  23.634  48.716  1.00  0.00           H
ATOM   1364  HB3 SER    90      51.155  24.459  47.402  1.00  0.00           H
ATOM   1365  OG  SER    90      50.019  23.381  48.677  1.00  0.00           O
ATOM   1366  HG  SER    90      50.066  22.634  49.278  1.00  0.00           H
ATOM   1367  C   SER    90      52.464  22.626  46.018  1.00  0.00           C
ATOM   1368  O   SER    90      53.593  22.631  46.463  1.00  0.00           O
ATOM   1369  N   ARG    91      52.238  23.039  44.759  1.00  0.00           N
ATOM   1370  H   ARG    91      51.289  23.008  44.413  1.00  0.00           H
ATOM   1371  CA  ARG    91      53.345  23.475  43.917  1.00  0.00           C
ATOM   1372  HA  ARG    91      54.277  23.158  44.387  1.00  0.00           H
ATOM   1373  CB  ARG    91      53.320  22.846  42.459  1.00  0.00           C
ATOM   1374  HB2 ARG    91      54.248  23.146  41.973  1.00  0.00           H
ATOM   1375  HB3 ARG    91      53.167  21.785  42.661  1.00  0.00           H
ATOM   1376  CG  ARG    91      52.203  23.438  41.506  1.00  0.00           C
ATOM   1377  HG2 ARG    91      51.329  23.551  42.148  1.00  0.00           H
ATOM   1378  HG3 ARG    91      52.461  24.435  41.149  1.00  0.00           H
ATOM   1379  CD  ARG    91      51.880  22.380  40.399  1.00  0.00           C
ATOM   1380  HD2 ARG    91      52.779  22.211  39.806  1.00  0.00           H
ATOM   1381  HD3 ARG    91      51.587  21.449  40.886  1.00  0.00           H
ATOM   1382  NE  ARG    91      50.858  22.934  39.496  1.00  0.00           N
ATOM   1383  HE  ARG    91      50.833  23.929  39.325  1.00  0.00           H
ATOM   1384  CZ  ARG    91      49.991  22.219  38.649  1.00  0.00           C
ATOM   1385  NH1 ARG    91      49.456  22.881  37.691  1.00  0.00           N
ATOM   1386 HH11 ARG    91      49.705  23.810  37.385  1.00  0.00           H
ATOM   1387 HH12 ARG    91      49.182  22.239  36.960  1.00  0.00           H
ATOM   1388  NH2 ARG    91      49.903  20.953  38.705  1.00  0.00           N
ATOM   1389 HH21 ARG    91      50.504  20.475  39.363  1.00  0.00           H
ATOM   1390 HH22 ARG    91      49.167  20.420  38.264  1.00  0.00           H
ATOM   1391  C   ARG    91      53.468  25.000  43.855  1.00  0.00           C
ATOM   1392  O   ARG    91      52.456  25.704  43.970  1.00  0.00           O
ATOM   1393  N   PHE    92      54.717  25.485  43.697  1.00  0.00           N
ATOM   1394  H   PHE    92      55.543  24.906  43.760  1.00  0.00           H
ATOM   1395  CA  PHE    92      55.039  26.904  43.409  1.00  0.00           C
ATOM   1396  HA  PHE    92      54.427  27.534  44.054  1.00  0.00           H
ATOM   1397  CB  PHE    92      56.528  27.078  43.683  1.00  0.00           C
ATOM   1398  HB2 PHE    92      56.719  27.071  44.756  1.00  0.00           H
ATOM   1399  HB3 PHE    92      57.139  26.271  43.279  1.00  0.00           H
ATOM   1400  CG  PHE    92      57.115  28.338  43.249  1.00  0.00           C
ATOM   1401  CD1 PHE    92      57.256  29.414  44.131  1.00  0.00           C
ATOM   1402  HD1 PHE    92      56.936  29.396  45.162  1.00  0.00           H
ATOM   1403  CE1 PHE    92      58.016  30.511  43.772  1.00  0.00           C
ATOM   1404  HE1 PHE    92      58.109  31.276  44.528  1.00  0.00           H
ATOM   1405  CZ  PHE    92      58.462  30.699  42.442  1.00  0.00           C
ATOM   1406  HZ  PHE    92      59.011  31.561  42.090  1.00  0.00           H
ATOM   1407  CE2 PHE    92      58.346  29.655  41.547  1.00  0.00           C
ATOM   1408  HE2 PHE    92      58.740  29.855  40.561  1.00  0.00           H
ATOM   1409  CD2 PHE    92      57.737  28.443  41.961  1.00  0.00           C
ATOM   1410  HD2 PHE    92      57.762  27.649  41.230  1.00  0.00           H
ATOM   1411  C   PHE    92      54.628  27.296  41.997  1.00  0.00           C
ATOM   1412  O   PHE    92      54.758  26.514  41.007  1.00  0.00           O
ATOM   1413  N   GLU    93      54.175  28.498  41.796  1.00  0.00           N
ATOM   1414  H   GLU    93      54.120  29.173  42.545  1.00  0.00           H
ATOM   1415  CA  GLU    93      53.950  29.121  40.508  1.00  0.00           C
ATOM   1416  HA  GLU    93      54.196  28.495  39.651  1.00  0.00           H
ATOM   1417  CB  GLU    93      52.469  29.376  40.301  1.00  0.00           C
ATOM   1418  HB2 GLU    93      52.239  30.341  40.750  1.00  0.00           H
ATOM   1419  HB3 GLU    93      52.332  29.651  39.255  1.00  0.00           H
ATOM   1420  CG  GLU    93      51.356  28.425  40.617  1.00  0.00           C
ATOM   1421  HG2 GLU    93      51.451  28.115  41.658  1.00  0.00           H
ATOM   1422  HG3 GLU    93      50.447  28.929  40.287  1.00  0.00           H
ATOM   1423  CD  GLU    93      51.363  27.135  39.695  1.00  0.00           C
ATOM   1424  OE1 GLU    93      50.603  26.156  39.937  1.00  0.00           O
ATOM   1425  OE2 GLU    93      52.159  27.019  38.750  1.00  0.00           O
ATOM   1426  C   GLU    93      54.848  30.418  40.283  1.00  0.00           C
ATOM   1427  O   GLU    93      55.716  30.431  39.365  1.00  0.00           O
ATOM   1428  N   SER    94      54.705  31.481  41.120  1.00  0.00           N
ATOM   1429  H   SER    94      54.012  31.504  41.855  1.00  0.00           H
ATOM   1430  CA  SER    94      55.645  32.663  41.101  1.00  0.00           C
ATOM   1431  HA  SER    94      56.673  32.313  41.007  1.00  0.00           H
ATOM   1432  CB  SER    94      55.284  33.577  39.863  1.00  0.00           C
ATOM   1433  HB2 SER    94      55.878  34.490  39.806  1.00  0.00           H
ATOM   1434  HB3 SER    94      55.457  33.067  38.916  1.00  0.00           H
ATOM   1435  OG  SER    94      53.933  34.044  39.866  1.00  0.00           O
ATOM   1436  HG  SER    94      53.651  34.370  40.724  1.00  0.00           H
ATOM   1437  C   SER    94      55.556  33.615  42.358  1.00  0.00           C
ATOM   1438  O   SER    94      54.492  33.734  42.982  1.00  0.00           O
ATOM   1439  N   VAL    95      56.466  34.472  42.628  1.00  0.00           N
ATOM   1440  H   VAL    95      57.340  34.359  42.133  1.00  0.00           H
ATOM   1441  CA  VAL    95      56.243  35.695  43.392  1.00  0.00           C
ATOM   1442  HA  VAL    95      55.932  35.500  44.419  1.00  0.00           H
ATOM   1443  CB  VAL    95      57.545  36.447  43.377  1.00  0.00           C
ATOM   1444  HB  VAL    95      57.942  36.462  42.362  1.00  0.00           H
ATOM   1445  CG1 VAL    95      57.355  37.809  43.958  1.00  0.00           C
ATOM   1446 HG11 VAL    95      56.980  37.747  44.979  1.00  0.00           H
ATOM   1447 HG12 VAL    95      58.269  38.398  43.890  1.00  0.00           H
ATOM   1448 HG13 VAL    95      56.578  38.339  43.407  1.00  0.00           H
ATOM   1449  CG2 VAL    95      58.688  35.770  44.157  1.00  0.00           C
ATOM   1450 HG21 VAL    95      59.629  36.300  44.011  1.00  0.00           H
ATOM   1451 HG22 VAL    95      58.412  35.639  45.203  1.00  0.00           H
ATOM   1452 HG23 VAL    95      58.957  34.858  43.623  1.00  0.00           H
ATOM   1453  C   VAL    95      55.096  36.441  42.812  1.00  0.00           C
ATOM   1454  O   VAL    95      55.189  36.792  41.615  1.00  0.00           O
ATOM   1455  N   ALA    96      54.036  36.754  43.636  1.00  0.00           N
ATOM   1456  H   ALA    96      53.995  36.412  44.587  1.00  0.00           H
ATOM   1457  CA  ALA    96      52.945  37.689  43.203  1.00  0.00           C
ATOM   1458  HA  ALA    96      53.371  38.567  42.716  1.00  0.00           H
ATOM   1459  CB  ALA    96      51.966  37.102  42.213  1.00  0.00           C
ATOM   1460  HB1 ALA    96      51.279  37.903  41.942  1.00  0.00           H
ATOM   1461  HB2 ALA    96      52.467  36.755  41.309  1.00  0.00           H
ATOM   1462  HB3 ALA    96      51.390  36.306  42.683  1.00  0.00           H
ATOM   1463  C   ALA    96      52.259  38.271  44.435  1.00  0.00           C
ATOM   1464  O   ALA    96      52.003  37.485  45.392  1.00  0.00           O
ATOM   1465  N   TRP    97      51.638  39.408  44.291  1.00  0.00           N
ATOM   1466  H   TRP    97      51.852  39.928  43.452  1.00  0.00           H
ATOM   1467  CA  TRP    97      50.587  39.981  45.099  1.00  0.00           C
ATOM   1468  HA  TRP    97      50.419  39.347  45.971  1.00  0.00           H
ATOM   1469  CB  TRP    97      51.123  41.186  45.763  1.00  0.00           C
ATOM   1470  HB2 TRP    97      50.297  41.704  46.250  1.00  0.00           H
ATOM   1471  HB3 TRP    97      51.795  40.904  46.576  1.00  0.00           H
ATOM   1472  CG  TRP    97      51.721  42.345  45.005  1.00  0.00           C
ATOM   1473  CD1 TRP    97      53.005  42.684  45.035  1.00  0.00           C
ATOM   1474  HD1 TRP    97      53.711  42.228  45.713  1.00  0.00           H
ATOM   1475  NE1 TRP    97      53.234  43.918  44.386  1.00  0.00           N
ATOM   1476  HE1 TRP    97      54.065  44.483  44.483  1.00  0.00           H
ATOM   1477  CE2 TRP    97      52.107  44.392  43.784  1.00  0.00           C
ATOM   1478  CZ2 TRP    97      51.812  45.540  43.049  1.00  0.00           C
ATOM   1479  HZ2 TRP    97      52.620  46.253  42.981  1.00  0.00           H
ATOM   1480  CH2 TRP    97      50.487  45.672  42.549  1.00  0.00           C
ATOM   1481  HH2 TRP    97      50.136  46.510  41.965  1.00  0.00           H
ATOM   1482  CZ3 TRP    97      49.537  44.669  42.823  1.00  0.00           C
ATOM   1483  HZ3 TRP    97      48.544  44.860  42.444  1.00  0.00           H
ATOM   1484  CE3 TRP    97      49.870  43.490  43.494  1.00  0.00           C
ATOM   1485  HE3 TRP    97      49.055  42.861  43.821  1.00  0.00           H
ATOM   1486  CD2 TRP    97      51.105  43.368  44.104  1.00  0.00           C
ATOM   1487  C   TRP    97      49.227  40.181  44.412  1.00  0.00           C
ATOM   1488  O   TRP    97      48.284  40.513  45.113  1.00  0.00           O
ATOM   1489  N   SER    98      49.140  39.795  43.136  1.00  0.00           N
ATOM   1490  H   SER    98      49.959  39.568  42.590  1.00  0.00           H
ATOM   1491  CA  SER    98      47.838  39.689  42.520  1.00  0.00           C
ATOM   1492  HA  SER    98      47.086  39.390  43.250  1.00  0.00           H
ATOM   1493  CB  SER    98      47.376  41.022  41.828  1.00  0.00           C
ATOM   1494  HB2 SER    98      46.990  41.813  42.473  1.00  0.00           H
ATOM   1495  HB3 SER    98      48.200  41.478  41.280  1.00  0.00           H
ATOM   1496  OG  SER    98      46.262  40.877  40.906  1.00  0.00           O
ATOM   1497  HG  SER    98      45.578  40.493  41.458  1.00  0.00           H
ATOM   1498  C   SER    98      47.881  38.550  41.406  1.00  0.00           C
ATOM   1499  O   SER    98      48.929  38.374  40.721  1.00  0.00           O
ATOM   1500  N   ALA    99      46.796  37.718  41.178  1.00  0.00           N
ATOM   1501  H   ALA    99      45.999  37.783  41.795  1.00  0.00           H
ATOM   1502  CA  ALA    99      46.888  36.528  40.314  1.00  0.00           C
ATOM   1503  HA  ALA    99      47.667  36.765  39.590  1.00  0.00           H
ATOM   1504  CB  ALA    99      47.238  35.340  41.134  1.00  0.00           C
ATOM   1505  HB1 ALA    99      48.265  35.456  41.481  1.00  0.00           H
ATOM   1506  HB2 ALA    99      46.470  35.112  41.874  1.00  0.00           H
ATOM   1507  HB3 ALA    99      47.280  34.482  40.463  1.00  0.00           H
ATOM   1508  C   ALA    99      45.699  36.145  39.434  1.00  0.00           C
ATOM   1509  O   ALA    99      44.540  36.394  39.753  1.00  0.00           O
ATOM   1510  N   SER   100      45.985  35.512  38.309  1.00  0.00           N
ATOM   1511  H   SER   100      46.971  35.437  38.103  1.00  0.00           H
ATOM   1512  CA  SER   100      45.021  34.781  37.518  1.00  0.00           C
ATOM   1513  HA  SER   100      44.257  34.527  38.252  1.00  0.00           H
ATOM   1514  CB  SER   100      44.414  35.725  36.447  1.00  0.00           C
ATOM   1515  HB2 SER   100      44.072  36.655  36.901  1.00  0.00           H
ATOM   1516  HB3 SER   100      45.157  36.090  35.739  1.00  0.00           H
ATOM   1517  OG  SER   100      43.563  34.941  35.646  1.00  0.00           O
ATOM   1518  HG  SER   100      42.829  34.691  36.211  1.00  0.00           H
ATOM   1519  C   SER   100      45.698  33.494  37.018  1.00  0.00           C
ATOM   1520  O   SER   100      46.930  33.485  36.703  1.00  0.00           O
ATOM   1521  N   ALA   101      44.965  32.365  36.813  1.00  0.00           N
ATOM   1522  H   ALA   101      43.959  32.443  36.832  1.00  0.00           H
ATOM   1523  CA  ALA   101      45.529  31.090  36.466  1.00  0.00           C
ATOM   1524  HA  ALA   101      46.488  31.175  35.955  1.00  0.00           H
ATOM   1525  CB  ALA   101      45.886  30.321  37.739  1.00  0.00           C
ATOM   1526  HB1 ALA   101      46.194  29.336  37.390  1.00  0.00           H
ATOM   1527  HB2 ALA   101      46.706  30.719  38.338  1.00  0.00           H
ATOM   1528  HB3 ALA   101      45.021  30.184  38.388  1.00  0.00           H
ATOM   1529  C   ALA   101      44.429  30.355  35.602  1.00  0.00           C
ATOM   1530  O   ALA   101      43.264  30.497  35.890  1.00  0.00           O
ATOM   1531  N   CYX   102      44.827  29.546  34.635  1.00  0.00           N
ATOM   1532  H   CYX   102      45.794  29.406  34.378  1.00  0.00           H
ATOM   1533  CA  CYX   102      43.988  28.639  33.767  1.00  0.00           C
ATOM   1534  HA  CYX   102      43.351  28.006  34.386  1.00  0.00           H
ATOM   1535  CB  CYX   102      43.073  29.470  32.901  1.00  0.00           C
ATOM   1536  HB2 CYX   102      42.692  28.802  32.127  1.00  0.00           H
ATOM   1537  HB3 CYX   102      42.231  29.906  33.439  1.00  0.00           H
ATOM   1538  SG  CYX   102      43.855  30.801  31.990  1.00  0.00           S
ATOM   1539  C   CYX   102      44.864  27.756  32.920  1.00  0.00           C
ATOM   1540  O   CYX   102      46.086  27.778  33.070  1.00  0.00           O
ATOM   1541  N   HIE   103      44.299  27.034  31.973  1.00  0.00           N
ATOM   1542  H   HIE   103      43.319  27.194  31.791  1.00  0.00           H
ATOM   1543  CA  HIE   103      45.051  26.123  31.093  1.00  0.00           C
ATOM   1544  HA  HIE   103      46.035  26.584  31.016  1.00  0.00           H
ATOM   1545  CB  HIE   103      45.072  24.795  31.872  1.00  0.00           C
ATOM   1546  HB2 HIE   103      45.645  24.906  32.792  1.00  0.00           H
ATOM   1547  HB3 HIE   103      44.076  24.610  32.271  1.00  0.00           H
ATOM   1548  CG  HIE   103      45.372  23.528  31.174  1.00  0.00           C
ATOM   1549  ND1 HIE   103      44.704  23.020  30.048  1.00  0.00           N
ATOM   1550  CE1 HIE   103      45.187  21.842  29.781  1.00  0.00           C
ATOM   1551  HE1 HIE   103      44.794  21.134  29.068  1.00  0.00           H
ATOM   1552  NE2 HIE   103      46.112  21.532  30.731  1.00  0.00           N
ATOM   1553  HE2 HIE   103      46.547  20.628  30.843  1.00  0.00           H
ATOM   1554  CD2 HIE   103      46.298  22.558  31.584  1.00  0.00           C
ATOM   1555  HD2 HIE   103      46.932  22.653  32.452  1.00  0.00           H
ATOM   1556  C   HIE   103      44.465  25.977  29.617  1.00  0.00           C
ATOM   1557  O   HIE   103      43.264  26.067  29.447  1.00  0.00           O
ATOM   1558  N   ASP   104      45.267  25.910  28.610  1.00  0.00           N
ATOM   1559  H   ASP   104      46.211  25.647  28.852  1.00  0.00           H
ATOM   1560  CA  ASP   104      44.897  26.178  27.245  1.00  0.00           C
ATOM   1561  HA  ASP   104      44.080  26.899  27.233  1.00  0.00           H
ATOM   1562  CB  ASP   104      46.060  26.861  26.441  1.00  0.00           C
ATOM   1563  HB2 ASP   104      45.564  27.202  25.532  1.00  0.00           H
ATOM   1564  HB3 ASP   104      46.391  27.689  27.068  1.00  0.00           H
ATOM   1565  CG  ASP   104      47.193  25.902  26.009  1.00  0.00           C
ATOM   1566  OD1 ASP   104      47.277  24.711  26.452  1.00  0.00           O
ATOM   1567  OD2 ASP   104      48.039  26.412  25.239  1.00  0.00           O
ATOM   1568  C   ASP   104      44.262  25.036  26.405  1.00  0.00           C
ATOM   1569  O   ASP   104      44.331  25.138  25.206  1.00  0.00           O
ATOM   1570  N   GLY   105      43.832  24.022  27.087  1.00  0.00           N
ATOM   1571  H   GLY   105      43.793  24.113  28.092  1.00  0.00           H
ATOM   1572  CA  GLY   105      43.610  22.739  26.430  1.00  0.00           C
ATOM   1573  HA2 GLY   105      42.771  22.204  26.874  1.00  0.00           H
ATOM   1574  HA3 GLY   105      43.406  22.907  25.372  1.00  0.00           H
ATOM   1575  C   GLY   105      44.825  21.770  26.529  1.00  0.00           C
ATOM   1576  O   GLY   105      44.600  20.578  26.719  1.00  0.00           O
ATOM   1577  N   THR   106      46.111  22.265  26.622  1.00  0.00           N
ATOM   1578  H   THR   106      46.243  23.253  26.462  1.00  0.00           H
ATOM   1579  CA  THR   106      47.341  21.432  26.651  1.00  0.00           C
ATOM   1580  HA  THR   106      47.026  20.395  26.775  1.00  0.00           H
ATOM   1581  CB  THR   106      48.156  21.531  25.319  1.00  0.00           C
ATOM   1582  HB  THR   106      48.291  22.574  25.036  1.00  0.00           H
ATOM   1583  CG2 THR   106      49.467  20.820  25.351  1.00  0.00           C
ATOM   1584 HG21 THR   106      50.178  21.176  26.096  1.00  0.00           H
ATOM   1585 HG22 THR   106      49.293  19.765  25.566  1.00  0.00           H
ATOM   1586 HG23 THR   106      49.840  20.811  24.327  1.00  0.00           H
ATOM   1587  OG1 THR   106      47.388  20.856  24.348  1.00  0.00           O
ATOM   1588  HG1 THR   106      46.578  21.352  24.211  1.00  0.00           H
ATOM   1589  C   THR   106      48.269  21.612  27.852  1.00  0.00           C
ATOM   1590  O   THR   106      48.691  20.579  28.405  1.00  0.00           O
ATOM   1591  N   SER   107      48.437  22.822  28.399  1.00  0.00           N
ATOM   1592  H   SER   107      47.871  23.535  27.961  1.00  0.00           H
ATOM   1593  CA  SER   107      49.173  23.035  29.632  1.00  0.00           C
ATOM   1594  HA  SER   107      49.065  22.225  30.353  1.00  0.00           H
ATOM   1595  CB  SER   107      50.705  23.181  29.406  1.00  0.00           C
ATOM   1596  HB2 SER   107      51.031  22.246  28.949  1.00  0.00           H
ATOM   1597  HB3 SER   107      51.027  23.815  28.580  1.00  0.00           H
ATOM   1598  OG  SER   107      51.400  23.501  30.583  1.00  0.00           O
ATOM   1599  HG  SER   107      51.435  22.691  31.095  1.00  0.00           H
ATOM   1600  C   SER   107      48.665  24.296  30.382  1.00  0.00           C
ATOM   1601  O   SER   107      47.854  25.048  29.855  1.00  0.00           O
ATOM   1602  N   TRP   108      49.107  24.462  31.628  1.00  0.00           N
ATOM   1603  H   TRP   108      49.711  23.732  31.977  1.00  0.00           H
ATOM   1604  CA  TRP   108      48.713  25.471  32.622  1.00  0.00           C
ATOM   1605  HA  TRP   108      47.640  25.657  32.593  1.00  0.00           H
ATOM   1606  CB  TRP   108      48.928  25.091  34.064  1.00  0.00           C
ATOM   1607  HB2 TRP   108      49.991  24.943  34.259  1.00  0.00           H
ATOM   1608  HB3 TRP   108      48.684  25.969  34.661  1.00  0.00           H
ATOM   1609  CG  TRP   108      48.204  23.876  34.634  1.00  0.00           C
ATOM   1610  CD1 TRP   108      48.537  22.576  34.655  1.00  0.00           C
ATOM   1611  HD1 TRP   108      49.271  22.162  33.979  1.00  0.00           H
ATOM   1612  NE1 TRP   108      47.507  21.822  35.224  1.00  0.00           N
ATOM   1613  HE1 TRP   108      47.497  20.828  35.403  1.00  0.00           H
ATOM   1614  CE2 TRP   108      46.475  22.649  35.582  1.00  0.00           C
ATOM   1615  CZ2 TRP   108      45.265  22.338  36.240  1.00  0.00           C
ATOM   1616  HZ2 TRP   108      45.025  21.306  36.445  1.00  0.00           H
ATOM   1617  CH2 TRP   108      44.450  23.362  36.648  1.00  0.00           C
ATOM   1618  HH2 TRP   108      43.622  23.118  37.298  1.00  0.00           H
ATOM   1619  CZ3 TRP   108      44.786  24.670  36.226  1.00  0.00           C
ATOM   1620  HZ3 TRP   108      44.026  25.419  36.394  1.00  0.00           H
ATOM   1621  CE3 TRP   108      45.936  24.991  35.447  1.00  0.00           C
ATOM   1622  HE3 TRP   108      46.275  25.930  35.035  1.00  0.00           H
ATOM   1623  CD2 TRP   108      46.901  23.977  35.237  1.00  0.00           C
ATOM   1624  C   TRP   108      49.380  26.812  32.272  1.00  0.00           C
ATOM   1625  O   TRP   108      50.536  26.950  32.091  1.00  0.00           O
ATOM   1626  N   LEU   109      48.604  27.882  32.351  1.00  0.00           N
ATOM   1627  H   LEU   109      47.619  27.669  32.417  1.00  0.00           H
ATOM   1628  CA  LEU   109      48.991  29.316  32.276  1.00  0.00           C
ATOM   1629  HA  LEU   109      50.053  29.517  32.135  1.00  0.00           H
ATOM   1630  CB  LEU   109      48.252  30.011  31.161  1.00  0.00           C
ATOM   1631  HB2 LEU   109      48.503  29.701  30.147  1.00  0.00           H
ATOM   1632  HB3 LEU   109      47.243  29.610  31.257  1.00  0.00           H
ATOM   1633  CG  LEU   109      48.004  31.457  31.200  1.00  0.00           C
ATOM   1634  HG  LEU   109      47.654  31.779  32.181  1.00  0.00           H
ATOM   1635  CD1 LEU   109      49.302  32.130  30.845  1.00  0.00           C
ATOM   1636 HD11 LEU   109      50.077  31.701  31.480  1.00  0.00           H
ATOM   1637 HD12 LEU   109      49.450  31.981  29.775  1.00  0.00           H
ATOM   1638 HD13 LEU   109      49.198  33.195  31.056  1.00  0.00           H
ATOM   1639  CD2 LEU   109      46.948  31.789  30.072  1.00  0.00           C
ATOM   1640 HD21 LEU   109      47.034  32.875  30.030  1.00  0.00           H
ATOM   1641 HD22 LEU   109      47.216  31.320  29.126  1.00  0.00           H
ATOM   1642 HD23 LEU   109      45.944  31.468  30.351  1.00  0.00           H
ATOM   1643  C   LEU   109      48.681  29.947  33.664  1.00  0.00           C
ATOM   1644  O   LEU   109      47.581  29.727  34.209  1.00  0.00           O
ATOM   1645  N   THR   110      49.625  30.743  34.101  1.00  0.00           N
ATOM   1646  H   THR   110      50.509  30.822  33.619  1.00  0.00           H
ATOM   1647  CA  THR   110      49.588  31.482  35.376  1.00  0.00           C
ATOM   1648  HA  THR   110      48.543  31.571  35.672  1.00  0.00           H
ATOM   1649  CB  THR   110      50.259  30.643  36.565  1.00  0.00           C
ATOM   1650  HB  THR   110      50.275  31.339  37.405  1.00  0.00           H
ATOM   1651  CG2 THR   110      49.765  29.267  36.894  1.00  0.00           C
ATOM   1652 HG21 THR   110      49.440  28.669  36.042  1.00  0.00           H
ATOM   1653 HG22 THR   110      50.400  28.597  37.474  1.00  0.00           H
ATOM   1654 HG23 THR   110      48.978  29.450  37.627  1.00  0.00           H
ATOM   1655  OG1 THR   110      51.685  30.334  36.346  1.00  0.00           O
ATOM   1656  HG1 THR   110      52.159  31.158  36.476  1.00  0.00           H
ATOM   1657  C   THR   110      50.179  32.877  35.240  1.00  0.00           C
ATOM   1658  O   THR   110      51.164  33.082  34.514  1.00  0.00           O
ATOM   1659  N   ILE   111      49.625  33.858  35.913  1.00  0.00           N
ATOM   1660  H   ILE   111      48.792  33.629  36.438  1.00  0.00           H
ATOM   1661  CA  ILE   111      49.834  35.297  35.826  1.00  0.00           C
ATOM   1662  HA  ILE   111      50.568  35.538  35.058  1.00  0.00           H
ATOM   1663  CB  ILE   111      48.612  35.928  35.172  1.00  0.00           C
ATOM   1664  HB  ILE   111      47.654  35.799  35.676  1.00  0.00           H
ATOM   1665  CG2 ILE   111      48.680  37.471  35.162  1.00  0.00           C
ATOM   1666 HG21 ILE   111      48.706  37.817  36.195  1.00  0.00           H
ATOM   1667 HG22 ILE   111      49.602  37.887  34.756  1.00  0.00           H
ATOM   1668 HG23 ILE   111      47.813  37.843  34.617  1.00  0.00           H
ATOM   1669  CG1 ILE   111      48.301  35.370  33.762  1.00  0.00           C
ATOM   1670 HG12 ILE   111      48.883  36.055  33.146  1.00  0.00           H
ATOM   1671 HG13 ILE   111      48.657  34.341  33.703  1.00  0.00           H
ATOM   1672  CD1 ILE   111      46.796  35.494  33.423  1.00  0.00           C
ATOM   1673 HD11 ILE   111      46.221  34.675  33.857  1.00  0.00           H
ATOM   1674 HD12 ILE   111      46.458  36.444  33.836  1.00  0.00           H
ATOM   1675 HD13 ILE   111      46.587  35.426  32.355  1.00  0.00           H
ATOM   1676  C   ILE   111      50.102  35.916  37.173  1.00  0.00           C
ATOM   1677  O   ILE   111      49.213  36.037  38.024  1.00  0.00           O
ATOM   1678  N   GLY   112      51.302  36.353  37.388  1.00  0.00           N
ATOM   1679  H   GLY   112      52.006  36.271  36.669  1.00  0.00           H
ATOM   1680  CA  GLY   112      51.687  36.974  38.641  1.00  0.00           C
ATOM   1681  HA2 GLY   112      50.901  36.901  39.394  1.00  0.00           H
ATOM   1682  HA3 GLY   112      52.608  36.504  38.986  1.00  0.00           H
ATOM   1683  C   GLY   112      52.074  38.432  38.473  1.00  0.00           C
ATOM   1684  O   GLY   112      52.976  38.811  37.727  1.00  0.00           O
ATOM   1685  N   ILE   113      51.427  39.285  39.235  1.00  0.00           N
ATOM   1686  H   ILE   113      50.623  38.988  39.770  1.00  0.00           H
ATOM   1687  CA  ILE   113      51.876  40.676  39.451  1.00  0.00           C
ATOM   1688  HA  ILE   113      52.480  41.072  38.635  1.00  0.00           H
ATOM   1689  CB  ILE   113      50.684  41.662  39.563  1.00  0.00           C
ATOM   1690  HB  ILE   113      50.048  41.254  40.349  1.00  0.00           H
ATOM   1691  CG2 ILE   113      51.126  43.074  39.871  1.00  0.00           C
ATOM   1692 HG21 ILE   113      51.661  43.166  40.815  1.00  0.00           H
ATOM   1693 HG22 ILE   113      51.780  43.426  39.073  1.00  0.00           H
ATOM   1694 HG23 ILE   113      50.244  43.705  39.983  1.00  0.00           H
ATOM   1695  CG1 ILE   113      49.860  41.826  38.264  1.00  0.00           C
ATOM   1696 HG12 ILE   113      48.949  42.289  38.644  1.00  0.00           H
ATOM   1697 HG13 ILE   113      50.281  42.552  37.568  1.00  0.00           H
ATOM   1698  CD1 ILE   113      49.407  40.682  37.455  1.00  0.00           C
ATOM   1699 HD11 ILE   113      50.300  40.348  36.927  1.00  0.00           H
ATOM   1700 HD12 ILE   113      48.935  39.875  38.014  1.00  0.00           H
ATOM   1701 HD13 ILE   113      48.734  41.044  36.676  1.00  0.00           H
ATOM   1702  C   ILE   113      52.706  40.831  40.773  1.00  0.00           C
ATOM   1703  O   ILE   113      52.233  40.478  41.856  1.00  0.00           O
ATOM   1704  N   SER   114      53.809  41.581  40.711  1.00  0.00           N
ATOM   1705  H   SER   114      54.112  41.980  39.834  1.00  0.00           H
ATOM   1706  CA  SER   114      54.619  42.003  41.919  1.00  0.00           C
ATOM   1707  HA  SER   114      53.910  42.146  42.735  1.00  0.00           H
ATOM   1708  CB  SER   114      55.460  40.836  42.348  1.00  0.00           C
ATOM   1709  HB2 SER   114      54.958  39.881  42.502  1.00  0.00           H
ATOM   1710  HB3 SER   114      56.269  40.700  41.631  1.00  0.00           H
ATOM   1711  OG  SER   114      56.003  41.017  43.596  1.00  0.00           O
ATOM   1712  HG  SER   114      55.370  40.623  44.201  1.00  0.00           H
ATOM   1713  C   SER   114      55.472  43.249  41.651  1.00  0.00           C
ATOM   1714  O   SER   114      55.674  43.641  40.527  1.00  0.00           O
ATOM   1715  N   GLY   115      55.950  43.872  42.670  1.00  0.00           N
ATOM   1716  H   GLY   115      55.963  43.425  43.575  1.00  0.00           H
ATOM   1717  CA  GLY   115      56.690  45.121  42.550  1.00  0.00           C
ATOM   1718  HA2 GLY   115      57.756  44.998  42.744  1.00  0.00           H
ATOM   1719  HA3 GLY   115      56.674  45.566  41.555  1.00  0.00           H
ATOM   1720  C   GLY   115      56.099  46.158  43.482  1.00  0.00           C
ATOM   1721  O   GLY   115      55.175  45.781  44.203  1.00  0.00           O
ATOM   1722  N   PRO   116      56.657  47.379  43.520  1.00  0.00           N
ATOM   1723  CD  PRO   116      57.846  47.874  42.764  1.00  0.00           C
ATOM   1724  HD2 PRO   116      57.549  47.837  41.717  1.00  0.00           H
ATOM   1725  HD3 PRO   116      58.655  47.156  42.899  1.00  0.00           H
ATOM   1726  CG  PRO   116      58.244  49.266  43.320  1.00  0.00           C
ATOM   1727  HG2 PRO   116      58.577  49.899  42.497  1.00  0.00           H
ATOM   1728  HG3 PRO   116      58.968  49.248  44.136  1.00  0.00           H
ATOM   1729  CB  PRO   116      56.860  49.777  43.696  1.00  0.00           C
ATOM   1730  HB2 PRO   116      56.373  50.171  42.804  1.00  0.00           H
ATOM   1731  HB3 PRO   116      56.966  50.585  44.420  1.00  0.00           H
ATOM   1732  CA  PRO   116      56.106  48.539  44.213  1.00  0.00           C
ATOM   1733  HA  PRO   116      56.238  48.512  45.294  1.00  0.00           H
ATOM   1734  C   PRO   116      54.606  48.759  43.743  1.00  0.00           C
ATOM   1735  O   PRO   116      54.202  48.349  42.668  1.00  0.00           O
ATOM   1736  N   ASP   117      53.927  49.588  44.462  1.00  0.00           N
ATOM   1737  H   ASP   117      54.431  50.056  45.201  1.00  0.00           H
ATOM   1738  CA  ASP   117      52.639  50.035  44.004  1.00  0.00           C
ATOM   1739  HA  ASP   117      52.196  49.064  43.779  1.00  0.00           H
ATOM   1740  CB  ASP   117      51.746  50.686  45.115  1.00  0.00           C
ATOM   1741  HB2 ASP   117      52.155  51.637  45.455  1.00  0.00           H
ATOM   1742  HB3 ASP   117      50.809  50.900  44.601  1.00  0.00           H
ATOM   1743  CG  ASP   117      51.336  49.877  46.428  1.00  0.00           C
ATOM   1744  OD1 ASP   117      51.564  48.641  46.335  1.00  0.00           O
ATOM   1745  OD2 ASP   117      51.041  50.503  47.448  1.00  0.00           O
ATOM   1746  C   ASP   117      52.661  50.914  42.743  1.00  0.00           C
ATOM   1747  O   ASP   117      51.709  50.809  41.958  1.00  0.00           O
ATOM   1748  N   ASN   118      53.618  51.876  42.721  1.00  0.00           N
ATOM   1749  H   ASN   118      54.197  51.973  43.542  1.00  0.00           H
ATOM   1750  CA  ASN   118      53.695  52.824  41.574  1.00  0.00           C
ATOM   1751  HA  ASN   118      52.691  52.819  41.150  1.00  0.00           H
ATOM   1752  CB  ASN   118      54.074  54.236  42.064  1.00  0.00           C
ATOM   1753  HB2 ASN   118      55.110  54.213  42.401  1.00  0.00           H
ATOM   1754  HB3 ASN   118      53.981  54.890  41.196  1.00  0.00           H
ATOM   1755  CG  ASN   118      53.260  54.678  43.216  1.00  0.00           C
ATOM   1756  OD1 ASN   118      53.810  54.878  44.306  1.00  0.00           O
ATOM   1757  ND2 ASN   118      51.992  54.760  42.986  1.00  0.00           N
ATOM   1758 HD21 ASN   118      51.322  54.830  43.738  1.00  0.00           H
ATOM   1759 HD22 ASN   118      51.518  54.643  42.102  1.00  0.00           H
ATOM   1760  C   ASN   118      54.523  52.238  40.440  1.00  0.00           C
ATOM   1761  O   ASN   118      54.898  52.976  39.546  1.00  0.00           O
ATOM   1762  N   GLY   119      54.964  50.983  40.539  1.00  0.00           N
ATOM   1763  H   GLY   119      54.854  50.442  41.384  1.00  0.00           H
ATOM   1764  CA  GLY   119      55.908  50.302  39.620  1.00  0.00           C
ATOM   1765  HA2 GLY   119      55.676  50.749  38.654  1.00  0.00           H
ATOM   1766  HA3 GLY   119      56.935  50.485  39.938  1.00  0.00           H
ATOM   1767  C   GLY   119      55.598  48.823  39.425  1.00  0.00           C
ATOM   1768  O   GLY   119      56.564  48.181  39.063  1.00  0.00           O
ATOM   1769  N   ALA   120      54.336  48.445  39.630  1.00  0.00           N
ATOM   1770  H   ALA   120      53.767  49.157  40.066  1.00  0.00           H
ATOM   1771  CA  ALA   120      53.934  46.977  39.522  1.00  0.00           C
ATOM   1772  HA  ALA   120      54.457  46.429  40.304  1.00  0.00           H
ATOM   1773  CB  ALA   120      52.487  46.904  39.869  1.00  0.00           C
ATOM   1774  HB1 ALA   120      52.218  45.851  39.953  1.00  0.00           H
ATOM   1775  HB2 ALA   120      52.256  47.491  40.758  1.00  0.00           H
ATOM   1776  HB3 ALA   120      51.825  47.316  39.108  1.00  0.00           H
ATOM   1777  C   ALA   120      54.144  46.406  38.119  1.00  0.00           C
ATOM   1778  O   ALA   120      53.962  47.051  37.070  1.00  0.00           O
ATOM   1779  N   VAL   121      54.534  45.098  38.090  1.00  0.00           N
ATOM   1780  H   VAL   121      54.520  44.662  39.002  1.00  0.00           H
ATOM   1781  CA  VAL   121      54.916  44.329  36.859  1.00  0.00           C
ATOM   1782  HA  VAL   121      54.632  44.893  35.971  1.00  0.00           H
ATOM   1783  CB  VAL   121      56.510  44.114  36.830  1.00  0.00           C
ATOM   1784  HB  VAL   121      56.755  43.351  37.569  1.00  0.00           H
ATOM   1785  CG1 VAL   121      57.136  43.633  35.508  1.00  0.00           C
ATOM   1786 HG11 VAL   121      58.224  43.585  35.488  1.00  0.00           H
ATOM   1787 HG12 VAL   121      56.779  42.617  35.338  1.00  0.00           H
ATOM   1788 HG13 VAL   121      56.825  44.298  34.703  1.00  0.00           H
ATOM   1789  CG2 VAL   121      57.266  45.356  37.237  1.00  0.00           C
ATOM   1790 HG21 VAL   121      57.003  45.590  38.269  1.00  0.00           H
ATOM   1791 HG22 VAL   121      58.327  45.133  37.136  1.00  0.00           H
ATOM   1792 HG23 VAL   121      56.932  46.242  36.698  1.00  0.00           H
ATOM   1793  C   VAL   121      54.281  42.960  36.787  1.00  0.00           C
ATOM   1794  O   VAL   121      54.420  42.224  37.766  1.00  0.00           O
ATOM   1795  N   ALA   122      53.557  42.685  35.707  1.00  0.00           N
ATOM   1796  H   ALA   122      53.596  43.413  35.008  1.00  0.00           H
ATOM   1797  CA  ALA   122      52.920  41.445  35.434  1.00  0.00           C
ATOM   1798  HA  ALA   122      52.661  40.934  36.362  1.00  0.00           H
ATOM   1799  CB  ALA   122      51.534  41.654  34.762  1.00  0.00           C
ATOM   1800  HB1 ALA   122      51.681  42.242  33.854  1.00  0.00           H
ATOM   1801  HB2 ALA   122      51.188  40.677  34.426  1.00  0.00           H
ATOM   1802  HB3 ALA   122      50.777  42.241  35.281  1.00  0.00           H
ATOM   1803  C   ALA   122      53.933  40.596  34.679  1.00  0.00           C
ATOM   1804  O   ALA   122      54.396  40.978  33.572  1.00  0.00           O
ATOM   1805  N   VAL   123      54.088  39.323  35.071  1.00  0.00           N
ATOM   1806  H   VAL   123      53.618  38.999  35.904  1.00  0.00           H
ATOM   1807  CA  VAL   123      54.791  38.204  34.434  1.00  0.00           C
ATOM   1808  HA  VAL   123      55.275  38.550  33.521  1.00  0.00           H
ATOM   1809  CB  VAL   123      56.006  37.755  35.282  1.00  0.00           C
ATOM   1810  HB  VAL   123      55.563  37.274  36.154  1.00  0.00           H
ATOM   1811  CG1 VAL   123      56.889  36.693  34.695  1.00  0.00           C
ATOM   1812 HG11 VAL   123      56.356  35.745  34.637  1.00  0.00           H
ATOM   1813 HG12 VAL   123      57.430  37.013  33.804  1.00  0.00           H
ATOM   1814 HG13 VAL   123      57.577  36.437  35.501  1.00  0.00           H
ATOM   1815  CG2 VAL   123      56.781  38.954  35.831  1.00  0.00           C
ATOM   1816 HG21 VAL   123      57.572  38.581  36.482  1.00  0.00           H
ATOM   1817 HG22 VAL   123      57.085  39.625  35.028  1.00  0.00           H
ATOM   1818 HG23 VAL   123      56.185  39.543  36.528  1.00  0.00           H
ATOM   1819  C   VAL   123      53.973  37.010  34.167  1.00  0.00           C
ATOM   1820  O   VAL   123      53.096  36.679  34.950  1.00  0.00           O
ATOM   1821  N   LEU   124      54.100  36.377  33.037  1.00  0.00           N
ATOM   1822  H   LEU   124      54.768  36.789  32.402  1.00  0.00           H
ATOM   1823  CA  LEU   124      53.207  35.301  32.541  1.00  0.00           C
ATOM   1824  HA  LEU   124      52.479  35.114  33.330  1.00  0.00           H
ATOM   1825  CB  LEU   124      52.263  35.848  31.360  1.00  0.00           C
ATOM   1826  HB2 LEU   124      52.991  36.062  30.579  1.00  0.00           H
ATOM   1827  HB3 LEU   124      51.703  34.966  31.049  1.00  0.00           H
ATOM   1828  CG  LEU   124      51.275  36.995  31.686  1.00  0.00           C
ATOM   1829  HG  LEU   124      50.955  36.873  32.721  1.00  0.00           H
ATOM   1830  CD1 LEU   124      51.743  38.454  31.520  1.00  0.00           C
ATOM   1831 HD11 LEU   124      51.027  39.121  31.997  1.00  0.00           H
ATOM   1832 HD12 LEU   124      52.602  38.622  32.169  1.00  0.00           H
ATOM   1833 HD13 LEU   124      51.988  38.786  30.511  1.00  0.00           H
ATOM   1834  CD2 LEU   124      50.036  36.850  30.802  1.00  0.00           C
ATOM   1835 HD21 LEU   124      49.597  35.885  31.055  1.00  0.00           H
ATOM   1836 HD22 LEU   124      49.194  37.501  31.037  1.00  0.00           H
ATOM   1837 HD23 LEU   124      50.396  37.047  29.792  1.00  0.00           H
ATOM   1838  C   LEU   124      54.031  34.092  32.132  1.00  0.00           C
ATOM   1839  O   LEU   124      55.111  34.278  31.533  1.00  0.00           O
ATOM   1840  N   LYS   125      53.547  32.846  32.385  1.00  0.00           N
ATOM   1841  H   LYS   125      52.661  32.726  32.857  1.00  0.00           H
ATOM   1842  CA  LYS   125      54.294  31.599  32.233  1.00  0.00           C
ATOM   1843  HA  LYS   125      54.895  31.584  31.324  1.00  0.00           H
ATOM   1844  CB  LYS   125      55.101  31.325  33.493  1.00  0.00           C
ATOM   1845  HB2 LYS   125      55.770  30.507  33.223  1.00  0.00           H
ATOM   1846  HB3 LYS   125      55.696  32.228  33.632  1.00  0.00           H
ATOM   1847  CG  LYS   125      54.232  30.877  34.646  1.00  0.00           C
ATOM   1848  HG2 LYS   125      53.469  31.633  34.829  1.00  0.00           H
ATOM   1849  HG3 LYS   125      53.750  29.915  34.474  1.00  0.00           H
ATOM   1850  CD  LYS   125      55.133  30.689  35.856  1.00  0.00           C
ATOM   1851  HD2 LYS   125      55.935  31.427  35.910  1.00  0.00           H
ATOM   1852  HD3 LYS   125      54.472  30.830  36.710  1.00  0.00           H
ATOM   1853  CE  LYS   125      55.752  29.321  35.819  1.00  0.00           C
ATOM   1854  HE2 LYS   125      54.926  28.624  35.961  1.00  0.00           H
ATOM   1855  HE3 LYS   125      56.239  29.267  34.845  1.00  0.00           H
ATOM   1856  NZ  LYS   125      56.807  29.256  36.891  1.00  0.00           N
ATOM   1857  HZ1 LYS   125      56.381  29.596  37.741  1.00  0.00           H
ATOM   1858  HZ2 LYS   125      57.001  28.304  37.169  1.00  0.00           H
ATOM   1859  HZ3 LYS   125      57.657  29.766  36.700  1.00  0.00           H
ATOM   1860  C   LYS   125      53.347  30.470  31.837  1.00  0.00           C
ATOM   1861  O   LYS   125      52.194  30.539  32.172  1.00  0.00           O
ATOM   1862  N   TYR   126      53.844  29.468  31.099  1.00  0.00           N
ATOM   1863  H   TYR   126      54.835  29.474  30.906  1.00  0.00           H
ATOM   1864  CA  TYR   126      53.151  28.338  30.437  1.00  0.00           C
ATOM   1865  HA  TYR   126      52.290  28.133  31.072  1.00  0.00           H
ATOM   1866  CB  TYR   126      52.606  28.802  29.082  1.00  0.00           C
ATOM   1867  HB2 TYR   126      51.916  29.622  29.285  1.00  0.00           H
ATOM   1868  HB3 TYR   126      53.413  29.224  28.483  1.00  0.00           H
ATOM   1869  CG  TYR   126      52.017  27.663  28.294  1.00  0.00           C
ATOM   1870  CD1 TYR   126      52.763  27.065  27.267  1.00  0.00           C
ATOM   1871  HD1 TYR   126      53.757  27.444  27.079  1.00  0.00           H
ATOM   1872  CE1 TYR   126      52.241  26.062  26.386  1.00  0.00           C
ATOM   1873  HE1 TYR   126      52.833  25.535  25.654  1.00  0.00           H
ATOM   1874  CZ  TYR   126      50.907  25.649  26.617  1.00  0.00           C
ATOM   1875  OH  TYR   126      50.261  24.647  25.868  1.00  0.00           O
ATOM   1876  HH  TYR   126      49.306  24.630  25.960  1.00  0.00           H
ATOM   1877  CE2 TYR   126      50.166  26.145  27.759  1.00  0.00           C
ATOM   1878  HE2 TYR   126      49.194  25.718  27.962  1.00  0.00           H
ATOM   1879  CD2 TYR   126      50.711  27.195  28.546  1.00  0.00           C
ATOM   1880  HD2 TYR   126      50.150  27.710  29.310  1.00  0.00           H
ATOM   1881  C   TYR   126      54.036  27.116  30.299  1.00  0.00           C
ATOM   1882  O   TYR   126      55.202  27.203  29.867  1.00  0.00           O
ATOM   1883  N   ASN   127      53.622  25.947  30.763  1.00  0.00           N
ATOM   1884  H   ASN   127      52.664  25.907  31.080  1.00  0.00           H
ATOM   1885  CA  ASN   127      54.434  24.730  30.878  1.00  0.00           C
ATOM   1886  HA  ASN   127      53.882  23.995  31.462  1.00  0.00           H
ATOM   1887  CB  ASN   127      54.658  24.132  29.474  1.00  0.00           C
ATOM   1888  HB2 ASN   127      53.647  24.152  29.067  1.00  0.00           H
ATOM   1889  HB3 ASN   127      55.348  24.806  28.966  1.00  0.00           H
ATOM   1890  CG  ASN   127      55.178  22.707  29.464  1.00  0.00           C
ATOM   1891  OD1 ASN   127      55.019  21.907  30.378  1.00  0.00           O
ATOM   1892  ND2 ASN   127      55.736  22.235  28.334  1.00  0.00           N
ATOM   1893 HD21 ASN   127      55.913  21.241  28.333  1.00  0.00           H
ATOM   1894 HD22 ASN   127      56.007  22.863  27.590  1.00  0.00           H
ATOM   1895  C   ASN   127      55.785  24.969  31.691  1.00  0.00           C
ATOM   1896  O   ASN   127      56.827  24.632  31.237  1.00  0.00           O
ATOM   1897  N   GLY   128      55.725  25.623  32.870  1.00  0.00           N
ATOM   1898  H   GLY   128      54.870  26.028  33.225  1.00  0.00           H
ATOM   1899  CA  GLY   128      56.908  25.927  33.685  1.00  0.00           C
ATOM   1900  HA2 GLY   128      56.673  26.355  34.660  1.00  0.00           H
ATOM   1901  HA3 GLY   128      57.518  25.030  33.792  1.00  0.00           H
ATOM   1902  C   GLY   128      57.796  26.991  33.121  1.00  0.00           C
ATOM   1903  O   GLY   128      58.511  27.591  33.851  1.00  0.00           O
ATOM   1904  N   ILE   129      57.683  27.371  31.810  1.00  0.00           N
ATOM   1905  H   ILE   129      57.038  26.751  31.341  1.00  0.00           H
ATOM   1906  CA  ILE   129      58.500  28.378  31.129  1.00  0.00           C
ATOM   1907  HA  ILE   129      59.447  28.345  31.667  1.00  0.00           H
ATOM   1908  CB  ILE   129      58.842  27.833  29.677  1.00  0.00           C
ATOM   1909  HB  ILE   129      57.868  27.664  29.218  1.00  0.00           H
ATOM   1910  CG2 ILE   129      59.614  28.831  28.788  1.00  0.00           C
ATOM   1911 HG21 ILE   129      60.532  29.040  29.339  1.00  0.00           H
ATOM   1912 HG22 ILE   129      59.688  28.332  27.822  1.00  0.00           H
ATOM   1913 HG23 ILE   129      59.009  29.697  28.521  1.00  0.00           H
ATOM   1914  CG1 ILE   129      59.541  26.406  29.690  1.00  0.00           C
ATOM   1915 HG12 ILE   129      60.585  26.423  30.001  1.00  0.00           H
ATOM   1916 HG13 ILE   129      59.031  25.815  30.451  1.00  0.00           H
ATOM   1917  CD1 ILE   129      59.415  25.632  28.395  1.00  0.00           C
ATOM   1918 HD11 ILE   129      60.277  24.968  28.339  1.00  0.00           H
ATOM   1919 HD12 ILE   129      58.476  25.078  28.417  1.00  0.00           H
ATOM   1920 HD13 ILE   129      59.412  26.242  27.491  1.00  0.00           H
ATOM   1921  C   ILE   129      57.923  29.855  31.109  1.00  0.00           C
ATOM   1922  O   ILE   129      56.946  30.115  30.435  1.00  0.00           O
ATOM   1923  N   ILE   130      58.478  30.818  31.876  1.00  0.00           N
ATOM   1924  H   ILE   130      59.293  30.502  32.383  1.00  0.00           H
ATOM   1925  CA  ILE   130      58.180  32.213  31.865  1.00  0.00           C
ATOM   1926  HA  ILE   130      57.135  32.385  32.125  1.00  0.00           H
ATOM   1927  CB  ILE   130      59.074  32.954  32.920  1.00  0.00           C
ATOM   1928  HB  ILE   130      60.106  32.859  32.584  1.00  0.00           H
ATOM   1929  CG2 ILE   130      58.736  34.526  32.809  1.00  0.00           C
ATOM   1930 HG21 ILE   130      59.076  34.995  31.885  1.00  0.00           H
ATOM   1931 HG22 ILE   130      57.693  34.829  32.894  1.00  0.00           H
ATOM   1932 HG23 ILE   130      59.315  34.980  33.613  1.00  0.00           H
ATOM   1933  CG1 ILE   130      58.993  32.391  34.348  1.00  0.00           C
ATOM   1934 HG12 ILE   130      57.981  32.543  34.727  1.00  0.00           H
ATOM   1935 HG13 ILE   130      59.111  31.310  34.284  1.00  0.00           H
ATOM   1936  CD1 ILE   130      59.940  32.968  35.401  1.00  0.00           C
ATOM   1937 HD11 ILE   130      59.719  33.948  35.827  1.00  0.00           H
ATOM   1938 HD12 ILE   130      60.081  32.233  36.194  1.00  0.00           H
ATOM   1939 HD13 ILE   130      60.941  33.056  34.980  1.00  0.00           H
ATOM   1940  C   ILE   130      58.239  32.757  30.433  1.00  0.00           C
ATOM   1941  O   ILE   130      59.280  32.710  29.806  1.00  0.00           O
ATOM   1942  N   THR   131      57.098  33.237  29.916  1.00  0.00           N
ATOM   1943  H   THR   131      56.215  33.273  30.406  1.00  0.00           H
ATOM   1944  CA  THR   131      56.977  33.393  28.427  1.00  0.00           C
ATOM   1945  HA  THR   131      57.879  33.035  27.930  1.00  0.00           H
ATOM   1946  CB  THR   131      55.782  32.561  27.936  1.00  0.00           C
ATOM   1947  HB  THR   131      54.933  33.035  28.429  1.00  0.00           H
ATOM   1948  CG2 THR   131      55.650  32.659  26.412  1.00  0.00           C
ATOM   1949 HG21 THR   131      55.714  33.687  26.055  1.00  0.00           H
ATOM   1950 HG22 THR   131      56.380  32.111  25.819  1.00  0.00           H
ATOM   1951 HG23 THR   131      54.646  32.288  26.201  1.00  0.00           H
ATOM   1952  OG1 THR   131      55.712  31.259  28.453  1.00  0.00           O
ATOM   1953  HG1 THR   131      56.325  31.030  29.154  1.00  0.00           H
ATOM   1954  C   THR   131      56.880  34.873  28.082  1.00  0.00           C
ATOM   1955  O   THR   131      57.364  35.277  27.030  1.00  0.00           O
ATOM   1956  N   ASP   132      56.249  35.659  28.942  1.00  0.00           N
ATOM   1957  H   ASP   132      55.825  35.222  29.748  1.00  0.00           H
ATOM   1958  CA  ASP   132      55.927  37.074  28.608  1.00  0.00           C
ATOM   1959  HA  ASP   132      56.729  37.443  27.969  1.00  0.00           H
ATOM   1960  CB  ASP   132      54.612  37.186  27.853  1.00  0.00           C
ATOM   1961  HB2 ASP   132      54.696  36.475  27.033  1.00  0.00           H
ATOM   1962  HB3 ASP   132      53.743  36.918  28.454  1.00  0.00           H
ATOM   1963  CG  ASP   132      54.380  38.454  27.094  1.00  0.00           C
ATOM   1964  OD1 ASP   132      55.115  39.409  27.243  1.00  0.00           O
ATOM   1965  OD2 ASP   132      53.340  38.589  26.446  1.00  0.00           O
ATOM   1966  C   ASP   132      55.871  37.940  29.932  1.00  0.00           C
ATOM   1967  O   ASP   132      55.623  37.527  31.082  1.00  0.00           O
ATOM   1968  N   THR   133      56.158  39.256  29.760  1.00  0.00           N
ATOM   1969  H   THR   133      56.248  39.536  28.793  1.00  0.00           H
ATOM   1970  CA  THR   133      56.171  40.248  30.923  1.00  0.00           C
ATOM   1971  HA  THR   133      55.585  39.876  31.763  1.00  0.00           H
ATOM   1972  CB  THR   133      57.626  40.453  31.388  1.00  0.00           C
ATOM   1973  HB  THR   133      58.374  40.669  30.625  1.00  0.00           H
ATOM   1974  CG2 THR   133      57.832  41.557  32.398  1.00  0.00           C
ATOM   1975 HG21 THR   133      58.892  41.600  32.650  1.00  0.00           H
ATOM   1976 HG22 THR   133      57.552  42.516  31.962  1.00  0.00           H
ATOM   1977 HG23 THR   133      57.263  41.486  33.324  1.00  0.00           H
ATOM   1978  OG1 THR   133      58.007  39.208  31.919  1.00  0.00           O
ATOM   1979  HG1 THR   133      57.488  38.560  31.438  1.00  0.00           H
ATOM   1980  C   THR   133      55.485  41.601  30.519  1.00  0.00           C
ATOM   1981  O   THR   133      55.447  41.908  29.283  1.00  0.00           O
ATOM   1982  N   ILE   134      54.922  42.355  31.377  1.00  0.00           N
ATOM   1983  H   ILE   134      55.182  42.120  32.324  1.00  0.00           H
ATOM   1984  CA  ILE   134      54.111  43.549  31.132  1.00  0.00           C
ATOM   1985  HA  ILE   134      54.529  44.051  30.259  1.00  0.00           H
ATOM   1986  CB  ILE   134      52.629  43.259  31.034  1.00  0.00           C
ATOM   1987  HB  ILE   134      52.301  43.017  32.045  1.00  0.00           H
ATOM   1988  CG2 ILE   134      51.916  44.587  30.541  1.00  0.00           C
ATOM   1989 HG21 ILE   134      52.289  44.852  29.551  1.00  0.00           H
ATOM   1990 HG22 ILE   134      50.839  44.448  30.441  1.00  0.00           H
ATOM   1991 HG23 ILE   134      52.097  45.456  31.172  1.00  0.00           H
ATOM   1992  CG1 ILE   134      52.176  42.033  30.156  1.00  0.00           C
ATOM   1993 HG12 ILE   134      52.649  42.145  29.181  1.00  0.00           H
ATOM   1994 HG13 ILE   134      52.623  41.189  30.683  1.00  0.00           H
ATOM   1995  CD1 ILE   134      50.638  41.907  30.122  1.00  0.00           C
ATOM   1996 HD11 ILE   134      50.143  42.553  29.397  1.00  0.00           H
ATOM   1997 HD12 ILE   134      50.487  40.843  29.937  1.00  0.00           H
ATOM   1998 HD13 ILE   134      50.313  42.096  31.146  1.00  0.00           H
ATOM   1999  C   ILE   134      54.288  44.550  32.288  1.00  0.00           C
ATOM   2000  O   ILE   134      54.094  44.172  33.397  1.00  0.00           O
ATOM   2001  N   LYS   135      54.717  45.809  31.956  1.00  0.00           N
ATOM   2002  H   LYS   135      54.884  45.988  30.976  1.00  0.00           H
ATOM   2003  CA  LYS   135      54.858  46.852  32.901  1.00  0.00           C
ATOM   2004  HA  LYS   135      55.261  46.432  33.823  1.00  0.00           H
ATOM   2005  CB  LYS   135      55.933  47.801  32.387  1.00  0.00           C
ATOM   2006  HB2 LYS   135      55.854  47.765  31.301  1.00  0.00           H
ATOM   2007  HB3 LYS   135      55.646  48.836  32.579  1.00  0.00           H
ATOM   2008  CG  LYS   135      57.391  47.650  32.810  1.00  0.00           C
ATOM   2009  HG2 LYS   135      58.048  48.489  32.583  1.00  0.00           H
ATOM   2010  HG3 LYS   135      57.373  47.446  33.881  1.00  0.00           H
ATOM   2011  CD  LYS   135      58.034  46.400  32.188  1.00  0.00           C
ATOM   2012  HD2 LYS   135      58.864  46.108  32.832  1.00  0.00           H
ATOM   2013  HD3 LYS   135      57.366  45.543  32.274  1.00  0.00           H
ATOM   2014  CE  LYS   135      58.456  46.552  30.727  1.00  0.00           C
ATOM   2015  HE2 LYS   135      58.561  45.602  30.201  1.00  0.00           H
ATOM   2016  HE3 LYS   135      57.754  47.089  30.089  1.00  0.00           H
ATOM   2017  NZ  LYS   135      59.648  47.450  30.588  1.00  0.00           N
ATOM   2018  HZ1 LYS   135      60.394  47.108  31.177  1.00  0.00           H
ATOM   2019  HZ2 LYS   135      60.053  47.352  29.669  1.00  0.00           H
ATOM   2020  HZ3 LYS   135      59.529  48.389  30.940  1.00  0.00           H
ATOM   2021  C   LYS   135      53.527  47.476  33.211  1.00  0.00           C
ATOM   2022  O   LYS   135      52.668  47.577  32.337  1.00  0.00           O
ATOM   2023  N   SER   136      53.433  48.111  34.368  1.00  0.00           N
ATOM   2024  H   SER   136      54.246  48.058  34.964  1.00  0.00           H
ATOM   2025  CA  SER   136      52.336  48.984  34.693  1.00  0.00           C
ATOM   2026  HA  SER   136      51.451  48.357  34.801  1.00  0.00           H
ATOM   2027  CB  SER   136      52.489  49.645  36.125  1.00  0.00           C
ATOM   2028  HB2 SER   136      52.270  48.935  36.923  1.00  0.00           H
ATOM   2029  HB3 SER   136      53.539  49.927  36.206  1.00  0.00           H
ATOM   2030  OG  SER   136      51.709  50.818  36.285  1.00  0.00           O
ATOM   2031  HG  SER   136      50.765  50.683  36.172  1.00  0.00           H
ATOM   2032  C   SER   136      52.188  50.100  33.695  1.00  0.00           C
ATOM   2033  O   SER   136      53.196  50.628  33.073  1.00  0.00           O
ATOM   2034  N   TRP   137      50.940  50.534  33.549  1.00  0.00           N
ATOM   2035  H   TRP   137      50.204  50.102  34.089  1.00  0.00           H
ATOM   2036  CA  TRP   137      50.638  51.513  32.464  1.00  0.00           C
ATOM   2037  HA  TRP   137      51.634  51.817  32.140  1.00  0.00           H
ATOM   2038  CB  TRP   137      49.980  50.733  31.270  1.00  0.00           C
ATOM   2039  HB2 TRP   137      49.980  51.331  30.359  1.00  0.00           H
ATOM   2040  HB3 TRP   137      50.410  49.741  31.142  1.00  0.00           H
ATOM   2041  CG  TRP   137      48.597  50.370  31.485  1.00  0.00           C
ATOM   2042  CD1 TRP   137      47.532  51.223  31.384  1.00  0.00           C
ATOM   2043  HD1 TRP   137      47.654  52.219  30.984  1.00  0.00           H
ATOM   2044  NE1 TRP   137      46.393  50.618  31.764  1.00  0.00           N
ATOM   2045  HE1 TRP   137      45.500  51.074  31.890  1.00  0.00           H
ATOM   2046  CE2 TRP   137      46.581  49.323  32.164  1.00  0.00           C
ATOM   2047  CZ2 TRP   137      45.745  48.274  32.563  1.00  0.00           C
ATOM   2048  HZ2 TRP   137      44.677  48.432  32.606  1.00  0.00           H
ATOM   2049  CH2 TRP   137      46.301  47.022  32.825  1.00  0.00           C
ATOM   2050  HH2 TRP   137      45.694  46.181  33.129  1.00  0.00           H
ATOM   2051  CZ3 TRP   137      47.664  46.826  32.731  1.00  0.00           C
ATOM   2052  HZ3 TRP   137      48.114  45.844  32.742  1.00  0.00           H
ATOM   2053  CE3 TRP   137      48.503  47.841  32.214  1.00  0.00           C
ATOM   2054  HE3 TRP   137      49.553  47.605  32.113  1.00  0.00           H
ATOM   2055  CD2 TRP   137      48.023  49.124  31.913  1.00  0.00           C
ATOM   2056  C   TRP   137      49.939  52.751  33.001  1.00  0.00           C
ATOM   2057  O   TRP   137      49.593  53.578  32.204  1.00  0.00           O
ATOM   2058  N   ARG   138      49.636  52.853  34.284  1.00  0.00           N
ATOM   2059  H   ARG   138      49.875  52.072  34.878  1.00  0.00           H
ATOM   2060  CA  ARG   138      48.966  53.990  35.010  1.00  0.00           C
ATOM   2061  HA  ARG   138      49.258  54.890  34.467  1.00  0.00           H
ATOM   2062  CB  ARG   138      47.440  53.957  34.869  1.00  0.00           C
ATOM   2063  HB2 ARG   138      47.186  53.199  34.129  1.00  0.00           H
ATOM   2064  HB3 ARG   138      47.154  53.423  35.775  1.00  0.00           H
ATOM   2065  CG  ARG   138      46.762  55.323  34.763  1.00  0.00           C
ATOM   2066  HG2 ARG   138      46.939  55.922  35.655  1.00  0.00           H
ATOM   2067  HG3 ARG   138      47.102  55.795  33.841  1.00  0.00           H
ATOM   2068  CD  ARG   138      45.214  55.227  34.632  1.00  0.00           C
ATOM   2069  HD2 ARG   138      45.017  54.465  33.879  1.00  0.00           H
ATOM   2070  HD3 ARG   138      44.652  54.909  35.509  1.00  0.00           H
ATOM   2071  NE  ARG   138      44.600  56.514  34.194  1.00  0.00           N
ATOM   2072  HE  ARG   138      44.346  56.646  33.226  1.00  0.00           H
ATOM   2073  CZ  ARG   138      44.166  57.495  34.984  1.00  0.00           C
ATOM   2074  NH1 ARG   138      44.708  57.744  36.158  1.00  0.00           N
ATOM   2075 HH11 ARG   138      45.452  57.184  36.547  1.00  0.00           H
ATOM   2076 HH12 ARG   138      44.166  58.259  36.838  1.00  0.00           H
ATOM   2077  NH2 ARG   138      43.229  58.224  34.480  1.00  0.00           N
ATOM   2078 HH21 ARG   138      42.545  57.923  33.800  1.00  0.00           H
ATOM   2079 HH22 ARG   138      42.782  58.954  35.018  1.00  0.00           H
ATOM   2080  C   ARG   138      49.535  54.241  36.426  1.00  0.00           C
ATOM   2081  O   ARG   138      49.033  55.159  37.102  1.00  0.00           O
ATOM   2082  N   ASN   139      50.605  53.476  36.811  1.00  0.00           N
ATOM   2083  H   ASN   139      51.047  52.796  36.209  1.00  0.00           H
ATOM   2084  CA  ASN   139      51.345  53.695  38.061  1.00  0.00           C
ATOM   2085  HA  ASN   139      52.013  52.839  38.153  1.00  0.00           H
ATOM   2086  CB  ASN   139      52.305  54.892  38.050  1.00  0.00           C
ATOM   2087  HB2 ASN   139      51.788  55.849  37.979  1.00  0.00           H
ATOM   2088  HB3 ASN   139      52.871  54.927  38.982  1.00  0.00           H
ATOM   2089  CG  ASN   139      53.057  54.963  36.734  1.00  0.00           C
ATOM   2090  OD1 ASN   139      53.360  53.969  36.088  1.00  0.00           O
ATOM   2091  ND2 ASN   139      53.498  56.169  36.393  1.00  0.00           N
ATOM   2092 HD21 ASN   139      53.918  56.280  35.481  1.00  0.00           H
ATOM   2093 HD22 ASN   139      53.282  56.952  36.993  1.00  0.00           H
ATOM   2094  C   ASN   139      50.493  53.691  39.352  1.00  0.00           C
ATOM   2095  O   ASN   139      50.909  54.309  40.329  1.00  0.00           O
ATOM   2096  N   ASN   140      49.348  53.015  39.441  1.00  0.00           N
ATOM   2097  H   ASN   140      48.985  52.539  38.628  1.00  0.00           H
ATOM   2098  CA  ASN   140      48.586  52.830  40.699  1.00  0.00           C
ATOM   2099  HA  ASN   140      49.239  52.928  41.566  1.00  0.00           H
ATOM   2100  CB  ASN   140      47.608  54.074  40.757  1.00  0.00           C
ATOM   2101  HB2 ASN   140      48.214  54.961  40.575  1.00  0.00           H
ATOM   2102  HB3 ASN   140      46.973  54.012  39.872  1.00  0.00           H
ATOM   2103  CG  ASN   140      46.798  54.329  42.064  1.00  0.00           C
ATOM   2104  OD1 ASN   140      46.644  53.422  42.944  1.00  0.00           O
ATOM   2105  ND2 ASN   140      46.173  55.414  42.196  1.00  0.00           N
ATOM   2106 HD21 ASN   140      45.766  55.586  43.104  1.00  0.00           H
ATOM   2107 HD22 ASN   140      46.370  56.080  41.463  1.00  0.00           H
ATOM   2108  C   ASN   140      47.951  51.511  40.772  1.00  0.00           C
ATOM   2109  O   ASN   140      46.784  51.266  40.353  1.00  0.00           O
ATOM   2110  N   ILE   141      48.763  50.506  41.172  1.00  0.00           N
ATOM   2111  H   ILE   141      49.706  50.795  41.391  1.00  0.00           H
ATOM   2112  CA  ILE   141      48.514  49.129  41.466  1.00  0.00           C
ATOM   2113  HA  ILE   141      49.349  48.501  41.776  1.00  0.00           H
ATOM   2114  CB  ILE   141      47.635  49.053  42.774  1.00  0.00           C
ATOM   2115  HB  ILE   141      46.722  49.596  42.525  1.00  0.00           H
ATOM   2116  CG2 ILE   141      47.368  47.567  43.077  1.00  0.00           C
ATOM   2117 HG21 ILE   141      48.233  47.183  43.617  1.00  0.00           H
ATOM   2118 HG22 ILE   141      46.445  47.560  43.657  1.00  0.00           H
ATOM   2119 HG23 ILE   141      47.165  46.911  42.229  1.00  0.00           H
ATOM   2120  CG1 ILE   141      48.282  49.730  44.019  1.00  0.00           C
ATOM   2121 HG12 ILE   141      49.180  49.159  44.255  1.00  0.00           H
ATOM   2122 HG13 ILE   141      48.529  50.753  43.737  1.00  0.00           H
ATOM   2123  CD1 ILE   141      47.311  49.759  45.261  1.00  0.00           C
ATOM   2124 HD11 ILE   141      47.809  50.212  46.118  1.00  0.00           H
ATOM   2125 HD12 ILE   141      46.434  50.377  45.068  1.00  0.00           H
ATOM   2126 HD13 ILE   141      47.074  48.751  45.602  1.00  0.00           H
ATOM   2127  C   ILE   141      47.915  48.396  40.242  1.00  0.00           C
ATOM   2128  O   ILE   141      46.697  48.151  40.161  1.00  0.00           O
ATOM   2129  N   LEU   142      48.815  48.027  39.283  1.00  0.00           N
ATOM   2130  H   LEU   142      49.750  48.387  39.409  1.00  0.00           H
ATOM   2131  CA  LEU   142      48.443  47.086  38.176  1.00  0.00           C
ATOM   2132  HA  LEU   142      47.646  47.584  37.623  1.00  0.00           H
ATOM   2133  CB  LEU   142      49.676  46.750  37.300  1.00  0.00           C
ATOM   2134  HB2 LEU   142      50.307  47.631  37.186  1.00  0.00           H
ATOM   2135  HB3 LEU   142      50.254  46.027  37.875  1.00  0.00           H
ATOM   2136  CG  LEU   142      49.418  46.177  35.812  1.00  0.00           C
ATOM   2137  HG  LEU   142      49.103  47.096  35.318  1.00  0.00           H
ATOM   2138  CD1 LEU   142      50.795  45.765  35.343  1.00  0.00           C
ATOM   2139 HD11 LEU   142      51.528  46.431  35.797  1.00  0.00           H
ATOM   2140 HD12 LEU   142      50.855  44.716  35.635  1.00  0.00           H
ATOM   2141 HD13 LEU   142      50.691  45.799  34.259  1.00  0.00           H
ATOM   2142  CD2 LEU   142      48.380  45.093  35.490  1.00  0.00           C
ATOM   2143 HD21 LEU   142      48.320  44.395  36.324  1.00  0.00           H
ATOM   2144 HD22 LEU   142      47.461  45.644  35.288  1.00  0.00           H
ATOM   2145 HD23 LEU   142      48.646  44.680  34.517  1.00  0.00           H
ATOM   2146  C   LEU   142      47.889  45.763  38.701  1.00  0.00           C
ATOM   2147  O   LEU   142      48.543  45.130  39.564  1.00  0.00           O
ATOM   2148  N   ARG   143      46.695  45.420  38.283  1.00  0.00           N
ATOM   2149  H   ARG   143      46.226  46.013  37.614  1.00  0.00           H
ATOM   2150  CA  ARG   143      45.988  44.291  38.951  1.00  0.00           C
ATOM   2151  HA  ARG   143      46.707  43.609  39.405  1.00  0.00           H
ATOM   2152  CB  ARG   143      45.203  44.808  40.114  1.00  0.00           C
ATOM   2153  HB2 ARG   143      44.619  44.028  40.605  1.00  0.00           H
ATOM   2154  HB3 ARG   143      45.968  44.938  40.879  1.00  0.00           H
ATOM   2155  CG  ARG   143      44.326  46.048  39.863  1.00  0.00           C
ATOM   2156  HG2 ARG   143      44.731  46.715  39.102  1.00  0.00           H
ATOM   2157  HG3 ARG   143      43.337  45.703  39.562  1.00  0.00           H
ATOM   2158  CD  ARG   143      44.088  46.866  41.172  1.00  0.00           C
ATOM   2159  HD2 ARG   143      43.755  46.142  41.916  1.00  0.00           H
ATOM   2160  HD3 ARG   143      45.041  47.175  41.599  1.00  0.00           H
ATOM   2161  NE  ARG   143      43.143  47.934  40.954  1.00  0.00           N
ATOM   2162  HE  ARG   143      42.222  47.784  41.342  1.00  0.00           H
ATOM   2163  CZ  ARG   143      43.321  49.162  40.446  1.00  0.00           C
ATOM   2164  NH1 ARG   143      42.381  50.014  40.559  1.00  0.00           N
ATOM   2165 HH11 ARG   143      41.549  49.671  41.020  1.00  0.00           H
ATOM   2166 HH12 ARG   143      42.475  51.001  40.372  1.00  0.00           H
ATOM   2167  NH2 ARG   143      44.407  49.623  39.840  1.00  0.00           N
ATOM   2168 HH21 ARG   143      45.243  49.068  39.722  1.00  0.00           H
ATOM   2169 HH22 ARG   143      44.440  50.622  39.694  1.00  0.00           H
ATOM   2170  C   ARG   143      45.196  43.498  38.011  1.00  0.00           C
ATOM   2171  O   ARG   143      44.377  44.057  37.301  1.00  0.00           O
ATOM   2172  N   THR   144      45.193  42.171  38.207  1.00  0.00           N
ATOM   2173  H   THR   144      45.717  41.768  38.970  1.00  0.00           H
ATOM   2174  CA  THR   144      44.306  41.245  37.570  1.00  0.00           C
ATOM   2175  HA  THR   144      43.771  41.752  36.766  1.00  0.00           H
ATOM   2176  CB  THR   144      45.216  40.120  36.950  1.00  0.00           C
ATOM   2177  HB  THR   144      45.921  40.684  36.339  1.00  0.00           H
ATOM   2178  CG2 THR   144      45.959  39.265  38.003  1.00  0.00           C
ATOM   2179 HG21 THR   144      46.529  38.461  37.537  1.00  0.00           H
ATOM   2180 HG22 THR   144      46.728  39.810  38.551  1.00  0.00           H
ATOM   2181 HG23 THR   144      45.227  38.978  38.758  1.00  0.00           H
ATOM   2182  OG1 THR   144      44.501  39.321  35.984  1.00  0.00           O
ATOM   2183  HG1 THR   144      45.100  38.982  35.314  1.00  0.00           H
ATOM   2184  C   THR   144      43.231  40.612  38.393  1.00  0.00           C
ATOM   2185  O   THR   144      42.908  41.138  39.411  1.00  0.00           O
ATOM   2186  N   GLN   145      42.728  39.504  38.000  1.00  0.00           N
ATOM   2187  H   GLN   145      43.077  39.192  37.105  1.00  0.00           H
ATOM   2188  CA  GLN   145      41.437  39.084  38.403  1.00  0.00           C
ATOM   2189  HA  GLN   145      40.622  39.787  38.233  1.00  0.00           H
ATOM   2190  CB  GLN   145      41.128  38.016  37.297  1.00  0.00           C
ATOM   2191  HB2 GLN   145      42.073  37.546  37.028  1.00  0.00           H
ATOM   2192  HB3 GLN   145      40.526  37.217  37.732  1.00  0.00           H
ATOM   2193  CG  GLN   145      40.452  38.572  35.961  1.00  0.00           C
ATOM   2194  HG2 GLN   145      39.548  39.149  36.154  1.00  0.00           H
ATOM   2195  HG3 GLN   145      41.163  39.324  35.619  1.00  0.00           H
ATOM   2196  CD  GLN   145      40.084  37.507  34.987  1.00  0.00           C
ATOM   2197  OE1 GLN   145      40.488  37.385  33.838  1.00  0.00           O
ATOM   2198  NE2 GLN   145      39.197  36.587  35.403  1.00  0.00           N
ATOM   2199 HE21 GLN   145      38.722  36.796  36.270  1.00  0.00           H
ATOM   2200 HE22 GLN   145      38.972  35.767  34.858  1.00  0.00           H
ATOM   2201  C   GLN   145      41.127  38.360  39.766  1.00  0.00           C
ATOM   2202  O   GLN   145      39.951  38.265  40.105  1.00  0.00           O
ATOM   2203  N   GLU   146      42.156  37.804  40.451  1.00  0.00           N
ATOM   2204  H   GLU   146      43.075  37.878  40.037  1.00  0.00           H
ATOM   2205  CA  GLU   146      42.052  36.782  41.538  1.00  0.00           C
ATOM   2206  HA  GLU   146      42.971  36.272  41.828  1.00  0.00           H
ATOM   2207  CB  GLU   146      41.611  37.482  42.864  1.00  0.00           C
ATOM   2208  HB2 GLU   146      40.567  37.794  42.824  1.00  0.00           H
ATOM   2209  HB3 GLU   146      41.671  36.873  43.766  1.00  0.00           H
ATOM   2210  CG  GLU   146      42.458  38.745  43.201  1.00  0.00           C
ATOM   2211  HG2 GLU   146      41.920  39.557  42.713  1.00  0.00           H
ATOM   2212  HG3 GLU   146      42.475  38.818  44.289  1.00  0.00           H
ATOM   2213  CD  GLU   146      43.915  38.681  42.788  1.00  0.00           C
ATOM   2214  OE1 GLU   146      44.607  37.681  43.162  1.00  0.00           O
ATOM   2215  OE2 GLU   146      44.516  39.680  42.418  1.00  0.00           O
ATOM   2216  C   GLU   146      41.018  35.728  41.037  1.00  0.00           C
ATOM   2217  O   GLU   146      40.078  35.420  41.782  1.00  0.00           O
ATOM   2218  N   SER   147      41.265  35.187  39.820  1.00  0.00           N
ATOM   2219  H   SER   147      42.100  35.417  39.301  1.00  0.00           H
ATOM   2220  CA  SER   147      40.290  34.214  39.286  1.00  0.00           C
ATOM   2221  HA  SER   147      40.127  33.447  40.042  1.00  0.00           H
ATOM   2222  CB  SER   147      38.935  34.920  39.004  1.00  0.00           C
ATOM   2223  HB2 SER   147      39.115  35.952  38.706  1.00  0.00           H
ATOM   2224  HB3 SER   147      38.413  34.434  38.180  1.00  0.00           H
ATOM   2225  OG  SER   147      38.141  34.867  40.131  1.00  0.00           O
ATOM   2226  HG  SER   147      38.775  35.097  40.812  1.00  0.00           H
ATOM   2227  C   SER   147      40.807  33.565  37.997  1.00  0.00           C
ATOM   2228  O   SER   147      41.739  34.027  37.362  1.00  0.00           O
ATOM   2229  N   GLH   148      40.077  32.469  37.732  1.00  0.00           N
ATOM   2230  H   GLH   148      39.412  32.200  38.444  1.00  0.00           H
ATOM   2231  CA  GLH   148      40.110  31.785  36.399  1.00  0.00           C
ATOM   2232  HA  GLH   148      41.001  31.155  36.384  1.00  0.00           H
ATOM   2233  CB  GLH   148      38.923  30.784  36.314  1.00  0.00           C
ATOM   2234  HB2 GLH   148      38.991  30.008  37.077  1.00  0.00           H
ATOM   2235  HB3 GLH   148      37.987  31.340  36.289  1.00  0.00           H
ATOM   2236  CG  GLH   148      39.014  30.141  34.922  1.00  0.00           C
ATOM   2237  HG2 GLH   148      38.431  30.751  34.232  1.00  0.00           H
ATOM   2238  HG3 GLH   148      40.018  30.105  34.500  1.00  0.00           H
ATOM   2239  CD  GLH   148      38.507  28.714  34.905  1.00  0.00           C
ATOM   2240  OE1 GLH   148      37.380  28.352  35.292  1.00  0.00           O
ATOM   2241  OE2 GLH   148      39.273  27.714  34.414  1.00  0.00           O
ATOM   2242  HE2 GLH   148      38.774  26.893  34.410  1.00  0.00           H
ATOM   2243  C   GLH   148      40.069  32.739  35.193  1.00  0.00           C
ATOM   2244  O   GLH   148      39.102  33.437  34.978  1.00  0.00           O
ATOM   2245  N   CYX   149      41.125  32.654  34.435  1.00  0.00           N
ATOM   2246  H   CYX   149      41.802  31.937  34.653  1.00  0.00           H
ATOM   2247  CA  CYX   149      41.142  33.250  33.079  1.00  0.00           C
ATOM   2248  HA  CYX   149      40.727  34.258  33.114  1.00  0.00           H
ATOM   2249  CB  CYX   149      42.617  33.502  32.691  1.00  0.00           C
ATOM   2250  HB2 CYX   149      42.792  33.569  31.617  1.00  0.00           H
ATOM   2251  HB3 CYX   149      42.734  34.552  32.957  1.00  0.00           H
ATOM   2252  SG  CYX   149      43.976  32.450  33.151  1.00  0.00           S
ATOM   2253  C   CYX   149      40.317  32.289  32.202  1.00  0.00           C
ATOM   2254  O   CYX   149      40.451  31.039  32.192  1.00  0.00           O
ATOM   2255  N   ALA   150      39.343  32.785  31.444  1.00  0.00           N
ATOM   2256  H   ALA   150      39.262  33.791  31.461  1.00  0.00           H
ATOM   2257  CA  ALA   150      38.496  32.025  30.529  1.00  0.00           C
ATOM   2258  HA  ALA   150      38.312  31.114  31.099  1.00  0.00           H
ATOM   2259  CB  ALA   150      37.157  32.737  30.240  1.00  0.00           C
ATOM   2260  HB1 ALA   150      36.574  32.018  29.665  1.00  0.00           H
ATOM   2261  HB2 ALA   150      36.557  32.885  31.138  1.00  0.00           H
ATOM   2262  HB3 ALA   150      37.321  33.725  29.810  1.00  0.00           H
ATOM   2263  C   ALA   150      39.257  31.662  29.263  1.00  0.00           C
ATOM   2264  O   ALA   150      39.950  32.536  28.683  1.00  0.00           O
ATOM   2265  N   CYX   151      39.170  30.424  28.781  1.00  0.00           N
ATOM   2266  H   CYX   151      38.519  29.814  29.254  1.00  0.00           H
ATOM   2267  CA  CYX   151      39.858  29.902  27.572  1.00  0.00           C
ATOM   2268  HA  CYX   151      40.397  30.740  27.129  1.00  0.00           H
ATOM   2269  CB  CYX   151      40.893  28.814  27.999  1.00  0.00           C
ATOM   2270  HB2 CYX   151      40.351  28.011  28.500  1.00  0.00           H
ATOM   2271  HB3 CYX   151      41.266  28.372  27.076  1.00  0.00           H
ATOM   2272  SG  CYX   151      42.128  29.518  29.155  1.00  0.00           S
ATOM   2273  C   CYX   151      38.859  29.345  26.487  1.00  0.00           C
ATOM   2274  O   CYX   151      37.980  28.549  26.815  1.00  0.00           O
ATOM   2275  N   VAL   152      39.067  29.690  25.211  1.00  0.00           N
ATOM   2276  H   VAL   152      39.847  30.301  25.019  1.00  0.00           H
ATOM   2277  CA  VAL   152      38.088  29.379  24.165  1.00  0.00           C
ATOM   2278  HA  VAL   152      37.474  28.497  24.344  1.00  0.00           H
ATOM   2279  CB  VAL   152      37.108  30.515  23.891  1.00  0.00           C
ATOM   2280  HB  VAL   152      37.617  31.402  23.512  1.00  0.00           H
ATOM   2281  CG1 VAL   152      36.119  30.136  22.744  1.00  0.00           C
ATOM   2282 HG11 VAL   152      35.413  30.953  22.593  1.00  0.00           H
ATOM   2283 HG12 VAL   152      36.574  29.807  21.809  1.00  0.00           H
ATOM   2284 HG13 VAL   152      35.575  29.343  23.256  1.00  0.00           H
ATOM   2285  CG2 VAL   152      36.351  30.969  25.177  1.00  0.00           C
ATOM   2286 HG21 VAL   152      35.468  31.500  24.824  1.00  0.00           H
ATOM   2287 HG22 VAL   152      36.227  30.065  25.773  1.00  0.00           H
ATOM   2288 HG23 VAL   152      36.937  31.713  25.716  1.00  0.00           H
ATOM   2289  C   VAL   152      38.835  29.174  22.840  1.00  0.00           C
ATOM   2290  O   VAL   152      39.612  30.082  22.460  1.00  0.00           O
ATOM   2291  N   ASN   153      38.594  28.087  22.100  1.00  0.00           N
ATOM   2292  H   ASN   153      38.039  27.384  22.567  1.00  0.00           H
ATOM   2293  CA  ASN   153      39.344  27.721  20.852  1.00  0.00           C
ATOM   2294  HA  ASN   153      39.066  26.680  20.690  1.00  0.00           H
ATOM   2295  CB  ASN   153      39.063  28.631  19.629  1.00  0.00           C
ATOM   2296  HB2 ASN   153      39.420  29.647  19.794  1.00  0.00           H
ATOM   2297  HB3 ASN   153      39.543  28.232  18.735  1.00  0.00           H
ATOM   2298  CG  ASN   153      37.635  28.569  19.167  1.00  0.00           C
ATOM   2299  OD1 ASN   153      37.000  27.523  19.194  1.00  0.00           O
ATOM   2300  ND2 ASN   153      37.080  29.635  18.604  1.00  0.00           N
ATOM   2301 HD21 ASN   153      36.092  29.673  18.394  1.00  0.00           H
ATOM   2302 HD22 ASN   153      37.484  30.557  18.683  1.00  0.00           H
ATOM   2303  C   ASN   153      40.870  27.687  21.125  1.00  0.00           C
ATOM   2304  O   ASN   153      41.655  28.145  20.339  1.00  0.00           O
ATOM   2305  N   GLY   154      41.281  27.255  22.310  1.00  0.00           N
ATOM   2306  H   GLY   154      40.584  26.976  22.985  1.00  0.00           H
ATOM   2307  CA  GLY   154      42.686  27.207  22.781  1.00  0.00           C
ATOM   2308  HA2 GLY   154      42.754  26.559  23.656  1.00  0.00           H
ATOM   2309  HA3 GLY   154      43.264  26.742  21.982  1.00  0.00           H
ATOM   2310  C   GLY   154      43.388  28.514  23.173  1.00  0.00           C
ATOM   2311  O   GLY   154      44.407  28.602  23.908  1.00  0.00           O
ATOM   2312  N   SER   155      42.822  29.685  22.871  1.00  0.00           N
ATOM   2313  H   SER   155      41.900  29.680  22.459  1.00  0.00           H
ATOM   2314  CA  SER   155      43.349  30.951  23.361  1.00  0.00           C
ATOM   2315  HA  SER   155      44.436  30.891  23.389  1.00  0.00           H
ATOM   2316  CB  SER   155      42.923  32.043  22.409  1.00  0.00           C
ATOM   2317  HB2 SER   155      43.233  33.017  22.787  1.00  0.00           H
ATOM   2318  HB3 SER   155      43.467  31.798  21.497  1.00  0.00           H
ATOM   2319  OG  SER   155      41.576  32.054  21.984  1.00  0.00           O
ATOM   2320  HG  SER   155      40.970  31.683  22.629  1.00  0.00           H
ATOM   2321  C   SER   155      42.687  31.359  24.651  1.00  0.00           C
ATOM   2322  O   SER   155      41.508  31.090  24.914  1.00  0.00           O
ATOM   2323  N   CYX   156      43.525  31.902  25.547  1.00  0.00           N
ATOM   2324  H   CYX   156      44.470  32.161  25.299  1.00  0.00           H
ATOM   2325  CA  CYX   156      43.008  32.376  26.869  1.00  0.00           C
ATOM   2326  HA  CYX   156      42.000  31.994  27.025  1.00  0.00           H
ATOM   2327  CB  CYX   156      43.812  31.740  27.975  1.00  0.00           C
ATOM   2328  HB2 CYX   156      44.848  32.009  27.766  1.00  0.00           H
ATOM   2329  HB3 CYX   156      43.490  32.040  28.972  1.00  0.00           H
ATOM   2330  SG  CYX   156      43.654  29.943  27.969  1.00  0.00           S
ATOM   2331  C   CYX   156      42.875  33.874  26.941  1.00  0.00           C
ATOM   2332  O   CYX   156      43.431  34.591  26.112  1.00  0.00           O
ATOM   2333  N   PHE   157      42.103  34.373  27.932  1.00  0.00           N
ATOM   2334  H   PHE   157      41.754  33.697  28.596  1.00  0.00           H
ATOM   2335  CA  PHE   157      41.688  35.767  28.087  1.00  0.00           C
ATOM   2336  HA  PHE   157      42.432  36.338  27.532  1.00  0.00           H
ATOM   2337  CB  PHE   157      40.374  35.920  27.315  1.00  0.00           C
ATOM   2338  HB2 PHE   157      39.555  35.573  27.943  1.00  0.00           H
ATOM   2339  HB3 PHE   157      40.266  36.999  27.434  1.00  0.00           H
ATOM   2340  CG  PHE   157      40.255  35.443  25.924  1.00  0.00           C
ATOM   2341  CD1 PHE   157      40.046  34.054  25.534  1.00  0.00           C
ATOM   2342  HD1 PHE   157      40.099  33.293  26.298  1.00  0.00           H
ATOM   2343  CE1 PHE   157      39.851  33.708  24.125  1.00  0.00           C
ATOM   2344  HE1 PHE   157      39.683  32.673  23.868  1.00  0.00           H
ATOM   2345  CZ  PHE   157      39.996  34.735  23.170  1.00  0.00           C
ATOM   2346  HZ  PHE   157      39.901  34.404  22.147  1.00  0.00           H
ATOM   2347  CE2 PHE   157      40.186  36.042  23.561  1.00  0.00           C
ATOM   2348  HE2 PHE   157      40.084  36.804  22.803  1.00  0.00           H
ATOM   2349  CD2 PHE   157      40.276  36.430  24.946  1.00  0.00           C
ATOM   2350  HD2 PHE   157      40.163  37.465  25.228  1.00  0.00           H
ATOM   2351  C   PHE   157      41.600  36.267  29.545  1.00  0.00           C
ATOM   2352  O   PHE   157      41.349  35.457  30.432  1.00  0.00           O
ATOM   2353  N   THR   158      41.951  37.527  29.754  1.00  0.00           N
ATOM   2354  H   THR   158      42.157  38.122  28.964  1.00  0.00           H
ATOM   2355  CA  THR   158      41.831  38.209  30.996  1.00  0.00           C
ATOM   2356  HA  THR   158      41.031  37.741  31.569  1.00  0.00           H
ATOM   2357  CB  THR   158      43.117  37.997  31.820  1.00  0.00           C
ATOM   2358  HB  THR   158      43.374  36.938  31.807  1.00  0.00           H
ATOM   2359  CG2 THR   158      44.323  38.812  31.436  1.00  0.00           C
ATOM   2360 HG21 THR   158      44.137  39.877  31.296  1.00  0.00           H
ATOM   2361 HG22 THR   158      45.010  38.725  32.278  1.00  0.00           H
ATOM   2362 HG23 THR   158      44.751  38.372  30.535  1.00  0.00           H
ATOM   2363  OG1 THR   158      42.816  38.365  33.104  1.00  0.00           O
ATOM   2364  HG1 THR   158      42.134  37.738  33.356  1.00  0.00           H
ATOM   2365  C   THR   158      41.507  39.741  30.897  1.00  0.00           C
ATOM   2366  O   THR   158      41.613  40.370  29.841  1.00  0.00           O
ATOM   2367  N   VAL   159      40.987  40.356  32.003  1.00  0.00           N
ATOM   2368  H   VAL   159      41.125  39.793  32.831  1.00  0.00           H
ATOM   2369  CA  VAL   159      40.837  41.835  32.129  1.00  0.00           C
ATOM   2370  HA  VAL   159      41.332  42.353  31.307  1.00  0.00           H
ATOM   2371  CB  VAL   159      39.324  42.243  32.448  1.00  0.00           C
ATOM   2372  HB  VAL   159      38.857  41.751  33.302  1.00  0.00           H
ATOM   2373  CG1 VAL   159      39.206  43.765  32.651  1.00  0.00           C
ATOM   2374 HG11 VAL   159      39.810  43.945  33.540  1.00  0.00           H
ATOM   2375 HG12 VAL   159      39.496  44.406  31.818  1.00  0.00           H
ATOM   2376 HG13 VAL   159      38.238  44.206  32.886  1.00  0.00           H
ATOM   2377  CG2 VAL   159      38.506  41.917  31.202  1.00  0.00           C
ATOM   2378 HG21 VAL   159      38.640  40.859  30.977  1.00  0.00           H
ATOM   2379 HG22 VAL   159      37.459  42.119  31.425  1.00  0.00           H
ATOM   2380 HG23 VAL   159      38.649  42.468  30.273  1.00  0.00           H
ATOM   2381  C   VAL   159      41.750  42.186  33.280  1.00  0.00           C
ATOM   2382  O   VAL   159      41.710  41.499  34.314  1.00  0.00           O
ATOM   2383  N   MET   160      42.554  43.220  33.091  1.00  0.00           N
ATOM   2384  H   MET   160      42.426  43.685  32.203  1.00  0.00           H
ATOM   2385  CA  MET   160      43.364  43.772  34.105  1.00  0.00           C
ATOM   2386  HA  MET   160      42.976  43.427  35.064  1.00  0.00           H
ATOM   2387  CB  MET   160      44.831  43.316  33.988  1.00  0.00           C
ATOM   2388  HB2 MET   160      45.351  44.044  33.364  1.00  0.00           H
ATOM   2389  HB3 MET   160      45.353  43.538  34.920  1.00  0.00           H
ATOM   2390  CG  MET   160      45.011  41.838  33.661  1.00  0.00           C
ATOM   2391  HG2 MET   160      44.413  41.143  34.249  1.00  0.00           H
ATOM   2392  HG3 MET   160      44.876  41.601  32.605  1.00  0.00           H
ATOM   2393  SD  MET   160      46.672  41.278  33.932  1.00  0.00           S
ATOM   2394  CE  MET   160      47.378  42.026  32.393  1.00  0.00           C
ATOM   2395  HE1 MET   160      48.106  41.348  31.949  1.00  0.00           H
ATOM   2396  HE2 MET   160      46.648  42.436  31.695  1.00  0.00           H
ATOM   2397  HE3 MET   160      47.949  42.888  32.740  1.00  0.00           H
ATOM   2398  C   MET   160      43.269  45.319  34.094  1.00  0.00           C
ATOM   2399  O   MET   160      42.952  45.949  33.093  1.00  0.00           O
ATOM   2400  N   THR   161      43.692  45.970  35.175  1.00  0.00           N
ATOM   2401  H   THR   161      43.990  45.468  35.999  1.00  0.00           H
ATOM   2402  CA  THR   161      43.304  47.349  35.418  1.00  0.00           C
ATOM   2403  HA  THR   161      42.993  47.774  34.465  1.00  0.00           H
ATOM   2404  CB  THR   161      42.120  47.331  36.379  1.00  0.00           C
ATOM   2405  HB  THR   161      42.362  46.728  37.254  1.00  0.00           H
ATOM   2406  CG2 THR   161      41.703  48.681  36.961  1.00  0.00           C
ATOM   2407 HG21 THR   161      40.711  48.734  37.410  1.00  0.00           H
ATOM   2408 HG22 THR   161      42.499  48.844  37.688  1.00  0.00           H
ATOM   2409 HG23 THR   161      41.651  49.504  36.248  1.00  0.00           H
ATOM   2410  OG1 THR   161      41.013  46.738  35.735  1.00  0.00           O
ATOM   2411  HG1 THR   161      40.221  46.908  36.248  1.00  0.00           H
ATOM   2412  C   THR   161      44.513  48.005  36.092  1.00  0.00           C
ATOM   2413  O   THR   161      45.343  47.357  36.744  1.00  0.00           O
ATOM   2414  N   ASP   162      44.645  49.276  35.895  1.00  0.00           N
ATOM   2415  H   ASP   162      43.886  49.770  35.451  1.00  0.00           H
ATOM   2416  CA  ASP   162      45.612  50.147  36.507  1.00  0.00           C
ATOM   2417  HA  ASP   162      45.973  49.787  37.470  1.00  0.00           H
ATOM   2418  CB  ASP   162      46.897  50.119  35.677  1.00  0.00           C
ATOM   2419  HB2 ASP   162      47.015  49.057  35.467  1.00  0.00           H
ATOM   2420  HB3 ASP   162      46.810  50.734  34.780  1.00  0.00           H
ATOM   2421  CG  ASP   162      48.152  50.640  36.295  1.00  0.00           C
ATOM   2422  OD1 ASP   162      49.241  50.303  35.820  1.00  0.00           O
ATOM   2423  OD2 ASP   162      48.075  51.439  37.293  1.00  0.00           O
ATOM   2424  C   ASP   162      45.023  51.542  36.696  1.00  0.00           C
ATOM   2425  O   ASP   162      44.025  51.874  36.056  1.00  0.00           O
ATOM   2426  N   GLY   163      45.487  52.303  37.692  1.00  0.00           N
ATOM   2427  H   GLY   163      46.325  51.971  38.146  1.00  0.00           H
ATOM   2428  CA  GLY   163      44.947  53.568  38.212  1.00  0.00           C
ATOM   2429  HA2 GLY   163      45.663  54.370  38.389  1.00  0.00           H
ATOM   2430  HA3 GLY   163      44.319  53.934  37.400  1.00  0.00           H
ATOM   2431  C   GLY   163      43.968  53.440  39.338  1.00  0.00           C
ATOM   2432  O   GLY   163      43.761  52.352  39.845  1.00  0.00           O
ATOM   2433  N   PRO   164      43.447  54.512  39.975  1.00  0.00           N
ATOM   2434  CD  PRO   164      43.422  55.880  39.385  1.00  0.00           C
ATOM   2435  HD2 PRO   164      43.086  55.867  38.348  1.00  0.00           H
ATOM   2436  HD3 PRO   164      44.354  56.413  39.578  1.00  0.00           H
ATOM   2437  CG  PRO   164      42.117  56.408  39.980  1.00  0.00           C
ATOM   2438  HG2 PRO   164      41.399  55.752  39.489  1.00  0.00           H
ATOM   2439  HG3 PRO   164      42.095  57.446  39.646  1.00  0.00           H
ATOM   2440  CB  PRO   164      42.251  56.036  41.401  1.00  0.00           C
ATOM   2441  HB2 PRO   164      41.307  56.080  41.943  1.00  0.00           H
ATOM   2442  HB3 PRO   164      43.017  56.635  41.893  1.00  0.00           H
ATOM   2443  CA  PRO   164      42.713  54.552  41.230  1.00  0.00           C
ATOM   2444  HA  PRO   164      43.407  54.293  42.030  1.00  0.00           H
ATOM   2445  C   PRO   164      41.561  53.550  41.335  1.00  0.00           C
ATOM   2446  O   PRO   164      40.846  53.456  40.371  1.00  0.00           O
ATOM   2447  N   SER   165      41.439  52.793  42.387  1.00  0.00           N
ATOM   2448  H   SER   165      42.040  52.898  43.191  1.00  0.00           H
ATOM   2449  CA  SER   165      40.317  51.843  42.639  1.00  0.00           C
ATOM   2450  HA  SER   165      40.006  51.425  41.681  1.00  0.00           H
ATOM   2451  CB  SER   165      40.700  50.857  43.772  1.00  0.00           C
ATOM   2452  HB2 SER   165      41.582  50.349  43.384  1.00  0.00           H
ATOM   2453  HB3 SER   165      41.003  51.311  44.715  1.00  0.00           H
ATOM   2454  OG  SER   165      39.688  49.955  44.118  1.00  0.00           O
ATOM   2455  HG  SER   165      39.680  49.224  43.496  1.00  0.00           H
ATOM   2456  C   SER   165      39.023  52.492  43.016  1.00  0.00           C
ATOM   2457  O   SER   165      37.949  51.913  42.868  1.00  0.00           O
ATOM   2458  N   ASN   166      39.092  53.684  43.624  1.00  0.00           N
ATOM   2459  H   ASN   166      39.972  54.026  43.983  1.00  0.00           H
ATOM   2460  CA  ASN   166      38.001  54.613  43.893  1.00  0.00           C
ATOM   2461  HA  ASN   166      37.059  54.132  43.628  1.00  0.00           H
ATOM   2462  CB  ASN   166      37.929  54.894  45.427  1.00  0.00           C
ATOM   2463  HB2 ASN   166      37.697  54.003  46.008  1.00  0.00           H
ATOM   2464  HB3 ASN   166      38.874  55.328  45.753  1.00  0.00           H
ATOM   2465  CG  ASN   166      36.774  55.863  45.767  1.00  0.00           C
ATOM   2466  OD1 ASN   166      35.721  55.860  45.149  1.00  0.00           O
ATOM   2467  ND2 ASN   166      36.952  56.567  46.828  1.00  0.00           N
ATOM   2468 HD21 ASN   166      36.283  57.317  46.928  1.00  0.00           H
ATOM   2469 HD22 ASN   166      37.809  56.829  47.293  1.00  0.00           H
ATOM   2470  C   ASN   166      38.005  55.953  43.010  1.00  0.00           C
ATOM   2471  O   ASN   166      38.216  57.080  43.521  1.00  0.00           O
ATOM   2472  N   GLY   167      37.884  55.798  41.699  1.00  0.00           N
ATOM   2473  H   GLY   167      37.710  54.929  41.215  1.00  0.00           H
ATOM   2474  CA  GLY   167      38.149  56.879  40.724  1.00  0.00           C
ATOM   2475  HA2 GLY   167      37.265  57.489  40.541  1.00  0.00           H
ATOM   2476  HA3 GLY   167      39.016  57.482  40.996  1.00  0.00           H
ATOM   2477  C   GLY   167      38.511  56.316  39.357  1.00  0.00           C
ATOM   2478  O   GLY   167      38.422  55.095  39.047  1.00  0.00           O
ATOM   2479  N   GLN   168      39.022  57.219  38.492  1.00  0.00           N
ATOM   2480  H   GLN   168      39.227  58.157  38.807  1.00  0.00           H
ATOM   2481  CA  GLN   168      39.062  56.976  37.045  1.00  0.00           C
ATOM   2482  HA  GLN   168      38.161  56.450  36.729  1.00  0.00           H
ATOM   2483  CB  GLN   168      38.951  58.381  36.333  1.00  0.00           C
ATOM   2484  HB2 GLN   168      38.290  59.038  36.899  1.00  0.00           H
ATOM   2485  HB3 GLN   168      39.953  58.805  36.271  1.00  0.00           H
ATOM   2486  CG  GLN   168      38.394  58.189  34.875  1.00  0.00           C
ATOM   2487  HG2 GLN   168      38.698  57.344  34.257  1.00  0.00           H
ATOM   2488  HG3 GLN   168      37.306  58.137  34.930  1.00  0.00           H
ATOM   2489  CD  GLN   168      38.706  59.385  34.022  1.00  0.00           C
ATOM   2490  OE1 GLN   168      37.814  60.259  33.786  1.00  0.00           O
ATOM   2491  NE2 GLN   168      39.809  59.413  33.336  1.00  0.00           N
ATOM   2492 HE21 GLN   168      40.451  58.635  33.385  1.00  0.00           H
ATOM   2493 HE22 GLN   168      40.027  60.130  32.659  1.00  0.00           H
ATOM   2494  C   GLN   168      40.299  56.216  36.632  1.00  0.00           C
ATOM   2495  O   GLN   168      41.277  56.773  36.239  1.00  0.00           O
ATOM   2496  N   ALA   169      40.270  54.894  36.840  1.00  0.00           N
ATOM   2497  H   ALA   169      39.509  54.357  37.230  1.00  0.00           H
ATOM   2498  CA  ALA   169      41.266  53.970  36.328  1.00  0.00           C
ATOM   2499  HA  ALA   169      42.294  54.263  36.540  1.00  0.00           H
ATOM   2500  CB  ALA   169      41.036  52.668  37.004  1.00  0.00           C
ATOM   2501  HB1 ALA   169      41.626  51.859  36.572  1.00  0.00           H
ATOM   2502  HB2 ALA   169      41.247  52.619  38.073  1.00  0.00           H
ATOM   2503  HB3 ALA   169      39.971  52.442  36.948  1.00  0.00           H
ATOM   2504  C   ALA   169      41.208  53.784  34.779  1.00  0.00           C
ATOM   2505  O   ALA   169      40.322  54.281  34.066  1.00  0.00           O
ATOM   2506  N   SER   170      42.202  52.991  34.239  1.00  0.00           N
ATOM   2507  H   SER   170      42.840  52.534  34.874  1.00  0.00           H
ATOM   2508  CA  SER   170      42.241  52.417  32.920  1.00  0.00           C
ATOM   2509  HA  SER   170      41.471  52.934  32.346  1.00  0.00           H
ATOM   2510  CB  SER   170      43.659  52.639  32.343  1.00  0.00           C
ATOM   2511  HB2 SER   170      43.721  53.724  32.264  1.00  0.00           H
ATOM   2512  HB3 SER   170      44.432  52.268  33.016  1.00  0.00           H
ATOM   2513  OG  SER   170      43.836  51.999  31.129  1.00  0.00           O
ATOM   2514  HG  SER   170      43.419  52.571  30.481  1.00  0.00           H
ATOM   2515  C   SER   170      41.914  50.888  32.993  1.00  0.00           C
ATOM   2516  O   SER   170      42.487  50.130  33.795  1.00  0.00           O
ATOM   2517  N   TYR   171      41.095  50.352  32.068  1.00  0.00           N
ATOM   2518  H   TYR   171      40.784  50.994  31.354  1.00  0.00           H
ATOM   2519  CA  TYR   171      40.615  48.934  32.030  1.00  0.00           C
ATOM   2520  HA  TYR   171      41.080  48.376  32.843  1.00  0.00           H
ATOM   2521  CB  TYR   171      39.148  48.810  32.335  1.00  0.00           C
ATOM   2522  HB2 TYR   171      38.662  48.941  31.368  1.00  0.00           H
ATOM   2523  HB3 TYR   171      39.041  47.744  32.530  1.00  0.00           H
ATOM   2524  CG  TYR   171      38.563  49.682  33.383  1.00  0.00           C
ATOM   2525  CD1 TYR   171      37.680  50.698  33.002  1.00  0.00           C
ATOM   2526  HD1 TYR   171      37.534  50.733  31.933  1.00  0.00           H
ATOM   2527  CE1 TYR   171      37.264  51.626  33.971  1.00  0.00           C
ATOM   2528  HE1 TYR   171      36.845  52.582  33.691  1.00  0.00           H
ATOM   2529  CZ  TYR   171      37.816  51.618  35.288  1.00  0.00           C
ATOM   2530  OH  TYR   171      37.536  52.589  36.188  1.00  0.00           O
ATOM   2531  HH  TYR   171      36.840  53.159  35.852  1.00  0.00           H
ATOM   2532  CE2 TYR   171      38.594  50.504  35.707  1.00  0.00           C
ATOM   2533  HE2 TYR   171      38.908  50.441  36.739  1.00  0.00           H
ATOM   2534  CD2 TYR   171      38.917  49.548  34.747  1.00  0.00           C
ATOM   2535  HD2 TYR   171      39.511  48.713  35.090  1.00  0.00           H
ATOM   2536  C   TYR   171      40.999  48.421  30.602  1.00  0.00           C
ATOM   2537  O   TYR   171      40.703  48.960  29.584  1.00  0.00           O
ATOM   2538  N   LYS   172      41.696  47.347  30.628  1.00  0.00           N
ATOM   2539  H   LYS   172      41.843  47.046  31.580  1.00  0.00           H
ATOM   2540  CA  LYS   172      42.289  46.586  29.533  1.00  0.00           C
ATOM   2541  HA  LYS   172      41.879  47.070  28.647  1.00  0.00           H
ATOM   2542  CB  LYS   172      43.785  46.702  29.510  1.00  0.00           C
ATOM   2543  HB2 LYS   172      44.148  46.338  30.471  1.00  0.00           H
ATOM   2544  HB3 LYS   172      44.101  45.957  28.780  1.00  0.00           H
ATOM   2545  CG  LYS   172      44.419  47.990  29.087  1.00  0.00           C
ATOM   2546  HG2 LYS   172      43.925  48.351  28.185  1.00  0.00           H
ATOM   2547  HG3 LYS   172      44.219  48.720  29.870  1.00  0.00           H
ATOM   2548  CD  LYS   172      45.925  48.060  28.851  1.00  0.00           C
ATOM   2549  HD2 LYS   172      46.480  47.936  29.780  1.00  0.00           H
ATOM   2550  HD3 LYS   172      46.236  47.277  28.158  1.00  0.00           H
ATOM   2551  CE  LYS   172      46.246  49.381  28.237  1.00  0.00           C
ATOM   2552  HE2 LYS   172      45.570  49.503  27.391  1.00  0.00           H
ATOM   2553  HE3 LYS   172      45.953  50.182  28.915  1.00  0.00           H
ATOM   2554  NZ  LYS   172      47.635  49.411  27.700  1.00  0.00           N
ATOM   2555  HZ1 LYS   172      47.688  48.813  26.887  1.00  0.00           H
ATOM   2556  HZ2 LYS   172      47.881  50.307  27.304  1.00  0.00           H
ATOM   2557  HZ3 LYS   172      48.297  49.108  28.400  1.00  0.00           H
ATOM   2558  C   LYS   172      41.870  45.107  29.557  1.00  0.00           C
ATOM   2559  O   LYS   172      41.949  44.521  30.637  1.00  0.00           O
ATOM   2560  N   ILE   173      41.431  44.603  28.396  1.00  0.00           N
ATOM   2561  H   ILE   173      41.479  45.188  27.573  1.00  0.00           H
ATOM   2562  CA  ILE   173      41.302  43.142  28.047  1.00  0.00           C
ATOM   2563  HA  ILE   173      41.120  42.602  28.976  1.00  0.00           H
ATOM   2564  CB  ILE   173      40.130  42.822  27.067  1.00  0.00           C
ATOM   2565  HB  ILE   173      40.471  42.908  26.035  1.00  0.00           H
ATOM   2566  CG2 ILE   173      39.605  41.410  27.418  1.00  0.00           C
ATOM   2567 HG21 ILE   173      38.582  41.284  27.062  1.00  0.00           H
ATOM   2568 HG22 ILE   173      40.228  40.633  26.975  1.00  0.00           H
ATOM   2569 HG23 ILE   173      39.513  41.456  28.503  1.00  0.00           H
ATOM   2570  CG1 ILE   173      39.038  43.954  27.033  1.00  0.00           C
ATOM   2571 HG12 ILE   173      38.736  44.232  28.043  1.00  0.00           H
ATOM   2572 HG13 ILE   173      39.515  44.766  26.484  1.00  0.00           H
ATOM   2573  CD1 ILE   173      37.850  43.596  26.235  1.00  0.00           C
ATOM   2574 HD11 ILE   173      38.197  43.225  25.270  1.00  0.00           H
ATOM   2575 HD12 ILE   173      37.280  42.938  26.891  1.00  0.00           H
ATOM   2576 HD13 ILE   173      37.337  44.512  25.941  1.00  0.00           H
ATOM   2577  C   ILE   173      42.544  42.607  27.409  1.00  0.00           C
ATOM   2578  O   ILE   173      43.334  43.349  26.854  1.00  0.00           O
ATOM   2579  N   PHE   174      42.839  41.278  27.514  1.00  0.00           N
ATOM   2580  H   PHE   174      42.157  40.667  27.940  1.00  0.00           H
ATOM   2581  CA  PHE   174      44.109  40.606  27.044  1.00  0.00           C
ATOM   2582  HA  PHE   174      44.530  41.150  26.198  1.00  0.00           H
ATOM   2583  CB  PHE   174      45.128  40.478  28.208  1.00  0.00           C
ATOM   2584  HB2 PHE   174      44.633  39.875  28.969  1.00  0.00           H
ATOM   2585  HB3 PHE   174      46.034  39.917  27.977  1.00  0.00           H
ATOM   2586  CG  PHE   174      45.592  41.803  28.776  1.00  0.00           C
ATOM   2587  CD1 PHE   174      44.788  42.521  29.717  1.00  0.00           C
ATOM   2588  HD1 PHE   174      43.845  42.176  30.114  1.00  0.00           H
ATOM   2589  CE1 PHE   174      45.235  43.791  30.234  1.00  0.00           C
ATOM   2590  HE1 PHE   174      44.653  44.431  30.882  1.00  0.00           H
ATOM   2591  CZ  PHE   174      46.464  44.329  29.797  1.00  0.00           C
ATOM   2592  HZ  PHE   174      46.806  45.271  30.200  1.00  0.00           H
ATOM   2593  CE2 PHE   174      47.174  43.620  28.802  1.00  0.00           C
ATOM   2594  HE2 PHE   174      48.083  44.075  28.440  1.00  0.00           H
ATOM   2595  CD2 PHE   174      46.802  42.404  28.337  1.00  0.00           C
ATOM   2596  HD2 PHE   174      47.535  41.979  27.668  1.00  0.00           H
ATOM   2597  C   PHE   174      43.637  39.201  26.617  1.00  0.00           C
ATOM   2598  O   PHE   174      42.708  38.597  27.197  1.00  0.00           O
ATOM   2599  N   LYS   175      44.217  38.794  25.514  1.00  0.00           N
ATOM   2600  H   LYS   175      44.816  39.492  25.096  1.00  0.00           H
ATOM   2601  CA  LYS   175      44.212  37.490  24.857  1.00  0.00           C
ATOM   2602  HA  LYS   175      43.692  36.810  25.533  1.00  0.00           H
ATOM   2603  CB  LYS   175      43.691  37.498  23.434  1.00  0.00           C
ATOM   2604  HB2 LYS   175      42.685  37.918  23.432  1.00  0.00           H
ATOM   2605  HB3 LYS   175      44.285  38.093  22.740  1.00  0.00           H
ATOM   2606  CG  LYS   175      43.625  36.071  22.755  1.00  0.00           C
ATOM   2607  HG2 LYS   175      44.609  35.609  22.676  1.00  0.00           H
ATOM   2608  HG3 LYS   175      42.991  35.382  23.313  1.00  0.00           H
ATOM   2609  CD  LYS   175      42.992  36.159  21.405  1.00  0.00           C
ATOM   2610  HD2 LYS   175      42.037  36.670  21.530  1.00  0.00           H
ATOM   2611  HD3 LYS   175      43.609  36.847  20.827  1.00  0.00           H
ATOM   2612  CE  LYS   175      42.719  34.897  20.589  1.00  0.00           C
ATOM   2613  HE2 LYS   175      43.646  34.496  20.178  1.00  0.00           H
ATOM   2614  HE3 LYS   175      42.254  34.228  21.313  1.00  0.00           H
ATOM   2615  NZ  LYS   175      41.826  35.163  19.475  1.00  0.00           N
ATOM   2616  HZ1 LYS   175      41.195  35.926  19.672  1.00  0.00           H
ATOM   2617  HZ2 LYS   175      42.453  35.413  18.724  1.00  0.00           H
ATOM   2618  HZ3 LYS   175      41.307  34.352  19.171  1.00  0.00           H
ATOM   2619  C   LYS   175      45.626  36.962  24.882  1.00  0.00           C
ATOM   2620  O   LYS   175      46.521  37.701  24.619  1.00  0.00           O
ATOM   2621  N   MET   176      45.725  35.635  25.092  1.00  0.00           N
ATOM   2622  H   MET   176      45.022  35.193  25.668  1.00  0.00           H
ATOM   2623  CA  MET   176      47.057  35.006  25.132  1.00  0.00           C
ATOM   2624  HA  MET   176      47.762  35.753  24.765  1.00  0.00           H
ATOM   2625  CB  MET   176      47.465  34.568  26.573  1.00  0.00           C
ATOM   2626  HB2 MET   176      46.707  33.874  26.935  1.00  0.00           H
ATOM   2627  HB3 MET   176      48.421  34.046  26.570  1.00  0.00           H
ATOM   2628  CG  MET   176      47.551  35.764  27.518  1.00  0.00           C
ATOM   2629  HG2 MET   176      47.916  35.442  28.493  1.00  0.00           H
ATOM   2630  HG3 MET   176      48.236  36.485  27.072  1.00  0.00           H
ATOM   2631  SD  MET   176      46.050  36.590  28.095  1.00  0.00           S
ATOM   2632  CE  MET   176      45.419  35.545  29.408  1.00  0.00           C
ATOM   2633  HE1 MET   176      44.474  36.016  29.680  1.00  0.00           H
ATOM   2634  HE2 MET   176      45.066  34.570  29.071  1.00  0.00           H
ATOM   2635  HE3 MET   176      46.222  35.474  30.141  1.00  0.00           H
ATOM   2636  C   MET   176      47.079  33.821  24.221  1.00  0.00           C
ATOM   2637  O   MET   176      46.034  33.192  24.035  1.00  0.00           O
ATOM   2638  N   GLU   177      48.226  33.423  23.720  1.00  0.00           N
ATOM   2639  H   GLU   177      49.006  33.958  24.073  1.00  0.00           H
ATOM   2640  CA  GLU   177      48.481  32.085  23.186  1.00  0.00           C
ATOM   2641  HA  GLU   177      47.881  31.345  23.713  1.00  0.00           H
ATOM   2642  CB  GLU   177      48.227  31.857  21.678  1.00  0.00           C
ATOM   2643  HB2 GLU   177      48.897  32.509  21.117  1.00  0.00           H
ATOM   2644  HB3 GLU   177      48.470  30.820  21.443  1.00  0.00           H
ATOM   2645  CG  GLU   177      46.772  32.224  21.198  1.00  0.00           C
ATOM   2646  HG2 GLU   177      46.087  31.406  21.418  1.00  0.00           H
ATOM   2647  HG3 GLU   177      46.415  33.076  21.776  1.00  0.00           H
ATOM   2648  CD  GLU   177      46.645  32.589  19.684  1.00  0.00           C
ATOM   2649  OE1 GLU   177      47.348  31.809  18.926  1.00  0.00           O
ATOM   2650  OE2 GLU   177      45.852  33.476  19.259  1.00  0.00           O
ATOM   2651  C   GLU   177      49.979  31.682  23.375  1.00  0.00           C
ATOM   2652  O   GLU   177      50.901  32.548  23.429  1.00  0.00           O
ATOM   2653  N   LYS   178      50.188  30.386  23.571  1.00  0.00           N
ATOM   2654  H   LYS   178      49.379  29.784  23.611  1.00  0.00           H
ATOM   2655  CA  LYS   178      51.461  29.794  23.996  1.00  0.00           C
ATOM   2656  HA  LYS   178      51.246  28.845  24.485  1.00  0.00           H
ATOM   2657  CB  LYS   178      52.208  29.742  22.713  1.00  0.00           C
ATOM   2658  HB2 LYS   178      52.388  30.749  22.335  1.00  0.00           H
ATOM   2659  HB3 LYS   178      53.212  29.377  22.928  1.00  0.00           H
ATOM   2660  CG  LYS   178      51.543  28.947  21.591  1.00  0.00           C
ATOM   2661  HG2 LYS   178      50.602  29.457  21.383  1.00  0.00           H
ATOM   2662  HG3 LYS   178      52.045  29.168  20.649  1.00  0.00           H
ATOM   2663  CD  LYS   178      51.307  27.479  21.874  1.00  0.00           C
ATOM   2664  HD2 LYS   178      52.122  26.984  22.404  1.00  0.00           H
ATOM   2665  HD3 LYS   178      50.377  27.315  22.417  1.00  0.00           H
ATOM   2666  CE  LYS   178      51.308  26.664  20.598  1.00  0.00           C
ATOM   2667  HE2 LYS   178      50.581  27.073  19.897  1.00  0.00           H
ATOM   2668  HE3 LYS   178      52.264  26.727  20.078  1.00  0.00           H
ATOM   2669  NZ  LYS   178      51.024  25.261  20.896  1.00  0.00           N
ATOM   2670  HZ1 LYS   178      50.299  25.139  21.588  1.00  0.00           H
ATOM   2671  HZ2 LYS   178      50.844  24.711  20.067  1.00  0.00           H
ATOM   2672  HZ3 LYS   178      51.861  24.934  21.356  1.00  0.00           H
ATOM   2673  C   LYS   178      52.211  30.501  25.137  1.00  0.00           C
ATOM   2674  O   LYS   178      53.450  30.363  25.167  1.00  0.00           O
ATOM   2675  N   GLY   179      51.473  31.156  26.009  1.00  0.00           N
ATOM   2676  H   GLY   179      50.497  31.238  25.765  1.00  0.00           H
ATOM   2677  CA  GLY   179      51.948  31.937  27.203  1.00  0.00           C
ATOM   2678  HA2 GLY   179      51.205  31.826  27.994  1.00  0.00           H
ATOM   2679  HA3 GLY   179      52.850  31.481  27.608  1.00  0.00           H
ATOM   2680  C   GLY   179      52.163  33.451  27.021  1.00  0.00           C
ATOM   2681  O   GLY   179      52.445  34.054  28.049  1.00  0.00           O
ATOM   2682  N   LYS   180      52.129  33.987  25.772  1.00  0.00           N
ATOM   2683  H   LYS   180      51.724  33.327  25.124  1.00  0.00           H
ATOM   2684  CA  LYS   180      52.338  35.424  25.541  1.00  0.00           C
ATOM   2685  HA  LYS   180      52.700  35.792  26.500  1.00  0.00           H
ATOM   2686  CB  LYS   180      53.428  35.639  24.399  1.00  0.00           C
ATOM   2687  HB2 LYS   180      53.456  36.712  24.211  1.00  0.00           H
ATOM   2688  HB3 LYS   180      54.462  35.394  24.642  1.00  0.00           H
ATOM   2689  CG  LYS   180      53.187  35.058  23.029  1.00  0.00           C
ATOM   2690  HG2 LYS   180      53.201  33.968  23.046  1.00  0.00           H
ATOM   2691  HG3 LYS   180      52.169  35.307  22.731  1.00  0.00           H
ATOM   2692  CD  LYS   180      54.320  35.511  21.987  1.00  0.00           C
ATOM   2693  HD2 LYS   180      54.267  36.597  21.917  1.00  0.00           H
ATOM   2694  HD3 LYS   180      55.310  35.222  22.339  1.00  0.00           H
ATOM   2695  CE  LYS   180      54.199  34.818  20.608  1.00  0.00           C
ATOM   2696  HE2 LYS   180      54.500  33.773  20.679  1.00  0.00           H
ATOM   2697  HE3 LYS   180      53.189  34.641  20.238  1.00  0.00           H
ATOM   2698  NZ  LYS   180      54.959  35.738  19.706  1.00  0.00           N
ATOM   2699  HZ1 LYS   180      55.323  35.215  18.923  1.00  0.00           H
ATOM   2700  HZ2 LYS   180      54.267  36.406  19.397  1.00  0.00           H
ATOM   2701  HZ3 LYS   180      55.677  36.265  20.183  1.00  0.00           H
ATOM   2702  C   LYS   180      50.988  36.181  25.322  1.00  0.00           C
ATOM   2703  O   LYS   180      50.034  35.561  24.943  1.00  0.00           O
ATOM   2704  N   VAL   181      50.870  37.489  25.628  1.00  0.00           N
ATOM   2705  H   VAL   181      51.708  37.920  25.992  1.00  0.00           H
ATOM   2706  CA  VAL   181      49.705  38.274  25.220  1.00  0.00           C
ATOM   2707  HA  VAL   181      48.826  37.703  25.519  1.00  0.00           H
ATOM   2708  CB  VAL   181      49.640  39.613  25.923  1.00  0.00           C
ATOM   2709  HB  VAL   181      50.473  40.199  25.532  1.00  0.00           H
ATOM   2710  CG1 VAL   181      48.399  40.395  25.497  1.00  0.00           C
ATOM   2711 HG11 VAL   181      48.551  41.458  25.691  1.00  0.00           H
ATOM   2712 HG12 VAL   181      48.222  40.408  24.422  1.00  0.00           H
ATOM   2713 HG13 VAL   181      47.487  40.045  25.978  1.00  0.00           H
ATOM   2714  CG2 VAL   181      49.618  39.525  27.419  1.00  0.00           C
ATOM   2715 HG21 VAL   181      50.493  38.999  27.802  1.00  0.00           H
ATOM   2716 HG22 VAL   181      49.464  40.508  27.864  1.00  0.00           H
ATOM   2717 HG23 VAL   181      48.716  38.970  27.673  1.00  0.00           H
ATOM   2718  C   VAL   181      49.894  38.377  23.778  1.00  0.00           C
ATOM   2719  O   VAL   181      50.971  38.764  23.390  1.00  0.00           O
ATOM   2720  N   VAL   182      48.889  38.059  22.969  1.00  0.00           N
ATOM   2721  H   VAL   182      48.005  37.782  23.374  1.00  0.00           H
ATOM   2722  CA  VAL   182      48.840  38.078  21.529  1.00  0.00           C
ATOM   2723  HA  VAL   182      49.888  38.277  21.307  1.00  0.00           H
ATOM   2724  CB  VAL   182      48.355  36.714  20.961  1.00  0.00           C
ATOM   2725  HB  VAL   182      48.116  36.964  19.928  1.00  0.00           H
ATOM   2726  CG1 VAL   182      49.407  35.603  21.002  1.00  0.00           C
ATOM   2727 HG11 VAL   182      50.304  35.936  20.481  1.00  0.00           H
ATOM   2728 HG12 VAL   182      49.759  35.431  22.019  1.00  0.00           H
ATOM   2729 HG13 VAL   182      49.023  34.671  20.585  1.00  0.00           H
ATOM   2730  CG2 VAL   182      47.027  36.232  21.555  1.00  0.00           C
ATOM   2731 HG21 VAL   182      47.185  35.912  22.584  1.00  0.00           H
ATOM   2732 HG22 VAL   182      46.258  36.999  21.475  1.00  0.00           H
ATOM   2733 HG23 VAL   182      46.763  35.332  20.998  1.00  0.00           H
ATOM   2734  C   VAL   182      47.954  39.232  21.018  1.00  0.00           C
ATOM   2735  O   VAL   182      47.887  39.477  19.815  1.00  0.00           O
ATOM   2736  N   LYS   183      47.119  39.848  21.884  1.00  0.00           N
ATOM   2737  H   LYS   183      47.134  39.470  22.821  1.00  0.00           H
ATOM   2738  CA  LYS   183      46.160  40.978  21.568  1.00  0.00           C
ATOM   2739  HA  LYS   183      46.622  41.754  20.959  1.00  0.00           H
ATOM   2740  CB  LYS   183      44.899  40.455  20.834  1.00  0.00           C
ATOM   2741  HB2 LYS   183      45.032  39.629  20.134  1.00  0.00           H
ATOM   2742  HB3 LYS   183      44.138  40.030  21.488  1.00  0.00           H
ATOM   2743  CG  LYS   183      44.221  41.684  20.155  1.00  0.00           C
ATOM   2744  HG2 LYS   183      43.574  42.241  20.832  1.00  0.00           H
ATOM   2745  HG3 LYS   183      45.012  42.385  19.890  1.00  0.00           H
ATOM   2746  CD  LYS   183      43.343  41.389  18.977  1.00  0.00           C
ATOM   2747  HD2 LYS   183      43.938  40.787  18.289  1.00  0.00           H
ATOM   2748  HD3 LYS   183      42.477  40.846  19.355  1.00  0.00           H
ATOM   2749  CE  LYS   183      42.935  42.710  18.401  1.00  0.00           C
ATOM   2750  HE2 LYS   183      41.874  42.577  18.195  1.00  0.00           H
ATOM   2751  HE3 LYS   183      43.119  43.575  19.039  1.00  0.00           H
ATOM   2752  NZ  LYS   183      43.651  42.860  17.130  1.00  0.00           N
ATOM   2753  HZ1 LYS   183      43.266  43.630  16.603  1.00  0.00           H
ATOM   2754  HZ2 LYS   183      44.641  43.016  17.253  1.00  0.00           H
ATOM   2755  HZ3 LYS   183      43.515  42.095  16.485  1.00  0.00           H
ATOM   2756  C   LYS   183      45.748  41.558  22.930  1.00  0.00           C
ATOM   2757  O   LYS   183      45.696  40.865  23.961  1.00  0.00           O
ATOM   2758  N   SER   184      45.510  42.878  22.983  1.00  0.00           N
ATOM   2759  H   SER   184      45.484  43.352  22.092  1.00  0.00           H
ATOM   2760  CA  SER   184      44.862  43.672  24.091  1.00  0.00           C
ATOM   2761  HA  SER   184      44.321  42.936  24.686  1.00  0.00           H
ATOM   2762  CB  SER   184      45.988  44.191  25.055  1.00  0.00           C
ATOM   2763  HB2 SER   184      46.475  43.300  25.449  1.00  0.00           H
ATOM   2764  HB3 SER   184      46.724  44.742  24.468  1.00  0.00           H
ATOM   2765  OG  SER   184      45.591  45.143  25.996  1.00  0.00           O
ATOM   2766  HG  SER   184      45.091  44.597  26.607  1.00  0.00           H
ATOM   2767  C   SER   184      43.853  44.717  23.622  1.00  0.00           C
ATOM   2768  O   SER   184      44.084  45.316  22.597  1.00  0.00           O
ATOM   2769  N   VAL   185      42.855  45.210  24.364  1.00  0.00           N
ATOM   2770  H   VAL   185      42.663  44.623  25.163  1.00  0.00           H
ATOM   2771  CA  VAL   185      42.101  46.437  24.064  1.00  0.00           C
ATOM   2772  HA  VAL   185      42.711  47.095  23.446  1.00  0.00           H
ATOM   2773  CB  VAL   185      40.724  46.302  23.217  1.00  0.00           C
ATOM   2774  HB  VAL   185      39.898  45.959  23.840  1.00  0.00           H
ATOM   2775  CG1 VAL   185      40.441  47.565  22.374  1.00  0.00           C
ATOM   2776 HG11 VAL   185      39.570  47.342  21.758  1.00  0.00           H
ATOM   2777 HG12 VAL   185      40.337  48.350  23.122  1.00  0.00           H
ATOM   2778 HG13 VAL   185      41.305  47.934  21.820  1.00  0.00           H
ATOM   2779  CG2 VAL   185      40.847  45.148  22.194  1.00  0.00           C
ATOM   2780 HG21 VAL   185      41.645  45.446  21.512  1.00  0.00           H
ATOM   2781 HG22 VAL   185      41.173  44.241  22.703  1.00  0.00           H
ATOM   2782 HG23 VAL   185      39.951  44.969  21.599  1.00  0.00           H
ATOM   2783  C   VAL   185      41.806  47.228  25.304  1.00  0.00           C
ATOM   2784  O   VAL   185      41.398  46.693  26.324  1.00  0.00           O
ATOM   2785  N   GLU   186      42.057  48.533  25.292  1.00  0.00           N
ATOM   2786  H   GLU   186      42.487  48.934  24.471  1.00  0.00           H
ATOM   2787  CA  GLU   186      41.558  49.441  26.361  1.00  0.00           C
ATOM   2788  HA  GLU   186      41.504  48.931  27.323  1.00  0.00           H
ATOM   2789  CB  GLU   186      42.438  50.671  26.541  1.00  0.00           C
ATOM   2790  HB2 GLU   186      43.363  50.362  27.027  1.00  0.00           H
ATOM   2791  HB3 GLU   186      42.906  51.148  25.680  1.00  0.00           H
ATOM   2792  CG  GLU   186      41.730  51.820  27.399  1.00  0.00           C
ATOM   2793  HG2 GLU   186      41.002  52.220  26.692  1.00  0.00           H
ATOM   2794  HG3 GLU   186      41.113  51.272  28.111  1.00  0.00           H
ATOM   2795  CD  GLU   186      42.664  52.795  28.049  1.00  0.00           C
ATOM   2796  OE1 GLU   186      43.747  53.091  27.467  1.00  0.00           O
ATOM   2797  OE2 GLU   186      42.404  53.320  29.140  1.00  0.00           O
ATOM   2798  C   GLU   186      40.080  49.725  26.045  1.00  0.00           C
ATOM   2799  O   GLU   186      39.646  50.040  24.964  1.00  0.00           O
ATOM   2800  N   LEU   187      39.181  49.688  27.091  1.00  0.00           N
ATOM   2801  H   LEU   187      39.540  49.478  28.011  1.00  0.00           H
ATOM   2802  CA  LEU   187      37.831  50.076  27.008  1.00  0.00           C
ATOM   2803  HA  LEU   187      37.403  49.706  26.077  1.00  0.00           H
ATOM   2804  CB  LEU   187      37.000  49.537  28.185  1.00  0.00           C
ATOM   2805  HB2 LEU   187      37.142  50.097  29.110  1.00  0.00           H
ATOM   2806  HB3 LEU   187      35.947  49.668  27.936  1.00  0.00           H
ATOM   2807  CG  LEU   187      37.201  47.993  28.513  1.00  0.00           C
ATOM   2808  HG  LEU   187      38.238  47.787  28.777  1.00  0.00           H
ATOM   2809  CD1 LEU   187      36.320  47.487  29.635  1.00  0.00           C
ATOM   2810 HD11 LEU   187      35.342  47.281  29.199  1.00  0.00           H
ATOM   2811 HD12 LEU   187      36.678  46.527  30.008  1.00  0.00           H
ATOM   2812 HD13 LEU   187      36.270  48.203  30.455  1.00  0.00           H
ATOM   2813  CD2 LEU   187      36.908  47.136  27.286  1.00  0.00           C
ATOM   2814 HD21 LEU   187      37.737  47.234  26.585  1.00  0.00           H
ATOM   2815 HD22 LEU   187      36.801  46.069  27.481  1.00  0.00           H
ATOM   2816 HD23 LEU   187      35.937  47.551  27.016  1.00  0.00           H
ATOM   2817  C   LEU   187      37.718  51.579  27.037  1.00  0.00           C
ATOM   2818  O   LEU   187      38.455  52.243  27.749  1.00  0.00           O
ATOM   2819  N   ASP   188      36.757  52.093  26.279  1.00  0.00           N
ATOM   2820  H   ASP   188      36.427  51.506  25.526  1.00  0.00           H
ATOM   2821  CA  ASP   188      36.425  53.504  26.271  1.00  0.00           C
ATOM   2822  HA  ASP   188      37.238  54.163  26.575  1.00  0.00           H
ATOM   2823  CB  ASP   188      36.022  53.950  24.849  1.00  0.00           C
ATOM   2824  HB2 ASP   188      36.875  53.869  24.175  1.00  0.00           H
ATOM   2825  HB3 ASP   188      35.185  53.334  24.519  1.00  0.00           H
ATOM   2826  CG  ASP   188      35.594  55.410  24.697  1.00  0.00           C
ATOM   2827  OD1 ASP   188      35.130  55.717  23.527  1.00  0.00           O
ATOM   2828  OD2 ASP   188      35.953  56.243  25.520  1.00  0.00           O
ATOM   2829  C   ASP   188      35.262  53.662  27.307  1.00  0.00           C
ATOM   2830  O   ASP   188      34.209  54.219  27.043  1.00  0.00           O
ATOM   2831  N   ALA   189      35.493  53.086  28.558  1.00  0.00           N
ATOM   2832  H   ALA   189      36.401  52.746  28.839  1.00  0.00           H
ATOM   2833  CA  ALA   189      34.433  52.883  29.501  1.00  0.00           C
ATOM   2834  HA  ALA   189      33.682  52.281  28.990  1.00  0.00           H
ATOM   2835  CB  ALA   189      35.059  52.202  30.721  1.00  0.00           C
ATOM   2836  HB1 ALA   189      34.245  52.104  31.440  1.00  0.00           H
ATOM   2837  HB2 ALA   189      35.363  51.201  30.415  1.00  0.00           H
ATOM   2838  HB3 ALA   189      35.892  52.783  31.115  1.00  0.00           H
ATOM   2839  C   ALA   189      33.848  54.286  29.847  1.00  0.00           C
ATOM   2840  O   ALA   189      34.563  55.161  30.354  1.00  0.00           O
ATOM   2841  N   PRO   190      32.504  54.509  29.811  1.00  0.00           N
ATOM   2842  CD  PRO   190      31.457  53.551  29.566  1.00  0.00           C
ATOM   2843  HD2 PRO   190      31.386  52.841  30.388  1.00  0.00           H
ATOM   2844  HD3 PRO   190      31.657  52.973  28.662  1.00  0.00           H
ATOM   2845  CG  PRO   190      30.172  54.333  29.486  1.00  0.00           C
ATOM   2846  HG2 PRO   190      29.600  54.042  30.367  1.00  0.00           H
ATOM   2847  HG3 PRO   190      29.550  54.172  28.606  1.00  0.00           H
ATOM   2848  CB  PRO   190      30.501  55.809  29.571  1.00  0.00           C
ATOM   2849  HB2 PRO   190      29.719  56.293  30.156  1.00  0.00           H
ATOM   2850  HB3 PRO   190      30.652  56.225  28.574  1.00  0.00           H
ATOM   2851  CA  PRO   190      31.937  55.800  30.259  1.00  0.00           C
ATOM   2852  HA  PRO   190      32.453  56.721  29.987  1.00  0.00           H
ATOM   2853  C   PRO   190      31.852  55.724  31.797  1.00  0.00           C
ATOM   2854  O   PRO   190      30.817  55.305  32.383  1.00  0.00           O
ATOM   2855  N   ASN   191      32.907  56.155  32.517  1.00  0.00           N
ATOM   2856  H   ASN   191      33.682  56.580  32.026  1.00  0.00           H
ATOM   2857  CA  ASN   191      32.946  56.256  33.975  1.00  0.00           C
ATOM   2858  HA  ASN   191      33.966  56.566  34.204  1.00  0.00           H
ATOM   2859  CB  ASN   191      32.089  57.497  34.402  1.00  0.00           C
ATOM   2860  HB2 ASN   191      31.073  57.446  34.011  1.00  0.00           H
ATOM   2861  HB3 ASN   191      31.971  57.491  35.485  1.00  0.00           H
ATOM   2862  CG  ASN   191      32.706  58.813  33.939  1.00  0.00           C
ATOM   2863  OD1 ASN   191      33.910  58.998  33.765  1.00  0.00           O
ATOM   2864  ND2 ASN   191      31.897  59.852  33.864  1.00  0.00           N
ATOM   2865 HD21 ASN   191      32.240  60.801  33.819  1.00  0.00           H
ATOM   2866 HD22 ASN   191      30.953  59.716  34.197  1.00  0.00           H
ATOM   2867  C   ASN   191      32.599  55.043  34.817  1.00  0.00           C
ATOM   2868  O   ASN   191      32.573  55.213  36.010  1.00  0.00           O
ATOM   2869  N   TYR   192      32.519  53.792  34.261  1.00  0.00           N
ATOM   2870  H   TYR   192      32.587  53.681  33.259  1.00  0.00           H
ATOM   2871  CA  TYR   192      32.471  52.553  35.121  1.00  0.00           C
ATOM   2872  HA  TYR   192      31.682  52.664  35.864  1.00  0.00           H
ATOM   2873  CB  TYR   192      31.926  51.389  34.280  1.00  0.00           C
ATOM   2874  HB2 TYR   192      32.688  51.155  33.535  1.00  0.00           H
ATOM   2875  HB3 TYR   192      31.786  50.488  34.877  1.00  0.00           H
ATOM   2876  CG  TYR   192      30.675  51.723  33.534  1.00  0.00           C
ATOM   2877  CD1 TYR   192      30.439  50.987  32.362  1.00  0.00           C
ATOM   2878  HD1 TYR   192      31.140  50.189  32.167  1.00  0.00           H
ATOM   2879  CE1 TYR   192      29.210  51.017  31.705  1.00  0.00           C
ATOM   2880  HE1 TYR   192      29.028  50.350  30.875  1.00  0.00           H
ATOM   2881  CZ  TYR   192      28.215  51.917  32.110  1.00  0.00           C
ATOM   2882  OH  TYR   192      27.109  52.093  31.335  1.00  0.00           O
ATOM   2883  HH  TYR   192      27.042  51.431  30.642  1.00  0.00           H
ATOM   2884  CE2 TYR   192      28.420  52.704  33.332  1.00  0.00           C
ATOM   2885  HE2 TYR   192      27.681  53.410  33.682  1.00  0.00           H
ATOM   2886  CD2 TYR   192      29.695  52.551  34.030  1.00  0.00           C
ATOM   2887  HD2 TYR   192      29.875  53.181  34.888  1.00  0.00           H
ATOM   2888  C   TYR   192      33.774  52.154  35.826  1.00  0.00           C
ATOM   2889  O   TYR   192      34.857  52.876  35.872  1.00  0.00           O
ATOM   2890  N   HIE   193      33.852  50.936  36.394  1.00  0.00           N
ATOM   2891  H   HIE   193      33.034  50.359  36.526  1.00  0.00           H
ATOM   2892  CA  HIE   193      35.072  50.440  37.147  1.00  0.00           C
ATOM   2893  HA  HIE   193      35.932  50.667  36.516  1.00  0.00           H
ATOM   2894  CB  HIE   193      35.125  50.954  38.559  1.00  0.00           C
ATOM   2895  HB2 HIE   193      34.763  51.979  38.479  1.00  0.00           H
ATOM   2896  HB3 HIE   193      34.421  50.451  39.221  1.00  0.00           H
ATOM   2897  CG  HIE   193      36.514  50.888  39.089  1.00  0.00           C
ATOM   2898  ND1 HIE   193      37.243  49.729  39.382  1.00  0.00           N
ATOM   2899  CE1 HIE   193      38.550  50.155  39.591  1.00  0.00           C
ATOM   2900  HE1 HIE   193      39.302  49.421  39.837  1.00  0.00           H
ATOM   2901  NE2 HIE   193      38.662  51.434  39.329  1.00  0.00           N
ATOM   2902  HE2 HIE   193      39.500  51.973  39.498  1.00  0.00           H
ATOM   2903  CD2 HIE   193      37.405  51.939  39.044  1.00  0.00           C
ATOM   2904  HD2 HIE   193      37.078  52.908  38.694  1.00  0.00           H
ATOM   2905  C   HIE   193      35.103  48.917  37.148  1.00  0.00           C
ATOM   2906  O   HIE   193      34.179  48.263  37.570  1.00  0.00           O
ATOM   2907  N   TYR   194      36.147  48.384  36.482  1.00  0.00           N
ATOM   2908  H   TYR   194      36.745  48.996  35.945  1.00  0.00           H
ATOM   2909  CA  TYR   194      36.243  46.894  36.264  1.00  0.00           C
ATOM   2910  HA  TYR   194      35.312  46.426  36.585  1.00  0.00           H
ATOM   2911  CB  TYR   194      36.363  46.646  34.793  1.00  0.00           C
ATOM   2912  HB2 TYR   194      37.175  47.229  34.356  1.00  0.00           H
ATOM   2913  HB3 TYR   194      36.655  45.614  34.605  1.00  0.00           H
ATOM   2914  CG  TYR   194      35.075  46.944  34.081  1.00  0.00           C
ATOM   2915  CD1 TYR   194      35.048  47.963  33.117  1.00  0.00           C
ATOM   2916  HD1 TYR   194      35.962  48.492  32.889  1.00  0.00           H
ATOM   2917  CE1 TYR   194      33.799  48.236  32.456  1.00  0.00           C
ATOM   2918  HE1 TYR   194      33.738  49.053  31.753  1.00  0.00           H
ATOM   2919  CZ  TYR   194      32.698  47.449  32.783  1.00  0.00           C
ATOM   2920  OH  TYR   194      31.481  47.622  32.172  1.00  0.00           O
ATOM   2921  HH  TYR   194      31.036  46.786  32.328  1.00  0.00           H
ATOM   2922  CE2 TYR   194      32.785  46.388  33.690  1.00  0.00           C
ATOM   2923  HE2 TYR   194      31.909  45.842  34.008  1.00  0.00           H
ATOM   2924  CD2 TYR   194      33.939  46.153  34.352  1.00  0.00           C
ATOM   2925  HD2 TYR   194      33.974  45.400  35.125  1.00  0.00           H
ATOM   2926  C   TYR   194      37.430  46.339  37.012  1.00  0.00           C
ATOM   2927  O   TYR   194      38.555  46.741  36.659  1.00  0.00           O
ATOM   2928  N   GLU   195      37.242  45.546  38.088  1.00  0.00           N
ATOM   2929  H   GLU   195      36.334  45.641  38.522  1.00  0.00           H
ATOM   2930  CA  GLU   195      38.342  45.152  39.071  1.00  0.00           C
ATOM   2931  HA  GLU   195      39.296  44.992  38.569  1.00  0.00           H
ATOM   2932  CB  GLU   195      38.541  46.320  40.078  1.00  0.00           C
ATOM   2933  HB2 GLU   195      38.886  47.191  39.521  1.00  0.00           H
ATOM   2934  HB3 GLU   195      37.547  46.513  40.483  1.00  0.00           H
ATOM   2935  CG  GLU   195      39.534  45.991  41.137  1.00  0.00           C
ATOM   2936  HG2 GLU   195      39.271  45.181  41.818  1.00  0.00           H
ATOM   2937  HG3 GLU   195      40.486  45.687  40.703  1.00  0.00           H
ATOM   2938  CD  GLU   195      39.957  47.182  41.983  1.00  0.00           C
ATOM   2939  OE1 GLU   195      39.554  47.263  43.189  1.00  0.00           O
ATOM   2940  OE2 GLU   195      40.571  48.138  41.465  1.00  0.00           O
ATOM   2941  C   GLU   195      38.018  43.831  39.760  1.00  0.00           C
ATOM   2942  O   GLU   195      36.824  43.527  39.826  1.00  0.00           O
ATOM   2943  N   GLU   196      38.992  42.994  40.015  1.00  0.00           N
ATOM   2944  H   GLU   196      39.905  43.425  40.002  1.00  0.00           H
ATOM   2945  CA  GLU   196      38.799  41.585  40.378  1.00  0.00           C
ATOM   2946  HA  GLU   196      39.748  41.090  40.170  1.00  0.00           H
ATOM   2947  CB  GLU   196      38.660  41.436  41.919  1.00  0.00           C
ATOM   2948  HB2 GLU   196      37.675  41.786  42.230  1.00  0.00           H
ATOM   2949  HB3 GLU   196      38.808  40.368  42.079  1.00  0.00           H
ATOM   2950  CG  GLU   196      39.846  42.132  42.635  1.00  0.00           C
ATOM   2951  HG2 GLU   196      40.521  41.279  42.708  1.00  0.00           H
ATOM   2952  HG3 GLU   196      40.392  42.837  42.006  1.00  0.00           H
ATOM   2953  CD  GLU   196      39.397  42.672  43.981  1.00  0.00           C
ATOM   2954  OE1 GLU   196      38.398  42.231  44.525  1.00  0.00           O
ATOM   2955  OE2 GLU   196      40.063  43.678  44.426  1.00  0.00           O
ATOM   2956  C   GLU   196      37.664  40.829  39.671  1.00  0.00           C
ATOM   2957  O   GLU   196      36.835  40.178  40.309  1.00  0.00           O
ATOM   2958  N   CYX   197      37.670  40.920  38.353  1.00  0.00           N
ATOM   2959  H   CYX   197      38.343  41.530  37.908  1.00  0.00           H
ATOM   2960  CA  CYX   197      36.560  40.309  37.542  1.00  0.00           C
ATOM   2961  HA  CYX   197      35.709  40.735  38.074  1.00  0.00           H
ATOM   2962  CB  CYX   197      36.619  40.637  36.090  1.00  0.00           C
ATOM   2963  HB2 CYX   197      37.535  40.211  35.682  1.00  0.00           H
ATOM   2964  HB3 CYX   197      35.772  40.145  35.611  1.00  0.00           H
ATOM   2965  SG  CYX   197      36.499  42.446  35.812  1.00  0.00           S
ATOM   2966  C   CYX   197      36.546  38.728  37.718  1.00  0.00           C
ATOM   2967  O   CYX   197      37.511  38.018  37.500  1.00  0.00           O
ATOM   2968  N   SER   198      35.428  38.262  38.139  1.00  0.00           N
ATOM   2969  H   SER   198      34.640  38.859  38.345  1.00  0.00           H
ATOM   2970  CA  SER   198      34.984  36.926  37.844  1.00  0.00           C
ATOM   2971  HA  SER   198      35.791  36.236  38.089  1.00  0.00           H
ATOM   2972  CB  SER   198      33.913  36.572  38.795  1.00  0.00           C
ATOM   2973  HB2 SER   198      33.056  37.224  38.627  1.00  0.00           H
ATOM   2974  HB3 SER   198      33.845  35.486  38.733  1.00  0.00           H
ATOM   2975  OG  SER   198      34.297  36.846  40.122  1.00  0.00           O
ATOM   2976  HG  SER   198      33.682  37.515  40.429  1.00  0.00           H
ATOM   2977  C   SER   198      34.533  36.843  36.411  1.00  0.00           C
ATOM   2978  O   SER   198      33.839  37.683  35.879  1.00  0.00           O
ATOM   2979  N   CYX   199      34.862  35.760  35.765  1.00  0.00           N
ATOM   2980  H   CYX   199      35.338  35.045  36.296  1.00  0.00           H
ATOM   2981  CA  CYX   199      34.721  35.403  34.341  1.00  0.00           C
ATOM   2982  HA  CYX   199      33.952  36.003  33.855  1.00  0.00           H
ATOM   2983  CB  CYX   199      36.046  35.577  33.589  1.00  0.00           C
ATOM   2984  HB2 CYX   199      36.795  34.922  34.035  1.00  0.00           H
ATOM   2985  HB3 CYX   199      35.986  35.142  32.591  1.00  0.00           H
ATOM   2986  SG  CYX   199      36.577  37.356  33.311  1.00  0.00           S
ATOM   2987  C   CYX   199      34.163  34.006  34.113  1.00  0.00           C
ATOM   2988  O   CYX   199      34.465  33.013  34.823  1.00  0.00           O
ATOM   2989  N   TYR   200      33.482  33.810  33.016  1.00  0.00           N
ATOM   2990  H   TYR   200      33.284  34.599  32.416  1.00  0.00           H
ATOM   2991  CA  TYR   200      33.202  32.478  32.388  1.00  0.00           C
ATOM   2992  HA  TYR   200      34.011  31.844  32.753  1.00  0.00           H
ATOM   2993  CB  TYR   200      31.932  31.899  32.986  1.00  0.00           C
ATOM   2994  HB2 TYR   200      31.786  30.892  32.594  1.00  0.00           H
ATOM   2995  HB3 TYR   200      31.948  31.910  34.076  1.00  0.00           H
ATOM   2996  CG  TYR   200      30.650  32.622  32.644  1.00  0.00           C
ATOM   2997  CD1 TYR   200      30.281  33.662  33.515  1.00  0.00           C
ATOM   2998  HD1 TYR   200      30.953  33.810  34.349  1.00  0.00           H
ATOM   2999  CE1 TYR   200      29.032  34.278  33.381  1.00  0.00           C
ATOM   3000  HE1 TYR   200      28.783  35.136  33.987  1.00  0.00           H
ATOM   3001  CZ  TYR   200      28.192  33.944  32.294  1.00  0.00           C
ATOM   3002  OH  TYR   200      27.010  34.537  32.173  1.00  0.00           O
ATOM   3003  HH  TYR   200      26.910  34.618  31.222  1.00  0.00           H
ATOM   3004  CE2 TYR   200      28.556  32.950  31.400  1.00  0.00           C
ATOM   3005  HE2 TYR   200      27.894  32.633  30.608  1.00  0.00           H
ATOM   3006  CD2 TYR   200      29.838  32.298  31.567  1.00  0.00           C
ATOM   3007  HD2 TYR   200      30.250  31.570  30.884  1.00  0.00           H
ATOM   3008  C   TYR   200      33.195  32.452  30.854  1.00  0.00           C
ATOM   3009  O   TYR   200      32.827  33.434  30.241  1.00  0.00           O
ATOM   3010  N   PRO   201      33.660  31.408  30.122  1.00  0.00           N
ATOM   3011  CD  PRO   201      34.209  30.130  30.591  1.00  0.00           C
ATOM   3012  HD2 PRO   201      33.475  29.713  31.281  1.00  0.00           H
ATOM   3013  HD3 PRO   201      35.150  30.262  31.125  1.00  0.00           H
ATOM   3014  CG  PRO   201      34.457  29.260  29.309  1.00  0.00           C
ATOM   3015  HG2 PRO   201      33.731  28.448  29.310  1.00  0.00           H
ATOM   3016  HG3 PRO   201      35.454  28.819  29.324  1.00  0.00           H
ATOM   3017  CB  PRO   201      34.359  30.196  28.158  1.00  0.00           C
ATOM   3018  HB2 PRO   201      34.002  29.695  27.257  1.00  0.00           H
ATOM   3019  HB3 PRO   201      35.310  30.713  28.035  1.00  0.00           H
ATOM   3020  CA  PRO   201      33.383  31.293  28.662  1.00  0.00           C
ATOM   3021  HA  PRO   201      33.565  32.199  28.083  1.00  0.00           H
ATOM   3022  C   PRO   201      31.967  30.810  28.445  1.00  0.00           C
ATOM   3023  O   PRO   201      31.521  29.996  29.211  1.00  0.00           O
ATOM   3024  N   ASN   202      31.315  31.263  27.346  1.00  0.00           N
ATOM   3025  H   ASN   202      31.792  32.035  26.901  1.00  0.00           H
ATOM   3026  CA  ASN   202      29.964  30.842  26.873  1.00  0.00           C
ATOM   3027  HA  ASN   202      29.969  29.758  26.757  1.00  0.00           H
ATOM   3028  CB  ASN   202      28.876  31.234  27.934  1.00  0.00           C
ATOM   3029  HB2 ASN   202      29.021  30.868  28.951  1.00  0.00           H
ATOM   3030  HB3 ASN   202      28.995  32.311  28.050  1.00  0.00           H
ATOM   3031  CG  ASN   202      27.436  31.059  27.575  1.00  0.00           C
ATOM   3032  OD1 ASN   202      27.163  30.030  26.920  1.00  0.00           O
ATOM   3033  ND2 ASN   202      26.525  31.921  27.946  1.00  0.00           N
ATOM   3034 HD21 ASN   202      25.681  32.008  27.399  1.00  0.00           H
ATOM   3035 HD22 ASN   202      26.845  32.751  28.425  1.00  0.00           H
ATOM   3036  C   ASN   202      29.578  31.408  25.554  1.00  0.00           C
ATOM   3037  O   ASN   202      29.570  32.599  25.225  1.00  0.00           O
ATOM   3038  N   ALA   203      28.983  30.487  24.700  1.00  0.00           N
ATOM   3039  H   ALA   203      28.985  29.525  25.010  1.00  0.00           H
ATOM   3040  CA  ALA   203      28.345  30.802  23.355  1.00  0.00           C
ATOM   3041  HA  ALA   203      28.122  29.825  22.927  1.00  0.00           H
ATOM   3042  CB  ALA   203      27.068  31.623  23.462  1.00  0.00           C
ATOM   3043  HB1 ALA   203      26.282  31.061  23.967  1.00  0.00           H
ATOM   3044  HB2 ALA   203      27.304  32.568  23.951  1.00  0.00           H
ATOM   3045  HB3 ALA   203      26.637  31.867  22.490  1.00  0.00           H
ATOM   3046  C   ALA   203      29.412  31.444  22.402  1.00  0.00           C
ATOM   3047  O   ALA   203      29.186  32.361  21.618  1.00  0.00           O
ATOM   3048  N   GLY   204      30.658  30.879  22.437  1.00  0.00           N
ATOM   3049  H   GLY   204      30.823  30.141  23.107  1.00  0.00           H
ATOM   3050  CA  GLY   204      31.875  31.348  21.632  1.00  0.00           C
ATOM   3051  HA2 GLY   204      32.616  30.554  21.733  1.00  0.00           H
ATOM   3052  HA3 GLY   204      31.556  31.493  20.600  1.00  0.00           H
ATOM   3053  C   GLY   204      32.472  32.632  22.146  1.00  0.00           C
ATOM   3054  O   GLY   204      33.422  33.187  21.611  1.00  0.00           O
ATOM   3055  N   GLU   205      32.101  33.088  23.383  1.00  0.00           N
ATOM   3056  H   GLU   205      31.372  32.537  23.814  1.00  0.00           H
ATOM   3057  CA  GLU   205      32.517  34.465  23.902  1.00  0.00           C
ATOM   3058  HA  GLU   205      33.503  34.680  23.491  1.00  0.00           H
ATOM   3059  CB  GLU   205      31.498  35.536  23.514  1.00  0.00           C
ATOM   3060  HB2 GLU   205      30.644  35.311  24.152  1.00  0.00           H
ATOM   3061  HB3 GLU   205      31.904  36.519  23.754  1.00  0.00           H
ATOM   3062  CG  GLU   205      30.932  35.519  22.129  1.00  0.00           C
ATOM   3063  HG2 GLU   205      31.765  35.800  21.484  1.00  0.00           H
ATOM   3064  HG3 GLU   205      30.590  34.576  21.705  1.00  0.00           H
ATOM   3065  CD  GLU   205      29.685  36.435  21.936  1.00  0.00           C
ATOM   3066  OE1 GLU   205      29.237  36.715  20.820  1.00  0.00           O
ATOM   3067  OE2 GLU   205      28.867  36.607  22.923  1.00  0.00           O
ATOM   3068  C   GLU   205      32.773  34.461  25.393  1.00  0.00           C
ATOM   3069  O   GLU   205      32.193  33.585  26.016  1.00  0.00           O
ATOM   3070  N   ILE   206      33.515  35.390  25.948  1.00  0.00           N
ATOM   3071  H   ILE   206      33.811  36.131  25.327  1.00  0.00           H
ATOM   3072  CA  ILE   206      33.867  35.411  27.334  1.00  0.00           C
ATOM   3073  HA  ILE   206      33.727  34.483  27.887  1.00  0.00           H
ATOM   3074  CB  ILE   206      35.347  35.725  27.605  1.00  0.00           C
ATOM   3075  HB  ILE   206      35.595  36.680  27.141  1.00  0.00           H
ATOM   3076  CG2 ILE   206      35.643  35.913  29.148  1.00  0.00           C
ATOM   3077 HG21 ILE   206      36.721  36.039  29.249  1.00  0.00           H
ATOM   3078 HG22 ILE   206      35.157  36.780  29.595  1.00  0.00           H
ATOM   3079 HG23 ILE   206      35.414  34.953  29.612  1.00  0.00           H
ATOM   3080  CG1 ILE   206      36.333  34.628  27.068  1.00  0.00           C
ATOM   3081 HG12 ILE   206      37.291  34.879  27.524  1.00  0.00           H
ATOM   3082 HG13 ILE   206      36.103  33.609  27.378  1.00  0.00           H
ATOM   3083  CD1 ILE   206      36.460  34.746  25.549  1.00  0.00           C
ATOM   3084 HD11 ILE   206      36.615  35.799  25.315  1.00  0.00           H
ATOM   3085 HD12 ILE   206      37.310  34.168  25.188  1.00  0.00           H
ATOM   3086 HD13 ILE   206      35.596  34.336  25.025  1.00  0.00           H
ATOM   3087  C   ILE   206      32.917  36.399  28.071  1.00  0.00           C
ATOM   3088  O   ILE   206      32.550  37.351  27.413  1.00  0.00           O
ATOM   3089  N   THR   207      32.429  36.091  29.216  1.00  0.00           N
ATOM   3090  H   THR   207      32.717  35.224  29.646  1.00  0.00           H
ATOM   3091  CA  THR   207      31.658  37.062  29.960  1.00  0.00           C
ATOM   3092  HA  THR   207      31.794  38.028  29.470  1.00  0.00           H
ATOM   3093  CB  THR   207      30.183  36.594  29.985  1.00  0.00           C
ATOM   3094  HB  THR   207      30.087  35.508  29.999  1.00  0.00           H
ATOM   3095  CG2 THR   207      29.364  37.094  31.172  1.00  0.00           C
ATOM   3096 HG21 THR   207      29.705  36.715  32.136  1.00  0.00           H
ATOM   3097 HG22 THR   207      29.300  38.179  31.252  1.00  0.00           H
ATOM   3098 HG23 THR   207      28.365  36.708  30.974  1.00  0.00           H
ATOM   3099  OG1 THR   207      29.503  36.971  28.822  1.00  0.00           O
ATOM   3100  HG1 THR   207      29.847  36.407  28.125  1.00  0.00           H
ATOM   3101  C   THR   207      32.143  37.173  31.381  1.00  0.00           C
ATOM   3102  O   THR   207      32.473  36.165  32.020  1.00  0.00           O
ATOM   3103  N   CYX   208      32.088  38.407  31.956  1.00  0.00           N
ATOM   3104  H   CYX   208      31.749  39.200  31.430  1.00  0.00           H
ATOM   3105  CA  CYX   208      32.719  38.771  33.266  1.00  0.00           C
ATOM   3106  HA  CYX   208      32.748  37.824  33.805  1.00  0.00           H
ATOM   3107  CB  CYX   208      34.184  39.239  33.026  1.00  0.00           C
ATOM   3108  HB2 CYX   208      34.099  40.233  32.586  1.00  0.00           H
ATOM   3109  HB3 CYX   208      34.468  39.361  34.071  1.00  0.00           H
ATOM   3110  SG  CYX   208      35.338  38.316  31.952  1.00  0.00           S
ATOM   3111  C   CYX   208      31.888  39.772  34.049  1.00  0.00           C
ATOM   3112  O   CYX   208      31.217  40.620  33.465  1.00  0.00           O
ATOM   3113  N   VAL   209      31.944  39.630  35.364  1.00  0.00           N
ATOM   3114  H   VAL   209      32.519  38.879  35.720  1.00  0.00           H
ATOM   3115  CA  VAL   209      31.327  40.494  36.360  1.00  0.00           C
ATOM   3116  HA  VAL   209      30.861  41.349  35.872  1.00  0.00           H
ATOM   3117  CB  VAL   209      30.089  39.854  36.963  1.00  0.00           C
ATOM   3118  HB  VAL   209      30.431  38.891  37.339  1.00  0.00           H
ATOM   3119  CG1 VAL   209      29.381  40.486  38.197  1.00  0.00           C
ATOM   3120 HG11 VAL   209      28.963  41.471  37.989  1.00  0.00           H
ATOM   3121 HG12 VAL   209      28.560  39.808  38.430  1.00  0.00           H
ATOM   3122 HG13 VAL   209      30.029  40.707  39.044  1.00  0.00           H
ATOM   3123  CG2 VAL   209      29.032  39.639  35.846  1.00  0.00           C
ATOM   3124 HG21 VAL   209      29.415  38.907  35.135  1.00  0.00           H
ATOM   3125 HG22 VAL   209      28.098  39.276  36.275  1.00  0.00           H
ATOM   3126 HG23 VAL   209      28.927  40.612  35.366  1.00  0.00           H
ATOM   3127  C   VAL   209      32.266  40.748  37.534  1.00  0.00           C
ATOM   3128  O   VAL   209      32.987  39.896  38.020  1.00  0.00           O
ATOM   3129  N   CYX   210      32.250  41.930  37.988  1.00  0.00           N
ATOM   3130  H   CYX   210      31.585  42.629  37.690  1.00  0.00           H
ATOM   3131  CA  CYX   210      33.446  42.499  38.635  1.00  0.00           C
ATOM   3132  HA  CYX   210      34.194  41.768  38.944  1.00  0.00           H
ATOM   3133  CB  CYX   210      34.106  43.455  37.636  1.00  0.00           C
ATOM   3134  HB2 CYX   210      33.340  44.210  37.458  1.00  0.00           H
ATOM   3135  HB3 CYX   210      34.990  43.953  38.034  1.00  0.00           H
ATOM   3136  SG  CYX   210      34.485  42.718  36.065  1.00  0.00           S
ATOM   3137  C   CYX   210      33.041  43.266  39.891  1.00  0.00           C
ATOM   3138  O   CYX   210      31.910  43.159  40.413  1.00  0.00           O
ATOM   3139  N   ARG   211      34.049  43.969  40.493  1.00  0.00           N
ATOM   3140  H   ARG   211      34.968  44.105  40.096  1.00  0.00           H
ATOM   3141  CA  ARG   211      33.924  44.563  41.875  1.00  0.00           C
ATOM   3142  HA  ARG   211      33.402  43.832  42.492  1.00  0.00           H
ATOM   3143  CB  ARG   211      35.277  44.888  42.354  1.00  0.00           C
ATOM   3144  HB2 ARG   211      35.868  43.972  42.326  1.00  0.00           H
ATOM   3145  HB3 ARG   211      35.711  45.600  41.653  1.00  0.00           H
ATOM   3146  CG  ARG   211      35.506  45.456  43.761  1.00  0.00           C
ATOM   3147  HG2 ARG   211      35.233  46.503  43.622  1.00  0.00           H
ATOM   3148  HG3 ARG   211      34.919  44.974  44.544  1.00  0.00           H
ATOM   3149  CD  ARG   211      36.918  45.567  44.191  1.00  0.00           C
ATOM   3150  HD2 ARG   211      37.226  44.525  44.271  1.00  0.00           H
ATOM   3151  HD3 ARG   211      37.426  46.117  43.400  1.00  0.00           H
ATOM   3152  NE  ARG   211      37.087  46.230  45.504  1.00  0.00           N
ATOM   3153  HE  ARG   211      36.499  47.001  45.783  1.00  0.00           H
ATOM   3154  CZ  ARG   211      37.902  45.845  46.487  1.00  0.00           C
ATOM   3155  NH1 ARG   211      37.825  46.456  47.593  1.00  0.00           N
ATOM   3156 HH11 ARG   211      37.251  47.281  47.699  1.00  0.00           H
ATOM   3157 HH12 ARG   211      38.540  46.268  48.281  1.00  0.00           H
ATOM   3158  NH2 ARG   211      38.724  44.846  46.515  1.00  0.00           N
ATOM   3159 HH21 ARG   211      38.707  44.310  45.658  1.00  0.00           H
ATOM   3160 HH22 ARG   211      39.079  44.592  47.425  1.00  0.00           H
ATOM   3161  C   ARG   211      33.047  45.822  41.878  1.00  0.00           C
ATOM   3162  O   ARG   211      33.164  46.566  40.951  1.00  0.00           O
ATOM   3163  N   ASP   212      32.150  45.999  42.878  1.00  0.00           N
ATOM   3164  H   ASP   212      32.038  45.389  43.676  1.00  0.00           H
ATOM   3165  CA  ASP   212      31.078  47.152  42.814  1.00  0.00           C
ATOM   3166  HA  ASP   212      30.733  47.311  41.792  1.00  0.00           H
ATOM   3167  CB  ASP   212      29.849  46.700  43.646  1.00  0.00           C
ATOM   3168  HB2 ASP   212      29.070  47.455  43.544  1.00  0.00           H
ATOM   3169  HB3 ASP   212      29.542  45.813  43.091  1.00  0.00           H
ATOM   3170  CG  ASP   212      30.144  46.408  45.074  1.00  0.00           C
ATOM   3171  OD1 ASP   212      29.644  47.195  45.986  1.00  0.00           O
ATOM   3172  OD2 ASP   212      30.723  45.310  45.355  1.00  0.00           O
ATOM   3173  C   ASP   212      31.709  48.471  43.217  1.00  0.00           C
ATOM   3174  O   ASP   212      31.069  49.262  43.853  1.00  0.00           O
ATOM   3175  N   ASN   213      32.977  48.707  42.806  1.00  0.00           N
ATOM   3176  H   ASN   213      33.309  48.080  42.089  1.00  0.00           H
ATOM   3177  CA  ASN   213      33.784  49.914  43.119  1.00  0.00           C
ATOM   3178  HA  ASN   213      34.093  49.939  44.164  1.00  0.00           H
ATOM   3179  CB  ASN   213      35.097  49.764  42.309  1.00  0.00           C
ATOM   3180  HB2 ASN   213      34.808  49.371  41.335  1.00  0.00           H
ATOM   3181  HB3 ASN   213      35.482  50.761  42.098  1.00  0.00           H
ATOM   3182  CG  ASN   213      36.207  48.983  43.076  1.00  0.00           C
ATOM   3183  OD1 ASN   213      36.105  48.626  44.220  1.00  0.00           O
ATOM   3184  ND2 ASN   213      37.240  48.579  42.388  1.00  0.00           N
ATOM   3185 HD21 ASN   213      37.890  47.954  42.843  1.00  0.00           H
ATOM   3186 HD22 ASN   213      37.237  48.734  41.389  1.00  0.00           H
ATOM   3187  C   ASN   213      33.125  51.297  42.742  1.00  0.00           C
ATOM   3188  O   ASN   213      32.385  51.461  41.785  1.00  0.00           O
ATOM   3189  N   TRP   214      33.593  52.335  43.440  1.00  0.00           N
ATOM   3190  H   TRP   214      34.195  52.110  44.220  1.00  0.00           H
ATOM   3191  CA  TRP   214      33.299  53.794  43.229  1.00  0.00           C
ATOM   3192  HA  TRP   214      33.888  54.330  43.974  1.00  0.00           H
ATOM   3193  CB  TRP   214      33.987  54.132  41.840  1.00  0.00           C
ATOM   3194  HB2 TRP   214      34.962  53.706  42.078  1.00  0.00           H
ATOM   3195  HB3 TRP   214      33.371  53.578  41.133  1.00  0.00           H
ATOM   3196  CG  TRP   214      34.207  55.541  41.425  1.00  0.00           C
ATOM   3197  CD1 TRP   214      34.288  56.643  42.186  1.00  0.00           C
ATOM   3198  HD1 TRP   214      34.272  56.685  43.265  1.00  0.00           H
ATOM   3199  NE1 TRP   214      34.385  57.743  41.387  1.00  0.00           N
ATOM   3200  HE1 TRP   214      34.594  58.697  41.645  1.00  0.00           H
ATOM   3201  CE2 TRP   214      34.682  57.354  40.049  1.00  0.00           C
ATOM   3202  CZ2 TRP   214      34.989  58.119  38.918  1.00  0.00           C
ATOM   3203  HZ2 TRP   214      35.101  59.180  39.086  1.00  0.00           H
ATOM   3204  CH2 TRP   214      35.211  57.471  37.696  1.00  0.00           C
ATOM   3205  HH2 TRP   214      35.358  58.092  36.823  1.00  0.00           H
ATOM   3206  CZ3 TRP   214      35.139  56.068  37.629  1.00  0.00           C
ATOM   3207  HZ3 TRP   214      35.276  55.588  36.672  1.00  0.00           H
ATOM   3208  CE3 TRP   214      34.813  55.294  38.742  1.00  0.00           C
ATOM   3209  HE3 TRP   214      34.864  54.217  38.673  1.00  0.00           H
ATOM   3210  CD2 TRP   214      34.536  55.950  39.999  1.00  0.00           C
ATOM   3211  C   TRP   214      31.872  54.279  43.439  1.00  0.00           C
ATOM   3212  O   TRP   214      31.697  55.387  43.879  1.00  0.00           O
ATOM   3213  N   HID   215      30.878  53.517  42.940  1.00  0.00           N
ATOM   3214  H   HID   215      31.226  52.595  42.719  1.00  0.00           H
ATOM   3215  CA  HID   215      29.529  53.908  42.699  1.00  0.00           C
ATOM   3216  HA  HID   215      29.305  54.559  43.544  1.00  0.00           H
ATOM   3217  CB  HID   215      29.566  54.752  41.431  1.00  0.00           C
ATOM   3218  HB2 HID   215      28.527  54.907  41.139  1.00  0.00           H
ATOM   3219  HB3 HID   215      30.100  55.672  41.668  1.00  0.00           H
ATOM   3220  CG  HID   215      30.268  53.998  40.272  1.00  0.00           C
ATOM   3221  ND1 HID   215      31.156  54.583  39.469  1.00  0.00           N
ATOM   3222  HD1 HID   215      31.618  55.481  39.453  1.00  0.00           H
ATOM   3223  CE1 HID   215      31.563  53.575  38.678  1.00  0.00           C
ATOM   3224  HE1 HID   215      32.336  53.832  37.970  1.00  0.00           H
ATOM   3225  NE2 HID   215      30.900  52.461  38.760  1.00  0.00           N
ATOM   3226  CD2 HID   215      30.001  52.792  39.758  1.00  0.00           C
ATOM   3227  HD2 HID   215      29.182  52.165  40.076  1.00  0.00           H
ATOM   3228  C   HID   215      28.473  52.808  42.670  1.00  0.00           C
ATOM   3229  O   HID   215      27.341  53.200  42.314  1.00  0.00           O
ATOM   3230  N   GLY   216      28.727  51.560  43.024  1.00  0.00           N
ATOM   3231  H   GLY   216      29.643  51.298  43.359  1.00  0.00           H
ATOM   3232  CA  GLY   216      27.687  50.497  42.853  1.00  0.00           C
ATOM   3233  HA2 GLY   216      26.791  50.773  42.297  1.00  0.00           H
ATOM   3234  HA3 GLY   216      28.247  49.762  42.274  1.00  0.00           H
ATOM   3235  C   GLY   216      27.206  49.760  44.091  1.00  0.00           C
ATOM   3236  O   GLY   216      27.938  49.511  45.127  1.00  0.00           O
ATOM   3237  N   SER   217      25.888  49.361  44.085  1.00  0.00           N
ATOM   3238  H   SER   217      25.258  49.810  43.436  1.00  0.00           H
ATOM   3239  CA  SER   217      25.384  48.306  44.871  1.00  0.00           C
ATOM   3240  HA  SER   217      26.225  47.998  45.492  1.00  0.00           H
ATOM   3241  CB  SER   217      24.250  48.625  45.970  1.00  0.00           C
ATOM   3242  HB2 SER   217      23.783  47.760  46.440  1.00  0.00           H
ATOM   3243  HB3 SER   217      24.673  49.260  46.749  1.00  0.00           H
ATOM   3244  OG  SER   217      23.130  49.196  45.327  1.00  0.00           O
ATOM   3245  HG  SER   217      22.979  50.105  45.598  1.00  0.00           H
ATOM   3246  C   SER   217      24.967  47.068  44.050  1.00  0.00           C
ATOM   3247  O   SER   217      25.176  45.897  44.473  1.00  0.00           O
ATOM   3248  N   ASN   218      24.482  47.211  42.796  1.00  0.00           N
ATOM   3249  H   ASN   218      24.345  48.174  42.520  1.00  0.00           H
ATOM   3250  CA  ASN   218      24.587  46.212  41.753  1.00  0.00           C
ATOM   3251  HA  ASN   218      24.417  45.231  42.195  1.00  0.00           H
ATOM   3252  CB  ASN   218      23.590  46.563  40.611  1.00  0.00           C
ATOM   3253  HB2 ASN   218      23.633  45.778  39.855  1.00  0.00           H
ATOM   3254  HB3 ASN   218      22.555  46.443  40.931  1.00  0.00           H
ATOM   3255  CG  ASN   218      23.778  47.883  39.947  1.00  0.00           C
ATOM   3256  OD1 ASN   218      24.458  48.703  40.527  1.00  0.00           O
ATOM   3257  ND2 ASN   218      23.071  48.113  38.822  1.00  0.00           N
ATOM   3258 HD21 ASN   218      22.962  49.056  38.476  1.00  0.00           H
ATOM   3259 HD22 ASN   218      22.501  47.356  38.472  1.00  0.00           H
ATOM   3260  C   ASN   218      26.014  46.221  41.177  1.00  0.00           C
ATOM   3261  O   ASN   218      26.883  46.929  41.692  1.00  0.00           O
ATOM   3262  N   ARG   219      26.335  45.328  40.264  1.00  0.00           N
ATOM   3263  H   ARG   219      25.610  44.722  39.905  1.00  0.00           H
ATOM   3264  CA  ARG   219      27.713  44.982  39.817  1.00  0.00           C
ATOM   3265  HA  ARG   219      28.460  45.594  40.322  1.00  0.00           H
ATOM   3266  CB  ARG   219      28.003  43.496  39.998  1.00  0.00           C
ATOM   3267  HB2 ARG   219      27.204  42.866  39.608  1.00  0.00           H
ATOM   3268  HB3 ARG   219      28.920  43.256  39.458  1.00  0.00           H
ATOM   3269  CG  ARG   219      28.402  43.196  41.379  1.00  0.00           C
ATOM   3270  HG2 ARG   219      29.241  43.820  41.687  1.00  0.00           H
ATOM   3271  HG3 ARG   219      27.681  43.432  42.161  1.00  0.00           H
ATOM   3272  CD  ARG   219      28.954  41.707  41.465  1.00  0.00           C
ATOM   3273  HD2 ARG   219      28.173  40.996  41.194  1.00  0.00           H
ATOM   3274  HD3 ARG   219      29.807  41.560  40.802  1.00  0.00           H
ATOM   3275  NE  ARG   219      29.359  41.425  42.892  1.00  0.00           N
ATOM   3276  HE  ARG   219      28.883  40.682  43.385  1.00  0.00           H
ATOM   3277  CZ  ARG   219      30.158  42.004  43.813  1.00  0.00           C
ATOM   3278  NH1 ARG   219      30.275  41.663  45.025  1.00  0.00           N
ATOM   3279 HH11 ARG   219      29.818  40.799  45.280  1.00  0.00           H
ATOM   3280 HH12 ARG   219      31.096  41.922  45.554  1.00  0.00           H
ATOM   3281  NH2 ARG   219      30.981  42.895  43.377  1.00  0.00           N
ATOM   3282 HH21 ARG   219      31.064  43.083  42.388  1.00  0.00           H
ATOM   3283 HH22 ARG   219      31.696  43.247  43.998  1.00  0.00           H
ATOM   3284  C   ARG   219      28.060  45.467  38.380  1.00  0.00           C
ATOM   3285  O   ARG   219      27.227  45.198  37.519  1.00  0.00           O
ATOM   3286  N   PRO   220      29.255  45.951  38.025  1.00  0.00           N
ATOM   3287  CD  PRO   220      30.262  46.372  38.959  1.00  0.00           C
ATOM   3288  HD2 PRO   220      30.502  45.582  39.669  1.00  0.00           H
ATOM   3289  HD3 PRO   220      29.965  47.164  39.647  1.00  0.00           H
ATOM   3290  CG  PRO   220      31.437  46.769  38.129  1.00  0.00           C
ATOM   3291  HG2 PRO   220      32.191  45.982  38.104  1.00  0.00           H
ATOM   3292  HG3 PRO   220      31.927  47.660  38.522  1.00  0.00           H
ATOM   3293  CB  PRO   220      30.972  46.944  36.655  1.00  0.00           C
ATOM   3294  HB2 PRO   220      31.732  46.601  35.954  1.00  0.00           H
ATOM   3295  HB3 PRO   220      30.803  47.994  36.417  1.00  0.00           H
ATOM   3296  CA  PRO   220      29.668  46.106  36.583  1.00  0.00           C
ATOM   3297  HA  PRO   220      28.953  46.717  36.032  1.00  0.00           H
ATOM   3298  C   PRO   220      29.934  44.737  35.829  1.00  0.00           C
ATOM   3299  O   PRO   220      30.589  43.846  36.415  1.00  0.00           O
ATOM   3300  N   TRP   221      29.410  44.560  34.586  1.00  0.00           N
ATOM   3301  H   TRP   221      29.170  45.390  34.063  1.00  0.00           H
ATOM   3302  CA  TRP   221      29.731  43.477  33.645  1.00  0.00           C
ATOM   3303  HA  TRP   221      30.472  42.821  34.103  1.00  0.00           H
ATOM   3304  CB  TRP   221      28.403  42.671  33.286  1.00  0.00           C
ATOM   3305  HB2 TRP   221      28.772  41.800  32.746  1.00  0.00           H
ATOM   3306  HB3 TRP   221      27.920  42.312  34.195  1.00  0.00           H
ATOM   3307  CG  TRP   221      27.376  43.245  32.361  1.00  0.00           C
ATOM   3308  CD1 TRP   221      26.278  43.879  32.839  1.00  0.00           C
ATOM   3309  HD1 TRP   221      26.157  44.213  33.859  1.00  0.00           H
ATOM   3310  NE1 TRP   221      25.603  44.423  31.713  1.00  0.00           N
ATOM   3311  HE1 TRP   221      24.690  44.843  31.610  1.00  0.00           H
ATOM   3312  CE2 TRP   221      26.186  44.069  30.578  1.00  0.00           C
ATOM   3313  CZ2 TRP   221      25.909  44.379  29.249  1.00  0.00           C
ATOM   3314  HZ2 TRP   221      25.032  44.948  28.978  1.00  0.00           H
ATOM   3315  CH2 TRP   221      26.730  43.853  28.234  1.00  0.00           C
ATOM   3316  HH2 TRP   221      26.527  43.952  27.178  1.00  0.00           H
ATOM   3317  CZ3 TRP   221      27.829  43.036  28.565  1.00  0.00           C
ATOM   3318  HZ3 TRP   221      28.418  42.499  27.837  1.00  0.00           H
ATOM   3319  CE3 TRP   221      28.090  42.867  29.906  1.00  0.00           C
ATOM   3320  HE3 TRP   221      28.902  42.206  30.170  1.00  0.00           H
ATOM   3321  CD2 TRP   221      27.299  43.316  30.942  1.00  0.00           C
ATOM   3322  C   TRP   221      30.337  43.979  32.336  1.00  0.00           C
ATOM   3323  O   TRP   221      30.114  45.098  31.886  1.00  0.00           O
ATOM   3324  N   VAL   222      31.065  43.046  31.725  1.00  0.00           N
ATOM   3325  H   VAL   222      31.199  42.216  32.285  1.00  0.00           H
ATOM   3326  CA  VAL   222      31.693  43.160  30.392  1.00  0.00           C
ATOM   3327  HA  VAL   222      31.164  43.811  29.696  1.00  0.00           H
ATOM   3328  CB  VAL   222      33.214  43.816  30.566  1.00  0.00           C
ATOM   3329  HB  VAL   222      33.236  44.860  30.878  1.00  0.00           H
ATOM   3330  CG1 VAL   222      34.159  43.026  31.466  1.00  0.00           C
ATOM   3331 HG11 VAL   222      34.187  42.017  31.054  1.00  0.00           H
ATOM   3332 HG12 VAL   222      35.135  43.492  31.605  1.00  0.00           H
ATOM   3333 HG13 VAL   222      33.763  42.958  32.479  1.00  0.00           H
ATOM   3334  CG2 VAL   222      33.984  43.882  29.238  1.00  0.00           C
ATOM   3335 HG21 VAL   222      33.427  44.146  28.339  1.00  0.00           H
ATOM   3336 HG22 VAL   222      34.724  44.674  29.353  1.00  0.00           H
ATOM   3337 HG23 VAL   222      34.557  42.970  29.068  1.00  0.00           H
ATOM   3338  C   VAL   222      31.635  41.827  29.672  1.00  0.00           C
ATOM   3339  O   VAL   222      31.836  40.775  30.264  1.00  0.00           O
ATOM   3340  N   SER   223      31.499  41.865  28.387  1.00  0.00           N
ATOM   3341  H   SER   223      31.165  42.703  27.931  1.00  0.00           H
ATOM   3342  CA  SER   223      31.576  40.653  27.541  1.00  0.00           C
ATOM   3343  HA  SER   223      32.229  39.936  28.039  1.00  0.00           H
ATOM   3344  CB  SER   223      30.212  39.911  27.480  1.00  0.00           C
ATOM   3345  HB2 SER   223      29.876  39.455  28.411  1.00  0.00           H
ATOM   3346  HB3 SER   223      29.464  40.614  27.113  1.00  0.00           H
ATOM   3347  OG  SER   223      30.288  38.878  26.517  1.00  0.00           O
ATOM   3348  HG  SER   223      30.790  38.186  26.954  1.00  0.00           H
ATOM   3349  C   SER   223      32.245  40.849  26.178  1.00  0.00           C
ATOM   3350  O   SER   223      32.110  41.924  25.563  1.00  0.00           O
ATOM   3351  N   PHE   224      33.070  39.863  25.799  1.00  0.00           N
ATOM   3352  H   PHE   224      33.141  39.019  26.350  1.00  0.00           H
ATOM   3353  CA  PHE   224      33.862  40.052  24.545  1.00  0.00           C
ATOM   3354  HA  PHE   224      33.220  40.640  23.890  1.00  0.00           H
ATOM   3355  CB  PHE   224      35.212  40.735  24.768  1.00  0.00           C
ATOM   3356  HB2 PHE   224      35.739  40.682  23.816  1.00  0.00           H
ATOM   3357  HB3 PHE   224      34.971  41.766  25.022  1.00  0.00           H
ATOM   3358  CG  PHE   224      36.026  40.083  25.870  1.00  0.00           C
ATOM   3359  CD1 PHE   224      36.871  38.975  25.567  1.00  0.00           C
ATOM   3360  HD1 PHE   224      36.884  38.536  24.580  1.00  0.00           H
ATOM   3361  CE1 PHE   224      37.616  38.345  26.547  1.00  0.00           C
ATOM   3362  HE1 PHE   224      38.142  37.469  26.197  1.00  0.00           H
ATOM   3363  CZ  PHE   224      37.596  38.702  27.886  1.00  0.00           C
ATOM   3364  HZ  PHE   224      38.209  38.347  28.701  1.00  0.00           H
ATOM   3365  CE2 PHE   224      36.760  39.779  28.190  1.00  0.00           C
ATOM   3366  HE2 PHE   224      36.787  40.113  29.217  1.00  0.00           H
ATOM   3367  CD2 PHE   224      36.004  40.495  27.198  1.00  0.00           C
ATOM   3368  HD2 PHE   224      35.470  41.393  27.475  1.00  0.00           H
ATOM   3369  C   PHE   224      33.918  38.703  23.696  1.00  0.00           C
ATOM   3370  O   PHE   224      33.971  37.566  24.084  1.00  0.00           O
ATOM   3371  N   ASN   225      33.800  38.943  22.390  1.00  0.00           N
ATOM   3372  H   ASN   225      33.735  39.925  22.166  1.00  0.00           H
ATOM   3373  CA  ASN   225      34.221  37.966  21.326  1.00  0.00           C
ATOM   3374  HA  ASN   225      33.812  37.039  21.726  1.00  0.00           H
ATOM   3375  CB  ASN   225      33.662  38.330  19.969  1.00  0.00           C
ATOM   3376  HB2 ASN   225      33.520  37.447  19.346  1.00  0.00           H
ATOM   3377  HB3 ASN   225      32.725  38.803  20.264  1.00  0.00           H
ATOM   3378  CG  ASN   225      34.459  39.414  19.196  1.00  0.00           C
ATOM   3379  OD1 ASN   225      35.471  39.875  19.639  1.00  0.00           O
ATOM   3380  ND2 ASN   225      33.922  39.826  18.049  1.00  0.00           N
ATOM   3381 HD21 ASN   225      34.375  40.350  17.315  1.00  0.00           H
ATOM   3382 HD22 ASN   225      33.062  39.325  17.876  1.00  0.00           H
ATOM   3383  C   ASN   225      35.779  37.620  21.362  1.00  0.00           C
ATOM   3384  O   ASN   225      36.596  38.403  21.947  1.00  0.00           O
ATOM   3385  N   GLN   226      36.216  36.527  20.814  1.00  0.00           N
ATOM   3386  H   GLN   226      35.605  36.001  20.206  1.00  0.00           H
ATOM   3387  CA  GLN   226      37.668  36.216  20.883  1.00  0.00           C
ATOM   3388  HA  GLN   226      38.064  36.286  21.896  1.00  0.00           H
ATOM   3389  CB  GLN   226      37.855  34.869  20.261  1.00  0.00           C
ATOM   3390  HB2 GLN   226      37.271  34.991  19.349  1.00  0.00           H
ATOM   3391  HB3 GLN   226      38.926  34.718  20.128  1.00  0.00           H
ATOM   3392  CG  GLN   226      37.276  33.663  21.009  1.00  0.00           C
ATOM   3393  HG2 GLN   226      38.129  33.320  21.595  1.00  0.00           H
ATOM   3394  HG3 GLN   226      36.489  33.953  21.706  1.00  0.00           H
ATOM   3395  CD  GLN   226      36.941  32.572  20.051  1.00  0.00           C
ATOM   3396  OE1 GLN   226      37.846  32.055  19.432  1.00  0.00           O
ATOM   3397  NE2 GLN   226      35.704  32.072  20.009  1.00  0.00           N
ATOM   3398 HE21 GLN   226      34.971  32.534  20.529  1.00  0.00           H
ATOM   3399 HE22 GLN   226      35.298  31.403  19.370  1.00  0.00           H
ATOM   3400  C   GLN   226      38.622  37.248  20.165  1.00  0.00           C
ATOM   3401  O   GLN   226      39.850  37.248  20.397  1.00  0.00           O
ATOM   3402  N   ASN   227      38.024  38.135  19.460  1.00  0.00           N
ATOM   3403  H   ASN   227      37.023  38.033  19.543  1.00  0.00           H
ATOM   3404  CA  ASN   227      38.625  39.218  18.630  1.00  0.00           C
ATOM   3405  HA  ASN   227      39.698  39.057  18.530  1.00  0.00           H
ATOM   3406  CB  ASN   227      38.137  39.330  17.222  1.00  0.00           C
ATOM   3407  HB2 ASN   227      37.815  38.386  16.782  1.00  0.00           H
ATOM   3408  HB3 ASN   227      37.254  39.969  17.194  1.00  0.00           H
ATOM   3409  CG  ASN   227      39.172  39.858  16.252  1.00  0.00           C
ATOM   3410  OD1 ASN   227      39.270  39.325  15.164  1.00  0.00           O
ATOM   3411  ND2 ASN   227      40.108  40.756  16.601  1.00  0.00           N
ATOM   3412 HD21 ASN   227      40.714  41.037  15.844  1.00  0.00           H
ATOM   3413 HD22 ASN   227      40.001  41.220  17.491  1.00  0.00           H
ATOM   3414  C   ASN   227      38.636  40.522  19.503  1.00  0.00           C
ATOM   3415  O   ASN   227      39.196  41.564  19.103  1.00  0.00           O
ATOM   3416  N   LEU   228      38.098  40.425  20.716  1.00  0.00           N
ATOM   3417  H   LEU   228      37.831  39.521  21.077  1.00  0.00           H
ATOM   3418  CA  LEU   228      38.034  41.503  21.729  1.00  0.00           C
ATOM   3419  HA  LEU   228      37.565  41.039  22.597  1.00  0.00           H
ATOM   3420  CB  LEU   228      39.422  41.925  22.151  1.00  0.00           C
ATOM   3421  HB2 LEU   228      39.837  42.680  21.484  1.00  0.00           H
ATOM   3422  HB3 LEU   228      39.167  42.462  23.065  1.00  0.00           H
ATOM   3423  CG  LEU   228      40.481  40.877  22.395  1.00  0.00           C
ATOM   3424  HG  LEU   228      40.768  40.464  21.428  1.00  0.00           H
ATOM   3425  CD1 LEU   228      41.727  41.366  23.037  1.00  0.00           C
ATOM   3426 HD11 LEU   228      41.550  41.570  24.094  1.00  0.00           H
ATOM   3427 HD12 LEU   228      42.493  40.595  22.955  1.00  0.00           H
ATOM   3428 HD13 LEU   228      42.129  42.301  22.645  1.00  0.00           H
ATOM   3429  CD2 LEU   228      39.952  39.764  23.289  1.00  0.00           C
ATOM   3430 HD21 LEU   228      40.725  39.047  23.563  1.00  0.00           H
ATOM   3431 HD22 LEU   228      39.554  40.234  24.189  1.00  0.00           H
ATOM   3432 HD23 LEU   228      39.214  39.089  22.857  1.00  0.00           H
ATOM   3433  C   LEU   228      37.126  42.747  21.510  1.00  0.00           C
ATOM   3434  O   LEU   228      37.244  43.899  22.016  1.00  0.00           O
ATOM   3435  N   GLU   229      36.107  42.548  20.681  1.00  0.00           N
ATOM   3436  H   GLU   229      35.989  41.673  20.192  1.00  0.00           H
ATOM   3437  CA  GLU   229      35.003  43.522  20.516  1.00  0.00           C
ATOM   3438  HA  GLU   229      35.404  44.535  20.545  1.00  0.00           H
ATOM   3439  CB  GLU   229      34.195  43.386  19.222  1.00  0.00           C
ATOM   3440  HB2 GLU   229      33.513  42.538  19.257  1.00  0.00           H
ATOM   3441  HB3 GLU   229      33.663  44.337  19.191  1.00  0.00           H
ATOM   3442  CG  GLU   229      34.912  43.317  17.886  1.00  0.00           C
ATOM   3443  HG2 GLU   229      35.430  42.389  17.644  1.00  0.00           H
ATOM   3444  HG3 GLU   229      34.160  43.421  17.103  1.00  0.00           H
ATOM   3445  CD  GLU   229      36.063  44.382  17.667  1.00  0.00           C
ATOM   3446  OE1 GLU   229      37.031  44.074  16.922  1.00  0.00           O
ATOM   3447  OE2 GLU   229      36.109  45.496  18.303  1.00  0.00           O
ATOM   3448  C   GLU   229      34.119  43.490  21.753  1.00  0.00           C
ATOM   3449  O   GLU   229      33.341  42.532  22.032  1.00  0.00           O
ATOM   3450  N   TYR   230      34.381  44.466  22.626  1.00  0.00           N
ATOM   3451  H   TYR   230      35.205  45.024  22.451  1.00  0.00           H
ATOM   3452  CA  TYR   230      33.668  44.598  23.843  1.00  0.00           C
ATOM   3453  HA  TYR   230      33.682  43.640  24.363  1.00  0.00           H
ATOM   3454  CB  TYR   230      34.499  45.462  24.859  1.00  0.00           C
ATOM   3455  HB2 TYR   230      33.947  45.583  25.791  1.00  0.00           H
ATOM   3456  HB3 TYR   230      35.325  44.791  25.093  1.00  0.00           H
ATOM   3457  CG  TYR   230      34.972  46.816  24.384  1.00  0.00           C
ATOM   3458  CD1 TYR   230      34.142  47.908  24.671  1.00  0.00           C
ATOM   3459  HD1 TYR   230      33.187  47.773  25.154  1.00  0.00           H
ATOM   3460  CE1 TYR   230      34.606  49.174  24.403  1.00  0.00           C
ATOM   3461  HE1 TYR   230      34.091  50.046  24.776  1.00  0.00           H
ATOM   3462  CZ  TYR   230      35.858  49.403  23.860  1.00  0.00           C
ATOM   3463  OH  TYR   230      36.371  50.643  23.615  1.00  0.00           O
ATOM   3464  HH  TYR   230      37.288  50.654  23.328  1.00  0.00           H
ATOM   3465  CE2 TYR   230      36.663  48.330  23.349  1.00  0.00           C
ATOM   3466  HE2 TYR   230      37.575  48.610  22.840  1.00  0.00           H
ATOM   3467  CD2 TYR   230      36.242  46.995  23.689  1.00  0.00           C
ATOM   3468  HD2 TYR   230      36.871  46.136  23.509  1.00  0.00           H
ATOM   3469  C   TYR   230      32.231  45.045  23.800  1.00  0.00           C
ATOM   3470  O   TYR   230      31.778  45.613  22.795  1.00  0.00           O
ATOM   3471  N   GLN   231      31.504  44.729  24.897  1.00  0.00           N
ATOM   3472  H   GLN   231      31.821  44.041  25.567  1.00  0.00           H
ATOM   3473  CA  GLN   231      30.227  45.264  25.244  1.00  0.00           C
ATOM   3474  HA  GLN   231      30.021  46.279  24.905  1.00  0.00           H
ATOM   3475  CB  GLN   231      29.176  44.361  24.730  1.00  0.00           C
ATOM   3476  HB2 GLN   231      28.218  44.767  25.058  1.00  0.00           H
ATOM   3477  HB3 GLN   231      29.204  44.534  23.654  1.00  0.00           H
ATOM   3478  CG  GLN   231      29.333  42.874  25.050  1.00  0.00           C
ATOM   3479  HG2 GLN   231      30.062  42.487  24.338  1.00  0.00           H
ATOM   3480  HG3 GLN   231      29.760  42.717  26.039  1.00  0.00           H
ATOM   3481  CD  GLN   231      28.136  41.943  24.861  1.00  0.00           C
ATOM   3482  OE1 GLN   231      27.281  41.683  25.693  1.00  0.00           O
ATOM   3483  NE2 GLN   231      27.779  41.658  23.700  1.00  0.00           N
ATOM   3484 HE21 GLN   231      28.418  41.830  22.938  1.00  0.00           H
ATOM   3485 HE22 GLN   231      27.062  40.986  23.466  1.00  0.00           H
ATOM   3486  C   GLN   231      30.133  45.277  26.782  1.00  0.00           C
ATOM   3487  O   GLN   231      30.869  44.587  27.452  1.00  0.00           O
ATOM   3488  N   ILE   232      29.467  46.309  27.294  1.00  0.00           N
ATOM   3489  H   ILE   232      29.051  46.980  26.662  1.00  0.00           H
ATOM   3490  CA  ILE   232      29.695  46.653  28.684  1.00  0.00           C
ATOM   3491  HA  ILE   232      30.006  45.815  29.308  1.00  0.00           H
ATOM   3492  CB  ILE   232      30.769  47.813  28.922  1.00  0.00           C
ATOM   3493  HB  ILE   232      30.529  48.202  29.912  1.00  0.00           H
ATOM   3494  CG2 ILE   232      32.211  47.235  28.859  1.00  0.00           C
ATOM   3495 HG21 ILE   232      32.901  47.990  29.234  1.00  0.00           H
ATOM   3496 HG22 ILE   232      32.348  46.418  29.568  1.00  0.00           H
ATOM   3497 HG23 ILE   232      32.476  46.933  27.845  1.00  0.00           H
ATOM   3498  CG1 ILE   232      30.663  49.002  27.921  1.00  0.00           C
ATOM   3499 HG12 ILE   232      31.173  48.821  26.975  1.00  0.00           H
ATOM   3500 HG13 ILE   232      29.650  49.291  27.637  1.00  0.00           H
ATOM   3501  CD1 ILE   232      31.406  50.307  28.303  1.00  0.00           C
ATOM   3502 HD11 ILE   232      32.443  50.162  28.609  1.00  0.00           H
ATOM   3503 HD12 ILE   232      31.394  51.027  27.485  1.00  0.00           H
ATOM   3504 HD13 ILE   232      30.961  50.640  29.240  1.00  0.00           H
ATOM   3505  C   ILE   232      28.391  47.113  29.336  1.00  0.00           C
ATOM   3506  O   ILE   232      27.599  47.841  28.730  1.00  0.00           O
ATOM   3507  N   GLY   233      28.178  46.791  30.623  1.00  0.00           N
ATOM   3508  H   GLY   233      28.777  46.194  31.175  1.00  0.00           H
ATOM   3509  CA  GLY   233      27.079  47.505  31.354  1.00  0.00           C
ATOM   3510  HA2 GLY   233      27.237  48.582  31.311  1.00  0.00           H
ATOM   3511  HA3 GLY   233      26.078  47.261  30.998  1.00  0.00           H
ATOM   3512  C   GLY   233      27.144  47.238  32.911  1.00  0.00           C
ATOM   3513  O   GLY   233      28.196  46.963  33.446  1.00  0.00           O
ATOM   3514  N   TYR   234      25.948  47.358  33.536  1.00  0.00           N
ATOM   3515  H   TYR   234      25.137  47.482  32.947  1.00  0.00           H
ATOM   3516  CA  TYR   234      25.669  47.193  34.950  1.00  0.00           C
ATOM   3517  HA  TYR   234      26.421  46.625  35.497  1.00  0.00           H
ATOM   3518  CB  TYR   234      25.561  48.531  35.626  1.00  0.00           C
ATOM   3519  HB2 TYR   234      25.412  49.335  34.904  1.00  0.00           H
ATOM   3520  HB3 TYR   234      24.648  48.521  36.221  1.00  0.00           H
ATOM   3521  CG  TYR   234      26.787  48.829  36.526  1.00  0.00           C
ATOM   3522  CD1 TYR   234      27.951  49.556  36.011  1.00  0.00           C
ATOM   3523  HD1 TYR   234      28.004  49.932  34.999  1.00  0.00           H
ATOM   3524  CE1 TYR   234      28.985  49.918  36.954  1.00  0.00           C
ATOM   3525  HE1 TYR   234      29.762  50.596  36.635  1.00  0.00           H
ATOM   3526  CZ  TYR   234      28.892  49.478  38.266  1.00  0.00           C
ATOM   3527  OH  TYR   234      29.840  49.763  39.157  1.00  0.00           O
ATOM   3528  HH  TYR   234      30.541  50.289  38.764  1.00  0.00           H
ATOM   3529  CE2 TYR   234      27.752  48.864  38.811  1.00  0.00           C
ATOM   3530  HE2 TYR   234      27.748  48.688  39.876  1.00  0.00           H
ATOM   3531  CD2 TYR   234      26.726  48.513  37.876  1.00  0.00           C
ATOM   3532  HD2 TYR   234      25.865  47.989  38.264  1.00  0.00           H
ATOM   3533  C   TYR   234      24.462  46.373  35.055  1.00  0.00           C
ATOM   3534  O   TYR   234      23.543  46.456  34.200  1.00  0.00           O
ATOM   3535  N   ILE   235      24.433  45.503  36.056  1.00  0.00           N
ATOM   3536  H   ILE   235      25.258  45.420  36.632  1.00  0.00           H
ATOM   3537  CA  ILE   235      23.314  44.537  36.098  1.00  0.00           C
ATOM   3538  HA  ILE   235      23.197  44.111  35.102  1.00  0.00           H
ATOM   3539  CB  ILE   235      23.678  43.336  36.897  1.00  0.00           C
ATOM   3540  HB  ILE   235      23.554  43.574  37.954  1.00  0.00           H
ATOM   3541  CG2 ILE   235      22.614  42.179  36.634  1.00  0.00           C
ATOM   3542 HG21 ILE   235      22.779  41.822  35.616  1.00  0.00           H
ATOM   3543 HG22 ILE   235      22.756  41.420  37.404  1.00  0.00           H
ATOM   3544 HG23 ILE   235      21.599  42.560  36.750  1.00  0.00           H
ATOM   3545  CG1 ILE   235      25.076  42.747  36.462  1.00  0.00           C
ATOM   3546 HG12 ILE   235      24.981  42.458  35.416  1.00  0.00           H
ATOM   3547 HG13 ILE   235      25.894  43.465  36.408  1.00  0.00           H
ATOM   3548  CD1 ILE   235      25.649  41.531  37.179  1.00  0.00           C
ATOM   3549 HD11 ILE   235      25.021  40.672  36.944  1.00  0.00           H
ATOM   3550 HD12 ILE   235      26.644  41.306  36.795  1.00  0.00           H
ATOM   3551 HD13 ILE   235      25.721  41.744  38.246  1.00  0.00           H
ATOM   3552  C   ILE   235      22.081  45.195  36.604  1.00  0.00           C
ATOM   3553  O   ILE   235      22.092  45.738  37.725  1.00  0.00           O
ATOM   3554  N   CYX   236      20.978  45.159  35.844  1.00  0.00           N
ATOM   3555  H   CYX   236      21.014  44.665  34.964  1.00  0.00           H
ATOM   3556  CA  CYX   236      19.696  45.869  35.977  1.00  0.00           C
ATOM   3557  HA  CYX   236      19.966  46.893  36.234  1.00  0.00           H
ATOM   3558  CB  CYX   236      18.977  45.849  34.604  1.00  0.00           C
ATOM   3559  HB2 CYX   236      18.982  44.793  34.337  1.00  0.00           H
ATOM   3560  HB3 CYX   236      17.933  46.129  34.741  1.00  0.00           H
ATOM   3561  SG  CYX   236      19.847  46.771  33.325  1.00  0.00           S
ATOM   3562  C   CYX   236      18.840  45.512  37.158  1.00  0.00           C
ATOM   3563  O   CYX   236      18.038  46.322  37.573  1.00  0.00           O
ATOM   3564  N   SER   237      18.946  44.306  37.688  1.00  0.00           N
ATOM   3565  H   SER   237      19.570  43.713  37.158  1.00  0.00           H
ATOM   3566  CA  SER   237      18.090  43.745  38.733  1.00  0.00           C
ATOM   3567  HA  SER   237      17.147  43.538  38.229  1.00  0.00           H
ATOM   3568  CB  SER   237      18.696  42.388  39.076  1.00  0.00           C
ATOM   3569  HB2 SER   237      19.143  41.881  38.220  1.00  0.00           H
ATOM   3570  HB3 SER   237      19.581  42.526  39.696  1.00  0.00           H
ATOM   3571  OG  SER   237      17.744  41.636  39.881  1.00  0.00           O
ATOM   3572  HG  SER   237      17.360  40.957  39.319  1.00  0.00           H
ATOM   3573  C   SER   237      17.888  44.480  40.099  1.00  0.00           C
ATOM   3574  O   SER   237      18.850  44.975  40.570  1.00  0.00           O
ATOM   3575  N   GLY   238      16.676  44.472  40.626  1.00  0.00           N
ATOM   3576  H   GLY   238      15.995  44.075  39.994  1.00  0.00           H
ATOM   3577  CA  GLY   238      16.416  44.705  42.146  1.00  0.00           C
ATOM   3578  HA2 GLY   238      16.888  45.642  42.439  1.00  0.00           H
ATOM   3579  HA3 GLY   238      15.337  44.712  42.307  1.00  0.00           H
ATOM   3580  C   GLY   238      17.128  43.794  43.091  1.00  0.00           C
ATOM   3581  O   GLY   238      16.780  43.935  44.267  1.00  0.00           O
ATOM   3582  N   VAL   239      18.005  42.878  42.633  1.00  0.00           N
ATOM   3583  H   VAL   239      18.222  42.896  41.647  1.00  0.00           H
ATOM   3584  CA  VAL   239      18.829  41.966  43.517  1.00  0.00           C
ATOM   3585  HA  VAL   239      18.428  41.867  44.526  1.00  0.00           H
ATOM   3586  CB  VAL   239      18.826  40.474  43.007  1.00  0.00           C
ATOM   3587  HB  VAL   239      19.426  40.417  42.100  1.00  0.00           H
ATOM   3588  CG1 VAL   239      19.574  39.623  44.143  1.00  0.00           C
ATOM   3589 HG11 VAL   239      19.455  38.548  44.004  1.00  0.00           H
ATOM   3590 HG12 VAL   239      20.610  39.884  44.362  1.00  0.00           H
ATOM   3591 HG13 VAL   239      19.058  39.740  45.096  1.00  0.00           H
ATOM   3592  CG2 VAL   239      17.512  39.813  42.604  1.00  0.00           C
ATOM   3593 HG21 VAL   239      16.907  39.657  43.498  1.00  0.00           H
ATOM   3594 HG22 VAL   239      17.054  40.454  41.850  1.00  0.00           H
ATOM   3595 HG23 VAL   239      17.685  38.882  42.064  1.00  0.00           H
ATOM   3596  C   VAL   239      20.201  42.573  43.609  1.00  0.00           C
ATOM   3597  O   VAL   239      21.055  42.181  42.812  1.00  0.00           O
ATOM   3598  N   PHE   240      20.380  43.587  44.464  1.00  0.00           N
ATOM   3599  H   PHE   240      19.535  43.955  44.874  1.00  0.00           H
ATOM   3600  CA  PHE   240      21.660  44.264  44.659  1.00  0.00           C
ATOM   3601  HA  PHE   240      21.877  44.768  43.718  1.00  0.00           H
ATOM   3602  CB  PHE   240      21.577  45.368  45.729  1.00  0.00           C
ATOM   3603  HB2 PHE   240      21.575  44.834  46.679  1.00  0.00           H
ATOM   3604  HB3 PHE   240      22.500  45.931  45.591  1.00  0.00           H
ATOM   3605  CG  PHE   240      20.401  46.328  45.648  1.00  0.00           C
ATOM   3606  CD1 PHE   240      19.203  46.065  46.421  1.00  0.00           C
ATOM   3607  HD1 PHE   240      19.193  45.158  47.008  1.00  0.00           H
ATOM   3608  CE1 PHE   240      17.989  46.819  46.178  1.00  0.00           C
ATOM   3609  HE1 PHE   240      17.085  46.741  46.765  1.00  0.00           H
ATOM   3610  CZ  PHE   240      18.072  47.710  45.050  1.00  0.00           C
ATOM   3611  HZ  PHE   240      17.182  48.235  44.736  1.00  0.00           H
ATOM   3612  CE2 PHE   240      19.227  47.890  44.269  1.00  0.00           C
ATOM   3613  HE2 PHE   240      19.167  48.469  43.358  1.00  0.00           H
ATOM   3614  CD2 PHE   240      20.412  47.191  44.515  1.00  0.00           C
ATOM   3615  HD2 PHE   240      21.294  47.222  43.892  1.00  0.00           H
ATOM   3616  C   PHE   240      22.742  43.229  44.890  1.00  0.00           C
ATOM   3617  O   PHE   240      22.605  42.325  45.655  1.00  0.00           O
ATOM   3618  N   GLY   241      23.931  43.423  44.340  1.00  0.00           N
ATOM   3619  H   GLY   241      23.976  44.299  43.840  1.00  0.00           H
ATOM   3620  CA  GLY   241      24.966  42.462  44.146  1.00  0.00           C
ATOM   3621  HA2 GLY   241      24.524  41.505  43.870  1.00  0.00           H
ATOM   3622  HA3 GLY   241      25.523  42.806  43.276  1.00  0.00           H
ATOM   3623  C   GLY   241      25.886  42.275  45.347  1.00  0.00           C
ATOM   3624  O   GLY   241      26.534  41.225  45.440  1.00  0.00           O
ATOM   3625  N   ASH   242      26.091  43.319  46.177  1.00  0.00           N
ATOM   3626  H   ASH   242      25.610  44.168  45.915  1.00  0.00           H
ATOM   3627  CA  ASH   242      27.032  43.303  47.353  1.00  0.00           C
ATOM   3628  HA  ASH   242      27.191  42.286  47.711  1.00  0.00           H
ATOM   3629  CB  ASH   242      28.488  43.924  46.898  1.00  0.00           C
ATOM   3630  HB2 ASH   242      28.776  43.502  45.935  1.00  0.00           H
ATOM   3631  HB3 ASH   242      28.266  44.967  46.675  1.00  0.00           H
ATOM   3632  CG  ASH   242      29.650  43.709  47.918  1.00  0.00           C
ATOM   3633  OD1 ASH   242      29.587  42.942  48.833  1.00  0.00           O
ATOM   3634  OD2 ASH   242      30.654  44.605  47.755  1.00  0.00           O
ATOM   3635  HD2 ASH   242      30.608  44.855  46.830  1.00  0.00           H
ATOM   3636  C   ASH   242      26.461  44.036  48.564  1.00  0.00           C
ATOM   3637  O   ASH   242      25.813  45.079  48.382  1.00  0.00           O
ATOM   3638  N   ASN   243      26.711  43.653  49.831  1.00  0.00           N
ATOM   3639  H   ASN   243      27.309  42.853  49.982  1.00  0.00           H
ATOM   3640  CA  ASN   243      26.464  44.427  51.039  1.00  0.00           C
ATOM   3641  HA  ASN   243      25.430  44.775  51.052  1.00  0.00           H
ATOM   3642  CB  ASN   243      26.754  43.482  52.322  1.00  0.00           C
ATOM   3643  HB2 ASN   243      26.531  43.958  53.277  1.00  0.00           H
ATOM   3644  HB3 ASN   243      26.279  42.506  52.233  1.00  0.00           H
ATOM   3645  CG  ASN   243      28.205  43.063  52.296  1.00  0.00           C
ATOM   3646  OD1 ASN   243      28.539  42.095  51.641  1.00  0.00           O
ATOM   3647  ND2 ASN   243      29.086  43.812  52.978  1.00  0.00           N
ATOM   3648 HD21 ASN   243      30.067  43.654  52.793  1.00  0.00           H
ATOM   3649 HD22 ASN   243      28.860  44.641  53.510  1.00  0.00           H
ATOM   3650  C   ASN   243      27.382  45.716  50.925  1.00  0.00           C
ATOM   3651  O   ASN   243      28.382  45.732  50.206  1.00  0.00           O
ATOM   3652  N   PRO   244      27.086  46.681  51.814  1.00  0.00           N
ATOM   3653  CD  PRO   244      27.842  47.864  52.106  1.00  0.00           C
ATOM   3654  HD2 PRO   244      28.173  48.273  51.152  1.00  0.00           H
ATOM   3655  HD3 PRO   244      28.745  47.655  52.681  1.00  0.00           H
ATOM   3656  CG  PRO   244      27.014  48.823  52.919  1.00  0.00           C
ATOM   3657  HG2 PRO   244      26.647  49.562  52.208  1.00  0.00           H
ATOM   3658  HG3 PRO   244      27.605  49.313  53.693  1.00  0.00           H
ATOM   3659  CB  PRO   244      25.889  47.938  53.534  1.00  0.00           C
ATOM   3660  HB2 PRO   244      24.931  48.445  53.650  1.00  0.00           H
ATOM   3661  HB3 PRO   244      26.265  47.584  54.493  1.00  0.00           H
ATOM   3662  CA  PRO   244      25.665  46.749  52.498  1.00  0.00           C
ATOM   3663  HA  PRO   244      25.347  45.812  52.955  1.00  0.00           H
ATOM   3664  C   PRO   244      24.682  47.118  51.408  1.00  0.00           C
ATOM   3665  O   PRO   244      25.050  47.728  50.412  1.00  0.00           O
ATOM   3666  N   ARG   245      23.449  46.705  51.425  1.00  0.00           N
ATOM   3667  H   ARG   245      23.036  46.267  52.236  1.00  0.00           H
ATOM   3668  CA  ARG   245      22.525  47.041  50.335  1.00  0.00           C
ATOM   3669  HA  ARG   245      22.956  47.770  49.648  1.00  0.00           H
ATOM   3670  CB  ARG   245      22.365  45.716  49.548  1.00  0.00           C
ATOM   3671  HB2 ARG   245      21.645  45.962  48.769  1.00  0.00           H
ATOM   3672  HB3 ARG   245      23.340  45.481  49.119  1.00  0.00           H
ATOM   3673  CG  ARG   245      21.751  44.549  50.311  1.00  0.00           C
ATOM   3674  HG2 ARG   245      22.515  44.145  50.976  1.00  0.00           H
ATOM   3675  HG3 ARG   245      20.919  44.917  50.909  1.00  0.00           H
ATOM   3676  CD  ARG   245      21.312  43.374  49.492  1.00  0.00           C
ATOM   3677  HD2 ARG   245      21.022  43.693  48.491  1.00  0.00           H
ATOM   3678  HD3 ARG   245      22.149  42.716  49.259  1.00  0.00           H
ATOM   3679  NE  ARG   245      20.107  42.700  50.016  1.00  0.00           N
ATOM   3680  HE  ARG   245      19.254  43.088  49.638  1.00  0.00           H
ATOM   3681  CZ  ARG   245      20.015  41.680  50.824  1.00  0.00           C
ATOM   3682  NH1 ARG   245      18.909  41.091  51.286  1.00  0.00           N
ATOM   3683 HH11 ARG   245      18.050  41.301  50.800  1.00  0.00           H
ATOM   3684 HH12 ARG   245      19.113  40.164  51.630  1.00  0.00           H
ATOM   3685  NH2 ARG   245      21.093  41.083  51.204  1.00  0.00           N
ATOM   3686 HH21 ARG   245      21.962  41.534  50.957  1.00  0.00           H
ATOM   3687 HH22 ARG   245      21.073  40.372  51.920  1.00  0.00           H
ATOM   3688  C   ARG   245      21.302  47.582  51.016  1.00  0.00           C
ATOM   3689  O   ARG   245      21.113  47.441  52.241  1.00  0.00           O
ATOM   3690  N   PRO   246      20.398  48.175  50.164  1.00  0.00           N
ATOM   3691  CD  PRO   246      20.671  48.746  48.792  1.00  0.00           C
ATOM   3692  HD2 PRO   246      20.466  48.030  47.997  1.00  0.00           H
ATOM   3693  HD3 PRO   246      21.698  49.109  48.835  1.00  0.00           H
ATOM   3694  CG  PRO   246      19.645  49.891  48.649  1.00  0.00           C
ATOM   3695  HG2 PRO   246      19.321  50.016  47.616  1.00  0.00           H
ATOM   3696  HG3 PRO   246      20.123  50.809  48.992  1.00  0.00           H
ATOM   3697  CB  PRO   246      18.482  49.502  49.564  1.00  0.00           C
ATOM   3698  HB2 PRO   246      17.715  49.118  48.892  1.00  0.00           H
ATOM   3699  HB3 PRO   246      18.095  50.359  50.116  1.00  0.00           H
ATOM   3700  CA  PRO   246      18.947  48.389  50.546  1.00  0.00           C
ATOM   3701  HA  PRO   246      19.012  48.761  51.569  1.00  0.00           H
ATOM   3702  C   PRO   246      18.174  47.057  50.405  1.00  0.00           C
ATOM   3703  O   PRO   246      18.626  46.114  49.757  1.00  0.00           O
ATOM   3704  N   ASN   247      17.004  47.059  50.993  1.00  0.00           N
ATOM   3705  H   ASN   247      16.959  47.773  51.707  1.00  0.00           H
ATOM   3706  CA  ASN   247      16.140  45.937  50.931  1.00  0.00           C
ATOM   3707  HA  ASN   247      16.683  45.024  51.171  1.00  0.00           H
ATOM   3708  CB  ASN   247      14.922  46.117  51.864  1.00  0.00           C
ATOM   3709  HB2 ASN   247      14.292  46.991  51.697  1.00  0.00           H
ATOM   3710  HB3 ASN   247      14.221  45.298  51.694  1.00  0.00           H
ATOM   3711  CG  ASN   247      15.230  45.980  53.340  1.00  0.00           C
ATOM   3712  OD1 ASN   247      16.168  46.571  53.858  1.00  0.00           O
ATOM   3713  ND2 ASN   247      14.572  45.120  53.997  1.00  0.00           N
ATOM   3714 HD21 ASN   247      14.741  45.195  54.990  1.00  0.00           H
ATOM   3715 HD22 ASN   247      13.862  44.514  53.611  1.00  0.00           H
ATOM   3716  C   ASN   247      15.644  45.771  49.506  1.00  0.00           C
ATOM   3717  O   ASN   247      15.363  46.771  48.774  1.00  0.00           O
ATOM   3718  N   ASP   248      15.495  44.479  49.109  1.00  0.00           N
ATOM   3719  H   ASP   248      15.659  43.777  49.817  1.00  0.00           H
ATOM   3720  CA  ASP   248      15.549  44.106  47.687  1.00  0.00           C
ATOM   3721  HA  ASP   248      16.343  44.647  47.172  1.00  0.00           H
ATOM   3722  CB  ASP   248      15.802  42.580  47.617  1.00  0.00           C
ATOM   3723  HB2 ASP   248      15.038  42.031  48.167  1.00  0.00           H
ATOM   3724  HB3 ASP   248      15.789  42.222  46.588  1.00  0.00           H
ATOM   3725  CG  ASP   248      17.183  42.248  48.178  1.00  0.00           C
ATOM   3726  OD1 ASP   248      18.238  42.872  47.769  1.00  0.00           O
ATOM   3727  OD2 ASP   248      17.255  41.331  49.043  1.00  0.00           O
ATOM   3728  C   ASP   248      14.237  44.471  47.005  1.00  0.00           C
ATOM   3729  O   ASP   248      13.106  44.290  47.537  1.00  0.00           O
ATOM   3730  N   GLY   249      14.277  45.061  45.824  1.00  0.00           N
ATOM   3731  H   GLY   249      15.204  45.253  45.474  1.00  0.00           H
ATOM   3732  CA  GLY   249      13.128  45.492  44.952  1.00  0.00           C
ATOM   3733  HA2 GLY   249      12.904  44.599  44.369  1.00  0.00           H
ATOM   3734  HA3 GLY   249      12.320  45.715  45.647  1.00  0.00           H
ATOM   3735  C   GLY   249      13.368  46.701  44.136  1.00  0.00           C
ATOM   3736  O   GLY   249      13.216  46.612  42.970  1.00  0.00           O
ATOM   3737  N   THR   250      13.801  47.870  44.629  1.00  0.00           N
ATOM   3738  H   THR   250      13.835  48.022  45.627  1.00  0.00           H
ATOM   3739  CA  THR   250      13.910  49.192  43.944  1.00  0.00           C
ATOM   3740  HA  THR   250      13.049  49.177  43.275  1.00  0.00           H
ATOM   3741  CB  THR   250      13.940  50.230  45.108  1.00  0.00           C
ATOM   3742  HB  THR   250      14.067  51.191  44.610  1.00  0.00           H
ATOM   3743  CG2 THR   250      12.624  50.314  45.950  1.00  0.00           C
ATOM   3744 HG21 THR   250      12.747  49.738  46.868  1.00  0.00           H
ATOM   3745 HG22 THR   250      12.415  51.319  46.316  1.00  0.00           H
ATOM   3746 HG23 THR   250      11.792  49.938  45.356  1.00  0.00           H
ATOM   3747  OG1 THR   250      15.078  49.987  45.940  1.00  0.00           O
ATOM   3748  HG1 THR   250      15.734  49.966  45.240  1.00  0.00           H
ATOM   3749  C   THR   250      15.209  49.189  43.186  1.00  0.00           C
ATOM   3750  O   THR   250      16.086  50.086  43.434  1.00  0.00           O
ATOM   3751  N   GLY   251      15.375  48.292  42.208  1.00  0.00           N
ATOM   3752  H   GLY   251      14.640  47.599  42.224  1.00  0.00           H
ATOM   3753  CA  GLY   251      16.537  48.248  41.283  1.00  0.00           C
ATOM   3754  HA2 GLY   251      17.459  48.196  41.864  1.00  0.00           H
ATOM   3755  HA3 GLY   251      16.469  47.266  40.815  1.00  0.00           H
ATOM   3756  C   GLY   251      16.549  49.346  40.128  1.00  0.00           C
ATOM   3757  O   GLY   251      15.682  50.142  40.083  1.00  0.00           O
ATOM   3758  N   SER   252      17.404  49.135  39.196  1.00  0.00           N
ATOM   3759  H   SER   252      18.120  48.428  39.283  1.00  0.00           H
ATOM   3760  CA  SER   252      17.623  50.005  38.029  1.00  0.00           C
ATOM   3761  HA  SER   252      16.637  49.982  37.567  1.00  0.00           H
ATOM   3762  CB  SER   252      17.971  51.456  38.311  1.00  0.00           C
ATOM   3763  HB2 SER   252      17.853  51.675  39.372  1.00  0.00           H
ATOM   3764  HB3 SER   252      19.016  51.708  38.134  1.00  0.00           H
ATOM   3765  OG  SER   252      17.156  52.158  37.414  1.00  0.00           O
ATOM   3766  HG  SER   252      17.587  52.989  37.204  1.00  0.00           H
ATOM   3767  C   SER   252      18.775  49.458  37.178  1.00  0.00           C
ATOM   3768  O   SER   252      19.747  48.863  37.666  1.00  0.00           O
ATOM   3769  N   CYX   253      18.738  49.715  35.798  1.00  0.00           N
ATOM   3770  H   CYX   253      17.886  50.043  35.365  1.00  0.00           H
ATOM   3771  CA  CYX   253      19.973  49.704  34.991  1.00  0.00           C
ATOM   3772  HA  CYX   253      20.479  48.747  35.122  1.00  0.00           H
ATOM   3773  CB  CYX   253      19.594  49.757  33.499  1.00  0.00           C
ATOM   3774  HB2 CYX   253      18.891  50.557  33.266  1.00  0.00           H
ATOM   3775  HB3 CYX   253      20.524  49.867  32.939  1.00  0.00           H
ATOM   3776  SG  CYX   253      18.569  48.305  32.888  1.00  0.00           S
ATOM   3777  C   CYX   253      20.994  50.819  35.412  1.00  0.00           C
ATOM   3778  O   CYX   253      20.564  51.794  35.892  1.00  0.00           O
ATOM   3779  N   GLY   254      22.282  50.693  34.988  1.00  0.00           N
ATOM   3780  H   GLY   254      22.507  49.852  34.477  1.00  0.00           H
ATOM   3781  CA  GLY   254      23.333  51.529  35.532  1.00  0.00           C
ATOM   3782  HA2 GLY   254      24.245  51.304  34.981  1.00  0.00           H
ATOM   3783  HA3 GLY   254      23.143  52.594  35.395  1.00  0.00           H
ATOM   3784  C   GLY   254      23.708  51.313  36.966  1.00  0.00           C
ATOM   3785  O   GLY   254      22.930  50.676  37.637  1.00  0.00           O
ATOM   3786  N   PRO   255      24.873  51.825  37.404  1.00  0.00           N
ATOM   3787  CD  PRO   255      25.891  52.481  36.612  1.00  0.00           C
ATOM   3788  HD2 PRO   255      25.488  53.090  35.803  1.00  0.00           H
ATOM   3789  HD3 PRO   255      26.564  51.723  36.209  1.00  0.00           H
ATOM   3790  CG  PRO   255      26.653  53.290  37.632  1.00  0.00           C
ATOM   3791  HG2 PRO   255      26.102  54.198  37.877  1.00  0.00           H
ATOM   3792  HG3 PRO   255      27.621  53.602  37.238  1.00  0.00           H
ATOM   3793  CB  PRO   255      26.714  52.349  38.857  1.00  0.00           C
ATOM   3794  HB2 PRO   255      26.907  52.850  39.805  1.00  0.00           H
ATOM   3795  HB3 PRO   255      27.452  51.548  38.897  1.00  0.00           H
ATOM   3796  CA  PRO   255      25.321  51.758  38.793  1.00  0.00           C
ATOM   3797  HA  PRO   255      25.462  50.710  39.057  1.00  0.00           H
ATOM   3798  C   PRO   255      24.363  52.352  39.789  1.00  0.00           C
ATOM   3799  O   PRO   255      23.975  53.572  39.649  1.00  0.00           O
ATOM   3800  N   VAL   256      23.951  51.537  40.768  1.00  0.00           N
ATOM   3801  H   VAL   256      23.961  50.539  40.611  1.00  0.00           H
ATOM   3802  CA  VAL   256      23.053  52.029  41.788  1.00  0.00           C
ATOM   3803  HA  VAL   256      22.272  52.680  41.397  1.00  0.00           H
ATOM   3804  CB  VAL   256      22.132  50.869  42.303  1.00  0.00           C
ATOM   3805  HB  VAL   256      22.840  50.148  42.715  1.00  0.00           H
ATOM   3806  CG1 VAL   256      21.278  51.250  43.512  1.00  0.00           C
ATOM   3807 HG11 VAL   256      20.753  50.351  43.834  1.00  0.00           H
ATOM   3808 HG12 VAL   256      21.927  51.665  44.284  1.00  0.00           H
ATOM   3809 HG13 VAL   256      20.584  51.914  42.997  1.00  0.00           H
ATOM   3810  CG2 VAL   256      21.251  50.255  41.281  1.00  0.00           C
ATOM   3811 HG21 VAL   256      20.340  50.806  41.049  1.00  0.00           H
ATOM   3812 HG22 VAL   256      21.820  49.914  40.416  1.00  0.00           H
ATOM   3813 HG23 VAL   256      20.863  49.332  41.712  1.00  0.00           H
ATOM   3814  C   VAL   256      23.742  52.707  42.972  1.00  0.00           C
ATOM   3815  O   VAL   256      24.621  52.176  43.637  1.00  0.00           O
ATOM   3816  N   SER   257      23.406  53.925  43.163  1.00  0.00           N
ATOM   3817  H   SER   257      22.626  54.289  42.634  1.00  0.00           H
ATOM   3818  CA  SER   257      23.908  54.903  44.118  1.00  0.00           C
ATOM   3819  HA  SER   257      24.972  54.668  44.143  1.00  0.00           H
ATOM   3820  CB  SER   257      23.683  56.339  43.747  1.00  0.00           C
ATOM   3821  HB2 SER   257      22.705  56.626  44.136  1.00  0.00           H
ATOM   3822  HB3 SER   257      24.522  56.717  44.330  1.00  0.00           H
ATOM   3823  OG  SER   257      23.626  56.499  42.387  1.00  0.00           O
ATOM   3824  HG  SER   257      24.440  56.147  42.020  1.00  0.00           H
ATOM   3825  C   SER   257      23.479  54.633  45.536  1.00  0.00           C
ATOM   3826  O   SER   257      24.258  54.894  46.472  1.00  0.00           O
ATOM   3827  N   SER   258      22.342  54.031  45.741  1.00  0.00           N
ATOM   3828  H   SER   258      21.879  53.679  44.915  1.00  0.00           H
ATOM   3829  CA  SER   258      21.917  53.601  47.101  1.00  0.00           C
ATOM   3830  HA  SER   258      22.086  54.474  47.730  1.00  0.00           H
ATOM   3831  CB  SER   258      20.400  53.165  46.970  1.00  0.00           C
ATOM   3832  HB2 SER   258      20.414  52.422  46.172  1.00  0.00           H
ATOM   3833  HB3 SER   258      20.047  52.654  47.866  1.00  0.00           H
ATOM   3834  OG  SER   258      19.627  54.323  46.664  1.00  0.00           O
ATOM   3835  HG  SER   258      19.330  54.789  47.449  1.00  0.00           H
ATOM   3836  C   SER   258      22.873  52.523  47.600  1.00  0.00           C
ATOM   3837  O   SER   258      22.992  51.403  47.020  1.00  0.00           O
ATOM   3838  N   ASN   259      23.541  52.774  48.700  1.00  0.00           N
ATOM   3839  H   ASN   259      23.260  53.493  49.351  1.00  0.00           H
ATOM   3840  CA  ASN   259      24.757  52.020  49.052  1.00  0.00           C
ATOM   3841  HA  ASN   259      25.268  52.542  49.861  1.00  0.00           H
ATOM   3842  CB  ASN   259      24.400  50.709  49.811  1.00  0.00           C
ATOM   3843  HB2 ASN   259      23.853  50.103  49.089  1.00  0.00           H
ATOM   3844  HB3 ASN   259      25.375  50.295  50.070  1.00  0.00           H
ATOM   3845  CG  ASN   259      23.474  50.837  51.008  1.00  0.00           C
ATOM   3846  OD1 ASN   259      22.288  50.699  51.095  1.00  0.00           O
ATOM   3847  ND2 ASN   259      24.085  51.198  52.110  1.00  0.00           N
ATOM   3848 HD21 ASN   259      23.536  51.466  52.913  1.00  0.00           H
ATOM   3849 HD22 ASN   259      25.072  51.412  52.121  1.00  0.00           H
ATOM   3850  C   ASN   259      25.906  51.765  47.946  1.00  0.00           C
ATOM   3851  O   ASN   259      26.524  50.702  47.868  1.00  0.00           O
ATOM   3852  N   GLY   260      26.104  52.798  47.123  1.00  0.00           N
ATOM   3853  H   GLY   260      25.580  53.661  47.084  1.00  0.00           H
ATOM   3854  CA  GLY   260      27.048  52.773  46.020  1.00  0.00           C
ATOM   3855  HA2 GLY   260      26.709  51.952  45.389  1.00  0.00           H
ATOM   3856  HA3 GLY   260      27.011  53.713  45.472  1.00  0.00           H
ATOM   3857  C   GLY   260      28.498  52.557  46.431  1.00  0.00           C
ATOM   3858  O   GLY   260      28.856  51.463  46.846  1.00  0.00           O
ATOM   3859  N   ALA   261      29.339  53.631  46.278  1.00  0.00           N
ATOM   3860  H   ALA   261      29.034  54.340  45.629  1.00  0.00           H
ATOM   3861  CA  ALA   261      30.699  53.797  46.875  1.00  0.00           C
ATOM   3862  HA  ALA   261      31.258  54.608  46.408  1.00  0.00           H
ATOM   3863  CB  ALA   261      30.497  54.076  48.412  1.00  0.00           C
ATOM   3864  HB1 ALA   261      29.855  53.290  48.810  1.00  0.00           H
ATOM   3865  HB2 ALA   261      31.419  54.226  48.971  1.00  0.00           H
ATOM   3866  HB3 ALA   261      29.943  55.013  48.472  1.00  0.00           H
ATOM   3867  C   ALA   261      31.608  52.519  46.603  1.00  0.00           C
ATOM   3868  O   ALA   261      31.601  51.949  45.489  1.00  0.00           O
ATOM   3869  N   TYR   262      32.368  52.198  47.628  1.00  0.00           N
ATOM   3870  H   TYR   262      32.223  52.683  48.502  1.00  0.00           H
ATOM   3871  CA  TYR   262      33.337  51.046  47.596  1.00  0.00           C
ATOM   3872  HA  TYR   262      33.892  51.182  46.668  1.00  0.00           H
ATOM   3873  CB  TYR   262      34.176  51.114  48.858  1.00  0.00           C
ATOM   3874  HB2 TYR   262      33.611  50.538  49.591  1.00  0.00           H
ATOM   3875  HB3 TYR   262      35.174  50.684  48.760  1.00  0.00           H
ATOM   3876  CG  TYR   262      34.401  52.499  49.465  1.00  0.00           C
ATOM   3877  CD1 TYR   262      34.287  52.655  50.799  1.00  0.00           C
ATOM   3878  HD1 TYR   262      34.092  51.773  51.389  1.00  0.00           H
ATOM   3879  CE1 TYR   262      34.495  53.923  51.428  1.00  0.00           C
ATOM   3880  HE1 TYR   262      34.451  53.926  52.508  1.00  0.00           H
ATOM   3881  CZ  TYR   262      34.883  55.069  50.638  1.00  0.00           C
ATOM   3882  OH  TYR   262      35.200  56.235  51.260  1.00  0.00           O
ATOM   3883  HH  TYR   262      35.130  56.182  52.216  1.00  0.00           H
ATOM   3884  CE2 TYR   262      35.096  54.880  49.255  1.00  0.00           C
ATOM   3885  HE2 TYR   262      35.587  55.688  48.732  1.00  0.00           H
ATOM   3886  CD2 TYR   262      34.873  53.621  48.712  1.00  0.00           C
ATOM   3887  HD2 TYR   262      35.108  53.475  47.668  1.00  0.00           H
ATOM   3888  C   TYR   262      32.596  49.739  47.413  1.00  0.00           C
ATOM   3889  O   TYR   262      31.393  49.690  47.328  1.00  0.00           O
ATOM   3890  N   GLY   263      33.345  48.644  47.248  1.00  0.00           N
ATOM   3891  H   GLY   263      34.340  48.737  47.397  1.00  0.00           H
ATOM   3892  CA  GLY   263      32.897  47.264  46.926  1.00  0.00           C
ATOM   3893  HA2 GLY   263      31.966  47.125  47.475  1.00  0.00           H
ATOM   3894  HA3 GLY   263      32.768  47.261  45.843  1.00  0.00           H
ATOM   3895  C   GLY   263      33.893  46.216  47.299  1.00  0.00           C
ATOM   3896  O   GLY   263      34.935  46.572  47.854  1.00  0.00           O
ATOM   3897  N   VAL   264      33.505  44.994  46.933  1.00  0.00           N
ATOM   3898  H   VAL   264      32.623  44.861  46.460  1.00  0.00           H
ATOM   3899  CA  VAL   264      34.251  43.747  47.108  1.00  0.00           C
ATOM   3900  HA  VAL   264      35.324  43.925  47.051  1.00  0.00           H
ATOM   3901  CB  VAL   264      33.789  43.036  48.436  1.00  0.00           C
ATOM   3902  HB  VAL   264      32.867  43.460  48.833  1.00  0.00           H
ATOM   3903  CG1 VAL   264      33.376  41.574  48.456  1.00  0.00           C
ATOM   3904 HG11 VAL   264      34.150  40.874  48.140  1.00  0.00           H
ATOM   3905 HG12 VAL   264      32.977  41.338  49.443  1.00  0.00           H
ATOM   3906 HG13 VAL   264      32.519  41.513  47.785  1.00  0.00           H
ATOM   3907  CG2 VAL   264      34.879  43.238  49.420  1.00  0.00           C
ATOM   3908 HG21 VAL   264      35.164  44.276  49.601  1.00  0.00           H
ATOM   3909 HG22 VAL   264      34.578  42.827  50.384  1.00  0.00           H
ATOM   3910 HG23 VAL   264      35.725  42.654  49.058  1.00  0.00           H
ATOM   3911  C   VAL   264      34.080  42.885  45.833  1.00  0.00           C
ATOM   3912  O   VAL   264      33.216  43.124  45.078  1.00  0.00           O
ATOM   3913  N   LYS   265      34.826  41.752  45.782  1.00  0.00           N
ATOM   3914  H   LYS   265      35.550  41.663  46.480  1.00  0.00           H
ATOM   3915  CA  LYS   265      34.667  40.725  44.664  1.00  0.00           C
ATOM   3916  HA  LYS   265      34.759  41.240  43.708  1.00  0.00           H
ATOM   3917  CB  LYS   265      35.789  39.641  44.749  1.00  0.00           C
ATOM   3918  HB2 LYS   265      36.740  40.154  44.893  1.00  0.00           H
ATOM   3919  HB3 LYS   265      35.675  39.046  45.655  1.00  0.00           H
ATOM   3920  CG  LYS   265      35.988  38.869  43.420  1.00  0.00           C
ATOM   3921  HG2 LYS   265      35.102  38.278  43.192  1.00  0.00           H
ATOM   3922  HG3 LYS   265      36.181  39.510  42.559  1.00  0.00           H
ATOM   3923  CD  LYS   265      37.272  38.032  43.571  1.00  0.00           C
ATOM   3924  HD2 LYS   265      38.108  38.727  43.652  1.00  0.00           H
ATOM   3925  HD3 LYS   265      37.207  37.543  44.543  1.00  0.00           H
ATOM   3926  CE  LYS   265      37.381  37.019  42.504  1.00  0.00           C
ATOM   3927  HE2 LYS   265      38.318  36.519  42.754  1.00  0.00           H
ATOM   3928  HE3 LYS   265      36.561  36.302  42.541  1.00  0.00           H
ATOM   3929  NZ  LYS   265      37.428  37.444  41.143  1.00  0.00           N
ATOM   3930  HZ1 LYS   265      36.793  38.210  40.971  1.00  0.00           H
ATOM   3931  HZ2 LYS   265      38.353  37.811  40.967  1.00  0.00           H
ATOM   3932  HZ3 LYS   265      37.162  36.714  40.498  1.00  0.00           H
ATOM   3933  C   LYS   265      33.252  40.171  44.673  1.00  0.00           C
ATOM   3934  O   LYS   265      32.561  40.151  45.680  1.00  0.00           O
ATOM   3935  N   GLY   266      32.852  39.761  43.488  1.00  0.00           N
ATOM   3936  H   GLY   266      33.477  39.807  42.695  1.00  0.00           H
ATOM   3937  CA  GLY   266      31.573  38.945  43.415  1.00  0.00           C
ATOM   3938  HA2 GLY   266      31.593  38.077  44.074  1.00  0.00           H
ATOM   3939  HA3 GLY   266      30.733  39.555  43.748  1.00  0.00           H
ATOM   3940  C   GLY   266      31.314  38.347  42.012  1.00  0.00           C
ATOM   3941  O   GLY   266      32.206  38.407  41.189  1.00  0.00           O
ATOM   3942  N   PHE   267      30.136  37.731  41.751  1.00  0.00           N
ATOM   3943  H   PHE   267      29.409  37.662  42.449  1.00  0.00           H
ATOM   3944  CA  PHE   267      29.864  37.039  40.489  1.00  0.00           C
ATOM   3945  HA  PHE   267      30.382  37.603  39.715  1.00  0.00           H
ATOM   3946  CB  PHE   267      30.581  35.711  40.577  1.00  0.00           C
ATOM   3947  HB2 PHE   267      30.530  35.283  39.575  1.00  0.00           H
ATOM   3948  HB3 PHE   267      31.659  35.732  40.741  1.00  0.00           H
ATOM   3949  CG  PHE   267      30.013  34.720  41.517  1.00  0.00           C
ATOM   3950  CD1 PHE   267      30.567  34.315  42.781  1.00  0.00           C
ATOM   3951  HD1 PHE   267      31.477  34.781  43.129  1.00  0.00           H
ATOM   3952  CE1 PHE   267      29.924  33.307  43.537  1.00  0.00           C
ATOM   3953  HE1 PHE   267      30.452  32.928  44.400  1.00  0.00           H
ATOM   3954  CZ  PHE   267      28.753  32.774  43.091  1.00  0.00           C
ATOM   3955  HZ  PHE   267      28.163  32.022  43.594  1.00  0.00           H
ATOM   3956  CE2 PHE   267      28.249  33.093  41.827  1.00  0.00           C
ATOM   3957  HE2 PHE   267      27.269  32.807  41.471  1.00  0.00           H
ATOM   3958  CD2 PHE   267      28.881  34.082  41.034  1.00  0.00           C
ATOM   3959  HD2 PHE   267      28.601  34.382  40.036  1.00  0.00           H
ATOM   3960  C   PHE   267      28.384  36.912  40.052  1.00  0.00           C
ATOM   3961  O   PHE   267      27.586  37.099  40.858  1.00  0.00           O
ATOM   3962  N   SER   268      28.102  36.535  38.781  1.00  0.00           N
ATOM   3963  H   SER   268      28.823  36.228  38.144  1.00  0.00           H
ATOM   3964  CA  SER   268      26.733  36.296  38.307  1.00  0.00           C
ATOM   3965  HA  SER   268      26.188  35.737  39.068  1.00  0.00           H
ATOM   3966  CB  SER   268      25.936  37.525  37.890  1.00  0.00           C
ATOM   3967  HB2 SER   268      26.213  37.867  36.892  1.00  0.00           H
ATOM   3968  HB3 SER   268      24.899  37.239  37.707  1.00  0.00           H
ATOM   3969  OG  SER   268      26.082  38.588  38.797  1.00  0.00           O
ATOM   3970  HG  SER   268      26.370  38.259  39.653  1.00  0.00           H
ATOM   3971  C   SER   268      26.817  35.475  37.079  1.00  0.00           C
ATOM   3972  O   SER   268      27.644  35.812  36.251  1.00  0.00           O
ATOM   3973  N   PHE   269      25.946  34.462  36.892  1.00  0.00           N
ATOM   3974  H   PHE   269      25.139  34.565  37.490  1.00  0.00           H
ATOM   3975  CA  PHE   269      25.805  33.679  35.584  1.00  0.00           C
ATOM   3976  HA  PHE   269      26.533  33.978  34.830  1.00  0.00           H
ATOM   3977  CB  PHE   269      25.721  32.160  35.913  1.00  0.00           C
ATOM   3978  HB2 PHE   269      25.094  32.092  36.804  1.00  0.00           H
ATOM   3979  HB3 PHE   269      25.268  31.723  35.023  1.00  0.00           H
ATOM   3980  CG  PHE   269      27.071  31.518  36.161  1.00  0.00           C
ATOM   3981  CD1 PHE   269      27.610  31.492  37.501  1.00  0.00           C
ATOM   3982  HD1 PHE   269      27.020  31.844  38.335  1.00  0.00           H
ATOM   3983  CE1 PHE   269      28.712  30.676  37.656  1.00  0.00           C
ATOM   3984  HE1 PHE   269      29.062  30.459  38.655  1.00  0.00           H
ATOM   3985  CZ  PHE   269      29.525  30.223  36.525  1.00  0.00           C
ATOM   3986  HZ  PHE   269      30.500  29.795  36.699  1.00  0.00           H
ATOM   3987  CE2 PHE   269      29.084  30.467  35.262  1.00  0.00           C
ATOM   3988  HE2 PHE   269      29.681  30.133  34.427  1.00  0.00           H
ATOM   3989  CD2 PHE   269      27.844  31.117  35.057  1.00  0.00           C
ATOM   3990  HD2 PHE   269      27.523  31.370  34.057  1.00  0.00           H
ATOM   3991  C   PHE   269      24.435  34.087  34.922  1.00  0.00           C
ATOM   3992  O   PHE   269      23.442  34.296  35.619  1.00  0.00           O
ATOM   3993  N   LYS   270      24.385  34.174  33.605  1.00  0.00           N
ATOM   3994  H   LYS   270      25.194  34.016  33.022  1.00  0.00           H
ATOM   3995  CA  LYS   270      23.103  34.306  32.876  1.00  0.00           C
ATOM   3996  HA  LYS   270      22.382  34.269  33.692  1.00  0.00           H
ATOM   3997  CB  LYS   270      22.988  35.721  32.250  1.00  0.00           C
ATOM   3998  HB2 LYS   270      21.934  35.947  32.084  1.00  0.00           H
ATOM   3999  HB3 LYS   270      23.430  36.445  32.935  1.00  0.00           H
ATOM   4000  CG  LYS   270      23.754  35.908  30.955  1.00  0.00           C
ATOM   4001  HG2 LYS   270      24.824  35.964  31.156  1.00  0.00           H
ATOM   4002  HG3 LYS   270      23.657  35.049  30.291  1.00  0.00           H
ATOM   4003  CD  LYS   270      23.500  37.281  30.252  1.00  0.00           C
ATOM   4004  HD2 LYS   270      22.515  37.216  29.789  1.00  0.00           H
ATOM   4005  HD3 LYS   270      23.608  38.069  30.998  1.00  0.00           H
ATOM   4006  CE  LYS   270      24.594  37.551  29.198  1.00  0.00           C
ATOM   4007  HE2 LYS   270      25.558  37.414  29.687  1.00  0.00           H
ATOM   4008  HE3 LYS   270      24.571  36.794  28.414  1.00  0.00           H
ATOM   4009  NZ  LYS   270      24.455  38.900  28.480  1.00  0.00           N
ATOM   4010  HZ1 LYS   270      24.953  38.916  27.601  1.00  0.00           H
ATOM   4011  HZ2 LYS   270      23.494  38.955  28.173  1.00  0.00           H
ATOM   4012  HZ3 LYS   270      24.528  39.766  28.995  1.00  0.00           H
ATOM   4013  C   LYS   270      22.552  33.193  31.979  1.00  0.00           C
ATOM   4014  O   LYS   270      23.245  32.233  31.646  1.00  0.00           O
ATOM   4015  N   TYR   271      21.240  33.245  31.642  1.00  0.00           N
ATOM   4016  H   TYR   271      20.728  34.023  32.032  1.00  0.00           H
ATOM   4017  CA  TYR   271      20.359  32.375  30.888  1.00  0.00           C
ATOM   4018  HA  TYR   271      20.936  31.993  30.044  1.00  0.00           H
ATOM   4019  CB  TYR   271      19.936  31.160  31.708  1.00  0.00           C
ATOM   4020  HB2 TYR   271      19.416  31.574  32.574  1.00  0.00           H
ATOM   4021  HB3 TYR   271      19.131  30.694  31.140  1.00  0.00           H
ATOM   4022  CG  TYR   271      21.037  30.179  32.104  1.00  0.00           C
ATOM   4023  CD1 TYR   271      21.564  30.207  33.425  1.00  0.00           C
ATOM   4024  HD1 TYR   271      21.402  31.008  34.131  1.00  0.00           H
ATOM   4025  CE1 TYR   271      22.440  29.199  33.805  1.00  0.00           C
ATOM   4026  HE1 TYR   271      22.947  29.153  34.758  1.00  0.00           H
ATOM   4027  CZ  TYR   271      22.715  28.144  32.888  1.00  0.00           C
ATOM   4028  OH  TYR   271      23.414  27.161  33.387  1.00  0.00           O
ATOM   4029  HH  TYR   271      23.164  26.329  32.980  1.00  0.00           H
ATOM   4030  CE2 TYR   271      22.214  28.103  31.607  1.00  0.00           C
ATOM   4031  HE2 TYR   271      22.418  27.343  30.866  1.00  0.00           H
ATOM   4032  CD2 TYR   271      21.351  29.125  31.285  1.00  0.00           C
ATOM   4033  HD2 TYR   271      21.002  29.073  30.265  1.00  0.00           H
ATOM   4034  C   TYR   271      19.199  33.197  30.276  1.00  0.00           C
ATOM   4035  O   TYR   271      18.484  33.855  31.011  1.00  0.00           O
ATOM   4036  N   GLY   272      19.126  33.342  28.937  1.00  0.00           N
ATOM   4037  H   GLY   272      19.647  32.691  28.366  1.00  0.00           H
ATOM   4038  CA  GLY   272      18.547  34.627  28.369  1.00  0.00           C
ATOM   4039  HA2 GLY   272      18.693  34.704  27.291  1.00  0.00           H
ATOM   4040  HA3 GLY   272      17.474  34.672  28.560  1.00  0.00           H
ATOM   4041  C   GLY   272      19.091  35.926  28.965  1.00  0.00           C
ATOM   4042  O   GLY   272      20.240  35.920  29.299  1.00  0.00           O
ATOM   4043  N   ASN   273      18.319  36.940  29.147  1.00  0.00           N
ATOM   4044  H   ASN   273      17.359  36.929  28.833  1.00  0.00           H
ATOM   4045  CA  ASN   273      18.599  37.980  30.085  1.00  0.00           C
ATOM   4046  HA  ASN   273      19.660  38.201  29.969  1.00  0.00           H
ATOM   4047  CB  ASN   273      17.852  39.175  29.662  1.00  0.00           C
ATOM   4048  HB2 ASN   273      16.804  38.893  29.761  1.00  0.00           H
ATOM   4049  HB3 ASN   273      18.064  40.032  30.300  1.00  0.00           H
ATOM   4050  CG  ASN   273      18.257  39.604  28.214  1.00  0.00           C
ATOM   4051  OD1 ASN   273      19.331  39.216  27.779  1.00  0.00           O
ATOM   4052  ND2 ASN   273      17.450  40.419  27.560  1.00  0.00           N
ATOM   4053 HD21 ASN   273      17.827  40.915  26.765  1.00  0.00           H
ATOM   4054 HD22 ASN   273      16.552  40.558  28.002  1.00  0.00           H
ATOM   4055  C   ASN   273      18.260  37.618  31.607  1.00  0.00           C
ATOM   4056  O   ASN   273      18.390  38.498  32.468  1.00  0.00           O
ATOM   4057  N   GLY   274      18.017  36.345  31.924  1.00  0.00           N
ATOM   4058  H   GLY   274      18.071  35.630  31.212  1.00  0.00           H
ATOM   4059  CA  GLY   274      17.850  35.948  33.287  1.00  0.00           C
ATOM   4060  HA2 GLY   274      17.280  36.745  33.766  1.00  0.00           H
ATOM   4061  HA3 GLY   274      17.322  34.994  33.320  1.00  0.00           H
ATOM   4062  C   GLY   274      19.184  35.704  33.969  1.00  0.00           C
ATOM   4063  O   GLY   274      20.101  35.090  33.366  1.00  0.00           O
ATOM   4064  N   VAL   275      19.303  36.110  35.222  1.00  0.00           N
ATOM   4065  H   VAL   275      18.463  36.520  35.606  1.00  0.00           H
ATOM   4066  CA  VAL   275      20.558  35.944  35.964  1.00  0.00           C
ATOM   4067  HA  VAL   275      21.288  35.417  35.351  1.00  0.00           H
ATOM   4068  CB  VAL   275      21.141  37.281  36.373  1.00  0.00           C
ATOM   4069  HB  VAL   275      20.814  37.546  37.379  1.00  0.00           H
ATOM   4070  CG1 VAL   275      22.660  37.274  36.287  1.00  0.00           C
ATOM   4071 HG11 VAL   275      23.050  36.451  36.885  1.00  0.00           H
ATOM   4072 HG12 VAL   275      22.977  37.294  35.244  1.00  0.00           H
ATOM   4073 HG13 VAL   275      23.030  38.181  36.762  1.00  0.00           H
ATOM   4074  CG2 VAL   275      20.743  38.463  35.457  1.00  0.00           C
ATOM   4075 HG21 VAL   275      20.909  38.147  34.426  1.00  0.00           H
ATOM   4076 HG22 VAL   275      19.671  38.628  35.563  1.00  0.00           H
ATOM   4077 HG23 VAL   275      21.281  39.387  35.670  1.00  0.00           H
ATOM   4078  C   VAL   275      20.369  35.086  37.242  1.00  0.00           C
ATOM   4079  O   VAL   275      19.434  35.324  37.972  1.00  0.00           O
ATOM   4080  N   TRP   276      21.280  34.161  37.417  1.00  0.00           N
ATOM   4081  H   TRP   276      21.892  33.991  36.632  1.00  0.00           H
ATOM   4082  CA  TRP   276      21.584  33.492  38.711  1.00  0.00           C
ATOM   4083  HA  TRP   276      20.701  33.530  39.350  1.00  0.00           H
ATOM   4084  CB  TRP   276      22.082  32.048  38.526  1.00  0.00           C
ATOM   4085  HB2 TRP   276      22.787  32.044  37.694  1.00  0.00           H
ATOM   4086  HB3 TRP   276      22.852  31.799  39.256  1.00  0.00           H
ATOM   4087  CG  TRP   276      21.014  31.075  38.610  1.00  0.00           C
ATOM   4088  CD1 TRP   276      20.387  30.463  37.557  1.00  0.00           C
ATOM   4089  HD1 TRP   276      20.599  30.582  36.505  1.00  0.00           H
ATOM   4090  NE1 TRP   276      19.516  29.492  38.066  1.00  0.00           N
ATOM   4091  HE1 TRP   276      18.861  28.944  37.527  1.00  0.00           H
ATOM   4092  CE2 TRP   276      19.481  29.488  39.431  1.00  0.00           C
ATOM   4093  CZ2 TRP   276      18.719  28.867  40.383  1.00  0.00           C
ATOM   4094  HZ2 TRP   276      18.093  28.048  40.065  1.00  0.00           H
ATOM   4095  CH2 TRP   276      18.723  29.187  41.717  1.00  0.00           C
ATOM   4096  HH2 TRP   276      18.058  28.641  42.371  1.00  0.00           H
ATOM   4097  CZ3 TRP   276      19.466  30.302  42.134  1.00  0.00           C
ATOM   4098  HZ3 TRP   276      19.402  30.569  43.178  1.00  0.00           H
ATOM   4099  CE3 TRP   276      20.257  30.944  41.206  1.00  0.00           C
ATOM   4100  HE3 TRP   276      20.774  31.840  41.515  1.00  0.00           H
ATOM   4101  CD2 TRP   276      20.297  30.590  39.806  1.00  0.00           C
ATOM   4102  C   TRP   276      22.767  34.388  39.292  1.00  0.00           C
ATOM   4103  O   TRP   276      23.922  34.313  38.998  1.00  0.00           O
ATOM   4104  N   ILE   277      22.340  35.358  40.136  1.00  0.00           N
ATOM   4105  H   ILE   277      21.355  35.428  40.350  1.00  0.00           H
ATOM   4106  CA  ILE   277      23.212  36.191  40.971  1.00  0.00           C
ATOM   4107  HA  ILE   277      24.010  36.452  40.277  1.00  0.00           H
ATOM   4108  CB  ILE   277      22.493  37.528  41.286  1.00  0.00           C
ATOM   4109  HB  ILE   277      21.441  37.330  41.494  1.00  0.00           H
ATOM   4110  CG2 ILE   277      23.063  38.341  42.448  1.00  0.00           C
ATOM   4111 HG21 ILE   277      24.138  38.425  42.283  1.00  0.00           H
ATOM   4112 HG22 ILE   277      22.593  39.325  42.434  1.00  0.00           H
ATOM   4113 HG23 ILE   277      22.755  37.876  43.384  1.00  0.00           H
ATOM   4114  CG1 ILE   277      22.535  38.407  40.018  1.00  0.00           C
ATOM   4115 HG12 ILE   277      23.535  38.820  39.893  1.00  0.00           H
ATOM   4116 HG13 ILE   277      22.201  37.862  39.135  1.00  0.00           H
ATOM   4117  CD1 ILE   277      21.623  39.627  40.067  1.00  0.00           C
ATOM   4118 HD11 ILE   277      20.624  39.387  40.430  1.00  0.00           H
ATOM   4119 HD12 ILE   277      22.003  40.332  40.808  1.00  0.00           H
ATOM   4120 HD13 ILE   277      21.675  40.058  39.067  1.00  0.00           H
ATOM   4121  C   ILE   277      23.774  35.528  42.187  1.00  0.00           C
ATOM   4122  O   ILE   277      22.934  35.003  42.915  1.00  0.00           O
ATOM   4123  N   GLY   278      25.069  35.638  42.448  1.00  0.00           N
ATOM   4124  H   GLY   278      25.699  36.128  41.830  1.00  0.00           H
ATOM   4125  CA  GLY   278      25.637  35.084  43.718  1.00  0.00           C
ATOM   4126  HA2 GLY   278      24.911  34.549  44.332  1.00  0.00           H
ATOM   4127  HA3 GLY   278      26.513  34.499  43.438  1.00  0.00           H
ATOM   4128  C   GLY   278      26.154  36.176  44.636  1.00  0.00           C
ATOM   4129  O   GLY   278      26.875  37.058  44.192  1.00  0.00           O
ATOM   4130  N   ARG   279      25.793  36.206  45.947  1.00  0.00           N
ATOM   4131  H   ARG   279      25.200  35.472  46.306  1.00  0.00           H
ATOM   4132  CA  ARG   279      26.148  37.358  46.823  1.00  0.00           C
ATOM   4133  HA  ARG   279      27.164  37.669  46.579  1.00  0.00           H
ATOM   4134  CB  ARG   279      25.125  38.506  46.533  1.00  0.00           C
ATOM   4135  HB2 ARG   279      25.411  39.418  47.057  1.00  0.00           H
ATOM   4136  HB3 ARG   279      25.131  38.723  45.465  1.00  0.00           H
ATOM   4137  CG  ARG   279      23.766  38.124  46.931  1.00  0.00           C
ATOM   4138  HG2 ARG   279      23.454  37.261  46.344  1.00  0.00           H
ATOM   4139  HG3 ARG   279      23.668  37.900  47.993  1.00  0.00           H
ATOM   4140  CD  ARG   279      22.767  39.264  46.749  1.00  0.00           C
ATOM   4141  HD2 ARG   279      23.214  40.088  47.304  1.00  0.00           H
ATOM   4142  HD3 ARG   279      22.581  39.396  45.683  1.00  0.00           H
ATOM   4143  NE  ARG   279      21.509  39.113  47.512  1.00  0.00           N
ATOM   4144  HE  ARG   279      21.318  38.224  47.951  1.00  0.00           H
ATOM   4145  CZ  ARG   279      20.529  39.993  47.548  1.00  0.00           C
ATOM   4146  NH1 ARG   279      19.503  39.744  48.204  1.00  0.00           N
ATOM   4147 HH11 ARG   279      19.518  38.968  48.850  1.00  0.00           H
ATOM   4148 HH12 ARG   279      18.827  40.486  48.317  1.00  0.00           H
ATOM   4149  NH2 ARG   279      20.410  41.150  46.975  1.00  0.00           N
ATOM   4150 HH21 ARG   279      21.218  41.507  46.486  1.00  0.00           H
ATOM   4151 HH22 ARG   279      19.592  41.712  47.161  1.00  0.00           H
ATOM   4152  C   ARG   279      26.244  36.971  48.286  1.00  0.00           C
ATOM   4153  O   ARG   279      25.630  36.007  48.699  1.00  0.00           O
ATOM   4154  N   THR   280      27.019  37.778  49.054  1.00  0.00           N
ATOM   4155  H   THR   280      27.308  38.662  48.661  1.00  0.00           H
ATOM   4156  CA  THR   280      26.857  37.741  50.565  1.00  0.00           C
ATOM   4157  HA  THR   280      27.084  36.750  50.958  1.00  0.00           H
ATOM   4158  CB  THR   280      27.744  38.816  51.210  1.00  0.00           C
ATOM   4159  HB  THR   280      27.337  39.075  52.187  1.00  0.00           H
ATOM   4160  CG2 THR   280      29.233  38.693  51.222  1.00  0.00           C
ATOM   4161 HG21 THR   280      29.606  38.408  50.238  1.00  0.00           H
ATOM   4162 HG22 THR   280      29.714  39.613  51.555  1.00  0.00           H
ATOM   4163 HG23 THR   280      29.431  37.929  51.973  1.00  0.00           H
ATOM   4164  OG1 THR   280      27.459  39.993  50.524  1.00  0.00           O
ATOM   4165  HG1 THR   280      27.882  40.724  50.980  1.00  0.00           H
ATOM   4166  C   THR   280      25.378  37.900  50.970  1.00  0.00           C
ATOM   4167  O   THR   280      24.656  38.525  50.199  1.00  0.00           O
ATOM   4168  N   LYS   281      24.988  37.361  52.085  1.00  0.00           N
ATOM   4169  H   LYS   281      25.641  36.803  52.616  1.00  0.00           H
ATOM   4170  CA  LYS   281      23.552  37.211  52.473  1.00  0.00           C
ATOM   4171  HA  LYS   281      22.981  37.225  51.544  1.00  0.00           H
ATOM   4172  CB  LYS   281      23.247  35.941  53.208  1.00  0.00           C
ATOM   4173  HB2 LYS   281      23.386  35.135  52.487  1.00  0.00           H
ATOM   4174  HB3 LYS   281      24.035  35.936  53.961  1.00  0.00           H
ATOM   4175  CG  LYS   281      21.878  35.717  53.800  1.00  0.00           C
ATOM   4176  HG2 LYS   281      21.893  36.224  54.765  1.00  0.00           H
ATOM   4177  HG3 LYS   281      21.169  36.162  53.102  1.00  0.00           H
ATOM   4178  CD  LYS   281      21.800  34.221  54.032  1.00  0.00           C
ATOM   4179  HD2 LYS   281      22.162  33.571  53.236  1.00  0.00           H
ATOM   4180  HD3 LYS   281      22.318  34.070  54.979  1.00  0.00           H
ATOM   4181  CE  LYS   281      20.233  33.872  54.133  1.00  0.00           C
ATOM   4182  HE2 LYS   281      20.130  32.887  54.587  1.00  0.00           H
ATOM   4183  HE3 LYS   281      19.781  34.592  54.815  1.00  0.00           H
ATOM   4184  NZ  LYS   281      19.518  33.928  52.850  1.00  0.00           N
ATOM   4185  HZ1 LYS   281      18.558  34.208  52.991  1.00  0.00           H
ATOM   4186  HZ2 LYS   281      19.857  34.645  52.224  1.00  0.00           H
ATOM   4187  HZ3 LYS   281      19.519  33.105  52.264  1.00  0.00           H
ATOM   4188  C   LYS   281      23.090  38.406  53.338  1.00  0.00           C
ATOM   4189  O   LYS   281      22.136  39.061  53.024  1.00  0.00           O
ATOM   4190  N   SER   282      23.836  38.656  54.426  1.00  0.00           N
ATOM   4191  H   SER   282      24.535  37.927  54.448  1.00  0.00           H
ATOM   4192  CA  SER   282      23.488  39.700  55.397  1.00  0.00           C
ATOM   4193  HA  SER   282      22.596  39.390  55.943  1.00  0.00           H
ATOM   4194  CB  SER   282      24.587  39.738  56.461  1.00  0.00           C
ATOM   4195  HB2 SER   282      24.431  38.917  57.161  1.00  0.00           H
ATOM   4196  HB3 SER   282      25.472  39.691  55.827  1.00  0.00           H
ATOM   4197  OG  SER   282      24.601  40.921  57.133  1.00  0.00           O
ATOM   4198  HG  SER   282      25.394  40.998  57.668  1.00  0.00           H
ATOM   4199  C   SER   282      23.313  41.063  54.659  1.00  0.00           C
ATOM   4200  O   SER   282      23.861  41.449  53.632  1.00  0.00           O
ATOM   4201  N   THR   283      22.296  41.782  55.122  1.00  0.00           N
ATOM   4202  H   THR   283      21.691  41.317  55.783  1.00  0.00           H
ATOM   4203  CA  THR   283      21.907  43.052  54.398  1.00  0.00           C
ATOM   4204  HA  THR   283      21.712  42.812  53.353  1.00  0.00           H
ATOM   4205  CB  THR   283      20.624  43.541  55.012  1.00  0.00           C
ATOM   4206  HB  THR   283      20.750  43.783  56.067  1.00  0.00           H
ATOM   4207  CG2 THR   283      19.991  44.693  54.220  1.00  0.00           C
ATOM   4208 HG21 THR   283      20.676  45.517  54.023  1.00  0.00           H
ATOM   4209 HG22 THR   283      19.755  44.278  53.240  1.00  0.00           H
ATOM   4210 HG23 THR   283      19.085  45.058  54.705  1.00  0.00           H
ATOM   4211  OG1 THR   283      19.682  42.462  54.983  1.00  0.00           O
ATOM   4212  HG1 THR   283      19.890  42.011  55.805  1.00  0.00           H
ATOM   4213  C   THR   283      22.962  44.156  54.523  1.00  0.00           C
ATOM   4214  O   THR   283      23.204  44.975  53.627  1.00  0.00           O
ATOM   4215  N   ASN   284      23.482  44.260  55.760  1.00  0.00           N
ATOM   4216  H   ASN   284      23.361  43.612  56.524  1.00  0.00           H
ATOM   4217  CA  ASN   284      24.457  45.298  56.087  1.00  0.00           C
ATOM   4218  HA  ASN   284      24.583  45.941  55.216  1.00  0.00           H
ATOM   4219  CB  ASN   284      23.958  46.086  57.285  1.00  0.00           C
ATOM   4220  HB2 ASN   284      24.619  46.926  57.499  1.00  0.00           H
ATOM   4221  HB3 ASN   284      23.015  46.526  56.958  1.00  0.00           H
ATOM   4222  CG  ASN   284      23.698  45.269  58.525  1.00  0.00           C
ATOM   4223  OD1 ASN   284      23.770  44.031  58.534  1.00  0.00           O
ATOM   4224  ND2 ASN   284      23.190  45.923  59.540  1.00  0.00           N
ATOM   4225 HD21 ASN   284      22.884  45.328  60.297  1.00  0.00           H
ATOM   4226 HD22 ASN   284      22.819  46.841  59.342  1.00  0.00           H
ATOM   4227  C   ASN   284      25.885  44.821  56.201  1.00  0.00           C
ATOM   4228  O   ASN   284      26.766  45.616  56.132  1.00  0.00           O
ATOM   4229  N   SER   285      26.119  43.533  56.375  1.00  0.00           N
ATOM   4230  H   SER   285      25.273  42.984  56.437  1.00  0.00           H
ATOM   4231  CA  SER   285      27.419  42.835  56.590  1.00  0.00           C
ATOM   4232  HA  SER   285      28.178  43.594  56.400  1.00  0.00           H
ATOM   4233  CB  SER   285      27.612  42.419  58.093  1.00  0.00           C
ATOM   4234  HB2 SER   285      28.692  42.317  58.188  1.00  0.00           H
ATOM   4235  HB3 SER   285      27.262  43.216  58.750  1.00  0.00           H
ATOM   4236  OG  SER   285      27.053  41.141  58.431  1.00  0.00           O
ATOM   4237  HG  SER   285      27.423  40.864  59.272  1.00  0.00           H
ATOM   4238  C   SER   285      27.819  41.738  55.649  1.00  0.00           C
ATOM   4239  O   SER   285      27.062  41.317  54.782  1.00  0.00           O
ATOM   4240  N   ARG   286      29.088  41.259  55.704  1.00  0.00           N
ATOM   4241  H   ARG   286      29.653  41.573  56.481  1.00  0.00           H
ATOM   4242  CA  ARG   286      29.515  40.088  54.964  1.00  0.00           C
ATOM   4243  HA  ARG   286      28.927  40.104  54.046  1.00  0.00           H
ATOM   4244  CB  ARG   286      31.071  40.233  54.700  1.00  0.00           C
ATOM   4245  HB2 ARG   286      31.559  40.167  55.672  1.00  0.00           H
ATOM   4246  HB3 ARG   286      31.464  39.433  54.074  1.00  0.00           H
ATOM   4247  CG  ARG   286      31.464  41.507  53.955  1.00  0.00           C
ATOM   4248  HG2 ARG   286      31.075  41.511  52.937  1.00  0.00           H
ATOM   4249  HG3 ARG   286      31.034  42.322  54.538  1.00  0.00           H
ATOM   4250  CD  ARG   286      32.963  41.773  53.962  1.00  0.00           C
ATOM   4251  HD2 ARG   286      33.440  41.741  54.942  1.00  0.00           H
ATOM   4252  HD3 ARG   286      33.381  41.011  53.305  1.00  0.00           H
ATOM   4253  NE  ARG   286      33.293  43.066  53.326  1.00  0.00           N
ATOM   4254  HE  ARG   286      32.522  43.560  52.900  1.00  0.00           H
ATOM   4255  CZ  ARG   286      34.470  43.667  53.236  1.00  0.00           C
ATOM   4256  NH1 ARG   286      34.557  44.926  52.810  1.00  0.00           N
ATOM   4257 HH11 ARG   286      33.737  45.397  52.454  1.00  0.00           H
ATOM   4258 HH12 ARG   286      35.442  45.410  52.753  1.00  0.00           H
ATOM   4259  NH2 ARG   286      35.564  43.045  53.576  1.00  0.00           N
ATOM   4260 HH21 ARG   286      35.424  42.153  54.028  1.00  0.00           H
ATOM   4261 HH22 ARG   286      36.461  43.354  53.228  1.00  0.00           H
ATOM   4262  C   ARG   286      29.155  38.792  55.519  1.00  0.00           C
ATOM   4263  O   ARG   286      29.725  37.756  55.154  1.00  0.00           O
ATOM   4264  N   SER   287      28.142  38.643  56.325  1.00  0.00           N
ATOM   4265  H   SER   287      27.688  39.476  56.670  1.00  0.00           H
ATOM   4266  CA  SER   287      27.713  37.344  56.778  1.00  0.00           C
ATOM   4267  HA  SER   287      28.558  36.667  56.901  1.00  0.00           H
ATOM   4268  CB  SER   287      26.997  37.454  58.077  1.00  0.00           C
ATOM   4269  HB2 SER   287      26.075  38.029  57.993  1.00  0.00           H
ATOM   4270  HB3 SER   287      26.636  36.489  58.431  1.00  0.00           H
ATOM   4271  OG  SER   287      27.898  37.938  59.095  1.00  0.00           O
ATOM   4272  HG  SER   287      28.302  38.765  58.822  1.00  0.00           H
ATOM   4273  C   SER   287      26.877  36.416  55.778  1.00  0.00           C
ATOM   4274  O   SER   287      25.953  37.005  55.166  1.00  0.00           O
ATOM   4275  N   GLY   288      27.221  35.112  55.590  1.00  0.00           N
ATOM   4276  H   GLY   288      27.963  34.729  56.157  1.00  0.00           H
ATOM   4277  CA  GLY   288      26.507  34.207  54.720  1.00  0.00           C
ATOM   4278  HA2 GLY   288      26.600  33.153  54.982  1.00  0.00           H
ATOM   4279  HA3 GLY   288      25.452  34.410  54.904  1.00  0.00           H
ATOM   4280  C   GLY   288      26.826  34.338  53.205  1.00  0.00           C
ATOM   4281  O   GLY   288      27.562  35.229  52.731  1.00  0.00           O
ATOM   4282  N   PHE   289      26.082  33.578  52.426  1.00  0.00           N
ATOM   4283  H   PHE   289      25.382  32.957  52.804  1.00  0.00           H
ATOM   4284  CA  PHE   289      26.202  33.535  50.980  1.00  0.00           C
ATOM   4285  HA  PHE   289      26.360  34.582  50.722  1.00  0.00           H
ATOM   4286  CB  PHE   289      27.533  32.838  50.501  1.00  0.00           C
ATOM   4287  HB2 PHE   289      28.332  33.144  51.176  1.00  0.00           H
ATOM   4288  HB3 PHE   289      27.427  31.754  50.537  1.00  0.00           H
ATOM   4289  CG  PHE   289      27.896  33.303  49.087  1.00  0.00           C
ATOM   4290  CD1 PHE   289      28.893  34.331  48.907  1.00  0.00           C
ATOM   4291  HD1 PHE   289      29.277  34.753  49.825  1.00  0.00           H
ATOM   4292  CE1 PHE   289      29.176  34.828  47.649  1.00  0.00           C
ATOM   4293  HE1 PHE   289      29.939  35.570  47.475  1.00  0.00           H
ATOM   4294  CZ  PHE   289      28.498  34.295  46.509  1.00  0.00           C
ATOM   4295  HZ  PHE   289      28.721  34.592  45.495  1.00  0.00           H
ATOM   4296  CE2 PHE   289      27.553  33.287  46.686  1.00  0.00           C
ATOM   4297  HE2 PHE   289      27.071  32.915  45.794  1.00  0.00           H
ATOM   4298  CD2 PHE   289      27.221  32.819  47.935  1.00  0.00           C
ATOM   4299  HD2 PHE   289      26.476  32.052  48.088  1.00  0.00           H
ATOM   4300  C   PHE   289      24.920  32.929  50.422  1.00  0.00           C
ATOM   4301  O   PHE   289      24.479  31.929  50.955  1.00  0.00           O
ATOM   4302  N   GLU   290      24.323  33.466  49.282  1.00  0.00           N
ATOM   4303  H   GLU   290      24.769  34.253  48.832  1.00  0.00           H
ATOM   4304  CA  GLU   290      23.027  33.024  48.704  1.00  0.00           C
ATOM   4305  HA  GLU   290      22.896  31.975  48.966  1.00  0.00           H
ATOM   4306  CB  GLU   290      21.814  33.859  49.308  1.00  0.00           C
ATOM   4307  HB2 GLU   290      20.968  33.600  48.673  1.00  0.00           H
ATOM   4308  HB3 GLU   290      21.658  33.481  50.319  1.00  0.00           H
ATOM   4309  CG  GLU   290      21.958  35.373  49.324  1.00  0.00           C
ATOM   4310  HG2 GLU   290      22.836  35.485  49.960  1.00  0.00           H
ATOM   4311  HG3 GLU   290      22.286  35.720  48.344  1.00  0.00           H
ATOM   4312  CD  GLU   290      20.733  36.168  49.892  1.00  0.00           C
ATOM   4313  OE1 GLU   290      20.148  35.814  50.943  1.00  0.00           O
ATOM   4314  OE2 GLU   290      20.236  37.158  49.212  1.00  0.00           O
ATOM   4315  C   GLU   290      23.187  33.103  47.209  1.00  0.00           C
ATOM   4316  O   GLU   290      23.959  33.959  46.631  1.00  0.00           O
ATOM   4317  N   MET   291      22.496  32.242  46.451  1.00  0.00           N
ATOM   4318  H   MET   291      22.026  31.471  46.904  1.00  0.00           H
ATOM   4319  CA  MET   291      22.371  32.286  44.982  1.00  0.00           C
ATOM   4320  HA  MET   291      22.990  33.116  44.643  1.00  0.00           H
ATOM   4321  CB  MET   291      22.752  30.947  44.368  1.00  0.00           C
ATOM   4322  HB2 MET   291      22.072  30.190  44.758  1.00  0.00           H
ATOM   4323  HB3 MET   291      22.536  30.953  43.300  1.00  0.00           H
ATOM   4324  CG  MET   291      24.241  30.638  44.651  1.00  0.00           C
ATOM   4325  HG2 MET   291      24.435  30.848  45.703  1.00  0.00           H
ATOM   4326  HG3 MET   291      24.493  29.591  44.478  1.00  0.00           H
ATOM   4327  SD  MET   291      25.534  31.510  43.723  1.00  0.00           S
ATOM   4328  CE  MET   291      25.425  30.643  42.132  1.00  0.00           C
ATOM   4329  HE1 MET   291      25.071  29.625  42.295  1.00  0.00           H
ATOM   4330  HE2 MET   291      24.654  31.162  41.561  1.00  0.00           H
ATOM   4331  HE3 MET   291      26.332  30.611  41.528  1.00  0.00           H
ATOM   4332  C   MET   291      20.900  32.685  44.593  1.00  0.00           C
ATOM   4333  O   MET   291      20.051  32.173  45.285  1.00  0.00           O
ATOM   4334  N   ILE   292      20.688  33.595  43.651  1.00  0.00           N
ATOM   4335  H   ILE   292      21.481  34.082  43.257  1.00  0.00           H
ATOM   4336  CA  ILE   292      19.405  34.156  43.345  1.00  0.00           C
ATOM   4337  HA  ILE   292      18.743  33.489  43.896  1.00  0.00           H
ATOM   4338  CB  ILE   292      19.148  35.592  43.959  1.00  0.00           C
ATOM   4339  HB  ILE   292      19.673  36.324  43.346  1.00  0.00           H
ATOM   4340  CG2 ILE   292      17.636  35.946  43.873  1.00  0.00           C
ATOM   4341 HG21 ILE   292      17.310  36.978  43.743  1.00  0.00           H
ATOM   4342 HG22 ILE   292      17.148  35.491  43.011  1.00  0.00           H
ATOM   4343 HG23 ILE   292      17.092  35.436  44.668  1.00  0.00           H
ATOM   4344  CG1 ILE   292      19.565  35.863  45.369  1.00  0.00           C
ATOM   4345 HG12 ILE   292      19.005  36.709  45.765  1.00  0.00           H
ATOM   4346 HG13 ILE   292      19.325  35.026  46.024  1.00  0.00           H
ATOM   4347  CD1 ILE   292      21.029  36.310  45.652  1.00  0.00           C
ATOM   4348 HD11 ILE   292      21.174  37.320  45.270  1.00  0.00           H
ATOM   4349 HD12 ILE   292      20.979  36.387  46.738  1.00  0.00           H
ATOM   4350 HD13 ILE   292      21.805  35.599  45.366  1.00  0.00           H
ATOM   4351  C   ILE   292      19.071  34.111  41.852  1.00  0.00           C
ATOM   4352  O   ILE   292      19.812  34.657  41.061  1.00  0.00           O
ATOM   4353  N   TRP   293      17.971  33.415  41.381  1.00  0.00           N
ATOM   4354  H   TRP   293      17.476  32.914  42.104  1.00  0.00           H
ATOM   4355  CA  TRP   293      17.330  33.397  40.065  1.00  0.00           C
ATOM   4356  HA  TRP   293      18.124  33.487  39.324  1.00  0.00           H
ATOM   4357  CB  TRP   293      16.707  32.038  39.724  1.00  0.00           C
ATOM   4358  HB2 TRP   293      17.426  31.221  39.791  1.00  0.00           H
ATOM   4359  HB3 TRP   293      15.960  31.812  40.485  1.00  0.00           H
ATOM   4360  CG  TRP   293      16.105  31.873  38.314  1.00  0.00           C
ATOM   4361  CD1 TRP   293      14.862  31.406  38.111  1.00  0.00           C
ATOM   4362  HD1 TRP   293      14.135  31.030  38.817  1.00  0.00           H
ATOM   4363  NE1 TRP   293      14.674  31.371  36.777  1.00  0.00           N
ATOM   4364  HE1 TRP   293      13.718  31.174  36.519  1.00  0.00           H
ATOM   4365  CE2 TRP   293      15.790  31.694  36.024  1.00  0.00           C
ATOM   4366  CZ2 TRP   293      15.956  31.757  34.661  1.00  0.00           C
ATOM   4367  HZ2 TRP   293      15.123  31.725  33.975  1.00  0.00           H
ATOM   4368  CH2 TRP   293      17.174  32.276  34.223  1.00  0.00           C
ATOM   4369  HH2 TRP   293      17.339  32.626  33.215  1.00  0.00           H
ATOM   4370  CZ3 TRP   293      18.232  32.328  35.102  1.00  0.00           C
ATOM   4371  HZ3 TRP   293      19.158  32.710  34.697  1.00  0.00           H
ATOM   4372  CE3 TRP   293      18.044  32.316  36.533  1.00  0.00           C
ATOM   4373  HE3 TRP   293      18.826  32.527  37.247  1.00  0.00           H
ATOM   4374  CD2 TRP   293      16.728  31.996  37.011  1.00  0.00           C
ATOM   4375  C   TRP   293      16.454  34.621  39.852  1.00  0.00           C
ATOM   4376  O   TRP   293      15.401  34.599  40.497  1.00  0.00           O
ATOM   4377  N   ASP   294      16.593  35.397  38.801  1.00  0.00           N
ATOM   4378  H   ASP   294      17.488  35.255  38.355  1.00  0.00           H
ATOM   4379  CA  ASP   294      15.736  36.471  38.399  1.00  0.00           C
ATOM   4380  HA  ASP   294      14.735  36.334  38.806  1.00  0.00           H
ATOM   4381  CB  ASP   294      16.271  37.791  38.974  1.00  0.00           C
ATOM   4382  HB2 ASP   294      16.160  37.862  40.056  1.00  0.00           H
ATOM   4383  HB3 ASP   294      17.359  37.856  38.955  1.00  0.00           H
ATOM   4384  CG  ASP   294      15.600  39.083  38.519  1.00  0.00           C
ATOM   4385  OD1 ASP   294      14.320  39.126  38.396  1.00  0.00           O
ATOM   4386  OD2 ASP   294      16.217  40.119  38.462  1.00  0.00           O
ATOM   4387  C   ASP   294      15.671  36.628  36.855  1.00  0.00           C
ATOM   4388  O   ASP   294      16.594  37.059  36.237  1.00  0.00           O
ATOM   4389  N   PRO   295      14.543  36.215  36.248  1.00  0.00           N
ATOM   4390  CD  PRO   295      13.717  35.159  36.733  1.00  0.00           C
ATOM   4391  HD2 PRO   295      13.150  35.525  37.588  1.00  0.00           H
ATOM   4392  HD3 PRO   295      14.260  34.240  36.949  1.00  0.00           H
ATOM   4393  CG  PRO   295      12.705  34.806  35.615  1.00  0.00           C
ATOM   4394  HG2 PRO   295      11.740  34.709  36.115  1.00  0.00           H
ATOM   4395  HG3 PRO   295      12.985  33.916  35.052  1.00  0.00           H
ATOM   4396  CB  PRO   295      12.764  35.974  34.616  1.00  0.00           C
ATOM   4397  HB2 PRO   295      12.200  36.854  34.927  1.00  0.00           H
ATOM   4398  HB3 PRO   295      12.599  35.600  33.606  1.00  0.00           H
ATOM   4399  CA  PRO   295      14.233  36.441  34.841  1.00  0.00           C
ATOM   4400  HA  PRO   295      14.865  35.709  34.337  1.00  0.00           H
ATOM   4401  C   PRO   295      14.440  37.903  34.361  1.00  0.00           C
ATOM   4402  O   PRO   295      14.124  38.802  35.147  1.00  0.00           O
ATOM   4403  N   ASN   296      14.982  38.102  33.210  1.00  0.00           N
ATOM   4404  H   ASN   296      15.172  37.362  32.549  1.00  0.00           H
ATOM   4405  CA  ASN   296      15.348  39.392  32.705  1.00  0.00           C
ATOM   4406  HA  ASN   296      16.025  39.294  31.856  1.00  0.00           H
ATOM   4407  CB  ASN   296      14.142  40.115  32.007  1.00  0.00           C
ATOM   4408  HB2 ASN   296      14.439  40.972  31.402  1.00  0.00           H
ATOM   4409  HB3 ASN   296      13.798  39.311  31.357  1.00  0.00           H
ATOM   4410  CG  ASN   296      12.975  40.590  32.868  1.00  0.00           C
ATOM   4411  OD1 ASN   296      11.890  40.141  32.601  1.00  0.00           O
ATOM   4412  ND2 ASN   296      13.243  41.339  33.880  1.00  0.00           N
ATOM   4413 HD21 ASN   296      12.435  41.565  34.441  1.00  0.00           H
ATOM   4414 HD22 ASN   296      14.134  41.815  33.906  1.00  0.00           H
ATOM   4415  C   ASN   296      16.145  40.306  33.708  1.00  0.00           C
ATOM   4416  O   ASN   296      16.418  41.474  33.486  1.00  0.00           O
ATOM   4417  N   GLY   297      16.712  39.728  34.779  1.00  0.00           N
ATOM   4418  H   GLY   297      16.507  38.756  34.961  1.00  0.00           H
ATOM   4419  CA  GLY   297      17.632  40.383  35.769  1.00  0.00           C
ATOM   4420  HA2 GLY   297      17.078  41.077  36.401  1.00  0.00           H
ATOM   4421  HA3 GLY   297      18.055  39.654  36.460  1.00  0.00           H
ATOM   4422  C   GLY   297      18.782  41.197  35.129  1.00  0.00           C
ATOM   4423  O   GLY   297      19.198  42.212  35.721  1.00  0.00           O
ATOM   4424  N   TRP   298      19.253  40.849  33.939  1.00  0.00           N
ATOM   4425  H   TRP   298      18.754  40.133  33.432  1.00  0.00           H
ATOM   4426  CA  TRP   298      20.411  41.517  33.233  1.00  0.00           C
ATOM   4427  HA  TRP   298      21.194  41.839  33.920  1.00  0.00           H
ATOM   4428  CB  TRP   298      20.988  40.574  32.162  1.00  0.00           C
ATOM   4429  HB2 TRP   298      21.085  39.554  32.532  1.00  0.00           H
ATOM   4430  HB3 TRP   298      20.440  40.539  31.221  1.00  0.00           H
ATOM   4431  CG  TRP   298      22.419  40.999  31.759  1.00  0.00           C
ATOM   4432  CD1 TRP   298      22.742  41.713  30.696  1.00  0.00           C
ATOM   4433  HD1 TRP   298      21.998  42.196  30.081  1.00  0.00           H
ATOM   4434  NE1 TRP   298      24.062  41.663  30.468  1.00  0.00           N
ATOM   4435  HE1 TRP   298      24.591  42.104  29.729  1.00  0.00           H
ATOM   4436  CE2 TRP   298      24.703  40.869  31.471  1.00  0.00           C
ATOM   4437  CZ2 TRP   298      25.971  40.325  31.532  1.00  0.00           C
ATOM   4438  HZ2 TRP   298      26.741  40.671  30.857  1.00  0.00           H
ATOM   4439  CH2 TRP   298      26.278  39.385  32.572  1.00  0.00           C
ATOM   4440  HH2 TRP   298      27.224  38.884  32.711  1.00  0.00           H
ATOM   4441  CZ3 TRP   298      25.249  39.062  33.498  1.00  0.00           C
ATOM   4442  HZ3 TRP   298      25.506  38.337  34.257  1.00  0.00           H
ATOM   4443  CE3 TRP   298      23.912  39.548  33.316  1.00  0.00           C
ATOM   4444  HE3 TRP   298      23.043  39.124  33.796  1.00  0.00           H
ATOM   4445  CD2 TRP   298      23.645  40.457  32.309  1.00  0.00           C
ATOM   4446  C   TRP   298      20.040  42.835  32.530  1.00  0.00           C
ATOM   4447  O   TRP   298      20.940  43.660  32.282  1.00  0.00           O
ATOM   4448  N   THR   299      18.739  42.957  32.193  1.00  0.00           N
ATOM   4449  H   THR   299      18.086  42.300  32.595  1.00  0.00           H
ATOM   4450  CA  THR   299      18.312  44.024  31.294  1.00  0.00           C
ATOM   4451  HA  THR   299      19.095  44.776  31.197  1.00  0.00           H
ATOM   4452  CB  THR   299      17.944  43.536  29.861  1.00  0.00           C
ATOM   4453  HB  THR   299      17.459  44.333  29.296  1.00  0.00           H
ATOM   4454  CG2 THR   299      19.177  43.071  29.115  1.00  0.00           C
ATOM   4455 HG21 THR   299      18.897  42.864  28.082  1.00  0.00           H
ATOM   4456 HG22 THR   299      19.836  43.940  29.100  1.00  0.00           H
ATOM   4457 HG23 THR   299      19.705  42.183  29.463  1.00  0.00           H
ATOM   4458  OG1 THR   299      17.026  42.470  29.786  1.00  0.00           O
ATOM   4459  HG1 THR   299      16.452  42.805  29.092  1.00  0.00           H
ATOM   4460  C   THR   299      17.025  44.741  31.716  1.00  0.00           C
ATOM   4461  O   THR   299      16.707  45.862  31.283  1.00  0.00           O
ATOM   4462  N   GLU   300      16.205  44.164  32.590  1.00  0.00           N
ATOM   4463  H   GLU   300      16.481  43.347  33.116  1.00  0.00           H
ATOM   4464  CA  GLU   300      14.972  44.852  33.060  1.00  0.00           C
ATOM   4465  HA  GLU   300      15.131  45.927  32.967  1.00  0.00           H
ATOM   4466  CB  GLU   300      13.770  44.317  32.259  1.00  0.00           C
ATOM   4467  HB2 GLU   300      13.926  43.290  31.932  1.00  0.00           H
ATOM   4468  HB3 GLU   300      12.892  44.489  32.882  1.00  0.00           H
ATOM   4469  CG  GLU   300      13.589  44.976  30.870  1.00  0.00           C
ATOM   4470  HG2 GLU   300      13.658  46.049  31.053  1.00  0.00           H
ATOM   4471  HG3 GLU   300      14.389  44.705  30.182  1.00  0.00           H
ATOM   4472  CD  GLU   300      12.201  44.570  30.252  1.00  0.00           C
ATOM   4473  OE1 GLU   300      11.768  43.429  30.398  1.00  0.00           O
ATOM   4474  OE2 GLU   300      11.608  45.419  29.550  1.00  0.00           O
ATOM   4475  C   GLU   300      14.754  44.701  34.545  1.00  0.00           C
ATOM   4476  O   GLU   300      14.993  43.572  35.071  1.00  0.00           O
ATOM   4477  N   THR   301      14.476  45.793  35.209  1.00  0.00           N
ATOM   4478  H   THR   301      14.287  46.661  34.731  1.00  0.00           H
ATOM   4479  CA  THR   301      14.185  45.642  36.588  1.00  0.00           C
ATOM   4480  HA  THR   301      14.626  44.822  37.156  1.00  0.00           H
ATOM   4481  CB  THR   301      14.443  46.932  37.375  1.00  0.00           C
ATOM   4482  HB  THR   301      13.804  47.720  36.976  1.00  0.00           H
ATOM   4483  CG2 THR   301      14.374  46.794  38.882  1.00  0.00           C
ATOM   4484 HG21 THR   301      15.120  46.050  39.162  1.00  0.00           H
ATOM   4485 HG22 THR   301      14.519  47.667  39.519  1.00  0.00           H
ATOM   4486 HG23 THR   301      13.368  46.495  39.178  1.00  0.00           H
ATOM   4487  OG1 THR   301      15.658  47.373  37.002  1.00  0.00           O
ATOM   4488  HG1 THR   301      16.448  46.894  37.262  1.00  0.00           H
ATOM   4489  C   THR   301      12.657  45.423  36.758  1.00  0.00           C
ATOM   4490  O   THR   301      11.890  46.361  36.541  1.00  0.00           O
ATOM   4491  N   ASP   302      12.274  44.342  37.301  1.00  0.00           N
ATOM   4492  H   ASP   302      12.965  43.707  37.673  1.00  0.00           H
ATOM   4493  CA  ASP   302      10.861  44.031  37.616  1.00  0.00           C
ATOM   4494  HA  ASP   302      10.376  45.001  37.511  1.00  0.00           H
ATOM   4495  CB  ASP   302      10.225  43.070  36.642  1.00  0.00           C
ATOM   4496  HB2 ASP   302       9.182  43.090  36.959  1.00  0.00           H
ATOM   4497  HB3 ASP   302      10.336  43.394  35.607  1.00  0.00           H
ATOM   4498  CG  ASP   302      10.785  41.655  36.835  1.00  0.00           C
ATOM   4499  OD1 ASP   302      10.948  41.136  37.944  1.00  0.00           O
ATOM   4500  OD2 ASP   302      11.123  41.055  35.857  1.00  0.00           O
ATOM   4501  C   ASP   302      10.606  43.736  39.106  1.00  0.00           C
ATOM   4502  O   ASP   302      11.438  43.721  40.051  1.00  0.00           O
ATOM   4503  N   SER   303       9.300  43.619  39.454  1.00  0.00           N
ATOM   4504  H   SER   303       8.598  43.714  38.734  1.00  0.00           H
ATOM   4505  CA  SER   303       8.708  43.732  40.805  1.00  0.00           C
ATOM   4506  HA  SER   303       9.049  44.607  41.359  1.00  0.00           H
ATOM   4507  CB  SER   303       7.183  43.846  40.702  1.00  0.00           C
ATOM   4508  HB2 SER   303       6.786  43.821  41.716  1.00  0.00           H
ATOM   4509  HB3 SER   303       6.941  44.774  40.183  1.00  0.00           H
ATOM   4510  OG  SER   303       6.646  42.703  39.998  1.00  0.00           O
ATOM   4511  HG  SER   303       6.018  42.982  39.328  1.00  0.00           H
ATOM   4512  C   SER   303       8.960  42.501  41.737  1.00  0.00           C
ATOM   4513  O   SER   303       8.706  42.531  42.910  1.00  0.00           O
ATOM   4514  N   SER   304       9.359  41.326  41.214  1.00  0.00           N
ATOM   4515  H   SER   304       9.380  41.290  40.205  1.00  0.00           H
ATOM   4516  CA  SER   304       9.705  40.174  42.067  1.00  0.00           C
ATOM   4517  HA  SER   304      10.228  40.490  42.970  1.00  0.00           H
ATOM   4518  CB  SER   304       8.340  39.508  42.448  1.00  0.00           C
ATOM   4519  HB2 SER   304       7.621  40.316  42.579  1.00  0.00           H
ATOM   4520  HB3 SER   304       8.031  38.877  41.615  1.00  0.00           H
ATOM   4521  OG  SER   304       8.484  38.790  43.645  1.00  0.00           O
ATOM   4522  HG  SER   304       7.963  37.987  43.573  1.00  0.00           H
ATOM   4523  C   SER   304      10.624  39.177  41.338  1.00  0.00           C
ATOM   4524  O   SER   304      10.535  38.964  40.091  1.00  0.00           O
ATOM   4525  N   PHE   305      11.523  38.576  42.122  1.00  0.00           N
ATOM   4526  H   PHE   305      11.555  38.836  43.096  1.00  0.00           H
ATOM   4527  CA  PHE   305      12.467  37.566  41.529  1.00  0.00           C
ATOM   4528  HA  PHE   305      12.627  37.908  40.506  1.00  0.00           H
ATOM   4529  CB  PHE   305      13.807  37.647  42.267  1.00  0.00           C
ATOM   4530  HB2 PHE   305      14.441  36.892  41.802  1.00  0.00           H
ATOM   4531  HB3 PHE   305      14.202  38.659  42.165  1.00  0.00           H
ATOM   4532  CG  PHE   305      13.958  37.193  43.756  1.00  0.00           C
ATOM   4533  CD1 PHE   305      13.901  35.842  44.152  1.00  0.00           C
ATOM   4534  HD1 PHE   305      13.894  35.033  43.437  1.00  0.00           H
ATOM   4535  CE1 PHE   305      13.907  35.471  45.519  1.00  0.00           C
ATOM   4536  HE1 PHE   305      14.007  34.424  45.760  1.00  0.00           H
ATOM   4537  CZ  PHE   305      14.165  36.446  46.467  1.00  0.00           C
ATOM   4538  HZ  PHE   305      14.229  36.182  47.512  1.00  0.00           H
ATOM   4539  CE2 PHE   305      14.173  37.819  46.096  1.00  0.00           C
ATOM   4540  HE2 PHE   305      14.374  38.542  46.873  1.00  0.00           H
ATOM   4541  CD2 PHE   305      14.017  38.168  44.776  1.00  0.00           C
ATOM   4542  HD2 PHE   305      13.947  39.213  44.510  1.00  0.00           H
ATOM   4543  C   PHE   305      11.830  36.151  41.581  1.00  0.00           C
ATOM   4544  O   PHE   305      10.878  35.904  42.314  1.00  0.00           O
ATOM   4545  N   SER   306      12.357  35.156  40.880  1.00  0.00           N
ATOM   4546  H   SER   306      13.320  35.187  40.582  1.00  0.00           H
ATOM   4547  CA  SER   306      11.843  33.786  40.877  1.00  0.00           C
ATOM   4548  HA  SER   306      10.758  33.827  40.785  1.00  0.00           H
ATOM   4549  CB  SER   306      12.233  33.134  39.556  1.00  0.00           C
ATOM   4550  HB2 SER   306      11.843  33.787  38.775  1.00  0.00           H
ATOM   4551  HB3 SER   306      13.304  33.042  39.372  1.00  0.00           H
ATOM   4552  OG  SER   306      11.708  31.843  39.412  1.00  0.00           O
ATOM   4553  HG  SER   306      10.761  31.837  39.565  1.00  0.00           H
ATOM   4554  C   SER   306      12.183  32.919  42.066  1.00  0.00           C
ATOM   4555  O   SER   306      11.301  32.610  42.833  1.00  0.00           O
ATOM   4556  N   VAL   307      13.494  32.806  42.359  1.00  0.00           N
ATOM   4557  H   VAL   307      14.193  33.385  41.915  1.00  0.00           H
ATOM   4558  CA  VAL   307      14.011  31.648  43.083  1.00  0.00           C
ATOM   4559  HA  VAL   307      13.332  31.452  43.914  1.00  0.00           H
ATOM   4560  CB  VAL   307      14.156  30.302  42.235  1.00  0.00           C
ATOM   4561  HB  VAL   307      14.522  30.483  41.225  1.00  0.00           H
ATOM   4562  CG1 VAL   307      14.993  29.221  42.868  1.00  0.00           C
ATOM   4563 HG11 VAL   307      15.977  29.687  42.819  1.00  0.00           H
ATOM   4564 HG12 VAL   307      14.545  29.130  43.857  1.00  0.00           H
ATOM   4565 HG13 VAL   307      15.044  28.294  42.298  1.00  0.00           H
ATOM   4566  CG2 VAL   307      12.785  29.700  42.095  1.00  0.00           C
ATOM   4567 HG21 VAL   307      12.068  30.425  41.708  1.00  0.00           H
ATOM   4568 HG22 VAL   307      12.935  28.960  41.310  1.00  0.00           H
ATOM   4569 HG23 VAL   307      12.324  29.228  42.963  1.00  0.00           H
ATOM   4570  C   VAL   307      15.288  32.021  43.854  1.00  0.00           C
ATOM   4571  O   VAL   307      16.139  32.732  43.356  1.00  0.00           O
ATOM   4572  N   LYS   308      15.485  31.605  45.132  1.00  0.00           N
ATOM   4573  H   LYS   308      14.798  30.956  45.489  1.00  0.00           H
ATOM   4574  CA  LYS   308      16.781  31.732  45.907  1.00  0.00           C
ATOM   4575  HA  LYS   308      17.508  32.041  45.156  1.00  0.00           H
ATOM   4576  CB  LYS   308      16.622  32.757  47.045  1.00  0.00           C
ATOM   4577  HB2 LYS   308      16.537  33.760  46.624  1.00  0.00           H
ATOM   4578  HB3 LYS   308      15.627  32.665  47.479  1.00  0.00           H
ATOM   4579  CG  LYS   308      17.756  32.928  48.094  1.00  0.00           C
ATOM   4580  HG2 LYS   308      17.801  31.971  48.613  1.00  0.00           H
ATOM   4581  HG3 LYS   308      18.748  33.009  47.647  1.00  0.00           H
ATOM   4582  CD  LYS   308      17.639  34.058  49.207  1.00  0.00           C
ATOM   4583  HD2 LYS   308      16.784  33.771  49.819  1.00  0.00           H
ATOM   4584  HD3 LYS   308      18.506  33.992  49.863  1.00  0.00           H
ATOM   4585  CE  LYS   308      17.450  35.473  48.648  1.00  0.00           C
ATOM   4586  HE2 LYS   308      18.150  35.699  47.843  1.00  0.00           H
ATOM   4587  HE3 LYS   308      16.482  35.452  48.147  1.00  0.00           H
ATOM   4588  NZ  LYS   308      17.496  36.500  49.677  1.00  0.00           N
ATOM   4589  HZ1 LYS   308      17.188  37.436  49.459  1.00  0.00           H
ATOM   4590  HZ2 LYS   308      17.001  36.222  50.512  1.00  0.00           H
ATOM   4591  HZ3 LYS   308      18.393  36.546  50.138  1.00  0.00           H
ATOM   4592  C   LYS   308      17.239  30.370  46.436  1.00  0.00           C
ATOM   4593  O   LYS   308      16.413  29.485  46.798  1.00  0.00           O
ATOM   4594  N   GLN   309      18.552  30.121  46.450  1.00  0.00           N
ATOM   4595  H   GLN   309      19.151  30.832  46.058  1.00  0.00           H
ATOM   4596  CA  GLN   309      19.147  28.942  47.119  1.00  0.00           C
ATOM   4597  HA  GLN   309      18.384  28.527  47.778  1.00  0.00           H
ATOM   4598  CB  GLN   309      19.543  27.872  46.092  1.00  0.00           C
ATOM   4599  HB2 GLN   309      18.766  27.748  45.337  1.00  0.00           H
ATOM   4600  HB3 GLN   309      20.449  28.299  45.663  1.00  0.00           H
ATOM   4601  CG  GLN   309      19.973  26.518  46.767  1.00  0.00           C
ATOM   4602  HG2 GLN   309      20.548  26.804  47.647  1.00  0.00           H
ATOM   4603  HG3 GLN   309      19.110  26.047  47.236  1.00  0.00           H
ATOM   4604  CD  GLN   309      20.761  25.619  45.720  1.00  0.00           C
ATOM   4605  OE1 GLN   309      20.518  25.663  44.531  1.00  0.00           O
ATOM   4606  NE2 GLN   309      21.641  24.724  46.111  1.00  0.00           N
ATOM   4607 HE21 GLN   309      21.763  24.685  47.113  1.00  0.00           H
ATOM   4608 HE22 GLN   309      21.896  24.031  45.422  1.00  0.00           H
ATOM   4609  C   GLN   309      20.264  29.382  48.105  1.00  0.00           C
ATOM   4610  O   GLN   309      21.193  30.070  47.768  1.00  0.00           O
ATOM   4611  N   ASP   310      20.226  28.970  49.376  1.00  0.00           N
ATOM   4612  H   ASP   310      19.432  28.361  49.513  1.00  0.00           H
ATOM   4613  CA  ASP   310      21.088  29.425  50.419  1.00  0.00           C
ATOM   4614  HA  ASP   310      21.493  30.414  50.202  1.00  0.00           H
ATOM   4615  CB  ASP   310      20.448  29.519  51.849  1.00  0.00           C
ATOM   4616  HB2 ASP   310      19.944  28.569  52.028  1.00  0.00           H
ATOM   4617  HB3 ASP   310      21.309  29.638  52.508  1.00  0.00           H
ATOM   4618  CG  ASP   310      19.404  30.643  51.942  1.00  0.00           C
ATOM   4619  OD1 ASP   310      18.491  30.466  52.742  1.00  0.00           O
ATOM   4620  OD2 ASP   310      19.525  31.671  51.183  1.00  0.00           O
ATOM   4621  C   ASP   310      22.369  28.627  50.447  1.00  0.00           C
ATOM   4622  O   ASP   310      22.336  27.396  50.319  1.00  0.00           O
ATOM   4623  N   ILE   311      23.584  29.271  50.532  1.00  0.00           N
ATOM   4624  H   ILE   311      23.595  30.279  50.590  1.00  0.00           H
ATOM   4625  CA  ILE   311      24.863  28.529  50.371  1.00  0.00           C
ATOM   4626  HA  ILE   311      24.686  27.478  50.144  1.00  0.00           H
ATOM   4627  CB  ILE   311      25.491  29.049  49.124  1.00  0.00           C
ATOM   4628  HB  ILE   311      25.833  30.054  49.376  1.00  0.00           H
ATOM   4629  CG2 ILE   311      26.751  28.183  48.843  1.00  0.00           C
ATOM   4630 HG21 ILE   311      27.155  28.470  47.872  1.00  0.00           H
ATOM   4631 HG22 ILE   311      27.597  28.334  49.513  1.00  0.00           H
ATOM   4632 HG23 ILE   311      26.462  27.132  48.862  1.00  0.00           H
ATOM   4633  CG1 ILE   311      24.667  29.147  47.764  1.00  0.00           C
ATOM   4634 HG12 ILE   311      23.917  29.901  48.002  1.00  0.00           H
ATOM   4635 HG13 ILE   311      25.399  29.386  46.993  1.00  0.00           H
ATOM   4636  CD1 ILE   311      23.918  27.921  47.161  1.00  0.00           C
ATOM   4637 HD11 ILE   311      23.369  28.329  46.311  1.00  0.00           H
ATOM   4638 HD12 ILE   311      24.559  27.119  46.798  1.00  0.00           H
ATOM   4639 HD13 ILE   311      23.276  27.488  47.928  1.00  0.00           H
ATOM   4640  C   ILE   311      25.687  28.597  51.665  1.00  0.00           C
ATOM   4641  O   ILE   311      26.446  27.639  51.948  1.00  0.00           O
ATOM   4642  N   VAL   312      25.529  29.648  52.481  1.00  0.00           N
ATOM   4643  H   VAL   312      25.011  30.434  52.116  1.00  0.00           H
ATOM   4644  CA  VAL   312      26.145  29.877  53.790  1.00  0.00           C
ATOM   4645  HA  VAL   312      26.158  28.873  54.214  1.00  0.00           H
ATOM   4646  CB  VAL   312      27.599  30.543  53.670  1.00  0.00           C
ATOM   4647  HB  VAL   312      27.553  31.472  53.100  1.00  0.00           H
ATOM   4648  CG1 VAL   312      28.242  30.825  55.065  1.00  0.00           C
ATOM   4649 HG11 VAL   312      28.956  31.612  54.823  1.00  0.00           H
ATOM   4650 HG12 VAL   312      27.500  31.265  55.730  1.00  0.00           H
ATOM   4651 HG13 VAL   312      28.567  29.943  55.619  1.00  0.00           H
ATOM   4652  CG2 VAL   312      28.554  29.666  52.964  1.00  0.00           C
ATOM   4653 HG21 VAL   312      28.106  29.488  51.986  1.00  0.00           H
ATOM   4654 HG22 VAL   312      29.510  30.184  52.893  1.00  0.00           H
ATOM   4655 HG23 VAL   312      28.820  28.718  53.432  1.00  0.00           H
ATOM   4656  C   VAL   312      25.244  30.670  54.722  1.00  0.00           C
ATOM   4657  O   VAL   312      24.813  31.713  54.207  1.00  0.00           O
ATOM   4658  N   ALA   313      24.905  30.186  55.947  1.00  0.00           N
ATOM   4659  H   ALA   313      25.440  29.355  56.152  1.00  0.00           H
ATOM   4660  CA  ALA   313      24.184  30.875  57.007  1.00  0.00           C
ATOM   4661  HA  ALA   313      23.254  31.237  56.567  1.00  0.00           H
ATOM   4662  CB  ALA   313      23.750  29.803  57.986  1.00  0.00           C
ATOM   4663  HB1 ALA   313      24.603  29.511  58.598  1.00  0.00           H
ATOM   4664  HB2 ALA   313      22.980  30.151  58.674  1.00  0.00           H
ATOM   4665  HB3 ALA   313      23.441  28.870  57.514  1.00  0.00           H
ATOM   4666  C   ALA   313      24.924  32.030  57.676  1.00  0.00           C
ATOM   4667  O   ALA   313      26.185  32.062  57.596  1.00  0.00           O
ATOM   4668  N   ILE   314      24.286  33.040  58.299  1.00  0.00           N
ATOM   4669  H   ILE   314      23.305  32.839  58.421  1.00  0.00           H
ATOM   4670  CA  ILE   314      24.769  34.270  59.166  1.00  0.00           C
ATOM   4671  HA  ILE   314      25.445  34.877  58.565  1.00  0.00           H
ATOM   4672  CB  ILE   314      23.482  35.168  59.389  1.00  0.00           C
ATOM   4673  HB  ILE   314      22.615  34.603  59.732  1.00  0.00           H
ATOM   4674  CG2 ILE   314      23.756  36.340  60.343  1.00  0.00           C
ATOM   4675 HG21 ILE   314      24.050  36.026  61.346  1.00  0.00           H
ATOM   4676 HG22 ILE   314      24.585  36.900  59.912  1.00  0.00           H
ATOM   4677 HG23 ILE   314      22.942  37.048  60.500  1.00  0.00           H
ATOM   4678  CG1 ILE   314      22.867  35.689  58.048  1.00  0.00           C
ATOM   4679 HG12 ILE   314      23.505  36.494  57.682  1.00  0.00           H
ATOM   4680 HG13 ILE   314      22.951  34.903  57.298  1.00  0.00           H
ATOM   4681  CD1 ILE   314      21.473  36.277  58.163  1.00  0.00           C
ATOM   4682 HD11 ILE   314      20.701  35.616  58.559  1.00  0.00           H
ATOM   4683 HD12 ILE   314      21.507  37.121  58.853  1.00  0.00           H
ATOM   4684 HD13 ILE   314      21.256  36.735  57.198  1.00  0.00           H
ATOM   4685  C   ILE   314      25.500  33.851  60.417  1.00  0.00           C
ATOM   4686  O   ILE   314      26.068  34.725  61.102  1.00  0.00           O
ATOM   4687  N   THR   315      25.675  32.545  60.710  1.00  0.00           N
ATOM   4688  H   THR   315      25.123  31.784  60.341  1.00  0.00           H
ATOM   4689  CA  THR   315      26.629  32.038  61.676  1.00  0.00           C
ATOM   4690  HA  THR   315      26.445  32.346  62.705  1.00  0.00           H
ATOM   4691  CB  THR   315      26.733  30.508  61.665  1.00  0.00           C
ATOM   4692  HB  THR   315      27.661  30.160  62.119  1.00  0.00           H
ATOM   4693  CG2 THR   315      25.556  29.920  62.451  1.00  0.00           C
ATOM   4694 HG21 THR   315      24.645  30.503  62.314  1.00  0.00           H
ATOM   4695 HG22 THR   315      25.331  28.911  62.104  1.00  0.00           H
ATOM   4696 HG23 THR   315      25.856  29.815  63.493  1.00  0.00           H
ATOM   4697  OG1 THR   315      26.684  30.028  60.305  1.00  0.00           O
ATOM   4698  HG1 THR   315      27.597  29.942  60.023  1.00  0.00           H
ATOM   4699  C   THR   315      28.076  32.404  61.358  1.00  0.00           C
ATOM   4700  O   THR   315      28.928  32.341  62.254  1.00  0.00           O
ATOM   4701  N   ASP   316      28.327  32.748  60.069  1.00  0.00           N
ATOM   4702  H   ASP   316      27.564  32.746  59.407  1.00  0.00           H
ATOM   4703  CA  ASP   316      29.583  32.903  59.371  1.00  0.00           C
ATOM   4704  HA  ASP   316      30.350  32.891  60.146  1.00  0.00           H
ATOM   4705  CB  ASP   316      29.831  31.681  58.462  1.00  0.00           C
ATOM   4706  HB2 ASP   316      29.049  31.359  57.775  1.00  0.00           H
ATOM   4707  HB3 ASP   316      30.712  31.996  57.903  1.00  0.00           H
ATOM   4708  CG  ASP   316      30.237  30.446  59.318  1.00  0.00           C
ATOM   4709  OD1 ASP   316      29.327  29.840  59.990  1.00  0.00           O
ATOM   4710  OD2 ASP   316      31.392  30.344  59.654  1.00  0.00           O
ATOM   4711  C   ASP   316      29.787  34.154  58.508  1.00  0.00           C
ATOM   4712  O   ASP   316      28.824  34.546  57.891  1.00  0.00           O
ATOM   4713  N   TRP   317      31.010  34.662  58.315  1.00  0.00           N
ATOM   4714  H   TRP   317      31.760  34.307  58.892  1.00  0.00           H
ATOM   4715  CA  TRP   317      31.389  35.919  57.586  1.00  0.00           C
ATOM   4716  HA  TRP   317      30.447  36.306  57.197  1.00  0.00           H
ATOM   4717  CB  TRP   317      31.952  37.010  58.504  1.00  0.00           C
ATOM   4718  HB2 TRP   317      32.118  37.917  57.923  1.00  0.00           H
ATOM   4719  HB3 TRP   317      31.166  37.269  59.214  1.00  0.00           H
ATOM   4720  CG  TRP   317      33.193  36.583  59.259  1.00  0.00           C
ATOM   4721  CD1 TRP   317      34.487  36.596  58.736  1.00  0.00           C
ATOM   4722  HD1 TRP   317      34.902  36.835  57.768  1.00  0.00           H
ATOM   4723  NE1 TRP   317      35.268  36.196  59.819  1.00  0.00           N
ATOM   4724  HE1 TRP   317      36.277  36.232  59.794  1.00  0.00           H
ATOM   4725  CE2 TRP   317      34.559  35.853  60.980  1.00  0.00           C
ATOM   4726  CZ2 TRP   317      35.005  35.370  62.223  1.00  0.00           C
ATOM   4727  HZ2 TRP   317      36.046  35.149  62.409  1.00  0.00           H
ATOM   4728  CH2 TRP   317      34.052  35.093  63.158  1.00  0.00           C
ATOM   4729  HH2 TRP   317      34.404  34.729  64.112  1.00  0.00           H
ATOM   4730  CZ3 TRP   317      32.675  35.328  62.870  1.00  0.00           C
ATOM   4731  HZ3 TRP   317      31.930  35.097  63.617  1.00  0.00           H
ATOM   4732  CE3 TRP   317      32.246  35.817  61.604  1.00  0.00           C
ATOM   4733  HE3 TRP   317      31.188  35.768  61.395  1.00  0.00           H
ATOM   4734  CD2 TRP   317      33.176  36.094  60.632  1.00  0.00           C
ATOM   4735  C   TRP   317      32.270  35.453  56.457  1.00  0.00           C
ATOM   4736  O   TRP   317      33.328  34.803  56.570  1.00  0.00           O
ATOM   4737  N   SER   318      31.935  35.942  55.252  1.00  0.00           N
ATOM   4738  H   SER   318      31.032  36.389  55.186  1.00  0.00           H
ATOM   4739  CA  SER   318      32.628  35.693  54.002  1.00  0.00           C
ATOM   4740  HA  SER   318      33.079  34.702  54.050  1.00  0.00           H
ATOM   4741  CB  SER   318      31.565  35.527  52.940  1.00  0.00           C
ATOM   4742  HB2 SER   318      31.157  36.498  52.661  1.00  0.00           H
ATOM   4743  HB3 SER   318      32.014  35.127  52.031  1.00  0.00           H
ATOM   4744  OG  SER   318      30.598  34.527  53.314  1.00  0.00           O
ATOM   4745  HG  SER   318      29.696  34.827  53.185  1.00  0.00           H
ATOM   4746  C   SER   318      33.690  36.736  53.588  1.00  0.00           C
ATOM   4747  O   SER   318      33.756  37.862  54.020  1.00  0.00           O
ATOM   4748  N   GLY   319      34.555  36.316  52.674  1.00  0.00           N
ATOM   4749  H   GLY   319      34.374  35.399  52.291  1.00  0.00           H
ATOM   4750  CA  GLY   319      35.708  36.993  52.075  1.00  0.00           C
ATOM   4751  HA2 GLY   319      35.772  37.975  52.544  1.00  0.00           H
ATOM   4752  HA3 GLY   319      36.634  36.447  52.250  1.00  0.00           H
ATOM   4753  C   GLY   319      35.637  37.171  50.566  1.00  0.00           C
ATOM   4754  O   GLY   319      34.602  37.578  50.058  1.00  0.00           O
ATOM   4755  N   TYR   320      36.635  36.777  49.807  1.00  0.00           N
ATOM   4756  H   TYR   320      37.427  36.381  50.293  1.00  0.00           H
ATOM   4757  CA  TYR   320      36.538  36.632  48.381  1.00  0.00           C
ATOM   4758  HA  TYR   320      36.128  37.566  47.996  1.00  0.00           H
ATOM   4759  CB  TYR   320      37.949  36.298  47.814  1.00  0.00           C
ATOM   4760  HB2 TYR   320      38.391  35.339  48.085  1.00  0.00           H
ATOM   4761  HB3 TYR   320      37.890  36.280  46.725  1.00  0.00           H
ATOM   4762  CG  TYR   320      39.052  37.312  47.960  1.00  0.00           C
ATOM   4763  CD1 TYR   320      40.211  37.198  48.810  1.00  0.00           C
ATOM   4764  HD1 TYR   320      40.326  36.332  49.445  1.00  0.00           H
ATOM   4765  CE1 TYR   320      41.243  38.192  48.916  1.00  0.00           C
ATOM   4766  HE1 TYR   320      42.083  37.977  49.561  1.00  0.00           H
ATOM   4767  CZ  TYR   320      41.144  39.346  48.109  1.00  0.00           C
ATOM   4768  OH  TYR   320      42.249  40.156  47.929  1.00  0.00           O
ATOM   4769  HH  TYR   320      42.044  40.841  47.289  1.00  0.00           H
ATOM   4770  CE2 TYR   320      39.954  39.577  47.337  1.00  0.00           C
ATOM   4771  HE2 TYR   320      39.830  40.426  46.682  1.00  0.00           H
ATOM   4772  CD2 TYR   320      38.974  38.552  47.333  1.00  0.00           C
ATOM   4773  HD2 TYR   320      38.087  38.685  46.730  1.00  0.00           H
ATOM   4774  C   TYR   320      35.526  35.559  47.919  1.00  0.00           C
ATOM   4775  O   TYR   320      34.982  34.773  48.677  1.00  0.00           O
ATOM   4776  N   SER   321      35.218  35.553  46.621  1.00  0.00           N
ATOM   4777  H   SER   321      35.614  36.305  46.076  1.00  0.00           H
ATOM   4778  CA  SER   321      34.452  34.572  45.982  1.00  0.00           C
ATOM   4779  HA  SER   321      34.661  33.552  46.300  1.00  0.00           H
ATOM   4780  CB  SER   321      32.912  34.808  46.295  1.00  0.00           C
ATOM   4781  HB2 SER   321      32.324  33.980  45.896  1.00  0.00           H
ATOM   4782  HB3 SER   321      32.863  34.814  47.384  1.00  0.00           H
ATOM   4783  OG  SER   321      32.404  36.034  45.866  1.00  0.00           O
ATOM   4784  HG  SER   321      32.764  36.660  46.499  1.00  0.00           H
ATOM   4785  C   SER   321      34.615  34.803  44.463  1.00  0.00           C
ATOM   4786  O   SER   321      35.143  35.886  44.105  1.00  0.00           O
ATOM   4787  N   GLY   322      34.371  33.826  43.587  1.00  0.00           N
ATOM   4788  H   GLY   322      33.770  33.059  43.849  1.00  0.00           H
ATOM   4789  CA  GLY   322      34.270  34.027  42.143  1.00  0.00           C
ATOM   4790  HA2 GLY   322      33.538  34.821  41.996  1.00  0.00           H
ATOM   4791  HA3 GLY   322      35.162  34.424  41.659  1.00  0.00           H
ATOM   4792  C   GLY   322      33.683  32.899  41.340  1.00  0.00           C
ATOM   4793  O   GLY   322      33.571  31.796  41.866  1.00  0.00           O
ATOM   4794  N   SER   323      33.405  33.156  40.059  1.00  0.00           N
ATOM   4795  H   SER   323      33.521  34.092  39.699  1.00  0.00           H
ATOM   4796  CA  SER   323      33.021  32.028  39.114  1.00  0.00           C
ATOM   4797  HA  SER   323      32.327  31.381  39.650  1.00  0.00           H
ATOM   4798  CB  SER   323      32.205  32.619  37.962  1.00  0.00           C
ATOM   4799  HB2 SER   323      31.901  31.851  37.250  1.00  0.00           H
ATOM   4800  HB3 SER   323      31.345  33.089  38.439  1.00  0.00           H
ATOM   4801  OG  SER   323      32.942  33.643  37.304  1.00  0.00           O
ATOM   4802  HG  SER   323      33.439  33.339  36.541  1.00  0.00           H
ATOM   4803  C   SER   323      34.186  31.110  38.755  1.00  0.00           C
ATOM   4804  O   SER   323      35.371  31.389  38.930  1.00  0.00           O
ATOM   4805  N   PHE   324      33.915  29.961  38.171  1.00  0.00           N
ATOM   4806  H   PHE   324      32.946  29.707  38.038  1.00  0.00           H
ATOM   4807  CA  PHE   324      34.850  29.188  37.418  1.00  0.00           C
ATOM   4808  HA  PHE   324      35.447  29.813  36.754  1.00  0.00           H
ATOM   4809  CB  PHE   324      35.723  28.308  38.260  1.00  0.00           C
ATOM   4810  HB2 PHE   324      36.475  27.924  37.570  1.00  0.00           H
ATOM   4811  HB3 PHE   324      36.423  28.982  38.753  1.00  0.00           H
ATOM   4812  CG  PHE   324      35.238  27.102  38.978  1.00  0.00           C
ATOM   4813  CD1 PHE   324      34.837  27.200  40.308  1.00  0.00           C
ATOM   4814  HD1 PHE   324      34.847  28.165  40.793  1.00  0.00           H
ATOM   4815  CE1 PHE   324      34.416  26.076  41.038  1.00  0.00           C
ATOM   4816  HE1 PHE   324      34.097  26.178  42.065  1.00  0.00           H
ATOM   4817  CZ  PHE   324      34.577  24.802  40.465  1.00  0.00           C
ATOM   4818  HZ  PHE   324      34.414  23.904  41.042  1.00  0.00           H
ATOM   4819  CE2 PHE   324      35.011  24.668  39.126  1.00  0.00           C
ATOM   4820  HE2 PHE   324      35.098  23.660  38.748  1.00  0.00           H
ATOM   4821  CD2 PHE   324      35.350  25.838  38.350  1.00  0.00           C
ATOM   4822  HD2 PHE   324      35.852  25.709  37.403  1.00  0.00           H
ATOM   4823  C   PHE   324      33.964  28.277  36.520  1.00  0.00           C
ATOM   4824  O   PHE   324      32.734  28.452  36.608  1.00  0.00           O
ATOM   4825  N   VAL   325      34.364  27.311  35.675  1.00  0.00           N
ATOM   4826  H   VAL   325      35.356  27.169  35.551  1.00  0.00           H
ATOM   4827  CA  VAL   325      33.523  26.261  34.980  1.00  0.00           C
ATOM   4828  HA  VAL   325      32.656  26.178  35.633  1.00  0.00           H
ATOM   4829  CB  VAL   325      33.135  26.679  33.537  1.00  0.00           C
ATOM   4830  HB  VAL   325      32.549  25.813  33.227  1.00  0.00           H
ATOM   4831  CG1 VAL   325      32.183  27.825  33.413  1.00  0.00           C
ATOM   4832 HG11 VAL   325      31.305  27.724  34.050  1.00  0.00           H
ATOM   4833 HG12 VAL   325      32.656  28.724  33.806  1.00  0.00           H
ATOM   4834 HG13 VAL   325      31.950  27.942  32.355  1.00  0.00           H
ATOM   4835  CG2 VAL   325      34.272  26.697  32.461  1.00  0.00           C
ATOM   4836 HG21 VAL   325      35.005  27.403  32.850  1.00  0.00           H
ATOM   4837 HG22 VAL   325      34.642  25.671  32.452  1.00  0.00           H
ATOM   4838 HG23 VAL   325      33.950  26.910  31.441  1.00  0.00           H
ATOM   4839  C   VAL   325      34.295  24.895  34.938  1.00  0.00           C
ATOM   4840  O   VAL   325      35.496  24.826  34.906  1.00  0.00           O
ATOM   4841  N   GLN   326      33.487  23.806  34.742  1.00  0.00           N
ATOM   4842  H   GLN   326      32.481  23.903  34.714  1.00  0.00           H
ATOM   4843  CA  GLN   326      34.093  22.559  34.241  1.00  0.00           C
ATOM   4844  HA  GLN   326      35.174  22.605  34.375  1.00  0.00           H
ATOM   4845  CB  GLN   326      33.551  21.307  34.910  1.00  0.00           C
ATOM   4846  HB2 GLN   326      32.471  21.236  34.776  1.00  0.00           H
ATOM   4847  HB3 GLN   326      34.073  20.480  34.429  1.00  0.00           H
ATOM   4848  CG  GLN   326      33.767  21.268  36.449  1.00  0.00           C
ATOM   4849  HG2 GLN   326      34.779  21.164  36.844  1.00  0.00           H
ATOM   4850  HG3 GLN   326      33.438  22.234  36.833  1.00  0.00           H
ATOM   4851  CD  GLN   326      32.888  20.257  37.121  1.00  0.00           C
ATOM   4852  OE1 GLN   326      31.842  19.892  36.596  1.00  0.00           O
ATOM   4853  NE2 GLN   326      33.357  19.704  38.237  1.00  0.00           N
ATOM   4854 HE21 GLN   326      33.989  20.267  38.789  1.00  0.00           H
ATOM   4855 HE22 GLN   326      32.775  18.987  38.647  1.00  0.00           H
ATOM   4856  C   GLN   326      34.038  22.540  32.695  1.00  0.00           C
ATOM   4857  O   GLN   326      33.020  22.788  32.053  1.00  0.00           O
ATOM   4858  N   HID   327      35.279  22.294  32.116  1.00  0.00           N
ATOM   4859  H   HID   327      36.110  22.393  32.683  1.00  0.00           H
ATOM   4860  CA  HID   327      35.484  22.259  30.728  1.00  0.00           C
ATOM   4861  HA  HID   327      35.049  23.172  30.321  1.00  0.00           H
ATOM   4862  CB  HID   327      37.001  22.410  30.528  1.00  0.00           C
ATOM   4863  HB2 HID   327      37.530  21.679  31.139  1.00  0.00           H
ATOM   4864  HB3 HID   327      37.285  22.302  29.481  1.00  0.00           H
ATOM   4865  CG  HID   327      37.495  23.734  31.078  1.00  0.00           C
ATOM   4866  ND1 HID   327      37.167  25.063  30.652  1.00  0.00           N
ATOM   4867  HD1 HID   327      36.700  25.315  29.794  1.00  0.00           H
ATOM   4868  CE1 HID   327      37.511  25.955  31.582  1.00  0.00           C
ATOM   4869  HE1 HID   327      37.191  26.986  31.600  1.00  0.00           H
ATOM   4870  NE2 HID   327      38.203  25.259  32.529  1.00  0.00           N
ATOM   4871  CD2 HID   327      38.178  23.914  32.221  1.00  0.00           C
ATOM   4872  HD2 HID   327      38.548  23.196  32.938  1.00  0.00           H
ATOM   4873  C   HID   327      34.969  21.064  29.933  1.00  0.00           C
ATOM   4874  O   HID   327      34.637  20.033  30.567  1.00  0.00           O
ATOM   4875  N   PRO   328      34.949  20.897  28.566  1.00  0.00           N
ATOM   4876  CD  PRO   328      35.374  21.919  27.621  1.00  0.00           C
ATOM   4877  HD2 PRO   328      36.376  21.663  27.274  1.00  0.00           H
ATOM   4878  HD3 PRO   328      35.364  22.933  28.023  1.00  0.00           H
ATOM   4879  CG  PRO   328      34.350  21.775  26.510  1.00  0.00           C
ATOM   4880  HG2 PRO   328      34.662  22.158  25.539  1.00  0.00           H
ATOM   4881  HG3 PRO   328      33.462  22.223  26.955  1.00  0.00           H
ATOM   4882  CB  PRO   328      34.163  20.261  26.437  1.00  0.00           C
ATOM   4883  HB2 PRO   328      35.020  19.835  25.915  1.00  0.00           H
ATOM   4884  HB3 PRO   328      33.318  19.903  25.847  1.00  0.00           H
ATOM   4885  CA  PRO   328      34.204  19.805  27.902  1.00  0.00           C
ATOM   4886  HA  PRO   328      33.141  19.858  28.137  1.00  0.00           H
ATOM   4887  C   PRO   328      34.731  18.313  28.090  1.00  0.00           C
ATOM   4888  O   PRO   328      33.909  17.376  28.188  1.00  0.00           O
ATOM   4889  N   GLU   329      35.972  18.024  28.338  1.00  0.00           N
ATOM   4890  H   GLU   329      36.613  18.800  28.243  1.00  0.00           H
ATOM   4891  CA  GLU   329      36.523  16.763  28.820  1.00  0.00           C
ATOM   4892  HA  GLU   329      35.941  15.914  28.460  1.00  0.00           H
ATOM   4893  CB  GLU   329      38.012  16.676  28.303  1.00  0.00           C
ATOM   4894  HB2 GLU   329      38.477  17.658  28.380  1.00  0.00           H
ATOM   4895  HB3 GLU   329      38.633  15.888  28.732  1.00  0.00           H
ATOM   4896  CG  GLU   329      37.999  16.461  26.781  1.00  0.00           C
ATOM   4897  HG2 GLU   329      37.484  17.313  26.339  1.00  0.00           H
ATOM   4898  HG3 GLU   329      39.040  16.480  26.458  1.00  0.00           H
ATOM   4899  CD  GLU   329      37.283  15.195  26.504  1.00  0.00           C
ATOM   4900  OE1 GLU   329      37.475  14.127  27.102  1.00  0.00           O
ATOM   4901  OE2 GLU   329      36.401  15.199  25.561  1.00  0.00           O
ATOM   4902  C   GLU   329      36.469  16.543  30.352  1.00  0.00           C
ATOM   4903  O   GLU   329      36.652  15.447  30.897  1.00  0.00           O
ATOM   4904  N   LEU   330      36.091  17.625  31.136  1.00  0.00           N
ATOM   4905  H   LEU   330      35.761  18.425  30.616  1.00  0.00           H
ATOM   4906  CA  LEU   330      35.826  17.615  32.574  1.00  0.00           C
ATOM   4907  HA  LEU   330      36.388  16.767  32.966  1.00  0.00           H
ATOM   4908  CB  LEU   330      36.385  18.956  33.121  1.00  0.00           C
ATOM   4909  HB2 LEU   330      37.425  19.045  32.809  1.00  0.00           H
ATOM   4910  HB3 LEU   330      35.819  19.802  32.731  1.00  0.00           H
ATOM   4911  CG  LEU   330      36.571  18.966  34.705  1.00  0.00           C
ATOM   4912  HG  LEU   330      35.628  18.986  35.251  1.00  0.00           H
ATOM   4913  CD1 LEU   330      37.634  18.010  35.192  1.00  0.00           C
ATOM   4914 HD11 LEU   330      38.547  18.296  34.668  1.00  0.00           H
ATOM   4915 HD12 LEU   330      37.748  18.038  36.276  1.00  0.00           H
ATOM   4916 HD13 LEU   330      37.284  17.016  34.914  1.00  0.00           H
ATOM   4917  CD2 LEU   330      37.262  20.350  35.066  1.00  0.00           C
ATOM   4918 HD21 LEU   330      37.524  20.416  36.122  1.00  0.00           H
ATOM   4919 HD22 LEU   330      38.077  20.548  34.369  1.00  0.00           H
ATOM   4920 HD23 LEU   330      36.549  21.163  34.929  1.00  0.00           H
ATOM   4921  C   LEU   330      34.355  17.432  32.866  1.00  0.00           C
ATOM   4922  O   LEU   330      34.002  17.031  33.923  1.00  0.00           O
ATOM   4923  N   THR   331      33.483  17.790  31.920  1.00  0.00           N
ATOM   4924  H   THR   331      33.778  18.407  31.178  1.00  0.00           H
ATOM   4925  CA  THR   331      32.028  17.467  31.867  1.00  0.00           C
ATOM   4926  HA  THR   331      31.612  17.364  32.869  1.00  0.00           H
ATOM   4927  CB  THR   331      31.189  18.553  31.161  1.00  0.00           C
ATOM   4928  HB  THR   331      30.136  18.276  31.104  1.00  0.00           H
ATOM   4929  CG2 THR   331      31.223  19.906  31.823  1.00  0.00           C
ATOM   4930 HG21 THR   331      32.159  20.464  31.844  1.00  0.00           H
ATOM   4931 HG22 THR   331      30.562  20.531  31.223  1.00  0.00           H
ATOM   4932 HG23 THR   331      30.832  19.830  32.839  1.00  0.00           H
ATOM   4933  OG1 THR   331      31.681  18.816  29.911  1.00  0.00           O
ATOM   4934  HG1 THR   331      31.067  19.392  29.451  1.00  0.00           H
ATOM   4935  C   THR   331      31.698  16.078  31.259  1.00  0.00           C
ATOM   4936  O   THR   331      30.759  15.374  31.612  1.00  0.00           O
ATOM   4937  N   GLY   332      32.410  15.811  30.170  1.00  0.00           N
ATOM   4938  H   GLY   332      33.078  16.488  29.832  1.00  0.00           H
ATOM   4939  CA  GLY   332      32.054  14.767  29.166  1.00  0.00           C
ATOM   4940  HA2 GLY   332      32.907  14.454  28.565  1.00  0.00           H
ATOM   4941  HA3 GLY   332      31.811  13.831  29.666  1.00  0.00           H
ATOM   4942  C   GLY   332      30.921  15.139  28.157  1.00  0.00           C
ATOM   4943  O   GLY   332      30.485  14.265  27.373  1.00  0.00           O
ATOM   4944  N   LEU   333      30.459  16.408  28.348  1.00  0.00           N
ATOM   4945  H   LEU   333      30.948  17.038  28.968  1.00  0.00           H
ATOM   4946  CA  LEU   333      29.197  16.855  27.649  1.00  0.00           C
ATOM   4947  HA  LEU   333      28.693  16.008  27.185  1.00  0.00           H
ATOM   4948  CB  LEU   333      28.314  17.466  28.670  1.00  0.00           C
ATOM   4949  HB2 LEU   333      28.809  18.296  29.174  1.00  0.00           H
ATOM   4950  HB3 LEU   333      27.421  17.828  28.161  1.00  0.00           H
ATOM   4951  CG  LEU   333      27.778  16.451  29.716  1.00  0.00           C
ATOM   4952  HG  LEU   333      28.635  16.106  30.297  1.00  0.00           H
ATOM   4953  CD1 LEU   333      26.864  17.110  30.759  1.00  0.00           C
ATOM   4954 HD11 LEU   333      26.865  16.524  31.679  1.00  0.00           H
ATOM   4955 HD12 LEU   333      27.179  18.129  30.983  1.00  0.00           H
ATOM   4956 HD13 LEU   333      25.841  17.036  30.390  1.00  0.00           H
ATOM   4957  CD2 LEU   333      27.144  15.160  29.240  1.00  0.00           C
ATOM   4958 HD21 LEU   333      26.686  14.570  30.034  1.00  0.00           H
ATOM   4959 HD22 LEU   333      26.351  15.532  28.592  1.00  0.00           H
ATOM   4960 HD23 LEU   333      27.850  14.602  28.623  1.00  0.00           H
ATOM   4961  C   LEU   333      29.541  17.811  26.530  1.00  0.00           C
ATOM   4962  O   LEU   333      30.588  18.469  26.421  1.00  0.00           O
ATOM   4963  N   ASP   334      28.492  18.012  25.692  1.00  0.00           N
ATOM   4964  H   ASP   334      27.769  17.309  25.744  1.00  0.00           H
ATOM   4965  CA  ASP   334      28.478  18.996  24.643  1.00  0.00           C
ATOM   4966  HA  ASP   334      29.488  18.889  24.250  1.00  0.00           H
ATOM   4967  CB  ASP   334      27.399  18.703  23.525  1.00  0.00           C
ATOM   4968  HB2 ASP   334      27.340  19.602  22.911  1.00  0.00           H
ATOM   4969  HB3 ASP   334      27.748  17.888  22.892  1.00  0.00           H
ATOM   4970  CG  ASP   334      25.983  18.395  24.117  1.00  0.00           C
ATOM   4971  OD1 ASP   334      25.098  17.787  23.434  1.00  0.00           O
ATOM   4972  OD2 ASP   334      25.675  18.899  25.245  1.00  0.00           O
ATOM   4973  C   ASP   334      28.343  20.413  25.286  1.00  0.00           C
ATOM   4974  O   ASP   334      28.419  21.472  24.553  1.00  0.00           O
ATOM   4975  N   CYX   335      28.139  20.509  26.576  1.00  0.00           N
ATOM   4976  H   CYX   335      28.331  19.671  27.106  1.00  0.00           H
ATOM   4977  CA  CYX   335      27.981  21.707  27.384  1.00  0.00           C
ATOM   4978  HA  CYX   335      27.902  22.589  26.747  1.00  0.00           H
ATOM   4979  CB  CYX   335      26.532  21.681  27.975  1.00  0.00           C
ATOM   4980  HB2 CYX   335      26.133  22.661  28.239  1.00  0.00           H
ATOM   4981  HB3 CYX   335      25.996  21.409  27.065  1.00  0.00           H
ATOM   4982  SG  CYX   335      26.120  20.499  29.330  1.00  0.00           S
ATOM   4983  C   CYX   335      29.125  21.901  28.380  1.00  0.00           C
ATOM   4984  O   CYX   335      29.851  21.015  28.820  1.00  0.00           O
ATOM   4985  N   ILE   336      29.255  23.149  28.773  1.00  0.00           N
ATOM   4986  H   ILE   336      28.679  23.807  28.269  1.00  0.00           H
ATOM   4987  CA  ILE   336      30.072  23.710  29.766  1.00  0.00           C
ATOM   4988  HA  ILE   336      30.949  23.085  29.931  1.00  0.00           H
ATOM   4989  CB  ILE   336      30.601  25.155  29.400  1.00  0.00           C
ATOM   4990  HB  ILE   336      29.761  25.847  29.331  1.00  0.00           H
ATOM   4991  CG2 ILE   336      31.501  25.657  30.495  1.00  0.00           C
ATOM   4992 HG21 ILE   336      32.382  25.027  30.622  1.00  0.00           H
ATOM   4993 HG22 ILE   336      31.946  26.593  30.160  1.00  0.00           H
ATOM   4994 HG23 ILE   336      30.950  25.832  31.419  1.00  0.00           H
ATOM   4995  CG1 ILE   336      31.306  25.126  28.022  1.00  0.00           C
ATOM   4996 HG12 ILE   336      32.189  24.490  28.084  1.00  0.00           H
ATOM   4997 HG13 ILE   336      30.645  24.655  27.294  1.00  0.00           H
ATOM   4998  CD1 ILE   336      31.787  26.521  27.518  1.00  0.00           C
ATOM   4999 HD11 ILE   336      31.908  26.482  26.436  1.00  0.00           H
ATOM   5000 HD12 ILE   336      31.060  27.295  27.758  1.00  0.00           H
ATOM   5001 HD13 ILE   336      32.609  26.981  28.069  1.00  0.00           H
ATOM   5002  C   ILE   336      29.295  23.709  31.056  1.00  0.00           C
ATOM   5003  O   ILE   336      28.190  24.275  30.991  1.00  0.00           O
ATOM   5004  N   ARG   337      29.718  23.265  32.155  1.00  0.00           N
ATOM   5005  H   ARG   337      30.612  22.802  32.079  1.00  0.00           H
ATOM   5006  CA  ARG   337      29.064  23.325  33.458  1.00  0.00           C
ATOM   5007  HA  ARG   337      28.001  23.406  33.231  1.00  0.00           H
ATOM   5008  CB  ARG   337      29.245  22.030  34.087  1.00  0.00           C
ATOM   5009  HB2 ARG   337      28.817  21.293  33.409  1.00  0.00           H
ATOM   5010  HB3 ARG   337      30.307  21.801  34.171  1.00  0.00           H
ATOM   5011  CG  ARG   337      28.568  21.943  35.468  1.00  0.00           C
ATOM   5012  HG2 ARG   337      29.228  22.440  36.179  1.00  0.00           H
ATOM   5013  HG3 ARG   337      27.557  22.345  35.404  1.00  0.00           H
ATOM   5014  CD  ARG   337      28.407  20.484  35.762  1.00  0.00           C
ATOM   5015  HD2 ARG   337      27.958  19.980  34.907  1.00  0.00           H
ATOM   5016  HD3 ARG   337      29.364  19.965  35.796  1.00  0.00           H
ATOM   5017  NE  ARG   337      27.615  20.205  37.023  1.00  0.00           N
ATOM   5018  HE  ARG   337      26.622  20.388  36.986  1.00  0.00           H
ATOM   5019  CZ  ARG   337      28.036  19.718  38.175  1.00  0.00           C
ATOM   5020  NH1 ARG   337      29.215  19.163  38.215  1.00  0.00           N
ATOM   5021 HH11 ARG   337      29.668  19.161  37.312  1.00  0.00           H
ATOM   5022 HH12 ARG   337      29.577  18.649  39.005  1.00  0.00           H
ATOM   5023  NH2 ARG   337      27.303  19.674  39.200  1.00  0.00           N
ATOM   5024 HH21 ARG   337      26.441  20.180  39.053  1.00  0.00           H
ATOM   5025 HH22 ARG   337      27.594  19.263  40.075  1.00  0.00           H
ATOM   5026  C   ARG   337      29.438  24.532  34.295  1.00  0.00           C
ATOM   5027  O   ARG   337      30.634  24.675  34.560  1.00  0.00           O
ATOM   5028  N   PRO   338      28.487  25.417  34.803  1.00  0.00           N
ATOM   5029  CD  PRO   338      27.001  25.284  34.619  1.00  0.00           C
ATOM   5030  HD2 PRO   338      26.641  24.346  35.043  1.00  0.00           H
ATOM   5031  HD3 PRO   338      26.759  25.286  33.556  1.00  0.00           H
ATOM   5032  CG  PRO   338      26.348  26.477  35.400  1.00  0.00           C
ATOM   5033  HG2 PRO   338      25.884  26.029  36.279  1.00  0.00           H
ATOM   5034  HG3 PRO   338      25.522  26.949  34.868  1.00  0.00           H
ATOM   5035  CB  PRO   338      27.513  27.472  35.681  1.00  0.00           C
ATOM   5036  HB2 PRO   338      27.404  27.992  36.632  1.00  0.00           H
ATOM   5037  HB3 PRO   338      27.476  28.164  34.840  1.00  0.00           H
ATOM   5038  CA  PRO   338      28.795  26.654  35.537  1.00  0.00           C
ATOM   5039  HA  PRO   338      29.511  27.267  34.990  1.00  0.00           H
ATOM   5040  C   PRO   338      29.171  26.270  36.947  1.00  0.00           C
ATOM   5041  O   PRO   338      28.657  25.278  37.511  1.00  0.00           O
ATOM   5042  N   CYX   339      30.226  26.947  37.518  1.00  0.00           N
ATOM   5043  H   CYX   339      30.577  27.787  37.080  1.00  0.00           H
ATOM   5044  CA  CYX   339      30.686  26.644  38.900  1.00  0.00           C
ATOM   5045  HA  CYX   339      29.952  26.221  39.585  1.00  0.00           H
ATOM   5046  CB  CYX   339      31.818  25.664  38.735  1.00  0.00           C
ATOM   5047  HB2 CYX   339      32.548  26.204  38.132  1.00  0.00           H
[truncated: 55,806 more chars]
