# Supplementary material for: Worth the Weight: Sub-Pocket EXplorer (SubPEx), a Weighted Ensemble Method to Enhance Binding-Pocket Conformational Sampling
Source: J Chem Theory Comput. 2023 Aug 16;19(17):5677–89. doi: 10.1021/acs.jctc.3c00478 (PMC10500992; doi:10.1021/acs.jctc.3c00478)
Supplement: Supplementary file 2 — ct3c00478_si_002.zip [file ct3c00478_si_002.zip › clustered_structures/NA/subpex/rep.c13.aligned.pdb]

HELIX    1   1 SER     23  GLY     27  1                                   5
HELIX    2   2 PRO    328  THR    331  1                                   4
SHEET    1   1 1 GLY    14  LYS    20  0
SHEET    2   2 1 PHE    39  CYX    42  0
SHEET    3   3 1 CYX    47  THR    53  0
SHEET    4   4 1 THR    75  PRO    80  0
SHEET    5   5 1 ARG    91  VAL    95  0
SHEET    6   6 1 ALA    99  HIE   103  0
SHEET    7   7 1 TRP   108  SER   114  0
SHEET    8   8 1 VAL   121  TYR   126  0
SHEET    9   9 1 ILE   129  LYS   135  0
SHEET   10  10 1 ALA   150  VAL   152  0
SHEET   11  11 1 SER   155  ASP   162  0
SHEET   12  12 1 SER   170  GLU   177  0
SHEET   13  13 1 LYS   180  GLU   186  0
SHEET   14  14 1 SER   198  ASN   202  0
SHEET   15  15 1 GLU   205  VAL   209  0
SHEET   16  16 1 PRO   220  PHE   224  0
SHEET   17  17 1 TYR   230  TYR   234  0
SHEET   18  18 1 SER   268  TYR   271  0
SHEET   19  19 1 GLY   274  THR   280  0
SHEET   20  20 1 PHE   289  ASP   294  0
SHEET   21  21 1 VAL   307  VAL   312  0
SHEET   22  22 1 SER   321  GLN   326  0
SHEET   23  23 1 ARG   337  GLY   347  0
SHEET   24  24 1 THR   356  VAL   366  0
CRYST1   83.055   71.183   84.008  90.00  90.00  90.00               1
ATOM      1  N   VAL     1      46.602  19.665  21.050  1.00  0.00           N
ATOM      2  H1  VAL     1      46.354  20.040  20.145  1.00  0.00           H
ATOM      3  H2  VAL     1      47.297  20.346  21.321  1.00  0.00           H
ATOM      4  H3  VAL     1      47.077  18.789  20.883  1.00  0.00           H
ATOM      5  CA  VAL     1      45.486  19.518  21.990  1.00  0.00           C
ATOM      6  HA  VAL     1      44.714  18.924  21.501  1.00  0.00           H
ATOM      7  CB  VAL     1      45.915  18.695  23.217  1.00  0.00           C
ATOM      8  HB  VAL     1      46.803  19.164  23.640  1.00  0.00           H
ATOM      9  CG1 VAL     1      44.799  18.692  24.219  1.00  0.00           C
ATOM     10 HG11 VAL     1      45.021  18.076  25.090  1.00  0.00           H
ATOM     11 HG12 VAL     1      44.669  19.672  24.677  1.00  0.00           H
ATOM     12 HG13 VAL     1      43.859  18.289  23.842  1.00  0.00           H
ATOM     13  CG2 VAL     1      46.105  17.210  22.788  1.00  0.00           C
ATOM     14 HG21 VAL     1      45.389  16.809  22.071  1.00  0.00           H
ATOM     15 HG22 VAL     1      47.155  17.242  22.501  1.00  0.00           H
ATOM     16 HG23 VAL     1      46.037  16.605  23.693  1.00  0.00           H
ATOM     17  C   VAL     1      45.048  20.943  22.438  1.00  0.00           C
ATOM     18  O   VAL     1      45.939  21.685  22.865  1.00  0.00           O
ATOM     19  N   LYS     2      43.729  21.298  22.498  1.00  0.00           N
ATOM     20  H   LYS     2      43.006  20.655  22.209  1.00  0.00           H
ATOM     21  CA  LYS     2      43.316  22.697  22.821  1.00  0.00           C
ATOM     22  HA  LYS     2      44.051  23.164  23.477  1.00  0.00           H
ATOM     23  CB  LYS     2      43.254  23.442  21.473  1.00  0.00           C
ATOM     24  HB2 LYS     2      42.772  22.734  20.797  1.00  0.00           H
ATOM     25  HB3 LYS     2      42.782  24.422  21.539  1.00  0.00           H
ATOM     26  CG  LYS     2      44.634  23.888  20.899  1.00  0.00           C
ATOM     27  HG2 LYS     2      44.914  24.749  21.505  1.00  0.00           H
ATOM     28  HG3 LYS     2      45.365  23.086  21.005  1.00  0.00           H
ATOM     29  CD  LYS     2      44.571  24.160  19.373  1.00  0.00           C
ATOM     30  HD2 LYS     2      45.473  24.707  19.098  1.00  0.00           H
ATOM     31  HD3 LYS     2      44.609  23.216  18.832  1.00  0.00           H
ATOM     32  CE  LYS     2      43.369  25.060  19.000  1.00  0.00           C
ATOM     33  HE2 LYS     2      42.488  24.507  19.325  1.00  0.00           H
ATOM     34  HE3 LYS     2      43.409  25.963  19.610  1.00  0.00           H
ATOM     35  NZ  LYS     2      43.454  25.460  17.595  1.00  0.00           N
ATOM     36  HZ1 LYS     2      43.659  24.671  16.998  1.00  0.00           H
ATOM     37  HZ2 LYS     2      42.612  25.926  17.288  1.00  0.00           H
ATOM     38  HZ3 LYS     2      44.285  26.024  17.489  1.00  0.00           H
ATOM     39  C   LYS     2      41.970  22.776  23.589  1.00  0.00           C
ATOM     40  O   LYS     2      41.129  21.838  23.396  1.00  0.00           O
ATOM     41  N   LEU     3      41.816  23.872  24.370  1.00  0.00           N
ATOM     42  H   LEU     3      42.499  24.600  24.522  1.00  0.00           H
ATOM     43  CA  LEU     3      40.587  24.020  25.163  1.00  0.00           C
ATOM     44  HA  LEU     3      40.161  23.055  25.436  1.00  0.00           H
ATOM     45  CB  LEU     3      40.964  24.604  26.505  1.00  0.00           C
ATOM     46  HB2 LEU     3      41.658  23.868  26.908  1.00  0.00           H
ATOM     47  HB3 LEU     3      41.591  25.491  26.422  1.00  0.00           H
ATOM     48  CG  LEU     3      39.940  24.866  27.592  1.00  0.00           C
ATOM     49  HG  LEU     3      39.426  25.812  27.422  1.00  0.00           H
ATOM     50  CD1 LEU     3      39.027  23.644  27.728  1.00  0.00           C
ATOM     51 HD11 LEU     3      38.356  23.728  26.874  1.00  0.00           H
ATOM     52 HD12 LEU     3      39.459  22.644  27.697  1.00  0.00           H
ATOM     53 HD13 LEU     3      38.568  23.749  28.711  1.00  0.00           H
ATOM     54  CD2 LEU     3      40.761  25.005  28.919  1.00  0.00           C
ATOM     55 HD21 LEU     3      41.419  25.873  28.910  1.00  0.00           H
ATOM     56 HD22 LEU     3      40.045  25.360  29.661  1.00  0.00           H
ATOM     57 HD23 LEU     3      41.231  24.117  29.342  1.00  0.00           H
ATOM     58  C   LEU     3      39.437  24.784  24.376  1.00  0.00           C
ATOM     59  O   LEU     3      39.486  25.981  24.245  1.00  0.00           O
ATOM     60  N   ALA     4      38.493  24.011  23.931  1.00  0.00           N
ATOM     61  H   ALA     4      38.663  23.040  24.151  1.00  0.00           H
ATOM     62  CA  ALA     4      37.357  24.436  23.166  1.00  0.00           C
ATOM     63  HA  ALA     4      37.824  25.082  22.424  1.00  0.00           H
ATOM     64  CB  ALA     4      36.844  23.312  22.328  1.00  0.00           C
ATOM     65  HB1 ALA     4      36.270  22.630  22.957  1.00  0.00           H
ATOM     66  HB2 ALA     4      36.092  23.710  21.647  1.00  0.00           H
ATOM     67  HB3 ALA     4      37.640  22.829  21.761  1.00  0.00           H
ATOM     68  C   ALA     4      36.316  25.142  24.094  1.00  0.00           C
ATOM     69  O   ALA     4      36.244  24.791  25.260  1.00  0.00           O
ATOM     70  N   GLY     5      35.627  26.143  23.544  1.00  0.00           N
ATOM     71  H   GLY     5      35.801  26.277  22.558  1.00  0.00           H
ATOM     72  CA  GLY     5      34.595  26.986  24.208  1.00  0.00           C
ATOM     73  HA2 GLY     5      34.289  26.479  25.122  1.00  0.00           H
ATOM     74  HA3 GLY     5      35.045  27.969  24.347  1.00  0.00           H
ATOM     75  C   GLY     5      33.398  27.268  23.352  1.00  0.00           C
ATOM     76  O   GLY     5      32.614  28.218  23.502  1.00  0.00           O
ATOM     77  N   ASN     6      33.175  26.551  22.302  1.00  0.00           N
ATOM     78  H   ASN     6      33.655  25.666  22.222  1.00  0.00           H
ATOM     79  CA  ASN     6      32.156  26.718  21.285  1.00  0.00           C
ATOM     80  HA  ASN     6      32.069  27.722  20.870  1.00  0.00           H
ATOM     81  CB  ASN     6      32.527  25.702  20.181  1.00  0.00           C
ATOM     82  HB2 ASN     6      31.936  25.811  19.272  1.00  0.00           H
ATOM     83  HB3 ASN     6      33.549  25.893  19.855  1.00  0.00           H
ATOM     84  CG  ASN     6      32.491  24.217  20.582  1.00  0.00           C
ATOM     85  OD1 ASN     6      33.294  23.682  21.286  1.00  0.00           O
ATOM     86  ND2 ASN     6      31.485  23.456  20.105  1.00  0.00           N
ATOM     87 HD21 ASN     6      30.931  23.743  19.311  1.00  0.00           H
ATOM     88 HD22 ASN     6      31.538  22.449  20.061  1.00  0.00           H
ATOM     89  C   ASN     6      30.759  26.297  21.905  1.00  0.00           C
ATOM     90  O   ASN     6      29.755  26.863  21.498  1.00  0.00           O
ATOM     91  N   SER     7      30.739  25.432  22.903  1.00  0.00           N
ATOM     92  H   SER     7      31.572  24.899  23.109  1.00  0.00           H
ATOM     93  CA  SER     7      29.582  24.989  23.634  1.00  0.00           C
ATOM     94  HA  SER     7      28.883  24.747  22.833  1.00  0.00           H
ATOM     95  CB  SER     7      29.795  23.788  24.521  1.00  0.00           C
ATOM     96  HB2 SER     7      30.413  24.015  25.390  1.00  0.00           H
ATOM     97  HB3 SER     7      28.825  23.508  24.934  1.00  0.00           H
ATOM     98  OG  SER     7      30.418  22.773  23.763  1.00  0.00           O
ATOM     99  HG  SER     7      29.865  21.990  23.822  1.00  0.00           H
ATOM    100  C   SER     7      28.952  26.079  24.525  1.00  0.00           C
ATOM    101  O   SER     7      29.670  26.979  24.940  1.00  0.00           O
ATOM    102  N   SER     8      27.612  26.144  24.622  1.00  0.00           N
ATOM    103  H   SER     8      27.118  25.324  24.298  1.00  0.00           H
ATOM    104  CA  SER     8      26.821  26.963  25.473  1.00  0.00           C
ATOM    105  HA  SER     8      27.342  27.920  25.494  1.00  0.00           H
ATOM    106  CB  SER     8      25.420  27.249  24.974  1.00  0.00           C
ATOM    107  HB2 SER     8      25.090  27.974  25.719  1.00  0.00           H
ATOM    108  HB3 SER     8      25.545  27.715  23.997  1.00  0.00           H
ATOM    109  OG  SER     8      24.626  26.118  25.052  1.00  0.00           O
ATOM    110  HG  SER     8      23.885  26.215  24.449  1.00  0.00           H
ATOM    111  C   SER     8      26.831  26.453  26.883  1.00  0.00           C
ATOM    112  O   SER     8      27.279  25.316  27.175  1.00  0.00           O
ATOM    113  N   LEU     9      26.456  27.337  27.783  1.00  0.00           N
ATOM    114  H   LEU     9      26.059  28.252  27.622  1.00  0.00           H
ATOM    115  CA  LEU     9      26.246  26.853  29.154  1.00  0.00           C
ATOM    116  HA  LEU     9      27.170  26.489  29.604  1.00  0.00           H
ATOM    117  CB  LEU     9      25.769  28.077  30.060  1.00  0.00           C
ATOM    118  HB2 LEU     9      24.931  28.633  29.640  1.00  0.00           H
ATOM    119  HB3 LEU     9      25.359  27.546  30.919  1.00  0.00           H
ATOM    120  CG  LEU     9      26.752  29.136  30.472  1.00  0.00           C
ATOM    121  HG  LEU     9      26.612  29.995  29.815  1.00  0.00           H
ATOM    122  CD1 LEU     9      26.572  29.615  31.926  1.00  0.00           C
ATOM    123 HD11 LEU     9      25.520  29.800  32.141  1.00  0.00           H
ATOM    124 HD12 LEU     9      26.910  28.889  32.666  1.00  0.00           H
ATOM    125 HD13 LEU     9      27.167  30.528  31.925  1.00  0.00           H
ATOM    126  CD2 LEU     9      28.248  28.765  30.353  1.00  0.00           C
ATOM    127 HD21 LEU     9      28.441  27.972  31.076  1.00  0.00           H
ATOM    128 HD22 LEU     9      28.535  28.609  29.315  1.00  0.00           H
ATOM    129 HD23 LEU     9      28.755  29.667  30.698  1.00  0.00           H
ATOM    130  C   LEU     9      25.173  25.773  29.251  1.00  0.00           C
ATOM    131  O   LEU     9      24.166  25.831  28.566  1.00  0.00           O
ATOM    132  N   CYX    10      25.356  24.950  30.264  1.00  0.00           N
ATOM    133  H   CYX    10      26.226  25.039  30.769  1.00  0.00           H
ATOM    134  CA  CYX    10      24.384  23.969  30.799  1.00  0.00           C
ATOM    135  HA  CYX    10      24.164  23.339  29.937  1.00  0.00           H
ATOM    136  CB  CYX    10      25.074  23.060  31.871  1.00  0.00           C
ATOM    137  HB2 CYX    10      25.235  23.663  32.765  1.00  0.00           H
ATOM    138  HB3 CYX    10      24.299  22.319  32.069  1.00  0.00           H
ATOM    139  SG  CYX    10      26.588  22.174  31.355  1.00  0.00           S
ATOM    140  C   CYX    10      23.088  24.587  31.368  1.00  0.00           C
ATOM    141  O   CYX    10      23.216  25.559  32.083  1.00  0.00           O
ATOM    142  N   PRO    11      21.829  24.160  31.139  1.00  0.00           N
ATOM    143  CD  PRO    11      21.503  23.109  30.154  1.00  0.00           C
ATOM    144  HD2 PRO    11      22.089  22.197  30.262  1.00  0.00           H
ATOM    145  HD3 PRO    11      21.667  23.376  29.110  1.00  0.00           H
ATOM    146  CG  PRO    11      20.089  22.643  30.446  1.00  0.00           C
ATOM    147  HG2 PRO    11      20.080  21.856  31.200  1.00  0.00           H
ATOM    148  HG3 PRO    11      19.478  22.291  29.616  1.00  0.00           H
ATOM    149  CB  PRO    11      19.548  23.940  30.977  1.00  0.00           C
ATOM    150  HB2 PRO    11      18.683  23.815  31.628  1.00  0.00           H
ATOM    151  HB3 PRO    11      19.349  24.700  30.222  1.00  0.00           H
ATOM    152  CA  PRO    11      20.636  24.583  31.778  1.00  0.00           C
ATOM    153  HA  PRO    11      20.487  25.663  31.816  1.00  0.00           H
ATOM    154  C   PRO    11      20.534  24.081  33.275  1.00  0.00           C
ATOM    155  O   PRO    11      20.647  22.901  33.570  1.00  0.00           O
ATOM    156  N   ILE    12      20.280  25.082  34.097  1.00  0.00           N
ATOM    157  H   ILE    12      20.016  25.961  33.676  1.00  0.00           H
ATOM    158  CA  ILE    12      20.357  24.972  35.547  1.00  0.00           C
ATOM    159  HA  ILE    12      20.508  23.911  35.746  1.00  0.00           H
ATOM    160  CB  ILE    12      21.611  25.708  36.217  1.00  0.00           C
ATOM    161  HB  ILE    12      21.564  25.595  37.299  1.00  0.00           H
ATOM    162  CG2 ILE    12      22.981  25.040  35.977  1.00  0.00           C
ATOM    163 HG21 ILE    12      23.770  25.418  36.629  1.00  0.00           H
ATOM    164 HG22 ILE    12      22.901  23.977  36.203  1.00  0.00           H
ATOM    165 HG23 ILE    12      23.185  25.098  34.908  1.00  0.00           H
ATOM    166  CG1 ILE    12      21.636  27.206  35.943  1.00  0.00           C
ATOM    167 HG12 ILE    12      21.866  27.433  34.902  1.00  0.00           H
ATOM    168 HG13 ILE    12      20.668  27.659  36.153  1.00  0.00           H
ATOM    169  CD1 ILE    12      22.701  27.909  36.706  1.00  0.00           C
ATOM    170 HD11 ILE    12      23.563  27.969  36.039  1.00  0.00           H
ATOM    171 HD12 ILE    12      22.273  28.899  36.864  1.00  0.00           H
ATOM    172 HD13 ILE    12      22.811  27.478  37.701  1.00  0.00           H
ATOM    173  C   ILE    12      19.063  25.495  36.173  1.00  0.00           C
ATOM    174  O   ILE    12      18.479  26.473  35.694  1.00  0.00           O
ATOM    175  N   ASN    13      18.766  25.027  37.372  1.00  0.00           N
ATOM    176  H   ASN    13      19.365  24.297  37.730  1.00  0.00           H
ATOM    177  CA  ASN    13      17.645  25.470  38.284  1.00  0.00           C
ATOM    178  HA  ASN    13      17.284  26.477  38.069  1.00  0.00           H
ATOM    179  CB  ASN    13      16.382  24.546  38.092  1.00  0.00           C
ATOM    180  HB2 ASN    13      16.619  23.492  38.240  1.00  0.00           H
ATOM    181  HB3 ASN    13      15.531  24.899  38.675  1.00  0.00           H
ATOM    182  CG  ASN    13      15.824  24.693  36.674  1.00  0.00           C
ATOM    183  OD1 ASN    13      15.396  25.713  36.254  1.00  0.00           O
ATOM    184  ND2 ASN    13      15.968  23.707  35.830  1.00  0.00           N
ATOM    185 HD21 ASN    13      15.575  23.719  34.900  1.00  0.00           H
ATOM    186 HD22 ASN    13      16.507  22.934  36.191  1.00  0.00           H
ATOM    187  C   ASN    13      18.008  25.474  39.760  1.00  0.00           C
ATOM    188  O   ASN    13      17.220  26.032  40.516  1.00  0.00           O
ATOM    189  N   GLY    14      19.231  25.058  40.135  1.00  0.00           N
ATOM    190  H   GLY    14      19.774  24.703  39.360  1.00  0.00           H
ATOM    191  CA  GLY    14      19.780  24.896  41.500  1.00  0.00           C
ATOM    192  HA2 GLY    14      19.481  25.710  42.160  1.00  0.00           H
ATOM    193  HA3 GLY    14      19.448  23.925  41.866  1.00  0.00           H
ATOM    194  C   GLY    14      21.303  24.822  41.534  1.00  0.00           C
ATOM    195  O   GLY    14      21.935  25.028  40.502  1.00  0.00           O
ATOM    196  N   TRP    15      21.878  24.420  42.666  1.00  0.00           N
ATOM    197  H   TRP    15      21.262  24.339  43.463  1.00  0.00           H
ATOM    198  CA  TRP    15      23.260  24.442  42.979  1.00  0.00           C
ATOM    199  HA  TRP    15      23.688  24.144  42.022  1.00  0.00           H
ATOM    200  CB  TRP    15      23.595  25.841  43.609  1.00  0.00           C
ATOM    201  HB2 TRP    15      23.015  25.871  44.531  1.00  0.00           H
ATOM    202  HB3 TRP    15      24.669  25.879  43.792  1.00  0.00           H
ATOM    203  CG  TRP    15      23.260  27.056  42.813  1.00  0.00           C
ATOM    204  CD1 TRP    15      22.144  27.824  42.939  1.00  0.00           C
ATOM    205  HD1 TRP    15      21.373  27.544  43.641  1.00  0.00           H
ATOM    206  NE1 TRP    15      22.171  28.834  41.974  1.00  0.00           N
ATOM    207  HE1 TRP    15      21.461  29.551  41.917  1.00  0.00           H
ATOM    208  CE2 TRP    15      23.246  28.615  41.141  1.00  0.00           C
ATOM    209  CZ2 TRP    15      23.588  29.267  39.990  1.00  0.00           C
ATOM    210  HZ2 TRP    15      23.000  30.143  39.759  1.00  0.00           H
ATOM    211  CH2 TRP    15      24.770  28.941  39.381  1.00  0.00           C
ATOM    212  HH2 TRP    15      25.180  29.655  38.683  1.00  0.00           H
ATOM    213  CZ3 TRP    15      25.610  27.925  39.912  1.00  0.00           C
ATOM    214  HZ3 TRP    15      26.594  27.709  39.524  1.00  0.00           H
ATOM    215  CE3 TRP    15      25.238  27.230  41.125  1.00  0.00           C
ATOM    216  HE3 TRP    15      25.911  26.500  41.552  1.00  0.00           H
ATOM    217  CD2 TRP    15      24.034  27.583  41.758  1.00  0.00           C
ATOM    218  C   TRP    15      23.540  23.311  44.013  1.00  0.00           C
ATOM    219  O   TRP    15      22.733  22.854  44.849  1.00  0.00           O
ATOM    220  N   ALA    16      24.781  22.876  43.960  1.00  0.00           N
ATOM    221  H   ALA    16      25.382  23.351  43.303  1.00  0.00           H
ATOM    222  CA  ALA    16      25.212  21.623  44.712  1.00  0.00           C
ATOM    223  HA  ALA    16      24.688  21.423  45.647  1.00  0.00           H
ATOM    224  CB  ALA    16      24.936  20.451  43.738  1.00  0.00           C
ATOM    225  HB1 ALA    16      25.488  20.610  42.811  1.00  0.00           H
ATOM    226  HB2 ALA    16      25.287  19.523  44.188  1.00  0.00           H
ATOM    227  HB3 ALA    16      23.881  20.360  43.480  1.00  0.00           H
ATOM    228  C   ALA    16      26.662  21.814  45.127  1.00  0.00           C
ATOM    229  O   ALA    16      27.383  22.483  44.439  1.00  0.00           O
ATOM    230  N   VAL    17      27.119  21.247  46.298  1.00  0.00           N
ATOM    231  H   VAL    17      26.424  20.799  46.878  1.00  0.00           H
ATOM    232  CA  VAL    17      28.543  21.333  46.661  1.00  0.00           C
ATOM    233  HA  VAL    17      28.793  22.380  46.486  1.00  0.00           H
ATOM    234  CB  VAL    17      28.732  21.066  48.215  1.00  0.00           C
ATOM    235  HB  VAL    17      27.983  21.589  48.810  1.00  0.00           H
ATOM    236  CG1 VAL    17      28.571  19.574  48.672  1.00  0.00           C
ATOM    237 HG11 VAL    17      27.708  19.092  48.212  1.00  0.00           H
ATOM    238 HG12 VAL    17      29.428  18.998  48.324  1.00  0.00           H
ATOM    239 HG13 VAL    17      28.461  19.559  49.757  1.00  0.00           H
ATOM    240  CG2 VAL    17      30.125  21.649  48.668  1.00  0.00           C
ATOM    241 HG21 VAL    17      30.917  21.046  48.223  1.00  0.00           H
ATOM    242 HG22 VAL    17      30.275  22.647  48.256  1.00  0.00           H
ATOM    243 HG23 VAL    17      30.215  21.788  49.745  1.00  0.00           H
ATOM    244  C   VAL    17      29.534  20.474  45.853  1.00  0.00           C
ATOM    245  O   VAL    17      29.275  19.418  45.395  1.00  0.00           O
ATOM    246  N   TYR    18      30.640  21.161  45.327  1.00  0.00           N
ATOM    247  H   TYR    18      30.988  22.015  45.739  1.00  0.00           H
ATOM    248  CA  TYR    18      31.641  20.444  44.463  1.00  0.00           C
ATOM    249  HA  TYR    18      31.246  19.496  44.100  1.00  0.00           H
ATOM    250  CB  TYR    18      31.885  21.273  43.234  1.00  0.00           C
ATOM    251  HB2 TYR    18      30.963  21.197  42.659  1.00  0.00           H
ATOM    252  HB3 TYR    18      31.844  22.339  43.460  1.00  0.00           H
ATOM    253  CG  TYR    18      33.077  20.954  42.488  1.00  0.00           C
ATOM    254  CD1 TYR    18      33.085  19.765  41.647  1.00  0.00           C
ATOM    255  HD1 TYR    18      32.218  19.123  41.673  1.00  0.00           H
ATOM    256  CE1 TYR    18      34.224  19.333  40.985  1.00  0.00           C
ATOM    257  HE1 TYR    18      34.212  18.475  40.330  1.00  0.00           H
ATOM    258  CZ  TYR    18      35.389  20.153  41.106  1.00  0.00           C
ATOM    259  OH  TYR    18      36.532  19.740  40.428  1.00  0.00           O
ATOM    260  HH  TYR    18      36.481  18.846  40.082  1.00  0.00           H
ATOM    261  CE2 TYR    18      35.428  21.345  41.912  1.00  0.00           C
ATOM    262  HE2 TYR    18      36.345  21.915  41.932  1.00  0.00           H
ATOM    263  CD2 TYR    18      34.290  21.663  42.620  1.00  0.00           C
ATOM    264  HD2 TYR    18      34.385  22.489  43.310  1.00  0.00           H
ATOM    265  C   TYR    18      32.884  19.960  45.181  1.00  0.00           C
ATOM    266  O   TYR    18      33.186  18.757  45.044  1.00  0.00           O
ATOM    267  N   SER    19      33.468  20.730  46.038  1.00  0.00           N
ATOM    268  H   SER    19      33.110  21.670  46.131  1.00  0.00           H
ATOM    269  CA  SER    19      34.491  20.337  46.998  1.00  0.00           C
ATOM    270  HA  SER    19      34.152  19.517  47.630  1.00  0.00           H
ATOM    271  CB  SER    19      35.645  19.734  46.226  1.00  0.00           C
ATOM    272  HB2 SER    19      35.209  18.985  45.566  1.00  0.00           H
ATOM    273  HB3 SER    19      36.176  20.522  45.691  1.00  0.00           H
ATOM    274  OG  SER    19      36.540  19.149  47.115  1.00  0.00           O
ATOM    275  HG  SER    19      37.161  18.673  46.557  1.00  0.00           H
ATOM    276  C   SER    19      35.040  21.561  47.837  1.00  0.00           C
ATOM    277  O   SER    19      34.483  22.645  47.757  1.00  0.00           O
ATOM    278  N   LYS    20      36.019  21.329  48.691  1.00  0.00           N
ATOM    279  H   LYS    20      36.471  20.431  48.602  1.00  0.00           H
ATOM    280  CA  LYS    20      36.541  22.293  49.687  1.00  0.00           C
ATOM    281  HA  LYS    20      36.639  23.258  49.187  1.00  0.00           H
ATOM    282  CB  LYS    20      35.633  22.536  50.858  1.00  0.00           C
ATOM    283  HB2 LYS    20      36.113  23.338  51.420  1.00  0.00           H
ATOM    284  HB3 LYS    20      34.635  22.777  50.492  1.00  0.00           H
ATOM    285  CG  LYS    20      35.325  21.340  51.871  1.00  0.00           C
ATOM    286  HG2 LYS    20      34.720  20.546  51.435  1.00  0.00           H
ATOM    287  HG3 LYS    20      36.275  20.899  52.173  1.00  0.00           H
ATOM    288  CD  LYS    20      34.567  21.908  53.044  1.00  0.00           C
ATOM    289  HD2 LYS    20      35.279  22.257  53.792  1.00  0.00           H
ATOM    290  HD3 LYS    20      33.902  22.726  52.766  1.00  0.00           H
ATOM    291  CE  LYS    20      33.746  20.757  53.706  1.00  0.00           C
ATOM    292  HE2 LYS    20      32.910  20.552  53.037  1.00  0.00           H
ATOM    293  HE3 LYS    20      34.389  19.905  53.928  1.00  0.00           H
ATOM    294  NZ  LYS    20      33.057  21.111  54.988  1.00  0.00           N
ATOM    295  HZ1 LYS    20      32.409  21.882  54.905  1.00  0.00           H
ATOM    296  HZ2 LYS    20      32.602  20.308  55.395  1.00  0.00           H
ATOM    297  HZ3 LYS    20      33.764  21.357  55.666  1.00  0.00           H
ATOM    298  C   LYS    20      37.900  21.919  50.340  1.00  0.00           C
ATOM    299  O   LYS    20      38.200  20.734  50.482  1.00  0.00           O
ATOM    300  N   ASP    21      38.765  22.928  50.626  1.00  0.00           N
ATOM    301  H   ASP    21      38.385  23.852  50.485  1.00  0.00           H
ATOM    302  CA  ASP    21      40.188  22.816  50.963  1.00  0.00           C
ATOM    303  HA  ASP    21      40.546  22.140  50.188  1.00  0.00           H
ATOM    304  CB  ASP    21      40.953  24.071  50.593  1.00  0.00           C
ATOM    305  HB2 ASP    21      42.010  23.882  50.784  1.00  0.00           H
ATOM    306  HB3 ASP    21      40.910  24.172  49.509  1.00  0.00           H
ATOM    307  CG  ASP    21      40.594  25.355  51.381  1.00  0.00           C
ATOM    308  OD1 ASP    21      40.755  26.451  50.785  1.00  0.00           O
ATOM    309  OD2 ASP    21      39.986  25.259  52.462  1.00  0.00           O
ATOM    310  C   ASP    21      40.464  22.343  52.318  1.00  0.00           C
ATOM    311  O   ASP    21      41.435  21.646  52.550  1.00  0.00           O
ATOM    312  N   ASN    22      39.573  22.672  53.178  1.00  0.00           N
ATOM    313  H   ASN    22      38.969  23.449  52.948  1.00  0.00           H
ATOM    314  CA  ASN    22      39.704  22.436  54.610  1.00  0.00           C
ATOM    315  HA  ASN    22      38.944  22.883  55.251  1.00  0.00           H
ATOM    316  CB  ASN    22      39.707  20.863  54.829  1.00  0.00           C
ATOM    317  HB2 ASN    22      40.500  20.389  54.252  1.00  0.00           H
ATOM    318  HB3 ASN    22      39.867  20.704  55.895  1.00  0.00           H
ATOM    319  CG  ASN    22      38.344  20.245  54.466  1.00  0.00           C
ATOM    320  OD1 ASN    22      37.327  20.541  55.062  1.00  0.00           O
ATOM    321  ND2 ASN    22      38.335  19.302  53.511  1.00  0.00           N
ATOM    322 HD21 ASN    22      39.244  19.021  53.173  1.00  0.00           H
ATOM    323 HD22 ASN    22      37.437  18.896  53.291  1.00  0.00           H
ATOM    324  C   ASN    22      41.004  23.077  55.263  1.00  0.00           C
ATOM    325  O   ASN    22      41.590  22.464  56.178  1.00  0.00           O
ATOM    326  N   SER    23      41.459  24.199  54.783  1.00  0.00           N
ATOM    327  H   SER    23      40.901  24.745  54.142  1.00  0.00           H
ATOM    328  CA  SER    23      42.839  24.705  55.124  1.00  0.00           C
ATOM    329  HA  SER    23      43.510  23.979  54.664  1.00  0.00           H
ATOM    330  CB  SER    23      43.069  26.068  54.505  1.00  0.00           C
ATOM    331  HB2 SER    23      44.003  26.518  54.840  1.00  0.00           H
ATOM    332  HB3 SER    23      43.058  25.963  53.420  1.00  0.00           H
ATOM    333  OG  SER    23      42.045  26.979  54.866  1.00  0.00           O
ATOM    334  HG  SER    23      42.310  27.865  54.608  1.00  0.00           H
ATOM    335  C   SER    23      43.232  24.833  56.645  1.00  0.00           C
ATOM    336  O   SER    23      44.183  24.189  57.099  1.00  0.00           O
ATOM    337  N   ILE    24      42.422  25.522  57.405  1.00  0.00           N
ATOM    338  H   ILE    24      41.698  25.984  56.872  1.00  0.00           H
ATOM    339  CA  ILE    24      42.450  25.673  58.879  1.00  0.00           C
ATOM    340  HA  ILE    24      43.400  26.027  59.281  1.00  0.00           H
ATOM    341  CB  ILE    24      41.434  26.823  59.278  1.00  0.00           C
ATOM    342  HB  ILE    24      40.518  26.509  58.779  1.00  0.00           H
ATOM    343  CG2 ILE    24      41.183  26.686  60.796  1.00  0.00           C
ATOM    344 HG21 ILE    24      42.094  26.885  61.360  1.00  0.00           H
ATOM    345 HG22 ILE    24      40.322  27.317  61.013  1.00  0.00           H
ATOM    346 HG23 ILE    24      41.032  25.661  61.137  1.00  0.00           H
ATOM    347  CG1 ILE    24      41.999  28.213  58.753  1.00  0.00           C
ATOM    348 HG12 ILE    24      42.515  28.767  59.537  1.00  0.00           H
ATOM    349 HG13 ILE    24      42.716  28.060  57.948  1.00  0.00           H
ATOM    350  CD1 ILE    24      40.924  28.965  58.084  1.00  0.00           C
ATOM    351 HD11 ILE    24      40.120  28.702  58.772  1.00  0.00           H
ATOM    352 HD12 ILE    24      41.059  30.037  58.221  1.00  0.00           H
ATOM    353 HD13 ILE    24      40.689  28.623  57.076  1.00  0.00           H
ATOM    354  C   ILE    24      42.038  24.348  59.532  1.00  0.00           C
ATOM    355  O   ILE    24      42.749  23.810  60.362  1.00  0.00           O
ATOM    356  N   ARG    25      41.031  23.661  59.015  1.00  0.00           N
ATOM    357  H   ARG    25      40.486  24.072  58.271  1.00  0.00           H
ATOM    358  CA  ARG    25      40.439  22.419  59.557  1.00  0.00           C
ATOM    359  HA  ARG    25      40.166  22.601  60.596  1.00  0.00           H
ATOM    360  CB  ARG    25      39.188  22.105  58.678  1.00  0.00           C
ATOM    361  HB2 ARG    25      38.513  22.955  58.777  1.00  0.00           H
ATOM    362  HB3 ARG    25      39.467  22.059  57.625  1.00  0.00           H
ATOM    363  CG  ARG    25      38.392  20.921  59.182  1.00  0.00           C
ATOM    364  HG2 ARG    25      39.019  20.040  59.329  1.00  0.00           H
ATOM    365  HG3 ARG    25      37.959  21.154  60.154  1.00  0.00           H
ATOM    366  CD  ARG    25      37.160  20.667  58.316  1.00  0.00           C
ATOM    367  HD2 ARG    25      36.605  21.586  58.130  1.00  0.00           H
ATOM    368  HD3 ARG    25      37.665  20.426  57.380  1.00  0.00           H
ATOM    369  NE  ARG    25      36.205  19.641  58.827  1.00  0.00           N
ATOM    370  HE  ARG    25      36.048  19.589  59.824  1.00  0.00           H
ATOM    371  CZ  ARG    25      35.318  18.991  58.081  1.00  0.00           C
ATOM    372  NH1 ARG    25      34.466  18.246  58.720  1.00  0.00           N
ATOM    373 HH11 ARG    25      34.542  18.126  59.720  1.00  0.00           H
ATOM    374 HH12 ARG    25      33.911  17.586  58.193  1.00  0.00           H
ATOM    375  NH2 ARG    25      35.321  19.028  56.765  1.00  0.00           N
ATOM    376 HH21 ARG    25      36.004  19.538  56.225  1.00  0.00           H
ATOM    377 HH22 ARG    25      34.723  18.451  56.190  1.00  0.00           H
ATOM    378  C   ARG    25      41.432  21.183  59.477  1.00  0.00           C
ATOM    379  O   ARG    25      41.489  20.408  60.420  1.00  0.00           O
ATOM    380  N   ILE    26      42.371  21.115  58.511  1.00  0.00           N
ATOM    381  H   ILE    26      42.253  21.794  57.774  1.00  0.00           H
ATOM    382  CA  ILE    26      43.509  20.160  58.472  1.00  0.00           C
ATOM    383  HA  ILE    26      43.219  19.324  59.109  1.00  0.00           H
ATOM    384  CB  ILE    26      43.877  19.753  56.983  1.00  0.00           C
ATOM    385  HB  ILE    26      43.971  20.669  56.400  1.00  0.00           H
ATOM    386  CG2 ILE    26      45.186  19.049  56.967  1.00  0.00           C
ATOM    387 HG21 ILE    26      45.172  18.043  57.385  1.00  0.00           H
ATOM    388 HG22 ILE    26      45.431  19.059  55.905  1.00  0.00           H
ATOM    389 HG23 ILE    26      46.046  19.568  57.390  1.00  0.00           H
ATOM    390  CG1 ILE    26      42.763  18.941  56.249  1.00  0.00           C
ATOM    391 HG12 ILE    26      42.040  19.686  55.915  1.00  0.00           H
ATOM    392 HG13 ILE    26      43.135  18.433  55.360  1.00  0.00           H
ATOM    393  CD1 ILE    26      42.078  17.832  57.045  1.00  0.00           C
ATOM    394 HD11 ILE    26      42.718  17.245  57.705  1.00  0.00           H
ATOM    395 HD12 ILE    26      41.427  18.304  57.782  1.00  0.00           H
ATOM    396 HD13 ILE    26      41.459  17.284  56.336  1.00  0.00           H
ATOM    397  C   ILE    26      44.632  20.751  59.263  1.00  0.00           C
ATOM    398  O   ILE    26      45.449  20.043  59.906  1.00  0.00           O
ATOM    399  N   GLY    27      44.826  22.060  59.298  1.00  0.00           N
ATOM    400  H   GLY    27      44.458  22.537  58.488  1.00  0.00           H
ATOM    401  CA  GLY    27      45.744  22.842  60.103  1.00  0.00           C
ATOM    402  HA2 GLY    27      46.744  22.547  59.786  1.00  0.00           H
ATOM    403  HA3 GLY    27      45.641  23.909  59.910  1.00  0.00           H
ATOM    404  C   GLY    27      45.606  22.586  61.597  1.00  0.00           C
ATOM    405  O   GLY    27      46.619  22.616  62.306  1.00  0.00           O
ATOM    406  N   SER    28      44.491  22.199  62.131  1.00  0.00           N
ATOM    407  H   SER    28      43.658  22.476  61.632  1.00  0.00           H
ATOM    408  CA  SER    28      44.276  21.741  63.491  1.00  0.00           C
ATOM    409  HA  SER    28      44.518  22.634  64.067  1.00  0.00           H
ATOM    410  CB  SER    28      42.792  21.378  63.589  1.00  0.00           C
ATOM    411  HB2 SER    28      42.305  22.339  63.421  1.00  0.00           H
ATOM    412  HB3 SER    28      42.578  20.708  62.756  1.00  0.00           H
ATOM    413  OG  SER    28      42.430  20.926  64.871  1.00  0.00           O
ATOM    414  HG  SER    28      41.517  21.165  65.048  1.00  0.00           H
ATOM    415  C   SER    28      45.157  20.545  63.874  1.00  0.00           C
ATOM    416  O   SER    28      45.607  20.392  64.985  1.00  0.00           O
ATOM    417  N   LYS    29      45.514  19.678  62.900  1.00  0.00           N
ATOM    418  H   LYS    29      45.131  19.803  61.975  1.00  0.00           H
ATOM    419  CA  LYS    29      46.309  18.470  63.220  1.00  0.00           C
ATOM    420  HA  LYS    29      46.549  18.318  64.272  1.00  0.00           H
ATOM    421  CB  LYS    29      45.495  17.196  62.833  1.00  0.00           C
ATOM    422  HB2 LYS    29      44.840  17.464  62.003  1.00  0.00           H
ATOM    423  HB3 LYS    29      46.181  16.449  62.436  1.00  0.00           H
ATOM    424  CG  LYS    29      44.684  16.635  64.017  1.00  0.00           C
ATOM    425  HG2 LYS    29      45.415  16.137  64.653  1.00  0.00           H
ATOM    426  HG3 LYS    29      44.108  17.436  64.480  1.00  0.00           H
ATOM    427  CD  LYS    29      43.795  15.463  63.617  1.00  0.00           C
ATOM    428  HD2 LYS    29      42.989  15.891  63.022  1.00  0.00           H
ATOM    429  HD3 LYS    29      44.407  14.705  63.127  1.00  0.00           H
ATOM    430  CE  LYS    29      43.348  14.832  64.908  1.00  0.00           C
ATOM    431  HE2 LYS    29      44.215  14.306  65.308  1.00  0.00           H
ATOM    432  HE3 LYS    29      43.018  15.592  65.615  1.00  0.00           H
ATOM    433  NZ  LYS    29      42.280  13.900  64.637  1.00  0.00           N
ATOM    434  HZ1 LYS    29      42.471  13.077  64.081  1.00  0.00           H
ATOM    435  HZ2 LYS    29      41.973  13.533  65.527  1.00  0.00           H
ATOM    436  HZ3 LYS    29      41.505  14.387  64.210  1.00  0.00           H
ATOM    437  C   LYS    29      47.612  18.430  62.347  1.00  0.00           C
ATOM    438  O   LYS    29      48.619  17.945  62.914  1.00  0.00           O
ATOM    439  N   GLY    30      47.567  18.975  61.095  1.00  0.00           N
ATOM    440  H   GLY    30      46.636  19.262  60.829  1.00  0.00           H
ATOM    441  CA  GLY    30      48.688  18.969  60.140  1.00  0.00           C
ATOM    442  HA2 GLY    30      49.322  18.213  60.605  1.00  0.00           H
ATOM    443  HA3 GLY    30      48.430  18.606  59.147  1.00  0.00           H
ATOM    444  C   GLY    30      49.471  20.289  59.921  1.00  0.00           C
ATOM    445  O   GLY    30      49.161  21.222  60.650  1.00  0.00           O
ATOM    446  N   ASP    31      50.410  20.274  59.001  1.00  0.00           N
ATOM    447  H   ASP    31      50.499  19.477  58.387  1.00  0.00           H
ATOM    448  CA  ASP    31      51.214  21.515  58.658  1.00  0.00           C
ATOM    449  HA  ASP    31      51.118  22.118  59.561  1.00  0.00           H
ATOM    450  CB  ASP    31      52.669  21.088  58.429  1.00  0.00           C
ATOM    451  HB2 ASP    31      52.770  20.431  57.565  1.00  0.00           H
ATOM    452  HB3 ASP    31      53.195  22.019  58.216  1.00  0.00           H
ATOM    453  CG  ASP    31      53.273  20.350  59.574  1.00  0.00           C
ATOM    454  OD1 ASP    31      54.214  19.571  59.457  1.00  0.00           O
ATOM    455  OD2 ASP    31      52.821  20.680  60.747  1.00  0.00           O
ATOM    456  C   ASP    31      50.639  22.195  57.391  1.00  0.00           C
ATOM    457  O   ASP    31      50.729  21.631  56.303  1.00  0.00           O
ATOM    458  N   VAL    32      49.989  23.330  57.605  1.00  0.00           N
ATOM    459  H   VAL    32      49.847  23.676  58.543  1.00  0.00           H
ATOM    460  CA  VAL    32      49.255  23.963  56.498  1.00  0.00           C
ATOM    461  HA  VAL    32      49.630  23.617  55.534  1.00  0.00           H
ATOM    462  CB  VAL    32      47.733  23.562  56.728  1.00  0.00           C
ATOM    463  HB  VAL    32      47.380  23.883  57.708  1.00  0.00           H
ATOM    464  CG1 VAL    32      46.899  24.361  55.711  1.00  0.00           C
ATOM    465 HG11 VAL    32      47.419  24.192  54.768  1.00  0.00           H
ATOM    466 HG12 VAL    32      45.895  23.977  55.530  1.00  0.00           H
ATOM    467 HG13 VAL    32      46.761  25.378  56.080  1.00  0.00           H
ATOM    468  CG2 VAL    32      47.407  22.079  56.479  1.00  0.00           C
ATOM    469 HG21 VAL    32      47.796  21.813  55.496  1.00  0.00           H
ATOM    470 HG22 VAL    32      47.848  21.515  57.301  1.00  0.00           H
ATOM    471 HG23 VAL    32      46.324  22.004  56.576  1.00  0.00           H
ATOM    472  C   VAL    32      49.544  25.457  56.459  1.00  0.00           C
ATOM    473  O   VAL    32      49.863  26.048  57.491  1.00  0.00           O
ATOM    474  N   PHE    33      49.520  26.058  55.262  1.00  0.00           N
ATOM    475  H   PHE    33      49.123  25.539  54.491  1.00  0.00           H
ATOM    476  CA  PHE    33      49.793  27.511  55.027  1.00  0.00           C
ATOM    477  HA  PHE    33      50.766  27.780  55.441  1.00  0.00           H
ATOM    478  CB  PHE    33      49.747  27.759  53.462  1.00  0.00           C
ATOM    479  HB2 PHE    33      48.951  27.091  53.132  1.00  0.00           H
ATOM    480  HB3 PHE    33      49.457  28.790  53.261  1.00  0.00           H
ATOM    481  CG  PHE    33      51.128  27.535  52.849  1.00  0.00           C
ATOM    482  CD1 PHE    33      51.362  26.434  51.991  1.00  0.00           C
ATOM    483  HD1 PHE    33      50.575  25.752  51.708  1.00  0.00           H
ATOM    484  CE1 PHE    33      52.646  26.126  51.582  1.00  0.00           C
ATOM    485  HE1 PHE    33      52.749  25.294  50.902  1.00  0.00           H
ATOM    486  CZ  PHE    33      53.698  27.015  52.027  1.00  0.00           C
ATOM    487  HZ  PHE    33      54.674  26.962  51.567  1.00  0.00           H
ATOM    488  CE2 PHE    33      53.446  28.075  52.841  1.00  0.00           C
ATOM    489  HE2 PHE    33      54.236  28.755  53.125  1.00  0.00           H
ATOM    490  CD2 PHE    33      52.123  28.390  53.237  1.00  0.00           C
ATOM    491  HD2 PHE    33      52.025  29.218  53.923  1.00  0.00           H
ATOM    492  C   PHE    33      48.682  28.387  55.754  1.00  0.00           C
ATOM    493  O   PHE    33      47.523  27.999  55.789  1.00  0.00           O
ATOM    494  N   VAL    34      48.972  29.641  56.104  1.00  0.00           N
ATOM    495  H   VAL    34      49.918  29.854  55.820  1.00  0.00           H
ATOM    496  CA  VAL    34      47.939  30.728  56.222  1.00  0.00           C
ATOM    497  HA  VAL    34      46.951  30.390  56.539  1.00  0.00           H
ATOM    498  CB  VAL    34      48.473  31.874  57.088  1.00  0.00           C
ATOM    499  HB  VAL    34      49.416  32.216  56.663  1.00  0.00           H
ATOM    500  CG1 VAL    34      47.467  33.063  57.175  1.00  0.00           C
ATOM    501 HG11 VAL    34      46.448  32.826  56.867  1.00  0.00           H
ATOM    502 HG12 VAL    34      47.351  33.348  58.220  1.00  0.00           H
ATOM    503 HG13 VAL    34      47.739  33.921  56.560  1.00  0.00           H
ATOM    504  CG2 VAL    34      49.050  31.468  58.428  1.00  0.00           C
ATOM    505 HG21 VAL    34      49.885  30.783  58.284  1.00  0.00           H
ATOM    506 HG22 VAL    34      49.490  32.281  59.005  1.00  0.00           H
ATOM    507 HG23 VAL    34      48.351  30.860  59.002  1.00  0.00           H
ATOM    508  C   VAL    34      47.693  31.300  54.739  1.00  0.00           C
ATOM    509  O   VAL    34      48.648  31.660  54.096  1.00  0.00           O
ATOM    510  N   ILE    35      46.447  31.377  54.286  1.00  0.00           N
ATOM    511  H   ILE    35      45.705  31.024  54.874  1.00  0.00           H
ATOM    512  CA  ILE    35      46.140  31.772  52.899  1.00  0.00           C
ATOM    513  HA  ILE    35      46.979  32.247  52.389  1.00  0.00           H
ATOM    514  CB  ILE    35      45.699  30.536  52.097  1.00  0.00           C
ATOM    515  HB  ILE    35      45.740  30.906  51.073  1.00  0.00           H
ATOM    516  CG2 ILE    35      46.797  29.442  52.215  1.00  0.00           C
ATOM    517 HG21 ILE    35      47.713  29.940  51.897  1.00  0.00           H
ATOM    518 HG22 ILE    35      46.800  28.986  53.203  1.00  0.00           H
ATOM    519 HG23 ILE    35      46.631  28.738  51.399  1.00  0.00           H
ATOM    520  CG1 ILE    35      44.294  30.076  52.593  1.00  0.00           C
ATOM    521 HG12 ILE    35      44.240  29.599  53.572  1.00  0.00           H
ATOM    522 HG13 ILE    35      43.551  30.872  52.633  1.00  0.00           H
ATOM    523  CD1 ILE    35      43.676  29.092  51.582  1.00  0.00           C
ATOM    524 HD11 ILE    35      43.639  29.531  50.586  1.00  0.00           H
ATOM    525 HD12 ILE    35      44.418  28.297  51.517  1.00  0.00           H
ATOM    526 HD13 ILE    35      42.721  28.765  51.996  1.00  0.00           H
ATOM    527  C   ILE    35      45.123  32.946  52.888  1.00  0.00           C
ATOM    528  O   ILE    35      44.357  33.146  53.828  1.00  0.00           O
ATOM    529  N   ARG    36      45.046  33.687  51.728  1.00  0.00           N
ATOM    530  H   ARG    36      45.731  33.483  51.014  1.00  0.00           H
ATOM    531  CA  ARG    36      43.976  34.554  51.429  1.00  0.00           C
ATOM    532  HA  ARG    36      43.021  34.226  51.838  1.00  0.00           H
ATOM    533  CB  ARG    36      44.213  36.039  51.668  1.00  0.00           C
ATOM    534  HB2 ARG    36      45.202  36.306  51.294  1.00  0.00           H
ATOM    535  HB3 ARG    36      43.492  36.707  51.195  1.00  0.00           H
ATOM    536  CG  ARG    36      44.223  36.422  53.174  1.00  0.00           C
ATOM    537  HG2 ARG    36      44.921  35.829  53.763  1.00  0.00           H
ATOM    538  HG3 ARG    36      44.437  37.489  53.220  1.00  0.00           H
ATOM    539  CD  ARG    36      42.871  36.115  53.920  1.00  0.00           C
ATOM    540  HD2 ARG    36      42.807  35.030  54.002  1.00  0.00           H
ATOM    541  HD3 ARG    36      43.042  36.524  54.915  1.00  0.00           H
ATOM    542  NE  ARG    36      41.751  36.689  53.260  1.00  0.00           N
ATOM    543  HE  ARG    36      41.094  36.022  52.881  1.00  0.00           H
ATOM    544  CZ  ARG    36      41.224  37.885  53.353  1.00  0.00           C
ATOM    545  NH1 ARG    36      40.136  38.153  52.739  1.00  0.00           N
ATOM    546 HH11 ARG    36      39.888  37.385  52.133  1.00  0.00           H
ATOM    547 HH12 ARG    36      39.611  39.011  52.836  1.00  0.00           H
ATOM    548  NH2 ARG    36      41.712  38.897  53.983  1.00  0.00           N
ATOM    549 HH21 ARG    36      42.509  38.821  54.599  1.00  0.00           H
ATOM    550 HH22 ARG    36      41.525  39.859  53.735  1.00  0.00           H
ATOM    551  C   ARG    36      43.632  34.363  49.874  1.00  0.00           C
ATOM    552  O   ARG    36      44.523  34.010  49.116  1.00  0.00           O
ATOM    553  N   GLH    37      42.432  34.687  49.510  1.00  0.00           N
ATOM    554  H   GLH    37      41.825  34.987  50.260  1.00  0.00           H
ATOM    555  CA  GLH    37      41.703  34.631  48.261  1.00  0.00           C
ATOM    556  HA  GLH    37      40.678  34.527  48.616  1.00  0.00           H
ATOM    557  CB  GLH    37      41.834  35.955  47.401  1.00  0.00           C
ATOM    558  HB2 GLH    37      41.119  35.848  46.585  1.00  0.00           H
ATOM    559  HB3 GLH    37      41.519  36.873  47.899  1.00  0.00           H
ATOM    560  CG  GLH    37      43.155  36.256  46.752  1.00  0.00           C
ATOM    561  HG2 GLH    37      43.800  35.384  46.648  1.00  0.00           H
ATOM    562  HG3 GLH    37      42.975  36.654  45.753  1.00  0.00           H
ATOM    563  CD  GLH    37      43.871  37.389  47.516  1.00  0.00           C
ATOM    564  OE1 GLH    37      43.944  37.516  48.745  1.00  0.00           O
ATOM    565  OE2 GLH    37      44.584  38.235  46.715  1.00  0.00           O
ATOM    566  HE2 GLH    37      44.416  38.023  45.793  1.00  0.00           H
ATOM    567  C   GLH    37      41.962  33.338  47.377  1.00  0.00           C
ATOM    568  O   GLH    37      42.267  33.461  46.157  1.00  0.00           O
ATOM    569  N   PRO    38      41.882  32.104  47.937  1.00  0.00           N
ATOM    570  CD  PRO    38      41.390  31.872  49.238  1.00  0.00           C
ATOM    571  HD2 PRO    38      40.540  32.483  49.545  1.00  0.00           H
ATOM    572  HD3 PRO    38      42.198  31.947  49.966  1.00  0.00           H
ATOM    573  CG  PRO    38      40.857  30.486  49.225  1.00  0.00           C
ATOM    574  HG2 PRO    38      39.848  30.575  48.823  1.00  0.00           H
ATOM    575  HG3 PRO    38      40.802  30.035  50.215  1.00  0.00           H
ATOM    576  CB  PRO    38      41.694  29.774  48.197  1.00  0.00           C
ATOM    577  HB2 PRO    38      41.266  28.810  47.921  1.00  0.00           H
ATOM    578  HB3 PRO    38      42.635  29.538  48.693  1.00  0.00           H
ATOM    579  CA  PRO    38      41.953  30.846  47.165  1.00  0.00           C
ATOM    580  HA  PRO    38      42.974  30.632  46.850  1.00  0.00           H
ATOM    581  C   PRO    38      40.880  30.723  46.037  1.00  0.00           C
ATOM    582  O   PRO    38      39.754  31.181  46.221  1.00  0.00           O
ATOM    583  N   PHE    39      41.256  30.071  44.938  1.00  0.00           N
ATOM    584  H   PHE    39      42.221  29.782  44.881  1.00  0.00           H
ATOM    585  CA  PHE    39      40.402  29.994  43.779  1.00  0.00           C
ATOM    586  HA  PHE    39      39.350  30.090  44.048  1.00  0.00           H
ATOM    587  CB  PHE    39      40.607  31.205  42.934  1.00  0.00           C
ATOM    588  HB2 PHE    39      39.814  31.189  42.186  1.00  0.00           H
ATOM    589  HB3 PHE    39      40.548  32.112  43.537  1.00  0.00           H
ATOM    590  CG  PHE    39      41.895  31.435  42.101  1.00  0.00           C
ATOM    591  CD1 PHE    39      42.042  30.905  40.784  1.00  0.00           C
ATOM    592  HD1 PHE    39      41.354  30.209  40.326  1.00  0.00           H
ATOM    593  CE1 PHE    39      43.157  31.218  40.026  1.00  0.00           C
ATOM    594  HE1 PHE    39      43.196  30.736  39.060  1.00  0.00           H
ATOM    595  CZ  PHE    39      44.166  32.002  40.531  1.00  0.00           C
ATOM    596  HZ  PHE    39      45.053  32.179  39.942  1.00  0.00           H
ATOM    597  CE2 PHE    39      44.089  32.516  41.836  1.00  0.00           C
ATOM    598  HE2 PHE    39      44.934  33.089  42.189  1.00  0.00           H
ATOM    599  CD2 PHE    39      42.956  32.217  42.671  1.00  0.00           C
ATOM    600  HD2 PHE    39      42.967  32.582  43.687  1.00  0.00           H
ATOM    601  C   PHE    39      40.654  28.694  43.002  1.00  0.00           C
ATOM    602  O   PHE    39      41.824  28.284  42.812  1.00  0.00           O
ATOM    603  N   ILE    40      39.568  28.051  42.697  1.00  0.00           N
ATOM    604  H   ILE    40      38.733  28.616  42.630  1.00  0.00           H
ATOM    605  CA  ILE    40      39.642  26.867  41.897  1.00  0.00           C
ATOM    606  HA  ILE    40      40.568  26.345  42.137  1.00  0.00           H
ATOM    607  CB  ILE    40      38.485  25.884  42.153  1.00  0.00           C
ATOM    608  HB  ILE    40      37.540  26.425  42.191  1.00  0.00           H
ATOM    609  CG2 ILE    40      38.407  24.806  41.005  1.00  0.00           C
ATOM    610 HG21 ILE    40      38.174  25.345  40.086  1.00  0.00           H
ATOM    611 HG22 ILE    40      39.323  24.291  40.715  1.00  0.00           H
ATOM    612 HG23 ILE    40      37.653  24.043  41.197  1.00  0.00           H
ATOM    613  CG1 ILE    40      38.602  25.157  43.510  1.00  0.00           C
ATOM    614 HG12 ILE    40      38.012  24.241  43.466  1.00  0.00           H
ATOM    615 HG13 ILE    40      39.595  24.720  43.611  1.00  0.00           H
ATOM    616  CD1 ILE    40      38.417  26.057  44.759  1.00  0.00           C
ATOM    617 HD11 ILE    40      38.176  25.388  45.585  1.00  0.00           H
ATOM    618 HD12 ILE    40      39.379  26.548  44.903  1.00  0.00           H
ATOM    619 HD13 ILE    40      37.687  26.862  44.679  1.00  0.00           H
ATOM    620  C   ILE    40      39.658  27.309  40.443  1.00  0.00           C
ATOM    621  O   ILE    40      38.953  28.320  40.074  1.00  0.00           O
ATOM    622  N   SER    41      40.457  26.611  39.633  1.00  0.00           N
ATOM    623  H   SER    41      41.194  26.084  40.079  1.00  0.00           H
ATOM    624  CA  SER    41      40.437  26.633  38.164  1.00  0.00           C
ATOM    625  HA  SER    41      39.590  27.282  37.943  1.00  0.00           H
ATOM    626  CB  SER    41      41.678  27.404  37.751  1.00  0.00           C
ATOM    627  HB2 SER    41      41.700  28.387  38.222  1.00  0.00           H
ATOM    628  HB3 SER    41      42.555  26.822  38.037  1.00  0.00           H
ATOM    629  OG  SER    41      41.654  27.723  36.365  1.00  0.00           O
ATOM    630  HG  SER    41      42.413  28.304  36.272  1.00  0.00           H
ATOM    631  C   SER    41      40.373  25.255  37.403  1.00  0.00           C
ATOM    632  O   SER    41      41.352  24.452  37.523  1.00  0.00           O
ATOM    633  N   CYX    42      39.370  25.090  36.532  1.00  0.00           N
ATOM    634  H   CYX    42      38.655  25.801  36.477  1.00  0.00           H
ATOM    635  CA  CYX    42      39.068  23.879  35.785  1.00  0.00           C
ATOM    636  HA  CYX    42      39.592  23.038  36.237  1.00  0.00           H
ATOM    637  CB  CYX    42      37.648  23.539  36.016  1.00  0.00           C
ATOM    638  HB2 CYX    42      37.077  24.467  35.978  1.00  0.00           H
ATOM    639  HB3 CYX    42      37.296  22.789  35.307  1.00  0.00           H
ATOM    640  SG  CYX    42      37.444  22.890  37.698  1.00  0.00           S
ATOM    641  C   CYX    42      39.382  23.943  34.253  1.00  0.00           C
ATOM    642  O   CYX    42      39.459  25.029  33.717  1.00  0.00           O
ATOM    643  N   SER    43      39.531  22.837  33.517  1.00  0.00           N
ATOM    644  H   SER    43      39.555  21.950  33.998  1.00  0.00           H
ATOM    645  CA  SER    43      40.254  22.908  32.151  1.00  0.00           C
ATOM    646  HA  SER    43      39.983  23.852  31.680  1.00  0.00           H
ATOM    647  CB  SER    43      41.786  23.015  32.402  1.00  0.00           C
ATOM    648  HB2 SER    43      42.328  23.224  31.479  1.00  0.00           H
ATOM    649  HB3 SER    43      42.063  23.828  33.074  1.00  0.00           H
ATOM    650  OG  SER    43      42.470  21.901  33.018  1.00  0.00           O
ATOM    651  HG  SER    43      42.289  21.882  33.960  1.00  0.00           H
ATOM    652  C   SER    43      39.924  21.759  31.218  1.00  0.00           C
ATOM    653  O   SER    43      38.800  21.264  31.137  1.00  0.00           O
ATOM    654  N   HID    44      40.885  21.310  30.386  1.00  0.00           N
ATOM    655  H   HID    44      41.859  21.500  30.578  1.00  0.00           H
ATOM    656  CA  HID    44      40.652  20.167  29.528  1.00  0.00           C
ATOM    657  HA  HID    44      39.727  20.425  29.014  1.00  0.00           H
ATOM    658  CB  HID    44      41.775  20.060  28.502  1.00  0.00           C
ATOM    659  HB2 HID    44      42.029  21.053  28.129  1.00  0.00           H
ATOM    660  HB3 HID    44      42.591  19.539  29.001  1.00  0.00           H
ATOM    661  CG  HID    44      41.445  19.459  27.168  1.00  0.00           C
ATOM    662  ND1 HID    44      41.828  18.196  26.767  1.00  0.00           N
ATOM    663  HD1 HID    44      42.353  17.549  27.337  1.00  0.00           H
ATOM    664  CE1 HID    44      41.389  17.999  25.457  1.00  0.00           C
ATOM    665  HE1 HID    44      41.428  17.089  24.876  1.00  0.00           H
ATOM    666  NE2 HID    44      40.844  19.094  25.016  1.00  0.00           N
ATOM    667  CD2 HID    44      40.920  20.064  26.052  1.00  0.00           C
ATOM    668  HD2 HID    44      40.654  21.102  25.913  1.00  0.00           H
ATOM    669  C   HID    44      40.429  18.815  30.257  1.00  0.00           C
ATOM    670  O   HID    44      39.682  18.029  29.668  1.00  0.00           O
ATOM    671  N   LEU    45      40.990  18.522  31.388  1.00  0.00           N
ATOM    672  H   LEU    45      41.660  19.216  31.690  1.00  0.00           H
ATOM    673  CA  LEU    45      40.925  17.241  32.073  1.00  0.00           C
ATOM    674  HA  LEU    45      39.899  16.897  31.939  1.00  0.00           H
ATOM    675  CB  LEU    45      41.939  16.256  31.438  1.00  0.00           C
ATOM    676  HB2 LEU    45      41.815  16.289  30.355  1.00  0.00           H
ATOM    677  HB3 LEU    45      42.953  16.632  31.580  1.00  0.00           H
ATOM    678  CG  LEU    45      42.088  14.816  31.964  1.00  0.00           C
ATOM    679  HG  LEU    45      42.381  14.801  33.013  1.00  0.00           H
ATOM    680  CD1 LEU    45      40.808  14.032  31.738  1.00  0.00           C
ATOM    681 HD11 LEU    45      39.982  14.614  32.146  1.00  0.00           H
ATOM    682 HD12 LEU    45      40.469  13.867  30.715  1.00  0.00           H
ATOM    683 HD13 LEU    45      40.807  13.068  32.249  1.00  0.00           H
ATOM    684  CD2 LEU    45      43.115  14.140  31.100  1.00  0.00           C
ATOM    685 HD21 LEU    45      43.283  13.088  31.334  1.00  0.00           H
ATOM    686 HD22 LEU    45      42.947  14.300  30.036  1.00  0.00           H
ATOM    687 HD23 LEU    45      44.094  14.589  31.261  1.00  0.00           H
ATOM    688  C   LEU    45      41.163  17.381  33.583  1.00  0.00           C
ATOM    689  O   LEU    45      40.916  16.489  34.296  1.00  0.00           O
ATOM    690  N   GLU    46      41.672  18.519  34.045  1.00  0.00           N
ATOM    691  H   GLU    46      42.012  19.214  33.396  1.00  0.00           H
ATOM    692  CA  GLU    46      42.194  18.767  35.394  1.00  0.00           C
ATOM    693  HA  GLU    46      41.940  17.919  36.029  1.00  0.00           H
ATOM    694  CB  GLU    46      43.732  18.912  35.331  1.00  0.00           C
ATOM    695  HB2 GLU    46      44.071  18.000  34.841  1.00  0.00           H
ATOM    696  HB3 GLU    46      43.991  19.827  34.798  1.00  0.00           H
ATOM    697  CG  GLU    46      44.296  18.930  36.650  1.00  0.00           C
ATOM    698  HG2 GLU    46      43.984  19.917  36.994  1.00  0.00           H
ATOM    699  HG3 GLU    46      43.964  18.076  37.240  1.00  0.00           H
ATOM    700  CD  GLU    46      45.872  18.692  36.601  1.00  0.00           C
ATOM    701  OE1 GLU    46      46.289  17.677  37.228  1.00  0.00           O
ATOM    702  OE2 GLU    46      46.502  19.418  35.872  1.00  0.00           O
ATOM    703  C   GLU    46      41.586  20.052  35.962  1.00  0.00           C
ATOM    704  O   GLU    46      41.434  21.010  35.289  1.00  0.00           O
ATOM    705  N   CYX    47      41.401  20.052  37.278  1.00  0.00           N
ATOM    706  H   CYX    47      41.352  19.147  37.722  1.00  0.00           H
ATOM    707  CA  CYX    47      41.106  21.143  38.131  1.00  0.00           C
ATOM    708  HA  CYX    47      41.088  22.035  37.504  1.00  0.00           H
ATOM    709  CB  CYX    47      39.683  21.029  38.785  1.00  0.00           C
ATOM    710  HB2 CYX    47      39.616  20.137  39.409  1.00  0.00           H
ATOM    711  HB3 CYX    47      39.568  21.800  39.546  1.00  0.00           H
ATOM    712  SG  CYX    47      38.222  20.917  37.621  1.00  0.00           S
ATOM    713  C   CYX    47      42.201  21.399  39.149  1.00  0.00           C
ATOM    714  O   CYX    47      42.743  20.459  39.726  1.00  0.00           O
ATOM    715  N   ARG    48      42.508  22.658  39.456  1.00  0.00           N
ATOM    716  H   ARG    48      42.004  23.350  38.918  1.00  0.00           H
ATOM    717  CA  ARG    48      43.494  22.917  40.461  1.00  0.00           C
ATOM    718  HA  ARG    48      43.624  22.033  41.086  1.00  0.00           H
ATOM    719  CB  ARG    48      44.924  23.079  39.822  1.00  0.00           C
ATOM    720  HB2 ARG    48      44.936  23.683  38.915  1.00  0.00           H
ATOM    721  HB3 ARG    48      45.456  23.706  40.537  1.00  0.00           H
ATOM    722  CG  ARG    48      45.625  21.767  39.555  1.00  0.00           C
ATOM    723  HG2 ARG    48      45.630  21.077  40.399  1.00  0.00           H
ATOM    724  HG3 ARG    48      45.026  21.120  38.914  1.00  0.00           H
ATOM    725  CD  ARG    48      47.077  22.063  39.092  1.00  0.00           C
ATOM    726  HD2 ARG    48      47.491  21.171  38.624  1.00  0.00           H
ATOM    727  HD3 ARG    48      47.143  22.813  38.302  1.00  0.00           H
ATOM    728  NE  ARG    48      47.866  22.496  40.213  1.00  0.00           N
ATOM    729  HE  ARG    48      48.128  23.466  40.108  1.00  0.00           H
ATOM    730  CZ  ARG    48      48.528  21.751  41.042  1.00  0.00           C
ATOM    731  NH1 ARG    48      49.446  22.276  41.786  1.00  0.00           N
ATOM    732 HH11 ARG    48      49.735  23.244  41.749  1.00  0.00           H
ATOM    733 HH12 ARG    48      50.026  21.654  42.330  1.00  0.00           H
ATOM    734  NH2 ARG    48      48.388  20.506  41.162  1.00  0.00           N
ATOM    735 HH21 ARG    48      47.676  20.061  40.601  1.00  0.00           H
ATOM    736 HH22 ARG    48      49.103  20.023  41.687  1.00  0.00           H
ATOM    737  C   ARG    48      43.136  24.011  41.416  1.00  0.00           C
ATOM    738  O   ARG    48      42.401  24.942  41.131  1.00  0.00           O
ATOM    739  N   THR    49      43.535  23.821  42.681  1.00  0.00           N
ATOM    740  H   THR    49      44.162  23.048  42.846  1.00  0.00           H
ATOM    741  CA  THR    49      43.496  24.916  43.645  1.00  0.00           C
ATOM    742  HA  THR    49      42.582  25.496  43.520  1.00  0.00           H
ATOM    743  CB  THR    49      43.483  24.290  45.053  1.00  0.00           C
ATOM    744  HB  THR    49      44.372  23.677  45.203  1.00  0.00           H
ATOM    745  CG2 THR    49      43.248  25.382  46.200  1.00  0.00           C
ATOM    746 HG21 THR    49      42.197  25.669  46.224  1.00  0.00           H
ATOM    747 HG22 THR    49      43.423  24.790  47.098  1.00  0.00           H
ATOM    748 HG23 THR    49      43.761  26.329  46.035  1.00  0.00           H
ATOM    749  OG1 THR    49      42.352  23.410  45.133  1.00  0.00           O
ATOM    750  HG1 THR    49      42.445  22.885  45.932  1.00  0.00           H
ATOM    751  C   THR    49      44.752  25.824  43.483  1.00  0.00           C
ATOM    752  O   THR    49      45.892  25.389  43.353  1.00  0.00           O
ATOM    753  N   PHE    50      44.495  27.171  43.551  1.00  0.00           N
ATOM    754  H   PHE    50      43.556  27.402  43.841  1.00  0.00           H
ATOM    755  CA  PHE    50      45.491  28.225  43.688  1.00  0.00           C
ATOM    756  HA  PHE    50      46.493  27.795  43.675  1.00  0.00           H
ATOM    757  CB  PHE    50      45.541  29.175  42.489  1.00  0.00           C
ATOM    758  HB2 PHE    50      44.553  29.623  42.374  1.00  0.00           H
ATOM    759  HB3 PHE    50      46.049  30.102  42.756  1.00  0.00           H
ATOM    760  CG  PHE    50      45.960  28.558  41.190  1.00  0.00           C
ATOM    761  CD1 PHE    50      45.166  27.584  40.578  1.00  0.00           C
ATOM    762  HD1 PHE    50      44.171  27.344  40.921  1.00  0.00           H
ATOM    763  CE1 PHE    50      45.581  26.971  39.376  1.00  0.00           C
ATOM    764  HE1 PHE    50      44.813  26.349  38.939  1.00  0.00           H
ATOM    765  CZ  PHE    50      46.857  27.097  38.839  1.00  0.00           C
ATOM    766  HZ  PHE    50      47.250  26.596  37.965  1.00  0.00           H
ATOM    767  CE2 PHE    50      47.691  28.051  39.496  1.00  0.00           C
ATOM    768  HE2 PHE    50      48.733  28.111  39.218  1.00  0.00           H
ATOM    769  CD2 PHE    50      47.246  28.776  40.628  1.00  0.00           C
ATOM    770  HD2 PHE    50      47.963  29.342  41.203  1.00  0.00           H
ATOM    771  C   PHE    50      45.224  28.965  44.973  1.00  0.00           C
ATOM    772  O   PHE    50      44.079  29.104  45.368  1.00  0.00           O
ATOM    773  N   PHE    51      46.283  29.416  45.596  1.00  0.00           N
ATOM    774  H   PHE    51      47.148  29.391  45.076  1.00  0.00           H
ATOM    775  CA  PHE    51      46.201  30.261  46.796  1.00  0.00           C
ATOM    776  HA  PHE    51      45.243  30.780  46.774  1.00  0.00           H
ATOM    777  CB  PHE    51      46.204  29.486  48.110  1.00  0.00           C
ATOM    778  HB2 PHE    51      46.124  30.177  48.948  1.00  0.00           H
ATOM    779  HB3 PHE    51      45.354  28.809  48.199  1.00  0.00           H
ATOM    780  CG  PHE    51      47.419  28.552  48.279  1.00  0.00           C
ATOM    781  CD1 PHE    51      48.448  28.913  49.198  1.00  0.00           C
ATOM    782  HD1 PHE    51      48.324  29.810  49.787  1.00  0.00           H
ATOM    783  CE1 PHE    51      49.508  28.124  49.480  1.00  0.00           C
ATOM    784  HE1 PHE    51      50.224  28.422  50.231  1.00  0.00           H
ATOM    785  CZ  PHE    51      49.592  26.832  48.893  1.00  0.00           C
ATOM    786  HZ  PHE    51      50.259  26.049  49.221  1.00  0.00           H
ATOM    787  CE2 PHE    51      48.637  26.441  47.868  1.00  0.00           C
ATOM    788  HE2 PHE    51      48.621  25.421  47.512  1.00  0.00           H
ATOM    789  CD2 PHE    51      47.586  27.346  47.536  1.00  0.00           C
ATOM    790  HD2 PHE    51      46.777  26.983  46.919  1.00  0.00           H
ATOM    791  C   PHE    51      47.366  31.272  46.797  1.00  0.00           C
ATOM    792  O   PHE    51      48.459  30.882  46.355  1.00  0.00           O
ATOM    793  N   LEU    52      47.090  32.468  47.317  1.00  0.00           N
ATOM    794  H   LEU    52      46.139  32.538  47.650  1.00  0.00           H
ATOM    795  CA  LEU    52      48.158  33.435  47.750  1.00  0.00           C
ATOM    796  HA  LEU    52      49.037  33.289  47.123  1.00  0.00           H
ATOM    797  CB  LEU    52      47.574  34.862  47.560  1.00  0.00           C
ATOM    798  HB2 LEU    52      46.516  34.864  47.819  1.00  0.00           H
ATOM    799  HB3 LEU    52      48.125  35.517  48.236  1.00  0.00           H
ATOM    800  CG  LEU    52      47.810  35.203  46.028  1.00  0.00           C
ATOM    801  HG  LEU    52      48.389  34.397  45.575  1.00  0.00           H
ATOM    802  CD1 LEU    52      46.602  35.564  45.275  1.00  0.00           C
ATOM    803 HD11 LEU    52      46.047  36.436  45.621  1.00  0.00           H
ATOM    804 HD12 LEU    52      46.794  35.518  44.203  1.00  0.00           H
ATOM    805 HD13 LEU    52      45.897  34.754  45.466  1.00  0.00           H
ATOM    806  CD2 LEU    52      48.658  36.482  46.053  1.00  0.00           C
ATOM    807 HD21 LEU    52      49.526  36.205  46.651  1.00  0.00           H
ATOM    808 HD22 LEU    52      48.995  36.898  45.103  1.00  0.00           H
ATOM    809 HD23 LEU    52      48.091  37.275  46.540  1.00  0.00           H
ATOM    810  C   LEU    52      48.420  33.167  49.176  1.00  0.00           C
ATOM    811  O   LEU    52      47.543  32.777  49.922  1.00  0.00           O
ATOM    812  N   THR    53      49.649  33.425  49.579  1.00  0.00           N
ATOM    813  H   THR    53      50.267  33.734  48.843  1.00  0.00           H
ATOM    814  CA  THR    53      50.076  33.338  50.970  1.00  0.00           C
ATOM    815  HA  THR    53      49.234  33.429  51.655  1.00  0.00           H
ATOM    816  CB  THR    53      50.618  31.949  51.306  1.00  0.00           C
ATOM    817  HB  THR    53      49.844  31.202  51.132  1.00  0.00           H
ATOM    818  CG2 THR    53      51.873  31.460  50.558  1.00  0.00           C
ATOM    819 HG21 THR    53      51.840  31.919  49.570  1.00  0.00           H
ATOM    820 HG22 THR    53      52.698  31.873  51.136  1.00  0.00           H
ATOM    821 HG23 THR    53      51.946  30.374  50.630  1.00  0.00           H
ATOM    822  OG1 THR    53      51.036  31.858  52.672  1.00  0.00           O
ATOM    823  HG1 THR    53      50.343  31.623  53.293  1.00  0.00           H
ATOM    824  C   THR    53      51.188  34.292  51.265  1.00  0.00           C
ATOM    825  O   THR    53      51.940  34.779  50.331  1.00  0.00           O
ATOM    826  N   GLN    54      51.385  34.638  52.531  1.00  0.00           N
ATOM    827  H   GLN    54      50.746  34.238  53.202  1.00  0.00           H
ATOM    828  CA  GLN    54      52.584  35.455  52.935  1.00  0.00           C
ATOM    829  HA  GLN    54      52.858  36.061  52.072  1.00  0.00           H
ATOM    830  CB  GLN    54      52.287  36.420  54.125  1.00  0.00           C
ATOM    831  HB2 GLN    54      52.003  35.900  55.040  1.00  0.00           H
ATOM    832  HB3 GLN    54      53.148  37.044  54.361  1.00  0.00           H
ATOM    833  CG  GLN    54      51.188  37.515  53.990  1.00  0.00           C
ATOM    834  HG2 GLN    54      50.368  36.980  53.512  1.00  0.00           H
ATOM    835  HG3 GLN    54      50.933  37.845  54.997  1.00  0.00           H
ATOM    836  CD  GLN    54      51.536  38.648  53.066  1.00  0.00           C
ATOM    837  OE1 GLN    54      52.572  38.842  52.416  1.00  0.00           O
ATOM    838  NE2 GLN    54      50.694  39.657  52.981  1.00  0.00           N
ATOM    839 HE21 GLN    54      49.823  39.591  53.488  1.00  0.00           H
ATOM    840 HE22 GLN    54      50.888  40.486  52.438  1.00  0.00           H
ATOM    841  C   GLN    54      53.881  34.735  53.232  1.00  0.00           C
ATOM    842  O   GLN    54      54.965  35.401  53.450  1.00  0.00           O
ATOM    843  N   GLY    55      53.786  33.441  53.052  1.00  0.00           N
ATOM    844  H   GLY    55      52.900  33.085  52.723  1.00  0.00           H
ATOM    845  CA  GLY    55      55.041  32.611  52.944  1.00  0.00           C
ATOM    846  HA2 GLY    55      55.223  32.216  51.946  1.00  0.00           H
ATOM    847  HA3 GLY    55      55.902  33.221  53.216  1.00  0.00           H
ATOM    848  C   GLY    55      55.113  31.470  53.895  1.00  0.00           C
ATOM    849  O   GLY    55      56.115  30.723  53.798  1.00  0.00           O
ATOM    850  N   ALA    56      54.125  31.286  54.802  1.00  0.00           N
ATOM    851  H   ALA    56      53.284  31.839  54.724  1.00  0.00           H
ATOM    852  CA  ALA    56      54.346  30.450  56.001  1.00  0.00           C
ATOM    853  HA  ALA    56      55.161  29.753  55.802  1.00  0.00           H
ATOM    854  CB  ALA    56      54.902  31.472  56.926  1.00  0.00           C
ATOM    855  HB1 ALA    56      54.883  30.973  57.894  1.00  0.00           H
ATOM    856  HB2 ALA    56      55.937  31.766  56.750  1.00  0.00           H
ATOM    857  HB3 ALA    56      54.198  32.304  56.956  1.00  0.00           H
ATOM    858  C   ALA    56      53.130  29.658  56.617  1.00  0.00           C
ATOM    859  O   ALA    56      51.986  30.050  56.298  1.00  0.00           O
ATOM    860  N   LEU    57      53.440  28.639  57.357  1.00  0.00           N
ATOM    861  H   LEU    57      54.430  28.451  57.439  1.00  0.00           H
ATOM    862  CA  LEU    57      52.470  27.757  58.051  1.00  0.00           C
ATOM    863  HA  LEU    57      51.851  27.331  57.261  1.00  0.00           H
ATOM    864  CB  LEU    57      53.167  26.619  58.792  1.00  0.00           C
ATOM    865  HB2 LEU    57      53.819  27.106  59.517  1.00  0.00           H
ATOM    866  HB3 LEU    57      52.437  25.924  59.209  1.00  0.00           H
ATOM    867  CG  LEU    57      54.022  25.722  57.917  1.00  0.00           C
ATOM    868  HG  LEU    57      54.711  26.385  57.394  1.00  0.00           H
ATOM    869  CD1 LEU    57      54.757  24.747  58.859  1.00  0.00           C
ATOM    870 HD11 LEU    57      54.160  24.386  59.695  1.00  0.00           H
ATOM    871 HD12 LEU    57      55.211  23.931  58.297  1.00  0.00           H
ATOM    872 HD13 LEU    57      55.631  25.277  59.239  1.00  0.00           H
ATOM    873  CD2 LEU    57      53.232  24.926  56.840  1.00  0.00           C
ATOM    874 HD21 LEU    57      52.529  24.239  57.312  1.00  0.00           H
ATOM    875 HD22 LEU    57      52.831  25.677  56.160  1.00  0.00           H
ATOM    876 HD23 LEU    57      54.046  24.411  56.330  1.00  0.00           H
ATOM    877  C   LEU    57      51.570  28.599  59.019  1.00  0.00           C
ATOM    878  O   LEU    57      52.075  29.599  59.582  1.00  0.00           O
ATOM    879  N   LEU    58      50.357  28.130  59.323  1.00  0.00           N
ATOM    880  H   LEU    58      50.034  27.304  58.840  1.00  0.00           H
ATOM    881  CA  LEU    58      49.491  28.446  60.537  1.00  0.00           C
ATOM    882  HA  LEU    58      49.205  29.497  60.477  1.00  0.00           H
ATOM    883  CB  LEU    58      48.264  27.611  60.536  1.00  0.00           C
ATOM    884  HB2 LEU    58      48.581  26.619  60.214  1.00  0.00           H
ATOM    885  HB3 LEU    58      47.847  27.562  61.541  1.00  0.00           H
ATOM    886  CG  LEU    58      47.142  28.126  59.619  1.00  0.00           C
ATOM    887  HG  LEU    58      47.551  28.689  58.779  1.00  0.00           H
ATOM    888  CD1 LEU    58      46.480  26.900  58.966  1.00  0.00           C
ATOM    889 HD11 LEU    58      45.754  27.209  58.214  1.00  0.00           H
ATOM    890 HD12 LEU    58      47.225  26.225  58.547  1.00  0.00           H
ATOM    891 HD13 LEU    58      45.951  26.320  59.723  1.00  0.00           H
ATOM    892  CD2 LEU    58      46.095  28.936  60.395  1.00  0.00           C
ATOM    893 HD21 LEU    58      45.200  29.096  59.795  1.00  0.00           H
ATOM    894 HD22 LEU    58      45.798  28.344  61.260  1.00  0.00           H
ATOM    895 HD23 LEU    58      46.437  29.915  60.730  1.00  0.00           H
ATOM    896  C   LEU    58      50.383  28.349  61.782  1.00  0.00           C
ATOM    897  O   LEU    58      51.303  27.488  61.942  1.00  0.00           O
ATOM    898  N   ASN    59      50.131  29.225  62.751  1.00  0.00           N
ATOM    899  H   ASN    59      49.399  29.891  62.552  1.00  0.00           H
ATOM    900  CA  ASN    59      50.781  29.366  64.063  1.00  0.00           C
ATOM    901  HA  ASN    59      50.277  30.233  64.490  1.00  0.00           H
ATOM    902  CB  ASN    59      50.756  28.023  64.890  1.00  0.00           C
ATOM    903  HB2 ASN    59      51.497  27.330  64.491  1.00  0.00           H
ATOM    904  HB3 ASN    59      51.024  28.332  65.900  1.00  0.00           H
ATOM    905  CG  ASN    59      49.327  27.477  64.899  1.00  0.00           C
ATOM    906  OD1 ASN    59      48.321  28.147  65.125  1.00  0.00           O
ATOM    907  ND2 ASN    59      49.177  26.183  64.628  1.00  0.00           N
ATOM    908 HD21 ASN    59      48.257  25.767  64.632  1.00  0.00           H
ATOM    909 HD22 ASN    59      50.060  25.699  64.547  1.00  0.00           H
ATOM    910  C   ASN    59      52.205  30.002  63.999  1.00  0.00           C
ATOM    911  O   ASN    59      52.576  30.676  64.985  1.00  0.00           O
ATOM    912  N   ASP    60      52.904  29.940  62.843  1.00  0.00           N
ATOM    913  H   ASP    60      52.606  29.315  62.108  1.00  0.00           H
ATOM    914  CA  ASP    60      54.242  30.565  62.698  1.00  0.00           C
ATOM    915  HA  ASP    60      54.978  30.330  63.465  1.00  0.00           H
ATOM    916  CB  ASP    60      54.827  30.169  61.336  1.00  0.00           C
ATOM    917  HB2 ASP    60      54.834  29.089  61.186  1.00  0.00           H
ATOM    918  HB3 ASP    60      54.227  30.658  60.569  1.00  0.00           H
ATOM    919  CG  ASP    60      56.249  30.767  61.119  1.00  0.00           C
ATOM    920  OD1 ASP    60      56.760  31.717  61.763  1.00  0.00           O
ATOM    921  OD2 ASP    60      56.906  30.215  60.208  1.00  0.00           O
ATOM    922  C   ASP    60      54.132  32.087  62.772  1.00  0.00           C
ATOM    923  O   ASP    60      53.768  32.830  61.840  1.00  0.00           O
ATOM    924  N   LYS    61      54.495  32.698  63.923  1.00  0.00           N
ATOM    925  H   LYS    61      54.845  32.002  64.567  1.00  0.00           H
ATOM    926  CA  LYS    61      54.515  34.085  64.309  1.00  0.00           C
ATOM    927  HA  LYS    61      53.478  34.409  64.224  1.00  0.00           H
ATOM    928  CB  LYS    61      54.851  34.075  65.897  1.00  0.00           C
ATOM    929  HB2 LYS    61      54.552  35.026  66.340  1.00  0.00           H
ATOM    930  HB3 LYS    61      54.273  33.308  66.412  1.00  0.00           H
ATOM    931  CG  LYS    61      56.358  33.799  66.236  1.00  0.00           C
ATOM    932  HG2 LYS    61      56.750  32.954  65.671  1.00  0.00           H
ATOM    933  HG3 LYS    61      56.893  34.656  65.824  1.00  0.00           H
ATOM    934  CD  LYS    61      56.654  33.592  67.726  1.00  0.00           C
ATOM    935  HD2 LYS    61      56.084  32.746  68.109  1.00  0.00           H
ATOM    936  HD3 LYS    61      57.685  33.264  67.860  1.00  0.00           H
ATOM    937  CE  LYS    61      56.553  34.873  68.623  1.00  0.00           C
ATOM    938  HE2 LYS    61      57.105  35.679  68.138  1.00  0.00           H
ATOM    939  HE3 LYS    61      55.528  35.243  68.663  1.00  0.00           H
ATOM    940  NZ  LYS    61      57.138  34.665  69.936  1.00  0.00           N
ATOM    941  HZ1 LYS    61      57.079  35.560  70.402  1.00  0.00           H
ATOM    942  HZ2 LYS    61      56.618  33.951  70.426  1.00  0.00           H
ATOM    943  HZ3 LYS    61      58.143  34.576  69.993  1.00  0.00           H
ATOM    944  C   LYS    61      55.425  35.076  63.588  1.00  0.00           C
ATOM    945  O   LYS    61      55.287  36.299  63.746  1.00  0.00           O
ATOM    946  N   HIP    62      56.453  34.642  62.851  1.00  0.00           N
ATOM    947  H   HIP    62      56.518  33.667  62.592  1.00  0.00           H
ATOM    948  CA  HIP    62      57.618  35.485  62.508  1.00  0.00           C
ATOM    949  HA  HIP    62      57.937  36.134  63.324  1.00  0.00           H
ATOM    950  CB  HIP    62      58.817  34.549  62.067  1.00  0.00           C
ATOM    951  HB2 HIP    62      58.553  33.991  61.169  1.00  0.00           H
ATOM    952  HB3 HIP    62      59.689  35.142  61.791  1.00  0.00           H
ATOM    953  CG  HIP    62      59.283  33.669  63.117  1.00  0.00           C
ATOM    954  ND1 HIP    62      58.811  32.362  63.301  1.00  0.00           N
ATOM    955  HD1 HIP    62      58.041  31.913  62.827  1.00  0.00           H
ATOM    956  CE1 HIP    62      59.329  31.771  64.401  1.00  0.00           C
ATOM    957  HE1 HIP    62      59.003  30.833  64.825  1.00  0.00           H
ATOM    958  NE2 HIP    62      60.072  32.745  64.971  1.00  0.00           N
ATOM    959  HE2 HIP    62      60.482  32.662  65.890  1.00  0.00           H
ATOM    960  CD2 HIP    62      60.013  33.930  64.230  1.00  0.00           C
ATOM    961  HD2 HIP    62      60.519  34.849  64.485  1.00  0.00           H
ATOM    962  C   HIP    62      57.338  36.530  61.368  1.00  0.00           C
ATOM    963  O   HIP    62      57.842  36.503  60.264  1.00  0.00           O
ATOM    964  N   SER    63      56.624  37.581  61.738  1.00  0.00           N
ATOM    965  H   SER    63      56.293  37.565  62.692  1.00  0.00           H
ATOM    966  CA  SER    63      56.363  38.803  60.889  1.00  0.00           C
ATOM    967  HA  SER    63      55.857  38.516  59.968  1.00  0.00           H
ATOM    968  CB  SER    63      55.522  39.787  61.711  1.00  0.00           C
ATOM    969  HB2 SER    63      55.435  40.771  61.250  1.00  0.00           H
ATOM    970  HB3 SER    63      54.544  39.312  61.793  1.00  0.00           H
ATOM    971  OG  SER    63      56.019  39.865  63.033  1.00  0.00           O
ATOM    972  HG  SER    63      55.242  40.058  63.562  1.00  0.00           H
ATOM    973  C   SER    63      57.673  39.477  60.504  1.00  0.00           C
ATOM    974  O   SER    63      57.639  39.997  59.362  1.00  0.00           O
ATOM    975  N   ASN    64      58.687  39.545  61.352  1.00  0.00           N
ATOM    976  H   ASN    64      58.723  38.993  62.198  1.00  0.00           H
ATOM    977  CA  ASN    64      59.972  40.317  61.241  1.00  0.00           C
ATOM    978  HA  ASN    64      60.365  40.126  62.239  1.00  0.00           H
ATOM    979  CB  ASN    64      60.881  39.573  60.284  1.00  0.00           C
ATOM    980  HB2 ASN    64      60.668  38.507  60.368  1.00  0.00           H
ATOM    981  HB3 ASN    64      60.828  39.864  59.235  1.00  0.00           H
ATOM    982  CG  ASN    64      62.322  39.657  60.696  1.00  0.00           C
ATOM    983  OD1 ASN    64      62.705  39.260  61.777  1.00  0.00           O
ATOM    984  ND2 ASN    64      63.126  39.996  59.728  1.00  0.00           N
ATOM    985 HD21 ASN    64      64.117  40.001  59.926  1.00  0.00           H
ATOM    986 HD22 ASN    64      62.699  40.265  58.853  1.00  0.00           H
ATOM    987  C   ASN    64      59.932  41.820  60.990  1.00  0.00           C
ATOM    988  O   ASN    64      60.977  42.507  60.915  1.00  0.00           O
ATOM    989  N   GLY    65      58.680  42.311  60.816  1.00  0.00           N
ATOM    990  H   GLY    65      57.919  41.667  60.657  1.00  0.00           H
ATOM    991  CA  GLY    65      58.373  43.699  60.452  1.00  0.00           C
ATOM    992  HA2 GLY    65      58.446  44.417  61.268  1.00  0.00           H
ATOM    993  HA3 GLY    65      58.990  44.034  59.619  1.00  0.00           H
ATOM    994  C   GLY    65      56.879  43.847  60.146  1.00  0.00           C
ATOM    995  O   GLY    65      56.122  42.974  60.489  1.00  0.00           O
ATOM    996  N   THR    66      56.513  44.965  59.605  1.00  0.00           N
ATOM    997  H   THR    66      57.202  45.701  59.534  1.00  0.00           H
ATOM    998  CA  THR    66      55.163  45.117  59.030  1.00  0.00           C
ATOM    999  HA  THR    66      54.366  44.898  59.741  1.00  0.00           H
ATOM   1000  CB  THR    66      54.954  46.491  58.559  1.00  0.00           C
ATOM   1001  HB  THR    66      55.833  46.631  57.932  1.00  0.00           H
ATOM   1002  CG2 THR    66      53.802  46.773  57.699  1.00  0.00           C
ATOM   1003 HG21 THR    66      53.785  47.815  57.377  1.00  0.00           H
ATOM   1004 HG22 THR    66      53.979  46.219  56.778  1.00  0.00           H
ATOM   1005 HG23 THR    66      52.903  46.369  58.165  1.00  0.00           H
ATOM   1006  OG1 THR    66      54.864  47.446  59.594  1.00  0.00           O
ATOM   1007  HG1 THR    66      55.711  47.675  59.981  1.00  0.00           H
ATOM   1008  C   THR    66      54.961  44.078  57.936  1.00  0.00           C
ATOM   1009  O   THR    66      55.835  43.826  57.073  1.00  0.00           O
ATOM   1010  N   VAL    67      53.805  43.439  57.852  1.00  0.00           N
ATOM   1011  H   VAL    67      53.159  43.537  58.621  1.00  0.00           H
ATOM   1012  CA  VAL    67      53.386  42.577  56.731  1.00  0.00           C
ATOM   1013  HA  VAL    67      54.265  42.479  56.093  1.00  0.00           H
ATOM   1014  CB  VAL    67      53.107  41.135  57.226  1.00  0.00           C
ATOM   1015  HB  VAL    67      52.085  41.118  57.606  1.00  0.00           H
ATOM   1016  CG1 VAL    67      53.045  40.190  56.032  1.00  0.00           C
ATOM   1017 HG11 VAL    67      53.376  39.189  56.309  1.00  0.00           H
ATOM   1018 HG12 VAL    67      51.998  40.097  55.741  1.00  0.00           H
ATOM   1019 HG13 VAL    67      53.671  40.546  55.214  1.00  0.00           H
ATOM   1020  CG2 VAL    67      54.117  40.613  58.248  1.00  0.00           C
ATOM   1021 HG21 VAL    67      53.920  39.544  58.328  1.00  0.00           H
ATOM   1022 HG22 VAL    67      55.075  40.811  57.768  1.00  0.00           H
ATOM   1023 HG23 VAL    67      53.920  41.068  59.219  1.00  0.00           H
ATOM   1024  C   VAL    67      52.134  43.199  56.076  1.00  0.00           C
ATOM   1025  O   VAL    67      51.308  43.763  56.826  1.00  0.00           O
ATOM   1026  N   LYS    68      51.988  43.232  54.815  1.00  0.00           N
ATOM   1027  H   LYS    68      52.811  42.872  54.353  1.00  0.00           H
ATOM   1028  CA  LYS    68      50.849  43.779  54.022  1.00  0.00           C
ATOM   1029  HA  LYS    68      50.033  43.589  54.720  1.00  0.00           H
ATOM   1030  CB  LYS    68      51.067  45.287  53.603  1.00  0.00           C
ATOM   1031  HB2 LYS    68      52.031  45.347  53.097  1.00  0.00           H
ATOM   1032  HB3 LYS    68      50.167  45.581  53.063  1.00  0.00           H
ATOM   1033  CG  LYS    68      51.224  46.216  54.814  1.00  0.00           C
ATOM   1034  HG2 LYS    68      50.405  45.953  55.483  1.00  0.00           H
ATOM   1035  HG3 LYS    68      52.192  46.089  55.299  1.00  0.00           H
ATOM   1036  CD  LYS    68      51.023  47.704  54.449  1.00  0.00           C
ATOM   1037  HD2 LYS    68      51.951  48.053  53.997  1.00  0.00           H
ATOM   1038  HD3 LYS    68      50.109  47.753  53.859  1.00  0.00           H
ATOM   1039  CE  LYS    68      50.920  48.686  55.629  1.00  0.00           C
ATOM   1040  HE2 LYS    68      51.714  48.545  56.362  1.00  0.00           H
ATOM   1041  HE3 LYS    68      50.895  49.630  55.085  1.00  0.00           H
ATOM   1042  NZ  LYS    68      49.760  48.399  56.477  1.00  0.00           N
ATOM   1043  HZ1 LYS    68      49.963  47.666  57.141  1.00  0.00           H
ATOM   1044  HZ2 LYS    68      49.416  49.229  56.940  1.00  0.00           H
ATOM   1045  HZ3 LYS    68      48.974  48.067  55.936  1.00  0.00           H
ATOM   1046  C   LYS    68      50.523  42.956  52.791  1.00  0.00           C
ATOM   1047  O   LYS    68      51.321  42.247  52.204  1.00  0.00           O
ATOM   1048  N   ASP    69      49.284  43.040  52.326  1.00  0.00           N
ATOM   1049  H   ASP    69      48.688  43.774  52.682  1.00  0.00           H
ATOM   1050  CA  ASP    69      48.679  42.220  51.232  1.00  0.00           C
ATOM   1051  HA  ASP    69      49.087  41.224  51.399  1.00  0.00           H
ATOM   1052  CB  ASP    69      47.192  42.137  51.347  1.00  0.00           C
ATOM   1053  HB2 ASP    69      46.953  41.395  50.584  1.00  0.00           H
ATOM   1054  HB3 ASP    69      46.904  41.737  52.319  1.00  0.00           H
ATOM   1055  CG  ASP    69      46.479  43.482  51.013  1.00  0.00           C
ATOM   1056  OD1 ASP    69      45.292  43.597  51.455  1.00  0.00           O
ATOM   1057  OD2 ASP    69      47.040  44.362  50.345  1.00  0.00           O
ATOM   1058  C   ASP    69      49.138  42.550  49.762  1.00  0.00           C
ATOM   1059  O   ASP    69      48.986  41.720  48.862  1.00  0.00           O
ATOM   1060  N   ARG    70      49.823  43.672  49.571  1.00  0.00           N
ATOM   1061  H   ARG    70      49.738  44.336  50.327  1.00  0.00           H
ATOM   1062  CA  ARG    70      50.389  44.150  48.245  1.00  0.00           C
ATOM   1063  HA  ARG    70      50.048  43.464  47.471  1.00  0.00           H
ATOM   1064  CB  ARG    70      49.809  45.572  47.843  1.00  0.00           C
ATOM   1065  HB2 ARG    70      48.824  45.699  48.292  1.00  0.00           H
ATOM   1066  HB3 ARG    70      50.463  46.270  48.365  1.00  0.00           H
ATOM   1067  CG  ARG    70      49.757  45.838  46.319  1.00  0.00           C
ATOM   1068  HG2 ARG    70      50.742  45.638  45.898  1.00  0.00           H
ATOM   1069  HG3 ARG    70      49.012  45.132  45.951  1.00  0.00           H
ATOM   1070  CD  ARG    70      49.358  47.315  46.009  1.00  0.00           C
ATOM   1071  HD2 ARG    70      49.213  47.544  44.953  1.00  0.00           H
ATOM   1072  HD3 ARG    70      48.444  47.499  46.576  1.00  0.00           H
ATOM   1073  NE  ARG    70      50.304  48.302  46.515  1.00  0.00           N
ATOM   1074  HE  ARG    70      51.238  48.071  46.206  1.00  0.00           H
ATOM   1075  CZ  ARG    70      50.094  49.143  47.563  1.00  0.00           C
ATOM   1076  NH1 ARG    70      51.048  49.716  48.196  1.00  0.00           N
ATOM   1077 HH11 ARG    70      51.952  49.290  48.056  1.00  0.00           H
ATOM   1078 HH12 ARG    70      50.878  50.431  48.889  1.00  0.00           H
ATOM   1079  NH2 ARG    70      48.879  49.381  48.043  1.00  0.00           N
ATOM   1080 HH21 ARG    70      48.085  48.797  47.820  1.00  0.00           H
ATOM   1081 HH22 ARG    70      48.760  50.160  48.675  1.00  0.00           H
ATOM   1082  C   ARG    70      51.978  44.162  48.302  1.00  0.00           C
ATOM   1083  O   ARG    70      52.639  44.622  47.357  1.00  0.00           O
ATOM   1084  N   SER    71      52.553  43.587  49.384  1.00  0.00           N
ATOM   1085  H   SER    71      51.890  43.175  50.024  1.00  0.00           H
ATOM   1086  CA  SER    71      53.951  43.364  49.633  1.00  0.00           C
ATOM   1087  HA  SER    71      54.364  44.347  49.859  1.00  0.00           H
ATOM   1088  CB  SER    71      54.117  42.451  50.895  1.00  0.00           C
ATOM   1089  HB2 SER    71      54.137  43.095  51.774  1.00  0.00           H
ATOM   1090  HB3 SER    71      53.369  41.661  50.954  1.00  0.00           H
ATOM   1091  OG  SER    71      55.366  41.940  50.787  1.00  0.00           O
ATOM   1092  HG  SER    71      55.375  41.182  51.375  1.00  0.00           H
ATOM   1093  C   SER    71      54.606  42.697  48.402  1.00  0.00           C
ATOM   1094  O   SER    71      54.141  41.675  47.926  1.00  0.00           O
ATOM   1095  N   PRO    72      55.734  43.317  47.937  1.00  0.00           N
ATOM   1096  CD  PRO    72      56.402  44.616  48.318  1.00  0.00           C
ATOM   1097  HD2 PRO    72      57.006  44.537  49.223  1.00  0.00           H
ATOM   1098  HD3 PRO    72      55.657  45.405  48.420  1.00  0.00           H
ATOM   1099  CG  PRO    72      57.289  45.034  47.142  1.00  0.00           C
ATOM   1100  HG2 PRO    72      58.168  45.558  47.516  1.00  0.00           H
ATOM   1101  HG3 PRO    72      56.624  45.595  46.485  1.00  0.00           H
ATOM   1102  CB  PRO    72      57.651  43.645  46.458  1.00  0.00           C
ATOM   1103  HB2 PRO    72      58.626  43.209  46.676  1.00  0.00           H
ATOM   1104  HB3 PRO    72      57.642  43.820  45.382  1.00  0.00           H
ATOM   1105  CA  PRO    72      56.550  42.634  46.895  1.00  0.00           C
ATOM   1106  HA  PRO    72      55.852  42.329  46.115  1.00  0.00           H
ATOM   1107  C   PRO    72      57.127  41.301  47.337  1.00  0.00           C
ATOM   1108  O   PRO    72      57.447  40.512  46.397  1.00  0.00           O
ATOM   1109  N   HID    73      57.114  40.943  48.621  1.00  0.00           N
ATOM   1110  H   HID    73      56.762  41.599  49.303  1.00  0.00           H
ATOM   1111  CA  HID    73      57.511  39.603  49.166  1.00  0.00           C
ATOM   1112  HA  HID    73      58.176  39.173  48.418  1.00  0.00           H
ATOM   1113  CB  HID    73      58.329  39.811  50.465  1.00  0.00           C
ATOM   1114  HB2 HID    73      57.708  39.901  51.356  1.00  0.00           H
ATOM   1115  HB3 HID    73      58.754  38.848  50.745  1.00  0.00           H
ATOM   1116  CG  HID    73      59.406  40.893  50.466  1.00  0.00           C
ATOM   1117  ND1 HID    73      59.988  41.595  51.510  1.00  0.00           N
ATOM   1118  HD1 HID    73      59.656  41.563  52.463  1.00  0.00           H
ATOM   1119  CE1 HID    73      61.085  42.164  51.014  1.00  0.00           C
ATOM   1120  HE1 HID    73      61.686  42.805  51.642  1.00  0.00           H
ATOM   1121  NE2 HID    73      61.279  41.977  49.712  1.00  0.00           N
ATOM   1122  CD2 HID    73      60.280  41.066  49.382  1.00  0.00           C
ATOM   1123  HD2 HID    73      60.155  40.549  48.443  1.00  0.00           H
ATOM   1124  C   HID    73      56.454  38.541  49.396  1.00  0.00           C
ATOM   1125  O   HID    73      56.741  37.439  49.923  1.00  0.00           O
ATOM   1126  N   ARG    74      55.207  38.778  48.917  1.00  0.00           N
ATOM   1127  H   ARG    74      55.048  39.660  48.452  1.00  0.00           H
ATOM   1128  CA  ARG    74      54.073  37.853  49.056  1.00  0.00           C
ATOM   1129  HA  ARG    74      54.099  37.312  50.003  1.00  0.00           H
ATOM   1130  CB  ARG    74      52.797  38.669  48.997  1.00  0.00           C
ATOM   1131  HB2 ARG    74      52.865  39.438  49.766  1.00  0.00           H
ATOM   1132  HB3 ARG    74      52.692  39.022  47.971  1.00  0.00           H
ATOM   1133  CG  ARG    74      51.504  37.879  49.374  1.00  0.00           C
ATOM   1134  HG2 ARG    74      51.346  37.097  48.631  1.00  0.00           H
ATOM   1135  HG3 ARG    74      51.695  37.357  50.312  1.00  0.00           H
ATOM   1136  CD  ARG    74      50.276  38.845  49.348  1.00  0.00           C
ATOM   1137  HD2 ARG    74      50.450  39.544  50.166  1.00  0.00           H
ATOM   1138  HD3 ARG    74      50.256  39.443  48.438  1.00  0.00           H
ATOM   1139  NE  ARG    74      49.011  38.121  49.673  1.00  0.00           N
ATOM   1140  HE  ARG    74      49.013  37.262  50.202  1.00  0.00           H
ATOM   1141  CZ  ARG    74      47.836  38.430  49.130  1.00  0.00           C
ATOM   1142  NH1 ARG    74      46.835  37.721  49.480  1.00  0.00           N
ATOM   1143 HH11 ARG    74      46.934  37.096  50.266  1.00  0.00           H
ATOM   1144 HH12 ARG    74      45.917  37.900  49.100  1.00  0.00           H
ATOM   1145  NH2 ARG    74      47.520  39.432  48.330  1.00  0.00           N
ATOM   1146 HH21 ARG    74      48.132  40.231  48.242  1.00  0.00           H
ATOM   1147 HH22 ARG    74      46.581  39.539  47.974  1.00  0.00           H
ATOM   1148  C   ARG    74      54.127  36.855  47.933  1.00  0.00           C
ATOM   1149  O   ARG    74      54.628  37.171  46.861  1.00  0.00           O
ATOM   1150  N   THR    75      53.465  35.658  48.022  1.00  0.00           N
ATOM   1151  H   THR    75      52.912  35.468  48.845  1.00  0.00           H
ATOM   1152  CA  THR    75      53.589  34.525  47.040  1.00  0.00           C
ATOM   1153  HA  THR    75      54.155  34.774  46.142  1.00  0.00           H
ATOM   1154  CB  THR    75      54.491  33.496  47.750  1.00  0.00           C
ATOM   1155  HB  THR    75      54.247  33.341  48.800  1.00  0.00           H
ATOM   1156  CG2 THR    75      54.417  32.078  47.090  1.00  0.00           C
ATOM   1157 HG21 THR    75      55.109  31.322  47.460  1.00  0.00           H
ATOM   1158 HG22 THR    75      53.430  31.714  47.380  1.00  0.00           H
ATOM   1159 HG23 THR    75      54.421  32.154  46.003  1.00  0.00           H
ATOM   1160  OG1 THR    75      55.843  33.789  47.534  1.00  0.00           O
ATOM   1161  HG1 THR    75      56.133  34.274  48.311  1.00  0.00           H
ATOM   1162  C   THR    75      52.229  34.014  46.549  1.00  0.00           C
ATOM   1163  O   THR    75      51.280  33.861  47.352  1.00  0.00           O
ATOM   1164  N   LEU    76      52.162  33.530  45.337  1.00  0.00           N
ATOM   1165  H   LEU    76      52.927  33.818  44.743  1.00  0.00           H
ATOM   1166  CA  LEU    76      51.135  32.707  44.662  1.00  0.00           C
ATOM   1167  HA  LEU    76      50.160  32.668  45.148  1.00  0.00           H
ATOM   1168  CB  LEU    76      50.930  33.270  43.304  1.00  0.00           C
ATOM   1169  HB2 LEU    76      50.587  34.287  43.490  1.00  0.00           H
ATOM   1170  HB3 LEU    76      51.872  33.202  42.759  1.00  0.00           H
ATOM   1171  CG  LEU    76      49.957  32.441  42.478  1.00  0.00           C
ATOM   1172  HG  LEU    76      50.177  31.377  42.386  1.00  0.00           H
ATOM   1173  CD1 LEU    76      48.521  32.527  43.053  1.00  0.00           C
ATOM   1174 HD11 LEU    76      47.773  32.035  42.430  1.00  0.00           H
ATOM   1175 HD12 LEU    76      48.366  31.906  43.935  1.00  0.00           H
ATOM   1176 HD13 LEU    76      48.218  33.535  43.339  1.00  0.00           H
ATOM   1177  CD2 LEU    76      50.047  32.994  41.115  1.00  0.00           C
ATOM   1178 HD21 LEU    76      49.383  32.326  40.567  1.00  0.00           H
ATOM   1179 HD22 LEU    76      49.655  34.005  41.004  1.00  0.00           H
ATOM   1180 HD23 LEU    76      51.072  32.907  40.753  1.00  0.00           H
ATOM   1181  C   LEU    76      51.653  31.274  44.601  1.00  0.00           C
ATOM   1182  O   LEU    76      52.718  31.037  44.020  1.00  0.00           O
ATOM   1183  N   MET    77      50.916  30.283  45.112  1.00  0.00           N
ATOM   1184  H   MET    77      50.151  30.638  45.668  1.00  0.00           H
ATOM   1185  CA  MET    77      51.200  28.830  44.994  1.00  0.00           C
ATOM   1186  HA  MET    77      52.133  28.605  44.477  1.00  0.00           H
ATOM   1187  CB  MET    77      51.606  28.312  46.359  1.00  0.00           C
ATOM   1188  HB2 MET    77      50.705  28.170  46.954  1.00  0.00           H
ATOM   1189  HB3 MET    77      51.859  27.256  46.270  1.00  0.00           H
ATOM   1190  CG  MET    77      52.648  29.133  47.162  1.00  0.00           C
ATOM   1191  HG2 MET    77      53.501  29.472  46.574  1.00  0.00           H
ATOM   1192  HG3 MET    77      52.038  29.988  47.455  1.00  0.00           H
ATOM   1193  SD  MET    77      53.208  28.329  48.662  1.00  0.00           S
ATOM   1194  CE  MET    77      54.169  26.902  47.980  1.00  0.00           C
ATOM   1195  HE1 MET    77      55.026  27.170  47.361  1.00  0.00           H
ATOM   1196  HE2 MET    77      54.633  26.401  48.829  1.00  0.00           H
ATOM   1197  HE3 MET    77      53.545  26.188  47.443  1.00  0.00           H
ATOM   1198  C   MET    77      49.945  28.083  44.398  1.00  0.00           C
ATOM   1199  O   MET    77      48.931  28.697  44.053  1.00  0.00           O
ATOM   1200  N   SER    78      50.089  26.770  44.306  1.00  0.00           N
ATOM   1201  H   SER    78      50.919  26.385  44.733  1.00  0.00           H
ATOM   1202  CA  SER    78      48.951  25.929  43.913  1.00  0.00           C
ATOM   1203  HA  SER    78      47.994  26.275  44.303  1.00  0.00           H
ATOM   1204  CB  SER    78      48.799  25.938  42.363  1.00  0.00           C
ATOM   1205  HB2 SER    78      47.746  25.879  42.090  1.00  0.00           H
ATOM   1206  HB3 SER    78      49.042  26.949  42.037  1.00  0.00           H
ATOM   1207  OG  SER    78      49.505  25.061  41.632  1.00  0.00           O
ATOM   1208  HG  SER    78      50.074  25.619  41.096  1.00  0.00           H
ATOM   1209  C   SER    78      49.033  24.410  44.320  1.00  0.00           C
ATOM   1210  O   SER    78      50.135  23.895  44.563  1.00  0.00           O
ATOM   1211  N   CYS    79      47.912  23.733  44.348  1.00  0.00           N
ATOM   1212  H   CYS    79      47.046  24.215  44.156  1.00  0.00           H
ATOM   1213  CA  CYS    79      47.785  22.292  44.724  1.00  0.00           C
ATOM   1214  HA  CYS    79      48.612  21.646  44.430  1.00  0.00           H
ATOM   1215  CB  CYS    79      47.750  22.221  46.283  1.00  0.00           C
ATOM   1216  HB2 CYS    79      47.605  21.174  46.545  1.00  0.00           H
ATOM   1217  HB3 CYS    79      48.716  22.546  46.674  1.00  0.00           H
ATOM   1218  SG  CYS    79      46.417  23.393  46.845  1.00  0.00           S
ATOM   1219  HG  CYS    79      46.099  22.766  47.981  1.00  0.00           H
ATOM   1220  C   CYS    79      46.615  21.560  43.955  1.00  0.00           C
ATOM   1221  O   CYS    79      45.842  22.183  43.287  1.00  0.00           O
ATOM   1222  N   PRO    80      46.427  20.215  44.025  1.00  0.00           N
ATOM   1223  CD  PRO    80      47.356  19.355  44.741  1.00  0.00           C
ATOM   1224  HD2 PRO    80      47.032  19.485  45.774  1.00  0.00           H
ATOM   1225  HD3 PRO    80      48.401  19.623  44.586  1.00  0.00           H
ATOM   1226  CG  PRO    80      47.143  17.991  44.140  1.00  0.00           C
ATOM   1227  HG2 PRO    80      47.257  17.081  44.729  1.00  0.00           H
ATOM   1228  HG3 PRO    80      47.803  17.775  43.301  1.00  0.00           H
ATOM   1229  CB  PRO    80      45.666  18.011  43.611  1.00  0.00           C
ATOM   1230  HB2 PRO    80      44.978  17.688  44.392  1.00  0.00           H
ATOM   1231  HB3 PRO    80      45.550  17.510  42.650  1.00  0.00           H
ATOM   1232  CA  PRO    80      45.381  19.460  43.377  1.00  0.00           C
ATOM   1233  HA  PRO    80      45.568  19.696  42.329  1.00  0.00           H
ATOM   1234  C   PRO    80      44.023  19.827  43.953  1.00  0.00           C
ATOM   1235  O   PRO    80      43.966  20.408  45.063  1.00  0.00           O
ATOM   1236  N   VAL    81      42.930  19.687  43.154  1.00  0.00           N
ATOM   1237  H   VAL    81      42.955  19.189  42.276  1.00  0.00           H
ATOM   1238  CA  VAL    81      41.602  20.205  43.525  1.00  0.00           C
ATOM   1239  HA  VAL    81      41.678  21.289  43.425  1.00  0.00           H
ATOM   1240  CB  VAL    81      40.508  19.943  42.522  1.00  0.00           C
ATOM   1241  HB  VAL    81      40.863  20.248  41.538  1.00  0.00           H
ATOM   1242  CG1 VAL    81      39.971  18.533  42.548  1.00  0.00           C
ATOM   1243 HG11 VAL    81      39.196  18.402  41.793  1.00  0.00           H
ATOM   1244 HG12 VAL    81      40.743  17.764  42.510  1.00  0.00           H
ATOM   1245 HG13 VAL    81      39.388  18.181  43.399  1.00  0.00           H
ATOM   1246  CG2 VAL    81      39.350  20.941  42.805  1.00  0.00           C
ATOM   1247 HG21 VAL    81      38.889  20.681  43.758  1.00  0.00           H
ATOM   1248 HG22 VAL    81      39.620  21.984  42.637  1.00  0.00           H
ATOM   1249 HG23 VAL    81      38.513  20.712  42.148  1.00  0.00           H
ATOM   1250  C   VAL    81      41.168  19.866  44.937  1.00  0.00           C
ATOM   1251  O   VAL    81      41.012  18.734  45.363  1.00  0.00           O
ATOM   1252  N   GLY    82      41.094  20.927  45.787  1.00  0.00           N
ATOM   1253  H   GLY    82      41.317  21.803  45.336  1.00  0.00           H
ATOM   1254  CA  GLY    82      40.699  20.922  47.164  1.00  0.00           C
ATOM   1255  HA2 GLY    82      40.823  21.922  47.581  1.00  0.00           H
ATOM   1256  HA3 GLY    82      39.746  20.417  47.319  1.00  0.00           H
ATOM   1257  C   GLY    82      41.736  20.089  47.987  1.00  0.00           C
ATOM   1258  O   GLY    82      41.317  19.525  48.984  1.00  0.00           O
ATOM   1259  N   GLU    83      43.031  20.033  47.681  1.00  0.00           N
ATOM   1260  H   GLU    83      43.336  20.303  46.757  1.00  0.00           H
ATOM   1261  CA  GLU    83      44.087  19.678  48.652  1.00  0.00           C
ATOM   1262  HA  GLU    83      43.745  18.832  49.248  1.00  0.00           H
ATOM   1263  CB  GLU    83      45.316  19.156  47.880  1.00  0.00           C
ATOM   1264  HB2 GLU    83      45.558  19.971  47.197  1.00  0.00           H
ATOM   1265  HB3 GLU    83      46.126  19.005  48.593  1.00  0.00           H
ATOM   1266  CG  GLU    83      45.069  17.863  47.174  1.00  0.00           C
ATOM   1267  HG2 GLU    83      44.337  18.109  46.406  1.00  0.00           H
ATOM   1268  HG3 GLU    83      45.999  17.616  46.660  1.00  0.00           H
ATOM   1269  CD  GLU    83      44.585  16.662  48.075  1.00  0.00           C
ATOM   1270  OE1 GLU    83      45.296  16.246  49.029  1.00  0.00           O
ATOM   1271  OE2 GLU    83      43.427  16.235  47.890  1.00  0.00           O
ATOM   1272  C   GLU    83      44.427  20.774  49.561  1.00  0.00           C
ATOM   1273  O   GLU    83      44.832  21.825  49.073  1.00  0.00           O
ATOM   1274  N   ALA    84      44.324  20.565  50.906  1.00  0.00           N
ATOM   1275  H   ALA    84      43.973  19.711  51.319  1.00  0.00           H
ATOM   1276  CA  ALA    84      44.792  21.456  51.961  1.00  0.00           C
ATOM   1277  HA  ALA    84      44.170  22.350  51.926  1.00  0.00           H
ATOM   1278  CB  ALA    84      44.457  20.818  53.258  1.00  0.00           C
ATOM   1279  HB1 ALA    84      44.822  21.302  54.164  1.00  0.00           H
ATOM   1280  HB2 ALA    84      43.381  20.773  53.430  1.00  0.00           H
ATOM   1281  HB3 ALA    84      44.759  19.782  53.410  1.00  0.00           H
ATOM   1282  C   ALA    84      46.276  21.924  51.747  1.00  0.00           C
ATOM   1283  O   ALA    84      47.151  21.066  51.756  1.00  0.00           O
ATOM   1284  N   PRO    85      46.615  23.226  51.581  1.00  0.00           N
ATOM   1285  CD  PRO    85      45.614  24.270  51.853  1.00  0.00           C
ATOM   1286  HD2 PRO    85      45.175  24.174  52.846  1.00  0.00           H
ATOM   1287  HD3 PRO    85      44.834  24.180  51.095  1.00  0.00           H
ATOM   1288  CG  PRO    85      46.320  25.604  51.746  1.00  0.00           C
ATOM   1289  HG2 PRO    85      46.715  25.830  52.737  1.00  0.00           H
ATOM   1290  HG3 PRO    85      45.631  26.377  51.407  1.00  0.00           H
ATOM   1291  CB  PRO    85      47.491  25.318  50.787  1.00  0.00           C
ATOM   1292  HB2 PRO    85      48.393  25.897  50.981  1.00  0.00           H
ATOM   1293  HB3 PRO    85      47.094  25.440  49.779  1.00  0.00           H
ATOM   1294  CA  PRO    85      47.845  23.809  51.049  1.00  0.00           C
ATOM   1295  HA  PRO    85      48.000  23.307  50.094  1.00  0.00           H
ATOM   1296  C   PRO    85      48.988  23.575  51.961  1.00  0.00           C
ATOM   1297  O   PRO    85      49.020  24.228  52.994  1.00  0.00           O
ATOM   1298  N   SER    86      49.904  22.620  51.625  1.00  0.00           N
ATOM   1299  H   SER    86      49.766  22.107  50.765  1.00  0.00           H
ATOM   1300  CA  SER    86      51.109  22.421  52.427  1.00  0.00           C
ATOM   1301  HA  SER    86      51.245  23.301  53.055  1.00  0.00           H
ATOM   1302  CB  SER    86      50.810  21.196  53.217  1.00  0.00           C
ATOM   1303  HB2 SER    86      51.551  21.073  54.006  1.00  0.00           H
ATOM   1304  HB3 SER    86      49.849  21.319  53.718  1.00  0.00           H
ATOM   1305  OG  SER    86      50.724  19.998  52.391  1.00  0.00           O
ATOM   1306  HG  SER    86      49.872  19.933  51.956  1.00  0.00           H
ATOM   1307  C   SER    86      52.410  22.322  51.646  1.00  0.00           C
ATOM   1308  O   SER    86      52.334  22.025  50.458  1.00  0.00           O
ATOM   1309  N   PRO    87      53.567  22.572  52.217  1.00  0.00           N
ATOM   1310  CD  PRO    87      53.801  23.230  53.519  1.00  0.00           C
ATOM   1311  HD2 PRO    87      53.590  22.474  54.275  1.00  0.00           H
ATOM   1312  HD3 PRO    87      53.193  24.125  53.651  1.00  0.00           H
ATOM   1313  CG  PRO    87      55.272  23.652  53.468  1.00  0.00           C
ATOM   1314  HG2 PRO    87      55.865  23.674  54.382  1.00  0.00           H
ATOM   1315  HG3 PRO    87      55.304  24.624  52.974  1.00  0.00           H
ATOM   1316  CB  PRO    87      55.896  22.431  52.696  1.00  0.00           C
ATOM   1317  HB2 PRO    87      55.994  21.603  53.398  1.00  0.00           H
ATOM   1318  HB3 PRO    87      56.826  22.821  52.284  1.00  0.00           H
ATOM   1319  CA  PRO    87      54.850  22.143  51.646  1.00  0.00           C
ATOM   1320  HA  PRO    87      55.007  22.893  50.870  1.00  0.00           H
ATOM   1321  C   PRO    87      54.940  20.684  51.084  1.00  0.00           C
ATOM   1322  O   PRO    87      55.704  20.415  50.164  1.00  0.00           O
ATOM   1323  N   TYR    88      54.084  19.752  51.559  1.00  0.00           N
ATOM   1324  H   TYR    88      53.547  20.013  52.375  1.00  0.00           H
ATOM   1325  CA  TYR    88      53.897  18.387  51.070  1.00  0.00           C
ATOM   1326  HA  TYR    88      54.842  17.861  50.940  1.00  0.00           H
ATOM   1327  CB  TYR    88      53.130  17.528  52.075  1.00  0.00           C
ATOM   1328  HB2 TYR    88      52.089  17.850  52.097  1.00  0.00           H
ATOM   1329  HB3 TYR    88      53.038  16.503  51.715  1.00  0.00           H
ATOM   1330  CG  TYR    88      53.811  17.389  53.416  1.00  0.00           C
ATOM   1331  CD1 TYR    88      53.679  18.307  54.455  1.00  0.00           C
ATOM   1332  HD1 TYR    88      53.014  19.124  54.216  1.00  0.00           H
ATOM   1333  CE1 TYR    88      54.485  18.239  55.599  1.00  0.00           C
ATOM   1334  HE1 TYR    88      54.502  18.972  56.392  1.00  0.00           H
ATOM   1335  CZ  TYR    88      55.427  17.203  55.675  1.00  0.00           C
ATOM   1336  OH  TYR    88      56.362  17.320  56.574  1.00  0.00           O
ATOM   1337  HH  TYR    88      56.969  16.581  56.655  1.00  0.00           H
ATOM   1338  CE2 TYR    88      55.580  16.273  54.620  1.00  0.00           C
ATOM   1339  HE2 TYR    88      56.362  15.544  54.765  1.00  0.00           H
ATOM   1340  CD2 TYR    88      54.722  16.290  53.520  1.00  0.00           C
ATOM   1341  HD2 TYR    88      54.746  15.513  52.770  1.00  0.00           H
ATOM   1342  C   TYR    88      53.289  18.343  49.686  1.00  0.00           C
ATOM   1343  O   TYR    88      53.618  17.441  48.964  1.00  0.00           O
ATOM   1344  N   ASN    89      52.399  19.225  49.309  1.00  0.00           N
ATOM   1345  H   ASN    89      52.035  19.899  49.967  1.00  0.00           H
ATOM   1346  CA  ASN    89      51.630  18.993  48.076  1.00  0.00           C
ATOM   1347  HA  ASN    89      51.971  18.137  47.493  1.00  0.00           H
ATOM   1348  CB  ASN    89      50.175  18.557  48.354  1.00  0.00           C
ATOM   1349  HB2 ASN    89      49.707  18.279  47.409  1.00  0.00           H
ATOM   1350  HB3 ASN    89      50.113  17.754  49.088  1.00  0.00           H
ATOM   1351  CG  ASN    89      49.464  19.677  49.075  1.00  0.00           C
ATOM   1352  OD1 ASN    89      49.872  20.769  49.206  1.00  0.00           O
ATOM   1353  ND2 ASN    89      48.356  19.320  49.731  1.00  0.00           N
ATOM   1354 HD21 ASN    89      48.003  19.974  50.414  1.00  0.00           H
ATOM   1355 HD22 ASN    89      47.958  18.394  49.807  1.00  0.00           H
ATOM   1356  C   ASN    89      51.617  20.173  47.070  1.00  0.00           C
ATOM   1357  O   ASN    89      51.152  20.101  45.974  1.00  0.00           O
ATOM   1358  N   SER    90      52.205  21.259  47.552  1.00  0.00           N
ATOM   1359  H   SER    90      52.569  21.337  48.490  1.00  0.00           H
ATOM   1360  CA  SER    90      52.179  22.595  46.901  1.00  0.00           C
ATOM   1361  HA  SER    90      51.300  22.650  46.261  1.00  0.00           H
ATOM   1362  CB  SER    90      51.761  23.731  47.855  1.00  0.00           C
ATOM   1363  HB2 SER    90      52.448  23.788  48.700  1.00  0.00           H
ATOM   1364  HB3 SER    90      51.823  24.676  47.317  1.00  0.00           H
ATOM   1365  OG  SER    90      50.510  23.486  48.341  1.00  0.00           O
ATOM   1366  HG  SER    90      50.472  22.772  48.981  1.00  0.00           H
ATOM   1367  C   SER    90      53.465  23.034  46.110  1.00  0.00           C
ATOM   1368  O   SER    90      54.587  22.984  46.685  1.00  0.00           O
ATOM   1369  N   ARG    91      53.301  23.310  44.851  1.00  0.00           N
ATOM   1370  H   ARG    91      52.423  23.164  44.373  1.00  0.00           H
ATOM   1371  CA  ARG    91      54.312  24.055  44.042  1.00  0.00           C
ATOM   1372  HA  ARG    91      55.282  23.782  44.456  1.00  0.00           H
ATOM   1373  CB  ARG    91      54.227  23.676  42.580  1.00  0.00           C
ATOM   1374  HB2 ARG    91      54.961  24.164  41.939  1.00  0.00           H
ATOM   1375  HB3 ARG    91      54.243  22.587  42.543  1.00  0.00           H
ATOM   1376  CG  ARG    91      52.793  23.905  42.000  1.00  0.00           C
ATOM   1377  HG2 ARG    91      51.956  23.420  42.505  1.00  0.00           H
ATOM   1378  HG3 ARG    91      52.434  24.934  42.033  1.00  0.00           H
ATOM   1379  CD  ARG    91      52.850  23.509  40.485  1.00  0.00           C
ATOM   1380  HD2 ARG    91      53.472  22.638  40.277  1.00  0.00           H
ATOM   1381  HD3 ARG    91      51.801  23.381  40.217  1.00  0.00           H
ATOM   1382  NE  ARG    91      53.320  24.715  39.767  1.00  0.00           N
ATOM   1383  HE  ARG    91      52.783  25.564  39.656  1.00  0.00           H
ATOM   1384  CZ  ARG    91      54.400  24.919  39.128  1.00  0.00           C
ATOM   1385  NH1 ARG    91      54.552  26.072  38.563  1.00  0.00           N
ATOM   1386 HH11 ARG    91      53.915  26.848  38.667  1.00  0.00           H
ATOM   1387 HH12 ARG    91      55.440  26.239  38.113  1.00  0.00           H
ATOM   1388  NH2 ARG    91      55.293  23.970  39.039  1.00  0.00           N
ATOM   1389 HH21 ARG    91      55.175  23.110  39.555  1.00  0.00           H
ATOM   1390 HH22 ARG    91      56.217  24.243  38.737  1.00  0.00           H
ATOM   1391  C   ARG    91      54.222  25.583  44.240  1.00  0.00           C
ATOM   1392  O   ARG    91      53.116  26.144  44.312  1.00  0.00           O
ATOM   1393  N   PHE    92      55.359  26.257  44.383  1.00  0.00           N
ATOM   1394  H   PHE    92      56.214  25.723  44.438  1.00  0.00           H
ATOM   1395  CA  PHE    92      55.456  27.658  44.186  1.00  0.00           C
ATOM   1396  HA  PHE    92      54.781  28.195  44.852  1.00  0.00           H
ATOM   1397  CB  PHE    92      56.920  28.058  44.417  1.00  0.00           C
ATOM   1398  HB2 PHE    92      57.298  27.972  45.436  1.00  0.00           H
ATOM   1399  HB3 PHE    92      57.541  27.416  43.793  1.00  0.00           H
ATOM   1400  CG  PHE    92      57.196  29.473  43.907  1.00  0.00           C
ATOM   1401  CD1 PHE    92      56.757  30.637  44.583  1.00  0.00           C
ATOM   1402  HD1 PHE    92      56.130  30.515  45.454  1.00  0.00           H
ATOM   1403  CE1 PHE    92      57.322  31.883  44.358  1.00  0.00           C
ATOM   1404  HE1 PHE    92      56.996  32.761  44.895  1.00  0.00           H
ATOM   1405  CZ  PHE    92      58.246  31.979  43.351  1.00  0.00           C
ATOM   1406  HZ  PHE    92      58.648  32.948  43.099  1.00  0.00           H
ATOM   1407  CE2 PHE    92      58.637  30.825  42.561  1.00  0.00           C
ATOM   1408  HE2 PHE    92      59.411  30.862  41.808  1.00  0.00           H
ATOM   1409  CD2 PHE    92      58.114  29.584  42.866  1.00  0.00           C
ATOM   1410  HD2 PHE    92      58.406  28.726  42.277  1.00  0.00           H
ATOM   1411  C   PHE    92      54.995  27.927  42.718  1.00  0.00           C
ATOM   1412  O   PHE    92      55.528  27.332  41.810  1.00  0.00           O
ATOM   1413  N   GLU    93      54.157  28.932  42.490  1.00  0.00           N
ATOM   1414  H   GLU    93      53.727  29.366  43.294  1.00  0.00           H
ATOM   1415  CA  GLU    93      53.810  29.569  41.178  1.00  0.00           C
ATOM   1416  HA  GLU    93      54.190  29.059  40.293  1.00  0.00           H
ATOM   1417  CB  GLU    93      52.301  29.792  41.001  1.00  0.00           C
ATOM   1418  HB2 GLU    93      51.927  30.470  41.769  1.00  0.00           H
ATOM   1419  HB3 GLU    93      52.142  30.239  40.020  1.00  0.00           H
ATOM   1420  CG  GLU    93      51.421  28.533  41.170  1.00  0.00           C
ATOM   1421  HG2 GLU    93      51.582  28.157  42.181  1.00  0.00           H
ATOM   1422  HG3 GLU    93      50.380  28.845  41.075  1.00  0.00           H
ATOM   1423  CD  GLU    93      51.762  27.584  40.089  1.00  0.00           C
ATOM   1424  OE1 GLU    93      51.064  26.576  40.123  1.00  0.00           O
ATOM   1425  OE2 GLU    93      52.465  27.839  39.097  1.00  0.00           O
ATOM   1426  C   GLU    93      54.662  30.821  40.902  1.00  0.00           C
ATOM   1427  O   GLU    93      55.545  30.771  40.051  1.00  0.00           O
ATOM   1428  N   SER    94      54.463  31.868  41.702  1.00  0.00           N
ATOM   1429  H   SER    94      53.826  31.815  42.484  1.00  0.00           H
ATOM   1430  CA  SER    94      55.308  33.096  41.592  1.00  0.00           C
ATOM   1431  HA  SER    94      56.296  32.748  41.291  1.00  0.00           H
ATOM   1432  CB  SER    94      54.617  33.859  40.502  1.00  0.00           C
ATOM   1433  HB2 SER    94      54.419  33.130  39.717  1.00  0.00           H
ATOM   1434  HB3 SER    94      53.662  34.327  40.746  1.00  0.00           H
ATOM   1435  OG  SER    94      55.555  34.787  40.023  1.00  0.00           O
ATOM   1436  HG  SER    94      55.151  35.087  39.206  1.00  0.00           H
ATOM   1437  C   SER    94      55.398  33.959  42.776  1.00  0.00           C
ATOM   1438  O   SER    94      54.434  33.916  43.542  1.00  0.00           O
ATOM   1439  N   VAL    95      56.372  34.878  42.929  1.00  0.00           N
ATOM   1440  H   VAL    95      57.068  34.918  42.199  1.00  0.00           H
ATOM   1441  CA  VAL    95      56.310  35.941  43.918  1.00  0.00           C
ATOM   1442  HA  VAL    95      55.819  35.500  44.786  1.00  0.00           H
ATOM   1443  CB  VAL    95      57.623  36.583  44.384  1.00  0.00           C
ATOM   1444  HB  VAL    95      58.027  37.248  43.621  1.00  0.00           H
ATOM   1445  CG1 VAL    95      57.436  37.401  45.657  1.00  0.00           C
ATOM   1446 HG11 VAL    95      58.334  37.897  46.024  1.00  0.00           H
ATOM   1447 HG12 VAL    95      56.596  38.094  45.636  1.00  0.00           H
ATOM   1448 HG13 VAL    95      57.157  36.641  46.387  1.00  0.00           H
ATOM   1449  CG2 VAL    95      58.746  35.591  44.745  1.00  0.00           C
ATOM   1450 HG21 VAL    95      58.928  34.946  43.884  1.00  0.00           H
ATOM   1451 HG22 VAL    95      59.576  36.046  45.284  1.00  0.00           H
ATOM   1452 HG23 VAL    95      58.398  34.917  45.528  1.00  0.00           H
ATOM   1453  C   VAL    95      55.388  37.040  43.280  1.00  0.00           C
ATOM   1454  O   VAL    95      55.705  37.569  42.189  1.00  0.00           O
ATOM   1455  N   ALA    96      54.248  37.254  43.881  1.00  0.00           N
ATOM   1456  H   ALA    96      54.106  36.657  44.683  1.00  0.00           H
ATOM   1457  CA  ALA    96      53.106  37.957  43.379  1.00  0.00           C
ATOM   1458  HA  ALA    96      53.338  38.854  42.805  1.00  0.00           H
ATOM   1459  CB  ALA    96      52.462  36.872  42.455  1.00  0.00           C
ATOM   1460  HB1 ALA    96      51.661  37.396  41.934  1.00  0.00           H
ATOM   1461  HB2 ALA    96      53.233  36.555  41.752  1.00  0.00           H
ATOM   1462  HB3 ALA    96      52.112  35.996  43.001  1.00  0.00           H
ATOM   1463  C   ALA    96      52.048  38.377  44.383  1.00  0.00           C
ATOM   1464  O   ALA    96      51.741  37.489  45.200  1.00  0.00           O
ATOM   1465  N   TRP    97      51.425  39.484  44.108  1.00  0.00           N
ATOM   1466  H   TRP    97      51.864  40.012  43.368  1.00  0.00           H
ATOM   1467  CA  TRP    97      50.382  40.125  44.918  1.00  0.00           C
ATOM   1468  HA  TRP    97      50.192  39.558  45.829  1.00  0.00           H
ATOM   1469  CB  TRP    97      51.040  41.358  45.498  1.00  0.00           C
ATOM   1470  HB2 TRP    97      50.208  41.770  46.068  1.00  0.00           H
ATOM   1471  HB3 TRP    97      51.806  41.088  46.225  1.00  0.00           H
ATOM   1472  CG  TRP    97      51.554  42.451  44.665  1.00  0.00           C
ATOM   1473  CD1 TRP    97      52.878  42.611  44.415  1.00  0.00           C
ATOM   1474  HD1 TRP    97      53.541  42.048  45.056  1.00  0.00           H
ATOM   1475  NE1 TRP    97      53.093  43.791  43.782  1.00  0.00           N
ATOM   1476  HE1 TRP    97      54.003  44.018  43.406  1.00  0.00           H
ATOM   1477  CE2 TRP    97      51.875  44.222  43.233  1.00  0.00           C
ATOM   1478  CZ2 TRP    97      51.586  45.273  42.402  1.00  0.00           C
ATOM   1479  HZ2 TRP    97      52.367  45.908  42.009  1.00  0.00           H
ATOM   1480  CH2 TRP    97      50.291  45.516  42.031  1.00  0.00           C
ATOM   1481  HH2 TRP    97      50.134  46.159  41.178  1.00  0.00           H
ATOM   1482  CZ3 TRP    97      49.276  44.797  42.613  1.00  0.00           C
ATOM   1483  HZ3 TRP    97      48.282  44.914  42.208  1.00  0.00           H
ATOM   1484  CE3 TRP    97      49.566  43.731  43.445  1.00  0.00           C
ATOM   1485  HE3 TRP    97      48.779  43.066  43.769  1.00  0.00           H
ATOM   1486  CD2 TRP    97      50.895  43.457  43.830  1.00  0.00           C
ATOM   1487  C   TRP    97      48.985  40.180  44.334  1.00  0.00           C
ATOM   1488  O   TRP    97      48.107  40.676  44.929  1.00  0.00           O
ATOM   1489  N   SER    98      48.753  39.717  43.127  1.00  0.00           N
ATOM   1490  H   SER    98      49.440  39.107  42.707  1.00  0.00           H
ATOM   1491  CA  SER    98      47.410  39.629  42.396  1.00  0.00           C
ATOM   1492  HA  SER    98      46.669  39.210  43.078  1.00  0.00           H
ATOM   1493  CB  SER    98      46.929  40.923  41.727  1.00  0.00           C
ATOM   1494  HB2 SER    98      46.637  41.668  42.467  1.00  0.00           H
ATOM   1495  HB3 SER    98      47.681  41.365  41.072  1.00  0.00           H
ATOM   1496  OG  SER    98      45.789  40.635  40.894  1.00  0.00           O
ATOM   1497  HG  SER    98      45.087  40.154  41.337  1.00  0.00           H
ATOM   1498  C   SER    98      47.611  38.389  41.387  1.00  0.00           C
ATOM   1499  O   SER    98      48.710  38.201  40.880  1.00  0.00           O
ATOM   1500  N   ALA    99      46.546  37.657  40.993  1.00  0.00           N
ATOM   1501  H   ALA    99      45.598  37.907  41.236  1.00  0.00           H
ATOM   1502  CA  ALA    99      46.725  36.371  40.260  1.00  0.00           C
ATOM   1503  HA  ALA    99      47.565  36.479  39.574  1.00  0.00           H
ATOM   1504  CB  ALA    99      47.027  35.278  41.257  1.00  0.00           C
ATOM   1505  HB1 ALA    99      46.299  35.245  42.067  1.00  0.00           H
ATOM   1506  HB2 ALA    99      46.991  34.303  40.772  1.00  0.00           H
ATOM   1507  HB3 ALA    99      48.050  35.417  41.612  1.00  0.00           H
ATOM   1508  C   ALA    99      45.576  36.075  39.309  1.00  0.00           C
ATOM   1509  O   ALA    99      44.414  36.355  39.644  1.00  0.00           O
ATOM   1510  N   SER   100      45.918  35.307  38.250  1.00  0.00           N
ATOM   1511  H   SER   100      46.910  35.198  38.094  1.00  0.00           H
ATOM   1512  CA  SER   100      44.988  34.586  37.393  1.00  0.00           C
ATOM   1513  HA  SER   100      44.067  34.412  37.949  1.00  0.00           H
ATOM   1514  CB  SER   100      44.546  35.502  36.183  1.00  0.00           C
ATOM   1515  HB2 SER   100      43.978  36.336  36.594  1.00  0.00           H
ATOM   1516  HB3 SER   100      45.330  35.918  35.549  1.00  0.00           H
ATOM   1517  OG  SER   100      43.708  34.743  35.355  1.00  0.00           O
ATOM   1518  HG  SER   100      42.874  34.649  35.821  1.00  0.00           H
ATOM   1519  C   SER   100      45.668  33.264  36.869  1.00  0.00           C
ATOM   1520  O   SER   100      46.870  33.227  36.696  1.00  0.00           O
ATOM   1521  N   ALA   101      44.900  32.160  36.703  1.00  0.00           N
ATOM   1522  H   ALA   101      43.938  32.215  37.005  1.00  0.00           H
ATOM   1523  CA  ALA   101      45.413  30.884  36.158  1.00  0.00           C
ATOM   1524  HA  ALA   101      46.286  31.154  35.563  1.00  0.00           H
ATOM   1525  CB  ALA   101      45.972  30.025  37.315  1.00  0.00           C
ATOM   1526  HB1 ALA   101      46.762  30.567  37.833  1.00  0.00           H
ATOM   1527  HB2 ALA   101      45.244  29.786  38.089  1.00  0.00           H
ATOM   1528  HB3 ALA   101      46.304  29.054  36.944  1.00  0.00           H
ATOM   1529  C   ALA   101      44.386  30.096  35.296  1.00  0.00           C
ATOM   1530  O   ALA   101      43.242  29.946  35.727  1.00  0.00           O
ATOM   1531  N   CYX   102      44.869  29.535  34.160  1.00  0.00           N
ATOM   1532  H   CYX   102      45.798  29.781  33.849  1.00  0.00           H
ATOM   1533  CA  CYX   102      44.118  28.541  33.333  1.00  0.00           C
ATOM   1534  HA  CYX   102      43.513  27.901  33.975  1.00  0.00           H
ATOM   1535  CB  CYX   102      43.188  29.350  32.498  1.00  0.00           C
ATOM   1536  HB2 CYX   102      42.527  28.652  31.986  1.00  0.00           H
ATOM   1537  HB3 CYX   102      42.533  29.807  33.241  1.00  0.00           H
ATOM   1538  SG  CYX   102      43.749  30.549  31.338  1.00  0.00           S
ATOM   1539  C   CYX   102      44.976  27.754  32.380  1.00  0.00           C
ATOM   1540  O   CYX   102      46.093  28.163  32.013  1.00  0.00           O
ATOM   1541  N   HIE   103      44.557  26.507  32.142  1.00  0.00           N
ATOM   1542  H   HIE   103      43.629  26.272  32.464  1.00  0.00           H
ATOM   1543  CA  HIE   103      45.185  25.586  31.361  1.00  0.00           C
ATOM   1544  HA  HIE   103      46.245  25.834  31.391  1.00  0.00           H
ATOM   1545  CB  HIE   103      45.244  24.237  32.169  1.00  0.00           C
ATOM   1546  HB2 HIE   103      45.958  24.354  32.984  1.00  0.00           H
ATOM   1547  HB3 HIE   103      44.253  24.061  32.588  1.00  0.00           H
ATOM   1548  CG  HIE   103      45.640  23.101  31.334  1.00  0.00           C
ATOM   1549  ND1 HIE   103      44.940  22.498  30.317  1.00  0.00           N
ATOM   1550  CE1 HIE   103      45.613  21.380  29.905  1.00  0.00           C
ATOM   1551  HE1 HIE   103      45.215  20.641  29.223  1.00  0.00           H
ATOM   1552  NE2 HIE   103      46.645  21.206  30.682  1.00  0.00           N
ATOM   1553  HE2 HIE   103      47.236  20.389  30.751  1.00  0.00           H
ATOM   1554  CD2 HIE   103      46.678  22.224  31.562  1.00  0.00           C
ATOM   1555  HD2 HIE   103      47.401  22.248  32.365  1.00  0.00           H
ATOM   1556  C   HIE   103      44.644  25.648  29.945  1.00  0.00           C
ATOM   1557  O   HIE   103      43.435  25.590  29.775  1.00  0.00           O
ATOM   1558  N   ASP   104      45.512  25.803  28.986  1.00  0.00           N
ATOM   1559  H   ASP   104      46.474  25.864  29.285  1.00  0.00           H
ATOM   1560  CA  ASP   104      45.103  26.048  27.526  1.00  0.00           C
ATOM   1561  HA  ASP   104      44.193  26.642  27.614  1.00  0.00           H
ATOM   1562  CB  ASP   104      46.241  26.833  26.753  1.00  0.00           C
ATOM   1563  HB2 ASP   104      45.864  27.243  25.816  1.00  0.00           H
ATOM   1564  HB3 ASP   104      46.497  27.662  27.412  1.00  0.00           H
ATOM   1565  CG  ASP   104      47.513  26.011  26.524  1.00  0.00           C
ATOM   1566  OD1 ASP   104      47.606  24.825  26.972  1.00  0.00           O
ATOM   1567  OD2 ASP   104      48.418  26.577  25.866  1.00  0.00           O
ATOM   1568  C   ASP   104      44.717  24.756  26.803  1.00  0.00           C
ATOM   1569  O   ASP   104      44.516  24.747  25.586  1.00  0.00           O
ATOM   1570  N   GLY   105      44.694  23.564  27.418  1.00  0.00           N
ATOM   1571  H   GLY   105      44.983  23.546  28.385  1.00  0.00           H
ATOM   1572  CA  GLY   105      44.527  22.309  26.761  1.00  0.00           C
ATOM   1573  HA2 GLY   105      43.744  21.729  27.248  1.00  0.00           H
ATOM   1574  HA3 GLY   105      44.331  22.459  25.700  1.00  0.00           H
ATOM   1575  C   GLY   105      45.761  21.456  26.787  1.00  0.00           C
ATOM   1576  O   GLY   105      45.669  20.263  26.678  1.00  0.00           O
ATOM   1577  N   THR   106      46.955  22.067  26.909  1.00  0.00           N
ATOM   1578  H   THR   106      46.938  23.069  26.779  1.00  0.00           H
ATOM   1579  CA  THR   106      48.226  21.388  27.152  1.00  0.00           C
ATOM   1580  HA  THR   106      48.069  20.316  27.273  1.00  0.00           H
ATOM   1581  CB  THR   106      49.290  21.743  26.108  1.00  0.00           C
ATOM   1582  HB  THR   106      50.244  21.254  26.311  1.00  0.00           H
ATOM   1583  CG2 THR   106      48.979  21.601  24.606  1.00  0.00           C
ATOM   1584 HG21 THR   106      48.422  22.465  24.241  1.00  0.00           H
ATOM   1585 HG22 THR   106      49.957  21.530  24.131  1.00  0.00           H
ATOM   1586 HG23 THR   106      48.457  20.660  24.431  1.00  0.00           H
ATOM   1587  OG1 THR   106      49.769  23.138  26.173  1.00  0.00           O
ATOM   1588  HG1 THR   106      48.994  23.659  26.401  1.00  0.00           H
ATOM   1589  C   THR   106      48.859  21.816  28.497  1.00  0.00           C
ATOM   1590  O   THR   106      49.524  21.017  29.121  1.00  0.00           O
ATOM   1591  N   SER   107      48.777  23.081  28.970  1.00  0.00           N
ATOM   1592  H   SER   107      48.498  23.896  28.443  1.00  0.00           H
ATOM   1593  CA  SER   107      49.604  23.547  30.107  1.00  0.00           C
ATOM   1594  HA  SER   107      49.651  22.775  30.874  1.00  0.00           H
ATOM   1595  CB  SER   107      51.024  23.769  29.555  1.00  0.00           C
ATOM   1596  HB2 SER   107      51.401  22.776  29.313  1.00  0.00           H
ATOM   1597  HB3 SER   107      50.965  24.496  28.744  1.00  0.00           H
ATOM   1598  OG  SER   107      51.910  24.252  30.526  1.00  0.00           O
ATOM   1599  HG  SER   107      52.161  23.555  31.137  1.00  0.00           H
ATOM   1600  C   SER   107      49.108  24.776  30.809  1.00  0.00           C
ATOM   1601  O   SER   107      48.301  25.506  30.188  1.00  0.00           O
ATOM   1602  N   TRP   108      49.435  25.010  32.114  1.00  0.00           N
ATOM   1603  H   TRP   108      50.230  24.494  32.463  1.00  0.00           H
ATOM   1604  CA  TRP   108      48.968  26.099  32.991  1.00  0.00           C
ATOM   1605  HA  TRP   108      47.924  26.247  32.714  1.00  0.00           H
ATOM   1606  CB  TRP   108      49.149  25.665  34.399  1.00  0.00           C
ATOM   1607  HB2 TRP   108      50.189  25.353  34.502  1.00  0.00           H
ATOM   1608  HB3 TRP   108      49.015  26.452  35.140  1.00  0.00           H
ATOM   1609  CG  TRP   108      48.251  24.547  34.913  1.00  0.00           C
ATOM   1610  CD1 TRP   108      48.653  23.251  34.913  1.00  0.00           C
ATOM   1611  HD1 TRP   108      49.654  22.952  34.641  1.00  0.00           H
ATOM   1612  NE1 TRP   108      47.679  22.394  35.344  1.00  0.00           N
ATOM   1613  HE1 TRP   108      47.920  21.431  35.525  1.00  0.00           H
ATOM   1614  CE2 TRP   108      46.615  23.115  35.746  1.00  0.00           C
ATOM   1615  CZ2 TRP   108      45.338  22.708  36.168  1.00  0.00           C
ATOM   1616  HZ2 TRP   108      45.143  21.645  36.157  1.00  0.00           H
ATOM   1617  CH2 TRP   108      44.221  23.578  36.277  1.00  0.00           C
ATOM   1618  HH2 TRP   108      43.211  23.205  36.364  1.00  0.00           H
ATOM   1619  CZ3 TRP   108      44.471  24.956  35.880  1.00  0.00           C
ATOM   1620  HZ3 TRP   108      43.630  25.605  35.685  1.00  0.00           H
ATOM   1621  CE3 TRP   108      45.776  25.361  35.490  1.00  0.00           C
ATOM   1622  HE3 TRP   108      45.909  26.375  35.142  1.00  0.00           H
ATOM   1623  CD2 TRP   108      46.912  24.490  35.440  1.00  0.00           C
ATOM   1624  C   TRP   108      49.588  27.491  32.645  1.00  0.00           C
ATOM   1625  O   TRP   108      50.557  27.941  33.221  1.00  0.00           O
ATOM   1626  N   LEU   109      48.915  28.247  31.823  1.00  0.00           N
ATOM   1627  H   LEU   109      48.032  27.873  31.504  1.00  0.00           H
ATOM   1628  CA  LEU   109      49.053  29.715  31.799  1.00  0.00           C
ATOM   1629  HA  LEU   109      50.067  30.025  31.548  1.00  0.00           H
ATOM   1630  CB  LEU   109      48.078  30.449  30.890  1.00  0.00           C
ATOM   1631  HB2 LEU   109      47.766  29.756  30.108  1.00  0.00           H
ATOM   1632  HB3 LEU   109      47.223  30.788  31.473  1.00  0.00           H
ATOM   1633  CG  LEU   109      48.785  31.567  30.187  1.00  0.00           C
ATOM   1634  HG  LEU   109      49.571  31.067  29.621  1.00  0.00           H
ATOM   1635  CD1 LEU   109      47.763  32.174  29.214  1.00  0.00           C
ATOM   1636 HD11 LEU   109      47.044  32.749  29.796  1.00  0.00           H
ATOM   1637 HD12 LEU   109      48.179  32.989  28.621  1.00  0.00           H
ATOM   1638 HD13 LEU   109      47.290  31.453  28.548  1.00  0.00           H
ATOM   1639  CD2 LEU   109      49.310  32.649  31.144  1.00  0.00           C
ATOM   1640 HD21 LEU   109      49.562  33.482  30.488  1.00  0.00           H
ATOM   1641 HD22 LEU   109      48.462  32.804  31.811  1.00  0.00           H
ATOM   1642 HD23 LEU   109      50.153  32.355  31.768  1.00  0.00           H
ATOM   1643  C   LEU   109      48.843  30.157  33.286  1.00  0.00           C
ATOM   1644  O   LEU   109      47.859  29.801  33.929  1.00  0.00           O
ATOM   1645  N   THR   110      49.727  30.968  33.865  1.00  0.00           N
ATOM   1646  H   THR   110      50.585  31.124  33.354  1.00  0.00           H
ATOM   1647  CA  THR   110      49.757  31.344  35.269  1.00  0.00           C
ATOM   1648  HA  THR   110      48.737  31.384  35.653  1.00  0.00           H
ATOM   1649  CB  THR   110      50.488  30.298  36.153  1.00  0.00           C
ATOM   1650  HB  THR   110      51.413  29.893  35.744  1.00  0.00           H
ATOM   1651  CG2 THR   110      50.766  30.897  37.549  1.00  0.00           C
ATOM   1652 HG21 THR   110      51.378  31.793  37.449  1.00  0.00           H
ATOM   1653 HG22 THR   110      49.872  31.272  38.048  1.00  0.00           H
ATOM   1654 HG23 THR   110      51.128  30.144  38.249  1.00  0.00           H
ATOM   1655  OG1 THR   110      49.648  29.199  36.320  1.00  0.00           O
ATOM   1656  HG1 THR   110      49.174  29.132  35.488  1.00  0.00           H
ATOM   1657  C   THR   110      50.266  32.826  35.404  1.00  0.00           C
ATOM   1658  O   THR   110      51.481  33.085  35.401  1.00  0.00           O
ATOM   1659  N   ILE   111      49.339  33.789  35.636  1.00  0.00           N
ATOM   1660  H   ILE   111      48.377  33.486  35.676  1.00  0.00           H
ATOM   1661  CA  ILE   111      49.652  35.215  35.830  1.00  0.00           C
ATOM   1662  HA  ILE   111      50.607  35.297  35.310  1.00  0.00           H
ATOM   1663  CB  ILE   111      48.686  36.178  35.040  1.00  0.00           C
ATOM   1664  HB  ILE   111      47.656  36.169  35.397  1.00  0.00           H
ATOM   1665  CG2 ILE   111      49.156  37.666  35.203  1.00  0.00           C
ATOM   1666 HG21 ILE   111      50.097  37.840  34.682  1.00  0.00           H
ATOM   1667 HG22 ILE   111      48.403  38.323  34.769  1.00  0.00           H
ATOM   1668 HG23 ILE   111      49.268  37.862  36.270  1.00  0.00           H
ATOM   1669  CG1 ILE   111      48.503  35.830  33.522  1.00  0.00           C
ATOM   1670 HG12 ILE   111      48.364  36.767  32.984  1.00  0.00           H
ATOM   1671 HG13 ILE   111      49.427  35.404  33.131  1.00  0.00           H
ATOM   1672  CD1 ILE   111      47.329  34.913  33.325  1.00  0.00           C
ATOM   1673 HD11 ILE   111      47.073  34.885  32.266  1.00  0.00           H
ATOM   1674 HD12 ILE   111      47.477  33.929  33.771  1.00  0.00           H
ATOM   1675 HD13 ILE   111      46.515  35.268  33.957  1.00  0.00           H
ATOM   1676  C   ILE   111      49.827  35.548  37.266  1.00  0.00           C
ATOM   1677  O   ILE   111      49.070  35.064  38.117  1.00  0.00           O
ATOM   1678  N   GLY   112      50.801  36.382  37.530  1.00  0.00           N
ATOM   1679  H   GLY   112      51.491  36.731  36.880  1.00  0.00           H
ATOM   1680  CA  GLY   112      50.921  37.019  38.821  1.00  0.00           C
ATOM   1681  HA2 GLY   112      49.918  37.238  39.187  1.00  0.00           H
ATOM   1682  HA3 GLY   112      51.337  36.378  39.600  1.00  0.00           H
ATOM   1683  C   GLY   112      51.605  38.404  38.783  1.00  0.00           C
ATOM   1684  O   GLY   112      52.556  38.656  38.058  1.00  0.00           O
ATOM   1685  N   ILE   113      51.072  39.356  39.492  1.00  0.00           N
ATOM   1686  H   ILE   113      50.295  39.172  40.112  1.00  0.00           H
ATOM   1687  CA  ILE   113      51.522  40.730  39.406  1.00  0.00           C
ATOM   1688  HA  ILE   113      51.871  40.953  38.398  1.00  0.00           H
ATOM   1689  CB  ILE   113      50.307  41.665  39.691  1.00  0.00           C
ATOM   1690  HB  ILE   113      50.093  41.467  40.742  1.00  0.00           H
ATOM   1691  CG2 ILE   113      50.771  43.135  39.511  1.00  0.00           C
ATOM   1692 HG21 ILE   113      51.721  43.144  40.046  1.00  0.00           H
ATOM   1693 HG22 ILE   113      50.969  43.506  38.505  1.00  0.00           H
ATOM   1694 HG23 ILE   113      50.015  43.754  39.993  1.00  0.00           H
ATOM   1695  CG1 ILE   113      49.121  41.388  38.730  1.00  0.00           C
ATOM   1696 HG12 ILE   113      48.898  40.340  38.930  1.00  0.00           H
ATOM   1697 HG13 ILE   113      48.265  42.017  38.969  1.00  0.00           H
ATOM   1698  CD1 ILE   113      49.306  41.398  37.215  1.00  0.00           C
ATOM   1699 HD11 ILE   113      48.354  41.273  36.700  1.00  0.00           H
ATOM   1700 HD12 ILE   113      49.835  42.253  36.794  1.00  0.00           H
ATOM   1701 HD13 ILE   113      49.910  40.570  36.843  1.00  0.00           H
ATOM   1702  C   ILE   113      52.764  40.815  40.312  1.00  0.00           C
ATOM   1703  O   ILE   113      52.732  40.351  41.464  1.00  0.00           O
ATOM   1704  N   SER   114      53.839  41.520  39.875  1.00  0.00           N
ATOM   1705  H   SER   114      53.762  42.025  39.005  1.00  0.00           H
ATOM   1706  CA  SER   114      55.044  41.811  40.661  1.00  0.00           C
ATOM   1707  HA  SER   114      54.786  41.655  41.709  1.00  0.00           H
ATOM   1708  CB  SER   114      56.011  40.729  40.300  1.00  0.00           C
ATOM   1709  HB2 SER   114      55.455  39.795  40.218  1.00  0.00           H
ATOM   1710  HB3 SER   114      56.461  41.005  39.347  1.00  0.00           H
ATOM   1711  OG  SER   114      57.051  40.520  41.197  1.00  0.00           O
ATOM   1712  HG  SER   114      56.737  40.122  42.013  1.00  0.00           H
ATOM   1713  C   SER   114      55.738  43.218  40.521  1.00  0.00           C
ATOM   1714  O   SER   114      55.426  43.933  39.607  1.00  0.00           O
ATOM   1715  N   GLY   115      56.669  43.487  41.432  1.00  0.00           N
ATOM   1716  H   GLY   115      56.811  42.789  42.147  1.00  0.00           H
ATOM   1717  CA  GLY   115      57.362  44.755  41.631  1.00  0.00           C
ATOM   1718  HA2 GLY   115      58.244  44.424  42.181  1.00  0.00           H
ATOM   1719  HA3 GLY   115      57.655  45.205  40.683  1.00  0.00           H
ATOM   1720  C   GLY   115      56.516  45.745  42.437  1.00  0.00           C
ATOM   1721  O   GLY   115      55.470  45.429  42.948  1.00  0.00           O
ATOM   1722  N   PRO   116      56.976  47.073  42.482  1.00  0.00           N
ATOM   1723  CD  PRO   116      58.061  47.589  41.680  1.00  0.00           C
ATOM   1724  HD2 PRO   116      57.904  47.331  40.633  1.00  0.00           H
ATOM   1725  HD3 PRO   116      59.097  47.455  41.989  1.00  0.00           H
ATOM   1726  CG  PRO   116      57.864  49.088  41.698  1.00  0.00           C
ATOM   1727  HG2 PRO   116      57.250  49.384  40.848  1.00  0.00           H
ATOM   1728  HG3 PRO   116      58.851  49.538  41.595  1.00  0.00           H
ATOM   1729  CB  PRO   116      57.218  49.443  43.049  1.00  0.00           C
ATOM   1730  HB2 PRO   116      56.693  50.397  42.994  1.00  0.00           H
ATOM   1731  HB3 PRO   116      58.045  49.411  43.758  1.00  0.00           H
ATOM   1732  CA  PRO   116      56.231  48.214  43.232  1.00  0.00           C
ATOM   1733  HA  PRO   116      56.092  47.834  44.245  1.00  0.00           H
ATOM   1734  C   PRO   116      54.839  48.545  42.671  1.00  0.00           C
ATOM   1735  O   PRO   116      54.527  48.415  41.482  1.00  0.00           O
ATOM   1736  N   ASP   117      54.036  49.247  43.466  1.00  0.00           N
ATOM   1737  H   ASP   117      54.343  49.472  44.402  1.00  0.00           H
ATOM   1738  CA  ASP   117      52.654  49.628  43.107  1.00  0.00           C
ATOM   1739  HA  ASP   117      52.026  48.772  42.860  1.00  0.00           H
ATOM   1740  CB  ASP   117      52.062  50.334  44.337  1.00  0.00           C
ATOM   1741  HB2 ASP   117      51.003  50.466  44.111  1.00  0.00           H
ATOM   1742  HB3 ASP   117      52.236  49.761  45.248  1.00  0.00           H
ATOM   1743  CG  ASP   117      52.653  51.777  44.530  1.00  0.00           C
ATOM   1744  OD1 ASP   117      53.751  51.790  45.144  1.00  0.00           O
ATOM   1745  OD2 ASP   117      51.958  52.779  44.262  1.00  0.00           O
ATOM   1746  C   ASP   117      52.520  50.651  41.916  1.00  0.00           C
ATOM   1747  O   ASP   117      51.483  50.806  41.375  1.00  0.00           O
ATOM   1748  N   ASN   118      53.572  51.395  41.724  1.00  0.00           N
ATOM   1749  H   ASN   118      54.357  50.997  42.221  1.00  0.00           H
ATOM   1750  CA  ASN   118      53.717  52.433  40.726  1.00  0.00           C
ATOM   1751  HA  ASN   118      52.747  52.555  40.243  1.00  0.00           H
ATOM   1752  CB  ASN   118      54.023  53.721  41.499  1.00  0.00           C
ATOM   1753  HB2 ASN   118      54.195  54.559  40.822  1.00  0.00           H
ATOM   1754  HB3 ASN   118      53.181  53.924  42.161  1.00  0.00           H
ATOM   1755  CG  ASN   118      55.351  53.690  42.175  1.00  0.00           C
ATOM   1756  OD1 ASN   118      56.212  52.796  41.981  1.00  0.00           O
ATOM   1757  ND2 ASN   118      55.521  54.768  42.934  1.00  0.00           N
ATOM   1758 HD21 ASN   118      56.426  54.827  43.379  1.00  0.00           H
ATOM   1759 HD22 ASN   118      54.921  55.578  42.887  1.00  0.00           H
ATOM   1760  C   ASN   118      54.655  52.129  39.471  1.00  0.00           C
ATOM   1761  O   ASN   118      54.934  53.015  38.651  1.00  0.00           O
ATOM   1762  N   GLY   119      55.111  50.887  39.413  1.00  0.00           N
ATOM   1763  H   GLY   119      54.831  50.216  40.114  1.00  0.00           H
ATOM   1764  CA  GLY   119      55.969  50.408  38.337  1.00  0.00           C
ATOM   1765  HA2 GLY   119      55.905  51.009  37.430  1.00  0.00           H
ATOM   1766  HA3 GLY   119      56.997  50.454  38.694  1.00  0.00           H
ATOM   1767  C   GLY   119      55.853  48.924  38.075  1.00  0.00           C
ATOM   1768  O   GLY   119      56.861  48.231  37.873  1.00  0.00           O
ATOM   1769  N   ALA   120      54.584  48.469  38.171  1.00  0.00           N
ATOM   1770  H   ALA   120      53.830  49.122  38.331  1.00  0.00           H
ATOM   1771  CA  ALA   120      54.335  47.031  38.284  1.00  0.00           C
ATOM   1772  HA  ALA   120      55.146  46.616  38.881  1.00  0.00           H
ATOM   1773  CB  ALA   120      52.965  46.658  38.894  1.00  0.00           C
ATOM   1774  HB1 ALA   120      52.726  45.656  38.540  1.00  0.00           H
ATOM   1775  HB2 ALA   120      52.997  46.742  39.980  1.00  0.00           H
ATOM   1776  HB3 ALA   120      52.344  47.353  38.329  1.00  0.00           H
ATOM   1777  C   ALA   120      54.516  46.295  36.949  1.00  0.00           C
ATOM   1778  O   ALA   120      54.163  46.793  35.854  1.00  0.00           O
ATOM   1779  N   VAL   121      54.954  45.011  36.940  1.00  0.00           N
ATOM   1780  H   VAL   121      55.179  44.590  37.831  1.00  0.00           H
ATOM   1781  CA  VAL   121      54.765  44.098  35.791  1.00  0.00           C
ATOM   1782  HA  VAL   121      54.320  44.672  34.978  1.00  0.00           H
ATOM   1783  CB  VAL   121      56.063  43.589  35.290  1.00  0.00           C
ATOM   1784  HB  VAL   121      55.777  42.828  34.564  1.00  0.00           H
ATOM   1785  CG1 VAL   121      56.755  44.806  34.637  1.00  0.00           C
ATOM   1786 HG11 VAL   121      56.021  45.357  34.049  1.00  0.00           H
ATOM   1787 HG12 VAL   121      57.069  45.379  35.509  1.00  0.00           H
ATOM   1788 HG13 VAL   121      57.582  44.475  34.009  1.00  0.00           H
ATOM   1789  CG2 VAL   121      56.892  42.901  36.329  1.00  0.00           C
ATOM   1790 HG21 VAL   121      57.774  42.591  35.768  1.00  0.00           H
ATOM   1791 HG22 VAL   121      57.169  43.567  37.145  1.00  0.00           H
ATOM   1792 HG23 VAL   121      56.333  42.069  36.757  1.00  0.00           H
ATOM   1793  C   VAL   121      53.793  42.983  36.173  1.00  0.00           C
ATOM   1794  O   VAL   121      53.939  42.383  37.241  1.00  0.00           O
ATOM   1795  N   ALA   122      52.865  42.701  35.280  1.00  0.00           N
ATOM   1796  H   ALA   122      52.570  43.314  34.534  1.00  0.00           H
ATOM   1797  CA  ALA   122      52.171  41.417  35.361  1.00  0.00           C
ATOM   1798  HA  ALA   122      51.825  41.112  36.349  1.00  0.00           H
ATOM   1799  CB  ALA   122      50.926  41.451  34.338  1.00  0.00           C
ATOM   1800  HB1 ALA   122      50.229  42.243  34.611  1.00  0.00           H
ATOM   1801  HB2 ALA   122      51.393  41.771  33.407  1.00  0.00           H
ATOM   1802  HB3 ALA   122      50.380  40.518  34.196  1.00  0.00           H
ATOM   1803  C   ALA   122      53.194  40.435  34.758  1.00  0.00           C
ATOM   1804  O   ALA   122      53.653  40.668  33.616  1.00  0.00           O
ATOM   1805  N   VAL   123      53.563  39.386  35.541  1.00  0.00           N
ATOM   1806  H   VAL   123      53.294  39.414  36.514  1.00  0.00           H
ATOM   1807  CA  VAL   123      54.466  38.337  35.046  1.00  0.00           C
ATOM   1808  HA  VAL   123      55.125  38.693  34.254  1.00  0.00           H
ATOM   1809  CB  VAL   123      55.421  37.815  36.174  1.00  0.00           C
ATOM   1810  HB  VAL   123      54.710  37.334  36.847  1.00  0.00           H
ATOM   1811  CG1 VAL   123      56.486  36.803  35.668  1.00  0.00           C
ATOM   1812 HG11 VAL   123      57.267  36.502  36.367  1.00  0.00           H
ATOM   1813 HG12 VAL   123      55.989  35.894  35.328  1.00  0.00           H
ATOM   1814 HG13 VAL   123      57.060  37.262  34.864  1.00  0.00           H
ATOM   1815  CG2 VAL   123      56.191  38.982  36.857  1.00  0.00           C
ATOM   1816 HG21 VAL   123      56.540  38.613  37.821  1.00  0.00           H
ATOM   1817 HG22 VAL   123      57.021  39.409  36.295  1.00  0.00           H
ATOM   1818 HG23 VAL   123      55.494  39.790  37.086  1.00  0.00           H
ATOM   1819  C   VAL   123      53.639  37.140  34.646  1.00  0.00           C
ATOM   1820  O   VAL   123      52.787  36.652  35.399  1.00  0.00           O
ATOM   1821  N   LEU   124      53.863  36.753  33.381  1.00  0.00           N
ATOM   1822  H   LEU   124      54.494  37.264  32.781  1.00  0.00           H
ATOM   1823  CA  LEU   124      53.114  35.593  32.874  1.00  0.00           C
ATOM   1824  HA  LEU   124      52.361  35.306  33.608  1.00  0.00           H
ATOM   1825  CB  LEU   124      52.331  35.843  31.546  1.00  0.00           C
ATOM   1826  HB2 LEU   124      52.966  35.918  30.664  1.00  0.00           H
ATOM   1827  HB3 LEU   124      51.778  34.915  31.395  1.00  0.00           H
ATOM   1828  CG  LEU   124      51.384  37.043  31.650  1.00  0.00           C
ATOM   1829  HG  LEU   124      51.031  37.042  32.682  1.00  0.00           H
ATOM   1830  CD1 LEU   124      51.989  38.372  31.354  1.00  0.00           C
ATOM   1831 HD11 LEU   124      52.459  38.271  30.374  1.00  0.00           H
ATOM   1832 HD12 LEU   124      51.351  39.204  31.650  1.00  0.00           H
ATOM   1833 HD13 LEU   124      52.956  38.554  31.823  1.00  0.00           H
ATOM   1834  CD2 LEU   124      50.224  36.873  30.652  1.00  0.00           C
ATOM   1835 HD21 LEU   124      50.522  36.571  29.648  1.00  0.00           H
ATOM   1836 HD22 LEU   124      49.542  36.118  31.044  1.00  0.00           H
ATOM   1837 HD23 LEU   124      49.621  37.781  30.685  1.00  0.00           H
ATOM   1838  C   LEU   124      53.993  34.325  32.700  1.00  0.00           C
ATOM   1839  O   LEU   124      55.025  34.399  32.103  1.00  0.00           O
ATOM   1840  N   LYS   125      53.574  33.162  33.281  1.00  0.00           N
ATOM   1841  H   LYS   125      52.820  33.206  33.953  1.00  0.00           H
ATOM   1842  CA  LYS   125      54.335  31.932  33.319  1.00  0.00           C
ATOM   1843  HA  LYS   125      55.348  31.994  32.920  1.00  0.00           H
ATOM   1844  CB  LYS   125      54.507  31.569  34.754  1.00  0.00           C
ATOM   1845  HB2 LYS   125      53.519  31.434  35.195  1.00  0.00           H
ATOM   1846  HB3 LYS   125      55.103  30.665  34.880  1.00  0.00           H
ATOM   1847  CG  LYS   125      55.254  32.694  35.587  1.00  0.00           C
ATOM   1848  HG2 LYS   125      56.120  32.944  34.973  1.00  0.00           H
ATOM   1849  HG3 LYS   125      54.613  33.546  35.816  1.00  0.00           H
ATOM   1850  CD  LYS   125      55.869  32.075  36.885  1.00  0.00           C
ATOM   1851  HD2 LYS   125      55.177  31.778  37.672  1.00  0.00           H
ATOM   1852  HD3 LYS   125      56.461  31.214  36.578  1.00  0.00           H
ATOM   1853  CE  LYS   125      56.772  33.054  37.574  1.00  0.00           C
ATOM   1854  HE2 LYS   125      57.496  33.347  36.813  1.00  0.00           H
ATOM   1855  HE3 LYS   125      56.125  33.873  37.885  1.00  0.00           H
ATOM   1856  NZ  LYS   125      57.308  32.410  38.786  1.00  0.00           N
ATOM   1857  HZ1 LYS   125      57.957  31.678  38.537  1.00  0.00           H
ATOM   1858  HZ2 LYS   125      57.842  33.037  39.372  1.00  0.00           H
ATOM   1859  HZ3 LYS   125      56.586  31.902  39.277  1.00  0.00           H
ATOM   1860  C   LYS   125      53.618  30.805  32.564  1.00  0.00           C
ATOM   1861  O   LYS   125      52.413  30.766  32.667  1.00  0.00           O
ATOM   1862  N   TYR   126      54.349  29.886  31.897  1.00  0.00           N
ATOM   1863  H   TYR   126      55.354  29.822  31.975  1.00  0.00           H
ATOM   1864  CA  TYR   126      53.788  28.746  31.212  1.00  0.00           C
ATOM   1865  HA  TYR   126      53.005  28.355  31.862  1.00  0.00           H
ATOM   1866  CB  TYR   126      53.426  29.338  29.856  1.00  0.00           C
ATOM   1867  HB2 TYR   126      52.583  29.994  30.075  1.00  0.00           H
ATOM   1868  HB3 TYR   126      54.363  29.805  29.552  1.00  0.00           H
ATOM   1869  CG  TYR   126      52.793  28.455  28.752  1.00  0.00           C
ATOM   1870  CD1 TYR   126      53.558  27.984  27.684  1.00  0.00           C
ATOM   1871  HD1 TYR   126      54.603  28.241  27.596  1.00  0.00           H
ATOM   1872  CE1 TYR   126      52.971  27.217  26.694  1.00  0.00           C
ATOM   1873  HE1 TYR   126      53.543  26.945  25.819  1.00  0.00           H
ATOM   1874  CZ  TYR   126      51.560  26.820  26.826  1.00  0.00           C
ATOM   1875  OH  TYR   126      50.973  26.171  25.823  1.00  0.00           O
ATOM   1876  HH  TYR   126      50.015  26.128  25.875  1.00  0.00           H
ATOM   1877  CE2 TYR   126      50.789  27.246  27.952  1.00  0.00           C
ATOM   1878  HE2 TYR   126      49.728  27.043  27.964  1.00  0.00           H
ATOM   1879  CD2 TYR   126      51.461  28.123  28.874  1.00  0.00           C
ATOM   1880  HD2 TYR   126      50.971  28.523  29.748  1.00  0.00           H
ATOM   1881  C   TYR   126      54.771  27.628  30.961  1.00  0.00           C
ATOM   1882  O   TYR   126      55.952  27.949  30.873  1.00  0.00           O
ATOM   1883  N   ASN   127      54.312  26.352  30.988  1.00  0.00           N
ATOM   1884  H   ASN   127      53.310  26.239  31.054  1.00  0.00           H
ATOM   1885  CA  ASN   127      55.177  25.135  30.914  1.00  0.00           C
ATOM   1886  HA  ASN   127      54.493  24.373  31.290  1.00  0.00           H
ATOM   1887  CB  ASN   127      55.413  24.792  29.471  1.00  0.00           C
ATOM   1888  HB2 ASN   127      54.524  25.065  28.904  1.00  0.00           H
ATOM   1889  HB3 ASN   127      56.188  25.474  29.118  1.00  0.00           H
ATOM   1890  CG  ASN   127      55.815  23.314  29.215  1.00  0.00           C
ATOM   1891  OD1 ASN   127      55.161  22.318  29.485  1.00  0.00           O
ATOM   1892  ND2 ASN   127      56.979  23.071  28.704  1.00  0.00           N
ATOM   1893 HD21 ASN   127      57.227  22.098  28.600  1.00  0.00           H
ATOM   1894 HD22 ASN   127      57.646  23.825  28.617  1.00  0.00           H
ATOM   1895  C   ASN   127      56.440  25.103  31.865  1.00  0.00           C
ATOM   1896  O   ASN   127      57.569  24.967  31.400  1.00  0.00           O
ATOM   1897  N   GLY   128      56.272  25.378  33.146  1.00  0.00           N
ATOM   1898  H   GLY   128      55.359  25.725  33.404  1.00  0.00           H
ATOM   1899  CA  GLY   128      57.282  25.557  34.176  1.00  0.00           C
ATOM   1900  HA2 GLY   128      56.880  25.412  35.178  1.00  0.00           H
ATOM   1901  HA3 GLY   128      58.111  24.861  34.050  1.00  0.00           H
ATOM   1902  C   GLY   128      57.976  26.922  34.236  1.00  0.00           C
ATOM   1903  O   GLY   128      58.637  27.041  35.213  1.00  0.00           O
ATOM   1904  N   ILE   129      57.766  27.894  33.276  1.00  0.00           N
ATOM   1905  H   ILE   129      57.129  27.718  32.512  1.00  0.00           H
ATOM   1906  CA  ILE   129      58.737  29.030  33.204  1.00  0.00           C
ATOM   1907  HA  ILE   129      59.222  29.138  34.174  1.00  0.00           H
ATOM   1908  CB  ILE   129      59.865  28.691  32.156  1.00  0.00           C
ATOM   1909  HB  ILE   129      60.604  29.489  32.089  1.00  0.00           H
ATOM   1910  CG2 ILE   129      60.719  27.575  32.788  1.00  0.00           C
ATOM   1911 HG21 ILE   129      61.589  27.453  32.142  1.00  0.00           H
ATOM   1912 HG22 ILE   129      60.803  27.757  33.859  1.00  0.00           H
ATOM   1913 HG23 ILE   129      60.153  26.644  32.775  1.00  0.00           H
ATOM   1914  CG1 ILE   129      59.395  28.456  30.721  1.00  0.00           C
ATOM   1915 HG12 ILE   129      58.889  27.492  30.771  1.00  0.00           H
ATOM   1916 HG13 ILE   129      58.641  29.222  30.539  1.00  0.00           H
ATOM   1917  CD1 ILE   129      60.519  28.352  29.626  1.00  0.00           C
ATOM   1918 HD11 ILE   129      59.944  28.035  28.757  1.00  0.00           H
ATOM   1919 HD12 ILE   129      60.769  29.367  29.317  1.00  0.00           H
ATOM   1920 HD13 ILE   129      61.231  27.592  29.948  1.00  0.00           H
ATOM   1921  C   ILE   129      58.063  30.410  32.830  1.00  0.00           C
ATOM   1922  O   ILE   129      57.011  30.515  32.247  1.00  0.00           O
ATOM   1923  N   ILE   130      58.765  31.517  33.158  1.00  0.00           N
ATOM   1924  H   ILE   130      59.738  31.438  33.416  1.00  0.00           H
ATOM   1925  CA  ILE   130      58.392  32.886  32.696  1.00  0.00           C
ATOM   1926  HA  ILE   130      57.339  33.008  32.949  1.00  0.00           H
ATOM   1927  CB  ILE   130      59.275  34.001  33.451  1.00  0.00           C
ATOM   1928  HB  ILE   130      60.316  33.744  33.258  1.00  0.00           H
ATOM   1929  CG2 ILE   130      58.999  35.391  32.896  1.00  0.00           C
ATOM   1930 HG21 ILE   130      59.167  35.417  31.820  1.00  0.00           H
ATOM   1931 HG22 ILE   130      57.936  35.589  33.037  1.00  0.00           H
ATOM   1932 HG23 ILE   130      59.588  36.183  33.361  1.00  0.00           H
ATOM   1933  CG1 ILE   130      59.039  34.004  34.958  1.00  0.00           C
ATOM   1934 HG12 ILE   130      58.101  34.480  35.243  1.00  0.00           H
ATOM   1935 HG13 ILE   130      58.979  32.993  35.362  1.00  0.00           H
ATOM   1936  CD1 ILE   130      60.218  34.736  35.739  1.00  0.00           C
ATOM   1937 HD11 ILE   130      61.138  34.165  35.617  1.00  0.00           H
ATOM   1938 HD12 ILE   130      60.360  35.679  35.210  1.00  0.00           H
ATOM   1939 HD13 ILE   130      60.005  34.810  36.806  1.00  0.00           H
ATOM   1940  C   ILE   130      58.433  32.987  31.237  1.00  0.00           C
ATOM   1941  O   ILE   130      59.396  32.715  30.622  1.00  0.00           O
ATOM   1942  N   THR   131      57.282  33.427  30.677  1.00  0.00           N
ATOM   1943  H   THR   131      56.519  33.630  31.306  1.00  0.00           H
ATOM   1944  CA  THR   131      57.142  33.300  29.205  1.00  0.00           C
ATOM   1945  HA  THR   131      58.042  33.040  28.648  1.00  0.00           H
ATOM   1946  CB  THR   131      56.154  32.194  29.018  1.00  0.00           C
ATOM   1947  HB  THR   131      55.253  32.459  29.570  1.00  0.00           H
ATOM   1948  CG2 THR   131      55.752  31.904  27.613  1.00  0.00           C
ATOM   1949 HG21 THR   131      55.535  32.782  27.003  1.00  0.00           H
ATOM   1950 HG22 THR   131      56.697  31.596  27.164  1.00  0.00           H
ATOM   1951 HG23 THR   131      55.090  31.049  27.485  1.00  0.00           H
ATOM   1952  OG1 THR   131      56.627  30.934  29.459  1.00  0.00           O
ATOM   1953  HG1 THR   131      56.538  30.960  30.414  1.00  0.00           H
ATOM   1954  C   THR   131      56.799  34.627  28.530  1.00  0.00           C
ATOM   1955  O   THR   131      57.153  34.808  27.330  1.00  0.00           O
ATOM   1956  N   ASP   132      56.190  35.610  29.244  1.00  0.00           N
ATOM   1957  H   ASP   132      55.922  35.517  30.214  1.00  0.00           H
ATOM   1958  CA  ASP   132      55.849  36.953  28.764  1.00  0.00           C
ATOM   1959  HA  ASP   132      56.636  37.357  28.127  1.00  0.00           H
ATOM   1960  CB  ASP   132      54.587  36.829  27.841  1.00  0.00           C
ATOM   1961  HB2 ASP   132      54.657  35.832  27.407  1.00  0.00           H
ATOM   1962  HB3 ASP   132      53.691  36.649  28.434  1.00  0.00           H
ATOM   1963  CG  ASP   132      54.501  37.869  26.696  1.00  0.00           C
ATOM   1964  OD1 ASP   132      55.551  38.591  26.511  1.00  0.00           O
ATOM   1965  OD2 ASP   132      53.418  38.137  26.122  1.00  0.00           O
ATOM   1966  C   ASP   132      55.547  37.926  29.917  1.00  0.00           C
ATOM   1967  O   ASP   132      55.620  37.579  31.062  1.00  0.00           O
ATOM   1968  N   THR   133      55.219  39.152  29.592  1.00  0.00           N
ATOM   1969  H   THR   133      55.367  39.407  28.627  1.00  0.00           H
ATOM   1970  CA  THR   133      55.116  40.339  30.584  1.00  0.00           C
ATOM   1971  HA  THR   133      54.577  39.944  31.446  1.00  0.00           H
ATOM   1972  CB  THR   133      56.540  40.902  31.077  1.00  0.00           C
ATOM   1973  HB  THR   133      57.168  40.983  30.190  1.00  0.00           H
ATOM   1974  CG2 THR   133      56.623  42.190  31.931  1.00  0.00           C
ATOM   1975 HG21 THR   133      57.560  42.081  32.478  1.00  0.00           H
ATOM   1976 HG22 THR   133      56.665  42.987  31.189  1.00  0.00           H
ATOM   1977 HG23 THR   133      55.829  42.199  32.679  1.00  0.00           H
ATOM   1978  OG1 THR   133      57.049  39.896  31.958  1.00  0.00           O
ATOM   1979  HG1 THR   133      56.771  39.097  31.505  1.00  0.00           H
ATOM   1980  C   THR   133      54.409  41.470  29.953  1.00  0.00           C
ATOM   1981  O   THR   133      54.504  41.675  28.685  1.00  0.00           O
ATOM   1982  N   ILE   134      53.639  42.179  30.786  1.00  0.00           N
ATOM   1983  H   ILE   134      53.457  41.873  31.732  1.00  0.00           H
ATOM   1984  CA  ILE   134      52.856  43.400  30.457  1.00  0.00           C
ATOM   1985  HA  ILE   134      53.300  43.912  29.604  1.00  0.00           H
ATOM   1986  CB  ILE   134      51.336  43.042  30.242  1.00  0.00           C
ATOM   1987  HB  ILE   134      50.972  42.585  31.162  1.00  0.00           H
ATOM   1988  CG2 ILE   134      50.552  44.303  30.157  1.00  0.00           C
ATOM   1989 HG21 ILE   134      50.934  44.914  29.340  1.00  0.00           H
ATOM   1990 HG22 ILE   134      49.543  44.023  29.852  1.00  0.00           H
ATOM   1991 HG23 ILE   134      50.488  44.854  31.095  1.00  0.00           H
ATOM   1992  CG1 ILE   134      50.953  42.111  29.109  1.00  0.00           C
ATOM   1993 HG12 ILE   134      51.648  41.276  29.209  1.00  0.00           H
ATOM   1994 HG13 ILE   134      49.948  41.717  29.258  1.00  0.00           H
ATOM   1995  CD1 ILE   134      51.114  42.753  27.714  1.00  0.00           C
ATOM   1996 HD11 ILE   134      50.575  43.689  27.568  1.00  0.00           H
ATOM   1997 HD12 ILE   134      52.170  43.009  27.633  1.00  0.00           H
ATOM   1998 HD13 ILE   134      50.994  42.092  26.857  1.00  0.00           H
ATOM   1999  C   ILE   134      53.034  44.395  31.604  1.00  0.00           C
ATOM   2000  O   ILE   134      52.664  44.259  32.786  1.00  0.00           O
ATOM   2001  N   LYS   135      53.641  45.542  31.279  1.00  0.00           N
ATOM   2002  H   LYS   135      53.975  45.711  30.340  1.00  0.00           H
ATOM   2003  CA  LYS   135      53.919  46.554  32.299  1.00  0.00           C
ATOM   2004  HA  LYS   135      54.271  46.087  33.220  1.00  0.00           H
ATOM   2005  CB  LYS   135      55.080  47.383  31.731  1.00  0.00           C
ATOM   2006  HB2 LYS   135      54.775  47.699  30.734  1.00  0.00           H
ATOM   2007  HB3 LYS   135      55.350  48.223  32.372  1.00  0.00           H
ATOM   2008  CG  LYS   135      56.299  46.577  31.484  1.00  0.00           C
ATOM   2009  HG2 LYS   135      56.818  46.478  32.438  1.00  0.00           H
ATOM   2010  HG3 LYS   135      56.066  45.612  31.034  1.00  0.00           H
ATOM   2011  CD  LYS   135      57.287  47.240  30.485  1.00  0.00           C
ATOM   2012  HD2 LYS   135      57.562  48.228  30.854  1.00  0.00           H
ATOM   2013  HD3 LYS   135      58.123  46.555  30.341  1.00  0.00           H
ATOM   2014  CE  LYS   135      56.695  47.292  29.118  1.00  0.00           C
ATOM   2015  HE2 LYS   135      56.979  46.379  28.595  1.00  0.00           H
ATOM   2016  HE3 LYS   135      55.607  47.309  29.181  1.00  0.00           H
ATOM   2017  NZ  LYS   135      57.146  48.495  28.357  1.00  0.00           N
ATOM   2018  HZ1 LYS   135      58.112  48.762  28.480  1.00  0.00           H
ATOM   2019  HZ2 LYS   135      56.863  48.375  27.395  1.00  0.00           H
ATOM   2020  HZ3 LYS   135      56.766  49.352  28.733  1.00  0.00           H
ATOM   2021  C   LYS   135      52.683  47.488  32.641  1.00  0.00           C
ATOM   2022  O   LYS   135      51.728  47.687  31.854  1.00  0.00           O
ATOM   2023  N   SER   136      52.692  48.059  33.887  1.00  0.00           N
ATOM   2024  H   SER   136      53.565  48.023  34.391  1.00  0.00           H
ATOM   2025  CA  SER   136      51.684  49.039  34.378  1.00  0.00           C
ATOM   2026  HA  SER   136      50.717  48.535  34.370  1.00  0.00           H
ATOM   2027  CB  SER   136      52.028  49.266  35.867  1.00  0.00           C
ATOM   2028  HB2 SER   136      52.066  48.303  36.376  1.00  0.00           H
ATOM   2029  HB3 SER   136      53.076  49.566  35.844  1.00  0.00           H
ATOM   2030  OG  SER   136      51.250  50.170  36.633  1.00  0.00           O
ATOM   2031  HG  SER   136      50.314  50.091  36.434  1.00  0.00           H
ATOM   2032  C   SER   136      51.750  50.349  33.518  1.00  0.00           C
ATOM   2033  O   SER   136      52.645  50.590  32.728  1.00  0.00           O
ATOM   2034  N   TRP   137      50.692  51.195  33.567  1.00  0.00           N
ATOM   2035  H   TRP   137      49.887  50.922  34.113  1.00  0.00           H
ATOM   2036  CA  TRP   137      50.434  52.305  32.569  1.00  0.00           C
ATOM   2037  HA  TRP   137      51.315  52.845  32.220  1.00  0.00           H
ATOM   2038  CB  TRP   137      49.765  51.698  31.297  1.00  0.00           C
ATOM   2039  HB2 TRP   137      49.799  52.326  30.408  1.00  0.00           H
ATOM   2040  HB3 TRP   137      50.281  50.748  31.147  1.00  0.00           H
ATOM   2041  CG  TRP   137      48.303  51.322  31.420  1.00  0.00           C
ATOM   2042  CD1 TRP   137      47.296  52.170  31.322  1.00  0.00           C
ATOM   2043  HD1 TRP   137      47.358  53.221  31.084  1.00  0.00           H
ATOM   2044  NE1 TRP   137      46.178  51.603  31.810  1.00  0.00           N
ATOM   2045  HE1 TRP   137      45.300  52.101  31.851  1.00  0.00           H
ATOM   2046  CE2 TRP   137      46.301  50.219  31.873  1.00  0.00           C
ATOM   2047  CZ2 TRP   137      45.397  49.195  32.115  1.00  0.00           C
ATOM   2048  HZ2 TRP   137      44.369  49.451  32.322  1.00  0.00           H
ATOM   2049  CH2 TRP   137      45.851  47.813  32.218  1.00  0.00           C
ATOM   2050  HH2 TRP   137      45.168  47.019  32.481  1.00  0.00           H
ATOM   2051  CZ3 TRP   137      47.246  47.590  32.067  1.00  0.00           C
ATOM   2052  HZ3 TRP   137      47.573  46.565  32.157  1.00  0.00           H
ATOM   2053  CE3 TRP   137      48.141  48.610  31.833  1.00  0.00           C
ATOM   2054  HE3 TRP   137      49.192  48.481  31.624  1.00  0.00           H
ATOM   2055  CD2 TRP   137      47.685  49.990  31.689  1.00  0.00           C
ATOM   2056  C   TRP   137      49.474  53.478  33.035  1.00  0.00           C
ATOM   2057  O   TRP   137      49.494  54.510  32.406  1.00  0.00           O
ATOM   2058  N   ARG   138      48.703  53.323  34.148  1.00  0.00           N
ATOM   2059  H   ARG   138      48.576  52.395  34.526  1.00  0.00           H
ATOM   2060  CA  ARG   138      48.243  54.453  34.972  1.00  0.00           C
ATOM   2061  HA  ARG   138      48.367  55.376  34.406  1.00  0.00           H
ATOM   2062  CB  ARG   138      46.741  54.241  35.395  1.00  0.00           C
ATOM   2063  HB2 ARG   138      46.599  53.360  36.022  1.00  0.00           H
ATOM   2064  HB3 ARG   138      46.373  55.049  36.027  1.00  0.00           H
ATOM   2065  CG  ARG   138      45.732  54.118  34.213  1.00  0.00           C
ATOM   2066  HG2 ARG   138      46.054  53.330  33.532  1.00  0.00           H
ATOM   2067  HG3 ARG   138      44.762  53.936  34.675  1.00  0.00           H
ATOM   2068  CD  ARG   138      45.580  55.483  33.451  1.00  0.00           C
ATOM   2069  HD2 ARG   138      44.571  55.592  33.055  1.00  0.00           H
ATOM   2070  HD3 ARG   138      45.843  56.216  34.214  1.00  0.00           H
ATOM   2071  NE  ARG   138      46.589  55.432  32.385  1.00  0.00           N
ATOM   2072  HE  ARG   138      47.377  54.832  32.580  1.00  0.00           H
ATOM   2073  CZ  ARG   138      46.879  56.308  31.463  1.00  0.00           C
ATOM   2074  NH1 ARG   138      46.018  57.178  31.153  1.00  0.00           N
ATOM   2075 HH11 ARG   138      45.099  57.317  31.547  1.00  0.00           H
ATOM   2076 HH12 ARG   138      46.430  57.800  30.472  1.00  0.00           H
ATOM   2077  NH2 ARG   138      48.067  56.339  30.888  1.00  0.00           N
ATOM   2078 HH21 ARG   138      48.805  55.747  31.244  1.00  0.00           H
ATOM   2079 HH22 ARG   138      48.312  57.125  30.302  1.00  0.00           H
ATOM   2080  C   ARG   138      49.147  54.783  36.188  1.00  0.00           C
ATOM   2081  O   ARG   138      49.180  55.891  36.806  1.00  0.00           O
ATOM   2082  N   ASN   139      49.886  53.752  36.597  1.00  0.00           N
ATOM   2083  H   ASN   139      49.577  52.858  36.243  1.00  0.00           H
ATOM   2084  CA  ASN   139      50.939  53.784  37.596  1.00  0.00           C
ATOM   2085  HA  ASN   139      51.376  52.787  37.640  1.00  0.00           H
ATOM   2086  CB  ASN   139      52.089  54.666  37.143  1.00  0.00           C
ATOM   2087  HB2 ASN   139      51.798  55.716  37.146  1.00  0.00           H
ATOM   2088  HB3 ASN   139      52.907  54.510  37.847  1.00  0.00           H
ATOM   2089  CG  ASN   139      52.612  54.343  35.748  1.00  0.00           C
ATOM   2090  OD1 ASN   139      52.064  54.666  34.710  1.00  0.00           O
ATOM   2091  ND2 ASN   139      53.660  53.573  35.700  1.00  0.00           N
ATOM   2092 HD21 ASN   139      54.113  53.293  34.843  1.00  0.00           H
ATOM   2093 HD22 ASN   139      54.068  53.287  36.579  1.00  0.00           H
ATOM   2094  C   ASN   139      50.315  53.915  38.963  1.00  0.00           C
ATOM   2095  O   ASN   139      50.941  54.538  39.846  1.00  0.00           O
ATOM   2096  N   ASN   140      49.157  53.212  39.196  1.00  0.00           N
ATOM   2097  H   ASN   140      48.797  52.612  38.469  1.00  0.00           H
ATOM   2098  CA  ASN   140      48.485  53.136  40.500  1.00  0.00           C
ATOM   2099  HA  ASN   140      49.229  53.139  41.296  1.00  0.00           H
ATOM   2100  CB  ASN   140      47.542  54.301  40.858  1.00  0.00           C
ATOM   2101  HB2 ASN   140      48.183  55.118  41.189  1.00  0.00           H
ATOM   2102  HB3 ASN   140      47.026  54.559  39.933  1.00  0.00           H
ATOM   2103  CG  ASN   140      46.534  54.124  41.982  1.00  0.00           C
ATOM   2104  OD1 ASN   140      46.579  53.207  42.733  1.00  0.00           O
ATOM   2105  ND2 ASN   140      45.683  55.081  42.102  1.00  0.00           N
ATOM   2106 HD21 ASN   140      45.088  54.997  42.914  1.00  0.00           H
ATOM   2107 HD22 ASN   140      45.843  55.991  41.691  1.00  0.00           H
ATOM   2108  C   ASN   140      47.828  51.789  40.481  1.00  0.00           C
ATOM   2109  O   ASN   140      46.679  51.671  40.227  1.00  0.00           O
ATOM   2110  N   ILE   141      48.634  50.793  40.838  1.00  0.00           N
ATOM   2111  H   ILE   141      49.607  51.059  40.876  1.00  0.00           H
ATOM   2112  CA  ILE   141      48.315  49.456  41.154  1.00  0.00           C
ATOM   2113  HA  ILE   141      49.213  48.853  41.289  1.00  0.00           H
ATOM   2114  CB  ILE   141      47.470  49.285  42.451  1.00  0.00           C
ATOM   2115  HB  ILE   141      46.471  49.712  42.357  1.00  0.00           H
ATOM   2116  CG2 ILE   141      47.372  47.787  42.795  1.00  0.00           C
ATOM   2117 HG21 ILE   141      48.384  47.393  42.700  1.00  0.00           H
ATOM   2118 HG22 ILE   141      47.006  47.637  43.811  1.00  0.00           H
ATOM   2119 HG23 ILE   141      46.630  47.305  42.158  1.00  0.00           H
ATOM   2120  CG1 ILE   141      48.156  50.079  43.601  1.00  0.00           C
ATOM   2121 HG12 ILE   141      49.132  49.684  43.885  1.00  0.00           H
ATOM   2122 HG13 ILE   141      48.291  51.095  43.232  1.00  0.00           H
ATOM   2123  CD1 ILE   141      47.308  50.194  44.926  1.00  0.00           C
ATOM   2124 HD11 ILE   141      47.054  49.209  45.318  1.00  0.00           H
ATOM   2125 HD12 ILE   141      47.768  50.833  45.681  1.00  0.00           H
ATOM   2126 HD13 ILE   141      46.336  50.648  44.732  1.00  0.00           H
ATOM   2127  C   ILE   141      47.608  48.763  39.970  1.00  0.00           C
ATOM   2128  O   ILE   141      46.375  48.728  39.985  1.00  0.00           O
ATOM   2129  N   LEU   142      48.263  48.079  39.022  1.00  0.00           N
ATOM   2130  H   LEU   142      49.254  48.109  39.214  1.00  0.00           H
ATOM   2131  CA  LEU   142      47.807  47.157  37.997  1.00  0.00           C
ATOM   2132  HA  LEU   142      47.003  47.607  37.416  1.00  0.00           H
ATOM   2133  CB  LEU   142      48.909  46.826  36.906  1.00  0.00           C
ATOM   2134  HB2 LEU   142      49.212  47.725  36.369  1.00  0.00           H
ATOM   2135  HB3 LEU   142      49.816  46.579  37.457  1.00  0.00           H
ATOM   2136  CG  LEU   142      48.618  45.727  35.903  1.00  0.00           C
ATOM   2137  HG  LEU   142      48.293  44.771  36.312  1.00  0.00           H
ATOM   2138  CD1 LEU   142      47.443  46.074  35.027  1.00  0.00           C
ATOM   2139 HD11 LEU   142      46.543  46.164  35.635  1.00  0.00           H
ATOM   2140 HD12 LEU   142      47.723  46.996  34.516  1.00  0.00           H
ATOM   2141 HD13 LEU   142      47.435  45.216  34.356  1.00  0.00           H
ATOM   2142  CD2 LEU   142      49.823  45.456  34.954  1.00  0.00           C
ATOM   2143 HD21 LEU   142      50.628  44.979  35.514  1.00  0.00           H
ATOM   2144 HD22 LEU   142      49.585  44.888  34.055  1.00  0.00           H
ATOM   2145 HD23 LEU   142      50.216  46.399  34.572  1.00  0.00           H
ATOM   2146  C   LEU   142      47.453  45.878  38.807  1.00  0.00           C
ATOM   2147  O   LEU   142      48.298  45.338  39.567  1.00  0.00           O
ATOM   2148  N   ARG   143      46.315  45.312  38.515  1.00  0.00           N
ATOM   2149  H   ARG   143      45.742  45.705  37.782  1.00  0.00           H
ATOM   2150  CA  ARG   143      45.850  44.068  39.190  1.00  0.00           C
ATOM   2151  HA  ARG   143      46.759  43.468  39.162  1.00  0.00           H
ATOM   2152  CB  ARG   143      45.575  44.301  40.724  1.00  0.00           C
ATOM   2153  HB2 ARG   143      45.591  43.349  41.256  1.00  0.00           H
ATOM   2154  HB3 ARG   143      46.307  45.009  41.114  1.00  0.00           H
ATOM   2155  CG  ARG   143      44.107  45.021  41.075  1.00  0.00           C
ATOM   2156  HG2 ARG   143      43.303  44.340  40.795  1.00  0.00           H
ATOM   2157  HG3 ARG   143      44.150  45.331  42.119  1.00  0.00           H
ATOM   2158  CD  ARG   143      43.940  46.248  40.190  1.00  0.00           C
ATOM   2159  HD2 ARG   143      44.804  46.898  40.056  1.00  0.00           H
ATOM   2160  HD3 ARG   143      43.694  46.004  39.156  1.00  0.00           H
ATOM   2161  NE  ARG   143      42.811  47.074  40.639  1.00  0.00           N
ATOM   2162  HE  ARG   143      42.147  46.609  41.243  1.00  0.00           H
ATOM   2163  CZ  ARG   143      42.710  48.341  40.407  1.00  0.00           C
ATOM   2164  NH1 ARG   143      41.564  48.960  40.804  1.00  0.00           N
ATOM   2165 HH11 ARG   143      40.983  48.478  41.475  1.00  0.00           H
ATOM   2166 HH12 ARG   143      41.517  49.968  40.765  1.00  0.00           H
ATOM   2167  NH2 ARG   143      43.615  49.077  39.858  1.00  0.00           N
ATOM   2168 HH21 ARG   143      44.535  48.717  39.649  1.00  0.00           H
ATOM   2169 HH22 ARG   143      43.414  50.058  39.723  1.00  0.00           H
ATOM   2170  C   ARG   143      44.703  43.271  38.553  1.00  0.00           C
ATOM   2171  O   ARG   143      43.914  43.891  37.822  1.00  0.00           O
ATOM   2172  N   THR   144      44.631  41.959  38.718  1.00  0.00           N
ATOM   2173  H   THR   144      45.160  41.555  39.476  1.00  0.00           H
ATOM   2174  CA  THR   144      43.824  40.956  37.860  1.00  0.00           C
ATOM   2175  HA  THR   144      43.377  41.510  37.035  1.00  0.00           H
ATOM   2176  CB  THR   144      44.770  40.026  37.068  1.00  0.00           C
ATOM   2177  HB  THR   144      45.605  40.647  36.744  1.00  0.00           H
ATOM   2178  CG2 THR   144      45.507  38.990  37.917  1.00  0.00           C
ATOM   2179 HG21 THR   144      46.167  39.436  38.660  1.00  0.00           H
ATOM   2180 HG22 THR   144      44.776  38.400  38.470  1.00  0.00           H
ATOM   2181 HG23 THR   144      46.098  38.289  37.329  1.00  0.00           H
ATOM   2182  OG1 THR   144      44.183  39.317  36.002  1.00  0.00           O
ATOM   2183  HG1 THR   144      43.515  39.898  35.630  1.00  0.00           H
ATOM   2184  C   THR   144      42.689  40.288  38.673  1.00  0.00           C
ATOM   2185  O   THR   144      42.264  40.670  39.715  1.00  0.00           O
ATOM   2186  N   GLN   145      42.099  39.221  38.058  1.00  0.00           N
ATOM   2187  H   GLN   145      42.494  39.029  37.147  1.00  0.00           H
ATOM   2188  CA  GLN   145      40.793  38.663  38.471  1.00  0.00           C
ATOM   2189  HA  GLN   145      39.989  39.371  38.267  1.00  0.00           H
ATOM   2190  CB  GLN   145      40.454  37.499  37.525  1.00  0.00           C
ATOM   2191  HB2 GLN   145      41.167  36.676  37.576  1.00  0.00           H
ATOM   2192  HB3 GLN   145      39.495  37.037  37.758  1.00  0.00           H
ATOM   2193  CG  GLN   145      40.406  37.858  36.006  1.00  0.00           C
ATOM   2194  HG2 GLN   145      39.726  38.665  35.734  1.00  0.00           H
ATOM   2195  HG3 GLN   145      41.399  38.209  35.728  1.00  0.00           H
ATOM   2196  CD  GLN   145      40.160  36.554  35.232  1.00  0.00           C
ATOM   2197  OE1 GLN   145      41.107  35.971  34.805  1.00  0.00           O
ATOM   2198  NE2 GLN   145      38.900  36.164  35.104  1.00  0.00           N
ATOM   2199 HE21 GLN   145      38.203  36.690  35.612  1.00  0.00           H
ATOM   2200 HE22 GLN   145      38.629  35.298  34.660  1.00  0.00           H
ATOM   2201  C   GLN   145      40.628  38.040  39.865  1.00  0.00           C
ATOM   2202  O   GLN   145      39.517  37.933  40.383  1.00  0.00           O
ATOM   2203  N   GLU   146      41.739  37.578  40.461  1.00  0.00           N
ATOM   2204  H   GLU   146      42.623  38.033  40.288  1.00  0.00           H
ATOM   2205  CA  GLU   146      41.631  36.552  41.524  1.00  0.00           C
ATOM   2206  HA  GLU   146      42.614  36.095  41.632  1.00  0.00           H
ATOM   2207  CB  GLU   146      41.346  37.143  42.929  1.00  0.00           C
ATOM   2208  HB2 GLU   146      40.306  37.250  43.238  1.00  0.00           H
ATOM   2209  HB3 GLU   146      41.778  36.390  43.588  1.00  0.00           H
ATOM   2210  CG  GLU   146      41.902  38.461  43.282  1.00  0.00           C
ATOM   2211  HG2 GLU   146      41.417  39.305  42.793  1.00  0.00           H
ATOM   2212  HG3 GLU   146      41.706  38.616  44.343  1.00  0.00           H
ATOM   2213  CD  GLU   146      43.427  38.557  43.119  1.00  0.00           C
ATOM   2214  OE1 GLU   146      44.142  38.139  44.054  1.00  0.00           O
ATOM   2215  OE2 GLU   146      43.947  39.245  42.230  1.00  0.00           O
ATOM   2216  C   GLU   146      40.657  35.406  41.182  1.00  0.00           C
ATOM   2217  O   GLU   146      39.706  35.043  41.882  1.00  0.00           O
ATOM   2218  N   SER   147      40.881  34.786  39.953  1.00  0.00           N
ATOM   2219  H   SER   147      41.684  34.998  39.378  1.00  0.00           H
ATOM   2220  CA  SER   147      40.051  33.682  39.387  1.00  0.00           C
ATOM   2221  HA  SER   147      40.036  32.986  40.226  1.00  0.00           H
ATOM   2222  CB  SER   147      38.730  34.186  38.942  1.00  0.00           C
ATOM   2223  HB2 SER   147      38.814  34.811  38.053  1.00  0.00           H
ATOM   2224  HB3 SER   147      38.144  33.347  38.569  1.00  0.00           H
ATOM   2225  OG  SER   147      37.942  34.881  39.887  1.00  0.00           O
ATOM   2226  HG  SER   147      38.552  35.040  40.611  1.00  0.00           H
ATOM   2227  C   SER   147      40.695  32.928  38.197  1.00  0.00           C
ATOM   2228  O   SER   147      41.753  33.217  37.685  1.00  0.00           O
ATOM   2229  N   GLH   148      39.896  31.945  37.800  1.00  0.00           N
ATOM   2230  H   GLH   148      39.001  31.794  38.240  1.00  0.00           H
ATOM   2231  CA  GLH   148      40.198  31.265  36.511  1.00  0.00           C
ATOM   2232  HA  GLH   148      41.114  30.692  36.655  1.00  0.00           H
ATOM   2233  CB  GLH   148      39.105  30.228  36.328  1.00  0.00           C
ATOM   2234  HB2 GLH   148      39.236  29.513  37.141  1.00  0.00           H
ATOM   2235  HB3 GLH   148      38.108  30.550  36.630  1.00  0.00           H
ATOM   2236  CG  GLH   148      39.158  29.556  34.935  1.00  0.00           C
ATOM   2237  HG2 GLH   148      38.513  30.088  34.236  1.00  0.00           H
ATOM   2238  HG3 GLH   148      40.175  29.737  34.587  1.00  0.00           H
ATOM   2239  CD  GLH   148      38.706  28.093  34.846  1.00  0.00           C
ATOM   2240  OE1 GLH   148      38.011  27.442  35.554  1.00  0.00           O
ATOM   2241  OE2 GLH   148      39.082  27.601  33.655  1.00  0.00           O
ATOM   2242  HE2 GLH   148      38.972  26.664  33.477  1.00  0.00           H
ATOM   2243  C   GLH   148      40.198  32.243  35.307  1.00  0.00           C
ATOM   2244  O   GLH   148      39.316  33.101  35.193  1.00  0.00           O
ATOM   2245  N   CYX   149      41.182  32.286  34.323  1.00  0.00           N
ATOM   2246  H   CYX   149      41.955  31.658  34.497  1.00  0.00           H
ATOM   2247  CA  CYX   149      41.123  32.929  33.040  1.00  0.00           C
ATOM   2248  HA  CYX   149      40.606  33.885  33.117  1.00  0.00           H
ATOM   2249  CB  CYX   149      42.538  33.344  32.456  1.00  0.00           C
ATOM   2250  HB2 CYX   149      42.207  33.465  31.424  1.00  0.00           H
ATOM   2251  HB3 CYX   149      42.834  34.325  32.827  1.00  0.00           H
ATOM   2252  SG  CYX   149      44.073  32.204  32.567  1.00  0.00           S
ATOM   2253  C   CYX   149      40.275  31.992  32.073  1.00  0.00           C
ATOM   2254  O   CYX   149      40.184  30.795  32.191  1.00  0.00           O
ATOM   2255  N   ALA   150      39.416  32.588  31.242  1.00  0.00           N
ATOM   2256  H   ALA   150      39.344  33.592  31.171  1.00  0.00           H
ATOM   2257  CA  ALA   150      38.490  31.791  30.349  1.00  0.00           C
ATOM   2258  HA  ALA   150      38.028  30.926  30.825  1.00  0.00           H
ATOM   2259  CB  ALA   150      37.296  32.768  30.056  1.00  0.00           C
ATOM   2260  HB1 ALA   150      36.515  32.407  29.387  1.00  0.00           H
ATOM   2261  HB2 ALA   150      36.735  32.979  30.965  1.00  0.00           H
ATOM   2262  HB3 ALA   150      37.675  33.712  29.663  1.00  0.00           H
ATOM   2263  C   ALA   150      39.150  31.319  29.027  1.00  0.00           C
ATOM   2264  O   ALA   150      40.174  31.958  28.658  1.00  0.00           O
ATOM   2265  N   CYX   151      38.589  30.359  28.287  1.00  0.00           N
ATOM   2266  H   CYX   151      37.712  29.988  28.626  1.00  0.00           H
ATOM   2267  CA  CYX   151      39.265  29.827  27.104  1.00  0.00           C
ATOM   2268  HA  CYX   151      39.994  30.543  26.724  1.00  0.00           H
ATOM   2269  CB  CYX   151      40.021  28.520  27.586  1.00  0.00           C
ATOM   2270  HB2 CYX   151      39.393  27.736  28.009  1.00  0.00           H
ATOM   2271  HB3 CYX   151      40.351  28.077  26.647  1.00  0.00           H
ATOM   2272  SG  CYX   151      41.386  28.793  28.711  1.00  0.00           S
ATOM   2273  C   CYX   151      38.201  29.497  26.068  1.00  0.00           C
ATOM   2274  O   CYX   151      37.058  29.041  26.450  1.00  0.00           O
ATOM   2275  N   VAL   152      38.435  29.861  24.800  1.00  0.00           N
ATOM   2276  H   VAL   152      39.363  30.169  24.548  1.00  0.00           H
ATOM   2277  CA  VAL   152      37.668  29.343  23.676  1.00  0.00           C
ATOM   2278  HA  VAL   152      37.138  28.415  23.894  1.00  0.00           H
ATOM   2279  CB  VAL   152      36.651  30.393  23.232  1.00  0.00           C
ATOM   2280  HB  VAL   152      37.226  31.195  22.770  1.00  0.00           H
ATOM   2281  CG1 VAL   152      35.915  29.781  22.077  1.00  0.00           C
ATOM   2282 HG11 VAL   152      35.596  28.759  22.283  1.00  0.00           H
ATOM   2283 HG12 VAL   152      35.068  30.371  21.729  1.00  0.00           H
ATOM   2284 HG13 VAL   152      36.487  29.577  21.171  1.00  0.00           H
ATOM   2285  CG2 VAL   152      35.623  30.963  24.196  1.00  0.00           C
ATOM   2286 HG21 VAL   152      36.227  31.251  25.057  1.00  0.00           H
ATOM   2287 HG22 VAL   152      34.982  31.703  23.716  1.00  0.00           H
ATOM   2288 HG23 VAL   152      35.002  30.177  24.624  1.00  0.00           H
ATOM   2289  C   VAL   152      38.632  28.944  22.642  1.00  0.00           C
ATOM   2290  O   VAL   152      39.643  29.636  22.311  1.00  0.00           O
ATOM   2291  N   ASN   153      38.420  27.826  22.011  1.00  0.00           N
ATOM   2292  H   ASN   153      37.559  27.337  22.206  1.00  0.00           H
ATOM   2293  CA  ASN   153      39.208  27.137  20.934  1.00  0.00           C
ATOM   2294  HA  ASN   153      39.042  26.062  21.007  1.00  0.00           H
ATOM   2295  CB  ASN   153      38.589  27.607  19.626  1.00  0.00           C
ATOM   2296  HB2 ASN   153      38.621  28.696  19.676  1.00  0.00           H
ATOM   2297  HB3 ASN   153      39.220  27.160  18.858  1.00  0.00           H
ATOM   2298  CG  ASN   153      37.184  27.115  19.480  1.00  0.00           C
ATOM   2299  OD1 ASN   153      36.437  26.772  20.393  1.00  0.00           O
ATOM   2300  ND2 ASN   153      36.774  26.972  18.215  1.00  0.00           N
ATOM   2301 HD21 ASN   153      35.936  26.434  18.051  1.00  0.00           H
ATOM   2302 HD22 ASN   153      37.357  27.296  17.457  1.00  0.00           H
ATOM   2303  C   ASN   153      40.742  27.148  21.037  1.00  0.00           C
ATOM   2304  O   ASN   153      41.507  27.363  20.113  1.00  0.00           O
ATOM   2305  N   GLY   154      41.197  26.939  22.273  1.00  0.00           N
ATOM   2306  H   GLY   154      40.520  26.919  23.021  1.00  0.00           H
ATOM   2307  CA  GLY   154      42.657  27.009  22.616  1.00  0.00           C
ATOM   2308  HA2 GLY   154      42.978  26.308  23.387  1.00  0.00           H
ATOM   2309  HA3 GLY   154      43.234  26.777  21.720  1.00  0.00           H
ATOM   2310  C   GLY   154      43.238  28.328  23.009  1.00  0.00           C
ATOM   2311  O   GLY   154      44.316  28.364  23.598  1.00  0.00           O
ATOM   2312  N   SER   155      42.588  29.470  22.613  1.00  0.00           N
ATOM   2313  H   SER   155      41.733  29.455  22.074  1.00  0.00           H
ATOM   2314  CA  SER   155      42.925  30.812  23.083  1.00  0.00           C
ATOM   2315  HA  SER   155      43.986  30.725  23.316  1.00  0.00           H
ATOM   2316  CB  SER   155      42.743  31.917  22.032  1.00  0.00           C
ATOM   2317  HB2 SER   155      43.076  31.445  21.108  1.00  0.00           H
ATOM   2318  HB3 SER   155      41.678  32.146  21.986  1.00  0.00           H
ATOM   2319  OG  SER   155      43.350  33.141  22.285  1.00  0.00           O
ATOM   2320  HG  SER   155      44.153  32.928  22.768  1.00  0.00           H
ATOM   2321  C   SER   155      42.242  31.052  24.416  1.00  0.00           C
ATOM   2322  O   SER   155      41.196  30.465  24.742  1.00  0.00           O
ATOM   2323  N   CYX   156      42.846  31.889  25.267  1.00  0.00           N
ATOM   2324  H   CYX   156      43.606  32.467  24.937  1.00  0.00           H
ATOM   2325  CA  CYX   156      42.378  32.096  26.669  1.00  0.00           C
ATOM   2326  HA  CYX   156      41.327  31.809  26.727  1.00  0.00           H
ATOM   2327  CB  CYX   156      43.154  31.135  27.625  1.00  0.00           C
ATOM   2328  HB2 CYX   156      44.194  31.446  27.520  1.00  0.00           H
ATOM   2329  HB3 CYX   156      42.947  31.463  28.643  1.00  0.00           H
ATOM   2330  SG  CYX   156      43.046  29.364  27.487  1.00  0.00           S
ATOM   2331  C   CYX   156      42.562  33.539  27.122  1.00  0.00           C
ATOM   2332  O   CYX   156      43.374  34.276  26.535  1.00  0.00           O
ATOM   2333  N   PHE   157      41.802  33.968  28.168  1.00  0.00           N
ATOM   2334  H   PHE   157      41.136  33.307  28.542  1.00  0.00           H
ATOM   2335  CA  PHE   157      41.301  35.341  28.122  1.00  0.00           C
ATOM   2336  HA  PHE   157      42.029  35.949  27.586  1.00  0.00           H
ATOM   2337  CB  PHE   157      39.967  35.452  27.403  1.00  0.00           C
ATOM   2338  HB2 PHE   157      39.165  34.943  27.939  1.00  0.00           H
ATOM   2339  HB3 PHE   157      39.602  36.478  27.404  1.00  0.00           H
ATOM   2340  CG  PHE   157      39.942  34.947  25.974  1.00  0.00           C
ATOM   2341  CD1 PHE   157      39.561  33.660  25.553  1.00  0.00           C
ATOM   2342  HD1 PHE   157      39.224  32.876  26.216  1.00  0.00           H
ATOM   2343  CE1 PHE   157      39.544  33.405  24.191  1.00  0.00           C
ATOM   2344  HE1 PHE   157      39.353  32.444  23.736  1.00  0.00           H
ATOM   2345  CZ  PHE   157      39.781  34.388  23.262  1.00  0.00           C
ATOM   2346  HZ  PHE   157      39.818  34.004  22.253  1.00  0.00           H
ATOM   2347  CE2 PHE   157      40.061  35.682  23.616  1.00  0.00           C
ATOM   2348  HE2 PHE   157      40.272  36.416  22.852  1.00  0.00           H
ATOM   2349  CD2 PHE   157      40.106  35.959  24.975  1.00  0.00           C
ATOM   2350  HD2 PHE   157      40.250  36.989  25.266  1.00  0.00           H
ATOM   2351  C   PHE   157      41.142  35.947  29.483  1.00  0.00           C
ATOM   2352  O   PHE   157      40.827  35.166  30.341  1.00  0.00           O
ATOM   2353  N   THR   158      41.512  37.190  29.741  1.00  0.00           N
ATOM   2354  H   THR   158      41.816  37.776  28.977  1.00  0.00           H
ATOM   2355  CA  THR   158      41.593  37.768  31.031  1.00  0.00           C
ATOM   2356  HA  THR   158      40.730  37.414  31.594  1.00  0.00           H
ATOM   2357  CB  THR   158      42.787  37.204  31.786  1.00  0.00           C
ATOM   2358  HB  THR   158      42.869  36.135  31.597  1.00  0.00           H
ATOM   2359  CG2 THR   158      44.162  37.718  31.338  1.00  0.00           C
ATOM   2360 HG21 THR   158      45.033  37.165  31.691  1.00  0.00           H
ATOM   2361 HG22 THR   158      44.119  37.527  30.265  1.00  0.00           H
ATOM   2362 HG23 THR   158      44.235  38.787  31.540  1.00  0.00           H
ATOM   2363  OG1 THR   158      42.642  37.458  33.198  1.00  0.00           O
ATOM   2364  HG1 THR   158      42.095  36.812  33.652  1.00  0.00           H
ATOM   2365  C   THR   158      41.463  39.315  31.113  1.00  0.00           C
ATOM   2366  O   THR   158      41.539  39.981  30.028  1.00  0.00           O
ATOM   2367  N   VAL   159      41.289  39.817  32.335  1.00  0.00           N
ATOM   2368  H   VAL   159      41.416  39.220  33.140  1.00  0.00           H
ATOM   2369  CA  VAL   159      41.052  41.244  32.589  1.00  0.00           C
ATOM   2370  HA  VAL   159      41.248  41.824  31.686  1.00  0.00           H
ATOM   2371  CB  VAL   159      39.579  41.434  33.048  1.00  0.00           C
ATOM   2372  HB  VAL   159      39.501  40.882  33.985  1.00  0.00           H
ATOM   2373  CG1 VAL   159      39.176  42.873  33.254  1.00  0.00           C
ATOM   2374 HG11 VAL   159      39.946  43.328  33.875  1.00  0.00           H
ATOM   2375 HG12 VAL   159      39.062  43.388  32.299  1.00  0.00           H
ATOM   2376 HG13 VAL   159      38.217  42.864  33.772  1.00  0.00           H
ATOM   2377  CG2 VAL   159      38.581  40.856  32.111  1.00  0.00           C
ATOM   2378 HG21 VAL   159      38.580  39.780  32.281  1.00  0.00           H
ATOM   2379 HG22 VAL   159      37.588  41.262  32.300  1.00  0.00           H
ATOM   2380 HG23 VAL   159      38.903  40.985  31.077  1.00  0.00           H
ATOM   2381  C   VAL   159      42.020  41.766  33.745  1.00  0.00           C
ATOM   2382  O   VAL   159      42.320  41.133  34.776  1.00  0.00           O
ATOM   2383  N   MET   160      42.473  43.026  33.534  1.00  0.00           N
ATOM   2384  H   MET   160      42.219  43.514  32.687  1.00  0.00           H
ATOM   2385  CA  MET   160      43.323  43.723  34.497  1.00  0.00           C
ATOM   2386  HA  MET   160      43.081  43.350  35.492  1.00  0.00           H
ATOM   2387  CB  MET   160      44.850  43.609  34.155  1.00  0.00           C
ATOM   2388  HB2 MET   160      45.124  44.344  33.397  1.00  0.00           H
ATOM   2389  HB3 MET   160      45.288  43.977  35.082  1.00  0.00           H
ATOM   2390  CG  MET   160      45.336  42.167  34.000  1.00  0.00           C
ATOM   2391  HG2 MET   160      44.853  41.584  34.784  1.00  0.00           H
ATOM   2392  HG3 MET   160      44.902  41.800  33.069  1.00  0.00           H
ATOM   2393  SD  MET   160      47.155  42.002  34.075  1.00  0.00           S
ATOM   2394  CE  MET   160      47.840  42.674  32.513  1.00  0.00           C
ATOM   2395  HE1 MET   160      47.543  43.721  32.461  1.00  0.00           H
ATOM   2396  HE2 MET   160      48.923  42.579  32.429  1.00  0.00           H
ATOM   2397  HE3 MET   160      47.302  42.182  31.702  1.00  0.00           H
ATOM   2398  C   MET   160      43.001  45.217  34.472  1.00  0.00           C
ATOM   2399  O   MET   160      42.603  45.769  33.431  1.00  0.00           O
ATOM   2400  N   THR   161      43.128  45.902  35.613  1.00  0.00           N
ATOM   2401  H   THR   161      43.505  45.360  36.377  1.00  0.00           H
ATOM   2402  CA  THR   161      42.799  47.319  35.869  1.00  0.00           C
ATOM   2403  HA  THR   161      42.399  47.761  34.957  1.00  0.00           H
ATOM   2404  CB  THR   161      41.728  47.425  36.906  1.00  0.00           C
ATOM   2405  HB  THR   161      41.993  46.815  37.770  1.00  0.00           H
ATOM   2406  CG2 THR   161      41.245  48.872  37.282  1.00  0.00           C
ATOM   2407 HG21 THR   161      40.584  48.754  38.141  1.00  0.00           H
ATOM   2408 HG22 THR   161      42.005  49.583  37.609  1.00  0.00           H
ATOM   2409 HG23 THR   161      40.877  49.431  36.422  1.00  0.00           H
ATOM   2410  OG1 THR   161      40.520  46.870  36.395  1.00  0.00           O
ATOM   2411  HG1 THR   161      39.860  47.351  36.900  1.00  0.00           H
ATOM   2412  C   THR   161      44.018  47.986  36.487  1.00  0.00           C
ATOM   2413  O   THR   161      44.694  47.432  37.322  1.00  0.00           O
ATOM   2414  N   ASP   162      44.321  49.228  36.015  1.00  0.00           N
ATOM   2415  H   ASP   162      43.877  49.553  35.168  1.00  0.00           H
ATOM   2416  CA  ASP   162      45.273  50.097  36.610  1.00  0.00           C
ATOM   2417  HA  ASP   162      45.767  49.627  37.461  1.00  0.00           H
ATOM   2418  CB  ASP   162      46.486  50.250  35.665  1.00  0.00           C
ATOM   2419  HB2 ASP   162      46.745  49.294  35.210  1.00  0.00           H
ATOM   2420  HB3 ASP   162      46.172  50.943  34.886  1.00  0.00           H
ATOM   2421  CG  ASP   162      47.790  50.836  36.325  1.00  0.00           C
ATOM   2422  OD1 ASP   162      48.798  50.765  35.612  1.00  0.00           O
ATOM   2423  OD2 ASP   162      47.703  51.617  37.351  1.00  0.00           O
ATOM   2424  C   ASP   162      44.599  51.419  37.054  1.00  0.00           C
ATOM   2425  O   ASP   162      43.564  51.878  36.464  1.00  0.00           O
ATOM   2426  N   GLY   163      45.093  52.163  38.025  1.00  0.00           N
ATOM   2427  H   GLY   163      45.900  51.814  38.523  1.00  0.00           H
ATOM   2428  CA  GLY   163      44.507  53.353  38.646  1.00  0.00           C
ATOM   2429  HA2 GLY   163      45.349  53.964  38.970  1.00  0.00           H
ATOM   2430  HA3 GLY   163      43.987  53.896  37.856  1.00  0.00           H
ATOM   2431  C   GLY   163      43.555  52.963  39.836  1.00  0.00           C
ATOM   2432  O   GLY   163      43.536  51.821  40.233  1.00  0.00           O
ATOM   2433  N   PRO   164      42.788  53.883  40.457  1.00  0.00           N
ATOM   2434  CD  PRO   164      42.612  55.201  39.992  1.00  0.00           C
ATOM   2435  HD2 PRO   164      42.147  55.130  39.009  1.00  0.00           H
ATOM   2436  HD3 PRO   164      43.468  55.873  39.932  1.00  0.00           H
ATOM   2437  CG  PRO   164      41.770  55.994  41.022  1.00  0.00           C
ATOM   2438  HG2 PRO   164      41.006  56.557  40.487  1.00  0.00           H
ATOM   2439  HG3 PRO   164      42.423  56.602  41.649  1.00  0.00           H
ATOM   2440  CB  PRO   164      41.140  54.837  41.851  1.00  0.00           C
ATOM   2441  HB2 PRO   164      40.189  54.758  41.324  1.00  0.00           H
ATOM   2442  HB3 PRO   164      40.996  55.203  42.868  1.00  0.00           H
ATOM   2443  CA  PRO   164      42.065  53.658  41.717  1.00  0.00           C
ATOM   2444  HA  PRO   164      42.818  53.740  42.501  1.00  0.00           H
ATOM   2445  C   PRO   164      41.317  52.320  41.917  1.00  0.00           C
ATOM   2446  O   PRO   164      40.843  51.646  40.977  1.00  0.00           O
ATOM   2447  N   SER   165      41.159  51.999  43.237  1.00  0.00           N
ATOM   2448  H   SER   165      41.706  52.576  43.859  1.00  0.00           H
ATOM   2449  CA  SER   165      40.319  50.870  43.721  1.00  0.00           C
ATOM   2450  HA  SER   165      40.351  50.016  43.045  1.00  0.00           H
ATOM   2451  CB  SER   165      40.768  50.487  45.096  1.00  0.00           C
ATOM   2452  HB2 SER   165      41.784  50.094  45.079  1.00  0.00           H
ATOM   2453  HB3 SER   165      40.748  51.343  45.771  1.00  0.00           H
ATOM   2454  OG  SER   165      39.816  49.463  45.548  1.00  0.00           O
ATOM   2455  HG  SER   165      39.082  49.834  46.041  1.00  0.00           H
ATOM   2456  C   SER   165      38.816  51.217  43.846  1.00  0.00           C
ATOM   2457  O   SER   165      37.950  50.404  43.450  1.00  0.00           O
ATOM   2458  N   ASN   166      38.467  52.503  44.129  1.00  0.00           N
ATOM   2459  H   ASN   166      39.222  53.174  44.139  1.00  0.00           H
ATOM   2460  CA  ASN   166      37.234  52.997  44.639  1.00  0.00           C
ATOM   2461  HA  ASN   166      36.456  52.297  44.331  1.00  0.00           H
ATOM   2462  CB  ASN   166      37.305  53.144  46.178  1.00  0.00           C
ATOM   2463  HB2 ASN   166      37.893  53.999  46.511  1.00  0.00           H
ATOM   2464  HB3 ASN   166      36.292  53.362  46.516  1.00  0.00           H
ATOM   2465  CG  ASN   166      37.843  51.935  46.947  1.00  0.00           C
ATOM   2466  OD1 ASN   166      37.604  50.721  46.695  1.00  0.00           O
ATOM   2467  ND2 ASN   166      38.675  52.331  47.929  1.00  0.00           N
ATOM   2468 HD21 ASN   166      39.162  51.593  48.418  1.00  0.00           H
ATOM   2469 HD22 ASN   166      39.012  53.278  48.032  1.00  0.00           H
ATOM   2470  C   ASN   166      36.878  54.381  43.961  1.00  0.00           C
ATOM   2471  O   ASN   166      35.920  55.052  44.352  1.00  0.00           O
ATOM   2472  N   GLY   167      37.601  54.856  42.905  1.00  0.00           N
ATOM   2473  H   GLY   167      38.322  54.276  42.501  1.00  0.00           H
ATOM   2474  CA  GLY   167      37.297  56.028  42.073  1.00  0.00           C
ATOM   2475  HA2 GLY   167      36.265  56.372  42.150  1.00  0.00           H
ATOM   2476  HA3 GLY   167      38.013  56.805  42.340  1.00  0.00           H
ATOM   2477  C   GLY   167      37.510  55.644  40.645  1.00  0.00           C
ATOM   2478  O   GLY   167      38.070  54.582  40.331  1.00  0.00           O
ATOM   2479  N   GLN   168      37.275  56.490  39.607  1.00  0.00           N
ATOM   2480  H   GLN   168      37.014  57.418  39.907  1.00  0.00           H
ATOM   2481  CA  GLN   168      37.728  56.288  38.152  1.00  0.00           C
ATOM   2482  HA  GLN   168      37.013  55.531  37.830  1.00  0.00           H
ATOM   2483  CB  GLN   168      37.625  57.584  37.342  1.00  0.00           C
ATOM   2484  HB2 GLN   168      36.622  57.930  37.594  1.00  0.00           H
ATOM   2485  HB3 GLN   168      38.432  58.263  37.618  1.00  0.00           H
ATOM   2486  CG  GLN   168      37.725  57.296  35.842  1.00  0.00           C
ATOM   2487  HG2 GLN   168      37.737  58.272  35.358  1.00  0.00           H
ATOM   2488  HG3 GLN   168      38.729  56.938  35.615  1.00  0.00           H
ATOM   2489  CD  GLN   168      36.649  56.611  35.102  1.00  0.00           C
ATOM   2490  OE1 GLN   168      35.443  57.022  35.123  1.00  0.00           O
ATOM   2491  NE2 GLN   168      36.936  55.568  34.354  1.00  0.00           N
ATOM   2492 HE21 GLN   168      37.890  55.240  34.306  1.00  0.00           H
ATOM   2493 HE22 GLN   168      36.222  55.119  33.798  1.00  0.00           H
ATOM   2494  C   GLN   168      39.118  55.564  37.966  1.00  0.00           C
ATOM   2495  O   GLN   168      40.150  56.202  38.304  1.00  0.00           O
ATOM   2496  N   ALA   169      39.162  54.479  37.207  1.00  0.00           N
ATOM   2497  H   ALA   169      38.371  53.851  37.255  1.00  0.00           H
ATOM   2498  CA  ALA   169      40.368  53.806  36.725  1.00  0.00           C
ATOM   2499  HA  ALA   169      41.198  54.439  37.035  1.00  0.00           H
ATOM   2500  CB  ALA   169      40.519  52.515  37.581  1.00  0.00           C
ATOM   2501  HB1 ALA   169      40.824  52.787  38.592  1.00  0.00           H
ATOM   2502  HB2 ALA   169      39.593  51.961  37.428  1.00  0.00           H
ATOM   2503  HB3 ALA   169      41.337  51.890  37.225  1.00  0.00           H
ATOM   2504  C   ALA   169      40.438  53.685  35.189  1.00  0.00           C
ATOM   2505  O   ALA   169      39.731  54.355  34.420  1.00  0.00           O
ATOM   2506  N   SER   170      41.230  52.662  34.767  1.00  0.00           N
ATOM   2507  H   SER   170      41.724  52.192  35.512  1.00  0.00           H
ATOM   2508  CA  SER   170      41.476  52.256  33.401  1.00  0.00           C
ATOM   2509  HA  SER   170      40.617  52.622  32.837  1.00  0.00           H
ATOM   2510  CB  SER   170      42.727  52.934  32.878  1.00  0.00           C
ATOM   2511  HB2 SER   170      42.672  54.023  32.877  1.00  0.00           H
ATOM   2512  HB3 SER   170      43.437  52.521  33.595  1.00  0.00           H
ATOM   2513  OG  SER   170      43.226  52.419  31.661  1.00  0.00           O
ATOM   2514  HG  SER   170      42.799  52.992  31.020  1.00  0.00           H
ATOM   2515  C   SER   170      41.499  50.763  33.249  1.00  0.00           C
ATOM   2516  O   SER   170      41.962  50.077  34.142  1.00  0.00           O
ATOM   2517  N   TYR   171      40.974  50.209  32.148  1.00  0.00           N
ATOM   2518  H   TYR   171      40.532  50.770  31.434  1.00  0.00           H
ATOM   2519  CA  TYR   171      40.486  48.761  32.151  1.00  0.00           C
ATOM   2520  HA  TYR   171      40.944  48.311  33.033  1.00  0.00           H
ATOM   2521  CB  TYR   171      38.958  48.749  32.331  1.00  0.00           C
ATOM   2522  HB2 TYR   171      38.452  48.788  31.367  1.00  0.00           H
ATOM   2523  HB3 TYR   171      38.741  47.756  32.726  1.00  0.00           H
ATOM   2524  CG  TYR   171      38.368  49.761  33.330  1.00  0.00           C
ATOM   2525  CD1 TYR   171      37.638  50.876  32.896  1.00  0.00           C
ATOM   2526  HD1 TYR   171      37.429  51.013  31.846  1.00  0.00           H
ATOM   2527  CE1 TYR   171      37.161  51.822  33.869  1.00  0.00           C
ATOM   2528  HE1 TYR   171      36.638  52.704  33.531  1.00  0.00           H
ATOM   2529  CZ  TYR   171      37.408  51.599  35.274  1.00  0.00           C
ATOM   2530  OH  TYR   171      36.874  52.356  36.245  1.00  0.00           O
ATOM   2531  HH  TYR   171      36.247  52.943  35.816  1.00  0.00           H
ATOM   2532  CE2 TYR   171      38.040  50.427  35.685  1.00  0.00           C
ATOM   2533  HE2 TYR   171      38.205  50.298  36.745  1.00  0.00           H
ATOM   2534  CD2 TYR   171      38.699  49.620  34.724  1.00  0.00           C
ATOM   2535  HD2 TYR   171      39.355  48.812  35.012  1.00  0.00           H
ATOM   2536  C   TYR   171      40.879  48.064  30.917  1.00  0.00           C
ATOM   2537  O   TYR   171      40.741  48.651  29.847  1.00  0.00           O
ATOM   2538  N   LYS   172      41.529  46.917  31.105  1.00  0.00           N
ATOM   2539  H   LYS   172      41.749  46.609  32.041  1.00  0.00           H
ATOM   2540  CA  LYS   172      42.054  46.229  29.915  1.00  0.00           C
ATOM   2541  HA  LYS   172      41.587  46.636  29.018  1.00  0.00           H
ATOM   2542  CB  LYS   172      43.552  46.375  29.798  1.00  0.00           C
ATOM   2543  HB2 LYS   172      44.015  46.061  30.734  1.00  0.00           H
ATOM   2544  HB3 LYS   172      43.764  45.842  28.871  1.00  0.00           H
ATOM   2545  CG  LYS   172      43.952  47.786  29.520  1.00  0.00           C
ATOM   2546  HG2 LYS   172      43.408  48.062  28.617  1.00  0.00           H
ATOM   2547  HG3 LYS   172      43.848  48.406  30.410  1.00  0.00           H
ATOM   2548  CD  LYS   172      45.357  47.922  28.958  1.00  0.00           C
ATOM   2549  HD2 LYS   172      46.183  47.467  29.506  1.00  0.00           H
ATOM   2550  HD3 LYS   172      45.319  47.474  27.965  1.00  0.00           H
ATOM   2551  CE  LYS   172      45.641  49.415  28.706  1.00  0.00           C
ATOM   2552  HE2 LYS   172      44.744  49.966  28.422  1.00  0.00           H
ATOM   2553  HE3 LYS   172      45.934  49.812  29.678  1.00  0.00           H
ATOM   2554  NZ  LYS   172      46.786  49.721  27.805  1.00  0.00           N
ATOM   2555  HZ1 LYS   172      46.682  50.681  27.506  1.00  0.00           H
ATOM   2556  HZ2 LYS   172      47.663  49.468  28.236  1.00  0.00           H
ATOM   2557  HZ3 LYS   172      46.743  49.206  26.937  1.00  0.00           H
ATOM   2558  C   LYS   172      41.670  44.716  29.898  1.00  0.00           C
ATOM   2559  O   LYS   172      41.567  44.105  30.958  1.00  0.00           O
ATOM   2560  N   ILE   173      41.559  44.204  28.678  1.00  0.00           N
ATOM   2561  H   ILE   173      41.787  44.848  27.933  1.00  0.00           H
ATOM   2562  CA  ILE   173      41.120  42.930  28.228  1.00  0.00           C
ATOM   2563  HA  ILE   173      41.064  42.291  29.109  1.00  0.00           H
ATOM   2564  CB  ILE   173      39.559  42.944  27.763  1.00  0.00           C
ATOM   2565  HB  ILE   173      39.292  41.889  27.712  1.00  0.00           H
ATOM   2566  CG2 ILE   173      38.577  43.628  28.738  1.00  0.00           C
ATOM   2567 HG21 ILE   173      38.654  43.236  29.753  1.00  0.00           H
ATOM   2568 HG22 ILE   173      38.906  44.667  28.757  1.00  0.00           H
ATOM   2569 HG23 ILE   173      37.523  43.562  28.474  1.00  0.00           H
ATOM   2570  CG1 ILE   173      39.436  43.327  26.321  1.00  0.00           C
ATOM   2571 HG12 ILE   173      39.806  44.350  26.261  1.00  0.00           H
ATOM   2572 HG13 ILE   173      40.052  42.731  25.649  1.00  0.00           H
ATOM   2573  CD1 ILE   173      37.978  43.248  25.841  1.00  0.00           C
ATOM   2574 HD11 ILE   173      37.581  42.273  26.125  1.00  0.00           H
ATOM   2575 HD12 ILE   173      37.434  44.038  26.359  1.00  0.00           H
ATOM   2576 HD13 ILE   173      37.870  43.254  24.755  1.00  0.00           H
ATOM   2577  C   ILE   173      42.183  42.372  27.251  1.00  0.00           C
ATOM   2578  O   ILE   173      42.812  43.127  26.520  1.00  0.00           O
ATOM   2579  N   PHE   174      42.399  41.060  27.401  1.00  0.00           N
ATOM   2580  H   PHE   174      41.854  40.464  28.008  1.00  0.00           H
ATOM   2581  CA  PHE   174      43.514  40.371  26.807  1.00  0.00           C
ATOM   2582  HA  PHE   174      43.873  40.993  25.986  1.00  0.00           H
ATOM   2583  CB  PHE   174      44.740  40.209  27.764  1.00  0.00           C
ATOM   2584  HB2 PHE   174      44.586  39.495  28.573  1.00  0.00           H
ATOM   2585  HB3 PHE   174      45.645  39.900  27.240  1.00  0.00           H
ATOM   2586  CG  PHE   174      45.238  41.424  28.432  1.00  0.00           C
ATOM   2587  CD1 PHE   174      44.543  41.872  29.536  1.00  0.00           C
ATOM   2588  HD1 PHE   174      43.783  41.247  29.980  1.00  0.00           H
ATOM   2589  CE1 PHE   174      44.911  42.958  30.295  1.00  0.00           C
ATOM   2590  HE1 PHE   174      44.483  43.080  31.279  1.00  0.00           H
ATOM   2591  CZ  PHE   174      45.987  43.742  29.930  1.00  0.00           C
ATOM   2592  HZ  PHE   174      46.322  44.562  30.549  1.00  0.00           H
ATOM   2593  CE2 PHE   174      46.648  43.359  28.771  1.00  0.00           C
ATOM   2594  HE2 PHE   174      47.402  44.011  28.354  1.00  0.00           H
ATOM   2595  CD2 PHE   174      46.313  42.169  28.025  1.00  0.00           C
ATOM   2596  HD2 PHE   174      46.823  41.981  27.092  1.00  0.00           H
ATOM   2597  C   PHE   174      43.143  39.017  26.224  1.00  0.00           C
ATOM   2598  O   PHE   174      42.206  38.320  26.620  1.00  0.00           O
ATOM   2599  N   LYS   175      44.039  38.569  25.270  1.00  0.00           N
ATOM   2600  H   LYS   175      44.671  39.271  24.914  1.00  0.00           H
ATOM   2601  CA  LYS   175      44.023  37.346  24.453  1.00  0.00           C
ATOM   2602  HA  LYS   175      43.296  36.634  24.843  1.00  0.00           H
ATOM   2603  CB  LYS   175      43.657  37.748  22.988  1.00  0.00           C
ATOM   2604  HB2 LYS   175      42.676  38.225  22.979  1.00  0.00           H
ATOM   2605  HB3 LYS   175      44.436  38.371  22.550  1.00  0.00           H
ATOM   2606  CG  LYS   175      43.516  36.460  22.072  1.00  0.00           C
ATOM   2607  HG2 LYS   175      44.475  35.942  22.122  1.00  0.00           H
ATOM   2608  HG3 LYS   175      42.927  35.687  22.566  1.00  0.00           H
ATOM   2609  CD  LYS   175      43.066  36.709  20.653  1.00  0.00           C
ATOM   2610  HD2 LYS   175      42.094  37.196  20.730  1.00  0.00           H
ATOM   2611  HD3 LYS   175      43.799  37.358  20.174  1.00  0.00           H
ATOM   2612  CE  LYS   175      43.048  35.360  19.926  1.00  0.00           C
ATOM   2613  HE2 LYS   175      44.064  35.062  19.670  1.00  0.00           H
ATOM   2614  HE3 LYS   175      42.548  34.664  20.601  1.00  0.00           H
ATOM   2615  NZ  LYS   175      42.374  35.590  18.631  1.00  0.00           N
ATOM   2616  HZ1 LYS   175      41.640  36.276  18.732  1.00  0.00           H
ATOM   2617  HZ2 LYS   175      43.077  35.794  17.934  1.00  0.00           H
ATOM   2618  HZ3 LYS   175      41.904  34.705  18.511  1.00  0.00           H
ATOM   2619  C   LYS   175      45.321  36.638  24.428  1.00  0.00           C
ATOM   2620  O   LYS   175      46.228  37.212  23.938  1.00  0.00           O
ATOM   2621  N   MET   176      45.345  35.419  24.933  1.00  0.00           N
ATOM   2622  H   MET   176      44.506  35.018  25.327  1.00  0.00           H
ATOM   2623  CA  MET   176      46.621  34.779  25.162  1.00  0.00           C
ATOM   2624  HA  MET   176      47.483  35.327  24.781  1.00  0.00           H
ATOM   2625  CB  MET   176      46.809  34.394  26.596  1.00  0.00           C
ATOM   2626  HB2 MET   176      45.926  33.877  26.972  1.00  0.00           H
ATOM   2627  HB3 MET   176      47.716  33.789  26.580  1.00  0.00           H
ATOM   2628  CG  MET   176      47.119  35.601  27.503  1.00  0.00           C
ATOM   2629  HG2 MET   176      48.190  35.775  27.396  1.00  0.00           H
ATOM   2630  HG3 MET   176      46.602  36.453  27.064  1.00  0.00           H
ATOM   2631  SD  MET   176      46.865  35.598  29.213  1.00  0.00           S
ATOM   2632  CE  MET   176      45.080  35.057  29.129  1.00  0.00           C
ATOM   2633  HE1 MET   176      45.048  33.983  28.946  1.00  0.00           H
ATOM   2634  HE2 MET   176      44.491  35.113  30.045  1.00  0.00           H
ATOM   2635  HE3 MET   176      44.643  35.638  28.317  1.00  0.00           H
ATOM   2636  C   MET   176      46.699  33.464  24.286  1.00  0.00           C
ATOM   2637  O   MET   176      45.617  32.957  24.095  1.00  0.00           O
ATOM   2638  N   GLU   177      47.872  32.938  23.870  1.00  0.00           N
ATOM   2639  H   GLU   177      48.626  33.570  24.098  1.00  0.00           H
ATOM   2640  CA  GLU   177      48.142  31.681  23.124  1.00  0.00           C
ATOM   2641  HA  GLU   177      47.545  30.835  23.465  1.00  0.00           H
ATOM   2642  CB  GLU   177      47.976  31.893  21.644  1.00  0.00           C
ATOM   2643  HB2 GLU   177      48.511  32.777  21.296  1.00  0.00           H
ATOM   2644  HB3 GLU   177      48.285  30.978  21.140  1.00  0.00           H
ATOM   2645  CG  GLU   177      46.501  32.144  21.237  1.00  0.00           C
ATOM   2646  HG2 GLU   177      45.918  31.367  21.732  1.00  0.00           H
ATOM   2647  HG3 GLU   177      46.137  33.111  21.585  1.00  0.00           H
ATOM   2648  CD  GLU   177      46.335  31.946  19.712  1.00  0.00           C
ATOM   2649  OE1 GLU   177      45.792  30.886  19.355  1.00  0.00           O
ATOM   2650  OE2 GLU   177      46.890  32.725  18.905  1.00  0.00           O
ATOM   2651  C   GLU   177      49.666  31.260  23.275  1.00  0.00           C
ATOM   2652  O   GLU   177      50.486  32.140  23.249  1.00  0.00           O
ATOM   2653  N   LYS   178      49.927  30.015  23.561  1.00  0.00           N
ATOM   2654  H   LYS   178      49.121  29.418  23.441  1.00  0.00           H
ATOM   2655  CA  LYS   178      51.173  29.307  24.046  1.00  0.00           C
ATOM   2656  HA  LYS   178      50.871  28.442  24.639  1.00  0.00           H
ATOM   2657  CB  LYS   178      51.959  28.867  22.913  1.00  0.00           C
ATOM   2658  HB2 LYS   178      52.631  29.613  22.490  1.00  0.00           H
ATOM   2659  HB3 LYS   178      52.757  28.202  23.243  1.00  0.00           H
ATOM   2660  CG  LYS   178      51.133  27.981  21.818  1.00  0.00           C
ATOM   2661  HG2 LYS   178      50.429  27.214  22.138  1.00  0.00           H
ATOM   2662  HG3 LYS   178      50.457  28.566  21.196  1.00  0.00           H
ATOM   2663  CD  LYS   178      52.258  27.328  20.944  1.00  0.00           C
ATOM   2664  HD2 LYS   178      53.077  27.997  20.678  1.00  0.00           H
ATOM   2665  HD3 LYS   178      52.600  26.430  21.459  1.00  0.00           H
ATOM   2666  CE  LYS   178      51.599  26.875  19.618  1.00  0.00           C
ATOM   2667  HE2 LYS   178      50.649  26.364  19.775  1.00  0.00           H
ATOM   2668  HE3 LYS   178      51.372  27.692  18.932  1.00  0.00           H
ATOM   2669  NZ  LYS   178      52.495  25.994  18.838  1.00  0.00           N
ATOM   2670  HZ1 LYS   178      53.280  26.585  18.603  1.00  0.00           H
ATOM   2671  HZ2 LYS   178      52.828  25.157  19.294  1.00  0.00           H
ATOM   2672  HZ3 LYS   178      52.166  25.624  17.958  1.00  0.00           H
ATOM   2673  C   LYS   178      51.977  30.152  24.992  1.00  0.00           C
ATOM   2674  O   LYS   178      53.100  30.546  24.725  1.00  0.00           O
ATOM   2675  N   GLY   179      51.337  30.555  26.106  1.00  0.00           N
ATOM   2676  H   GLY   179      50.445  30.109  26.259  1.00  0.00           H
ATOM   2677  CA  GLY   179      51.948  31.247  27.236  1.00  0.00           C
ATOM   2678  HA2 GLY   179      51.345  31.256  28.143  1.00  0.00           H
ATOM   2679  HA3 GLY   179      52.894  30.748  27.446  1.00  0.00           H
ATOM   2680  C   GLY   179      52.213  32.749  27.013  1.00  0.00           C
ATOM   2681  O   GLY   179      52.927  33.356  27.867  1.00  0.00           O
ATOM   2682  N   LYS   180      51.755  33.422  25.921  1.00  0.00           N
ATOM   2683  H   LYS   180      51.246  32.899  25.221  1.00  0.00           H
ATOM   2684  CA  LYS   180      52.115  34.838  25.520  1.00  0.00           C
ATOM   2685  HA  LYS   180      52.565  35.263  26.416  1.00  0.00           H
ATOM   2686  CB  LYS   180      53.033  34.848  24.317  1.00  0.00           C
ATOM   2687  HB2 LYS   180      52.405  34.360  23.572  1.00  0.00           H
ATOM   2688  HB3 LYS   180      53.288  35.893  24.135  1.00  0.00           H
ATOM   2689  CG  LYS   180      54.396  34.177  24.602  1.00  0.00           C
ATOM   2690  HG2 LYS   180      54.866  34.679  25.448  1.00  0.00           H
ATOM   2691  HG3 LYS   180      54.142  33.133  24.787  1.00  0.00           H
ATOM   2692  CD  LYS   180      55.336  34.230  23.383  1.00  0.00           C
ATOM   2693  HD2 LYS   180      54.977  33.605  22.566  1.00  0.00           H
ATOM   2694  HD3 LYS   180      55.541  35.237  23.021  1.00  0.00           H
ATOM   2695  CE  LYS   180      56.698  33.802  23.908  1.00  0.00           C
ATOM   2696  HE2 LYS   180      56.952  34.374  24.800  1.00  0.00           H
ATOM   2697  HE3 LYS   180      56.728  32.725  24.072  1.00  0.00           H
ATOM   2698  NZ  LYS   180      57.751  34.069  22.881  1.00  0.00           N
ATOM   2699  HZ1 LYS   180      58.630  33.763  23.274  1.00  0.00           H
ATOM   2700  HZ2 LYS   180      57.647  33.559  22.015  1.00  0.00           H
ATOM   2701  HZ3 LYS   180      57.772  35.078  22.829  1.00  0.00           H
ATOM   2702  C   LYS   180      50.811  35.653  25.243  1.00  0.00           C
ATOM   2703  O   LYS   180      49.740  35.064  24.971  1.00  0.00           O
ATOM   2704  N   VAL   181      50.785  36.965  25.359  1.00  0.00           N
ATOM   2705  H   VAL   181      51.617  37.439  25.681  1.00  0.00           H
ATOM   2706  CA  VAL   181      49.686  37.874  25.065  1.00  0.00           C
ATOM   2707  HA  VAL   181      48.732  37.361  25.183  1.00  0.00           H
ATOM   2708  CB  VAL   181      49.688  38.990  26.069  1.00  0.00           C
ATOM   2709  HB  VAL   181      50.396  39.740  25.720  1.00  0.00           H
ATOM   2710  CG1 VAL   181      48.334  39.636  26.098  1.00  0.00           C
ATOM   2711 HG11 VAL   181      48.126  40.217  25.200  1.00  0.00           H
ATOM   2712 HG12 VAL   181      47.619  38.819  25.993  1.00  0.00           H
ATOM   2713 HG13 VAL   181      48.249  40.326  26.936  1.00  0.00           H
ATOM   2714  CG2 VAL   181      50.118  38.651  27.561  1.00  0.00           C
ATOM   2715 HG21 VAL   181      49.593  37.761  27.907  1.00  0.00           H
ATOM   2716 HG22 VAL   181      51.163  38.344  27.596  1.00  0.00           H
ATOM   2717 HG23 VAL   181      49.923  39.495  28.223  1.00  0.00           H
ATOM   2718  C   VAL   181      49.784  38.355  23.616  1.00  0.00           C
ATOM   2719  O   VAL   181      50.779  38.930  23.154  1.00  0.00           O
ATOM   2720  N   VAL   182      48.759  38.164  22.822  1.00  0.00           N
ATOM   2721  H   VAL   182      47.955  37.854  23.349  1.00  0.00           H
ATOM   2722  CA  VAL   182      48.693  38.205  21.340  1.00  0.00           C
ATOM   2723  HA  VAL   182      49.637  38.643  21.016  1.00  0.00           H
ATOM   2724  CB  VAL   182      48.546  36.805  20.734  1.00  0.00           C
ATOM   2725  HB  VAL   182      49.337  36.196  21.174  1.00  0.00           H
ATOM   2726  CG1 VAL   182      47.229  36.081  21.178  1.00  0.00           C
ATOM   2727 HG11 VAL   182      47.349  35.641  22.167  1.00  0.00           H
ATOM   2728 HG12 VAL   182      46.314  36.649  21.008  1.00  0.00           H
ATOM   2729 HG13 VAL   182      47.052  35.184  20.583  1.00  0.00           H
ATOM   2730  CG2 VAL   182      48.490  36.634  19.269  1.00  0.00           C
ATOM   2731 HG21 VAL   182      48.692  35.581  19.073  1.00  0.00           H
ATOM   2732 HG22 VAL   182      47.570  37.016  18.827  1.00  0.00           H
ATOM   2733 HG23 VAL   182      49.306  37.244  18.881  1.00  0.00           H
ATOM   2734  C   VAL   182      47.567  39.211  20.923  1.00  0.00           C
ATOM   2735  O   VAL   182      47.542  39.642  19.792  1.00  0.00           O
ATOM   2736  N   LYS   183      46.689  39.642  21.854  1.00  0.00           N
ATOM   2737  H   LYS   183      46.694  39.160  22.742  1.00  0.00           H
ATOM   2738  CA  LYS   183      46.005  40.900  21.663  1.00  0.00           C
ATOM   2739  HA  LYS   183      46.662  41.463  21.000  1.00  0.00           H
ATOM   2740  CB  LYS   183      44.689  40.626  20.936  1.00  0.00           C
ATOM   2741  HB2 LYS   183      44.784  39.749  20.295  1.00  0.00           H
ATOM   2742  HB3 LYS   183      43.837  40.451  21.592  1.00  0.00           H
ATOM   2743  CG  LYS   183      44.225  41.932  20.273  1.00  0.00           C
ATOM   2744  HG2 LYS   183      43.772  42.682  20.922  1.00  0.00           H
ATOM   2745  HG3 LYS   183      44.974  42.420  19.650  1.00  0.00           H
ATOM   2746  CD  LYS   183      43.090  41.497  19.362  1.00  0.00           C
ATOM   2747  HD2 LYS   183      43.594  40.857  18.637  1.00  0.00           H
ATOM   2748  HD3 LYS   183      42.286  40.990  19.897  1.00  0.00           H
ATOM   2749  CE  LYS   183      42.522  42.706  18.543  1.00  0.00           C
ATOM   2750  HE2 LYS   183      42.016  43.376  19.238  1.00  0.00           H
ATOM   2751  HE3 LYS   183      43.350  43.191  18.026  1.00  0.00           H
ATOM   2752  NZ  LYS   183      41.655  42.193  17.479  1.00  0.00           N
ATOM   2753  HZ1 LYS   183      41.349  42.938  16.870  1.00  0.00           H
ATOM   2754  HZ2 LYS   183      42.098  41.514  16.877  1.00  0.00           H
ATOM   2755  HZ3 LYS   183      40.864  41.708  17.877  1.00  0.00           H
ATOM   2756  C   LYS   183      45.776  41.617  23.024  1.00  0.00           C
ATOM   2757  O   LYS   183      45.410  40.902  23.978  1.00  0.00           O
ATOM   2758  N   SER   184      45.661  42.923  22.972  1.00  0.00           N
ATOM   2759  H   SER   184      45.973  43.491  22.198  1.00  0.00           H
ATOM   2760  CA  SER   184      45.040  43.599  24.108  1.00  0.00           C
ATOM   2761  HA  SER   184      44.267  42.979  24.561  1.00  0.00           H
ATOM   2762  CB  SER   184      46.136  43.744  25.192  1.00  0.00           C
ATOM   2763  HB2 SER   184      45.654  44.241  26.033  1.00  0.00           H
ATOM   2764  HB3 SER   184      46.507  42.764  25.491  1.00  0.00           H
ATOM   2765  OG  SER   184      47.308  44.412  24.709  1.00  0.00           O
ATOM   2766  HG  SER   184      47.674  43.928  23.966  1.00  0.00           H
ATOM   2767  C   SER   184      44.486  44.940  23.659  1.00  0.00           C
ATOM   2768  O   SER   184      44.974  45.479  22.646  1.00  0.00           O
ATOM   2769  N   VAL   185      43.569  45.528  24.447  1.00  0.00           N
ATOM   2770  H   VAL   185      43.255  45.024  25.264  1.00  0.00           H
ATOM   2771  CA  VAL   185      42.847  46.888  24.224  1.00  0.00           C
ATOM   2772  HA  VAL   185      43.564  47.636  23.885  1.00  0.00           H
ATOM   2773  CB  VAL   185      41.788  46.751  23.134  1.00  0.00           C
ATOM   2774  HB  VAL   185      41.366  47.733  22.923  1.00  0.00           H
ATOM   2775  CG1 VAL   185      42.192  46.343  21.751  1.00  0.00           C
ATOM   2776 HG11 VAL   185      41.332  46.441  21.088  1.00  0.00           H
ATOM   2777 HG12 VAL   185      42.908  47.053  21.335  1.00  0.00           H
ATOM   2778 HG13 VAL   185      42.621  45.342  21.782  1.00  0.00           H
ATOM   2779  CG2 VAL   185      40.714  45.643  23.582  1.00  0.00           C
ATOM   2780 HG21 VAL   185      39.932  45.487  22.841  1.00  0.00           H
ATOM   2781 HG22 VAL   185      41.095  44.643  23.787  1.00  0.00           H
ATOM   2782 HG23 VAL   185      40.221  46.023  24.477  1.00  0.00           H
ATOM   2783  C   VAL   185      42.350  47.438  25.580  1.00  0.00           C
ATOM   2784  O   VAL   185      42.232  46.702  26.507  1.00  0.00           O
ATOM   2785  N   GLU   186      41.978  48.693  25.606  1.00  0.00           N
ATOM   2786  H   GLU   186      42.018  49.220  24.745  1.00  0.00           H
ATOM   2787  CA  GLU   186      41.295  49.409  26.667  1.00  0.00           C
ATOM   2788  HA  GLU   186      41.407  48.773  27.544  1.00  0.00           H
ATOM   2789  CB  GLU   186      41.978  50.779  26.893  1.00  0.00           C
ATOM   2790  HB2 GLU   186      42.999  50.779  26.511  1.00  0.00           H
ATOM   2791  HB3 GLU   186      41.472  51.580  26.354  1.00  0.00           H
ATOM   2792  CG  GLU   186      41.824  51.133  28.380  1.00  0.00           C
ATOM   2793  HG2 GLU   186      40.830  50.879  28.748  1.00  0.00           H
ATOM   2794  HG3 GLU   186      42.498  50.564  29.021  1.00  0.00           H
ATOM   2795  CD  GLU   186      42.147  52.595  28.585  1.00  0.00           C
ATOM   2796  OE1 GLU   186      41.570  53.210  29.505  1.00  0.00           O
ATOM   2797  OE2 GLU   186      42.950  53.192  27.857  1.00  0.00           O
ATOM   2798  C   GLU   186      39.737  49.495  26.547  1.00  0.00           C
ATOM   2799  O   GLU   186      39.220  49.814  25.471  1.00  0.00           O
ATOM   2800  N   LEU   187      38.962  49.212  27.605  1.00  0.00           N
ATOM   2801  H   LEU   187      39.336  49.022  28.524  1.00  0.00           H
ATOM   2802  CA  LEU   187      37.486  49.374  27.588  1.00  0.00           C
ATOM   2803  HA  LEU   187      37.099  48.892  26.690  1.00  0.00           H
ATOM   2804  CB  LEU   187      36.856  48.778  28.790  1.00  0.00           C
ATOM   2805  HB2 LEU   187      37.268  49.262  29.675  1.00  0.00           H
ATOM   2806  HB3 LEU   187      35.786  48.985  28.810  1.00  0.00           H
ATOM   2807  CG  LEU   187      37.053  47.229  28.913  1.00  0.00           C
ATOM   2808  HG  LEU   187      38.066  46.948  29.200  1.00  0.00           H
ATOM   2809  CD1 LEU   187      36.247  46.679  30.083  1.00  0.00           C
ATOM   2810 HD11 LEU   187      36.566  47.085  31.043  1.00  0.00           H
ATOM   2811 HD12 LEU   187      35.181  46.813  29.901  1.00  0.00           H
ATOM   2812 HD13 LEU   187      36.554  45.636  30.161  1.00  0.00           H
ATOM   2813  CD2 LEU   187      36.549  46.397  27.704  1.00  0.00           C
ATOM   2814 HD21 LEU   187      36.436  45.364  28.035  1.00  0.00           H
ATOM   2815 HD22 LEU   187      35.723  47.000  27.328  1.00  0.00           H
ATOM   2816 HD23 LEU   187      37.241  46.399  26.861  1.00  0.00           H
ATOM   2817  C   LEU   187      37.124  50.887  27.639  1.00  0.00           C
ATOM   2818  O   LEU   187      37.634  51.580  28.541  1.00  0.00           O
ATOM   2819  N   ASP   188      36.229  51.339  26.729  1.00  0.00           N
ATOM   2820  H   ASP   188      35.810  50.681  26.086  1.00  0.00           H
ATOM   2821  CA  ASP   188      35.744  52.690  26.636  1.00  0.00           C
ATOM   2822  HA  ASP   188      36.623  53.303  26.834  1.00  0.00           H
ATOM   2823  CB  ASP   188      35.386  53.063  25.205  1.00  0.00           C
ATOM   2824  HB2 ASP   188      34.509  52.528  24.842  1.00  0.00           H
ATOM   2825  HB3 ASP   188      35.017  54.089  25.218  1.00  0.00           H
ATOM   2826  CG  ASP   188      36.506  52.978  24.138  1.00  0.00           C
ATOM   2827  OD1 ASP   188      36.185  52.634  22.987  1.00  0.00           O
ATOM   2828  OD2 ASP   188      37.698  53.351  24.399  1.00  0.00           O
ATOM   2829  C   ASP   188      34.751  53.118  27.712  1.00  0.00           C
ATOM   2830  O   ASP   188      33.594  53.449  27.391  1.00  0.00           O
ATOM   2831  N   ALA   189      35.129  53.022  29.031  1.00  0.00           N
ATOM   2832  H   ALA   189      36.070  52.664  29.113  1.00  0.00           H
ATOM   2833  CA  ALA   189      34.388  53.054  30.289  1.00  0.00           C
ATOM   2834  HA  ALA   189      33.364  53.205  29.946  1.00  0.00           H
ATOM   2835  CB  ALA   189      34.352  51.639  30.781  1.00  0.00           C
ATOM   2836  HB1 ALA   189      35.347  51.305  31.076  1.00  0.00           H
ATOM   2837  HB2 ALA   189      33.793  51.441  31.695  1.00  0.00           H
ATOM   2838  HB3 ALA   189      34.158  50.915  29.990  1.00  0.00           H
ATOM   2839  C   ALA   189      34.668  54.124  31.380  1.00  0.00           C
ATOM   2840  O   ALA   189      34.852  53.771  32.504  1.00  0.00           O
ATOM   2841  N   PRO   190      34.487  55.419  31.054  1.00  0.00           N
ATOM   2842  CD  PRO   190      34.245  55.987  29.731  1.00  0.00           C
ATOM   2843  HD2 PRO   190      33.381  55.487  29.294  1.00  0.00           H
ATOM   2844  HD3 PRO   190      35.118  55.887  29.084  1.00  0.00           H
ATOM   2845  CG  PRO   190      33.932  57.430  29.936  1.00  0.00           C
ATOM   2846  HG2 PRO   190      32.873  57.689  29.956  1.00  0.00           H
ATOM   2847  HG3 PRO   190      34.362  58.098  29.190  1.00  0.00           H
ATOM   2848  CB  PRO   190      34.347  57.829  31.396  1.00  0.00           C
ATOM   2849  HB2 PRO   190      33.626  58.434  31.946  1.00  0.00           H
ATOM   2850  HB3 PRO   190      35.335  58.285  31.448  1.00  0.00           H
ATOM   2851  CA  PRO   190      34.310  56.445  32.054  1.00  0.00           C
ATOM   2852  HA  PRO   190      35.172  56.303  32.705  1.00  0.00           H
ATOM   2853  C   PRO   190      33.029  56.230  32.884  1.00  0.00           C
ATOM   2854  O   PRO   190      32.170  55.483  32.487  1.00  0.00           O
ATOM   2855  N   ASN   191      32.855  56.815  34.065  1.00  0.00           N
ATOM   2856  H   ASN   191      33.620  57.352  34.449  1.00  0.00           H
ATOM   2857  CA  ASN   191      31.605  56.692  34.931  1.00  0.00           C
ATOM   2858  HA  ASN   191      31.822  57.206  35.867  1.00  0.00           H
ATOM   2859  CB  ASN   191      30.388  57.304  34.295  1.00  0.00           C
ATOM   2860  HB2 ASN   191      29.833  56.571  33.711  1.00  0.00           H
ATOM   2861  HB3 ASN   191      29.643  57.488  35.069  1.00  0.00           H
ATOM   2862  CG  ASN   191      30.643  58.521  33.483  1.00  0.00           C
ATOM   2863  OD1 ASN   191      30.893  59.628  33.999  1.00  0.00           O
ATOM   2864  ND2 ASN   191      30.593  58.391  32.196  1.00  0.00           N
ATOM   2865 HD21 ASN   191      30.840  59.192  31.633  1.00  0.00           H
ATOM   2866 HD22 ASN   191      30.402  57.546  31.676  1.00  0.00           H
ATOM   2867  C   ASN   191      31.270  55.274  35.509  1.00  0.00           C
ATOM   2868  O   ASN   191      30.287  55.169  36.206  1.00  0.00           O
ATOM   2869  N   TYR   192      32.076  54.258  35.211  1.00  0.00           N
ATOM   2870  H   TYR   192      32.764  54.423  34.490  1.00  0.00           H
ATOM   2871  CA  TYR   192      31.914  52.910  35.694  1.00  0.00           C
ATOM   2872  HA  TYR   192      31.044  52.797  36.343  1.00  0.00           H
ATOM   2873  CB  TYR   192      31.608  51.971  34.562  1.00  0.00           C
ATOM   2874  HB2 TYR   192      32.391  52.148  33.825  1.00  0.00           H
ATOM   2875  HB3 TYR   192      31.797  50.961  34.926  1.00  0.00           H
ATOM   2876  CG  TYR   192      30.249  51.968  33.851  1.00  0.00           C
ATOM   2877  CD1 TYR   192      30.080  51.257  32.642  1.00  0.00           C
ATOM   2878  HD1 TYR   192      30.907  50.661  32.285  1.00  0.00           H
ATOM   2879  CE1 TYR   192      28.863  51.191  31.959  1.00  0.00           C
ATOM   2880  HE1 TYR   192      28.751  50.542  31.102  1.00  0.00           H
ATOM   2881  CZ  TYR   192      27.773  51.888  32.495  1.00  0.00           C
ATOM   2882  OH  TYR   192      26.611  52.013  31.789  1.00  0.00           O
ATOM   2883  HH  TYR   192      26.458  51.402  31.065  1.00  0.00           H
ATOM   2884  CE2 TYR   192      27.895  52.614  33.717  1.00  0.00           C
ATOM   2885  HE2 TYR   192      27.051  53.057  34.223  1.00  0.00           H
ATOM   2886  CD2 TYR   192      29.108  52.573  34.420  1.00  0.00           C
ATOM   2887  HD2 TYR   192      29.292  53.116  35.335  1.00  0.00           H
ATOM   2888  C   TYR   192      33.186  52.471  36.362  1.00  0.00           C
ATOM   2889  O   TYR   192      34.260  52.910  35.979  1.00  0.00           O
ATOM   2890  N   HIE   193      33.089  51.433  37.265  1.00  0.00           N
ATOM   2891  H   HIE   193      32.176  51.311  37.680  1.00  0.00           H
ATOM   2892  CA  HIE   193      34.211  50.709  37.791  1.00  0.00           C
ATOM   2893  HA  HIE   193      35.150  51.018  37.331  1.00  0.00           H
ATOM   2894  CB  HIE   193      34.253  50.811  39.320  1.00  0.00           C
ATOM   2895  HB2 HIE   193      33.947  51.818  39.603  1.00  0.00           H
ATOM   2896  HB3 HIE   193      33.585  50.088  39.789  1.00  0.00           H
ATOM   2897  CG  HIE   193      35.667  50.630  39.835  1.00  0.00           C
ATOM   2898  ND1 HIE   193      36.346  49.435  39.746  1.00  0.00           N
ATOM   2899  CE1 HIE   193      37.623  49.722  39.930  1.00  0.00           C
ATOM   2900  HE1 HIE   193      38.339  48.918  40.014  1.00  0.00           H
ATOM   2901  NE2 HIE   193      37.840  51.005  40.085  1.00  0.00           N
ATOM   2902  HE2 HIE   193      38.734  51.455  40.228  1.00  0.00           H
ATOM   2903  CD2 HIE   193      36.609  51.627  40.050  1.00  0.00           C
ATOM   2904  HD2 HIE   193      36.462  52.692  40.149  1.00  0.00           H
ATOM   2905  C   HIE   193      34.142  49.291  37.281  1.00  0.00           C
ATOM   2906  O   HIE   193      33.092  48.705  37.183  1.00  0.00           O
ATOM   2907  N   TYR   194      35.318  48.656  36.972  1.00  0.00           N
ATOM   2908  H   TYR   194      36.124  49.248  37.117  1.00  0.00           H
ATOM   2909  CA  TYR   194      35.638  47.229  36.859  1.00  0.00           C
ATOM   2910  HA  TYR   194      34.756  46.662  37.157  1.00  0.00           H
ATOM   2911  CB  TYR   194      35.885  46.906  35.382  1.00  0.00           C
ATOM   2912  HB2 TYR   194      36.799  47.395  35.046  1.00  0.00           H
ATOM   2913  HB3 TYR   194      36.120  45.842  35.411  1.00  0.00           H
ATOM   2914  CG  TYR   194      34.665  47.120  34.437  1.00  0.00           C
ATOM   2915  CD1 TYR   194      34.314  48.402  33.880  1.00  0.00           C
ATOM   2916  HD1 TYR   194      34.930  49.256  34.124  1.00  0.00           H
ATOM   2917  CE1 TYR   194      33.209  48.516  33.007  1.00  0.00           C
ATOM   2918  HE1 TYR   194      32.994  49.486  32.584  1.00  0.00           H
ATOM   2919  CZ  TYR   194      32.367  47.452  32.779  1.00  0.00           C
ATOM   2920  OH  TYR   194      31.205  47.636  32.099  1.00  0.00           O
ATOM   2921  HH  TYR   194      30.780  46.780  32.009  1.00  0.00           H
ATOM   2922  CE2 TYR   194      32.676  46.157  33.316  1.00  0.00           C
ATOM   2923  HE2 TYR   194      32.016  45.354  33.025  1.00  0.00           H
ATOM   2924  CD2 TYR   194      33.802  45.996  34.145  1.00  0.00           C
ATOM   2925  HD2 TYR   194      34.081  45.062  34.610  1.00  0.00           H
ATOM   2926  C   TYR   194      36.914  46.757  37.695  1.00  0.00           C
ATOM   2927  O   TYR   194      37.946  47.443  37.659  1.00  0.00           O
ATOM   2928  N   GLU   195      36.843  45.519  38.201  1.00  0.00           N
ATOM   2929  H   GLU   195      36.094  44.869  38.014  1.00  0.00           H
ATOM   2930  CA  GLU   195      37.734  45.094  39.300  1.00  0.00           C
ATOM   2931  HA  GLU   195      38.775  45.250  39.017  1.00  0.00           H
ATOM   2932  CB  GLU   195      37.647  46.026  40.503  1.00  0.00           C
ATOM   2933  HB2 GLU   195      37.946  47.047  40.266  1.00  0.00           H
ATOM   2934  HB3 GLU   195      36.619  45.969  40.860  1.00  0.00           H
ATOM   2935  CG  GLU   195      38.360  45.629  41.804  1.00  0.00           C
ATOM   2936  HG2 GLU   195      37.782  46.241  42.496  1.00  0.00           H
ATOM   2937  HG3 GLU   195      38.263  44.573  42.053  1.00  0.00           H
ATOM   2938  CD  GLU   195      39.830  46.014  41.730  1.00  0.00           C
ATOM   2939  OE1 GLU   195      40.678  45.265  41.230  1.00  0.00           O
ATOM   2940  OE2 GLU   195      40.133  47.138  42.105  1.00  0.00           O
ATOM   2941  C   GLU   195      37.449  43.683  39.634  1.00  0.00           C
ATOM   2942  O   GLU   195      36.264  43.312  39.774  1.00  0.00           O
ATOM   2943  N   GLU   196      38.481  42.872  39.750  1.00  0.00           N
ATOM   2944  H   GLU   196      39.400  43.292  39.766  1.00  0.00           H
ATOM   2945  CA  GLU   196      38.455  41.396  40.117  1.00  0.00           C
ATOM   2946  HA  GLU   196      39.384  40.940  39.777  1.00  0.00           H
ATOM   2947  CB  GLU   196      38.467  41.288  41.636  1.00  0.00           C
ATOM   2948  HB2 GLU   196      37.628  41.897  41.970  1.00  0.00           H
ATOM   2949  HB3 GLU   196      38.389  40.231  41.890  1.00  0.00           H
ATOM   2950  CG  GLU   196      39.798  41.798  42.191  1.00  0.00           C
ATOM   2951  HG2 GLU   196      40.498  41.042  41.837  1.00  0.00           H
ATOM   2952  HG3 GLU   196      39.878  42.789  41.745  1.00  0.00           H
ATOM   2953  CD  GLU   196      39.791  41.780  43.756  1.00  0.00           C
ATOM   2954  OE1 GLU   196      38.708  42.127  44.355  1.00  0.00           O
ATOM   2955  OE2 GLU   196      40.840  41.602  44.339  1.00  0.00           O
ATOM   2956  C   GLU   196      37.329  40.730  39.385  1.00  0.00           C
ATOM   2957  O   GLU   196      36.481  40.041  40.053  1.00  0.00           O
ATOM   2958  N   CYX   197      37.303  40.873  38.098  1.00  0.00           N
ATOM   2959  H   CYX   197      38.149  41.236  37.681  1.00  0.00           H
ATOM   2960  CA  CYX   197      36.189  40.232  37.276  1.00  0.00           C
ATOM   2961  HA  CYX   197      35.232  40.507  37.719  1.00  0.00           H
ATOM   2962  CB  CYX   197      36.132  41.048  35.875  1.00  0.00           C
ATOM   2963  HB2 CYX   197      37.082  40.884  35.366  1.00  0.00           H
ATOM   2964  HB3 CYX   197      35.290  40.624  35.329  1.00  0.00           H
ATOM   2965  SG  CYX   197      35.794  42.823  35.968  1.00  0.00           S
ATOM   2966  C   CYX   197      36.285  38.687  37.077  1.00  0.00           C
ATOM   2967  O   CYX   197      37.173  38.079  36.427  1.00  0.00           O
ATOM   2968  N   SER   198      35.330  38.054  37.728  1.00  0.00           N
ATOM   2969  H   SER   198      34.657  38.670  38.161  1.00  0.00           H
ATOM   2970  CA  SER   198      34.918  36.651  37.538  1.00  0.00           C
ATOM   2971  HA  SER   198      35.721  35.931  37.699  1.00  0.00           H
ATOM   2972  CB  SER   198      33.793  36.326  38.498  1.00  0.00           C
ATOM   2973  HB2 SER   198      33.128  37.185  38.586  1.00  0.00           H
ATOM   2974  HB3 SER   198      33.177  35.475  38.210  1.00  0.00           H
ATOM   2975  OG  SER   198      34.303  36.205  39.836  1.00  0.00           O
ATOM   2976  HG  SER   198      33.657  36.677  40.367  1.00  0.00           H
ATOM   2977  C   SER   198      34.355  36.528  36.150  1.00  0.00           C
ATOM   2978  O   SER   198      33.320  37.044  35.875  1.00  0.00           O
ATOM   2979  N   CYX   199      35.069  35.799  35.248  1.00  0.00           N
ATOM   2980  H   CYX   199      35.853  35.260  35.587  1.00  0.00           H
ATOM   2981  CA  CYX   199      34.627  35.421  33.917  1.00  0.00           C
ATOM   2982  HA  CYX   199      33.693  35.906  33.632  1.00  0.00           H
ATOM   2983  CB  CYX   199      35.743  35.809  33.004  1.00  0.00           C
ATOM   2984  HB2 CYX   199      36.515  35.087  33.271  1.00  0.00           H
ATOM   2985  HB3 CYX   199      35.407  35.558  31.998  1.00  0.00           H
ATOM   2986  SG  CYX   199      36.371  37.542  33.035  1.00  0.00           S
ATOM   2987  C   CYX   199      34.294  33.945  33.849  1.00  0.00           C
ATOM   2988  O   CYX   199      34.806  33.142  34.650  1.00  0.00           O
ATOM   2989  N   TYR   200      33.448  33.638  32.820  1.00  0.00           N
ATOM   2990  H   TYR   200      33.216  34.419  32.222  1.00  0.00           H
ATOM   2991  CA  TYR   200      33.087  32.317  32.305  1.00  0.00           C
ATOM   2992  HA  TYR   200      33.965  31.737  32.588  1.00  0.00           H
ATOM   2993  CB  TYR   200      31.832  31.740  32.912  1.00  0.00           C
ATOM   2994  HB2 TYR   200      31.543  30.743  32.579  1.00  0.00           H
ATOM   2995  HB3 TYR   200      32.086  31.623  33.967  1.00  0.00           H
ATOM   2996  CG  TYR   200      30.554  32.532  32.896  1.00  0.00           C
ATOM   2997  CD1 TYR   200      30.324  33.639  33.727  1.00  0.00           C
ATOM   2998  HD1 TYR   200      30.979  33.837  34.562  1.00  0.00           H
ATOM   2999  CE1 TYR   200      29.162  34.373  33.516  1.00  0.00           C
ATOM   3000  HE1 TYR   200      28.857  35.234  34.090  1.00  0.00           H
ATOM   3001  CZ  TYR   200      28.285  33.995  32.535  1.00  0.00           C
ATOM   3002  OH  TYR   200      27.176  34.769  32.368  1.00  0.00           O
ATOM   3003  HH  TYR   200      26.976  34.856  31.433  1.00  0.00           H
ATOM   3004  CE2 TYR   200      28.560  32.966  31.643  1.00  0.00           C
ATOM   3005  HE2 TYR   200      27.912  32.635  30.845  1.00  0.00           H
ATOM   3006  CD2 TYR   200      29.708  32.193  31.786  1.00  0.00           C
ATOM   3007  HD2 TYR   200      30.128  31.503  31.069  1.00  0.00           H
ATOM   3008  C   TYR   200      33.027  32.415  30.737  1.00  0.00           C
ATOM   3009  O   TYR   200      32.392  33.300  30.248  1.00  0.00           O
ATOM   3010  N   PRO   201      33.567  31.444  29.952  1.00  0.00           N
ATOM   3011  CD  PRO   201      34.489  30.474  30.438  1.00  0.00           C
ATOM   3012  HD2 PRO   201      34.168  29.932  31.328  1.00  0.00           H
ATOM   3013  HD3 PRO   201      35.410  30.980  30.728  1.00  0.00           H
ATOM   3014  CG  PRO   201      34.830  29.511  29.249  1.00  0.00           C
ATOM   3015  HG2 PRO   201      34.387  28.516  29.318  1.00  0.00           H
ATOM   3016  HG3 PRO   201      35.884  29.244  29.334  1.00  0.00           H
ATOM   3017  CB  PRO   201      34.455  30.341  28.012  1.00  0.00           C
ATOM   3018  HB2 PRO   201      34.279  29.800  27.082  1.00  0.00           H
ATOM   3019  HB3 PRO   201      35.317  30.991  27.866  1.00  0.00           H
ATOM   3020  CA  PRO   201      33.269  31.210  28.477  1.00  0.00           C
ATOM   3021  HA  PRO   201      33.265  32.188  27.995  1.00  0.00           H
ATOM   3022  C   PRO   201      31.860  30.546  28.222  1.00  0.00           C
ATOM   3023  O   PRO   201      31.364  29.907  29.084  1.00  0.00           O
ATOM   3024  N   ASN   202      31.263  30.920  27.070  1.00  0.00           N
ATOM   3025  H   ASN   202      31.738  31.541  26.430  1.00  0.00           H
ATOM   3026  CA  ASN   202      29.947  30.473  26.697  1.00  0.00           C
ATOM   3027  HA  ASN   202      29.878  29.412  26.941  1.00  0.00           H
ATOM   3028  CB  ASN   202      28.910  31.197  27.629  1.00  0.00           C
ATOM   3029  HB2 ASN   202      28.955  30.921  28.682  1.00  0.00           H
ATOM   3030  HB3 ASN   202      29.089  32.271  27.677  1.00  0.00           H
ATOM   3031  CG  ASN   202      27.505  31.151  26.976  1.00  0.00           C
ATOM   3032  OD1 ASN   202      27.013  30.064  26.662  1.00  0.00           O
ATOM   3033  ND2 ASN   202      26.998  32.293  26.517  1.00  0.00           N
ATOM   3034 HD21 ASN   202      26.077  32.286  26.103  1.00  0.00           H
ATOM   3035 HD22 ASN   202      27.453  33.173  26.714  1.00  0.00           H
ATOM   3036  C   ASN   202      29.643  30.797  25.221  1.00  0.00           C
ATOM   3037  O   ASN   202      29.715  31.935  24.768  1.00  0.00           O
ATOM   3038  N   ALA   203      29.320  29.725  24.447  1.00  0.00           N
ATOM   3039  H   ALA   203      29.302  28.802  24.857  1.00  0.00           H
ATOM   3040  CA  ALA   203      28.836  29.846  23.085  1.00  0.00           C
ATOM   3041  HA  ALA   203      28.823  28.788  22.822  1.00  0.00           H
ATOM   3042  CB  ALA   203      27.350  30.244  23.106  1.00  0.00           C
ATOM   3043  HB1 ALA   203      27.265  31.331  23.101  1.00  0.00           H
ATOM   3044  HB2 ALA   203      26.889  30.011  22.145  1.00  0.00           H
ATOM   3045  HB3 ALA   203      26.789  29.800  23.928  1.00  0.00           H
ATOM   3046  C   ALA   203      29.790  30.561  22.061  1.00  0.00           C
ATOM   3047  O   ALA   203      29.321  31.207  21.081  1.00  0.00           O
ATOM   3048  N   GLY   204      31.066  30.367  22.261  1.00  0.00           N
ATOM   3049  H   GLY   204      31.301  29.627  22.907  1.00  0.00           H
ATOM   3050  CA  GLY   204      32.198  30.954  21.533  1.00  0.00           C
ATOM   3051  HA2 GLY   204      33.045  30.271  21.468  1.00  0.00           H
ATOM   3052  HA3 GLY   204      31.954  31.116  20.484  1.00  0.00           H
ATOM   3053  C   GLY   204      32.680  32.308  21.887  1.00  0.00           C
ATOM   3054  O   GLY   204      33.625  32.878  21.317  1.00  0.00           O
ATOM   3055  N   GLU   205      32.191  32.787  23.038  1.00  0.00           N
ATOM   3056  H   GLU   205      31.511  32.202  23.503  1.00  0.00           H
ATOM   3057  CA  GLU   205      32.437  34.133  23.653  1.00  0.00           C
ATOM   3058  HA  GLU   205      33.476  34.403  23.464  1.00  0.00           H
ATOM   3059  CB  GLU   205      31.474  35.161  22.961  1.00  0.00           C
ATOM   3060  HB2 GLU   205      30.468  34.820  23.205  1.00  0.00           H
ATOM   3061  HB3 GLU   205      31.415  36.123  23.470  1.00  0.00           H
ATOM   3062  CG  GLU   205      31.599  35.476  21.495  1.00  0.00           C
ATOM   3063  HG2 GLU   205      31.125  36.451  21.395  1.00  0.00           H
ATOM   3064  HG3 GLU   205      32.604  35.674  21.123  1.00  0.00           H
ATOM   3065  CD  GLU   205      30.796  34.476  20.596  1.00  0.00           C
ATOM   3066  OE1 GLU   205      29.651  34.149  20.993  1.00  0.00           O
ATOM   3067  OE2 GLU   205      31.226  34.140  19.484  1.00  0.00           O
ATOM   3068  C   GLU   205      32.412  34.173  25.175  1.00  0.00           C
ATOM   3069  O   GLU   205      31.975  33.194  25.760  1.00  0.00           O
ATOM   3070  N   ILE   206      32.977  35.234  25.794  1.00  0.00           N
ATOM   3071  H   ILE   206      33.202  36.085  25.298  1.00  0.00           H
ATOM   3072  CA  ILE   206      33.280  35.314  27.207  1.00  0.00           C
ATOM   3073  HA  ILE   206      32.963  34.420  27.745  1.00  0.00           H
ATOM   3074  CB  ILE   206      34.788  35.578  27.399  1.00  0.00           C
ATOM   3075  HB  ILE   206      35.096  36.406  26.759  1.00  0.00           H
ATOM   3076  CG2 ILE   206      35.023  35.719  28.907  1.00  0.00           C
ATOM   3077 HG21 ILE   206      34.857  36.756  29.199  1.00  0.00           H
ATOM   3078 HG22 ILE   206      34.431  35.070  29.553  1.00  0.00           H
ATOM   3079 HG23 ILE   206      36.096  35.705  29.091  1.00  0.00           H
ATOM   3080  CG1 ILE   206      35.648  34.385  26.940  1.00  0.00           C
ATOM   3081 HG12 ILE   206      36.644  34.656  27.288  1.00  0.00           H
ATOM   3082 HG13 ILE   206      35.275  33.489  27.435  1.00  0.00           H
ATOM   3083  CD1 ILE   206      35.917  34.036  25.461  1.00  0.00           C
ATOM   3084 HD11 ILE   206      36.094  34.993  24.969  1.00  0.00           H
ATOM   3085 HD12 ILE   206      36.735  33.326  25.334  1.00  0.00           H
ATOM   3086 HD13 ILE   206      35.058  33.550  25.000  1.00  0.00           H
ATOM   3087  C   ILE   206      32.517  36.480  27.878  1.00  0.00           C
ATOM   3088  O   ILE   206      32.631  37.666  27.460  1.00  0.00           O
ATOM   3089  N   THR   207      31.673  36.116  28.817  1.00  0.00           N
ATOM   3090  H   THR   207      31.743  35.121  28.980  1.00  0.00           H
ATOM   3091  CA  THR   207      31.053  36.975  29.799  1.00  0.00           C
ATOM   3092  HA  THR   207      30.944  37.987  29.407  1.00  0.00           H
ATOM   3093  CB  THR   207      29.552  36.521  30.144  1.00  0.00           C
ATOM   3094  HB  THR   207      29.518  35.472  30.435  1.00  0.00           H
ATOM   3095  CG2 THR   207      28.959  37.377  31.262  1.00  0.00           C
ATOM   3096 HG21 THR   207      29.287  37.157  32.278  1.00  0.00           H
ATOM   3097 HG22 THR   207      29.021  38.447  31.070  1.00  0.00           H
ATOM   3098 HG23 THR   207      27.891  37.165  31.328  1.00  0.00           H
ATOM   3099  OG1 THR   207      28.726  36.712  29.023  1.00  0.00           O
ATOM   3100  HG1 THR   207      29.033  36.143  28.314  1.00  0.00           H
ATOM   3101  C   THR   207      31.967  37.087  31.092  1.00  0.00           C
ATOM   3102  O   THR   207      32.583  36.078  31.454  1.00  0.00           O
ATOM   3103  N   CYX   208      31.917  38.167  31.837  1.00  0.00           N
ATOM   3104  H   CYX   208      31.485  38.972  31.408  1.00  0.00           H
ATOM   3105  CA  CYX   208      32.395  38.408  33.129  1.00  0.00           C
ATOM   3106  HA  CYX   208      32.598  37.540  33.757  1.00  0.00           H
ATOM   3107  CB  CYX   208      33.747  39.164  32.959  1.00  0.00           C
ATOM   3108  HB2 CYX   208      33.556  40.167  32.575  1.00  0.00           H
ATOM   3109  HB3 CYX   208      34.218  39.326  33.929  1.00  0.00           H
ATOM   3110  SG  CYX   208      35.081  38.561  31.835  1.00  0.00           S
ATOM   3111  C   CYX   208      31.461  39.310  33.968  1.00  0.00           C
ATOM   3112  O   CYX   208      30.755  40.127  33.365  1.00  0.00           O
ATOM   3113  N   VAL   209      31.529  39.210  35.318  1.00  0.00           N
ATOM   3114  H   VAL   209      32.230  38.594  35.703  1.00  0.00           H
ATOM   3115  CA  VAL   209      30.936  40.099  36.241  1.00  0.00           C
ATOM   3116  HA  VAL   209      30.562  41.014  35.780  1.00  0.00           H
ATOM   3117  CB  VAL   209      29.545  39.464  36.779  1.00  0.00           C
ATOM   3118  HB  VAL   209      29.746  38.501  37.246  1.00  0.00           H
ATOM   3119  CG1 VAL   209      28.931  40.354  37.836  1.00  0.00           C
ATOM   3120 HG11 VAL   209      29.643  40.556  38.635  1.00  0.00           H
ATOM   3121 HG12 VAL   209      28.613  41.260  37.322  1.00  0.00           H
ATOM   3122 HG13 VAL   209      28.114  39.760  38.247  1.00  0.00           H
ATOM   3123  CG2 VAL   209      28.526  39.341  35.640  1.00  0.00           C
ATOM   3124 HG21 VAL   209      28.428  40.311  35.151  1.00  0.00           H
ATOM   3125 HG22 VAL   209      28.844  38.588  34.919  1.00  0.00           H
ATOM   3126 HG23 VAL   209      27.639  39.006  36.177  1.00  0.00           H
ATOM   3127  C   VAL   209      31.815  40.329  37.485  1.00  0.00           C
ATOM   3128  O   VAL   209      32.551  39.442  37.933  1.00  0.00           O
ATOM   3129  N   CYX   210      31.920  41.534  37.975  1.00  0.00           N
ATOM   3130  H   CYX   210      31.309  42.229  37.572  1.00  0.00           H
ATOM   3131  CA  CYX   210      32.940  42.193  38.778  1.00  0.00           C
ATOM   3132  HA  CYX   210      33.797  41.520  38.745  1.00  0.00           H
ATOM   3133  CB  CYX   210      33.465  43.352  37.880  1.00  0.00           C
ATOM   3134  HB2 CYX   210      32.656  44.078  37.801  1.00  0.00           H
ATOM   3135  HB3 CYX   210      34.344  43.770  38.370  1.00  0.00           H
ATOM   3136  SG  CYX   210      33.775  42.883  36.122  1.00  0.00           S
ATOM   3137  C   CYX   210      32.647  42.426  40.260  1.00  0.00           C
ATOM   3138  O   CYX   210      31.565  42.077  40.705  1.00  0.00           O
ATOM   3139  N   ARG   211      33.650  43.087  40.939  1.00  0.00           N
ATOM   3140  H   ARG   211      34.541  43.323  40.523  1.00  0.00           H
ATOM   3141  CA  ARG   211      33.460  43.720  42.237  1.00  0.00           C
ATOM   3142  HA  ARG   211      32.942  43.032  42.905  1.00  0.00           H
ATOM   3143  CB  ARG   211      34.917  43.823  42.667  1.00  0.00           C
ATOM   3144  HB2 ARG   211      35.339  42.839  42.873  1.00  0.00           H
ATOM   3145  HB3 ARG   211      35.574  44.356  41.980  1.00  0.00           H
ATOM   3146  CG  ARG   211      35.131  44.525  44.036  1.00  0.00           C
ATOM   3147  HG2 ARG   211      35.101  45.602  43.866  1.00  0.00           H
ATOM   3148  HG3 ARG   211      34.388  44.189  44.758  1.00  0.00           H
ATOM   3149  CD  ARG   211      36.530  44.092  44.636  1.00  0.00           C
ATOM   3150  HD2 ARG   211      36.463  43.091  45.065  1.00  0.00           H
ATOM   3151  HD3 ARG   211      37.237  44.116  43.807  1.00  0.00           H
ATOM   3152  NE  ARG   211      36.853  45.106  45.680  1.00  0.00           N
ATOM   3153  HE  ARG   211      36.187  45.840  45.869  1.00  0.00           H
ATOM   3154  CZ  ARG   211      37.850  44.965  46.507  1.00  0.00           C
ATOM   3155  NH1 ARG   211      37.797  45.593  47.605  1.00  0.00           N
ATOM   3156 HH11 ARG   211      37.061  46.273  47.734  1.00  0.00           H
ATOM   3157 HH12 ARG   211      38.365  45.419  48.422  1.00  0.00           H
ATOM   3158  NH2 ARG   211      38.809  44.161  46.318  1.00  0.00           N
ATOM   3159 HH21 ARG   211      38.793  43.595  45.481  1.00  0.00           H
ATOM   3160 HH22 ARG   211      39.542  44.108  47.011  1.00  0.00           H
ATOM   3161  C   ARG   211      32.768  45.049  42.081  1.00  0.00           C
ATOM   3162  O   ARG   211      32.633  45.545  40.955  1.00  0.00           O
ATOM   3163  N   ASP   212      32.105  45.560  43.109  1.00  0.00           N
ATOM   3164  H   ASP   212      32.070  45.064  43.988  1.00  0.00           H
ATOM   3165  CA  ASP   212      31.126  46.624  42.960  1.00  0.00           C
ATOM   3166  HA  ASP   212      31.114  47.172  42.018  1.00  0.00           H
ATOM   3167  CB  ASP   212      29.705  46.036  43.308  1.00  0.00           C
ATOM   3168  HB2 ASP   212      28.916  46.772  43.154  1.00  0.00           H
ATOM   3169  HB3 ASP   212      29.653  45.114  42.730  1.00  0.00           H
ATOM   3170  CG  ASP   212      29.618  45.494  44.722  1.00  0.00           C
ATOM   3171  OD1 ASP   212      28.935  46.126  45.573  1.00  0.00           O
ATOM   3172  OD2 ASP   212      30.355  44.596  45.021  1.00  0.00           O
ATOM   3173  C   ASP   212      31.615  47.755  43.935  1.00  0.00           C
ATOM   3174  O   ASP   212      30.951  48.040  44.905  1.00  0.00           O
ATOM   3175  N   ASN   213      32.774  48.318  43.649  1.00  0.00           N
ATOM   3176  H   ASN   213      33.157  48.126  42.734  1.00  0.00           H
ATOM   3177  CA  ASN   213      33.338  49.509  44.312  1.00  0.00           C
ATOM   3178  HA  ASN   213      33.010  49.392  45.346  1.00  0.00           H
ATOM   3179  CB  ASN   213      34.884  49.523  44.167  1.00  0.00           C
ATOM   3180  HB2 ASN   213      35.038  49.726  43.108  1.00  0.00           H
ATOM   3181  HB3 ASN   213      35.297  50.316  44.792  1.00  0.00           H
ATOM   3182  CG  ASN   213      35.475  48.229  44.583  1.00  0.00           C
ATOM   3183  OD1 ASN   213      35.115  47.494  45.500  1.00  0.00           O
ATOM   3184  ND2 ASN   213      36.639  47.925  43.994  1.00  0.00           N
ATOM   3185 HD21 ASN   213      37.092  47.034  44.151  1.00  0.00           H
ATOM   3186 HD22 ASN   213      37.073  48.679  43.482  1.00  0.00           H
ATOM   3187  C   ASN   213      32.679  50.831  43.727  1.00  0.00           C
ATOM   3188  O   ASN   213      31.841  50.738  42.814  1.00  0.00           O
ATOM   3189  N   TRP   214      33.182  51.984  44.247  1.00  0.00           N
ATOM   3190  H   TRP   214      33.799  51.963  45.047  1.00  0.00           H
ATOM   3191  CA  TRP   214      32.832  53.383  43.842  1.00  0.00           C
ATOM   3192  HA  TRP   214      33.326  54.100  44.498  1.00  0.00           H
ATOM   3193  CB  TRP   214      33.453  53.693  42.493  1.00  0.00           C
ATOM   3194  HB2 TRP   214      34.499  53.406  42.593  1.00  0.00           H
ATOM   3195  HB3 TRP   214      33.083  52.955  41.781  1.00  0.00           H
ATOM   3196  CG  TRP   214      33.391  55.100  41.892  1.00  0.00           C
ATOM   3197  CD1 TRP   214      33.169  56.198  42.613  1.00  0.00           C
ATOM   3198  HD1 TRP   214      32.960  56.182  43.672  1.00  0.00           H
ATOM   3199  NE1 TRP   214      33.113  57.233  41.767  1.00  0.00           N
ATOM   3200  HE1 TRP   214      32.921  58.194  42.012  1.00  0.00           H
ATOM   3201  CE2 TRP   214      33.407  56.897  40.501  1.00  0.00           C
ATOM   3202  CZ2 TRP   214      33.690  57.655  39.332  1.00  0.00           C
ATOM   3203  HZ2 TRP   214      33.416  58.699  39.374  1.00  0.00           H
ATOM   3204  CH2 TRP   214      33.978  57.029  38.094  1.00  0.00           C
ATOM   3205  HH2 TRP   214      33.994  57.589  37.171  1.00  0.00           H
ATOM   3206  CZ3 TRP   214      34.318  55.692  38.072  1.00  0.00           C
ATOM   3207  HZ3 TRP   214      34.629  55.199  37.162  1.00  0.00           H
ATOM   3208  CE3 TRP   214      34.299  54.981  39.336  1.00  0.00           C
ATOM   3209  HE3 TRP   214      34.622  53.952  39.275  1.00  0.00           H
ATOM   3210  CD2 TRP   214      33.707  55.534  40.526  1.00  0.00           C
ATOM   3211  C   TRP   214      31.345  53.716  43.976  1.00  0.00           C
ATOM   3212  O   TRP   214      30.937  54.575  44.706  1.00  0.00           O
ATOM   3213  N   HID   215      30.555  53.093  43.182  1.00  0.00           N
ATOM   3214  H   HID   215      30.990  52.409  42.579  1.00  0.00           H
ATOM   3215  CA  HID   215      29.153  53.429  42.877  1.00  0.00           C
ATOM   3216  HA  HID   215      28.703  53.966  43.713  1.00  0.00           H
ATOM   3217  CB  HID   215      29.146  54.435  41.702  1.00  0.00           C
ATOM   3218  HB2 HID   215      28.143  54.762  41.426  1.00  0.00           H
ATOM   3219  HB3 HID   215      29.703  55.291  42.085  1.00  0.00           H
ATOM   3220  CG  HID   215      29.937  54.003  40.452  1.00  0.00           C
ATOM   3221  ND1 HID   215      30.445  54.865  39.573  1.00  0.00           N
ATOM   3222  HD1 HID   215      30.207  55.847  39.542  1.00  0.00           H
ATOM   3223  CE1 HID   215      31.297  54.245  38.786  1.00  0.00           C
ATOM   3224  HE1 HID   215      32.054  54.695  38.162  1.00  0.00           H
ATOM   3225  NE2 HID   215      31.278  52.978  39.127  1.00  0.00           N
ATOM   3226  CD2 HID   215      30.442  52.784  40.167  1.00  0.00           C
ATOM   3227  HD2 HID   215      30.127  51.832  40.570  1.00  0.00           H
ATOM   3228  C   HID   215      28.351  52.117  42.603  1.00  0.00           C
ATOM   3229  O   HID   215      27.219  52.334  42.273  1.00  0.00           O
ATOM   3230  N   GLY   216      28.861  50.952  42.691  1.00  0.00           N
ATOM   3231  H   GLY   216      29.820  50.840  42.989  1.00  0.00           H
ATOM   3232  CA  GLY   216      28.160  49.695  42.448  1.00  0.00           C
ATOM   3233  HA2 GLY   216      27.529  49.743  41.561  1.00  0.00           H
ATOM   3234  HA3 GLY   216      28.930  48.942  42.279  1.00  0.00           H
ATOM   3235  C   GLY   216      27.330  49.195  43.686  1.00  0.00           C
ATOM   3236  O   GLY   216      27.867  49.198  44.799  1.00  0.00           O
ATOM   3237  N   SER   217      26.230  48.489  43.481  1.00  0.00           N
ATOM   3238  H   SER   217      26.112  48.396  42.482  1.00  0.00           H
ATOM   3239  CA  SER   217      25.664  47.372  44.355  1.00  0.00           C
ATOM   3240  HA  SER   217      26.429  46.888  44.961  1.00  0.00           H
ATOM   3241  CB  SER   217      24.628  47.956  45.269  1.00  0.00           C
ATOM   3242  HB2 SER   217      24.171  47.150  45.843  1.00  0.00           H
ATOM   3243  HB3 SER   217      24.946  48.721  45.977  1.00  0.00           H
ATOM   3244  OG  SER   217      23.648  48.608  44.473  1.00  0.00           O
ATOM   3245  HG  SER   217      23.952  49.466  44.167  1.00  0.00           H
ATOM   3246  C   SER   217      25.027  46.233  43.550  1.00  0.00           C
ATOM   3247  O   SER   217      25.343  45.082  43.847  1.00  0.00           O
ATOM   3248  N   ASN   218      24.265  46.568  42.514  1.00  0.00           N
ATOM   3249  H   ASN   218      23.883  47.503  42.536  1.00  0.00           H
ATOM   3250  CA  ASN   218      24.227  45.747  41.261  1.00  0.00           C
ATOM   3251  HA  ASN   218      23.940  44.731  41.531  1.00  0.00           H
ATOM   3252  CB  ASN   218      23.225  46.337  40.253  1.00  0.00           C
ATOM   3253  HB2 ASN   218      23.284  45.643  39.415  1.00  0.00           H
ATOM   3254  HB3 ASN   218      22.187  46.328  40.582  1.00  0.00           H
ATOM   3255  CG  ASN   218      23.505  47.777  39.881  1.00  0.00           C
ATOM   3256  OD1 ASN   218      23.915  48.614  40.660  1.00  0.00           O
ATOM   3257  ND2 ASN   218      23.065  48.072  38.716  1.00  0.00           N
ATOM   3258 HD21 ASN   218      23.072  49.037  38.421  1.00  0.00           H
ATOM   3259 HD22 ASN   218      22.345  47.509  38.289  1.00  0.00           H
ATOM   3260  C   ASN   218      25.691  45.751  40.793  1.00  0.00           C
ATOM   3261  O   ASN   218      26.430  46.701  40.952  1.00  0.00           O
ATOM   3262  N   ARG   219      26.066  44.668  40.114  1.00  0.00           N
ATOM   3263  H   ARG   219      25.407  43.927  39.921  1.00  0.00           H
ATOM   3264  CA  ARG   219      27.480  44.452  39.723  1.00  0.00           C
ATOM   3265  HA  ARG   219      28.066  45.088  40.386  1.00  0.00           H
ATOM   3266  CB  ARG   219      28.039  43.057  39.940  1.00  0.00           C
ATOM   3267  HB2 ARG   219      27.429  42.427  39.293  1.00  0.00           H
ATOM   3268  HB3 ARG   219      29.091  43.064  39.653  1.00  0.00           H
ATOM   3269  CG  ARG   219      27.831  42.610  41.391  1.00  0.00           C
ATOM   3270  HG2 ARG   219      28.239  43.308  42.122  1.00  0.00           H
ATOM   3271  HG3 ARG   219      26.803  42.731  41.731  1.00  0.00           H
ATOM   3272  CD  ARG   219      28.244  41.246  41.875  1.00  0.00           C
ATOM   3273  HD2 ARG   219      27.485  40.484  41.698  1.00  0.00           H
ATOM   3274  HD3 ARG   219      29.144  40.936  41.345  1.00  0.00           H
ATOM   3275  NE  ARG   219      28.468  41.215  43.362  1.00  0.00           N
ATOM   3276  HE  ARG   219      27.762  40.971  44.042  1.00  0.00           H
ATOM   3277  CZ  ARG   219      29.608  41.529  43.961  1.00  0.00           C
ATOM   3278  NH1 ARG   219      29.605  41.404  45.248  1.00  0.00           N
ATOM   3279 HH11 ARG   219      28.723  41.142  45.666  1.00  0.00           H
ATOM   3280 HH12 ARG   219      30.433  41.524  45.814  1.00  0.00           H
ATOM   3281  NH2 ARG   219      30.658  41.996  43.380  1.00  0.00           N
ATOM   3282 HH21 ARG   219      30.820  42.097  42.388  1.00  0.00           H
ATOM   3283 HH22 ARG   219      31.413  42.283  43.987  1.00  0.00           H
ATOM   3284  C   ARG   219      27.823  44.908  38.301  1.00  0.00           C
ATOM   3285  O   ARG   219      26.994  44.550  37.472  1.00  0.00           O
ATOM   3286  N   PRO   220      28.984  45.500  37.991  1.00  0.00           N
ATOM   3287  CD  PRO   220      30.092  45.685  38.915  1.00  0.00           C
ATOM   3288  HD2 PRO   220      30.480  44.721  39.245  1.00  0.00           H
ATOM   3289  HD3 PRO   220      29.655  46.116  39.814  1.00  0.00           H
ATOM   3290  CG  PRO   220      31.181  46.474  38.227  1.00  0.00           C
ATOM   3291  HG2 PRO   220      32.220  46.279  38.493  1.00  0.00           H
ATOM   3292  HG3 PRO   220      30.982  47.508  38.508  1.00  0.00           H
ATOM   3293  CB  PRO   220      30.844  46.397  36.738  1.00  0.00           C
ATOM   3294  HB2 PRO   220      31.575  45.732  36.277  1.00  0.00           H
ATOM   3295  HB3 PRO   220      30.826  47.416  36.354  1.00  0.00           H
ATOM   3296  CA  PRO   220      29.441  45.759  36.645  1.00  0.00           C
ATOM   3297  HA  PRO   220      28.859  46.543  36.161  1.00  0.00           H
ATOM   3298  C   PRO   220      29.581  44.445  35.885  1.00  0.00           C
ATOM   3299  O   PRO   220      30.080  43.448  36.412  1.00  0.00           O
ATOM   3300  N   TRP   221      29.108  44.325  34.618  1.00  0.00           N
ATOM   3301  H   TRP   221      28.764  45.180  34.206  1.00  0.00           H
ATOM   3302  CA  TRP   221      29.396  43.272  33.657  1.00  0.00           C
ATOM   3303  HA  TRP   221      30.093  42.572  34.117  1.00  0.00           H
ATOM   3304  CB  TRP   221      28.068  42.556  33.370  1.00  0.00           C
ATOM   3305  HB2 TRP   221      28.147  41.580  32.892  1.00  0.00           H
ATOM   3306  HB3 TRP   221      27.539  42.420  34.313  1.00  0.00           H
ATOM   3307  CG  TRP   221      27.111  43.317  32.429  1.00  0.00           C
ATOM   3308  CD1 TRP   221      26.229  44.217  32.849  1.00  0.00           C
ATOM   3309  HD1 TRP   221      26.107  44.522  33.878  1.00  0.00           H
ATOM   3310  NE1 TRP   221      25.696  44.767  31.742  1.00  0.00           N
ATOM   3311  HE1 TRP   221      24.937  45.426  31.841  1.00  0.00           H
ATOM   3312  CE2 TRP   221      26.209  44.409  30.564  1.00  0.00           C
ATOM   3313  CZ2 TRP   221      25.947  44.710  29.239  1.00  0.00           C
ATOM   3314  HZ2 TRP   221      25.338  45.508  28.838  1.00  0.00           H
ATOM   3315  CH2 TRP   221      26.664  43.995  28.294  1.00  0.00           C
ATOM   3316  HH2 TRP   221      26.529  44.179  27.238  1.00  0.00           H
ATOM   3317  CZ3 TRP   221      27.498  42.956  28.652  1.00  0.00           C
ATOM   3318  HZ3 TRP   221      28.090  42.404  27.937  1.00  0.00           H
ATOM   3319  CE3 TRP   221      27.774  42.655  30.002  1.00  0.00           C
ATOM   3320  HE3 TRP   221      28.542  41.931  30.228  1.00  0.00           H
ATOM   3321  CD2 TRP   221      27.040  43.347  31.003  1.00  0.00           C
ATOM   3322  C   TRP   221      30.012  43.825  32.381  1.00  0.00           C
ATOM   3323  O   TRP   221      29.771  44.987  31.942  1.00  0.00           O
ATOM   3324  N   VAL   222      30.705  42.923  31.635  1.00  0.00           N
ATOM   3325  H   VAL   222      30.702  41.984  32.009  1.00  0.00           H
ATOM   3326  CA  VAL   222      31.385  43.114  30.363  1.00  0.00           C
ATOM   3327  HA  VAL   222      30.893  43.818  29.692  1.00  0.00           H
ATOM   3328  CB  VAL   222      32.784  43.739  30.619  1.00  0.00           C
ATOM   3329  HB  VAL   222      32.640  44.746  31.011  1.00  0.00           H
ATOM   3330  CG1 VAL   222      33.665  42.939  31.517  1.00  0.00           C
ATOM   3331 HG11 VAL   222      33.976  42.064  30.945  1.00  0.00           H
ATOM   3332 HG12 VAL   222      34.531  43.550  31.770  1.00  0.00           H
ATOM   3333 HG13 VAL   222      33.089  42.646  32.394  1.00  0.00           H
ATOM   3334  CG2 VAL   222      33.624  43.900  29.284  1.00  0.00           C
ATOM   3335 HG21 VAL   222      34.596  44.361  29.461  1.00  0.00           H
ATOM   3336 HG22 VAL   222      33.744  42.943  28.778  1.00  0.00           H
ATOM   3337 HG23 VAL   222      33.083  44.466  28.525  1.00  0.00           H
ATOM   3338  C   VAL   222      31.478  41.782  29.750  1.00  0.00           C
ATOM   3339  O   VAL   222      31.776  40.764  30.457  1.00  0.00           O
ATOM   3340  N   SER   223      31.221  41.719  28.427  1.00  0.00           N
ATOM   3341  H   SER   223      31.090  42.591  27.935  1.00  0.00           H
ATOM   3342  CA  SER   223      31.370  40.457  27.640  1.00  0.00           C
ATOM   3343  HA  SER   223      32.084  39.834  28.179  1.00  0.00           H
ATOM   3344  CB  SER   223      29.988  39.838  27.527  1.00  0.00           C
ATOM   3345  HB2 SER   223      30.100  38.862  27.058  1.00  0.00           H
ATOM   3346  HB3 SER   223      29.552  39.822  28.526  1.00  0.00           H
ATOM   3347  OG  SER   223      29.093  40.508  26.660  1.00  0.00           O
ATOM   3348  HG  SER   223      28.886  39.892  25.953  1.00  0.00           H
ATOM   3349  C   SER   223      32.050  40.780  26.308  1.00  0.00           C
ATOM   3350  O   SER   223      31.845  41.875  25.748  1.00  0.00           O
ATOM   3351  N   PHE   224      32.768  39.847  25.781  1.00  0.00           N
ATOM   3352  H   PHE   224      32.859  38.996  26.317  1.00  0.00           H
ATOM   3353  CA  PHE   224      33.738  40.005  24.674  1.00  0.00           C
ATOM   3354  HA  PHE   224      33.370  40.715  23.934  1.00  0.00           H
ATOM   3355  CB  PHE   224      35.001  40.688  25.194  1.00  0.00           C
ATOM   3356  HB2 PHE   224      35.644  41.010  24.375  1.00  0.00           H
ATOM   3357  HB3 PHE   224      34.703  41.617  25.678  1.00  0.00           H
ATOM   3358  CG  PHE   224      35.812  39.868  26.143  1.00  0.00           C
ATOM   3359  CD1 PHE   224      36.965  39.263  25.617  1.00  0.00           C
ATOM   3360  HD1 PHE   224      37.299  39.404  24.600  1.00  0.00           H
ATOM   3361  CE1 PHE   224      37.701  38.444  26.515  1.00  0.00           C
ATOM   3362  HE1 PHE   224      38.599  38.001  26.109  1.00  0.00           H
ATOM   3363  CZ  PHE   224      37.366  38.248  27.896  1.00  0.00           C
ATOM   3364  HZ  PHE   224      38.044  37.585  28.412  1.00  0.00           H
ATOM   3365  CE2 PHE   224      36.315  38.990  28.402  1.00  0.00           C
ATOM   3366  HE2 PHE   224      36.095  38.934  29.459  1.00  0.00           H
ATOM   3367  CD2 PHE   224      35.560  39.824  27.513  1.00  0.00           C
ATOM   3368  HD2 PHE   224      34.727  40.351  27.956  1.00  0.00           H
ATOM   3369  C   PHE   224      34.047  38.755  23.961  1.00  0.00           C
ATOM   3370  O   PHE   224      34.216  37.649  24.471  1.00  0.00           O
ATOM   3371  N   ASN   225      34.206  38.966  22.616  1.00  0.00           N
ATOM   3372  H   ASN   225      34.295  39.890  22.218  1.00  0.00           H
ATOM   3373  CA  ASN   225      34.473  37.910  21.610  1.00  0.00           C
ATOM   3374  HA  ASN   225      33.922  37.039  21.965  1.00  0.00           H
ATOM   3375  CB  ASN   225      33.840  38.427  20.280  1.00  0.00           C
ATOM   3376  HB2 ASN   225      33.456  37.517  19.819  1.00  0.00           H
ATOM   3377  HB3 ASN   225      33.060  39.178  20.410  1.00  0.00           H
ATOM   3378  CG  ASN   225      34.760  39.001  19.206  1.00  0.00           C
ATOM   3379  OD1 ASN   225      35.852  39.455  19.553  1.00  0.00           O
ATOM   3380  ND2 ASN   225      34.418  38.794  17.953  1.00  0.00           N
ATOM   3381 HD21 ASN   225      34.861  39.393  17.270  1.00  0.00           H
ATOM   3382 HD22 ASN   225      33.552  38.327  17.724  1.00  0.00           H
ATOM   3383  C   ASN   225      35.972  37.380  21.391  1.00  0.00           C
ATOM   3384  O   ASN   225      36.952  37.939  21.968  1.00  0.00           O
ATOM   3385  N   GLN   226      36.238  36.390  20.549  1.00  0.00           N
ATOM   3386  H   GLN   226      35.488  36.058  19.961  1.00  0.00           H
ATOM   3387  CA  GLN   226      37.599  35.828  20.389  1.00  0.00           C
ATOM   3388  HA  GLN   226      37.985  35.535  21.366  1.00  0.00           H
ATOM   3389  CB  GLN   226      37.583  34.503  19.562  1.00  0.00           C
ATOM   3390  HB2 GLN   226      37.079  34.698  18.616  1.00  0.00           H
ATOM   3391  HB3 GLN   226      38.589  34.215  19.254  1.00  0.00           H
ATOM   3392  CG  GLN   226      36.942  33.333  20.313  1.00  0.00           C
ATOM   3393  HG2 GLN   226      37.618  33.125  21.142  1.00  0.00           H
ATOM   3394  HG3 GLN   226      36.025  33.666  20.802  1.00  0.00           H
ATOM   3395  CD  GLN   226      36.740  32.091  19.518  1.00  0.00           C
ATOM   3396  OE1 GLN   226      37.744  31.515  19.105  1.00  0.00           O
ATOM   3397  NE2 GLN   226      35.598  31.611  19.277  1.00  0.00           N
ATOM   3398 HE21 GLN   226      34.862  32.063  19.801  1.00  0.00           H
ATOM   3399 HE22 GLN   226      35.356  30.840  18.672  1.00  0.00           H
ATOM   3400  C   GLN   226      38.605  36.731  19.639  1.00  0.00           C
ATOM   3401  O   GLN   226      39.820  36.506  19.508  1.00  0.00           O
ATOM   3402  N   ASN   227      38.187  37.934  19.340  1.00  0.00           N
ATOM   3403  H   ASN   227      37.196  38.132  19.314  1.00  0.00           H
ATOM   3404  CA  ASN   227      38.896  39.047  18.742  1.00  0.00           C
ATOM   3405  HA  ASN   227      39.880  38.655  18.486  1.00  0.00           H
ATOM   3406  CB  ASN   227      38.397  39.328  17.321  1.00  0.00           C
ATOM   3407  HB2 ASN   227      37.455  39.876  17.322  1.00  0.00           H
ATOM   3408  HB3 ASN   227      39.092  40.041  16.875  1.00  0.00           H
ATOM   3409  CG  ASN   227      38.189  38.081  16.482  1.00  0.00           C
ATOM   3410  OD1 ASN   227      37.104  37.744  16.136  1.00  0.00           O
ATOM   3411  ND2 ASN   227      39.273  37.553  15.885  1.00  0.00           N
ATOM   3412 HD21 ASN   227      39.221  36.994  15.046  1.00  0.00           H
ATOM   3413 HD22 ASN   227      40.102  38.088  16.099  1.00  0.00           H
ATOM   3414  C   ASN   227      39.079  40.214  19.619  1.00  0.00           C
ATOM   3415  O   ASN   227      39.791  41.109  19.176  1.00  0.00           O
ATOM   3416  N   LEU   228      38.516  40.183  20.844  1.00  0.00           N
ATOM   3417  H   LEU   228      37.867  39.434  21.036  1.00  0.00           H
ATOM   3418  CA  LEU   228      38.337  41.270  21.848  1.00  0.00           C
ATOM   3419  HA  LEU   228      37.798  40.911  22.726  1.00  0.00           H
ATOM   3420  CB  LEU   228      39.719  41.799  22.346  1.00  0.00           C
ATOM   3421  HB2 LEU   228      40.268  42.294  21.546  1.00  0.00           H
ATOM   3422  HB3 LEU   228      39.474  42.561  23.087  1.00  0.00           H
ATOM   3423  CG  LEU   228      40.713  40.804  22.973  1.00  0.00           C
ATOM   3424  HG  LEU   228      41.056  40.151  22.170  1.00  0.00           H
ATOM   3425  CD1 LEU   228      41.922  41.580  23.432  1.00  0.00           C
ATOM   3426 HD11 LEU   228      42.679  40.920  23.853  1.00  0.00           H
ATOM   3427 HD12 LEU   228      42.373  42.180  22.641  1.00  0.00           H
ATOM   3428 HD13 LEU   228      41.728  42.324  24.204  1.00  0.00           H
ATOM   3429  CD2 LEU   228      40.221  39.891  24.087  1.00  0.00           C
ATOM   3430 HD21 LEU   228      39.295  39.430  23.744  1.00  0.00           H
ATOM   3431 HD22 LEU   228      40.989  39.153  24.322  1.00  0.00           H
ATOM   3432 HD23 LEU   228      40.170  40.416  25.041  1.00  0.00           H
ATOM   3433  C   LEU   228      37.418  42.438  21.358  1.00  0.00           C
ATOM   3434  O   LEU   228      37.562  43.530  21.868  1.00  0.00           O
ATOM   3435  N   GLU   229      36.525  42.163  20.435  1.00  0.00           N
ATOM   3436  H   GLU   229      36.433  41.179  20.222  1.00  0.00           H
ATOM   3437  CA  GLU   229      35.299  42.990  20.272  1.00  0.00           C
ATOM   3438  HA  GLU   229      35.606  44.029  20.155  1.00  0.00           H
ATOM   3439  CB  GLU   229      34.504  42.508  19.030  1.00  0.00           C
ATOM   3440  HB2 GLU   229      34.408  41.426  19.115  1.00  0.00           H
ATOM   3441  HB3 GLU   229      33.542  42.999  18.881  1.00  0.00           H
ATOM   3442  CG  GLU   229      35.235  42.683  17.684  1.00  0.00           C
ATOM   3443  HG2 GLU   229      35.237  43.734  17.396  1.00  0.00           H
ATOM   3444  HG3 GLU   229      36.253  42.305  17.788  1.00  0.00           H
ATOM   3445  CD  GLU   229      34.299  42.070  16.627  1.00  0.00           C
ATOM   3446  OE1 GLU   229      33.098  42.305  16.689  1.00  0.00           O
ATOM   3447  OE2 GLU   229      34.698  41.339  15.718  1.00  0.00           O
ATOM   3448  C   GLU   229      34.242  42.784  21.419  1.00  0.00           C
ATOM   3449  O   GLU   229      33.909  41.653  21.848  1.00  0.00           O
ATOM   3450  N   TYR   230      33.847  43.889  22.107  1.00  0.00           N
ATOM   3451  H   TYR   230      34.180  44.771  21.743  1.00  0.00           H
ATOM   3452  CA  TYR   230      33.256  43.784  23.469  1.00  0.00           C
ATOM   3453  HA  TYR   230      32.913  42.771  23.677  1.00  0.00           H
ATOM   3454  CB  TYR   230      34.384  44.114  24.462  1.00  0.00           C
ATOM   3455  HB2 TYR   230      34.067  43.922  25.487  1.00  0.00           H
ATOM   3456  HB3 TYR   230      35.309  43.565  24.288  1.00  0.00           H
ATOM   3457  CG  TYR   230      34.879  45.586  24.460  1.00  0.00           C
ATOM   3458  CD1 TYR   230      34.133  46.552  25.146  1.00  0.00           C
ATOM   3459  HD1 TYR   230      33.216  46.346  25.678  1.00  0.00           H
ATOM   3460  CE1 TYR   230      34.491  47.872  25.039  1.00  0.00           C
ATOM   3461  HE1 TYR   230      33.964  48.568  25.676  1.00  0.00           H
ATOM   3462  CZ  TYR   230      35.659  48.273  24.350  1.00  0.00           C
ATOM   3463  OH  TYR   230      36.063  49.515  24.450  1.00  0.00           O
ATOM   3464  HH  TYR   230      36.814  49.542  23.853  1.00  0.00           H
ATOM   3465  CE2 TYR   230      36.532  47.297  23.741  1.00  0.00           C
ATOM   3466  HE2 TYR   230      37.414  47.508  23.155  1.00  0.00           H
ATOM   3467  CD2 TYR   230      36.007  45.992  23.682  1.00  0.00           C
ATOM   3468  HD2 TYR   230      36.590  45.321  23.068  1.00  0.00           H
ATOM   3469  C   TYR   230      31.987  44.672  23.606  1.00  0.00           C
ATOM   3470  O   TYR   230      31.495  45.399  22.716  1.00  0.00           O
ATOM   3471  N   GLN   231      31.331  44.590  24.794  1.00  0.00           N
ATOM   3472  H   GLN   231      31.646  43.907  25.468  1.00  0.00           H
ATOM   3473  CA  GLN   231      30.260  45.491  25.296  1.00  0.00           C
ATOM   3474  HA  GLN   231      30.518  46.516  25.032  1.00  0.00           H
ATOM   3475  CB  GLN   231      28.918  45.026  24.722  1.00  0.00           C
ATOM   3476  HB2 GLN   231      28.108  45.664  25.076  1.00  0.00           H
ATOM   3477  HB3 GLN   231      28.886  45.343  23.680  1.00  0.00           H
ATOM   3478  CG  GLN   231      28.530  43.522  24.887  1.00  0.00           C
ATOM   3479  HG2 GLN   231      28.865  43.163  25.860  1.00  0.00           H
ATOM   3480  HG3 GLN   231      27.443  43.475  24.945  1.00  0.00           H
ATOM   3481  CD  GLN   231      28.771  42.697  23.664  1.00  0.00           C
ATOM   3482  OE1 GLN   231      28.008  42.558  22.739  1.00  0.00           O
ATOM   3483  NE2 GLN   231      29.880  41.992  23.687  1.00  0.00           N
ATOM   3484 HE21 GLN   231      30.462  41.930  24.510  1.00  0.00           H
ATOM   3485 HE22 GLN   231      30.089  41.409  22.888  1.00  0.00           H
ATOM   3486  C   GLN   231      30.173  45.488  26.865  1.00  0.00           C
ATOM   3487  O   GLN   231      30.787  44.619  27.495  1.00  0.00           O
ATOM   3488  N   ILE   232      29.648  46.619  27.364  1.00  0.00           N
ATOM   3489  H   ILE   232      29.338  47.278  26.666  1.00  0.00           H
ATOM   3490  CA  ILE   232      29.681  47.068  28.783  1.00  0.00           C
ATOM   3491  HA  ILE   232      30.077  46.327  29.478  1.00  0.00           H
ATOM   3492  CB  ILE   232      30.678  48.291  28.932  1.00  0.00           C
ATOM   3493  HB  ILE   232      30.586  48.523  29.992  1.00  0.00           H
ATOM   3494  CG2 ILE   232      32.185  47.876  28.684  1.00  0.00           C
ATOM   3495 HG21 ILE   232      32.797  48.670  29.110  1.00  0.00           H
ATOM   3496 HG22 ILE   232      32.526  46.963  29.171  1.00  0.00           H
ATOM   3497 HG23 ILE   232      32.365  47.799  27.610  1.00  0.00           H
ATOM   3498  CG1 ILE   232      30.291  49.568  28.162  1.00  0.00           C
ATOM   3499 HG12 ILE   232      29.893  49.310  27.181  1.00  0.00           H
ATOM   3500 HG13 ILE   232      29.501  49.970  28.797  1.00  0.00           H
ATOM   3501  CD1 ILE   232      31.429  50.669  28.058  1.00  0.00           C
ATOM   3502 HD11 ILE   232      31.745  51.022  29.039  1.00  0.00           H
ATOM   3503 HD12 ILE   232      32.223  50.325  27.393  1.00  0.00           H
ATOM   3504 HD13 ILE   232      30.990  51.514  27.527  1.00  0.00           H
ATOM   3505  C   ILE   232      28.338  47.468  29.334  1.00  0.00           C
ATOM   3506  O   ILE   232      27.454  47.989  28.677  1.00  0.00           O
ATOM   3507  N   GLY   233      28.147  47.257  30.657  1.00  0.00           N
ATOM   3508  H   GLY   233      28.893  46.742  31.100  1.00  0.00           H
ATOM   3509  CA  GLY   233      26.978  47.771  31.389  1.00  0.00           C
ATOM   3510  HA2 GLY   233      26.922  48.854  31.280  1.00  0.00           H
ATOM   3511  HA3 GLY   233      26.137  47.281  30.898  1.00  0.00           H
ATOM   3512  C   GLY   233      27.044  47.371  32.866  1.00  0.00           C
ATOM   3513  O   GLY   233      28.030  46.803  33.300  1.00  0.00           O
ATOM   3514  N   TYR   234      26.056  47.873  33.663  1.00  0.00           N
ATOM   3515  H   TYR   234      25.218  48.174  33.186  1.00  0.00           H
ATOM   3516  CA  TYR   234      25.796  47.299  34.987  1.00  0.00           C
ATOM   3517  HA  TYR   234      26.679  46.697  35.206  1.00  0.00           H
ATOM   3518  CB  TYR   234      25.684  48.353  36.130  1.00  0.00           C
ATOM   3519  HB2 TYR   234      25.300  49.280  35.703  1.00  0.00           H
ATOM   3520  HB3 TYR   234      25.100  47.961  36.963  1.00  0.00           H
ATOM   3521  CG  TYR   234      27.042  48.781  36.759  1.00  0.00           C
ATOM   3522  CD1 TYR   234      28.154  49.152  35.948  1.00  0.00           C
ATOM   3523  HD1 TYR   234      28.117  49.016  34.877  1.00  0.00           H
ATOM   3524  CE1 TYR   234      29.322  49.611  36.567  1.00  0.00           C
ATOM   3525  HE1 TYR   234      30.169  49.976  36.005  1.00  0.00           H
ATOM   3526  CZ  TYR   234      29.463  49.701  37.959  1.00  0.00           C
ATOM   3527  OH  TYR   234      30.681  49.967  38.511  1.00  0.00           O
ATOM   3528  HH  TYR   234      31.382  49.447  38.113  1.00  0.00           H
ATOM   3529  CE2 TYR   234      28.374  49.257  38.768  1.00  0.00           C
ATOM   3530  HE2 TYR   234      28.607  49.184  39.819  1.00  0.00           H
ATOM   3531  CD2 TYR   234      27.182  48.857  38.144  1.00  0.00           C
ATOM   3532  HD2 TYR   234      26.340  48.637  38.784  1.00  0.00           H
ATOM   3533  C   TYR   234      24.571  46.364  34.901  1.00  0.00           C
ATOM   3534  O   TYR   234      23.621  46.605  34.127  1.00  0.00           O
ATOM   3535  N   ILE   235      24.495  45.292  35.760  1.00  0.00           N
ATOM   3536  H   ILE   235      25.200  45.336  36.482  1.00  0.00           H
ATOM   3537  CA  ILE   235      23.279  44.438  35.899  1.00  0.00           C
ATOM   3538  HA  ILE   235      23.208  44.178  34.843  1.00  0.00           H
ATOM   3539  CB  ILE   235      23.508  43.128  36.742  1.00  0.00           C
ATOM   3540  HB  ILE   235      23.895  43.371  37.732  1.00  0.00           H
ATOM   3541  CG2 ILE   235      22.233  42.315  36.911  1.00  0.00           C
ATOM   3542 HG21 ILE   235      21.938  41.905  35.945  1.00  0.00           H
ATOM   3543 HG22 ILE   235      22.300  41.432  37.545  1.00  0.00           H
ATOM   3544 HG23 ILE   235      21.463  42.940  37.365  1.00  0.00           H
ATOM   3545  CG1 ILE   235      24.608  42.349  36.053  1.00  0.00           C
ATOM   3546 HG12 ILE   235      24.088  41.929  35.191  1.00  0.00           H
ATOM   3547 HG13 ILE   235      25.565  42.747  35.714  1.00  0.00           H
ATOM   3548  CD1 ILE   235      25.007  41.103  36.870  1.00  0.00           C
ATOM   3549 HD11 ILE   235      25.409  41.452  37.821  1.00  0.00           H
ATOM   3550 HD12 ILE   235      24.133  40.469  37.024  1.00  0.00           H
ATOM   3551 HD13 ILE   235      25.743  40.534  36.303  1.00  0.00           H
ATOM   3552  C   ILE   235      22.038  45.208  36.222  1.00  0.00           C
ATOM   3553  O   ILE   235      21.942  45.855  37.317  1.00  0.00           O
ATOM   3554  N   CYX   236      20.953  45.064  35.423  1.00  0.00           N
ATOM   3555  H   CYX   236      21.239  44.714  34.520  1.00  0.00           H
ATOM   3556  CA  CYX   236      19.655  45.836  35.558  1.00  0.00           C
ATOM   3557  HA  CYX   236      19.910  46.856  35.844  1.00  0.00           H
ATOM   3558  CB  CYX   236      18.992  45.809  34.307  1.00  0.00           C
ATOM   3559  HB2 CYX   236      18.577  44.815  34.140  1.00  0.00           H
ATOM   3560  HB3 CYX   236      18.142  46.487  34.383  1.00  0.00           H
ATOM   3561  SG  CYX   236      19.960  46.310  32.847  1.00  0.00           S
ATOM   3562  C   CYX   236      18.787  45.359  36.681  1.00  0.00           C
ATOM   3563  O   CYX   236      17.835  46.058  37.009  1.00  0.00           O
ATOM   3564  N   SER   237      18.968  44.109  37.162  1.00  0.00           N
ATOM   3565  H   SER   237      19.735  43.565  36.792  1.00  0.00           H
ATOM   3566  CA  SER   237      18.066  43.484  38.119  1.00  0.00           C
ATOM   3567  HA  SER   237      17.094  43.368  37.640  1.00  0.00           H
ATOM   3568  CB  SER   237      18.556  42.091  38.584  1.00  0.00           C
ATOM   3569  HB2 SER   237      18.834  41.369  37.815  1.00  0.00           H
ATOM   3570  HB3 SER   237      19.379  42.142  39.296  1.00  0.00           H
ATOM   3571  OG  SER   237      17.425  41.528  39.256  1.00  0.00           O
ATOM   3572  HG  SER   237      16.945  40.978  38.634  1.00  0.00           H
ATOM   3573  C   SER   237      17.874  44.411  39.362  1.00  0.00           C
ATOM   3574  O   SER   237      18.849  45.101  39.818  1.00  0.00           O
ATOM   3575  N   GLY   238      16.653  44.351  39.940  1.00  0.00           N
ATOM   3576  H   GLY   238      16.119  43.535  39.677  1.00  0.00           H
ATOM   3577  CA  GLY   238      16.301  44.907  41.266  1.00  0.00           C
ATOM   3578  HA2 GLY   238      16.682  45.928  41.278  1.00  0.00           H
ATOM   3579  HA3 GLY   238      15.223  44.956  41.421  1.00  0.00           H
ATOM   3580  C   GLY   238      17.011  44.338  42.489  1.00  0.00           C
ATOM   3581  O   GLY   238      16.420  44.170  43.506  1.00  0.00           O
ATOM   3582  N   VAL   239      18.255  43.909  42.294  1.00  0.00           N
ATOM   3583  H   VAL   239      18.651  44.212  41.416  1.00  0.00           H
ATOM   3584  CA  VAL   239      18.924  42.994  43.288  1.00  0.00           C
ATOM   3585  HA  VAL   239      18.299  42.947  44.181  1.00  0.00           H
ATOM   3586  CB  VAL   239      19.056  41.551  42.704  1.00  0.00           C
ATOM   3587  HB  VAL   239      19.419  41.614  41.679  1.00  0.00           H
ATOM   3588  CG1 VAL   239      20.006  40.592  43.441  1.00  0.00           C
ATOM   3589 HG11 VAL   239      19.679  40.661  44.478  1.00  0.00           H
ATOM   3590 HG12 VAL   239      19.821  39.541  43.220  1.00  0.00           H
ATOM   3591 HG13 VAL   239      21.057  40.806  43.246  1.00  0.00           H
ATOM   3592  CG2 VAL   239      17.655  40.900  42.856  1.00  0.00           C
ATOM   3593 HG21 VAL   239      17.383  40.967  43.909  1.00  0.00           H
ATOM   3594 HG22 VAL   239      16.934  41.483  42.283  1.00  0.00           H
ATOM   3595 HG23 VAL   239      17.678  39.885  42.458  1.00  0.00           H
ATOM   3596  C   VAL   239      20.295  43.544  43.843  1.00  0.00           C
ATOM   3597  O   VAL   239      21.218  43.754  43.060  1.00  0.00           O
ATOM   3598  N   PHE   240      20.390  43.758  45.163  1.00  0.00           N
ATOM   3599  H   PHE   240      19.704  43.472  45.846  1.00  0.00           H
ATOM   3600  CA  PHE   240      21.667  44.170  45.745  1.00  0.00           C
ATOM   3601  HA  PHE   240      22.218  44.900  45.151  1.00  0.00           H
ATOM   3602  CB  PHE   240      21.356  44.761  47.130  1.00  0.00           C
ATOM   3603  HB2 PHE   240      20.923  43.987  47.763  1.00  0.00           H
ATOM   3604  HB3 PHE   240      22.322  45.047  47.544  1.00  0.00           H
ATOM   3605  CG  PHE   240      20.486  46.019  47.028  1.00  0.00           C
ATOM   3606  CD1 PHE   240      19.201  46.122  47.650  1.00  0.00           C
ATOM   3607  HD1 PHE   240      18.831  45.231  48.137  1.00  0.00           H
ATOM   3608  CE1 PHE   240      18.493  47.310  47.526  1.00  0.00           C
ATOM   3609  HE1 PHE   240      17.620  47.504  48.133  1.00  0.00           H
ATOM   3610  CZ  PHE   240      19.033  48.399  46.906  1.00  0.00           C
ATOM   3611  HZ  PHE   240      18.504  49.339  46.973  1.00  0.00           H
ATOM   3612  CE2 PHE   240      20.273  48.332  46.218  1.00  0.00           C
ATOM   3613  HE2 PHE   240      20.695  49.139  45.639  1.00  0.00           H
ATOM   3614  CD2 PHE   240      21.020  47.150  46.338  1.00  0.00           C
ATOM   3615  HD2 PHE   240      21.924  47.108  45.751  1.00  0.00           H
ATOM   3616  C   PHE   240      22.654  43.012  45.822  1.00  0.00           C
ATOM   3617  O   PHE   240      22.746  42.287  46.828  1.00  0.00           O
ATOM   3618  N   GLY   241      23.512  42.924  44.816  1.00  0.00           N
ATOM   3619  H   GLY   241      23.281  43.568  44.073  1.00  0.00           H
ATOM   3620  CA  GLY   241      24.594  41.942  44.727  1.00  0.00           C
ATOM   3621  HA2 GLY   241      24.236  40.921  44.860  1.00  0.00           H
ATOM   3622  HA3 GLY   241      25.012  42.066  43.728  1.00  0.00           H
ATOM   3623  C   GLY   241      25.708  42.016  45.784  1.00  0.00           C
ATOM   3624  O   GLY   241      26.719  41.400  45.510  1.00  0.00           O
ATOM   3625  N   ASH   242      25.655  42.789  46.865  1.00  0.00           N
ATOM   3626  H   ASH   242      24.802  43.237  47.167  1.00  0.00           H
ATOM   3627  CA  ASH   242      26.678  42.783  47.911  1.00  0.00           C
ATOM   3628  HA  ASH   242      27.233  41.849  47.993  1.00  0.00           H
ATOM   3629  CB  ASH   242      27.806  43.674  47.422  1.00  0.00           C
ATOM   3630  HB2 ASH   242      27.825  43.674  46.332  1.00  0.00           H
ATOM   3631  HB3 ASH   242      27.613  44.689  47.768  1.00  0.00           H
ATOM   3632  CG  ASH   242      29.194  43.320  48.045  1.00  0.00           C
ATOM   3633  OD1 ASH   242      29.310  42.529  48.976  1.00  0.00           O
ATOM   3634  OD2 ASH   242      30.257  43.835  47.373  1.00  0.00           O
ATOM   3635  HD2 ASH   242      30.012  44.138  46.496  1.00  0.00           H
ATOM   3636  C   ASH   242      26.125  43.235  49.239  1.00  0.00           C
ATOM   3637  O   ASH   242      25.047  43.861  49.245  1.00  0.00           O
ATOM   3638  N   ASN   243      26.797  42.945  50.361  1.00  0.00           N
ATOM   3639  H   ASN   243      27.637  42.389  50.287  1.00  0.00           H
ATOM   3640  CA  ASN   243      26.640  43.696  51.656  1.00  0.00           C
ATOM   3641  HA  ASN   243      25.575  43.873  51.809  1.00  0.00           H
ATOM   3642  CB  ASN   243      27.114  42.796  52.738  1.00  0.00           C
ATOM   3643  HB2 ASN   243      26.720  43.271  53.637  1.00  0.00           H
ATOM   3644  HB3 ASN   243      26.709  41.798  52.573  1.00  0.00           H
ATOM   3645  CG  ASN   243      28.639  42.736  52.856  1.00  0.00           C
ATOM   3646  OD1 ASN   243      29.281  41.944  52.208  1.00  0.00           O
ATOM   3647  ND2 ASN   243      29.351  43.602  53.602  1.00  0.00           N
ATOM   3648 HD21 ASN   243      30.353  43.482  53.640  1.00  0.00           H
ATOM   3649 HD22 ASN   243      28.848  44.108  54.317  1.00  0.00           H
ATOM   3650  C   ASN   243      27.442  45.070  51.608  1.00  0.00           C
ATOM   3651  O   ASN   243      28.501  45.084  50.923  1.00  0.00           O
ATOM   3652  N   PRO   244      27.076  46.129  52.344  1.00  0.00           N
ATOM   3653  CD  PRO   244      28.081  46.988  52.932  1.00  0.00           C
ATOM   3654  HD2 PRO   244      28.128  47.885  52.314  1.00  0.00           H
ATOM   3655  HD3 PRO   244      29.006  46.423  53.043  1.00  0.00           H
ATOM   3656  CG  PRO   244      27.583  47.495  54.266  1.00  0.00           C
ATOM   3657  HG2 PRO   244      27.980  48.491  54.464  1.00  0.00           H
ATOM   3658  HG3 PRO   244      27.973  46.725  54.931  1.00  0.00           H
ATOM   3659  CB  PRO   244      26.042  47.445  54.089  1.00  0.00           C
ATOM   3660  HB2 PRO   244      25.773  48.417  53.676  1.00  0.00           H
ATOM   3661  HB3 PRO   244      25.476  47.315  55.011  1.00  0.00           H
ATOM   3662  CA  PRO   244      25.821  46.363  53.101  1.00  0.00           C
ATOM   3663  HA  PRO   244      25.695  45.412  53.618  1.00  0.00           H
ATOM   3664  C   PRO   244      24.678  46.707  52.109  1.00  0.00           C
ATOM   3665  O   PRO   244      24.880  47.147  50.944  1.00  0.00           O
ATOM   3666  N   ARG   245      23.395  46.516  52.568  1.00  0.00           N
ATOM   3667  H   ARG   245      23.254  46.205  53.520  1.00  0.00           H
ATOM   3668  CA  ARG   245      22.252  46.681  51.665  1.00  0.00           C
ATOM   3669  HA  ARG   245      22.553  47.387  50.891  1.00  0.00           H
ATOM   3670  CB  ARG   245      21.912  45.408  50.788  1.00  0.00           C
ATOM   3671  HB2 ARG   245      21.207  45.760  50.034  1.00  0.00           H
ATOM   3672  HB3 ARG   245      22.810  45.108  50.248  1.00  0.00           H
ATOM   3673  CG  ARG   245      21.268  44.210  51.489  1.00  0.00           C
ATOM   3674  HG2 ARG   245      21.980  43.812  52.212  1.00  0.00           H
ATOM   3675  HG3 ARG   245      20.430  44.593  52.073  1.00  0.00           H
ATOM   3676  CD  ARG   245      20.646  43.081  50.611  1.00  0.00           C
ATOM   3677  HD2 ARG   245      20.130  43.599  49.803  1.00  0.00           H
ATOM   3678  HD3 ARG   245      21.451  42.501  50.159  1.00  0.00           H
ATOM   3679  NE  ARG   245      19.672  42.285  51.516  1.00  0.00           N
ATOM   3680  HE  ARG   245      18.752  42.701  51.507  1.00  0.00           H
ATOM   3681  CZ  ARG   245      19.850  41.237  52.134  1.00  0.00           C
ATOM   3682  NH1 ARG   245      18.869  40.650  52.764  1.00  0.00           N
ATOM   3683 HH11 ARG   245      17.923  41.001  52.730  1.00  0.00           H
ATOM   3684 HH12 ARG   245      18.968  39.905  53.438  1.00  0.00           H
ATOM   3685  NH2 ARG   245      20.994  40.594  52.064  1.00  0.00           N
ATOM   3686 HH21 ARG   245      21.723  40.995  51.490  1.00  0.00           H
ATOM   3687 HH22 ARG   245      21.098  39.723  52.563  1.00  0.00           H
ATOM   3688  C   ARG   245      20.976  47.092  52.473  1.00  0.00           C
ATOM   3689  O   ARG   245      20.887  46.618  53.628  1.00  0.00           O
ATOM   3690  N   PRO   246      20.033  47.862  51.898  1.00  0.00           N
ATOM   3691  CD  PRO   246      20.268  48.668  50.699  1.00  0.00           C
ATOM   3692  HD2 PRO   246      20.475  48.026  49.843  1.00  0.00           H
ATOM   3693  HD3 PRO   246      21.134  49.308  50.868  1.00  0.00           H
ATOM   3694  CG  PRO   246      19.002  49.463  50.485  1.00  0.00           C
ATOM   3695  HG2 PRO   246      18.401  48.978  49.714  1.00  0.00           H
ATOM   3696  HG3 PRO   246      19.345  50.464  50.223  1.00  0.00           H
ATOM   3697  CB  PRO   246      18.243  49.326  51.771  1.00  0.00           C
ATOM   3698  HB2 PRO   246      17.178  49.522  51.644  1.00  0.00           H
ATOM   3699  HB3 PRO   246      18.643  50.046  52.484  1.00  0.00           H
ATOM   3700  CA  PRO   246      18.642  47.968  52.257  1.00  0.00           C
ATOM   3701  HA  PRO   246      18.533  47.900  53.339  1.00  0.00           H
ATOM   3702  C   PRO   246      17.783  46.760  51.703  1.00  0.00           C
ATOM   3703  O   PRO   246      18.349  45.807  51.159  1.00  0.00           O
ATOM   3704  N   ASN   247      16.401  46.722  51.849  1.00  0.00           N
ATOM   3705  H   ASN   247      16.105  47.536  52.370  1.00  0.00           H
ATOM   3706  CA  ASN   247      15.440  45.813  51.244  1.00  0.00           C
ATOM   3707  HA  ASN   247      15.785  44.827  51.554  1.00  0.00           H
ATOM   3708  CB  ASN   247      14.058  45.967  51.867  1.00  0.00           C
ATOM   3709  HB2 ASN   247      13.675  46.906  51.468  1.00  0.00           H
ATOM   3710  HB3 ASN   247      13.355  45.188  51.569  1.00  0.00           H
ATOM   3711  CG  ASN   247      14.013  46.035  53.415  1.00  0.00           C
ATOM   3712  OD1 ASN   247      14.966  45.622  54.125  1.00  0.00           O
ATOM   3713  ND2 ASN   247      12.820  46.222  53.888  1.00  0.00           N
ATOM   3714 HD21 ASN   247      12.570  45.962  54.832  1.00  0.00           H
ATOM   3715 HD22 ASN   247      12.007  46.279  53.292  1.00  0.00           H
ATOM   3716  C   ASN   247      15.492  45.875  49.710  1.00  0.00           C
ATOM   3717  O   ASN   247      15.515  46.965  49.123  1.00  0.00           O
ATOM   3718  N   ASP   248      15.578  44.764  49.073  1.00  0.00           N
ATOM   3719  H   ASP   248      15.507  43.889  49.574  1.00  0.00           H
ATOM   3720  CA  ASP   248      15.755  44.614  47.611  1.00  0.00           C
ATOM   3721  HA  ASP   248      16.646  45.115  47.234  1.00  0.00           H
ATOM   3722  CB  ASP   248      15.976  43.117  47.240  1.00  0.00           C
ATOM   3723  HB2 ASP   248      15.155  42.524  47.643  1.00  0.00           H
ATOM   3724  HB3 ASP   248      15.871  42.978  46.164  1.00  0.00           H
ATOM   3725  CG  ASP   248      17.269  42.479  47.626  1.00  0.00           C
ATOM   3726  OD1 ASP   248      18.235  42.631  46.817  1.00  0.00           O
ATOM   3727  OD2 ASP   248      17.487  41.924  48.709  1.00  0.00           O
ATOM   3728  C   ASP   248      14.608  45.224  46.771  1.00  0.00           C
ATOM   3729  O   ASP   248      13.463  45.219  47.156  1.00  0.00           O
ATOM   3730  N   GLY   249      14.882  45.717  45.555  1.00  0.00           N
ATOM   3731  H   GLY   249      15.821  45.577  45.207  1.00  0.00           H
ATOM   3732  CA  GLY   249      13.842  46.039  44.528  1.00  0.00           C
ATOM   3733  HA2 GLY   249      13.659  45.173  43.891  1.00  0.00           H
ATOM   3734  HA3 GLY   249      12.900  46.384  44.956  1.00  0.00           H
ATOM   3735  C   GLY   249      14.363  47.256  43.668  1.00  0.00           C
ATOM   3736  O   GLY   249      14.040  47.367  42.486  1.00  0.00           O
ATOM   3737  N   THR   250      15.170  48.182  44.349  1.00  0.00           N
ATOM   3738  H   THR   250      15.417  47.952  45.301  1.00  0.00           H
ATOM   3739  CA  THR   250      15.816  49.190  43.482  1.00  0.00           C
ATOM   3740  HA  THR   250      15.044  49.745  42.949  1.00  0.00           H
ATOM   3741  CB  THR   250      16.647  50.167  44.391  1.00  0.00           C
ATOM   3742  HB  THR   250      17.344  49.559  44.967  1.00  0.00           H
ATOM   3743  CG2 THR   250      17.360  51.223  43.611  1.00  0.00           C
ATOM   3744 HG21 THR   250      18.067  50.773  42.914  1.00  0.00           H
ATOM   3745 HG22 THR   250      16.662  51.731  42.945  1.00  0.00           H
ATOM   3746 HG23 THR   250      17.859  51.902  44.302  1.00  0.00           H
ATOM   3747  OG1 THR   250      15.717  50.798  45.241  1.00  0.00           O
ATOM   3748  HG1 THR   250      15.339  50.137  45.828  1.00  0.00           H
ATOM   3749  C   THR   250      16.740  48.490  42.392  1.00  0.00           C
ATOM   3750  O   THR   250      17.580  47.653  42.805  1.00  0.00           O
ATOM   3751  N   GLY   251      16.617  48.836  41.177  1.00  0.00           N
ATOM   3752  H   GLY   251      15.882  49.515  41.038  1.00  0.00           H
ATOM   3753  CA  GLY   251      17.544  48.485  40.063  1.00  0.00           C
ATOM   3754  HA2 GLY   251      18.565  48.471  40.441  1.00  0.00           H
ATOM   3755  HA3 GLY   251      17.363  47.477  39.687  1.00  0.00           H
ATOM   3756  C   GLY   251      17.639  49.422  38.853  1.00  0.00           C
ATOM   3757  O   GLY   251      16.677  50.125  38.539  1.00  0.00           O
ATOM   3758  N   SER   252      18.770  49.373  38.218  1.00  0.00           N
ATOM   3759  H   SER   252      19.388  48.615  38.472  1.00  0.00           H
ATOM   3760  CA  SER   252      18.992  50.036  36.958  1.00  0.00           C
ATOM   3761  HA  SER   252      18.076  49.947  36.375  1.00  0.00           H
ATOM   3762  CB  SER   252      19.327  51.500  37.320  1.00  0.00           C
ATOM   3763  HB2 SER   252      18.480  52.026  37.759  1.00  0.00           H
ATOM   3764  HB3 SER   252      20.162  51.435  38.017  1.00  0.00           H
ATOM   3765  OG  SER   252      19.762  52.385  36.251  1.00  0.00           O
ATOM   3766  HG  SER   252      20.178  53.118  36.711  1.00  0.00           H
ATOM   3767  C   SER   252      20.152  49.454  36.118  1.00  0.00           C
ATOM   3768  O   SER   252      21.002  48.793  36.753  1.00  0.00           O
ATOM   3769  N   CYX   253      20.275  49.797  34.852  1.00  0.00           N
ATOM   3770  H   CYX   253      19.673  50.556  34.566  1.00  0.00           H
ATOM   3771  CA  CYX   253      21.301  49.386  33.934  1.00  0.00           C
ATOM   3772  HA  CYX   253      21.677  48.410  34.242  1.00  0.00           H
ATOM   3773  CB  CYX   253      20.662  49.257  32.532  1.00  0.00           C
ATOM   3774  HB2 CYX   253      20.374  50.290  32.332  1.00  0.00           H
ATOM   3775  HB3 CYX   253      21.442  48.983  31.821  1.00  0.00           H
ATOM   3776  SG  CYX   253      19.282  48.114  32.229  1.00  0.00           S
ATOM   3777  C   CYX   253      22.516  50.234  34.006  1.00  0.00           C
ATOM   3778  O   CYX   253      23.349  50.168  33.094  1.00  0.00           O
ATOM   3779  N   GLY   254      22.715  51.014  35.105  1.00  0.00           N
ATOM   3780  H   GLY   254      22.091  51.090  35.896  1.00  0.00           H
ATOM   3781  CA  GLY   254      23.978  51.568  35.542  1.00  0.00           C
ATOM   3782  HA2 GLY   254      24.786  51.126  34.960  1.00  0.00           H
ATOM   3783  HA3 GLY   254      23.876  52.641  35.376  1.00  0.00           H
ATOM   3784  C   GLY   254      24.148  51.268  37.045  1.00  0.00           C
ATOM   3785  O   GLY   254      23.333  50.599  37.589  1.00  0.00           O
ATOM   3786  N   PRO   255      25.237  51.748  37.708  1.00  0.00           N
ATOM   3787  CD  PRO   255      26.361  52.329  37.053  1.00  0.00           C
ATOM   3788  HD2 PRO   255      26.089  52.921  36.179  1.00  0.00           H
ATOM   3789  HD3 PRO   255      27.131  51.618  36.753  1.00  0.00           H
ATOM   3790  CG  PRO   255      27.005  53.340  37.997  1.00  0.00           C
ATOM   3791  HG2 PRO   255      26.361  54.216  38.069  1.00  0.00           H
ATOM   3792  HG3 PRO   255      28.010  53.684  37.751  1.00  0.00           H
ATOM   3793  CB  PRO   255      26.770  52.527  39.284  1.00  0.00           C
ATOM   3794  HB2 PRO   255      26.790  53.216  40.128  1.00  0.00           H
ATOM   3795  HB3 PRO   255      27.697  51.960  39.358  1.00  0.00           H
ATOM   3796  CA  PRO   255      25.493  51.704  39.119  1.00  0.00           C
ATOM   3797  HA  PRO   255      25.474  50.671  39.469  1.00  0.00           H
ATOM   3798  C   PRO   255      24.402  52.381  39.959  1.00  0.00           C
ATOM   3799  O   PRO   255      24.159  53.620  39.979  1.00  0.00           O
ATOM   3800  N   VAL   256      23.794  51.503  40.754  1.00  0.00           N
ATOM   3801  H   VAL   256      24.044  50.528  40.675  1.00  0.00           H
ATOM   3802  CA  VAL   256      22.930  51.979  41.911  1.00  0.00           C
ATOM   3803  HA  VAL   256      22.401  52.907  41.691  1.00  0.00           H
ATOM   3804  CB  VAL   256      21.842  50.937  42.245  1.00  0.00           C
ATOM   3805  HB  VAL   256      22.298  49.947  42.231  1.00  0.00           H
ATOM   3806  CG1 VAL   256      21.189  51.104  43.617  1.00  0.00           C
ATOM   3807 HG11 VAL   256      21.999  51.121  44.345  1.00  0.00           H
ATOM   3808 HG12 VAL   256      20.650  52.047  43.710  1.00  0.00           H
ATOM   3809 HG13 VAL   256      20.598  50.227  43.882  1.00  0.00           H
ATOM   3810  CG2 VAL   256      20.686  51.005  41.267  1.00  0.00           C
ATOM   3811 HG21 VAL   256      21.232  50.932  40.325  1.00  0.00           H
ATOM   3812 HG22 VAL   256      19.969  50.197  41.413  1.00  0.00           H
ATOM   3813 HG23 VAL   256      20.204  51.981  41.339  1.00  0.00           H
ATOM   3814  C   VAL   256      23.847  52.197  43.059  1.00  0.00           C
ATOM   3815  O   VAL   256      24.530  51.296  43.476  1.00  0.00           O
ATOM   3816  N   SER   257      23.834  53.396  43.578  1.00  0.00           N
ATOM   3817  H   SER   257      23.294  54.080  43.068  1.00  0.00           H
ATOM   3818  CA  SER   257      24.825  53.913  44.602  1.00  0.00           C
ATOM   3819  HA  SER   257      25.780  53.450  44.355  1.00  0.00           H
ATOM   3820  CB  SER   257      25.206  55.330  44.370  1.00  0.00           C
ATOM   3821  HB2 SER   257      26.089  55.482  44.990  1.00  0.00           H
ATOM   3822  HB3 SER   257      25.439  55.579  43.335  1.00  0.00           H
ATOM   3823  OG  SER   257      24.296  56.321  44.735  1.00  0.00           O
ATOM   3824  HG  SER   257      24.028  56.790  43.941  1.00  0.00           H
ATOM   3825  C   SER   257      24.636  53.577  46.118  1.00  0.00           C
ATOM   3826  O   SER   257      25.470  54.027  46.866  1.00  0.00           O
ATOM   3827  N   SER   258      23.739  52.685  46.457  1.00  0.00           N
ATOM   3828  H   SER   258      23.199  52.308  45.690  1.00  0.00           H
ATOM   3829  CA  SER   258      23.515  52.032  47.729  1.00  0.00           C
ATOM   3830  HA  SER   258      23.320  52.831  48.444  1.00  0.00           H
ATOM   3831  CB  SER   258      22.344  51.000  47.595  1.00  0.00           C
ATOM   3832  HB2 SER   258      22.647  50.131  47.012  1.00  0.00           H
ATOM   3833  HB3 SER   258      22.144  50.647  48.606  1.00  0.00           H
ATOM   3834  OG  SER   258      21.237  51.731  47.081  1.00  0.00           O
ATOM   3835  HG  SER   258      20.754  52.158  47.793  1.00  0.00           H
ATOM   3836  C   SER   258      24.681  51.212  48.244  1.00  0.00           C
ATOM   3837  O   SER   258      24.910  50.018  47.995  1.00  0.00           O
ATOM   3838  N   ASN   259      25.553  51.877  49.049  1.00  0.00           N
ATOM   3839  H   ASN   259      25.403  52.875  49.100  1.00  0.00           H
ATOM   3840  CA  ASN   259      26.833  51.348  49.381  1.00  0.00           C
ATOM   3841  HA  ASN   259      27.255  52.136  50.003  1.00  0.00           H
ATOM   3842  CB  ASN   259      26.751  50.208  50.463  1.00  0.00           C
ATOM   3843  HB2 ASN   259      26.453  49.230  50.081  1.00  0.00           H
ATOM   3844  HB3 ASN   259      27.723  50.064  50.935  1.00  0.00           H
ATOM   3845  CG  ASN   259      25.801  50.553  51.542  1.00  0.00           C
ATOM   3846  OD1 ASN   259      26.040  51.440  52.369  1.00  0.00           O
ATOM   3847  ND2 ASN   259      24.675  49.937  51.568  1.00  0.00           N
ATOM   3848 HD21 ASN   259      24.133  49.923  52.421  1.00  0.00           H
ATOM   3849 HD22 ASN   259      24.469  49.198  50.911  1.00  0.00           H
ATOM   3850  C   ASN   259      27.810  51.217  48.236  1.00  0.00           C
ATOM   3851  O   ASN   259      28.376  50.207  47.887  1.00  0.00           O
ATOM   3852  N   GLY   260      27.834  52.290  47.402  1.00  0.00           N
ATOM   3853  H   GLY   260      27.456  53.146  47.780  1.00  0.00           H
ATOM   3854  CA  GLY   260      28.525  52.382  46.126  1.00  0.00           C
ATOM   3855  HA2 GLY   260      28.157  51.677  45.380  1.00  0.00           H
ATOM   3856  HA3 GLY   260      28.413  53.391  45.730  1.00  0.00           H
ATOM   3857  C   GLY   260      30.086  52.182  46.493  1.00  0.00           C
ATOM   3858  O   GLY   260      30.665  51.238  46.007  1.00  0.00           O
ATOM   3859  N   ALA   261      30.686  53.101  47.169  1.00  0.00           N
ATOM   3860  H   ALA   261      30.031  53.813  47.459  1.00  0.00           H
ATOM   3861  CA  ALA   261      32.127  53.311  47.376  1.00  0.00           C
ATOM   3862  HA  ALA   261      32.481  53.989  46.599  1.00  0.00           H
ATOM   3863  CB  ALA   261      32.255  54.127  48.723  1.00  0.00           C
ATOM   3864  HB1 ALA   261      33.310  53.997  48.963  1.00  0.00           H
ATOM   3865  HB2 ALA   261      32.046  55.178  48.525  1.00  0.00           H
ATOM   3866  HB3 ALA   261      31.580  53.764  49.499  1.00  0.00           H
ATOM   3867  C   ALA   261      32.933  52.020  47.522  1.00  0.00           C
ATOM   3868  O   ALA   261      33.942  51.819  46.856  1.00  0.00           O
ATOM   3869  N   TYR   262      32.455  51.129  48.387  1.00  0.00           N
ATOM   3870  H   TYR   262      31.475  51.278  48.578  1.00  0.00           H
ATOM   3871  CA  TYR   262      33.130  49.913  48.719  1.00  0.00           C
ATOM   3872  HA  TYR   262      34.060  49.938  48.152  1.00  0.00           H
ATOM   3873  CB  TYR   262      33.505  49.847  50.209  1.00  0.00           C
ATOM   3874  HB2 TYR   262      32.552  49.804  50.734  1.00  0.00           H
ATOM   3875  HB3 TYR   262      34.133  48.971  50.373  1.00  0.00           H
ATOM   3876  CG  TYR   262      34.353  51.038  50.749  1.00  0.00           C
ATOM   3877  CD1 TYR   262      33.854  51.921  51.725  1.00  0.00           C
ATOM   3878  HD1 TYR   262      32.951  51.664  52.260  1.00  0.00           H
ATOM   3879  CE1 TYR   262      34.629  53.047  52.074  1.00  0.00           C
ATOM   3880  HE1 TYR   262      34.356  53.846  52.747  1.00  0.00           H
ATOM   3881  CZ  TYR   262      35.939  53.255  51.469  1.00  0.00           C
ATOM   3882  OH  TYR   262      36.657  54.342  51.782  1.00  0.00           O
ATOM   3883  HH  TYR   262      37.558  54.412  51.457  1.00  0.00           H
ATOM   3884  CE2 TYR   262      36.392  52.426  50.383  1.00  0.00           C
ATOM   3885  HE2 TYR   262      37.312  52.638  49.859  1.00  0.00           H
ATOM   3886  CD2 TYR   262      35.527  51.376  49.995  1.00  0.00           C
ATOM   3887  HD2 TYR   262      35.879  50.628  49.300  1.00  0.00           H
ATOM   3888  C   TYR   262      32.473  48.672  48.244  1.00  0.00           C
ATOM   3889  O   TYR   262      31.306  48.682  47.733  1.00  0.00           O
ATOM   3890  N   GLY   263      33.210  47.559  48.289  1.00  0.00           N
ATOM   3891  H   GLY   263      34.145  47.539  48.670  1.00  0.00           H
ATOM   3892  CA  GLY   263      32.677  46.258  47.778  1.00  0.00           C
ATOM   3893  HA2 GLY   263      31.726  45.961  48.220  1.00  0.00           H
ATOM   3894  HA3 GLY   263      32.461  46.328  46.712  1.00  0.00           H
ATOM   3895  C   GLY   263      33.714  45.145  47.864  1.00  0.00           C
ATOM   3896  O   GLY   263      34.898  45.413  48.191  1.00  0.00           O
ATOM   3897  N   VAL   264      33.310  43.898  47.542  1.00  0.00           N
ATOM   3898  H   VAL   264      32.312  43.760  47.467  1.00  0.00           H
ATOM   3899  CA  VAL   264      34.157  42.722  47.526  1.00  0.00           C
ATOM   3900  HA  VAL   264      35.192  43.061  47.495  1.00  0.00           H
ATOM   3901  CB  VAL   264      33.947  41.864  48.822  1.00  0.00           C
ATOM   3902  HB  VAL   264      33.718  42.531  49.653  1.00  0.00           H
ATOM   3903  CG1 VAL   264      32.836  40.837  48.913  1.00  0.00           C
ATOM   3904 HG11 VAL   264      33.214  39.961  48.385  1.00  0.00           H
ATOM   3905 HG12 VAL   264      32.744  40.635  49.980  1.00  0.00           H
ATOM   3906 HG13 VAL   264      31.849  41.109  48.542  1.00  0.00           H
ATOM   3907  CG2 VAL   264      35.220  41.214  49.337  1.00  0.00           C
ATOM   3908 HG21 VAL   264      35.491  40.421  48.640  1.00  0.00           H
ATOM   3909 HG22 VAL   264      36.042  41.909  49.507  1.00  0.00           H
ATOM   3910 HG23 VAL   264      35.071  40.691  50.281  1.00  0.00           H
ATOM   3911  C   VAL   264      33.892  41.974  46.178  1.00  0.00           C
ATOM   3912  O   VAL   264      32.878  42.191  45.505  1.00  0.00           O
ATOM   3913  N   LYS   265      34.813  41.134  45.787  1.00  0.00           N
ATOM   3914  H   LYS   265      35.587  40.964  46.413  1.00  0.00           H
ATOM   3915  CA  LYS   265      34.600  40.217  44.677  1.00  0.00           C
ATOM   3916  HA  LYS   265      34.427  40.831  43.793  1.00  0.00           H
ATOM   3917  CB  LYS   265      35.801  39.387  44.556  1.00  0.00           C
ATOM   3918  HB2 LYS   265      36.701  39.977  44.730  1.00  0.00           H
ATOM   3919  HB3 LYS   265      35.719  38.710  45.407  1.00  0.00           H
ATOM   3920  CG  LYS   265      35.903  38.712  43.153  1.00  0.00           C
ATOM   3921  HG2 LYS   265      34.985  38.410  42.650  1.00  0.00           H
ATOM   3922  HG3 LYS   265      36.231  39.562  42.555  1.00  0.00           H
ATOM   3923  CD  LYS   265      36.986  37.672  43.078  1.00  0.00           C
ATOM   3924  HD2 LYS   265      37.950  38.177  43.025  1.00  0.00           H
ATOM   3925  HD3 LYS   265      36.926  36.948  43.891  1.00  0.00           H
ATOM   3926  CE  LYS   265      36.746  36.768  41.879  1.00  0.00           C
ATOM   3927  HE2 LYS   265      37.526  36.008  41.939  1.00  0.00           H
ATOM   3928  HE3 LYS   265      35.726  36.394  41.959  1.00  0.00           H
ATOM   3929  NZ  LYS   265      36.851  37.396  40.575  1.00  0.00           N
ATOM   3930  HZ1 LYS   265      36.412  38.305  40.575  1.00  0.00           H
ATOM   3931  HZ2 LYS   265      37.804  37.582  40.294  1.00  0.00           H
ATOM   3932  HZ3 LYS   265      36.336  36.812  39.932  1.00  0.00           H
ATOM   3933  C   LYS   265      33.287  39.354  44.810  1.00  0.00           C
ATOM   3934  O   LYS   265      32.842  38.867  45.901  1.00  0.00           O
ATOM   3935  N   GLY   266      32.732  39.106  43.621  1.00  0.00           N
ATOM   3936  H   GLY   266      33.322  39.423  42.866  1.00  0.00           H
ATOM   3937  CA  GLY   266      31.479  38.408  43.360  1.00  0.00           C
ATOM   3938  HA2 GLY   266      31.475  37.560  44.044  1.00  0.00           H
ATOM   3939  HA3 GLY   266      30.624  39.073  43.487  1.00  0.00           H
ATOM   3940  C   GLY   266      31.434  37.760  41.882  1.00  0.00           C
ATOM   3941  O   GLY   266      32.492  37.775  41.170  1.00  0.00           O
ATOM   3942  N   PHE   267      30.290  37.259  41.436  1.00  0.00           N
ATOM   3943  H   PHE   267      29.470  37.329  42.020  1.00  0.00           H
ATOM   3944  CA  PHE   267      30.128  36.665  40.165  1.00  0.00           C
ATOM   3945  HA  PHE   267      30.763  37.166  39.435  1.00  0.00           H
ATOM   3946  CB  PHE   267      30.651  35.230  40.300  1.00  0.00           C
ATOM   3947  HB2 PHE   267      30.461  34.736  39.347  1.00  0.00           H
ATOM   3948  HB3 PHE   267      31.736  35.215  40.400  1.00  0.00           H
ATOM   3949  CG  PHE   267      29.974  34.277  41.247  1.00  0.00           C
ATOM   3950  CD1 PHE   267      30.419  34.200  42.640  1.00  0.00           C
ATOM   3951  HD1 PHE   267      31.226  34.869  42.902  1.00  0.00           H
ATOM   3952  CE1 PHE   267      29.887  33.313  43.552  1.00  0.00           C
ATOM   3953  HE1 PHE   267      30.346  33.317  44.530  1.00  0.00           H
ATOM   3954  CZ  PHE   267      28.656  32.653  43.153  1.00  0.00           C
ATOM   3955  HZ  PHE   267      28.133  32.005  43.841  1.00  0.00           H
ATOM   3956  CE2 PHE   267      28.126  32.834  41.879  1.00  0.00           C
ATOM   3957  HE2 PHE   267      27.198  32.375  41.573  1.00  0.00           H
ATOM   3958  CD2 PHE   267      28.812  33.607  40.878  1.00  0.00           C
ATOM   3959  HD2 PHE   267      28.346  33.536  39.907  1.00  0.00           H
ATOM   3960  C   PHE   267      28.659  36.706  39.824  1.00  0.00           C
ATOM   3961  O   PHE   267      27.827  36.757  40.745  1.00  0.00           O
ATOM   3962  N   SER   268      28.238  36.624  38.546  1.00  0.00           N
ATOM   3963  H   SER   268      28.889  36.855  37.809  1.00  0.00           H
ATOM   3964  CA  SER   268      26.825  36.329  38.189  1.00  0.00           C
ATOM   3965  HA  SER   268      26.374  35.657  38.918  1.00  0.00           H
ATOM   3966  CB  SER   268      25.954  37.518  38.249  1.00  0.00           C
ATOM   3967  HB2 SER   268      25.847  38.053  37.305  1.00  0.00           H
ATOM   3968  HB3 SER   268      24.930  37.160  38.361  1.00  0.00           H
ATOM   3969  OG  SER   268      26.185  38.378  39.312  1.00  0.00           O
ATOM   3970  HG  SER   268      26.566  37.803  39.980  1.00  0.00           H
ATOM   3971  C   SER   268      26.737  35.665  36.773  1.00  0.00           C
ATOM   3972  O   SER   268      27.342  36.094  35.827  1.00  0.00           O
ATOM   3973  N   PHE   269      25.921  34.626  36.664  1.00  0.00           N
ATOM   3974  H   PHE   269      25.301  34.319  37.399  1.00  0.00           H
ATOM   3975  CA  PHE   269      25.666  33.923  35.389  1.00  0.00           C
ATOM   3976  HA  PHE   269      26.517  34.127  34.740  1.00  0.00           H
ATOM   3977  CB  PHE   269      25.640  32.390  35.409  1.00  0.00           C
ATOM   3978  HB2 PHE   269      24.693  32.154  35.894  1.00  0.00           H
ATOM   3979  HB3 PHE   269      25.723  31.992  34.397  1.00  0.00           H
ATOM   3980  CG  PHE   269      26.758  31.776  36.245  1.00  0.00           C
ATOM   3981  CD1 PHE   269      26.578  31.570  37.621  1.00  0.00           C
ATOM   3982  HD1 PHE   269      25.639  31.805  38.100  1.00  0.00           H
ATOM   3983  CE1 PHE   269      27.595  31.151  38.455  1.00  0.00           C
ATOM   3984  HE1 PHE   269      27.543  31.253  39.529  1.00  0.00           H
ATOM   3985  CZ  PHE   269      28.866  30.878  37.885  1.00  0.00           C
ATOM   3986  HZ  PHE   269      29.622  30.559  38.587  1.00  0.00           H
ATOM   3987  CE2 PHE   269      29.097  31.004  36.499  1.00  0.00           C
ATOM   3988  HE2 PHE   269      30.053  30.818  36.031  1.00  0.00           H
ATOM   3989  CD2 PHE   269      27.998  31.390  35.680  1.00  0.00           C
ATOM   3990  HD2 PHE   269      28.191  31.561  34.632  1.00  0.00           H
ATOM   3991  C   PHE   269      24.348  34.384  34.632  1.00  0.00           C
ATOM   3992  O   PHE   269      23.200  34.150  35.067  1.00  0.00           O
ATOM   3993  N   LYS   270      24.533  35.040  33.450  1.00  0.00           N
ATOM   3994  H   LYS   270      25.499  35.267  33.261  1.00  0.00           H
ATOM   3995  CA  LYS   270      23.514  35.377  32.477  1.00  0.00           C
ATOM   3996  HA  LYS   270      22.750  35.966  32.987  1.00  0.00           H
ATOM   3997  CB  LYS   270      24.112  36.180  31.341  1.00  0.00           C
ATOM   3998  HB2 LYS   270      24.643  37.083  31.645  1.00  0.00           H
ATOM   3999  HB3 LYS   270      24.746  35.484  30.792  1.00  0.00           H
ATOM   4000  CG  LYS   270      23.186  36.613  30.195  1.00  0.00           C
ATOM   4001  HG2 LYS   270      22.678  35.724  29.819  1.00  0.00           H
ATOM   4002  HG3 LYS   270      22.476  37.338  30.594  1.00  0.00           H
ATOM   4003  CD  LYS   270      24.031  37.233  29.034  1.00  0.00           C
ATOM   4004  HD2 LYS   270      24.755  37.839  29.580  1.00  0.00           H
ATOM   4005  HD3 LYS   270      24.502  36.495  28.385  1.00  0.00           H
ATOM   4006  CE  LYS   270      23.148  38.193  28.188  1.00  0.00           C
ATOM   4007  HE2 LYS   270      22.529  38.903  28.735  1.00  0.00           H
ATOM   4008  HE3 LYS   270      23.767  38.810  27.536  1.00  0.00           H
ATOM   4009  NZ  LYS   270      22.216  37.471  27.271  1.00  0.00           N
ATOM   4010  HZ1 LYS   270      21.435  37.064  27.766  1.00  0.00           H
ATOM   4011  HZ2 LYS   270      21.834  38.065  26.549  1.00  0.00           H
ATOM   4012  HZ3 LYS   270      22.740  36.796  26.732  1.00  0.00           H
ATOM   4013  C   LYS   270      22.934  34.092  31.860  1.00  0.00           C
ATOM   4014  O   LYS   270      23.694  33.216  31.431  1.00  0.00           O
ATOM   4015  N   TYR   271      21.643  34.081  31.700  1.00  0.00           N
ATOM   4016  H   TYR   271      21.020  34.787  32.065  1.00  0.00           H
ATOM   4017  CA  TYR   271      20.970  33.060  30.929  1.00  0.00           C
ATOM   4018  HA  TYR   271      21.725  32.636  30.268  1.00  0.00           H
ATOM   4019  CB  TYR   271      20.482  32.084  31.958  1.00  0.00           C
ATOM   4020  HB2 TYR   271      20.181  32.685  32.816  1.00  0.00           H
ATOM   4021  HB3 TYR   271      19.545  31.681  31.573  1.00  0.00           H
ATOM   4022  CG  TYR   271      21.456  30.948  32.383  1.00  0.00           C
ATOM   4023  CD1 TYR   271      22.105  30.985  33.632  1.00  0.00           C
ATOM   4024  HD1 TYR   271      21.974  31.780  34.352  1.00  0.00           H
ATOM   4025  CE1 TYR   271      23.026  29.926  33.935  1.00  0.00           C
ATOM   4026  HE1 TYR   271      23.550  29.928  34.879  1.00  0.00           H
ATOM   4027  CZ  TYR   271      23.266  28.907  33.033  1.00  0.00           C
ATOM   4028  OH  TYR   271      24.127  27.815  33.324  1.00  0.00           O
ATOM   4029  HH  TYR   271      24.065  27.209  32.583  1.00  0.00           H
ATOM   4030  CE2 TYR   271      22.639  28.934  31.825  1.00  0.00           C
ATOM   4031  HE2 TYR   271      22.979  28.212  31.098  1.00  0.00           H
ATOM   4032  CD2 TYR   271      21.741  29.924  31.469  1.00  0.00           C
ATOM   4033  HD2 TYR   271      21.291  29.934  30.487  1.00  0.00           H
ATOM   4034  C   TYR   271      19.797  33.688  30.032  1.00  0.00           C
ATOM   4035  O   TYR   271      18.659  33.878  30.517  1.00  0.00           O
ATOM   4036  N   GLY   272      20.169  34.108  28.837  1.00  0.00           N
ATOM   4037  H   GLY   272      21.077  33.833  28.492  1.00  0.00           H
ATOM   4038  CA  GLY   272      19.422  34.911  27.835  1.00  0.00           C
ATOM   4039  HA2 GLY   272      20.205  35.066  27.092  1.00  0.00           H
ATOM   4040  HA3 GLY   272      18.520  34.501  27.380  1.00  0.00           H
ATOM   4041  C   GLY   272      19.128  36.237  28.533  1.00  0.00           C
ATOM   4042  O   GLY   272      20.097  36.916  28.903  1.00  0.00           O
ATOM   4043  N   ASN   273      17.912  36.581  28.767  1.00  0.00           N
ATOM   4044  H   ASN   273      17.188  36.254  28.143  1.00  0.00           H
ATOM   4045  CA  ASN   273      17.554  37.842  29.416  1.00  0.00           C
ATOM   4046  HA  ASN   273      18.266  38.619  29.140  1.00  0.00           H
ATOM   4047  CB  ASN   273      16.182  38.375  28.875  1.00  0.00           C
ATOM   4048  HB2 ASN   273      15.383  37.661  29.073  1.00  0.00           H
ATOM   4049  HB3 ASN   273      15.916  39.315  29.359  1.00  0.00           H
ATOM   4050  CG  ASN   273      16.038  38.483  27.405  1.00  0.00           C
ATOM   4051  OD1 ASN   273      17.007  38.837  26.749  1.00  0.00           O
ATOM   4052  ND2 ASN   273      14.890  38.226  26.812  1.00  0.00           N
ATOM   4053 HD21 ASN   273      15.120  38.226  25.829  1.00  0.00           H
ATOM   4054 HD22 ASN   273      14.074  37.702  27.098  1.00  0.00           H
ATOM   4055  C   ASN   273      17.516  37.710  30.982  1.00  0.00           C
ATOM   4056  O   ASN   273      17.582  38.724  31.670  1.00  0.00           O
ATOM   4057  N   GLY   274      17.366  36.523  31.502  1.00  0.00           N
ATOM   4058  H   GLY   274      17.238  35.744  30.873  1.00  0.00           H
ATOM   4059  CA  GLY   274      17.510  36.277  32.938  1.00  0.00           C
ATOM   4060  HA2 GLY   274      16.870  37.042  33.377  1.00  0.00           H
ATOM   4061  HA3 GLY   274      17.097  35.283  33.108  1.00  0.00           H
ATOM   4062  C   GLY   274      18.909  36.355  33.508  1.00  0.00           C
ATOM   4063  O   GLY   274      19.861  36.446  32.806  1.00  0.00           O
ATOM   4064  N   VAL   275      19.015  36.295  34.871  1.00  0.00           N
ATOM   4065  H   VAL   275      18.181  36.351  35.439  1.00  0.00           H
ATOM   4066  CA  VAL   275      20.295  36.264  35.612  1.00  0.00           C
ATOM   4067  HA  VAL   275      21.012  35.855  34.900  1.00  0.00           H
ATOM   4068  CB  VAL   275      20.874  37.657  35.714  1.00  0.00           C
ATOM   4069  HB  VAL   275      20.989  37.967  34.675  1.00  0.00           H
ATOM   4070  CG1 VAL   275      20.152  38.623  36.632  1.00  0.00           C
ATOM   4071 HG11 VAL   275      20.764  39.512  36.784  1.00  0.00           H
ATOM   4072 HG12 VAL   275      19.222  38.877  36.124  1.00  0.00           H
ATOM   4073 HG13 VAL   275      19.992  38.162  37.607  1.00  0.00           H
ATOM   4074  CG2 VAL   275      22.343  37.713  36.188  1.00  0.00           C
ATOM   4075 HG21 VAL   275      22.909  37.122  35.468  1.00  0.00           H
ATOM   4076 HG22 VAL   275      22.701  38.737  36.303  1.00  0.00           H
ATOM   4077 HG23 VAL   275      22.425  37.155  37.121  1.00  0.00           H
ATOM   4078  C   VAL   275      20.350  35.528  36.996  1.00  0.00           C
ATOM   4079  O   VAL   275      19.484  35.723  37.828  1.00  0.00           O
ATOM   4080  N   TRP   276      21.409  34.686  37.240  1.00  0.00           N
ATOM   4081  H   TRP   276      22.130  34.568  36.543  1.00  0.00           H
ATOM   4082  CA  TRP   276      21.681  34.258  38.592  1.00  0.00           C
ATOM   4083  HA  TRP   276      20.794  34.251  39.226  1.00  0.00           H
ATOM   4084  CB  TRP   276      22.193  32.764  38.503  1.00  0.00           C
ATOM   4085  HB2 TRP   276      22.861  32.687  37.646  1.00  0.00           H
ATOM   4086  HB3 TRP   276      22.920  32.590  39.297  1.00  0.00           H
ATOM   4087  CG  TRP   276      21.154  31.708  38.536  1.00  0.00           C
ATOM   4088  CD1 TRP   276      20.559  31.164  37.433  1.00  0.00           C
ATOM   4089  HD1 TRP   276      20.959  31.363  36.449  1.00  0.00           H
ATOM   4090  NE1 TRP   276      19.679  30.223  37.792  1.00  0.00           N
ATOM   4091  HE1 TRP   276      19.187  29.713  37.072  1.00  0.00           H
ATOM   4092  CE2 TRP   276      19.453  30.233  39.139  1.00  0.00           C
ATOM   4093  CZ2 TRP   276      18.541  29.562  40.023  1.00  0.00           C
ATOM   4094  HZ2 TRP   276      17.856  28.793  39.696  1.00  0.00           H
ATOM   4095  CH2 TRP   276      18.508  29.818  41.420  1.00  0.00           C
ATOM   4096  HH2 TRP   276      17.888  29.330  42.156  1.00  0.00           H
ATOM   4097  CZ3 TRP   276      19.492  30.624  41.973  1.00  0.00           C
ATOM   4098  HZ3 TRP   276      19.531  30.794  43.038  1.00  0.00           H
ATOM   4099  CE3 TRP   276      20.404  31.274  41.092  1.00  0.00           C
ATOM   4100  HE3 TRP   276      21.043  32.047  41.493  1.00  0.00           H
ATOM   4101  CD2 TRP   276      20.403  31.110  39.692  1.00  0.00           C
ATOM   4102  C   TRP   276      22.843  34.965  39.208  1.00  0.00           C
ATOM   4103  O   TRP   276      23.984  34.942  38.751  1.00  0.00           O
ATOM   4104  N   ILE   277      22.550  35.673  40.268  1.00  0.00           N
ATOM   4105  H   ILE   277      21.597  35.468  40.535  1.00  0.00           H
ATOM   4106  CA  ILE   277      23.484  36.513  40.997  1.00  0.00           C
ATOM   4107  HA  ILE   277      24.412  36.549  40.427  1.00  0.00           H
ATOM   4108  CB  ILE   277      23.009  38.002  41.270  1.00  0.00           C
ATOM   4109  HB  ILE   277      22.255  37.921  42.053  1.00  0.00           H
ATOM   4110  CG2 ILE   277      23.933  38.900  42.078  1.00  0.00           C
ATOM   4111 HG21 ILE   277      24.956  38.961  41.704  1.00  0.00           H
ATOM   4112 HG22 ILE   277      23.502  39.899  42.132  1.00  0.00           H
ATOM   4113 HG23 ILE   277      23.892  38.402  43.046  1.00  0.00           H
ATOM   4114  CG1 ILE   277      22.366  38.711  40.021  1.00  0.00           C
ATOM   4115 HG12 ILE   277      23.205  39.150  39.481  1.00  0.00           H
ATOM   4116 HG13 ILE   277      21.841  38.010  39.374  1.00  0.00           H
ATOM   4117  CD1 ILE   277      21.367  39.831  40.245  1.00  0.00           C
ATOM   4118 HD11 ILE   277      21.731  40.676  40.828  1.00  0.00           H
ATOM   4119 HD12 ILE   277      21.115  40.147  39.232  1.00  0.00           H
ATOM   4120 HD13 ILE   277      20.456  39.423  40.684  1.00  0.00           H
ATOM   4121  C   ILE   277      23.949  35.818  42.259  1.00  0.00           C
ATOM   4122  O   ILE   277      23.132  35.138  42.855  1.00  0.00           O
ATOM   4123  N   GLY   278      25.218  36.136  42.621  1.00  0.00           N
ATOM   4124  H   GLY   278      25.654  36.824  42.024  1.00  0.00           H
ATOM   4125  CA  GLY   278      25.830  35.723  43.834  1.00  0.00           C
ATOM   4126  HA2 GLY   278      25.242  34.971  44.361  1.00  0.00           H
ATOM   4127  HA3 GLY   278      26.780  35.215  43.671  1.00  0.00           H
ATOM   4128  C   GLY   278      26.097  36.868  44.846  1.00  0.00           C
ATOM   4129  O   GLY   278      26.688  37.942  44.453  1.00  0.00           O
ATOM   4130  N   ARG   279      25.825  36.654  46.158  1.00  0.00           N
ATOM   4131  H   ARG   279      25.506  35.733  46.425  1.00  0.00           H
ATOM   4132  CA  ARG   279      26.172  37.660  47.247  1.00  0.00           C
ATOM   4133  HA  ARG   279      27.003  38.265  46.883  1.00  0.00           H
ATOM   4134  CB  ARG   279      25.051  38.730  47.360  1.00  0.00           C
ATOM   4135  HB2 ARG   279      25.463  39.580  47.903  1.00  0.00           H
ATOM   4136  HB3 ARG   279      24.828  39.023  46.335  1.00  0.00           H
ATOM   4137  CG  ARG   279      23.838  38.331  48.189  1.00  0.00           C
ATOM   4138  HG2 ARG   279      23.463  37.378  47.817  1.00  0.00           H
ATOM   4139  HG3 ARG   279      24.103  38.160  49.232  1.00  0.00           H
ATOM   4140  CD  ARG   279      22.856  39.547  48.063  1.00  0.00           C
ATOM   4141  HD2 ARG   279      23.349  40.441  48.443  1.00  0.00           H
ATOM   4142  HD3 ARG   279      22.726  39.750  46.999  1.00  0.00           H
ATOM   4143  NE  ARG   279      21.548  39.261  48.700  1.00  0.00           N
ATOM   4144  HE  ARG   279      21.402  38.363  49.139  1.00  0.00           H
ATOM   4145  CZ  ARG   279      20.490  40.037  48.621  1.00  0.00           C
ATOM   4146  NH1 ARG   279      19.403  39.591  49.166  1.00  0.00           N
ATOM   4147 HH11 ARG   279      19.466  38.708  49.653  1.00  0.00           H
ATOM   4148 HH12 ARG   279      18.558  40.090  48.926  1.00  0.00           H
ATOM   4149  NH2 ARG   279      20.498  41.138  47.899  1.00  0.00           N
ATOM   4150 HH21 ARG   279      21.389  41.430  47.522  1.00  0.00           H
ATOM   4151 HH22 ARG   279      19.655  41.631  47.640  1.00  0.00           H
ATOM   4152  C   ARG   279      26.521  37.087  48.594  1.00  0.00           C
ATOM   4153  O   ARG   279      26.002  36.020  48.931  1.00  0.00           O
ATOM   4154  N   THR   280      27.407  37.840  49.337  1.00  0.00           N
ATOM   4155  H   THR   280      27.753  38.693  48.921  1.00  0.00           H
ATOM   4156  CA  THR   280      27.454  37.845  50.754  1.00  0.00           C
ATOM   4157  HA  THR   280      27.794  36.879  51.131  1.00  0.00           H
ATOM   4158  CB  THR   280      28.424  38.917  51.212  1.00  0.00           C
ATOM   4159  HB  THR   280      28.226  39.144  52.259  1.00  0.00           H
ATOM   4160  CG2 THR   280      29.842  38.527  51.121  1.00  0.00           C
ATOM   4161 HG21 THR   280      30.371  38.834  50.219  1.00  0.00           H
ATOM   4162 HG22 THR   280      30.454  38.999  51.890  1.00  0.00           H
ATOM   4163 HG23 THR   280      29.936  37.449  51.249  1.00  0.00           H
ATOM   4164  OG1 THR   280      28.267  40.032  50.449  1.00  0.00           O
ATOM   4165  HG1 THR   280      28.748  40.692  50.951  1.00  0.00           H
ATOM   4166  C   THR   280      26.053  38.144  51.313  1.00  0.00           C
ATOM   4167  O   THR   280      25.427  39.123  50.945  1.00  0.00           O
ATOM   4168  N   LYS   281      25.575  37.346  52.245  1.00  0.00           N
ATOM   4169  H   LYS   281      26.286  36.851  52.765  1.00  0.00           H
ATOM   4170  CA  LYS   281      24.139  37.023  52.489  1.00  0.00           C
ATOM   4171  HA  LYS   281      23.624  37.117  51.533  1.00  0.00           H
ATOM   4172  CB  LYS   281      24.047  35.549  53.005  1.00  0.00           C
ATOM   4173  HB2 LYS   281      24.447  34.803  52.317  1.00  0.00           H
ATOM   4174  HB3 LYS   281      24.644  35.453  53.912  1.00  0.00           H
ATOM   4175  CG  LYS   281      22.628  35.254  53.421  1.00  0.00           C
ATOM   4176  HG2 LYS   281      22.485  35.633  54.432  1.00  0.00           H
ATOM   4177  HG3 LYS   281      21.960  35.729  52.704  1.00  0.00           H
ATOM   4178  CD  LYS   281      22.390  33.759  53.605  1.00  0.00           C
ATOM   4179  HD2 LYS   281      22.330  33.238  52.650  1.00  0.00           H
ATOM   4180  HD3 LYS   281      23.194  33.271  54.156  1.00  0.00           H
ATOM   4181  CE  LYS   281      21.091  33.552  54.328  1.00  0.00           C
ATOM   4182  HE2 LYS   281      21.063  32.642  54.928  1.00  0.00           H
ATOM   4183  HE3 LYS   281      20.799  34.278  55.087  1.00  0.00           H
ATOM   4184  NZ  LYS   281      19.970  33.375  53.436  1.00  0.00           N
ATOM   4185  HZ1 LYS   281      19.127  33.329  53.991  1.00  0.00           H
ATOM   4186  HZ2 LYS   281      19.730  34.116  52.794  1.00  0.00           H
ATOM   4187  HZ3 LYS   281      19.991  32.520  52.898  1.00  0.00           H
ATOM   4188  C   LYS   281      23.618  38.013  53.522  1.00  0.00           C
ATOM   4189  O   LYS   281      22.460  38.495  53.440  1.00  0.00           O
ATOM   4190  N   SER   282      24.511  38.436  54.445  1.00  0.00           N
ATOM   4191  H   SER   282      25.390  37.979  54.644  1.00  0.00           H
ATOM   4192  CA  SER   282      24.081  39.383  55.512  1.00  0.00           C
ATOM   4193  HA  SER   282      23.203  38.936  55.978  1.00  0.00           H
ATOM   4194  CB  SER   282      25.090  39.288  56.645  1.00  0.00           C
ATOM   4195  HB2 SER   282      25.107  38.319  57.145  1.00  0.00           H
ATOM   4196  HB3 SER   282      26.101  39.411  56.257  1.00  0.00           H
ATOM   4197  OG  SER   282      24.885  40.231  57.662  1.00  0.00           O
ATOM   4198  HG  SER   282      25.119  39.768  58.469  1.00  0.00           H
ATOM   4199  C   SER   282      23.713  40.763  55.070  1.00  0.00           C
ATOM   4200  O   SER   282      24.291  41.289  54.140  1.00  0.00           O
ATOM   4201  N   THR   283      22.890  41.479  55.811  1.00  0.00           N
ATOM   4202  H   THR   283      22.534  41.066  56.661  1.00  0.00           H
ATOM   4203  CA  THR   283      22.445  42.818  55.507  1.00  0.00           C
ATOM   4204  HA  THR   283      22.336  42.860  54.423  1.00  0.00           H
ATOM   4205  CB  THR   283      21.117  43.175  56.153  1.00  0.00           C
ATOM   4206  HB  THR   283      20.796  44.147  55.776  1.00  0.00           H
ATOM   4207  CG2 THR   283      19.971  42.251  55.744  1.00  0.00           C
ATOM   4208 HG21 THR   283      20.294  41.211  55.799  1.00  0.00           H
ATOM   4209 HG22 THR   283      19.074  42.338  56.357  1.00  0.00           H
ATOM   4210 HG23 THR   283      19.674  42.452  54.715  1.00  0.00           H
ATOM   4211  OG1 THR   283      21.251  43.403  57.536  1.00  0.00           O
ATOM   4212  HG1 THR   283      20.700  44.177  57.677  1.00  0.00           H
ATOM   4213  C   THR   283      23.487  43.910  55.774  1.00  0.00           C
ATOM   4214  O   THR   283      23.299  44.942  55.157  1.00  0.00           O
ATOM   4215  N   ASN   284      24.462  43.627  56.600  1.00  0.00           N
ATOM   4216  H   ASN   284      24.550  42.676  56.929  1.00  0.00           H
ATOM   4217  CA  ASN   284      25.570  44.568  56.786  1.00  0.00           C
ATOM   4218  HA  ASN   284      25.486  45.394  56.080  1.00  0.00           H
ATOM   4219  CB  ASN   284      25.460  45.152  58.177  1.00  0.00           C
ATOM   4220  HB2 ASN   284      24.575  45.784  58.255  1.00  0.00           H
ATOM   4221  HB3 ASN   284      25.427  44.395  58.960  1.00  0.00           H
ATOM   4222  CG  ASN   284      26.651  46.027  58.611  1.00  0.00           C
ATOM   4223  OD1 ASN   284      27.356  46.713  57.888  1.00  0.00           O
ATOM   4224  ND2 ASN   284      26.832  46.189  59.872  1.00  0.00           N
ATOM   4225 HD21 ASN   284      27.502  46.897  60.135  1.00  0.00           H
ATOM   4226 HD22 ASN   284      26.221  45.685  60.499  1.00  0.00           H
ATOM   4227  C   ASN   284      26.917  43.889  56.466  1.00  0.00           C
ATOM   4228  O   ASN   284      27.631  44.378  55.582  1.00  0.00           O
ATOM   4229  N   SER   285      27.285  42.846  57.147  1.00  0.00           N
ATOM   4230  H   SER   285      26.682  42.528  57.892  1.00  0.00           H
ATOM   4231  CA  SER   285      28.666  42.379  57.035  1.00  0.00           C
ATOM   4232  HA  SER   285      29.303  43.231  56.796  1.00  0.00           H
ATOM   4233  CB  SER   285      29.110  42.001  58.501  1.00  0.00           C
ATOM   4234  HB2 SER   285      30.200  41.998  58.525  1.00  0.00           H
ATOM   4235  HB3 SER   285      28.796  42.761  59.216  1.00  0.00           H
ATOM   4236  OG  SER   285      28.488  40.768  58.836  1.00  0.00           O
ATOM   4237  HG  SER   285      27.646  41.053  59.199  1.00  0.00           H
ATOM   4238  C   SER   285      29.098  41.339  56.006  1.00  0.00           C
ATOM   4239  O   SER   285      28.297  40.849  55.257  1.00  0.00           O
ATOM   4240  N   ARG   286      30.458  41.099  55.877  1.00  0.00           N
ATOM   4241  H   ARG   286      31.060  41.545  56.555  1.00  0.00           H
ATOM   4242  CA  ARG   286      30.897  40.018  55.010  1.00  0.00           C
ATOM   4243  HA  ARG   286      30.293  40.049  54.103  1.00  0.00           H
ATOM   4244  CB  ARG   286      32.307  40.256  54.441  1.00  0.00           C
ATOM   4245  HB2 ARG   286      32.987  40.311  55.291  1.00  0.00           H
ATOM   4246  HB3 ARG   286      32.634  39.333  53.962  1.00  0.00           H
ATOM   4247  CG  ARG   286      32.460  41.432  53.471  1.00  0.00           C
ATOM   4248  HG2 ARG   286      31.828  41.004  52.694  1.00  0.00           H
ATOM   4249  HG3 ARG   286      31.900  42.277  53.875  1.00  0.00           H
ATOM   4250  CD  ARG   286      33.931  41.712  53.141  1.00  0.00           C
ATOM   4251  HD2 ARG   286      34.533  41.776  54.047  1.00  0.00           H
ATOM   4252  HD3 ARG   286      34.327  40.867  52.578  1.00  0.00           H
ATOM   4253  NE  ARG   286      34.046  42.904  52.229  1.00  0.00           N
ATOM   4254  HE  ARG   286      33.256  43.296  51.736  1.00  0.00           H
ATOM   4255  CZ  ARG   286      35.236  43.513  52.053  1.00  0.00           C
ATOM   4256  NH1 ARG   286      35.492  44.260  51.020  1.00  0.00           N
ATOM   4257 HH11 ARG   286      34.692  44.479  50.442  1.00  0.00           H
ATOM   4258 HH12 ARG   286      36.401  44.676  50.878  1.00  0.00           H
ATOM   4259  NH2 ARG   286      36.227  43.502  52.915  1.00  0.00           N
ATOM   4260 HH21 ARG   286      36.046  42.966  53.752  1.00  0.00           H
ATOM   4261 HH22 ARG   286      36.951  44.207  52.915  1.00  0.00           H
ATOM   4262  C   ARG   286      30.797  38.732  55.701  1.00  0.00           C
ATOM   4263  O   ARG   286      31.733  38.190  56.284  1.00  0.00           O
ATOM   4264  N   SER   287      29.563  38.243  55.729  1.00  0.00           N
ATOM   4265  H   SER   287      28.834  38.793  55.297  1.00  0.00           H
ATOM   4266  CA  SER   287      29.050  37.022  56.392  1.00  0.00           C
ATOM   4267  HA  SER   287      29.861  36.295  56.361  1.00  0.00           H
ATOM   4268  CB  SER   287      28.590  37.391  57.834  1.00  0.00           C
ATOM   4269  HB2 SER   287      27.663  37.955  57.726  1.00  0.00           H
ATOM   4270  HB3 SER   287      28.377  36.486  58.403  1.00  0.00           H
ATOM   4271  OG  SER   287      29.517  38.091  58.579  1.00  0.00           O
ATOM   4272  HG  SER   287      29.420  39.023  58.366  1.00  0.00           H
ATOM   4273  C   SER   287      27.959  36.318  55.573  1.00  0.00           C
ATOM   4274  O   SER   287      26.969  36.922  55.092  1.00  0.00           O
ATOM   4275  N   GLY   288      28.079  34.999  55.474  1.00  0.00           N
ATOM   4276  H   GLY   288      28.835  34.583  55.999  1.00  0.00           H
ATOM   4277  CA  GLY   288      27.205  34.075  54.695  1.00  0.00           C
ATOM   4278  HA2 GLY   288      27.490  33.050  54.930  1.00  0.00           H
ATOM   4279  HA3 GLY   288      26.158  34.215  54.960  1.00  0.00           H
ATOM   4280  C   GLY   288      27.378  34.368  53.215  1.00  0.00           C
ATOM   4281  O   GLY   288      27.966  35.340  52.848  1.00  0.00           O
ATOM   4282  N   PHE   289      26.719  33.484  52.444  1.00  0.00           N
ATOM   4283  H   PHE   289      26.190  32.772  52.926  1.00  0.00           H
ATOM   4284  CA  PHE   289      26.502  33.592  50.986  1.00  0.00           C
ATOM   4285  HA  PHE   289      26.647  34.655  50.791  1.00  0.00           H
ATOM   4286  CB  PHE   289      27.680  32.910  50.310  1.00  0.00           C
ATOM   4287  HB2 PHE   289      28.580  32.835  50.919  1.00  0.00           H
ATOM   4288  HB3 PHE   289      27.365  31.871  50.226  1.00  0.00           H
ATOM   4289  CG  PHE   289      28.094  33.612  48.998  1.00  0.00           C
ATOM   4290  CD1 PHE   289      28.874  34.774  49.007  1.00  0.00           C
ATOM   4291  HD1 PHE   289      29.274  35.223  49.904  1.00  0.00           H
ATOM   4292  CE1 PHE   289      29.242  35.347  47.764  1.00  0.00           C
ATOM   4293  HE1 PHE   289      29.917  36.185  47.675  1.00  0.00           H
ATOM   4294  CZ  PHE   289      28.871  34.764  46.546  1.00  0.00           C
ATOM   4295  HZ  PHE   289      29.277  35.235  45.663  1.00  0.00           H
ATOM   4296  CE2 PHE   289      27.941  33.682  46.572  1.00  0.00           C
ATOM   4297  HE2 PHE   289      27.543  33.265  45.659  1.00  0.00           H
ATOM   4298  CD2 PHE   289      27.524  33.202  47.798  1.00  0.00           C
ATOM   4299  HD2 PHE   289      26.810  32.392  47.763  1.00  0.00           H
ATOM   4300  C   PHE   289      25.181  32.928  50.612  1.00  0.00           C
ATOM   4301  O   PHE   289      24.652  31.998  51.198  1.00  0.00           O
ATOM   4302  N   GLU   290      24.458  33.560  49.640  1.00  0.00           N
ATOM   4303  H   GLU   290      24.921  34.298  49.128  1.00  0.00           H
ATOM   4304  CA  GLU   290      23.343  33.062  48.935  1.00  0.00           C
ATOM   4305  HA  GLU   290      23.257  31.997  49.152  1.00  0.00           H
ATOM   4306  CB  GLU   290      21.965  33.554  49.516  1.00  0.00           C
ATOM   4307  HB2 GLU   290      21.195  33.108  48.889  1.00  0.00           H
ATOM   4308  HB3 GLU   290      21.872  33.202  50.544  1.00  0.00           H
ATOM   4309  CG  GLU   290      21.834  35.067  49.642  1.00  0.00           C
ATOM   4310  HG2 GLU   290      22.632  35.393  50.310  1.00  0.00           H
ATOM   4311  HG3 GLU   290      21.848  35.504  48.643  1.00  0.00           H
ATOM   4312  CD  GLU   290      20.525  35.658  50.239  1.00  0.00           C
ATOM   4313  OE1 GLU   290      19.732  34.920  50.941  1.00  0.00           O
ATOM   4314  OE2 GLU   290      20.169  36.834  49.972  1.00  0.00           O
ATOM   4315  C   GLU   290      23.345  33.221  47.364  1.00  0.00           C
ATOM   4316  O   GLU   290      24.030  34.054  46.804  1.00  0.00           O
ATOM   4317  N   MET   291      22.629  32.364  46.632  1.00  0.00           N
ATOM   4318  H   MET   291      22.081  31.652  47.095  1.00  0.00           H
ATOM   4319  CA  MET   291      22.360  32.520  45.204  1.00  0.00           C
ATOM   4320  HA  MET   291      23.026  33.196  44.667  1.00  0.00           H
ATOM   4321  CB  MET   291      22.682  31.110  44.517  1.00  0.00           C
ATOM   4322  HB2 MET   291      22.100  30.327  45.002  1.00  0.00           H
ATOM   4323  HB3 MET   291      22.241  31.094  43.520  1.00  0.00           H
ATOM   4324  CG  MET   291      24.124  30.739  44.281  1.00  0.00           C
ATOM   4325  HG2 MET   291      24.630  30.405  45.186  1.00  0.00           H
ATOM   4326  HG3 MET   291      24.125  29.842  43.660  1.00  0.00           H
ATOM   4327  SD  MET   291      25.158  32.081  43.602  1.00  0.00           S
ATOM   4328  CE  MET   291      24.257  32.497  42.075  1.00  0.00           C
ATOM   4329  HE1 MET   291      24.788  33.194  41.426  1.00  0.00           H
ATOM   4330  HE2 MET   291      24.111  31.539  41.577  1.00  0.00           H
ATOM   4331  HE3 MET   291      23.289  32.985  42.196  1.00  0.00           H
ATOM   4332  C   MET   291      20.916  33.012  44.993  1.00  0.00           C
ATOM   4333  O   MET   291      19.994  32.456  45.570  1.00  0.00           O
ATOM   4334  N   ILE   292      20.731  34.014  44.056  1.00  0.00           N
ATOM   4335  H   ILE   292      21.602  34.355  43.675  1.00  0.00           H
ATOM   4336  CA  ILE   292      19.388  34.606  43.673  1.00  0.00           C
ATOM   4337  HA  ILE   292      18.665  33.955  44.165  1.00  0.00           H
ATOM   4338  CB  ILE   292      19.389  36.113  44.201  1.00  0.00           C
ATOM   4339  HB  ILE   292      20.208  36.564  43.638  1.00  0.00           H
ATOM   4340  CG2 ILE   292      18.056  36.764  43.807  1.00  0.00           C
ATOM   4341 HG21 ILE   292      18.099  37.849  43.898  1.00  0.00           H
ATOM   4342 HG22 ILE   292      17.745  36.539  42.786  1.00  0.00           H
ATOM   4343 HG23 ILE   292      17.252  36.437  44.466  1.00  0.00           H
ATOM   4344  CG1 ILE   292      19.616  36.287  45.746  1.00  0.00           C
ATOM   4345 HG12 ILE   292      18.745  36.719  46.238  1.00  0.00           H
ATOM   4346 HG13 ILE   292      19.709  35.314  46.229  1.00  0.00           H
ATOM   4347  CD1 ILE   292      20.981  37.097  46.029  1.00  0.00           C
ATOM   4348 HD11 ILE   292      21.802  36.638  45.481  1.00  0.00           H
ATOM   4349 HD12 ILE   292      20.867  38.098  45.612  1.00  0.00           H
ATOM   4350 HD13 ILE   292      21.248  37.148  47.085  1.00  0.00           H
ATOM   4351  C   ILE   292      19.108  34.403  42.148  1.00  0.00           C
ATOM   4352  O   ILE   292      20.065  34.457  41.377  1.00  0.00           O
ATOM   4353  N   TRP   293      17.868  34.201  41.701  1.00  0.00           N
ATOM   4354  H   TRP   293      17.144  34.298  42.398  1.00  0.00           H
ATOM   4355  CA  TRP   293      17.576  34.127  40.252  1.00  0.00           C
ATOM   4356  HA  TRP   293      18.495  34.297  39.690  1.00  0.00           H
ATOM   4357  CB  TRP   293      17.055  32.709  39.956  1.00  0.00           C
ATOM   4358  HB2 TRP   293      17.855  31.984  40.101  1.00  0.00           H
ATOM   4359  HB3 TRP   293      16.272  32.397  40.647  1.00  0.00           H
ATOM   4360  CG  TRP   293      16.386  32.570  38.604  1.00  0.00           C
ATOM   4361  CD1 TRP   293      15.158  32.087  38.353  1.00  0.00           C
ATOM   4362  HD1 TRP   293      14.460  31.751  39.106  1.00  0.00           H
ATOM   4363  NE1 TRP   293      14.878  32.114  37.047  1.00  0.00           N
ATOM   4364  HE1 TRP   293      14.024  31.886  36.557  1.00  0.00           H
ATOM   4365  CE2 TRP   293      15.962  32.527  36.330  1.00  0.00           C
ATOM   4366  CZ2 TRP   293      16.190  32.764  34.941  1.00  0.00           C
ATOM   4367  HZ2 TRP   293      15.422  32.731  34.182  1.00  0.00           H
ATOM   4368  CH2 TRP   293      17.479  33.036  34.501  1.00  0.00           C
ATOM   4369  HH2 TRP   293      17.602  33.265  33.453  1.00  0.00           H
ATOM   4370  CZ3 TRP   293      18.518  33.265  35.444  1.00  0.00           C
ATOM   4371  HZ3 TRP   293      19.487  33.532  35.048  1.00  0.00           H
ATOM   4372  CE3 TRP   293      18.239  33.178  36.818  1.00  0.00           C
ATOM   4373  HE3 TRP   293      18.955  33.288  37.618  1.00  0.00           H
ATOM   4374  CD2 TRP   293      17.011  32.701  37.291  1.00  0.00           C
ATOM   4375  C   TRP   293      16.496  35.155  39.916  1.00  0.00           C
ATOM   4376  O   TRP   293      15.651  35.448  40.776  1.00  0.00           O
ATOM   4377  N   ASP   294      16.564  35.739  38.741  1.00  0.00           N
ATOM   4378  H   ASP   294      17.118  35.238  38.060  1.00  0.00           H
ATOM   4379  CA  ASP   294      15.518  36.639  38.242  1.00  0.00           C
ATOM   4380  HA  ASP   294      14.632  36.184  38.686  1.00  0.00           H
ATOM   4381  CB  ASP   294      15.818  38.029  38.859  1.00  0.00           C
ATOM   4382  HB2 ASP   294      15.776  38.097  39.946  1.00  0.00           H
ATOM   4383  HB3 ASP   294      16.858  38.156  38.561  1.00  0.00           H
ATOM   4384  CG  ASP   294      14.916  39.141  38.348  1.00  0.00           C
ATOM   4385  OD1 ASP   294      13.635  39.128  38.343  1.00  0.00           O
ATOM   4386  OD2 ASP   294      15.512  40.148  38.018  1.00  0.00           O
ATOM   4387  C   ASP   294      15.424  36.726  36.708  1.00  0.00           C
ATOM   4388  O   ASP   294      16.327  37.204  36.046  1.00  0.00           O
ATOM   4389  N   PRO   295      14.248  36.309  36.219  1.00  0.00           N
ATOM   4390  CD  PRO   295      13.246  35.483  36.860  1.00  0.00           C
ATOM   4391  HD2 PRO   295      12.615  36.259  37.293  1.00  0.00           H
ATOM   4392  HD3 PRO   295      13.616  34.757  37.584  1.00  0.00           H
ATOM   4393  CG  PRO   295      12.393  34.791  35.788  1.00  0.00           C
ATOM   4394  HG2 PRO   295      11.354  34.772  36.116  1.00  0.00           H
ATOM   4395  HG3 PRO   295      12.726  33.759  35.675  1.00  0.00           H
ATOM   4396  CB  PRO   295      12.598  35.570  34.532  1.00  0.00           C
ATOM   4397  HB2 PRO   295      11.782  36.283  34.417  1.00  0.00           H
ATOM   4398  HB3 PRO   295      12.565  34.932  33.648  1.00  0.00           H
ATOM   4399  CA  PRO   295      13.885  36.357  34.778  1.00  0.00           C
ATOM   4400  HA  PRO   295      14.625  35.760  34.244  1.00  0.00           H
ATOM   4401  C   PRO   295      13.822  37.848  34.322  1.00  0.00           C
ATOM   4402  O   PRO   295      13.568  38.817  35.097  1.00  0.00           O
ATOM   4403  N   ASN   296      14.314  38.120  33.136  1.00  0.00           N
ATOM   4404  H   ASN   296      14.552  37.318  32.570  1.00  0.00           H
ATOM   4405  CA  ASN   296      14.740  39.432  32.603  1.00  0.00           C
ATOM   4406  HA  ASN   296      15.228  39.286  31.640  1.00  0.00           H
ATOM   4407  CB  ASN   296      13.504  40.274  32.217  1.00  0.00           C
ATOM   4408  HB2 ASN   296      13.028  40.482  33.176  1.00  0.00           H
ATOM   4409  HB3 ASN   296      13.769  41.279  31.888  1.00  0.00           H
ATOM   4410  CG  ASN   296      12.498  39.617  31.306  1.00  0.00           C
ATOM   4411  OD1 ASN   296      12.761  39.168  30.185  1.00  0.00           O
ATOM   4412  ND2 ASN   296      11.226  39.574  31.592  1.00  0.00           N
ATOM   4413 HD21 ASN   296      10.585  39.095  30.975  1.00  0.00           H
ATOM   4414 HD22 ASN   296      10.849  39.950  32.450  1.00  0.00           H
ATOM   4415  C   ASN   296      15.787  40.234  33.302  1.00  0.00           C
ATOM   4416  O   ASN   296      16.108  41.292  32.821  1.00  0.00           O
ATOM   4417  N   GLY   297      16.354  39.833  34.443  1.00  0.00           N
ATOM   4418  H   GLY   297      15.961  38.995  34.848  1.00  0.00           H
ATOM   4419  CA  GLY   297      17.248  40.697  35.303  1.00  0.00           C
ATOM   4420  HA2 GLY   297      16.767  41.674  35.340  1.00  0.00           H
ATOM   4421  HA3 GLY   297      17.367  40.302  36.313  1.00  0.00           H
ATOM   4422  C   GLY   297      18.703  40.947  34.831  1.00  0.00           C
ATOM   4423  O   GLY   297      19.425  41.706  35.466  1.00  0.00           O
ATOM   4424  N   TRP   298      19.072  40.391  33.632  1.00  0.00           N
ATOM   4425  H   TRP   298      18.503  39.730  33.125  1.00  0.00           H
ATOM   4426  CA  TRP   298      20.255  40.871  32.938  1.00  0.00           C
ATOM   4427  HA  TRP   298      21.080  41.024  33.636  1.00  0.00           H
ATOM   4428  CB  TRP   298      20.807  39.734  32.059  1.00  0.00           C
ATOM   4429  HB2 TRP   298      20.817  38.796  32.614  1.00  0.00           H
ATOM   4430  HB3 TRP   298      20.104  39.633  31.232  1.00  0.00           H
ATOM   4431  CG  TRP   298      22.189  39.915  31.433  1.00  0.00           C
ATOM   4432  CD1 TRP   298      22.483  40.657  30.384  1.00  0.00           C
ATOM   4433  HD1 TRP   298      21.748  41.327  29.963  1.00  0.00           H
ATOM   4434  NE1 TRP   298      23.824  40.785  30.244  1.00  0.00           N
ATOM   4435  HE1 TRP   298      24.152  41.399  29.512  1.00  0.00           H
ATOM   4436  CE2 TRP   298      24.487  40.114  31.244  1.00  0.00           C
ATOM   4437  CZ2 TRP   298      25.859  40.021  31.598  1.00  0.00           C
ATOM   4438  HZ2 TRP   298      26.614  40.542  31.029  1.00  0.00           H
ATOM   4439  CH2 TRP   298      26.142  39.227  32.717  1.00  0.00           C
ATOM   4440  HH2 TRP   298      27.176  39.028  32.959  1.00  0.00           H
ATOM   4441  CZ3 TRP   298      25.221  38.788  33.597  1.00  0.00           C
ATOM   4442  HZ3 TRP   298      25.440  38.087  34.389  1.00  0.00           H
ATOM   4443  CE3 TRP   298      23.834  38.898  33.261  1.00  0.00           C
ATOM   4444  HE3 TRP   298      23.086  38.432  33.884  1.00  0.00           H
ATOM   4445  CD2 TRP   298      23.486  39.618  32.106  1.00  0.00           C
ATOM   4446  C   TRP   298      20.025  42.067  32.095  1.00  0.00           C
ATOM   4447  O   TRP   298      20.956  42.902  31.985  1.00  0.00           O
ATOM   4448  N   THR   299      18.771  42.271  31.494  1.00  0.00           N
ATOM   4449  H   THR   299      18.054  41.680  31.891  1.00  0.00           H
ATOM   4450  CA  THR   299      18.482  43.264  30.447  1.00  0.00           C
ATOM   4451  HA  THR   299      19.369  43.788  30.093  1.00  0.00           H
ATOM   4452  CB  THR   299      18.115  42.452  29.134  1.00  0.00           C
ATOM   4453  HB  THR   299      18.119  43.220  28.360  1.00  0.00           H
ATOM   4454  CG2 THR   299      19.169  41.515  28.499  1.00  0.00           C
ATOM   4455 HG21 THR   299      20.104  42.058  28.634  1.00  0.00           H
ATOM   4456 HG22 THR   299      19.206  40.616  29.115  1.00  0.00           H
ATOM   4457 HG23 THR   299      19.012  41.351  27.433  1.00  0.00           H
ATOM   4458  OG1 THR   299      16.925  41.736  29.182  1.00  0.00           O
ATOM   4459  HG1 THR   299      17.114  40.923  29.655  1.00  0.00           H
ATOM   4460  C   THR   299      17.436  44.368  30.670  1.00  0.00           C
ATOM   4461  O   THR   299      17.423  45.383  30.032  1.00  0.00           O
ATOM   4462  N   GLU   300      16.685  44.204  31.710  1.00  0.00           N
ATOM   4463  H   GLU   300      16.806  43.368  32.263  1.00  0.00           H
ATOM   4464  CA  GLU   300      15.727  45.171  32.308  1.00  0.00           C
ATOM   4465  HA  GLU   300      16.097  46.190  32.198  1.00  0.00           H
ATOM   4466  CB  GLU   300      14.469  44.981  31.516  1.00  0.00           C
ATOM   4467  HB2 GLU   300      14.680  45.000  30.447  1.00  0.00           H
ATOM   4468  HB3 GLU   300      14.158  43.955  31.712  1.00  0.00           H
ATOM   4469  CG  GLU   300      13.220  45.865  31.627  1.00  0.00           C
ATOM   4470  HG2 GLU   300      12.511  45.733  30.809  1.00  0.00           H
ATOM   4471  HG3 GLU   300      12.784  45.645  32.601  1.00  0.00           H
ATOM   4472  CD  GLU   300      13.665  47.314  31.540  1.00  0.00           C
ATOM   4473  OE1 GLU   300      13.621  47.911  30.453  1.00  0.00           O
ATOM   4474  OE2 GLU   300      14.187  47.857  32.520  1.00  0.00           O
ATOM   4475  C   GLU   300      15.482  44.878  33.791  1.00  0.00           C
ATOM   4476  O   GLU   300      15.821  43.844  34.352  1.00  0.00           O
ATOM   4477  N   THR   301      14.830  45.861  34.435  1.00  0.00           N
ATOM   4478  H   THR   301      14.536  46.695  33.948  1.00  0.00           H
ATOM   4479  CA  THR   301      14.502  45.738  35.862  1.00  0.00           C
ATOM   4480  HA  THR   301      15.161  45.052  36.393  1.00  0.00           H
ATOM   4481  CB  THR   301      14.724  47.174  36.396  1.00  0.00           C
ATOM   4482  HB  THR   301      14.030  47.760  35.793  1.00  0.00           H
ATOM   4483  CG2 THR   301      14.683  47.372  37.874  1.00  0.00           C
ATOM   4484 HG21 THR   301      14.756  48.442  38.068  1.00  0.00           H
ATOM   4485 HG22 THR   301      13.645  47.231  38.171  1.00  0.00           H
ATOM   4486 HG23 THR   301      15.455  46.793  38.381  1.00  0.00           H
ATOM   4487  OG1 THR   301      15.969  47.732  36.140  1.00  0.00           O
ATOM   4488  HG1 THR   301      16.631  47.287  36.674  1.00  0.00           H
ATOM   4489  C   THR   301      12.997  45.400  36.133  1.00  0.00           C
ATOM   4490  O   THR   301      12.099  45.809  35.438  1.00  0.00           O
ATOM   4491  N   ASP   302      12.846  44.599  37.200  1.00  0.00           N
ATOM   4492  H   ASP   302      13.646  44.251  37.709  1.00  0.00           H
ATOM   4493  CA  ASP   302      11.577  44.504  37.934  1.00  0.00           C
ATOM   4494  HA  ASP   302      11.039  45.386  37.588  1.00  0.00           H
ATOM   4495  CB  ASP   302      10.802  43.344  37.326  1.00  0.00           C
ATOM   4496  HB2 ASP   302       9.810  43.292  37.774  1.00  0.00           H
ATOM   4497  HB3 ASP   302      10.530  43.557  36.292  1.00  0.00           H
ATOM   4498  CG  ASP   302      11.451  41.991  37.597  1.00  0.00           C
ATOM   4499  OD1 ASP   302      11.414  41.039  36.797  1.00  0.00           O
ATOM   4500  OD2 ASP   302      12.084  41.778  38.673  1.00  0.00           O
ATOM   4501  C   ASP   302      11.809  44.475  39.485  1.00  0.00           C
ATOM   4502  O   ASP   302      12.931  44.304  39.928  1.00  0.00           O
ATOM   4503  N   SER   303      10.816  44.641  40.285  1.00  0.00           N
ATOM   4504  H   SER   303       9.913  44.443  39.879  1.00  0.00           H
ATOM   4505  CA  SER   303      10.995  44.933  41.735  1.00  0.00           C
ATOM   4506  HA  SER   303      12.010  45.304  41.883  1.00  0.00           H
ATOM   4507  CB  SER   303      10.094  46.027  42.321  1.00  0.00           C
ATOM   4508  HB2 SER   303       9.172  45.547  42.650  1.00  0.00           H
ATOM   4509  HB3 SER   303      10.396  46.455  43.276  1.00  0.00           H
ATOM   4510  OG  SER   303       9.869  47.111  41.383  1.00  0.00           O
ATOM   4511  HG  SER   303      10.754  47.429  41.184  1.00  0.00           H
ATOM   4512  C   SER   303      10.965  43.783  42.655  1.00  0.00           C
ATOM   4513  O   SER   303      10.687  43.907  43.872  1.00  0.00           O
ATOM   4514  N   SER   304      10.972  42.532  42.104  1.00  0.00           N
ATOM   4515  H   SER   304      11.418  42.414  41.206  1.00  0.00           H
ATOM   4516  CA  SER   304      10.765  41.300  42.899  1.00  0.00           C
ATOM   4517  HA  SER   304      11.158  41.450  43.905  1.00  0.00           H
ATOM   4518  CB  SER   304       9.275  40.886  42.953  1.00  0.00           C
ATOM   4519  HB2 SER   304       8.706  41.758  43.276  1.00  0.00           H
ATOM   4520  HB3 SER   304       8.957  40.674  41.933  1.00  0.00           H
ATOM   4521  OG  SER   304       8.991  39.806  43.821  1.00  0.00           O
ATOM   4522  HG  SER   304       8.548  40.205  44.574  1.00  0.00           H
ATOM   4523  C   SER   304      11.485  40.160  42.190  1.00  0.00           C
ATOM   4524  O   SER   304      11.129  40.022  41.030  1.00  0.00           O
ATOM   4525  N   PHE   305      12.450  39.518  42.780  1.00  0.00           N
ATOM   4526  H   PHE   305      12.955  39.944  43.544  1.00  0.00           H
ATOM   4527  CA  PHE   305      13.158  38.418  42.200  1.00  0.00           C
ATOM   4528  HA  PHE   305      13.419  38.564  41.151  1.00  0.00           H
ATOM   4529  CB  PHE   305      14.444  38.270  43.046  1.00  0.00           C
ATOM   4530  HB2 PHE   305      15.132  37.568  42.574  1.00  0.00           H
ATOM   4531  HB3 PHE   305      14.941  39.238  43.114  1.00  0.00           H
ATOM   4532  CG  PHE   305      14.355  37.933  44.580  1.00  0.00           C
ATOM   4533  CD1 PHE   305      14.038  36.617  45.029  1.00  0.00           C
ATOM   4534  HD1 PHE   305      13.862  35.764  44.389  1.00  0.00           H
ATOM   4535  CE1 PHE   305      13.633  36.412  46.366  1.00  0.00           C
ATOM   4536  HE1 PHE   305      13.297  35.466  46.764  1.00  0.00           H
ATOM   4537  CZ  PHE   305      13.816  37.471  47.302  1.00  0.00           C
ATOM   4538  HZ  PHE   305      13.801  37.288  48.366  1.00  0.00           H
ATOM   4539  CE2 PHE   305      14.366  38.690  46.868  1.00  0.00           C
ATOM   4540  HE2 PHE   305      14.683  39.383  47.632  1.00  0.00           H
ATOM   4541  CD2 PHE   305      14.526  38.960  45.509  1.00  0.00           C
ATOM   4542  HD2 PHE   305      14.800  39.891  45.035  1.00  0.00           H
ATOM   4543  C   PHE   305      12.300  37.115  42.242  1.00  0.00           C
ATOM   4544  O   PHE   305      11.239  37.024  42.860  1.00  0.00           O
ATOM   4545  N   SER   306      12.820  36.044  41.625  1.00  0.00           N
ATOM   4546  H   SER   306      13.684  36.120  41.106  1.00  0.00           H
ATOM   4547  CA  SER   306      12.070  34.842  41.397  1.00  0.00           C
ATOM   4548  HA  SER   306      11.011  35.096  41.426  1.00  0.00           H
ATOM   4549  CB  SER   306      12.546  34.108  40.085  1.00  0.00           C
ATOM   4550  HB2 SER   306      13.523  34.404  39.701  1.00  0.00           H
ATOM   4551  HB3 SER   306      12.711  33.031  40.112  1.00  0.00           H
ATOM   4552  OG  SER   306      11.650  34.454  39.052  1.00  0.00           O
ATOM   4553  HG  SER   306      11.424  33.624  38.625  1.00  0.00           H
ATOM   4554  C   SER   306      12.237  33.953  42.645  1.00  0.00           C
ATOM   4555  O   SER   306      11.210  33.520  43.228  1.00  0.00           O
ATOM   4556  N   VAL   307      13.489  33.565  42.980  1.00  0.00           N
ATOM   4557  H   VAL   307      14.237  34.183  42.701  1.00  0.00           H
ATOM   4558  CA  VAL   307      13.805  32.473  43.926  1.00  0.00           C
ATOM   4559  HA  VAL   307      13.159  32.568  44.799  1.00  0.00           H
ATOM   4560  CB  VAL   307      13.572  31.093  43.299  1.00  0.00           C
ATOM   4561  HB  VAL   307      12.550  30.984  42.934  1.00  0.00           H
ATOM   4562  CG1 VAL   307      14.342  30.875  42.008  1.00  0.00           C
ATOM   4563 HG11 VAL   307      13.982  31.579  41.257  1.00  0.00           H
ATOM   4564 HG12 VAL   307      15.414  31.040  42.116  1.00  0.00           H
ATOM   4565 HG13 VAL   307      14.112  29.864  41.673  1.00  0.00           H
ATOM   4566  CG2 VAL   307      13.800  29.852  44.220  1.00  0.00           C
ATOM   4567 HG21 VAL   307      14.870  29.779  44.416  1.00  0.00           H
ATOM   4568 HG22 VAL   307      13.231  29.829  45.150  1.00  0.00           H
ATOM   4569 HG23 VAL   307      13.523  29.024  43.566  1.00  0.00           H
ATOM   4570  C   VAL   307      15.225  32.628  44.480  1.00  0.00           C
ATOM   4571  O   VAL   307      16.082  33.107  43.758  1.00  0.00           O
ATOM   4572  N   LYS   308      15.512  32.130  45.678  1.00  0.00           N
ATOM   4573  H   LYS   308      14.739  31.657  46.123  1.00  0.00           H
ATOM   4574  CA  LYS   308      16.891  32.014  46.167  1.00  0.00           C
ATOM   4575  HA  LYS   308      17.558  32.235  45.333  1.00  0.00           H
ATOM   4576  CB  LYS   308      17.149  33.016  47.307  1.00  0.00           C
ATOM   4577  HB2 LYS   308      16.550  32.642  48.137  1.00  0.00           H
ATOM   4578  HB3 LYS   308      18.193  32.998  47.621  1.00  0.00           H
ATOM   4579  CG  LYS   308      16.861  34.501  46.944  1.00  0.00           C
ATOM   4580  HG2 LYS   308      17.377  34.740  46.014  1.00  0.00           H
ATOM   4581  HG3 LYS   308      15.801  34.687  46.778  1.00  0.00           H
ATOM   4582  CD  LYS   308      17.336  35.367  48.176  1.00  0.00           C
ATOM   4583  HD2 LYS   308      18.377  35.146  48.413  1.00  0.00           H
ATOM   4584  HD3 LYS   308      17.374  36.426  47.916  1.00  0.00           H
ATOM   4585  CE  LYS   308      16.492  35.165  49.447  1.00  0.00           C
ATOM   4586  HE2 LYS   308      15.452  35.445  49.280  1.00  0.00           H
ATOM   4587  HE3 LYS   308      16.531  34.096  49.661  1.00  0.00           H
ATOM   4588  NZ  LYS   308      17.084  35.870  50.639  1.00  0.00           N
ATOM   4589  HZ1 LYS   308      16.994  36.869  50.523  1.00  0.00           H
ATOM   4590  HZ2 LYS   308      16.581  35.638  51.484  1.00  0.00           H
ATOM   4591  HZ3 LYS   308      17.969  35.431  50.850  1.00  0.00           H
ATOM   4592  C   LYS   308      17.202  30.605  46.620  1.00  0.00           C
ATOM   4593  O   LYS   308      16.382  29.751  46.757  1.00  0.00           O
ATOM   4594  N   GLN   309      18.469  30.360  46.856  1.00  0.00           N
ATOM   4595  H   GLN   309      19.148  31.099  46.750  1.00  0.00           H
ATOM   4596  CA  GLN   309      19.070  29.126  47.396  1.00  0.00           C
ATOM   4597  HA  GLN   309      18.386  28.552  48.021  1.00  0.00           H
ATOM   4598  CB  GLN   309      19.540  28.183  46.271  1.00  0.00           C
ATOM   4599  HB2 GLN   309      18.762  27.869  45.574  1.00  0.00           H
ATOM   4600  HB3 GLN   309      20.394  28.553  45.704  1.00  0.00           H
ATOM   4601  CG  GLN   309      20.143  26.892  46.841  1.00  0.00           C
ATOM   4602  HG2 GLN   309      21.128  27.037  47.284  1.00  0.00           H
ATOM   4603  HG3 GLN   309      19.510  26.406  47.583  1.00  0.00           H
ATOM   4604  CD  GLN   309      20.309  25.762  45.790  1.00  0.00           C
ATOM   4605  OE1 GLN   309      19.792  25.855  44.661  1.00  0.00           O
ATOM   4606  NE2 GLN   309      20.959  24.685  46.163  1.00  0.00           N
ATOM   4607 HE21 GLN   309      21.361  24.613  47.086  1.00  0.00           H
ATOM   4608 HE22 GLN   309      21.103  23.955  45.479  1.00  0.00           H
ATOM   4609  C   GLN   309      20.137  29.536  48.405  1.00  0.00           C
ATOM   4610  O   GLN   309      21.123  30.136  48.041  1.00  0.00           O
ATOM   4611  N   ASP   310      20.041  29.157  49.686  1.00  0.00           N
ATOM   4612  H   ASP   310      19.191  28.678  49.948  1.00  0.00           H
ATOM   4613  CA  ASP   310      21.124  29.285  50.699  1.00  0.00           C
ATOM   4614  HA  ASP   310      21.412  30.328  50.577  1.00  0.00           H
ATOM   4615  CB  ASP   310      20.625  28.961  52.071  1.00  0.00           C
ATOM   4616  HB2 ASP   310      20.096  28.009  52.023  1.00  0.00           H
ATOM   4617  HB3 ASP   310      21.393  28.813  52.830  1.00  0.00           H
ATOM   4618  CG  ASP   310      19.646  29.920  52.681  1.00  0.00           C
ATOM   4619  OD1 ASP   310      19.450  31.030  52.153  1.00  0.00           O
ATOM   4620  OD2 ASP   310      19.067  29.597  53.761  1.00  0.00           O
ATOM   4621  C   ASP   310      22.310  28.530  50.306  1.00  0.00           C
ATOM   4622  O   ASP   310      22.164  27.479  49.721  1.00  0.00           O
ATOM   4623  N   ILE   311      23.553  29.070  50.606  1.00  0.00           N
ATOM   4624  H   ILE   311      23.495  29.995  51.006  1.00  0.00           H
ATOM   4625  CA  ILE   311      24.808  28.389  50.368  1.00  0.00           C
ATOM   4626  HA  ILE   311      24.578  27.343  50.168  1.00  0.00           H
ATOM   4627  CB  ILE   311      25.468  29.041  49.127  1.00  0.00           C
ATOM   4628  HB  ILE   311      25.891  30.017  49.362  1.00  0.00           H
ATOM   4629  CG2 ILE   311      26.750  28.281  48.814  1.00  0.00           C
ATOM   4630 HG21 ILE   311      27.290  28.913  48.110  1.00  0.00           H
ATOM   4631 HG22 ILE   311      27.453  28.232  49.645  1.00  0.00           H
ATOM   4632 HG23 ILE   311      26.573  27.257  48.485  1.00  0.00           H
ATOM   4633  CG1 ILE   311      24.566  29.295  47.904  1.00  0.00           C
ATOM   4634 HG12 ILE   311      23.662  29.841  48.174  1.00  0.00           H
ATOM   4635 HG13 ILE   311      25.041  30.009  47.231  1.00  0.00           H
ATOM   4636  CD1 ILE   311      24.106  28.026  47.154  1.00  0.00           C
ATOM   4637 HD11 ILE   311      23.386  28.335  46.397  1.00  0.00           H
ATOM   4638 HD12 ILE   311      24.896  27.527  46.593  1.00  0.00           H
ATOM   4639 HD13 ILE   311      23.700  27.298  47.857  1.00  0.00           H
ATOM   4640  C   ILE   311      25.762  28.471  51.534  1.00  0.00           C
ATOM   4641  O   ILE   311      26.444  27.522  51.809  1.00  0.00           O
ATOM   4642  N   VAL   312      25.778  29.505  52.366  1.00  0.00           N
ATOM   4643  H   VAL   312      25.315  30.364  52.106  1.00  0.00           H
ATOM   4644  CA  VAL   312      26.699  29.676  53.557  1.00  0.00           C
ATOM   4645  HA  VAL   312      27.004  28.696  53.925  1.00  0.00           H
ATOM   4646  CB  VAL   312      28.067  30.286  53.098  1.00  0.00           C
ATOM   4647  HB  VAL   312      27.837  31.292  52.747  1.00  0.00           H
ATOM   4648  CG1 VAL   312      29.041  30.397  54.295  1.00  0.00           C
ATOM   4649 HG11 VAL   312      28.522  31.037  55.008  1.00  0.00           H
ATOM   4650 HG12 VAL   312      29.218  29.372  54.621  1.00  0.00           H
ATOM   4651 HG13 VAL   312      30.031  30.805  54.093  1.00  0.00           H
ATOM   4652  CG2 VAL   312      28.726  29.640  51.886  1.00  0.00           C
ATOM   4653 HG21 VAL   312      28.766  28.566  52.063  1.00  0.00           H
ATOM   4654 HG22 VAL   312      28.209  29.829  50.945  1.00  0.00           H
ATOM   4655 HG23 VAL   312      29.684  30.143  51.747  1.00  0.00           H
ATOM   4656  C   VAL   312      25.955  30.478  54.566  1.00  0.00           C
ATOM   4657  O   VAL   312      25.265  31.446  54.218  1.00  0.00           O
ATOM   4658  N   ALA   313      26.074  30.140  55.873  1.00  0.00           N
ATOM   4659  H   ALA   313      26.861  29.540  56.076  1.00  0.00           H
ATOM   4660  CA  ALA   313      25.233  30.578  56.991  1.00  0.00           C
ATOM   4661  HA  ALA   313      24.205  30.548  56.629  1.00  0.00           H
ATOM   4662  CB  ALA   313      25.412  29.581  58.078  1.00  0.00           C
ATOM   4663  HB1 ALA   313      24.733  29.961  58.841  1.00  0.00           H
ATOM   4664  HB2 ALA   313      25.010  28.637  57.707  1.00  0.00           H
ATOM   4665  HB3 ALA   313      26.483  29.587  58.280  1.00  0.00           H
ATOM   4666  C   ALA   313      25.531  31.999  57.393  1.00  0.00           C
ATOM   4667  O   ALA   313      26.695  32.393  57.507  1.00  0.00           O
ATOM   4668  N   ILE   314      24.434  32.723  57.748  1.00  0.00           N
ATOM   4669  H   ILE   314      23.545  32.249  57.668  1.00  0.00           H
ATOM   4670  CA  ILE   314      24.357  34.205  57.814  1.00  0.00           C
ATOM   4671  HA  ILE   314      24.810  34.456  56.855  1.00  0.00           H
ATOM   4672  CB  ILE   314      22.867  34.689  57.804  1.00  0.00           C
ATOM   4673  HB  ILE   314      22.334  34.270  56.951  1.00  0.00           H
ATOM   4674  CG2 ILE   314      21.992  34.299  59.066  1.00  0.00           C
ATOM   4675 HG21 ILE   314      20.979  34.695  59.135  1.00  0.00           H
ATOM   4676 HG22 ILE   314      21.960  33.211  59.116  1.00  0.00           H
ATOM   4677 HG23 ILE   314      22.531  34.699  59.925  1.00  0.00           H
ATOM   4678  CG1 ILE   314      22.785  36.210  57.390  1.00  0.00           C
ATOM   4679 HG12 ILE   314      22.983  36.864  58.239  1.00  0.00           H
ATOM   4680 HG13 ILE   314      23.472  36.382  56.562  1.00  0.00           H
ATOM   4681  CD1 ILE   314      21.351  36.634  56.910  1.00  0.00           C
ATOM   4682 HD11 ILE   314      20.571  36.423  57.642  1.00  0.00           H
ATOM   4683 HD12 ILE   314      21.388  37.716  56.786  1.00  0.00           H
ATOM   4684 HD13 ILE   314      21.109  36.211  55.935  1.00  0.00           H
ATOM   4685  C   ILE   314      25.196  34.878  58.871  1.00  0.00           C
ATOM   4686  O   ILE   314      25.515  36.104  58.783  1.00  0.00           O
ATOM   4687  N   THR   315      25.679  34.123  59.832  1.00  0.00           N
ATOM   4688  H   THR   315      25.431  33.144  59.803  1.00  0.00           H
ATOM   4689  CA  THR   315      26.748  34.529  60.865  1.00  0.00           C
ATOM   4690  HA  THR   315      26.881  35.611  60.835  1.00  0.00           H
ATOM   4691  CB  THR   315      26.184  34.243  62.282  1.00  0.00           C
ATOM   4692  HB  THR   315      26.947  34.147  63.054  1.00  0.00           H
ATOM   4693  CG2 THR   315      25.273  35.481  62.686  1.00  0.00           C
ATOM   4694 HG21 THR   315      24.811  35.171  63.623  1.00  0.00           H
ATOM   4695 HG22 THR   315      25.801  36.434  62.707  1.00  0.00           H
ATOM   4696 HG23 THR   315      24.516  35.596  61.911  1.00  0.00           H
ATOM   4697  OG1 THR   315      25.287  33.132  62.338  1.00  0.00           O
ATOM   4698  HG1 THR   315      25.873  32.451  61.999  1.00  0.00           H
ATOM   4699  C   THR   315      28.197  33.947  60.710  1.00  0.00           C
ATOM   4700  O   THR   315      29.141  34.501  61.306  1.00  0.00           O
ATOM   4701  N   ASP   316      28.410  32.946  59.859  1.00  0.00           N
ATOM   4702  H   ASP   316      27.600  32.729  59.297  1.00  0.00           H
ATOM   4703  CA  ASP   316      29.716  32.520  59.353  1.00  0.00           C
ATOM   4704  HA  ASP   316      30.256  32.410  60.293  1.00  0.00           H
ATOM   4705  CB  ASP   316      29.709  31.125  58.631  1.00  0.00           C
ATOM   4706  HB2 ASP   316      29.093  31.227  57.737  1.00  0.00           H
ATOM   4707  HB3 ASP   316      30.703  30.955  58.216  1.00  0.00           H
ATOM   4708  CG  ASP   316      29.167  29.889  59.385  1.00  0.00           C
ATOM   4709  OD1 ASP   316      29.045  28.708  58.842  1.00  0.00           O
ATOM   4710  OD2 ASP   316      28.745  30.015  60.552  1.00  0.00           O
ATOM   4711  C   ASP   316      30.356  33.585  58.440  1.00  0.00           C
ATOM   4712  O   ASP   316      29.882  34.029  57.428  1.00  0.00           O
ATOM   4713  N   TRP   317      31.584  34.040  58.816  1.00  0.00           N
ATOM   4714  H   TRP   317      31.951  33.626  59.660  1.00  0.00           H
ATOM   4715  CA  TRP   317      32.340  35.195  58.143  1.00  0.00           C
ATOM   4716  HA  TRP   317      31.543  35.909  57.934  1.00  0.00           H
ATOM   4717  CB  TRP   317      33.413  35.791  59.052  1.00  0.00           C
ATOM   4718  HB2 TRP   317      34.038  35.016  59.495  1.00  0.00           H
ATOM   4719  HB3 TRP   317      34.036  36.446  58.442  1.00  0.00           H
ATOM   4720  CG  TRP   317      32.945  36.606  60.263  1.00  0.00           C
ATOM   4721  CD1 TRP   317      31.645  36.715  60.634  1.00  0.00           C
ATOM   4722  HD1 TRP   317      30.873  36.148  60.136  1.00  0.00           H
ATOM   4723  NE1 TRP   317      31.610  37.643  61.700  1.00  0.00           N
ATOM   4724  HE1 TRP   317      30.696  37.929  62.020  1.00  0.00           H
ATOM   4725  CE2 TRP   317      32.816  37.977  62.135  1.00  0.00           C
ATOM   4726  CZ2 TRP   317      33.289  38.886  63.128  1.00  0.00           C
ATOM   4727  HZ2 TRP   317      32.568  39.314  63.810  1.00  0.00           H
ATOM   4728  CH2 TRP   317      34.688  39.104  63.222  1.00  0.00           C
ATOM   4729  HH2 TRP   317      35.022  39.751  64.020  1.00  0.00           H
ATOM   4730  CZ3 TRP   317      35.547  38.416  62.338  1.00  0.00           C
ATOM   4731  HZ3 TRP   317      36.586  38.649  62.521  1.00  0.00           H
ATOM   4732  CE3 TRP   317      35.115  37.602  61.352  1.00  0.00           C
ATOM   4733  HE3 TRP   317      35.790  37.380  60.539  1.00  0.00           H
ATOM   4734  CD2 TRP   317      33.746  37.389  61.213  1.00  0.00           C
ATOM   4735  C   TRP   317      32.938  34.826  56.746  1.00  0.00           C
ATOM   4736  O   TRP   317      33.301  33.682  56.476  1.00  0.00           O
ATOM   4737  N   SER   318      32.939  35.779  55.802  1.00  0.00           N
ATOM   4738  H   SER   318      32.642  36.682  56.142  1.00  0.00           H
ATOM   4739  CA  SER   318      33.403  35.640  54.435  1.00  0.00           C
ATOM   4740  HA  SER   318      33.932  34.687  54.401  1.00  0.00           H
ATOM   4741  CB  SER   318      32.175  35.462  53.614  1.00  0.00           C
ATOM   4742  HB2 SER   318      31.548  34.732  54.126  1.00  0.00           H
ATOM   4743  HB3 SER   318      31.732  36.440  53.428  1.00  0.00           H
ATOM   4744  OG  SER   318      32.439  34.915  52.274  1.00  0.00           O
ATOM   4745  HG  SER   318      33.245  34.394  52.239  1.00  0.00           H
ATOM   4746  C   SER   318      34.324  36.787  53.929  1.00  0.00           C
ATOM   4747  O   SER   318      34.597  37.833  54.552  1.00  0.00           O
ATOM   4748  N   GLY   319      34.931  36.555  52.800  1.00  0.00           N
ATOM   4749  H   GLY   319      34.708  35.639  52.439  1.00  0.00           H
ATOM   4750  CA  GLY   319      35.853  37.347  52.031  1.00  0.00           C
ATOM   4751  HA2 GLY   319      35.883  38.408  52.282  1.00  0.00           H
ATOM   4752  HA3 GLY   319      36.891  37.021  52.096  1.00  0.00           H
ATOM   4753  C   GLY   319      35.594  37.315  50.566  1.00  0.00           C
ATOM   4754  O   GLY   319      34.469  37.602  50.057  1.00  0.00           O
ATOM   4755  N   TYR   320      36.587  36.930  49.776  1.00  0.00           N
ATOM   4756  H   TYR   320      37.479  36.819  50.239  1.00  0.00           H
ATOM   4757  CA  TYR   320      36.477  36.661  48.323  1.00  0.00           C
ATOM   4758  HA  TYR   320      36.280  37.555  47.732  1.00  0.00           H
ATOM   4759  CB  TYR   320      37.801  36.210  47.728  1.00  0.00           C
ATOM   4760  HB2 TYR   320      38.185  35.390  48.336  1.00  0.00           H
ATOM   4761  HB3 TYR   320      37.693  35.608  46.826  1.00  0.00           H
ATOM   4762  CG  TYR   320      38.738  37.421  47.508  1.00  0.00           C
ATOM   4763  CD1 TYR   320      39.315  38.094  48.609  1.00  0.00           C
ATOM   4764  HD1 TYR   320      39.156  37.738  49.616  1.00  0.00           H
ATOM   4765  CE1 TYR   320      40.060  39.334  48.401  1.00  0.00           C
ATOM   4766  HE1 TYR   320      40.477  39.942  49.190  1.00  0.00           H
ATOM   4767  CZ  TYR   320      40.250  39.826  47.127  1.00  0.00           C
ATOM   4768  OH  TYR   320      40.781  41.061  46.961  1.00  0.00           O
ATOM   4769  HH  TYR   320      40.796  41.276  46.026  1.00  0.00           H
ATOM   4770  CE2 TYR   320      39.738  39.123  46.036  1.00  0.00           C
ATOM   4771  HE2 TYR   320      39.813  39.486  45.022  1.00  0.00           H
ATOM   4772  CD2 TYR   320      38.963  37.918  46.220  1.00  0.00           C
ATOM   4773  HD2 TYR   320      38.632  37.309  45.391  1.00  0.00           H
ATOM   4774  C   TYR   320      35.404  35.675  47.959  1.00  0.00           C
ATOM   4775  O   TYR   320      35.292  34.570  48.471  1.00  0.00           O
ATOM   4776  N   SER   321      34.724  35.874  46.845  1.00  0.00           N
ATOM   4777  H   SER   321      34.629  36.817  46.496  1.00  0.00           H
ATOM   4778  CA  SER   321      34.007  34.887  45.999  1.00  0.00           C
ATOM   4779  HA  SER   321      34.324  33.881  46.274  1.00  0.00           H
ATOM   4780  CB  SER   321      32.563  34.857  46.430  1.00  0.00           C
ATOM   4781  HB2 SER   321      32.104  33.980  45.972  1.00  0.00           H
ATOM   4782  HB3 SER   321      32.450  34.724  47.505  1.00  0.00           H
ATOM   4783  OG  SER   321      31.990  36.096  46.043  1.00  0.00           O
ATOM   4784  HG  SER   321      32.525  36.742  46.511  1.00  0.00           H
ATOM   4785  C   SER   321      34.293  35.026  44.482  1.00  0.00           C
ATOM   4786  O   SER   321      34.697  36.113  43.958  1.00  0.00           O
ATOM   4787  N   GLY   322      34.093  33.959  43.692  1.00  0.00           N
ATOM   4788  H   GLY   322      33.860  33.088  44.146  1.00  0.00           H
ATOM   4789  CA  GLY   322      34.103  34.024  42.305  1.00  0.00           C
ATOM   4790  HA2 GLY   322      33.239  34.550  41.900  1.00  0.00           H
ATOM   4791  HA3 GLY   322      34.952  34.646  42.021  1.00  0.00           H
ATOM   4792  C   GLY   322      33.921  32.695  41.534  1.00  0.00           C
ATOM   4793  O   GLY   322      33.696  31.576  42.061  1.00  0.00           O
ATOM   4794  N   SER   323      33.934  32.921  40.247  1.00  0.00           N
ATOM   4795  H   SER   323      34.117  33.808  39.799  1.00  0.00           H
ATOM   4796  CA  SER   323      33.553  31.882  39.226  1.00  0.00           C
ATOM   4797  HA  SER   323      32.940  31.121  39.709  1.00  0.00           H
ATOM   4798  CB  SER   323      32.644  32.491  38.070  1.00  0.00           C
ATOM   4799  HB2 SER   323      32.091  31.719  37.534  1.00  0.00           H
ATOM   4800  HB3 SER   323      31.842  33.122  38.453  1.00  0.00           H
ATOM   4801  OG  SER   323      33.395  33.311  37.162  1.00  0.00           O
ATOM   4802  HG  SER   323      34.008  32.763  36.667  1.00  0.00           H
ATOM   4803  C   SER   323      34.691  31.132  38.568  1.00  0.00           C
ATOM   4804  O   SER   323      35.843  31.613  38.496  1.00  0.00           O
ATOM   4805  N   PHE   324      34.368  29.905  38.096  1.00  0.00           N
ATOM   4806  H   PHE   324      33.456  29.486  38.215  1.00  0.00           H
ATOM   4807  CA  PHE   324      35.295  28.994  37.344  1.00  0.00           C
ATOM   4808  HA  PHE   324      35.826  29.545  36.568  1.00  0.00           H
ATOM   4809  CB  PHE   324      36.184  28.274  38.372  1.00  0.00           C
ATOM   4810  HB2 PHE   324      36.977  27.854  37.755  1.00  0.00           H
ATOM   4811  HB3 PHE   324      36.547  28.954  39.144  1.00  0.00           H
ATOM   4812  CG  PHE   324      35.476  27.136  39.113  1.00  0.00           C
ATOM   4813  CD1 PHE   324      34.827  27.423  40.307  1.00  0.00           C
ATOM   4814  HD1 PHE   324      34.649  28.429  40.659  1.00  0.00           H
ATOM   4815  CE1 PHE   324      34.285  26.419  41.118  1.00  0.00           C
ATOM   4816  HE1 PHE   324      33.814  26.615  42.071  1.00  0.00           H
ATOM   4817  CZ  PHE   324      34.502  24.992  40.803  1.00  0.00           C
ATOM   4818  HZ  PHE   324      34.213  24.190  41.464  1.00  0.00           H
ATOM   4819  CE2 PHE   324      35.204  24.730  39.634  1.00  0.00           C
ATOM   4820  HE2 PHE   324      35.246  23.697  39.320  1.00  0.00           H
ATOM   4821  CD2 PHE   324      35.692  25.748  38.802  1.00  0.00           C
ATOM   4822  HD2 PHE   324      36.196  25.585  37.860  1.00  0.00           H
ATOM   4823  C   PHE   324      34.324  28.022  36.591  1.00  0.00           C
ATOM   4824  O   PHE   324      33.110  27.869  36.824  1.00  0.00           O
ATOM   4825  N   VAL   325      34.783  27.261  35.646  1.00  0.00           N
ATOM   4826  H   VAL   325      35.760  27.140  35.417  1.00  0.00           H
ATOM   4827  CA  VAL   325      33.840  26.428  34.793  1.00  0.00           C
ATOM   4828  HA  VAL   325      32.867  26.299  35.266  1.00  0.00           H
ATOM   4829  CB  VAL   325      33.613  27.073  33.445  1.00  0.00           C
ATOM   4830  HB  VAL   325      33.202  26.261  32.845  1.00  0.00           H
ATOM   4831  CG1 VAL   325      32.555  28.230  33.544  1.00  0.00           C
ATOM   4832 HG11 VAL   325      32.715  28.965  34.332  1.00  0.00           H
ATOM   4833 HG12 VAL   325      32.516  28.626  32.529  1.00  0.00           H
ATOM   4834 HG13 VAL   325      31.608  27.745  33.778  1.00  0.00           H
ATOM   4835  CG2 VAL   325      34.889  27.649  32.750  1.00  0.00           C
ATOM   4836 HG21 VAL   325      35.603  26.866  32.494  1.00  0.00           H
ATOM   4837 HG22 VAL   325      34.747  28.010  31.731  1.00  0.00           H
ATOM   4838 HG23 VAL   325      35.401  28.361  33.396  1.00  0.00           H
ATOM   4839  C   VAL   325      34.395  24.958  34.593  1.00  0.00           C
ATOM   4840  O   VAL   325      35.500  24.825  34.075  1.00  0.00           O
ATOM   4841  N   GLN   326      33.575  23.916  34.884  1.00  0.00           N
ATOM   4842  H   GLN   326      32.780  24.098  35.480  1.00  0.00           H
ATOM   4843  CA  GLN   326      33.843  22.539  34.458  1.00  0.00           C
ATOM   4844  HA  GLN   326      34.927  22.437  34.500  1.00  0.00           H
ATOM   4845  CB  GLN   326      33.064  21.540  35.300  1.00  0.00           C
ATOM   4846  HB2 GLN   326      31.982  21.678  35.324  1.00  0.00           H
ATOM   4847  HB3 GLN   326      33.382  20.656  34.748  1.00  0.00           H
ATOM   4848  CG  GLN   326      33.647  21.332  36.758  1.00  0.00           C
ATOM   4849  HG2 GLN   326      34.653  21.734  36.879  1.00  0.00           H
ATOM   4850  HG3 GLN   326      32.977  21.851  37.443  1.00  0.00           H
ATOM   4851  CD  GLN   326      33.834  19.848  37.003  1.00  0.00           C
ATOM   4852  OE1 GLN   326      32.969  19.132  37.532  1.00  0.00           O
ATOM   4853  NE2 GLN   326      34.823  19.208  36.474  1.00  0.00           N
ATOM   4854 HE21 GLN   326      35.525  19.658  35.902  1.00  0.00           H
ATOM   4855 HE22 GLN   326      34.836  18.204  36.579  1.00  0.00           H
ATOM   4856  C   GLN   326      33.436  22.537  32.995  1.00  0.00           C
ATOM   4857  O   GLN   326      32.281  22.399  32.665  1.00  0.00           O
ATOM   4858  N   HID   327      34.452  22.614  32.132  1.00  0.00           N
ATOM   4859  H   HID   327      35.318  22.987  32.494  1.00  0.00           H
ATOM   4860  CA  HID   327      34.316  22.417  30.606  1.00  0.00           C
ATOM   4861  HA  HID   327      33.485  23.084  30.378  1.00  0.00           H
ATOM   4862  CB  HID   327      35.597  22.874  29.904  1.00  0.00           C
ATOM   4863  HB2 HID   327      36.400  22.293  30.359  1.00  0.00           H
ATOM   4864  HB3 HID   327      35.760  22.454  28.912  1.00  0.00           H
ATOM   4865  CG  HID   327      35.783  24.391  29.775  1.00  0.00           C
ATOM   4866  ND1 HID   327      35.469  25.069  28.616  1.00  0.00           N
ATOM   4867  HD1 HID   327      34.916  24.621  27.900  1.00  0.00           H
ATOM   4868  CE1 HID   327      35.988  26.293  28.694  1.00  0.00           C
ATOM   4869  HE1 HID   327      35.981  27.082  27.955  1.00  0.00           H
ATOM   4870  NE2 HID   327      36.817  26.416  29.750  1.00  0.00           N
ATOM   4871  CD2 HID   327      36.631  25.210  30.399  1.00  0.00           C
ATOM   4872  HD2 HID   327      37.194  24.971  31.288  1.00  0.00           H
ATOM   4873  C   HID   327      33.832  21.016  30.196  1.00  0.00           C
ATOM   4874  O   HID   327      34.178  20.022  30.883  1.00  0.00           O
ATOM   4875  N   PRO   328      33.065  20.874  29.110  1.00  0.00           N
ATOM   4876  CD  PRO   328      32.512  21.946  28.259  1.00  0.00           C
ATOM   4877  HD2 PRO   328      33.230  22.699  27.934  1.00  0.00           H
ATOM   4878  HD3 PRO   328      31.731  22.504  28.776  1.00  0.00           H
ATOM   4879  CG  PRO   328      31.922  21.361  26.999  1.00  0.00           C
ATOM   4880  HG2 PRO   328      32.611  21.439  26.159  1.00  0.00           H
ATOM   4881  HG3 PRO   328      30.941  21.711  26.677  1.00  0.00           H
ATOM   4882  CB  PRO   328      31.717  19.931  27.406  1.00  0.00           C
ATOM   4883  HB2 PRO   328      31.872  19.247  26.572  1.00  0.00           H
ATOM   4884  HB3 PRO   328      30.724  19.845  27.847  1.00  0.00           H
ATOM   4885  CA  PRO   328      32.675  19.602  28.562  1.00  0.00           C
ATOM   4886  HA  PRO   328      32.034  19.145  29.318  1.00  0.00           H
ATOM   4887  C   PRO   328      33.724  18.564  28.149  1.00  0.00           C
ATOM   4888  O   PRO   328      33.455  17.385  28.070  1.00  0.00           O
ATOM   4889  N   GLU   329      34.937  19.065  28.075  1.00  0.00           N
ATOM   4890  H   GLU   329      35.024  20.070  28.073  1.00  0.00           H
ATOM   4891  CA  GLU   329      36.137  18.285  27.742  1.00  0.00           C
ATOM   4892  HA  GLU   329      35.898  17.557  26.965  1.00  0.00           H
ATOM   4893  CB  GLU   329      37.291  19.217  27.217  1.00  0.00           C
ATOM   4894  HB2 GLU   329      37.484  20.018  27.931  1.00  0.00           H
ATOM   4895  HB3 GLU   329      38.192  18.647  26.992  1.00  0.00           H
ATOM   4896  CG  GLU   329      36.841  19.890  25.939  1.00  0.00           C
ATOM   4897  HG2 GLU   329      36.017  19.308  25.526  1.00  0.00           H
ATOM   4898  HG3 GLU   329      36.543  20.916  26.155  1.00  0.00           H
ATOM   4899  CD  GLU   329      37.837  19.993  24.783  1.00  0.00           C
ATOM   4900  OE1 GLU   329      38.035  19.008  23.972  1.00  0.00           O
ATOM   4901  OE2 GLU   329      38.384  21.116  24.505  1.00  0.00           O
ATOM   4902  C   GLU   329      36.581  17.507  28.992  1.00  0.00           C
ATOM   4903  O   GLU   329      36.604  16.301  28.876  1.00  0.00           O
ATOM   4904  N   LEU   330      36.508  18.177  30.140  1.00  0.00           N
ATOM   4905  H   LEU   330      36.576  19.181  30.065  1.00  0.00           H
ATOM   4906  CA  LEU   330      36.642  17.690  31.528  1.00  0.00           C
ATOM   4907  HA  LEU   330      37.577  17.146  31.656  1.00  0.00           H
ATOM   4908  CB  LEU   330      36.615  18.894  32.554  1.00  0.00           C
ATOM   4909  HB2 LEU   330      36.638  19.822  31.982  1.00  0.00           H
ATOM   4910  HB3 LEU   330      35.670  18.988  33.090  1.00  0.00           H
ATOM   4911  CG  LEU   330      37.839  18.976  33.454  1.00  0.00           C
ATOM   4912  HG  LEU   330      38.658  19.086  32.743  1.00  0.00           H
ATOM   4913  CD1 LEU   330      37.662  20.187  34.376  1.00  0.00           C
ATOM   4914 HD11 LEU   330      37.262  20.993  33.760  1.00  0.00           H
ATOM   4915 HD12 LEU   330      36.844  19.977  35.066  1.00  0.00           H
ATOM   4916 HD13 LEU   330      38.569  20.335  34.963  1.00  0.00           H
ATOM   4917  CD2 LEU   330      38.064  17.692  34.335  1.00  0.00           C
ATOM   4918 HD21 LEU   330      38.944  17.687  34.979  1.00  0.00           H
ATOM   4919 HD22 LEU   330      37.199  17.439  34.946  1.00  0.00           H
ATOM   4920 HD23 LEU   330      38.195  16.825  33.686  1.00  0.00           H
ATOM   4921  C   LEU   330      35.670  16.581  31.930  1.00  0.00           C
ATOM   4922  O   LEU   330      36.082  15.441  32.405  1.00  0.00           O
ATOM   4923  N   THR   331      34.351  16.870  31.744  1.00  0.00           N
ATOM   4924  H   THR   331      34.101  17.748  31.310  1.00  0.00           H
ATOM   4925  CA  THR   331      33.202  16.178  32.256  1.00  0.00           C
ATOM   4926  HA  THR   331      33.521  15.698  33.181  1.00  0.00           H
ATOM   4927  CB  THR   331      32.165  17.160  32.637  1.00  0.00           C
ATOM   4928  HB  THR   331      31.360  16.504  32.971  1.00  0.00           H
ATOM   4929  CG2 THR   331      32.644  18.167  33.692  1.00  0.00           C
ATOM   4930 HG21 THR   331      33.153  17.531  34.416  1.00  0.00           H
ATOM   4931 HG22 THR   331      33.486  18.823  33.473  1.00  0.00           H
ATOM   4932 HG23 THR   331      31.780  18.601  34.196  1.00  0.00           H
ATOM   4933  OG1 THR   331      31.740  17.773  31.475  1.00  0.00           O
ATOM   4934  HG1 THR   331      31.405  18.621  31.774  1.00  0.00           H
ATOM   4935  C   THR   331      32.570  15.217  31.257  1.00  0.00           C
ATOM   4936  O   THR   331      31.854  14.328  31.722  1.00  0.00           O
ATOM   4937  N   GLY   332      32.878  15.331  29.948  1.00  0.00           N
ATOM   4938  H   GLY   332      33.399  16.098  29.548  1.00  0.00           H
ATOM   4939  CA  GLY   332      32.271  14.372  28.991  1.00  0.00           C
ATOM   4940  HA2 GLY   332      32.843  14.382  28.063  1.00  0.00           H
ATOM   4941  HA3 GLY   332      32.204  13.402  29.485  1.00  0.00           H
ATOM   4942  C   GLY   332      30.826  14.781  28.575  1.00  0.00           C
ATOM   4943  O   GLY   332      30.155  14.199  27.782  1.00  0.00           O
ATOM   4944  N   LEU   333      30.318  15.886  29.114  1.00  0.00           N
ATOM   4945  H   LEU   333      30.883  16.359  29.804  1.00  0.00           H
ATOM   4946  CA  LEU   333      29.056  16.478  28.716  1.00  0.00           C
ATOM   4947  HA  LEU   333      28.352  15.647  28.768  1.00  0.00           H
ATOM   4948  CB  LEU   333      28.545  17.459  29.801  1.00  0.00           C
ATOM   4949  HB2 LEU   333      29.404  18.081  30.049  1.00  0.00           H
ATOM   4950  HB3 LEU   333      27.747  18.079  29.392  1.00  0.00           H
ATOM   4951  CG  LEU   333      28.041  16.736  31.063  1.00  0.00           C
ATOM   4952  HG  LEU   333      28.952  16.383  31.549  1.00  0.00           H
ATOM   4953  CD1 LEU   333      27.390  17.716  31.997  1.00  0.00           C
ATOM   4954 HD11 LEU   333      27.071  17.250  32.929  1.00  0.00           H
ATOM   4955 HD12 LEU   333      27.990  18.564  32.326  1.00  0.00           H
ATOM   4956 HD13 LEU   333      26.465  18.149  31.614  1.00  0.00           H
ATOM   4957  CD2 LEU   333      26.940  15.648  30.934  1.00  0.00           C
ATOM   4958 HD21 LEU   333      26.668  15.412  31.963  1.00  0.00           H
ATOM   4959 HD22 LEU   333      26.029  16.064  30.504  1.00  0.00           H
ATOM   4960 HD23 LEU   333      27.366  14.775  30.439  1.00  0.00           H
ATOM   4961  C   LEU   333      29.062  17.184  27.321  1.00  0.00           C
ATOM   4962  O   LEU   333      30.058  17.102  26.567  1.00  0.00           O
ATOM   4963  N   ASP   334      27.979  17.884  26.964  1.00  0.00           N
ATOM   4964  H   ASP   334      27.088  17.683  27.395  1.00  0.00           H
ATOM   4965  CA  ASP   334      27.785  18.693  25.772  1.00  0.00           C
ATOM   4966  HA  ASP   334      28.497  18.430  24.991  1.00  0.00           H
ATOM   4967  CB  ASP   334      26.385  18.404  25.133  1.00  0.00           C
ATOM   4968  HB2 ASP   334      26.515  18.792  24.123  1.00  0.00           H
ATOM   4969  HB3 ASP   334      26.315  17.318  25.059  1.00  0.00           H
ATOM   4970  CG  ASP   334      25.098  19.086  25.783  1.00  0.00           C
ATOM   4971  OD1 ASP   334      24.119  19.305  24.986  1.00  0.00           O
ATOM   4972  OD2 ASP   334      25.208  19.391  26.978  1.00  0.00           O
ATOM   4973  C   ASP   334      27.965  20.186  26.034  1.00  0.00           C
ATOM   4974  O   ASP   334      28.043  20.860  24.988  1.00  0.00           O
ATOM   4975  N   CYX   335      28.099  20.592  27.307  1.00  0.00           N
ATOM   4976  H   CYX   335      27.997  19.824  27.954  1.00  0.00           H
ATOM   4977  CA  CYX   335      27.820  21.913  27.784  1.00  0.00           C
ATOM   4978  HA  CYX   335      27.851  22.523  26.881  1.00  0.00           H
ATOM   4979  CB  CYX   335      26.382  21.906  28.363  1.00  0.00           C
ATOM   4980  HB2 CYX   335      26.062  22.947  28.412  1.00  0.00           H
ATOM   4981  HB3 CYX   335      25.756  21.516  27.561  1.00  0.00           H
ATOM   4982  SG  CYX   335      26.090  20.941  29.872  1.00  0.00           S
ATOM   4983  C   CYX   335      28.864  22.363  28.799  1.00  0.00           C
ATOM   4984  O   CYX   335      29.519  21.642  29.528  1.00  0.00           O
ATOM   4985  N   ILE   336      29.082  23.700  28.830  1.00  0.00           N
ATOM   4986  H   ILE   336      28.464  24.275  28.275  1.00  0.00           H
ATOM   4987  CA  ILE   336      29.960  24.368  29.793  1.00  0.00           C
ATOM   4988  HA  ILE   336      30.838  23.749  29.981  1.00  0.00           H
ATOM   4989  CB  ILE   336      30.415  25.734  29.226  1.00  0.00           C
ATOM   4990  HB  ILE   336      29.611  26.470  29.205  1.00  0.00           H
ATOM   4991  CG2 ILE   336      31.503  26.093  30.238  1.00  0.00           C
ATOM   4992 HG21 ILE   336      31.099  26.198  31.245  1.00  0.00           H
ATOM   4993 HG22 ILE   336      32.338  25.393  30.194  1.00  0.00           H
ATOM   4994 HG23 ILE   336      31.798  27.119  30.020  1.00  0.00           H
ATOM   4995  CG1 ILE   336      30.998  25.610  27.833  1.00  0.00           C
ATOM   4996 HG12 ILE   336      31.785  24.861  27.742  1.00  0.00           H
ATOM   4997 HG13 ILE   336      30.207  25.328  27.139  1.00  0.00           H
ATOM   4998  CD1 ILE   336      31.659  26.858  27.396  1.00  0.00           C
ATOM   4999 HD11 ILE   336      32.426  27.164  28.107  1.00  0.00           H
ATOM   5000 HD12 ILE   336      32.106  26.790  26.404  1.00  0.00           H
ATOM   5001 HD13 ILE   336      30.915  27.655  27.392  1.00  0.00           H
ATOM   5002  C   ILE   336      29.185  24.373  31.090  1.00  0.00           C
ATOM   5003  O   ILE   336      28.211  25.131  31.228  1.00  0.00           O
ATOM   5004  N   ARG   337      29.640  23.824  32.242  1.00  0.00           N
ATOM   5005  H   ARG   337      30.601  23.516  32.252  1.00  0.00           H
ATOM   5006  CA  ARG   337      29.049  24.014  33.543  1.00  0.00           C
ATOM   5007  HA  ARG   337      27.964  24.105  33.489  1.00  0.00           H
ATOM   5008  CB  ARG   337      29.501  22.838  34.414  1.00  0.00           C
ATOM   5009  HB2 ARG   337      29.375  21.863  33.943  1.00  0.00           H
ATOM   5010  HB3 ARG   337      30.529  22.941  34.758  1.00  0.00           H
ATOM   5011  CG  ARG   337      28.566  22.658  35.628  1.00  0.00           C
ATOM   5012  HG2 ARG   337      28.751  23.430  36.375  1.00  0.00           H
ATOM   5013  HG3 ARG   337      27.529  22.794  35.319  1.00  0.00           H
ATOM   5014  CD  ARG   337      28.756  21.257  36.296  1.00  0.00           C
ATOM   5015  HD2 ARG   337      28.493  20.567  35.494  1.00  0.00           H
ATOM   5016  HD3 ARG   337      29.827  21.201  36.488  1.00  0.00           H
ATOM   5017  NE  ARG   337      27.866  21.055  37.506  1.00  0.00           N
ATOM   5018  HE  ARG   337      27.071  21.670  37.610  1.00  0.00           H
ATOM   5019  CZ  ARG   337      27.861  20.076  38.438  1.00  0.00           C
ATOM   5020  NH1 ARG   337      28.774  19.089  38.424  1.00  0.00           N
ATOM   5021 HH11 ARG   337      29.485  19.091  37.707  1.00  0.00           H
ATOM   5022 HH12 ARG   337      28.586  18.176  38.812  1.00  0.00           H
ATOM   5023  NH2 ARG   337      26.948  20.031  39.306  1.00  0.00           N
ATOM   5024 HH21 ARG   337      26.161  20.663  39.266  1.00  0.00           H
ATOM   5025 HH22 ARG   337      27.153  19.322  39.994  1.00  0.00           H
ATOM   5026  C   ARG   337      29.508  25.357  34.266  1.00  0.00           C
ATOM   5027  O   ARG   337      30.710  25.514  34.380  1.00  0.00           O
ATOM   5028  N   PRO   338      28.574  26.206  34.825  1.00  0.00           N
ATOM   5029  CD  PRO   338      27.064  25.962  34.899  1.00  0.00           C
ATOM   5030  HD2 PRO   338      26.916  24.985  35.357  1.00  0.00           H
ATOM   5031  HD3 PRO   338      26.582  26.012  33.923  1.00  0.00           H
ATOM   5032  CG  PRO   338      26.511  27.046  35.748  1.00  0.00           C
ATOM   5033  HG2 PRO   338      26.271  26.612  36.719  1.00  0.00           H
ATOM   5034  HG3 PRO   338      25.672  27.523  35.243  1.00  0.00           H
ATOM   5035  CB  PRO   338      27.643  28.080  35.879  1.00  0.00           C
ATOM   5036  HB2 PRO   338      27.495  28.441  36.896  1.00  0.00           H
ATOM   5037  HB3 PRO   338      27.646  28.817  35.076  1.00  0.00           H
ATOM   5038  CA  PRO   338      28.869  27.197  35.839  1.00  0.00           C
ATOM   5039  HA  PRO   338      29.585  27.894  35.403  1.00  0.00           H
ATOM   5040  C   PRO   338      29.216  26.629  37.217  1.00  0.00           C
ATOM   5041  O   PRO   338      28.537  25.614  37.670  1.00  0.00           O
ATOM   5042  N   CYX   339      30.194  27.193  37.902  1.00  0.00           N
ATOM   5043  H   CYX   339      30.659  27.988  37.490  1.00  0.00           H
ATOM   5044  CA  CYX   339      30.697  26.798  39.247  1.00  0.00           C
ATOM   5045  HA  CYX   339      29.814  26.489  39.807  1.00  0.00           H
ATOM   5046  CB  CYX   339      31.602  25.623  39.115  1.00  0.00           C
ATOM   5047  HB2 CYX   339      32.492  25.826  38.520  1.00  0.00           H
[truncated: 55,806 more chars]
