# Supplementary material for: Worth the Weight: Sub-Pocket EXplorer (SubPEx), a Weighted Ensemble Method to Enhance Binding-Pocket Conformational Sampling
Source: J Chem Theory Comput. 2023 Aug 16;19(17):5677–89. doi: 10.1021/acs.jctc.3c00478 (PMC10500992; doi:10.1021/acs.jctc.3c00478)
Supplement: Supplementary file 2 — ct3c00478_si_002.zip [file ct3c00478_si_002.zip › clustered_structures/NA/subpex/rep.c10.aligned.pdb]

HELIX    1   1 SER     23  GLY     27  1                                   5
SHEET    1   1 1 GLY    14  VAL    17  0
SHEET    2   2 1 PHE    39  CYX    42  0
SHEET    3   3 1 CYX    47  THR    53  0
SHEET    4   4 1 THR    75  PRO    80  0
SHEET    5   5 1 ARG    91  VAL    95  0
SHEET    6   6 1 SER    98  HIE   103  0
SHEET    7   7 1 TRP   108  SER   114  0
SHEET    8   8 1 VAL   121  TYR   126  0
SHEET    9   9 1 ILE   129  LYS   135  0
SHEET   10  10 1 ALA   150  VAL   152  0
SHEET   11  11 1 SER   155  ASP   162  0
SHEET   12  12 1 SER   170  GLU   177  0
SHEET   13  13 1 LYS   180  GLU   186  0
SHEET   14  14 1 SER   198  PRO   201  0
SHEET   15  15 1 ILE   206  VAL   209  0
SHEET   16  16 1 PRO   220  PHE   224  0
SHEET   17  17 1 TYR   230  TYR   234  0
SHEET   18  18 1 PHE   267  TYR   271  0
SHEET   19  19 1 GLY   274  THR   280  0
SHEET   20  20 1 PHE   289  ASP   294  0
SHEET   21  21 1 VAL   307  VAL   312  0
SHEET   22  22 1 SER   321  GLN   326  0
SHEET   23  23 1 ARG   337  ARG   346  0
SHEET   24  24 1 SER   357  VAL   366  0
CRYST1   83.106   71.227   84.060  90.00  90.00  90.00               1
ATOM      1  N   VAL     1      45.812  18.764  21.907  1.00  0.00           N
ATOM      2  H1  VAL     1      45.802  18.548  22.893  1.00  0.00           H
ATOM      3  H2  VAL     1      46.087  17.942  21.387  1.00  0.00           H
ATOM      4  H3  VAL     1      46.584  19.392  21.738  1.00  0.00           H
ATOM      5  CA  VAL     1      44.410  19.228  21.527  1.00  0.00           C
ATOM      6  HA  VAL     1      44.344  19.247  20.439  1.00  0.00           H
ATOM      7  CB  VAL     1      43.392  18.172  22.027  1.00  0.00           C
ATOM      8  HB  VAL     1      43.629  17.772  23.013  1.00  0.00           H
ATOM      9  CG1 VAL     1      41.961  18.704  22.115  1.00  0.00           C
ATOM     10 HG11 VAL     1      41.279  17.915  22.433  1.00  0.00           H
ATOM     11 HG12 VAL     1      41.961  19.379  22.971  1.00  0.00           H
ATOM     12 HG13 VAL     1      41.510  18.973  21.160  1.00  0.00           H
ATOM     13  CG2 VAL     1      43.363  16.964  21.090  1.00  0.00           C
ATOM     14 HG21 VAL     1      43.058  17.372  20.126  1.00  0.00           H
ATOM     15 HG22 VAL     1      44.290  16.391  21.096  1.00  0.00           H
ATOM     16 HG23 VAL     1      42.530  16.335  21.404  1.00  0.00           H
ATOM     17  C   VAL     1      44.123  20.580  22.188  1.00  0.00           C
ATOM     18  O   VAL     1      44.353  20.747  23.435  1.00  0.00           O
ATOM     19  N   LYS     2      43.672  21.658  21.423  1.00  0.00           N
ATOM     20  H   LYS     2      43.400  21.364  20.495  1.00  0.00           H
ATOM     21  CA  LYS     2      43.478  22.994  21.945  1.00  0.00           C
ATOM     22  HA  LYS     2      44.296  23.279  22.605  1.00  0.00           H
ATOM     23  CB  LYS     2      43.342  23.820  20.660  1.00  0.00           C
ATOM     24  HB2 LYS     2      42.468  23.549  20.069  1.00  0.00           H
ATOM     25  HB3 LYS     2      43.198  24.870  20.915  1.00  0.00           H
ATOM     26  CG  LYS     2      44.517  23.737  19.722  1.00  0.00           C
ATOM     27  HG2 LYS     2      44.687  22.754  19.281  1.00  0.00           H
ATOM     28  HG3 LYS     2      44.329  24.408  18.884  1.00  0.00           H
ATOM     29  CD  LYS     2      45.848  24.218  20.413  1.00  0.00           C
ATOM     30  HD2 LYS     2      45.812  25.294  20.582  1.00  0.00           H
ATOM     31  HD3 LYS     2      46.086  23.675  21.327  1.00  0.00           H
ATOM     32  CE  LYS     2      46.994  23.985  19.389  1.00  0.00           C
ATOM     33  HE2 LYS     2      46.840  22.956  19.065  1.00  0.00           H
ATOM     34  HE3 LYS     2      46.909  24.635  18.518  1.00  0.00           H
ATOM     35  NZ  LYS     2      48.296  23.941  19.981  1.00  0.00           N
ATOM     36  HZ1 LYS     2      48.360  23.568  20.918  1.00  0.00           H
ATOM     37  HZ2 LYS     2      49.003  23.530  19.390  1.00  0.00           H
ATOM     38  HZ3 LYS     2      48.551  24.917  20.037  1.00  0.00           H
ATOM     39  C   LYS     2      42.101  22.966  22.645  1.00  0.00           C
ATOM     40  O   LYS     2      41.121  22.444  22.116  1.00  0.00           O
ATOM     41  N   LEU     3      41.979  23.570  23.851  1.00  0.00           N
ATOM     42  H   LEU     3      42.836  23.958  24.219  1.00  0.00           H
ATOM     43  CA  LEU     3      40.813  23.583  24.733  1.00  0.00           C
ATOM     44  HA  LEU     3      40.600  22.533  24.931  1.00  0.00           H
ATOM     45  CB  LEU     3      41.084  24.237  26.033  1.00  0.00           C
ATOM     46  HB2 LEU     3      42.018  23.761  26.329  1.00  0.00           H
ATOM     47  HB3 LEU     3      41.073  25.323  25.943  1.00  0.00           H
ATOM     48  CG  LEU     3      40.115  23.855  27.207  1.00  0.00           C
ATOM     49  HG  LEU     3      39.088  23.978  26.866  1.00  0.00           H
ATOM     50  CD1 LEU     3      40.229  22.386  27.553  1.00  0.00           C
ATOM     51 HD11 LEU     3      39.432  22.125  28.248  1.00  0.00           H
ATOM     52 HD12 LEU     3      40.208  21.723  26.686  1.00  0.00           H
ATOM     53 HD13 LEU     3      41.172  22.225  28.076  1.00  0.00           H
ATOM     54  CD2 LEU     3      40.354  24.743  28.454  1.00  0.00           C
ATOM     55 HD21 LEU     3      41.364  24.530  28.804  1.00  0.00           H
ATOM     56 HD22 LEU     3      40.271  25.821  28.313  1.00  0.00           H
ATOM     57 HD23 LEU     3      39.623  24.528  29.234  1.00  0.00           H
ATOM     58  C   LEU     3      39.560  24.085  24.097  1.00  0.00           C
ATOM     59  O   LEU     3      39.496  25.344  23.876  1.00  0.00           O
ATOM     60  N   ALA     4      38.473  23.240  23.896  1.00  0.00           N
ATOM     61  H   ALA     4      38.609  22.240  23.942  1.00  0.00           H
ATOM     62  CA  ALA     4      37.207  23.642  23.304  1.00  0.00           C
ATOM     63  HA  ALA     4      37.397  24.218  22.399  1.00  0.00           H
ATOM     64  CB  ALA     4      36.492  22.351  22.978  1.00  0.00           C
ATOM     65  HB1 ALA     4      37.217  21.623  22.614  1.00  0.00           H
ATOM     66  HB2 ALA     4      35.867  21.910  23.755  1.00  0.00           H
ATOM     67  HB3 ALA     4      35.889  22.621  22.111  1.00  0.00           H
ATOM     68  C   ALA     4      36.363  24.649  24.200  1.00  0.00           C
ATOM     69  O   ALA     4      36.492  24.633  25.449  1.00  0.00           O
ATOM     70  N   GLY     5      35.492  25.475  23.575  1.00  0.00           N
ATOM     71  H   GLY     5      35.452  25.483  22.566  1.00  0.00           H
ATOM     72  CA  GLY     5      34.741  26.400  24.342  1.00  0.00           C
ATOM     73  HA2 GLY     5      34.174  25.686  24.940  1.00  0.00           H
ATOM     74  HA3 GLY     5      35.431  27.123  24.779  1.00  0.00           H
ATOM     75  C   GLY     5      33.732  27.141  23.548  1.00  0.00           C
ATOM     76  O   GLY     5      33.316  28.235  23.916  1.00  0.00           O
ATOM     77  N   ASN     6      33.217  26.551  22.464  1.00  0.00           N
ATOM     78  H   ASN     6      33.490  25.588  22.327  1.00  0.00           H
ATOM     79  CA  ASN     6      32.188  27.076  21.577  1.00  0.00           C
ATOM     80  HA  ASN     6      32.155  28.164  21.623  1.00  0.00           H
ATOM     81  CB  ASN     6      32.357  26.596  20.089  1.00  0.00           C
ATOM     82  HB2 ASN     6      33.415  26.635  19.825  1.00  0.00           H
ATOM     83  HB3 ASN     6      32.005  25.587  19.878  1.00  0.00           H
ATOM     84  CG  ASN     6      31.606  27.523  19.188  1.00  0.00           C
ATOM     85  OD1 ASN     6      31.893  28.699  19.086  1.00  0.00           O
ATOM     86  ND2 ASN     6      30.698  27.033  18.315  1.00  0.00           N
ATOM     87 HD21 ASN     6      30.495  26.045  18.377  1.00  0.00           H
ATOM     88 HD22 ASN     6      30.172  27.636  17.699  1.00  0.00           H
ATOM     89  C   ASN     6      30.744  26.724  22.008  1.00  0.00           C
ATOM     90  O   ASN     6      29.902  27.473  21.588  1.00  0.00           O
ATOM     91  N   SER     7      30.540  25.689  22.806  1.00  0.00           N
ATOM     92  H   SER     7      31.281  25.051  23.056  1.00  0.00           H
ATOM     93  CA  SER     7      29.209  25.416  23.509  1.00  0.00           C
ATOM     94  HA  SER     7      28.432  25.346  22.748  1.00  0.00           H
ATOM     95  CB  SER     7      29.410  24.115  24.259  1.00  0.00           C
ATOM     96  HB2 SER     7      29.982  24.385  25.146  1.00  0.00           H
ATOM     97  HB3 SER     7      28.444  23.814  24.665  1.00  0.00           H
ATOM     98  OG  SER     7      30.142  23.078  23.605  1.00  0.00           O
ATOM     99  HG  SER     7      29.734  22.651  22.848  1.00  0.00           H
ATOM    100  C   SER     7      28.734  26.503  24.529  1.00  0.00           C
ATOM    101  O   SER     7      29.560  27.300  24.940  1.00  0.00           O
ATOM    102  N   SER     8      27.453  26.559  24.778  1.00  0.00           N
ATOM    103  H   SER     8      26.842  26.094  24.122  1.00  0.00           H
ATOM    104  CA  SER     8      26.796  27.425  25.742  1.00  0.00           C
ATOM    105  HA  SER     8      27.224  28.419  25.612  1.00  0.00           H
ATOM    106  CB  SER     8      25.350  27.536  25.192  1.00  0.00           C
ATOM    107  HB2 SER     8      25.467  27.972  24.200  1.00  0.00           H
ATOM    108  HB3 SER     8      24.800  26.595  25.225  1.00  0.00           H
ATOM    109  OG  SER     8      24.702  28.499  25.996  1.00  0.00           O
ATOM    110  HG  SER     8      24.131  29.059  25.466  1.00  0.00           H
ATOM    111  C   SER     8      26.901  26.816  27.172  1.00  0.00           C
ATOM    112  O   SER     8      27.578  25.785  27.383  1.00  0.00           O
ATOM    113  N   LEU     9      26.451  27.517  28.223  1.00  0.00           N
ATOM    114  H   LEU     9      26.407  28.501  27.996  1.00  0.00           H
ATOM    115  CA  LEU     9      26.268  26.965  29.541  1.00  0.00           C
ATOM    116  HA  LEU     9      27.181  26.418  29.773  1.00  0.00           H
ATOM    117  CB  LEU     9      25.958  28.101  30.581  1.00  0.00           C
ATOM    118  HB2 LEU     9      25.244  28.798  30.143  1.00  0.00           H
ATOM    119  HB3 LEU     9      25.596  27.699  31.527  1.00  0.00           H
ATOM    120  CG  LEU     9      27.180  29.015  30.973  1.00  0.00           C
ATOM    121  HG  LEU     9      27.603  29.501  30.093  1.00  0.00           H
ATOM    122  CD1 LEU     9      26.613  30.027  31.995  1.00  0.00           C
ATOM    123 HD11 LEU     9      25.920  30.607  31.385  1.00  0.00           H
ATOM    124 HD12 LEU     9      26.170  29.489  32.833  1.00  0.00           H
ATOM    125 HD13 LEU     9      27.457  30.543  32.453  1.00  0.00           H
ATOM    126  CD2 LEU     9      28.327  28.269  31.611  1.00  0.00           C
ATOM    127 HD21 LEU     9      29.055  28.990  31.983  1.00  0.00           H
ATOM    128 HD22 LEU     9      27.998  27.619  32.422  1.00  0.00           H
ATOM    129 HD23 LEU     9      28.951  27.841  30.827  1.00  0.00           H
ATOM    130  C   LEU     9      25.182  25.886  29.498  1.00  0.00           C
ATOM    131  O   LEU     9      24.118  25.961  28.875  1.00  0.00           O
ATOM    132  N   CYX    10      25.335  24.824  30.363  1.00  0.00           N
ATOM    133  H   CYX    10      26.226  24.735  30.832  1.00  0.00           H
ATOM    134  CA  CYX    10      24.302  23.817  30.593  1.00  0.00           C
ATOM    135  HA  CYX    10      23.927  23.487  29.625  1.00  0.00           H
ATOM    136  CB  CYX    10      24.797  22.638  31.430  1.00  0.00           C
ATOM    137  HB2 CYX    10      24.793  22.982  32.464  1.00  0.00           H
ATOM    138  HB3 CYX    10      24.052  21.866  31.233  1.00  0.00           H
ATOM    139  SG  CYX    10      26.379  21.924  31.078  1.00  0.00           S
ATOM    140  C   CYX    10      23.090  24.389  31.345  1.00  0.00           C
ATOM    141  O   CYX    10      23.242  25.192  32.259  1.00  0.00           O
ATOM    142  N   PRO    11      21.835  24.100  30.960  1.00  0.00           N
ATOM    143  CD  PRO    11      21.512  23.225  29.834  1.00  0.00           C
ATOM    144  HD2 PRO    11      22.063  22.299  30.004  1.00  0.00           H
ATOM    145  HD3 PRO    11      21.755  23.634  28.854  1.00  0.00           H
ATOM    146  CG  PRO    11      19.984  23.048  30.011  1.00  0.00           C
ATOM    147  HG2 PRO    11      19.879  22.175  30.653  1.00  0.00           H
ATOM    148  HG3 PRO    11      19.421  22.923  29.086  1.00  0.00           H
ATOM    149  CB  PRO    11      19.438  24.188  30.820  1.00  0.00           C
ATOM    150  HB2 PRO    11      18.639  23.789  31.445  1.00  0.00           H
ATOM    151  HB3 PRO    11      19.143  24.967  30.117  1.00  0.00           H
ATOM    152  CA  PRO    11      20.617  24.568  31.656  1.00  0.00           C
ATOM    153  HA  PRO    11      20.593  25.658  31.660  1.00  0.00           H
ATOM    154  C   PRO    11      20.559  23.901  33.060  1.00  0.00           C
ATOM    155  O   PRO    11      20.975  22.803  33.250  1.00  0.00           O
ATOM    156  N   ILE    12      20.183  24.697  34.033  1.00  0.00           N
ATOM    157  H   ILE    12      19.924  25.648  33.818  1.00  0.00           H
ATOM    158  CA  ILE    12      20.193  24.243  35.465  1.00  0.00           C
ATOM    159  HA  ILE    12      20.330  23.162  35.493  1.00  0.00           H
ATOM    160  CB  ILE    12      21.218  25.067  36.270  1.00  0.00           C
ATOM    161  HB  ILE    12      21.208  24.796  37.326  1.00  0.00           H
ATOM    162  CG2 ILE    12      22.527  24.352  35.912  1.00  0.00           C
ATOM    163 HG21 ILE    12      23.305  24.425  36.671  1.00  0.00           H
ATOM    164 HG22 ILE    12      22.338  23.281  35.840  1.00  0.00           H
ATOM    165 HG23 ILE    12      22.800  24.579  34.881  1.00  0.00           H
ATOM    166  CG1 ILE    12      21.326  26.610  36.141  1.00  0.00           C
ATOM    167 HG12 ILE    12      21.703  26.861  35.149  1.00  0.00           H
ATOM    168 HG13 ILE    12      20.353  27.076  36.291  1.00  0.00           H
ATOM    169  CD1 ILE    12      22.267  27.184  37.120  1.00  0.00           C
ATOM    170 HD11 ILE    12      22.103  28.261  37.101  1.00  0.00           H
ATOM    171 HD12 ILE    12      22.013  26.938  38.151  1.00  0.00           H
ATOM    172 HD13 ILE    12      23.285  26.907  36.849  1.00  0.00           H
ATOM    173  C   ILE    12      18.811  24.510  36.108  1.00  0.00           C
ATOM    174  O   ILE    12      18.101  25.373  35.729  1.00  0.00           O
ATOM    175  N   ASN    13      18.558  23.708  37.230  1.00  0.00           N
ATOM    176  H   ASN    13      19.240  22.992  37.439  1.00  0.00           H
ATOM    177  CA  ASN    13      17.649  24.203  38.237  1.00  0.00           C
ATOM    178  HA  ASN    13      17.131  25.021  37.734  1.00  0.00           H
ATOM    179  CB  ASN    13      16.390  23.300  38.543  1.00  0.00           C
ATOM    180  HB2 ASN    13      16.779  22.364  38.945  1.00  0.00           H
ATOM    181  HB3 ASN    13      15.814  23.671  39.392  1.00  0.00           H
ATOM    182  CG  ASN    13      15.493  23.085  37.361  1.00  0.00           C
ATOM    183  OD1 ASN    13      14.858  24.002  36.942  1.00  0.00           O
ATOM    184  ND2 ASN    13      15.203  21.843  36.869  1.00  0.00           N
ATOM    185 HD21 ASN    13      14.466  21.724  36.188  1.00  0.00           H
ATOM    186 HD22 ASN    13      15.647  21.043  37.298  1.00  0.00           H
ATOM    187  C   ASN    13      18.301  24.751  39.553  1.00  0.00           C
ATOM    188  O   ASN    13      17.543  25.384  40.355  1.00  0.00           O
ATOM    189  N   GLY    14      19.594  24.567  39.843  1.00  0.00           N
ATOM    190  H   GLY    14      20.306  24.199  39.229  1.00  0.00           H
ATOM    191  CA  GLY    14      20.122  24.912  41.208  1.00  0.00           C
ATOM    192  HA2 GLY    14      20.036  25.979  41.410  1.00  0.00           H
ATOM    193  HA3 GLY    14      19.586  24.345  41.969  1.00  0.00           H
ATOM    194  C   GLY    14      21.657  24.627  41.339  1.00  0.00           C
ATOM    195  O   GLY    14      22.424  24.416  40.402  1.00  0.00           O
ATOM    196  N   TRP    15      22.115  24.641  42.579  1.00  0.00           N
ATOM    197  H   TRP    15      21.412  24.360  43.248  1.00  0.00           H
ATOM    198  CA  TRP    15      23.554  24.663  42.939  1.00  0.00           C
ATOM    199  HA  TRP    15      24.153  24.403  42.068  1.00  0.00           H
ATOM    200  CB  TRP    15      23.914  26.101  43.354  1.00  0.00           C
ATOM    201  HB2 TRP    15      23.245  26.343  44.180  1.00  0.00           H
ATOM    202  HB3 TRP    15      24.966  26.208  43.617  1.00  0.00           H
ATOM    203  CG  TRP    15      23.515  27.132  42.272  1.00  0.00           C
ATOM    204  CD1 TRP    15      22.267  27.712  42.025  1.00  0.00           C
ATOM    205  HD1 TRP    15      21.373  27.530  42.601  1.00  0.00           H
ATOM    206  NE1 TRP    15      22.304  28.478  40.899  1.00  0.00           N
ATOM    207  HE1 TRP    15      21.529  29.062  40.620  1.00  0.00           H
ATOM    208  CE2 TRP    15      23.580  28.463  40.272  1.00  0.00           C
ATOM    209  CZ2 TRP    15      24.108  29.102  39.108  1.00  0.00           C
ATOM    210  HZ2 TRP    15      23.443  29.636  38.446  1.00  0.00           H
ATOM    211  CH2 TRP    15      25.395  28.886  38.800  1.00  0.00           C
ATOM    212  HH2 TRP    15      25.823  29.284  37.893  1.00  0.00           H
ATOM    213  CZ3 TRP    15      26.168  27.908  39.477  1.00  0.00           C
ATOM    214  HZ3 TRP    15      27.159  27.622  39.156  1.00  0.00           H
ATOM    215  CE3 TRP    15      25.686  27.330  40.681  1.00  0.00           C
ATOM    216  HE3 TRP    15      26.287  26.604  41.210  1.00  0.00           H
ATOM    217  CD2 TRP    15      24.363  27.614  41.142  1.00  0.00           C
ATOM    218  C   TRP    15      23.979  23.575  43.957  1.00  0.00           C
ATOM    219  O   TRP    15      23.202  23.351  44.907  1.00  0.00           O
ATOM    220  N   ALA    16      25.152  22.934  43.836  1.00  0.00           N
ATOM    221  H   ALA    16      25.799  23.209  43.110  1.00  0.00           H
ATOM    222  CA  ALA    16      25.688  21.971  44.826  1.00  0.00           C
ATOM    223  HA  ALA    16      25.311  22.138  45.836  1.00  0.00           H
ATOM    224  CB  ALA    16      25.203  20.603  44.354  1.00  0.00           C
ATOM    225  HB1 ALA    16      24.119  20.499  44.418  1.00  0.00           H
ATOM    226  HB2 ALA    16      25.639  20.414  43.374  1.00  0.00           H
ATOM    227  HB3 ALA    16      25.580  19.784  44.967  1.00  0.00           H
ATOM    228  C   ALA    16      27.190  21.980  44.973  1.00  0.00           C
ATOM    229  O   ALA    16      27.921  22.623  44.180  1.00  0.00           O
ATOM    230  N   VAL    17      27.718  21.398  46.042  1.00  0.00           N
ATOM    231  H   VAL    17      27.138  20.739  46.542  1.00  0.00           H
ATOM    232  CA  VAL    17      29.136  21.509  46.346  1.00  0.00           C
ATOM    233  HA  VAL    17      29.420  22.559  46.287  1.00  0.00           H
ATOM    234  CB  VAL    17      29.431  20.940  47.762  1.00  0.00           C
ATOM    235  HB  VAL    17      28.640  21.316  48.411  1.00  0.00           H
ATOM    236  CG1 VAL    17      29.425  19.394  47.924  1.00  0.00           C
ATOM    237 HG11 VAL    17      30.270  18.881  47.463  1.00  0.00           H
ATOM    238 HG12 VAL    17      29.457  19.082  48.968  1.00  0.00           H
ATOM    239 HG13 VAL    17      28.492  18.922  47.611  1.00  0.00           H
ATOM    240  CG2 VAL    17      30.744  21.423  48.329  1.00  0.00           C
ATOM    241 HG21 VAL    17      31.604  21.317  47.668  1.00  0.00           H
ATOM    242 HG22 VAL    17      30.682  22.506  48.435  1.00  0.00           H
ATOM    243 HG23 VAL    17      31.052  20.990  49.281  1.00  0.00           H
ATOM    244  C   VAL    17      29.981  20.874  45.237  1.00  0.00           C
ATOM    245  O   VAL    17      29.535  20.009  44.497  1.00  0.00           O
ATOM    246  N   TYR    18      31.215  21.263  45.036  1.00  0.00           N
ATOM    247  H   TYR    18      31.514  22.086  45.538  1.00  0.00           H
ATOM    248  CA  TYR    18      32.195  20.563  44.223  1.00  0.00           C
ATOM    249  HA  TYR    18      31.964  19.723  43.569  1.00  0.00           H
ATOM    250  CB  TYR    18      32.775  21.467  43.212  1.00  0.00           C
ATOM    251  HB2 TYR    18      32.078  22.026  42.587  1.00  0.00           H
ATOM    252  HB3 TYR    18      33.242  22.312  43.717  1.00  0.00           H
ATOM    253  CG  TYR    18      33.793  20.794  42.338  1.00  0.00           C
ATOM    254  CD1 TYR    18      33.403  20.041  41.118  1.00  0.00           C
ATOM    255  HD1 TYR    18      32.403  20.057  40.708  1.00  0.00           H
ATOM    256  CE1 TYR    18      34.415  19.268  40.422  1.00  0.00           C
ATOM    257  HE1 TYR    18      34.155  18.603  39.612  1.00  0.00           H
ATOM    258  CZ  TYR    18      35.763  19.385  40.818  1.00  0.00           C
ATOM    259  OH  TYR    18      36.735  18.660  40.131  1.00  0.00           O
ATOM    260  HH  TYR    18      36.479  18.075  39.414  1.00  0.00           H
ATOM    261  CE2 TYR    18      36.104  20.234  41.887  1.00  0.00           C
ATOM    262  HE2 TYR    18      37.136  20.363  42.178  1.00  0.00           H
ATOM    263  CD2 TYR    18      35.169  20.920  42.620  1.00  0.00           C
ATOM    264  HD2 TYR    18      35.417  21.608  43.415  1.00  0.00           H
ATOM    265  C   TYR    18      33.132  19.877  45.289  1.00  0.00           C
ATOM    266  O   TYR    18      33.099  18.676  45.593  1.00  0.00           O
ATOM    267  N   SER    19      34.033  20.653  45.959  1.00  0.00           N
ATOM    268  H   SER    19      33.985  21.652  45.819  1.00  0.00           H
ATOM    269  CA  SER    19      34.981  20.180  46.966  1.00  0.00           C
ATOM    270  HA  SER    19      34.554  19.251  47.344  1.00  0.00           H
ATOM    271  CB  SER    19      36.308  19.813  46.305  1.00  0.00           C
ATOM    272  HB2 SER    19      36.161  19.215  45.406  1.00  0.00           H
ATOM    273  HB3 SER    19      36.859  20.692  45.970  1.00  0.00           H
ATOM    274  OG  SER    19      37.239  19.164  47.265  1.00  0.00           O
ATOM    275  HG  SER    19      37.044  18.223  47.250  1.00  0.00           H
ATOM    276  C   SER    19      35.197  21.189  48.090  1.00  0.00           C
ATOM    277  O   SER    19      34.916  22.350  47.871  1.00  0.00           O
ATOM    278  N   LYS    20      35.878  20.799  49.152  1.00  0.00           N
ATOM    279  H   LYS    20      36.311  19.888  49.091  1.00  0.00           H
ATOM    280  CA  LYS    20      36.156  21.607  50.424  1.00  0.00           C
ATOM    281  HA  LYS    20      36.041  22.671  50.214  1.00  0.00           H
ATOM    282  CB  LYS    20      35.146  21.109  51.427  1.00  0.00           C
ATOM    283  HB2 LYS    20      34.216  21.120  50.857  1.00  0.00           H
ATOM    284  HB3 LYS    20      35.450  20.135  51.811  1.00  0.00           H
ATOM    285  CG  LYS    20      34.917  22.065  52.655  1.00  0.00           C
ATOM    286  HG2 LYS    20      35.826  22.049  53.257  1.00  0.00           H
ATOM    287  HG3 LYS    20      34.689  23.046  52.240  1.00  0.00           H
ATOM    288  CD  LYS    20      33.636  21.782  53.539  1.00  0.00           C
ATOM    289  HD2 LYS    20      33.702  22.521  54.336  1.00  0.00           H
ATOM    290  HD3 LYS    20      32.791  21.999  52.886  1.00  0.00           H
ATOM    291  CE  LYS    20      33.565  20.340  54.010  1.00  0.00           C
ATOM    292  HE2 LYS    20      33.453  19.704  53.132  1.00  0.00           H
ATOM    293  HE3 LYS    20      34.484  20.064  54.529  1.00  0.00           H
ATOM    294  NZ  LYS    20      32.449  20.063  54.958  1.00  0.00           N
ATOM    295  HZ1 LYS    20      31.703  19.521  54.547  1.00  0.00           H
ATOM    296  HZ2 LYS    20      32.752  19.611  55.808  1.00  0.00           H
ATOM    297  HZ3 LYS    20      31.982  20.878  55.329  1.00  0.00           H
ATOM    298  C   LYS    20      37.605  21.450  50.857  1.00  0.00           C
ATOM    299  O   LYS    20      38.138  20.357  50.604  1.00  0.00           O
ATOM    300  N   ASP    21      38.283  22.419  51.438  1.00  0.00           N
ATOM    301  H   ASP    21      37.876  23.316  51.661  1.00  0.00           H
ATOM    302  CA  ASP    21      39.751  22.253  51.833  1.00  0.00           C
ATOM    303  HA  ASP    21      40.333  21.799  51.029  1.00  0.00           H
ATOM    304  CB  ASP    21      40.468  23.615  51.788  1.00  0.00           C
ATOM    305  HB2 ASP    21      41.548  23.462  51.796  1.00  0.00           H
ATOM    306  HB3 ASP    21      40.243  24.036  50.809  1.00  0.00           H
ATOM    307  CG  ASP    21      39.995  24.668  52.789  1.00  0.00           C
ATOM    308  OD1 ASP    21      40.635  25.728  53.008  1.00  0.00           O
ATOM    309  OD2 ASP    21      38.946  24.420  53.467  1.00  0.00           O
ATOM    310  C   ASP    21      40.070  21.607  53.114  1.00  0.00           C
ATOM    311  O   ASP    21      41.113  20.991  53.283  1.00  0.00           O
ATOM    312  N   ASN    22      39.058  21.597  54.038  1.00  0.00           N
ATOM    313  H   ASN    22      38.202  22.090  53.824  1.00  0.00           H
ATOM    314  CA  ASN    22      39.190  21.084  55.327  1.00  0.00           C
ATOM    315  HA  ASN    22      38.365  21.460  55.933  1.00  0.00           H
ATOM    316  CB  ASN    22      38.992  19.571  55.162  1.00  0.00           C
ATOM    317  HB2 ASN    22      39.752  19.152  54.504  1.00  0.00           H
ATOM    318  HB3 ASN    22      39.136  19.022  56.093  1.00  0.00           H
ATOM    319  CG  ASN    22      37.623  19.211  54.623  1.00  0.00           C
ATOM    320  OD1 ASN    22      36.583  19.615  55.137  1.00  0.00           O
ATOM    321  ND2 ASN    22      37.618  18.534  53.526  1.00  0.00           N
ATOM    322 HD21 ASN    22      38.500  18.306  53.089  1.00  0.00           H
ATOM    323 HD22 ASN    22      36.718  18.170  53.246  1.00  0.00           H
ATOM    324  C   ASN    22      40.451  21.572  56.079  1.00  0.00           C
ATOM    325  O   ASN    22      40.966  20.776  56.868  1.00  0.00           O
ATOM    326  N   SER    23      40.943  22.780  55.799  1.00  0.00           N
ATOM    327  H   SER    23      40.347  23.452  55.337  1.00  0.00           H
ATOM    328  CA  SER    23      42.186  23.334  56.309  1.00  0.00           C
ATOM    329  HA  SER    23      43.044  22.816  55.880  1.00  0.00           H
ATOM    330  CB  SER    23      42.340  24.808  55.836  1.00  0.00           C
ATOM    331  HB2 SER    23      43.011  25.350  56.503  1.00  0.00           H
ATOM    332  HB3 SER    23      42.793  24.786  54.845  1.00  0.00           H
ATOM    333  OG  SER    23      41.022  25.429  55.663  1.00  0.00           O
ATOM    334  HG  SER    23      40.874  25.624  54.735  1.00  0.00           H
ATOM    335  C   SER    23      42.433  23.343  57.850  1.00  0.00           C
ATOM    336  O   SER    23      43.547  22.964  58.262  1.00  0.00           O
ATOM    337  N   ILE    24      41.379  23.613  58.592  1.00  0.00           N
ATOM    338  H   ILE    24      40.513  23.910  58.164  1.00  0.00           H
ATOM    339  CA  ILE    24      41.410  23.586  60.091  1.00  0.00           C
ATOM    340  HA  ILE    24      42.319  23.988  60.537  1.00  0.00           H
ATOM    341  CB  ILE    24      40.291  24.617  60.660  1.00  0.00           C
ATOM    342  HB  ILE    24      39.358  24.586  60.098  1.00  0.00           H
ATOM    343  CG2 ILE    24      39.880  24.194  62.118  1.00  0.00           C
ATOM    344 HG21 ILE    24      39.210  24.934  62.555  1.00  0.00           H
ATOM    345 HG22 ILE    24      39.442  23.199  62.204  1.00  0.00           H
ATOM    346 HG23 ILE    24      40.779  24.341  62.716  1.00  0.00           H
ATOM    347  CG1 ILE    24      40.961  26.043  60.622  1.00  0.00           C
ATOM    348 HG12 ILE    24      40.238  26.653  61.163  1.00  0.00           H
ATOM    349 HG13 ILE    24      41.833  26.021  61.275  1.00  0.00           H
ATOM    350  CD1 ILE    24      41.204  26.675  59.253  1.00  0.00           C
ATOM    351 HD11 ILE    24      42.032  26.199  58.727  1.00  0.00           H
ATOM    352 HD12 ILE    24      40.317  26.689  58.620  1.00  0.00           H
ATOM    353 HD13 ILE    24      41.470  27.699  59.517  1.00  0.00           H
ATOM    354  C   ILE    24      41.398  22.221  60.672  1.00  0.00           C
ATOM    355  O   ILE    24      42.221  21.895  61.606  1.00  0.00           O
ATOM    356  N   ARG    25      40.599  21.300  60.125  1.00  0.00           N
ATOM    357  H   ARG    25      40.094  21.495  59.273  1.00  0.00           H
ATOM    358  CA  ARG    25      40.510  19.906  60.531  1.00  0.00           C
ATOM    359  HA  ARG    25      40.365  20.006  61.606  1.00  0.00           H
ATOM    360  CB  ARG    25      39.244  19.360  59.906  1.00  0.00           C
ATOM    361  HB2 ARG    25      38.352  19.756  60.392  1.00  0.00           H
ATOM    362  HB3 ARG    25      39.116  19.727  58.887  1.00  0.00           H
ATOM    363  CG  ARG    25      39.118  17.799  59.981  1.00  0.00           C
ATOM    364  HG2 ARG    25      38.157  17.482  59.578  1.00  0.00           H
ATOM    365  HG3 ARG    25      39.947  17.264  59.515  1.00  0.00           H
ATOM    366  CD  ARG    25      39.206  17.471  61.472  1.00  0.00           C
ATOM    367  HD2 ARG    25      40.079  17.929  61.937  1.00  0.00           H
ATOM    368  HD3 ARG    25      38.307  17.819  61.983  1.00  0.00           H
ATOM    369  NE  ARG    25      39.286  16.060  61.688  1.00  0.00           N
ATOM    370  HE  ARG    25      39.098  15.461  60.895  1.00  0.00           H
ATOM    371  CZ  ARG    25      39.417  15.382  62.832  1.00  0.00           C
ATOM    372  NH1 ARG    25      39.396  14.064  62.749  1.00  0.00           N
ATOM    373 HH11 ARG    25      39.585  13.676  61.837  1.00  0.00           H
ATOM    374 HH12 ARG    25      39.337  13.457  63.555  1.00  0.00           H
ATOM    375  NH2 ARG    25      39.723  15.955  63.950  1.00  0.00           N
ATOM    376 HH21 ARG    25      39.742  16.960  64.049  1.00  0.00           H
ATOM    377 HH22 ARG    25      39.875  15.447  64.809  1.00  0.00           H
ATOM    378  C   ARG    25      41.780  19.135  60.182  1.00  0.00           C
ATOM    379  O   ARG    25      42.304  18.331  60.959  1.00  0.00           O
ATOM    380  N   ILE    26      42.340  19.280  58.927  1.00  0.00           N
ATOM    381  H   ILE    26      41.885  19.879  58.253  1.00  0.00           H
ATOM    382  CA  ILE    26      43.638  18.621  58.579  1.00  0.00           C
ATOM    383  HA  ILE    26      43.649  17.548  58.769  1.00  0.00           H
ATOM    384  CB  ILE    26      43.892  18.727  57.056  1.00  0.00           C
ATOM    385  HB  ILE    26      43.745  19.750  56.713  1.00  0.00           H
ATOM    386  CG2 ILE    26      45.329  18.374  56.733  1.00  0.00           C
ATOM    387 HG21 ILE    26      45.852  19.302  56.965  1.00  0.00           H
ATOM    388 HG22 ILE    26      45.718  17.654  57.452  1.00  0.00           H
ATOM    389 HG23 ILE    26      45.548  18.172  55.685  1.00  0.00           H
ATOM    390  CG1 ILE    26      42.823  17.865  56.123  1.00  0.00           C
ATOM    391 HG12 ILE    26      41.825  18.146  56.456  1.00  0.00           H
ATOM    392 HG13 ILE    26      42.763  18.077  55.055  1.00  0.00           H
ATOM    393  CD1 ILE    26      43.079  16.333  56.251  1.00  0.00           C
ATOM    394 HD11 ILE    26      42.446  16.015  57.080  1.00  0.00           H
ATOM    395 HD12 ILE    26      42.642  15.931  55.337  1.00  0.00           H
ATOM    396 HD13 ILE    26      44.132  16.054  56.250  1.00  0.00           H
ATOM    397  C   ILE    26      44.804  19.343  59.341  1.00  0.00           C
ATOM    398  O   ILE    26      45.787  18.629  59.595  1.00  0.00           O
ATOM    399  N   GLY    27      44.725  20.683  59.611  1.00  0.00           N
ATOM    400  H   GLY    27      43.956  21.235  59.261  1.00  0.00           H
ATOM    401  CA  GLY    27      45.798  21.468  60.322  1.00  0.00           C
ATOM    402  HA2 GLY    27      46.784  21.331  59.877  1.00  0.00           H
ATOM    403  HA3 GLY    27      45.774  22.511  60.005  1.00  0.00           H
ATOM    404  C   GLY    27      45.901  21.357  61.860  1.00  0.00           C
ATOM    405  O   GLY    27      46.855  21.758  62.490  1.00  0.00           O
ATOM    406  N   SER    28      44.914  20.733  62.470  1.00  0.00           N
ATOM    407  H   SER    28      44.097  20.541  61.909  1.00  0.00           H
ATOM    408  CA  SER    28      44.920  20.244  63.916  1.00  0.00           C
ATOM    409  HA  SER    28      45.247  21.014  64.615  1.00  0.00           H
ATOM    410  CB  SER    28      43.449  19.892  64.261  1.00  0.00           C
ATOM    411  HB2 SER    28      43.189  19.064  63.602  1.00  0.00           H
ATOM    412  HB3 SER    28      43.508  19.595  65.307  1.00  0.00           H
ATOM    413  OG  SER    28      42.484  20.910  64.120  1.00  0.00           O
ATOM    414  HG  SER    28      42.674  21.355  63.291  1.00  0.00           H
ATOM    415  C   SER    28      45.747  19.005  64.185  1.00  0.00           C
ATOM    416  O   SER    28      45.748  18.434  65.239  1.00  0.00           O
ATOM    417  N   LYS    29      46.530  18.545  63.164  1.00  0.00           N
ATOM    418  H   LYS    29      46.283  18.829  62.226  1.00  0.00           H
ATOM    419  CA  LYS    29      47.677  17.585  63.329  1.00  0.00           C
ATOM    420  HA  LYS    29      48.024  17.778  64.344  1.00  0.00           H
ATOM    421  CB  LYS    29      47.232  16.127  63.283  1.00  0.00           C
ATOM    422  HB2 LYS    29      46.611  16.030  64.174  1.00  0.00           H
ATOM    423  HB3 LYS    29      46.731  15.866  62.350  1.00  0.00           H
ATOM    424  CG  LYS    29      48.392  15.153  63.551  1.00  0.00           C
ATOM    425  HG2 LYS    29      49.109  15.133  62.730  1.00  0.00           H
ATOM    426  HG3 LYS    29      48.992  15.358  64.437  1.00  0.00           H
ATOM    427  CD  LYS    29      48.014  13.713  63.531  1.00  0.00           C
ATOM    428  HD2 LYS    29      47.500  13.424  64.448  1.00  0.00           H
ATOM    429  HD3 LYS    29      47.385  13.523  62.661  1.00  0.00           H
ATOM    430  CE  LYS    29      49.225  12.845  63.335  1.00  0.00           C
ATOM    431  HE2 LYS    29      49.808  13.181  62.478  1.00  0.00           H
ATOM    432  HE3 LYS    29      49.921  12.928  64.170  1.00  0.00           H
ATOM    433  NZ  LYS    29      48.812  11.395  63.081  1.00  0.00           N
ATOM    434  HZ1 LYS    29      49.674  10.917  62.860  1.00  0.00           H
ATOM    435  HZ2 LYS    29      48.471  10.920  63.904  1.00  0.00           H
ATOM    436  HZ3 LYS    29      48.283  11.102  62.272  1.00  0.00           H
ATOM    437  C   LYS    29      48.732  17.921  62.294  1.00  0.00           C
ATOM    438  O   LYS    29      49.911  18.011  62.662  1.00  0.00           O
ATOM    439  N   GLY    30      48.322  18.167  61.053  1.00  0.00           N
ATOM    440  H   GLY    30      47.315  18.133  60.976  1.00  0.00           H
ATOM    441  CA  GLY    30      49.134  18.473  59.938  1.00  0.00           C
ATOM    442  HA2 GLY    30      49.974  17.779  59.920  1.00  0.00           H
ATOM    443  HA3 GLY    30      48.616  18.265  59.002  1.00  0.00           H
ATOM    444  C   GLY    30      49.616  19.889  59.929  1.00  0.00           C
ATOM    445  O   GLY    30      49.095  20.720  60.688  1.00  0.00           O
ATOM    446  N   ASP    31      50.592  20.240  59.076  1.00  0.00           N
ATOM    447  H   ASP    31      50.979  19.493  58.518  1.00  0.00           H
ATOM    448  CA  ASP    31      50.997  21.609  58.675  1.00  0.00           C
ATOM    449  HA  ASP    31      50.909  22.176  59.603  1.00  0.00           H
ATOM    450  CB  ASP    31      52.459  21.577  58.083  1.00  0.00           C
ATOM    451  HB2 ASP    31      52.519  21.004  57.158  1.00  0.00           H
ATOM    452  HB3 ASP    31      52.657  22.588  57.727  1.00  0.00           H
ATOM    453  CG  ASP    31      53.578  21.195  59.045  1.00  0.00           C
ATOM    454  OD1 ASP    31      54.742  21.001  58.598  1.00  0.00           O
ATOM    455  OD2 ASP    31      53.400  21.085  60.252  1.00  0.00           O
ATOM    456  C   ASP    31      50.046  22.153  57.614  1.00  0.00           C
ATOM    457  O   ASP    31      49.800  21.420  56.605  1.00  0.00           O
ATOM    458  N   VAL    32      49.533  23.371  57.863  1.00  0.00           N
ATOM    459  H   VAL    32      50.032  23.946  58.525  1.00  0.00           H
ATOM    460  CA  VAL    32      48.645  24.003  56.862  1.00  0.00           C
ATOM    461  HA  VAL    32      48.963  23.684  55.870  1.00  0.00           H
ATOM    462  CB  VAL    32      47.158  23.625  57.107  1.00  0.00           C
ATOM    463  HB  VAL    32      46.998  23.837  58.164  1.00  0.00           H
ATOM    464  CG1 VAL    32      46.188  24.606  56.322  1.00  0.00           C
ATOM    465 HG11 VAL    32      45.177  24.308  56.601  1.00  0.00           H
ATOM    466 HG12 VAL    32      46.312  25.657  56.579  1.00  0.00           H
ATOM    467 HG13 VAL    32      46.290  24.379  55.260  1.00  0.00           H
ATOM    468  CG2 VAL    32      46.901  22.160  56.906  1.00  0.00           C
ATOM    469 HG21 VAL    32      47.139  21.841  55.892  1.00  0.00           H
ATOM    470 HG22 VAL    32      47.451  21.465  57.541  1.00  0.00           H
ATOM    471 HG23 VAL    32      45.857  21.908  57.098  1.00  0.00           H
ATOM    472  C   VAL    32      48.936  25.574  56.766  1.00  0.00           C
ATOM    473  O   VAL    32      49.003  26.257  57.726  1.00  0.00           O
ATOM    474  N   PHE    33      49.074  26.059  55.490  1.00  0.00           N
ATOM    475  H   PHE    33      48.912  25.426  54.720  1.00  0.00           H
ATOM    476  CA  PHE    33      49.317  27.493  55.174  1.00  0.00           C
ATOM    477  HA  PHE    33      50.188  27.920  55.673  1.00  0.00           H
ATOM    478  CB  PHE    33      49.450  27.841  53.661  1.00  0.00           C
ATOM    479  HB2 PHE    33      48.662  27.409  53.043  1.00  0.00           H
ATOM    480  HB3 PHE    33      49.407  28.906  53.435  1.00  0.00           H
ATOM    481  CG  PHE    33      50.824  27.407  53.119  1.00  0.00           C
ATOM    482  CD1 PHE    33      50.984  26.142  52.536  1.00  0.00           C
ATOM    483  HD1 PHE    33      50.126  25.519  52.330  1.00  0.00           H
ATOM    484  CE1 PHE    33      52.263  25.711  52.135  1.00  0.00           C
ATOM    485  HE1 PHE    33      52.353  24.702  51.763  1.00  0.00           H
ATOM    486  CZ  PHE    33      53.407  26.521  52.301  1.00  0.00           C
ATOM    487  HZ  PHE    33      54.405  26.151  52.121  1.00  0.00           H
ATOM    488  CE2 PHE    33      53.236  27.769  52.910  1.00  0.00           C
ATOM    489  HE2 PHE    33      54.153  28.305  53.104  1.00  0.00           H
ATOM    490  CD2 PHE    33      51.959  28.260  53.254  1.00  0.00           C
ATOM    491  HD2 PHE    33      51.903  29.266  53.647  1.00  0.00           H
ATOM    492  C   PHE    33      48.181  28.451  55.678  1.00  0.00           C
ATOM    493  O   PHE    33      46.966  28.203  55.604  1.00  0.00           O
ATOM    494  N   VAL    34      48.513  29.711  55.963  1.00  0.00           N
ATOM    495  H   VAL    34      49.514  29.813  56.050  1.00  0.00           H
ATOM    496  CA  VAL    34      47.572  30.848  55.991  1.00  0.00           C
ATOM    497  HA  VAL    34      46.619  30.489  56.378  1.00  0.00           H
ATOM    498  CB  VAL    34      47.979  31.894  56.946  1.00  0.00           C
ATOM    499  HB  VAL    34      49.050  32.050  56.825  1.00  0.00           H
ATOM    500  CG1 VAL    34      47.266  33.224  56.632  1.00  0.00           C
ATOM    501 HG11 VAL    34      47.638  33.586  55.674  1.00  0.00           H
ATOM    502 HG12 VAL    34      46.182  33.149  56.553  1.00  0.00           H
ATOM    503 HG13 VAL    34      47.513  33.972  57.385  1.00  0.00           H
ATOM    504  CG2 VAL    34      47.642  31.471  58.334  1.00  0.00           C
ATOM    505 HG21 VAL    34      48.297  30.687  58.714  1.00  0.00           H
ATOM    506 HG22 VAL    34      47.720  32.349  58.976  1.00  0.00           H
ATOM    507 HG23 VAL    34      46.605  31.138  58.372  1.00  0.00           H
ATOM    508  C   VAL    34      47.418  31.391  54.533  1.00  0.00           C
ATOM    509  O   VAL    34      48.439  31.593  53.859  1.00  0.00           O
ATOM    510  N   ILE    35      46.189  31.698  54.036  1.00  0.00           N
ATOM    511  H   ILE    35      45.388  31.461  54.603  1.00  0.00           H
ATOM    512  CA  ILE    35      45.913  31.870  52.600  1.00  0.00           C
ATOM    513  HA  ILE    35      46.826  32.177  52.087  1.00  0.00           H
ATOM    514  CB  ILE    35      45.370  30.557  51.959  1.00  0.00           C
ATOM    515  HB  ILE    35      45.016  30.719  50.941  1.00  0.00           H
ATOM    516  CG2 ILE    35      46.451  29.415  51.996  1.00  0.00           C
ATOM    517 HG21 ILE    35      46.240  28.640  51.259  1.00  0.00           H
ATOM    518 HG22 ILE    35      47.441  29.842  51.828  1.00  0.00           H
ATOM    519 HG23 ILE    35      46.452  29.019  53.011  1.00  0.00           H
ATOM    520  CG1 ILE    35      44.098  29.930  52.768  1.00  0.00           C
ATOM    521 HG12 ILE    35      44.408  30.013  53.809  1.00  0.00           H
ATOM    522 HG13 ILE    35      43.228  30.567  52.599  1.00  0.00           H
ATOM    523  CD1 ILE    35      43.641  28.474  52.453  1.00  0.00           C
ATOM    524 HD11 ILE    35      44.276  27.800  53.029  1.00  0.00           H
ATOM    525 HD12 ILE    35      42.604  28.298  52.737  1.00  0.00           H
ATOM    526 HD13 ILE    35      43.737  28.344  51.375  1.00  0.00           H
ATOM    527  C   ILE    35      44.916  33.040  52.466  1.00  0.00           C
ATOM    528  O   ILE    35      44.143  33.399  53.323  1.00  0.00           O
ATOM    529  N   ARG    36      44.882  33.648  51.248  1.00  0.00           N
ATOM    530  H   ARG    36      45.455  33.235  50.526  1.00  0.00           H
ATOM    531  CA  ARG    36      43.760  34.425  50.641  1.00  0.00           C
ATOM    532  HA  ARG    36      42.878  34.132  51.209  1.00  0.00           H
ATOM    533  CB  ARG    36      44.043  35.944  50.962  1.00  0.00           C
ATOM    534  HB2 ARG    36      44.938  36.212  50.400  1.00  0.00           H
ATOM    535  HB3 ARG    36      43.246  36.530  50.505  1.00  0.00           H
ATOM    536  CG  ARG    36      44.277  36.362  52.447  1.00  0.00           C
ATOM    537  HG2 ARG    36      45.040  35.782  52.966  1.00  0.00           H
ATOM    538  HG3 ARG    36      44.702  37.365  52.468  1.00  0.00           H
ATOM    539  CD  ARG    36      42.999  36.258  53.270  1.00  0.00           C
ATOM    540  HD2 ARG    36      42.740  35.211  53.423  1.00  0.00           H
ATOM    541  HD3 ARG    36      43.251  36.703  54.232  1.00  0.00           H
ATOM    542  NE  ARG    36      41.817  36.816  52.664  1.00  0.00           N
ATOM    543  HE  ARG    36      41.186  36.140  52.259  1.00  0.00           H
ATOM    544  CZ  ARG    36      41.384  38.051  52.729  1.00  0.00           C
ATOM    545  NH1 ARG    36      40.220  38.312  52.333  1.00  0.00           N
ATOM    546 HH11 ARG    36      39.761  37.513  51.919  1.00  0.00           H
ATOM    547 HH12 ARG    36      39.859  39.252  52.243  1.00  0.00           H
ATOM    548  NH2 ARG    36      42.163  39.026  53.180  1.00  0.00           N
ATOM    549 HH21 ARG    36      43.046  38.740  53.579  1.00  0.00           H
ATOM    550 HH22 ARG    36      42.000  39.938  52.779  1.00  0.00           H
ATOM    551  C   ARG    36      43.475  34.193  49.196  1.00  0.00           C
ATOM    552  O   ARG    36      44.352  33.646  48.488  1.00  0.00           O
ATOM    553  N   GLH    37      42.367  34.610  48.739  1.00  0.00           N
ATOM    554  H   GLH    37      41.728  34.911  49.461  1.00  0.00           H
ATOM    555  CA  GLH    37      41.744  34.320  47.422  1.00  0.00           C
ATOM    556  HA  GLH    37      40.658  34.321  47.515  1.00  0.00           H
ATOM    557  CB  GLH    37      42.051  35.303  46.332  1.00  0.00           C
ATOM    558  HB2 GLH    37      41.456  34.948  45.490  1.00  0.00           H
ATOM    559  HB3 GLH    37      41.614  36.208  46.754  1.00  0.00           H
ATOM    560  CG  GLH    37      43.515  35.358  45.919  1.00  0.00           C
ATOM    561  HG2 GLH    37      44.076  34.484  46.249  1.00  0.00           H
ATOM    562  HG3 GLH    37      43.621  35.511  44.845  1.00  0.00           H
ATOM    563  CD  GLH    37      44.043  36.647  46.612  1.00  0.00           C
ATOM    564  OE1 GLH    37      44.265  36.761  47.821  1.00  0.00           O
ATOM    565  OE2 GLH    37      44.294  37.660  45.825  1.00  0.00           O
ATOM    566  HE2 GLH    37      44.272  37.380  44.906  1.00  0.00           H
ATOM    567  C   GLH    37      42.086  32.874  47.001  1.00  0.00           C
ATOM    568  O   GLH    37      42.676  32.671  45.977  1.00  0.00           O
ATOM    569  N   PRO    38      41.687  31.817  47.671  1.00  0.00           N
ATOM    570  CD  PRO    38      40.987  31.869  48.953  1.00  0.00           C
ATOM    571  HD2 PRO    38      40.024  32.372  48.875  1.00  0.00           H
ATOM    572  HD3 PRO    38      41.659  32.384  49.639  1.00  0.00           H
ATOM    573  CG  PRO    38      40.901  30.442  49.424  1.00  0.00           C
ATOM    574  HG2 PRO    38      39.894  30.107  49.176  1.00  0.00           H
ATOM    575  HG3 PRO    38      41.010  30.433  50.509  1.00  0.00           H
ATOM    576  CB  PRO    38      41.834  29.656  48.566  1.00  0.00           C
ATOM    577  HB2 PRO    38      41.445  28.669  48.316  1.00  0.00           H
ATOM    578  HB3 PRO    38      42.823  29.508  49.001  1.00  0.00           H
ATOM    579  CA  PRO    38      41.928  30.428  47.244  1.00  0.00           C
ATOM    580  HA  PRO    38      42.979  30.296  46.987  1.00  0.00           H
ATOM    581  C   PRO    38      40.956  29.976  46.145  1.00  0.00           C
ATOM    582  O   PRO    38      39.934  29.297  46.372  1.00  0.00           O
ATOM    583  N   PHE    39      41.213  30.454  44.942  1.00  0.00           N
ATOM    584  H   PHE    39      42.067  30.949  44.733  1.00  0.00           H
ATOM    585  CA  PHE    39      40.373  30.101  43.809  1.00  0.00           C
ATOM    586  HA  PHE    39      39.362  30.135  44.216  1.00  0.00           H
ATOM    587  CB  PHE    39      40.487  31.282  42.802  1.00  0.00           C
ATOM    588  HB2 PHE    39      39.614  31.182  42.157  1.00  0.00           H
ATOM    589  HB3 PHE    39      40.407  32.199  43.385  1.00  0.00           H
ATOM    590  CG  PHE    39      41.693  31.523  41.853  1.00  0.00           C
ATOM    591  CD1 PHE    39      41.776  30.904  40.561  1.00  0.00           C
ATOM    592  HD1 PHE    39      41.092  30.139  40.223  1.00  0.00           H
ATOM    593  CE1 PHE    39      42.898  31.202  39.781  1.00  0.00           C
ATOM    594  HE1 PHE    39      43.058  30.753  38.812  1.00  0.00           H
ATOM    595  CZ  PHE    39      43.836  32.108  40.224  1.00  0.00           C
ATOM    596  HZ  PHE    39      44.733  32.250  39.639  1.00  0.00           H
ATOM    597  CE2 PHE    39      43.800  32.715  41.481  1.00  0.00           C
ATOM    598  HE2 PHE    39      44.588  33.347  41.859  1.00  0.00           H
ATOM    599  CD2 PHE    39      42.714  32.400  42.324  1.00  0.00           C
ATOM    600  HD2 PHE    39      42.667  32.795  43.328  1.00  0.00           H
ATOM    601  C   PHE    39      40.672  28.753  43.197  1.00  0.00           C
ATOM    602  O   PHE    39      41.817  28.304  43.046  1.00  0.00           O
ATOM    603  N   ILE    40      39.614  28.088  42.717  1.00  0.00           N
ATOM    604  H   ILE    40      38.697  28.503  42.801  1.00  0.00           H
ATOM    605  CA  ILE    40      39.616  26.823  41.989  1.00  0.00           C
ATOM    606  HA  ILE    40      40.559  26.306  42.166  1.00  0.00           H
ATOM    607  CB  ILE    40      38.374  25.901  42.127  1.00  0.00           C
ATOM    608  HB  ILE    40      37.482  26.524  42.061  1.00  0.00           H
ATOM    609  CG2 ILE    40      38.394  24.860  40.983  1.00  0.00           C
ATOM    610 HG21 ILE    40      38.108  25.332  40.043  1.00  0.00           H
ATOM    611 HG22 ILE    40      39.385  24.423  41.109  1.00  0.00           H
ATOM    612 HG23 ILE    40      37.649  24.101  41.221  1.00  0.00           H
ATOM    613  CG1 ILE    40      38.406  25.237  43.520  1.00  0.00           C
ATOM    614 HG12 ILE    40      37.695  24.410  43.493  1.00  0.00           H
ATOM    615 HG13 ILE    40      39.341  24.733  43.764  1.00  0.00           H
ATOM    616  CD1 ILE    40      38.014  26.186  44.685  1.00  0.00           C
ATOM    617 HD11 ILE    40      38.840  26.892  44.764  1.00  0.00           H
ATOM    618 HD12 ILE    40      37.102  26.754  44.505  1.00  0.00           H
ATOM    619 HD13 ILE    40      37.912  25.558  45.570  1.00  0.00           H
ATOM    620  C   ILE    40      39.829  27.259  40.508  1.00  0.00           C
ATOM    621  O   ILE    40      38.968  28.079  40.011  1.00  0.00           O
ATOM    622  N   SER    41      40.831  26.768  39.766  1.00  0.00           N
ATOM    623  H   SER    41      41.560  26.187  40.154  1.00  0.00           H
ATOM    624  CA  SER    41      40.877  26.901  38.256  1.00  0.00           C
ATOM    625  HA  SER    41      39.897  27.274  37.961  1.00  0.00           H
ATOM    626  CB  SER    41      41.841  27.904  37.779  1.00  0.00           C
ATOM    627  HB2 SER    41      41.710  28.807  38.376  1.00  0.00           H
ATOM    628  HB3 SER    41      42.856  27.517  37.874  1.00  0.00           H
ATOM    629  OG  SER    41      41.527  28.257  36.453  1.00  0.00           O
ATOM    630  HG  SER    41      42.142  28.888  36.073  1.00  0.00           H
ATOM    631  C   SER    41      40.996  25.480  37.592  1.00  0.00           C
ATOM    632  O   SER    41      41.478  24.486  38.201  1.00  0.00           O
ATOM    633  N   CYX    42      40.704  25.333  36.334  1.00  0.00           N
ATOM    634  H   CYX    42      40.468  26.184  35.845  1.00  0.00           H
ATOM    635  CA  CYX    42      40.636  24.025  35.614  1.00  0.00           C
ATOM    636  HA  CYX    42      41.209  23.251  36.123  1.00  0.00           H
ATOM    637  CB  CYX    42      39.178  23.514  35.634  1.00  0.00           C
ATOM    638  HB2 CYX    42      38.642  24.071  34.865  1.00  0.00           H
ATOM    639  HB3 CYX    42      39.229  22.547  35.133  1.00  0.00           H
ATOM    640  SG  CYX    42      38.290  23.487  37.291  1.00  0.00           S
ATOM    641  C   CYX    42      41.404  23.982  34.209  1.00  0.00           C
ATOM    642  O   CYX    42      42.101  24.947  33.828  1.00  0.00           O
ATOM    643  N   SER    43      41.360  22.802  33.526  1.00  0.00           N
ATOM    644  H   SER    43      40.903  22.066  34.046  1.00  0.00           H
ATOM    645  CA  SER    43      42.002  22.403  32.321  1.00  0.00           C
ATOM    646  HA  SER    43      42.150  23.230  31.625  1.00  0.00           H
ATOM    647  CB  SER    43      43.355  21.935  32.761  1.00  0.00           C
ATOM    648  HB2 SER    43      43.948  21.778  31.860  1.00  0.00           H
ATOM    649  HB3 SER    43      43.906  22.692  33.319  1.00  0.00           H
ATOM    650  OG  SER    43      43.302  20.747  33.551  1.00  0.00           O
ATOM    651  HG  SER    43      43.032  20.944  34.451  1.00  0.00           H
ATOM    652  C   SER    43      41.301  21.272  31.497  1.00  0.00           C
ATOM    653  O   SER    43      40.099  21.117  31.514  1.00  0.00           O
ATOM    654  N   HID    44      42.096  20.373  30.819  1.00  0.00           N
ATOM    655  H   HID    44      43.097  20.475  30.906  1.00  0.00           H
ATOM    656  CA  HID    44      41.739  19.163  30.067  1.00  0.00           C
ATOM    657  HA  HID    44      40.767  19.403  29.637  1.00  0.00           H
ATOM    658  CB  HID    44      42.704  18.929  28.900  1.00  0.00           C
ATOM    659  HB2 HID    44      43.054  19.911  28.582  1.00  0.00           H
ATOM    660  HB3 HID    44      43.594  18.378  29.204  1.00  0.00           H
ATOM    661  CG  HID    44      42.211  18.197  27.596  1.00  0.00           C
ATOM    662  ND1 HID    44      41.665  16.947  27.603  1.00  0.00           N
ATOM    663  HD1 HID    44      41.324  16.525  28.455  1.00  0.00           H
ATOM    664  CE1 HID    44      41.509  16.595  26.315  1.00  0.00           C
ATOM    665  HE1 HID    44      41.278  15.617  25.919  1.00  0.00           H
ATOM    666  NE2 HID    44      41.815  17.555  25.531  1.00  0.00           N
ATOM    667  CD2 HID    44      42.347  18.598  26.300  1.00  0.00           C
ATOM    668  HD2 HID    44      42.897  19.433  25.893  1.00  0.00           H
ATOM    669  C   HID    44      41.537  17.869  30.844  1.00  0.00           C
ATOM    670  O   HID    44      40.960  16.888  30.332  1.00  0.00           O
ATOM    671  N   LEU    45      41.989  17.834  32.093  1.00  0.00           N
ATOM    672  H   LEU    45      42.365  18.668  32.522  1.00  0.00           H
ATOM    673  CA  LEU    45      42.050  16.619  32.862  1.00  0.00           C
ATOM    674  HA  LEU    45      41.183  16.022  32.579  1.00  0.00           H
ATOM    675  CB  LEU    45      43.381  16.010  32.594  1.00  0.00           C
ATOM    676  HB2 LEU    45      43.439  15.804  31.525  1.00  0.00           H
ATOM    677  HB3 LEU    45      44.198  16.661  32.905  1.00  0.00           H
ATOM    678  CG  LEU    45      43.787  14.664  33.321  1.00  0.00           C
ATOM    679  HG  LEU    45      43.523  14.691  34.379  1.00  0.00           H
ATOM    680  CD1 LEU    45      43.138  13.405  32.726  1.00  0.00           C
ATOM    681 HD11 LEU    45      42.966  13.415  31.650  1.00  0.00           H
ATOM    682 HD12 LEU    45      43.552  12.429  32.982  1.00  0.00           H
ATOM    683 HD13 LEU    45      42.125  13.356  33.125  1.00  0.00           H
ATOM    684  CD2 LEU    45      45.317  14.483  33.300  1.00  0.00           C
ATOM    685 HD21 LEU    45      45.611  14.359  32.258  1.00  0.00           H
ATOM    686 HD22 LEU    45      45.828  15.396  33.608  1.00  0.00           H
ATOM    687 HD23 LEU    45      45.561  13.731  34.050  1.00  0.00           H
ATOM    688  C   LEU    45      41.801  16.847  34.391  1.00  0.00           C
ATOM    689  O   LEU    45      41.267  15.982  35.043  1.00  0.00           O
ATOM    690  N   GLU    46      42.123  17.981  34.995  1.00  0.00           N
ATOM    691  H   GLU    46      42.649  18.605  34.399  1.00  0.00           H
ATOM    692  CA  GLU    46      42.068  18.299  36.422  1.00  0.00           C
ATOM    693  HA  GLU    46      41.326  17.661  36.904  1.00  0.00           H
ATOM    694  CB  GLU    46      43.476  17.973  37.076  1.00  0.00           C
ATOM    695  HB2 GLU    46      44.279  18.544  36.611  1.00  0.00           H
ATOM    696  HB3 GLU    46      43.440  18.318  38.109  1.00  0.00           H
ATOM    697  CG  GLU    46      43.952  16.508  36.961  1.00  0.00           C
ATOM    698  HG2 GLU    46      43.636  15.818  36.178  1.00  0.00           H
ATOM    699  HG3 GLU    46      45.019  16.613  36.765  1.00  0.00           H
ATOM    700  CD  GLU    46      43.752  15.748  38.338  1.00  0.00           C
ATOM    701  OE1 GLU    46      42.603  15.820  38.848  1.00  0.00           O
ATOM    702  OE2 GLU    46      44.719  15.154  38.826  1.00  0.00           O
ATOM    703  C   GLU    46      41.755  19.792  36.657  1.00  0.00           C
ATOM    704  O   GLU    46      42.172  20.744  35.958  1.00  0.00           O
ATOM    705  N   CYX    47      41.080  19.974  37.802  1.00  0.00           N
ATOM    706  H   CYX    47      40.718  19.139  38.243  1.00  0.00           H
ATOM    707  CA  CYX    47      41.043  21.303  38.414  1.00  0.00           C
ATOM    708  HA  CYX    47      41.116  22.072  37.646  1.00  0.00           H
ATOM    709  CB  CYX    47      39.670  21.486  39.146  1.00  0.00           C
ATOM    710  HB2 CYX    47      39.487  20.693  39.872  1.00  0.00           H
ATOM    711  HB3 CYX    47      39.601  22.459  39.633  1.00  0.00           H
ATOM    712  SG  CYX    47      38.401  21.556  37.924  1.00  0.00           S
ATOM    713  C   CYX    47      42.237  21.438  39.348  1.00  0.00           C
ATOM    714  O   CYX    47      42.884  20.510  39.718  1.00  0.00           O
ATOM    715  N   ARG    48      42.533  22.614  39.792  1.00  0.00           N
ATOM    716  H   ARG    48      41.856  23.352  39.661  1.00  0.00           H
ATOM    717  CA  ARG    48      43.609  22.873  40.778  1.00  0.00           C
ATOM    718  HA  ARG    48      43.815  22.051  41.465  1.00  0.00           H
ATOM    719  CB  ARG    48      44.879  23.400  40.067  1.00  0.00           C
ATOM    720  HB2 ARG    48      44.591  24.035  39.229  1.00  0.00           H
ATOM    721  HB3 ARG    48      45.557  23.934  40.735  1.00  0.00           H
ATOM    722  CG  ARG    48      45.717  22.268  39.525  1.00  0.00           C
ATOM    723  HG2 ARG    48      45.841  21.561  40.345  1.00  0.00           H
ATOM    724  HG3 ARG    48      45.091  21.788  38.774  1.00  0.00           H
ATOM    725  CD  ARG    48      47.125  22.584  38.945  1.00  0.00           C
ATOM    726  HD2 ARG    48      47.446  21.750  38.321  1.00  0.00           H
ATOM    727  HD3 ARG    48      47.137  23.574  38.487  1.00  0.00           H
ATOM    728  NE  ARG    48      48.028  22.800  40.052  1.00  0.00           N
ATOM    729  HE  ARG    48      48.169  23.774  40.277  1.00  0.00           H
ATOM    730  CZ  ARG    48      48.605  21.923  40.800  1.00  0.00           C
ATOM    731  NH1 ARG    48      49.467  22.173  41.751  1.00  0.00           N
ATOM    732 HH11 ARG    48      49.717  23.143  41.878  1.00  0.00           H
ATOM    733 HH12 ARG    48      50.087  21.510  42.194  1.00  0.00           H
ATOM    734  NH2 ARG    48      48.296  20.668  40.633  1.00  0.00           N
ATOM    735 HH21 ARG    48      47.440  20.392  40.173  1.00  0.00           H
ATOM    736 HH22 ARG    48      48.864  19.948  41.055  1.00  0.00           H
ATOM    737  C   ARG    48      43.070  23.987  41.682  1.00  0.00           C
ATOM    738  O   ARG    48      42.321  24.892  41.237  1.00  0.00           O
ATOM    739  N   THR    49      43.394  23.899  43.046  1.00  0.00           N
ATOM    740  H   THR    49      44.112  23.235  43.300  1.00  0.00           H
ATOM    741  CA  THR    49      43.252  25.029  43.968  1.00  0.00           C
ATOM    742  HA  THR    49      42.445  25.652  43.582  1.00  0.00           H
ATOM    743  CB  THR    49      42.849  24.638  45.369  1.00  0.00           C
ATOM    744  HB  THR    49      43.490  23.849  45.760  1.00  0.00           H
ATOM    745  CG2 THR    49      42.939  25.816  46.336  1.00  0.00           C
ATOM    746 HG21 THR    49      42.720  25.447  47.338  1.00  0.00           H
ATOM    747 HG22 THR    49      43.916  26.283  46.466  1.00  0.00           H
ATOM    748 HG23 THR    49      42.208  26.574  46.053  1.00  0.00           H
ATOM    749  OG1 THR    49      41.539  23.983  45.273  1.00  0.00           O
ATOM    750  HG1 THR    49      41.007  24.734  45.549  1.00  0.00           H
ATOM    751  C   THR    49      44.529  25.920  43.861  1.00  0.00           C
ATOM    752  O   THR    49      45.585  25.420  44.111  1.00  0.00           O
ATOM    753  N   PHE    50      44.393  27.166  43.612  1.00  0.00           N
ATOM    754  H   PHE    50      43.519  27.567  43.304  1.00  0.00           H
ATOM    755  CA  PHE    50      45.414  28.294  43.609  1.00  0.00           C
ATOM    756  HA  PHE    50      46.384  27.804  43.681  1.00  0.00           H
ATOM    757  CB  PHE    50      45.242  29.056  42.266  1.00  0.00           C
ATOM    758  HB2 PHE    50      44.202  29.133  41.951  1.00  0.00           H
ATOM    759  HB3 PHE    50      45.708  30.029  42.424  1.00  0.00           H
ATOM    760  CG  PHE    50      45.965  28.375  41.129  1.00  0.00           C
ATOM    761  CD1 PHE    50      45.285  27.382  40.396  1.00  0.00           C
ATOM    762  HD1 PHE    50      44.298  27.030  40.658  1.00  0.00           H
ATOM    763  CE1 PHE    50      45.955  26.763  39.312  1.00  0.00           C
ATOM    764  HE1 PHE    50      45.388  26.170  38.609  1.00  0.00           H
ATOM    765  CZ  PHE    50      47.265  27.070  38.995  1.00  0.00           C
ATOM    766  HZ  PHE    50      47.708  26.491  38.199  1.00  0.00           H
ATOM    767  CE2 PHE    50      47.949  28.135  39.626  1.00  0.00           C
ATOM    768  HE2 PHE    50      48.940  28.449  39.331  1.00  0.00           H
ATOM    769  CD2 PHE    50      47.276  28.727  40.692  1.00  0.00           C
ATOM    770  HD2 PHE    50      47.658  29.557  41.269  1.00  0.00           H
ATOM    771  C   PHE    50      45.191  29.270  44.780  1.00  0.00           C
ATOM    772  O   PHE    50      44.012  29.555  45.034  1.00  0.00           O
ATOM    773  N   PHE    51      46.200  29.755  45.485  1.00  0.00           N
ATOM    774  H   PHE    51      47.165  29.538  45.281  1.00  0.00           H
ATOM    775  CA  PHE    51      46.106  30.477  46.751  1.00  0.00           C
ATOM    776  HA  PHE    51      45.259  31.134  46.556  1.00  0.00           H
ATOM    777  CB  PHE    51      45.883  29.564  47.927  1.00  0.00           C
ATOM    778  HB2 PHE    51      45.692  30.205  48.788  1.00  0.00           H
ATOM    779  HB3 PHE    51      44.926  29.044  47.897  1.00  0.00           H
ATOM    780  CG  PHE    51      47.048  28.600  48.251  1.00  0.00           C
ATOM    781  CD1 PHE    51      47.983  29.078  49.162  1.00  0.00           C
ATOM    782  HD1 PHE    51      47.823  30.057  49.587  1.00  0.00           H
ATOM    783  CE1 PHE    51      49.084  28.330  49.548  1.00  0.00           C
ATOM    784  HE1 PHE    51      49.805  28.726  50.248  1.00  0.00           H
ATOM    785  CZ  PHE    51      49.277  27.055  49.050  1.00  0.00           C
ATOM    786  HZ  PHE    51      50.146  26.460  49.285  1.00  0.00           H
ATOM    787  CE2 PHE    51      48.354  26.548  48.075  1.00  0.00           C
ATOM    788  HE2 PHE    51      48.429  25.543  47.688  1.00  0.00           H
ATOM    789  CD2 PHE    51      47.247  27.305  47.687  1.00  0.00           C
ATOM    790  HD2 PHE    51      46.675  27.003  46.823  1.00  0.00           H
ATOM    791  C   PHE    51      47.330  31.402  47.002  1.00  0.00           C
ATOM    792  O   PHE    51      48.481  30.931  46.897  1.00  0.00           O
ATOM    793  N   LEU    52      47.092  32.662  47.376  1.00  0.00           N
ATOM    794  H   LEU    52      46.138  32.963  47.513  1.00  0.00           H
ATOM    795  CA  LEU    52      48.210  33.626  47.797  1.00  0.00           C
ATOM    796  HA  LEU    52      49.169  33.376  47.341  1.00  0.00           H
ATOM    797  CB  LEU    52      47.790  35.047  47.433  1.00  0.00           C
ATOM    798  HB2 LEU    52      46.762  35.189  47.766  1.00  0.00           H
ATOM    799  HB3 LEU    52      48.438  35.820  47.843  1.00  0.00           H
ATOM    800  CG  LEU    52      47.999  35.319  45.956  1.00  0.00           C
ATOM    801  HG  LEU    52      48.025  34.396  45.377  1.00  0.00           H
ATOM    802  CD1 LEU    52      47.032  36.257  45.373  1.00  0.00           C
ATOM    803 HD11 LEU    52      46.941  37.101  46.057  1.00  0.00           H
ATOM    804 HD12 LEU    52      47.381  36.659  44.421  1.00  0.00           H
ATOM    805 HD13 LEU    52      46.189  35.608  45.138  1.00  0.00           H
ATOM    806  CD2 LEU    52      49.337  35.907  45.696  1.00  0.00           C
ATOM    807 HD21 LEU    52      49.506  35.901  44.618  1.00  0.00           H
ATOM    808 HD22 LEU    52      49.472  36.889  46.148  1.00  0.00           H
ATOM    809 HD23 LEU    52      50.070  35.254  46.170  1.00  0.00           H
ATOM    810  C   LEU    52      48.543  33.459  49.324  1.00  0.00           C
ATOM    811  O   LEU    52      47.692  33.477  50.289  1.00  0.00           O
ATOM    812  N   THR    53      49.834  33.337  49.545  1.00  0.00           N
ATOM    813  H   THR    53      50.488  33.336  48.775  1.00  0.00           H
ATOM    814  CA  THR    53      50.449  33.237  50.880  1.00  0.00           C
ATOM    815  HA  THR    53      49.755  33.680  51.594  1.00  0.00           H
ATOM    816  CB  THR    53      50.724  31.806  51.218  1.00  0.00           C
ATOM    817  HB  THR    53      49.824  31.277  50.902  1.00  0.00           H
ATOM    818  CG2 THR    53      51.710  31.081  50.349  1.00  0.00           C
ATOM    819 HG21 THR    53      52.685  31.531  50.529  1.00  0.00           H
ATOM    820 HG22 THR    53      51.793  30.048  50.688  1.00  0.00           H
ATOM    821 HG23 THR    53      51.454  31.119  49.289  1.00  0.00           H
ATOM    822  OG1 THR    53      51.012  31.563  52.580  1.00  0.00           O
ATOM    823  HG1 THR    53      50.216  31.659  53.109  1.00  0.00           H
ATOM    824  C   THR    53      51.746  34.079  51.088  1.00  0.00           C
ATOM    825  O   THR    53      52.503  34.270  50.179  1.00  0.00           O
ATOM    826  N   GLN    54      52.067  34.364  52.298  1.00  0.00           N
ATOM    827  H   GLN    54      51.402  34.090  53.008  1.00  0.00           H
ATOM    828  CA  GLN    54      53.380  34.924  52.880  1.00  0.00           C
ATOM    829  HA  GLN    54      53.904  35.516  52.130  1.00  0.00           H
ATOM    830  CB  GLN    54      53.145  35.810  54.138  1.00  0.00           C
ATOM    831  HB2 GLN    54      52.937  35.092  54.931  1.00  0.00           H
ATOM    832  HB3 GLN    54      54.101  36.321  54.259  1.00  0.00           H
ATOM    833  CG  GLN    54      52.008  36.860  54.165  1.00  0.00           C
ATOM    834  HG2 GLN    54      51.004  36.492  53.953  1.00  0.00           H
ATOM    835  HG3 GLN    54      51.976  37.303  55.160  1.00  0.00           H
ATOM    836  CD  GLN    54      52.169  37.999  53.207  1.00  0.00           C
ATOM    837  OE1 GLN    54      51.513  38.047  52.189  1.00  0.00           O
ATOM    838  NE2 GLN    54      53.107  38.914  53.350  1.00  0.00           N
ATOM    839 HE21 GLN    54      53.846  38.866  54.037  1.00  0.00           H
ATOM    840 HE22 GLN    54      53.163  39.538  52.558  1.00  0.00           H
ATOM    841  C   GLN    54      54.279  33.700  53.181  1.00  0.00           C
ATOM    842  O   GLN    54      55.472  33.814  53.464  1.00  0.00           O
ATOM    843  N   GLY    55      53.728  32.483  53.135  1.00  0.00           N
ATOM    844  H   GLY    55      52.760  32.483  52.845  1.00  0.00           H
ATOM    845  CA  GLY    55      54.327  31.196  53.478  1.00  0.00           C
ATOM    846  HA2 GLY    55      53.853  30.413  52.885  1.00  0.00           H
ATOM    847  HA3 GLY    55      55.402  31.197  53.303  1.00  0.00           H
ATOM    848  C   GLY    55      54.156  30.789  54.990  1.00  0.00           C
ATOM    849  O   GLY    55      54.782  29.857  55.464  1.00  0.00           O
ATOM    850  N   ALA    56      53.431  31.616  55.736  1.00  0.00           N
ATOM    851  H   ALA    56      52.954  32.340  55.219  1.00  0.00           H
ATOM    852  CA  ALA    56      53.158  31.385  57.160  1.00  0.00           C
ATOM    853  HA  ALA    56      54.064  31.075  57.683  1.00  0.00           H
ATOM    854  CB  ALA    56      52.725  32.717  57.816  1.00  0.00           C
ATOM    855  HB1 ALA    56      53.555  33.423  57.808  1.00  0.00           H
ATOM    856  HB2 ALA    56      51.891  33.067  57.210  1.00  0.00           H
ATOM    857  HB3 ALA    56      52.445  32.497  58.846  1.00  0.00           H
ATOM    858  C   ALA    56      52.085  30.228  57.361  1.00  0.00           C
ATOM    859  O   ALA    56      51.280  29.928  56.504  1.00  0.00           O
ATOM    860  N   LEU    57      52.223  29.418  58.426  1.00  0.00           N
ATOM    861  H   LEU    57      52.716  29.842  59.200  1.00  0.00           H
ATOM    862  CA  LEU    57      51.444  28.273  58.758  1.00  0.00           C
ATOM    863  HA  LEU    57      50.827  27.886  57.947  1.00  0.00           H
ATOM    864  CB  LEU    57      52.400  27.224  59.316  1.00  0.00           C
ATOM    865  HB2 LEU    57      53.010  27.608  60.133  1.00  0.00           H
ATOM    866  HB3 LEU    57      51.858  26.453  59.862  1.00  0.00           H
ATOM    867  CG  LEU    57      53.208  26.553  58.248  1.00  0.00           C
ATOM    868  HG  LEU    57      54.012  27.231  57.963  1.00  0.00           H
ATOM    869  CD1 LEU    57      53.879  25.380  58.933  1.00  0.00           C
ATOM    870 HD11 LEU    57      54.481  25.799  59.739  1.00  0.00           H
ATOM    871 HD12 LEU    57      53.031  24.764  59.232  1.00  0.00           H
ATOM    872 HD13 LEU    57      54.441  24.776  58.221  1.00  0.00           H
ATOM    873  CD2 LEU    57      52.428  25.956  57.065  1.00  0.00           C
ATOM    874 HD21 LEU    57      51.879  26.735  56.536  1.00  0.00           H
ATOM    875 HD22 LEU    57      53.163  25.526  56.385  1.00  0.00           H
ATOM    876 HD23 LEU    57      51.815  25.095  57.330  1.00  0.00           H
ATOM    877  C   LEU    57      50.455  28.666  59.839  1.00  0.00           C
ATOM    878  O   LEU    57      50.517  29.786  60.377  1.00  0.00           O
ATOM    879  N   LEU    58      49.394  27.927  60.050  1.00  0.00           N
ATOM    880  H   LEU    58      49.249  27.123  59.456  1.00  0.00           H
ATOM    881  CA  LEU    58      48.421  28.106  61.118  1.00  0.00           C
ATOM    882  HA  LEU    58      47.900  29.062  61.078  1.00  0.00           H
ATOM    883  CB  LEU    58      47.283  27.055  60.962  1.00  0.00           C
ATOM    884  HB2 LEU    58      47.707  26.057  60.866  1.00  0.00           H
ATOM    885  HB3 LEU    58      46.714  27.098  61.891  1.00  0.00           H
ATOM    886  CG  LEU    58      46.304  27.339  59.738  1.00  0.00           C
ATOM    887  HG  LEU    58      46.824  27.439  58.785  1.00  0.00           H
ATOM    888  CD1 LEU    58      45.225  26.224  59.490  1.00  0.00           C
ATOM    889 HD11 LEU    58      45.456  25.174  59.670  1.00  0.00           H
ATOM    890 HD12 LEU    58      44.305  26.426  60.041  1.00  0.00           H
ATOM    891 HD13 LEU    58      45.050  26.340  58.421  1.00  0.00           H
ATOM    892  CD2 LEU    58      45.572  28.591  60.063  1.00  0.00           C
ATOM    893 HD21 LEU    58      44.969  28.342  60.937  1.00  0.00           H
ATOM    894 HD22 LEU    58      46.216  29.457  60.214  1.00  0.00           H
ATOM    895 HD23 LEU    58      44.797  28.935  59.378  1.00  0.00           H
ATOM    896  C   LEU    58      49.065  27.820  62.481  1.00  0.00           C
ATOM    897  O   LEU    58      49.561  26.725  62.724  1.00  0.00           O
ATOM    898  N   ASN    59      48.793  28.767  63.320  1.00  0.00           N
ATOM    899  H   ASN    59      48.465  29.654  62.967  1.00  0.00           H
ATOM    900  CA  ASN    59      49.228  28.705  64.788  1.00  0.00           C
ATOM    901  HA  ASN    59      48.967  29.710  65.119  1.00  0.00           H
ATOM    902  CB  ASN    59      48.225  27.815  65.476  1.00  0.00           C
ATOM    903  HB2 ASN    59      47.280  28.270  65.182  1.00  0.00           H
ATOM    904  HB3 ASN    59      48.254  26.819  65.036  1.00  0.00           H
ATOM    905  CG  ASN    59      48.345  27.729  66.954  1.00  0.00           C
ATOM    906  OD1 ASN    59      48.081  28.633  67.778  1.00  0.00           O
ATOM    907  ND2 ASN    59      48.729  26.550  67.373  1.00  0.00           N
ATOM    908 HD21 ASN    59      48.781  26.406  68.372  1.00  0.00           H
ATOM    909 HD22 ASN    59      48.906  25.781  66.743  1.00  0.00           H
ATOM    910  C   ASN    59      50.735  28.495  64.986  1.00  0.00           C
ATOM    911  O   ASN    59      51.131  27.951  65.992  1.00  0.00           O
ATOM    912  N   ASP    60      51.501  29.051  64.069  1.00  0.00           N
ATOM    913  H   ASP    60      51.041  29.568  63.333  1.00  0.00           H
ATOM    914  CA  ASP    60      52.962  29.272  64.126  1.00  0.00           C
ATOM    915  HA  ASP    60      53.288  28.941  65.112  1.00  0.00           H
ATOM    916  CB  ASP    60      53.720  28.482  63.088  1.00  0.00           C
ATOM    917  HB2 ASP    60      53.369  27.472  63.298  1.00  0.00           H
ATOM    918  HB3 ASP    60      53.411  28.712  62.069  1.00  0.00           H
ATOM    919  CG  ASP    60      55.218  28.618  63.008  1.00  0.00           C
ATOM    920  OD1 ASP    60      55.772  29.518  63.706  1.00  0.00           O
ATOM    921  OD2 ASP    60      55.813  27.865  62.247  1.00  0.00           O
ATOM    922  C   ASP    60      53.202  30.787  63.891  1.00  0.00           C
ATOM    923  O   ASP    60      52.709  31.351  62.890  1.00  0.00           O
ATOM    924  N   LYS    61      53.891  31.487  64.836  1.00  0.00           N
ATOM    925  H   LYS    61      54.305  31.043  65.644  1.00  0.00           H
ATOM    926  CA  LYS    61      54.192  32.918  64.800  1.00  0.00           C
ATOM    927  HA  LYS    61      53.294  33.377  64.387  1.00  0.00           H
ATOM    928  CB  LYS    61      54.567  33.422  66.239  1.00  0.00           C
ATOM    929  HB2 LYS    61      54.259  34.462  66.350  1.00  0.00           H
ATOM    930  HB3 LYS    61      53.976  32.886  66.981  1.00  0.00           H
ATOM    931  CG  LYS    61      55.975  33.431  66.866  1.00  0.00           C
ATOM    932  HG2 LYS    61      56.636  34.202  66.468  1.00  0.00           H
ATOM    933  HG3 LYS    61      55.816  33.765  67.891  1.00  0.00           H
ATOM    934  CD  LYS    61      56.744  32.157  66.641  1.00  0.00           C
ATOM    935  HD2 LYS    61      56.554  31.477  67.470  1.00  0.00           H
ATOM    936  HD3 LYS    61      56.437  31.672  65.714  1.00  0.00           H
ATOM    937  CE  LYS    61      58.300  32.272  66.539  1.00  0.00           C
ATOM    938  HE2 LYS    61      58.627  31.244  66.386  1.00  0.00           H
ATOM    939  HE3 LYS    61      58.635  32.936  65.742  1.00  0.00           H
ATOM    940  NZ  LYS    61      58.868  32.891  67.774  1.00  0.00           N
ATOM    941  HZ1 LYS    61      58.386  32.440  68.538  1.00  0.00           H
ATOM    942  HZ2 LYS    61      59.875  32.880  67.859  1.00  0.00           H
ATOM    943  HZ3 LYS    61      58.695  33.887  67.773  1.00  0.00           H
ATOM    944  C   LYS    61      55.183  33.371  63.762  1.00  0.00           C
ATOM    945  O   LYS    61      55.374  34.597  63.682  1.00  0.00           O
ATOM    946  N   HIP    62      55.871  32.576  62.944  1.00  0.00           N
ATOM    947  H   HIP    62      55.725  31.593  63.123  1.00  0.00           H
ATOM    948  CA  HIP    62      56.854  33.088  61.984  1.00  0.00           C
ATOM    949  HA  HIP    62      57.482  33.811  62.502  1.00  0.00           H
ATOM    950  CB  HIP    62      57.820  31.931  61.431  1.00  0.00           C
ATOM    951  HB2 HIP    62      57.205  31.132  61.013  1.00  0.00           H
ATOM    952  HB3 HIP    62      58.185  32.288  60.469  1.00  0.00           H
ATOM    953  CG  HIP    62      58.748  31.278  62.350  1.00  0.00           C
ATOM    954  ND1 HIP    62      58.446  30.232  63.203  1.00  0.00           N
ATOM    955  HD1 HIP    62      57.576  29.719  63.185  1.00  0.00           H
ATOM    956  CE1 HIP    62      59.466  30.004  64.001  1.00  0.00           C
ATOM    957  HE1 HIP    62      59.581  29.126  64.619  1.00  0.00           H
ATOM    958  NE2 HIP    62      60.489  30.811  63.638  1.00  0.00           N
ATOM    959  HE2 HIP    62      61.457  30.641  63.870  1.00  0.00           H
ATOM    960  CD2 HIP    62      60.047  31.583  62.562  1.00  0.00           C
ATOM    961  HD2 HIP    62      60.635  32.298  62.006  1.00  0.00           H
ATOM    962  C   HIP    62      56.160  33.819  60.877  1.00  0.00           C
ATOM    963  O   HIP    62      55.116  33.232  60.416  1.00  0.00           O
ATOM    964  N   SER    63      56.450  35.102  60.590  1.00  0.00           N
ATOM    965  H   SER    63      57.372  35.403  60.872  1.00  0.00           H
ATOM    966  CA  SER    63      55.631  36.083  59.872  1.00  0.00           C
ATOM    967  HA  SER    63      54.619  35.682  59.829  1.00  0.00           H
ATOM    968  CB  SER    63      55.616  37.406  60.601  1.00  0.00           C
ATOM    969  HB2 SER    63      54.872  38.133  60.274  1.00  0.00           H
ATOM    970  HB3 SER    63      55.306  37.173  61.619  1.00  0.00           H
ATOM    971  OG  SER    63      56.955  37.948  60.727  1.00  0.00           O
ATOM    972  HG  SER    63      57.399  37.807  61.567  1.00  0.00           H
ATOM    973  C   SER    63      56.088  36.302  58.455  1.00  0.00           C
ATOM    974  O   SER    63      55.251  36.737  57.635  1.00  0.00           O
ATOM    975  N   ASN    64      57.374  36.030  58.262  1.00  0.00           N
ATOM    976  H   ASN    64      58.017  35.839  59.017  1.00  0.00           H
ATOM    977  CA  ASN    64      58.028  36.082  56.927  1.00  0.00           C
ATOM    978  HA  ASN    64      59.094  35.897  57.055  1.00  0.00           H
ATOM    979  CB  ASN    64      57.483  35.017  55.964  1.00  0.00           C
ATOM    980  HB2 ASN    64      56.393  35.030  55.954  1.00  0.00           H
ATOM    981  HB3 ASN    64      57.712  35.338  54.948  1.00  0.00           H
ATOM    982  CG  ASN    64      57.851  33.606  56.337  1.00  0.00           C
ATOM    983  OD1 ASN    64      58.546  33.424  57.275  1.00  0.00           O
ATOM    984  ND2 ASN    64      57.280  32.635  55.670  1.00  0.00           N
ATOM    985 HD21 ASN    64      57.436  31.691  55.994  1.00  0.00           H
ATOM    986 HD22 ASN    64      56.498  32.882  55.080  1.00  0.00           H
ATOM    987  C   ASN    64      58.136  37.512  56.410  1.00  0.00           C
ATOM    988  O   ASN    64      57.531  37.831  55.402  1.00  0.00           O
ATOM    989  N   GLY    65      58.706  38.394  57.204  1.00  0.00           N
ATOM    990  H   GLY    65      59.189  38.123  58.047  1.00  0.00           H
ATOM    991  CA  GLY    65      58.764  39.857  56.994  1.00  0.00           C
ATOM    992  HA2 GLY    65      59.605  40.319  57.512  1.00  0.00           H
ATOM    993  HA3 GLY    65      58.900  39.974  55.919  1.00  0.00           H
ATOM    994  C   GLY    65      57.495  40.626  57.299  1.00  0.00           C
ATOM    995  O   GLY    65      56.592  40.100  57.936  1.00  0.00           O
ATOM    996  N   THR    66      57.520  41.929  57.050  1.00  0.00           N
ATOM    997  H   THR    66      58.408  42.264  56.704  1.00  0.00           H
ATOM    998  CA  THR    66      56.339  42.851  57.270  1.00  0.00           C
ATOM    999  HA  THR    66      55.962  42.829  58.292  1.00  0.00           H
ATOM   1000  CB  THR    66      56.795  44.228  56.818  1.00  0.00           C
ATOM   1001  HB  THR    66      56.946  44.293  55.740  1.00  0.00           H
ATOM   1002  CG2 THR    66      55.674  45.260  57.166  1.00  0.00           C
ATOM   1003 HG21 THR    66      56.174  46.189  56.893  1.00  0.00           H
ATOM   1004 HG22 THR    66      54.725  45.066  56.664  1.00  0.00           H
ATOM   1005 HG23 THR    66      55.480  45.296  58.238  1.00  0.00           H
ATOM   1006  OG1 THR    66      57.968  44.563  57.588  1.00  0.00           O
ATOM   1007  HG1 THR    66      58.759  44.163  57.220  1.00  0.00           H
ATOM   1008  C   THR    66      55.144  42.461  56.477  1.00  0.00           C
ATOM   1009  O   THR    66      55.201  42.234  55.300  1.00  0.00           O
ATOM   1010  N   VAL    67      54.004  42.278  57.139  1.00  0.00           N
ATOM   1011  H   VAL    67      53.990  42.404  58.141  1.00  0.00           H
ATOM   1012  CA  VAL    67      52.846  41.525  56.592  1.00  0.00           C
ATOM   1013  HA  VAL    67      53.102  40.782  55.836  1.00  0.00           H
ATOM   1014  CB  VAL    67      52.178  40.668  57.662  1.00  0.00           C
ATOM   1015  HB  VAL    67      51.912  41.307  58.504  1.00  0.00           H
ATOM   1016  CG1 VAL    67      50.889  39.998  57.179  1.00  0.00           C
ATOM   1017 HG11 VAL    67      51.098  39.355  56.324  1.00  0.00           H
ATOM   1018 HG12 VAL    67      50.520  39.426  58.030  1.00  0.00           H
ATOM   1019 HG13 VAL    67      50.102  40.725  56.979  1.00  0.00           H
ATOM   1020  CG2 VAL    67      53.026  39.482  58.101  1.00  0.00           C
ATOM   1021 HG21 VAL    67      53.198  38.842  57.236  1.00  0.00           H
ATOM   1022 HG22 VAL    67      54.022  39.795  58.412  1.00  0.00           H
ATOM   1023 HG23 VAL    67      52.537  38.876  58.865  1.00  0.00           H
ATOM   1024  C   VAL    67      51.897  42.550  55.942  1.00  0.00           C
ATOM   1025  O   VAL    67      51.160  43.260  56.627  1.00  0.00           O
ATOM   1026  N   LYS    68      52.088  42.774  54.638  1.00  0.00           N
ATOM   1027  H   LYS    68      52.912  42.410  54.182  1.00  0.00           H
ATOM   1028  CA  LYS    68      51.279  43.718  53.818  1.00  0.00           C
ATOM   1029  HA  LYS    68      50.454  44.093  54.423  1.00  0.00           H
ATOM   1030  CB  LYS    68      52.139  44.911  53.334  1.00  0.00           C
ATOM   1031  HB2 LYS    68      53.159  44.617  53.089  1.00  0.00           H
ATOM   1032  HB3 LYS    68      51.649  45.322  52.451  1.00  0.00           H
ATOM   1033  CG  LYS    68      52.229  45.980  54.420  1.00  0.00           C
ATOM   1034  HG2 LYS    68      51.209  46.184  54.750  1.00  0.00           H
ATOM   1035  HG3 LYS    68      52.726  45.606  55.316  1.00  0.00           H
ATOM   1036  CD  LYS    68      52.842  47.304  54.055  1.00  0.00           C
ATOM   1037  HD2 LYS    68      53.896  47.129  53.841  1.00  0.00           H
ATOM   1038  HD3 LYS    68      52.331  47.696  53.175  1.00  0.00           H
ATOM   1039  CE  LYS    68      52.811  48.320  55.229  1.00  0.00           C
ATOM   1040  HE2 LYS    68      51.827  48.760  55.066  1.00  0.00           H
ATOM   1041  HE3 LYS    68      52.878  47.768  56.166  1.00  0.00           H
ATOM   1042  NZ  LYS    68      53.746  49.441  55.167  1.00  0.00           N
ATOM   1043  HZ1 LYS    68      54.707  49.152  55.286  1.00  0.00           H
ATOM   1044  HZ2 LYS    68      53.665  49.893  54.268  1.00  0.00           H
ATOM   1045  HZ3 LYS    68      53.498  50.179  55.809  1.00  0.00           H
ATOM   1046  C   LYS    68      50.747  42.947  52.623  1.00  0.00           C
ATOM   1047  O   LYS    68      51.338  42.020  52.050  1.00  0.00           O
ATOM   1048  N   ASP    69      49.632  43.424  52.086  1.00  0.00           N
ATOM   1049  H   ASP    69      49.083  44.142  52.536  1.00  0.00           H
ATOM   1050  CA  ASP    69      48.925  42.690  51.036  1.00  0.00           C
ATOM   1051  HA  ASP    69      49.053  41.616  51.173  1.00  0.00           H
ATOM   1052  CB  ASP    69      47.457  43.047  50.959  1.00  0.00           C
ATOM   1053  HB2 ASP    69      46.958  42.286  50.359  1.00  0.00           H
ATOM   1054  HB3 ASP    69      47.144  42.991  52.001  1.00  0.00           H
ATOM   1055  CG  ASP    69      47.061  44.448  50.499  1.00  0.00           C
ATOM   1056  OD1 ASP    69      47.829  45.405  50.476  1.00  0.00           O
ATOM   1057  OD2 ASP    69      45.857  44.672  50.236  1.00  0.00           O
ATOM   1058  C   ASP    69      49.585  42.992  49.632  1.00  0.00           C
ATOM   1059  O   ASP    69      49.268  42.198  48.752  1.00  0.00           O
ATOM   1060  N   ARG    70      50.511  44.008  49.440  1.00  0.00           N
ATOM   1061  H   ARG    70      50.812  44.445  50.299  1.00  0.00           H
ATOM   1062  CA  ARG    70      51.275  44.267  48.202  1.00  0.00           C
ATOM   1063  HA  ARG    70      50.900  43.538  47.483  1.00  0.00           H
ATOM   1064  CB  ARG    70      50.872  45.581  47.486  1.00  0.00           C
ATOM   1065  HB2 ARG    70      51.158  46.429  48.108  1.00  0.00           H
ATOM   1066  HB3 ARG    70      51.544  45.708  46.637  1.00  0.00           H
ATOM   1067  CG  ARG    70      49.400  45.690  47.092  1.00  0.00           C
ATOM   1068  HG2 ARG    70      49.076  44.757  46.629  1.00  0.00           H
ATOM   1069  HG3 ARG    70      48.880  45.789  48.045  1.00  0.00           H
ATOM   1070  CD  ARG    70      48.965  46.909  46.266  1.00  0.00           C
ATOM   1071  HD2 ARG    70      49.505  46.955  45.321  1.00  0.00           H
ATOM   1072  HD3 ARG    70      47.947  46.857  45.882  1.00  0.00           H
ATOM   1073  NE  ARG    70      49.061  48.119  46.996  1.00  0.00           N
ATOM   1074  HE  ARG    70      49.828  48.690  46.672  1.00  0.00           H
ATOM   1075  CZ  ARG    70      48.240  48.552  47.890  1.00  0.00           C
ATOM   1076  NH1 ARG    70      48.298  49.845  48.164  1.00  0.00           N
ATOM   1077 HH11 ARG    70      49.017  50.318  47.635  1.00  0.00           H
ATOM   1078 HH12 ARG    70      47.655  50.298  48.798  1.00  0.00           H
ATOM   1079  NH2 ARG    70      47.243  47.959  48.421  1.00  0.00           N
ATOM   1080 HH21 ARG    70      47.260  46.954  48.330  1.00  0.00           H
ATOM   1081 HH22 ARG    70      46.647  48.475  49.053  1.00  0.00           H
ATOM   1082  C   ARG    70      52.809  43.895  48.374  1.00  0.00           C
ATOM   1083  O   ARG    70      53.660  44.363  47.604  1.00  0.00           O
ATOM   1084  N   SER    71      53.078  43.128  49.376  1.00  0.00           N
ATOM   1085  H   SER    71      52.361  42.891  50.047  1.00  0.00           H
ATOM   1086  CA  SER    71      54.460  42.827  49.799  1.00  0.00           C
ATOM   1087  HA  SER    71      55.022  43.757  49.733  1.00  0.00           H
ATOM   1088  CB  SER    71      54.509  42.247  51.267  1.00  0.00           C
ATOM   1089  HB2 SER    71      55.587  42.115  51.364  1.00  0.00           H
ATOM   1090  HB3 SER    71      54.250  42.905  52.095  1.00  0.00           H
ATOM   1091  OG  SER    71      53.764  41.016  51.426  1.00  0.00           O
ATOM   1092  HG  SER    71      52.838  41.267  51.452  1.00  0.00           H
ATOM   1093  C   SER    71      55.211  41.887  48.841  1.00  0.00           C
ATOM   1094  O   SER    71      54.620  41.039  48.205  1.00  0.00           O
ATOM   1095  N   PRO    72      56.595  41.933  48.681  1.00  0.00           N
ATOM   1096  CD  PRO    72      57.524  42.862  49.287  1.00  0.00           C
ATOM   1097  HD2 PRO    72      57.904  42.356  50.173  1.00  0.00           H
ATOM   1098  HD3 PRO    72      57.139  43.850  49.545  1.00  0.00           H
ATOM   1099  CG  PRO    72      58.622  42.984  48.235  1.00  0.00           C
ATOM   1100  HG2 PRO    72      59.534  43.280  48.754  1.00  0.00           H
ATOM   1101  HG3 PRO    72      58.431  43.678  47.416  1.00  0.00           H
ATOM   1102  CB  PRO    72      58.774  41.583  47.633  1.00  0.00           C
ATOM   1103  HB2 PRO    72      59.466  40.936  48.170  1.00  0.00           H
ATOM   1104  HB3 PRO    72      58.974  41.515  46.564  1.00  0.00           H
ATOM   1105  CA  PRO    72      57.375  40.988  47.863  1.00  0.00           C
ATOM   1106  HA  PRO    72      56.823  40.745  46.956  1.00  0.00           H
ATOM   1107  C   PRO    72      57.519  39.637  48.653  1.00  0.00           C
ATOM   1108  O   PRO    72      57.804  38.597  48.024  1.00  0.00           O
ATOM   1109  N   HID    73      57.322  39.596  49.886  1.00  0.00           N
ATOM   1110  H   HID    73      57.478  40.421  50.447  1.00  0.00           H
ATOM   1111  CA  HID    73      56.953  38.446  50.736  1.00  0.00           C
ATOM   1112  HA  HID    73      57.766  37.732  50.867  1.00  0.00           H
ATOM   1113  CB  HID    73      56.660  38.961  52.105  1.00  0.00           C
ATOM   1114  HB2 HID    73      55.650  39.370  52.078  1.00  0.00           H
ATOM   1115  HB3 HID    73      56.603  38.126  52.804  1.00  0.00           H
ATOM   1116  CG  HID    73      57.610  40.081  52.544  1.00  0.00           C
ATOM   1117  ND1 HID    73      57.282  41.261  53.187  1.00  0.00           N
ATOM   1118  HD1 HID    73      56.378  41.473  53.584  1.00  0.00           H
ATOM   1119  CE1 HID    73      58.377  42.006  53.342  1.00  0.00           C
ATOM   1120  HE1 HID    73      58.479  42.943  53.867  1.00  0.00           H
ATOM   1121  NE2 HID    73      59.468  41.325  52.948  1.00  0.00           N
ATOM   1122  CD2 HID    73      58.984  40.116  52.490  1.00  0.00           C
ATOM   1123  HD2 HID    73      59.635  39.338  52.124  1.00  0.00           H
ATOM   1124  C   HID    73      55.723  37.588  50.326  1.00  0.00           C
ATOM   1125  O   HID    73      55.632  36.379  50.564  1.00  0.00           O
ATOM   1126  N   ARG    74      54.743  38.296  49.701  1.00  0.00           N
ATOM   1127  H   ARG    74      54.847  39.286  49.528  1.00  0.00           H
ATOM   1128  CA  ARG    74      53.485  37.685  49.183  1.00  0.00           C
ATOM   1129  HA  ARG    74      53.036  37.043  49.941  1.00  0.00           H
ATOM   1130  CB  ARG    74      52.484  38.758  48.912  1.00  0.00           C
ATOM   1131  HB2 ARG    74      52.392  39.391  49.794  1.00  0.00           H
ATOM   1132  HB3 ARG    74      52.842  39.399  48.106  1.00  0.00           H
ATOM   1133  CG  ARG    74      51.123  38.134  48.763  1.00  0.00           C
ATOM   1134  HG2 ARG    74      50.949  37.867  47.721  1.00  0.00           H
ATOM   1135  HG3 ARG    74      51.088  37.298  49.462  1.00  0.00           H
ATOM   1136  CD  ARG    74      50.092  39.201  49.197  1.00  0.00           C
ATOM   1137  HD2 ARG    74      50.475  39.630  50.122  1.00  0.00           H
ATOM   1138  HD3 ARG    74      50.157  39.923  48.384  1.00  0.00           H
ATOM   1139  NE  ARG    74      48.713  38.635  49.211  1.00  0.00           N
ATOM   1140  HE  ARG    74      48.557  37.820  49.788  1.00  0.00           H
ATOM   1141  CZ  ARG    74      47.599  39.044  48.673  1.00  0.00           C
ATOM   1142  NH1 ARG    74      46.489  38.399  48.752  1.00  0.00           N
ATOM   1143 HH11 ARG    74      46.426  37.527  49.258  1.00  0.00           H
ATOM   1144 HH12 ARG    74      45.732  38.628  48.122  1.00  0.00           H
ATOM   1145  NH2 ARG    74      47.545  40.148  47.992  1.00  0.00           N
ATOM   1146 HH21 ARG    74      48.349  40.759  47.983  1.00  0.00           H
ATOM   1147 HH22 ARG    74      46.686  40.403  47.527  1.00  0.00           H
ATOM   1148  C   ARG    74      53.813  36.800  47.982  1.00  0.00           C
ATOM   1149  O   ARG    74      54.571  37.166  47.106  1.00  0.00           O
ATOM   1150  N   THR    75      53.356  35.536  47.999  1.00  0.00           N
ATOM   1151  H   THR    75      52.725  35.309  48.755  1.00  0.00           H
ATOM   1152  CA  THR    75      53.639  34.465  46.987  1.00  0.00           C
ATOM   1153  HA  THR    75      54.230  34.940  46.203  1.00  0.00           H
ATOM   1154  CB  THR    75      54.529  33.355  47.653  1.00  0.00           C
ATOM   1155  HB  THR    75      54.008  32.927  48.510  1.00  0.00           H
ATOM   1156  CG2 THR    75      54.943  32.344  46.633  1.00  0.00           C
ATOM   1157 HG21 THR    75      55.296  31.427  47.105  1.00  0.00           H
ATOM   1158 HG22 THR    75      54.074  31.942  46.112  1.00  0.00           H
ATOM   1159 HG23 THR    75      55.775  32.732  46.047  1.00  0.00           H
ATOM   1160  OG1 THR    75      55.639  34.145  48.024  1.00  0.00           O
ATOM   1161  HG1 THR    75      55.253  34.724  48.684  1.00  0.00           H
ATOM   1162  C   THR    75      52.323  33.844  46.530  1.00  0.00           C
ATOM   1163  O   THR    75      51.463  33.418  47.353  1.00  0.00           O
ATOM   1164  N   LEU    76      52.285  33.544  45.206  1.00  0.00           N
ATOM   1165  H   LEU    76      53.049  33.905  44.652  1.00  0.00           H
ATOM   1166  CA  LEU    76      51.176  32.798  44.565  1.00  0.00           C
ATOM   1167  HA  LEU    76      50.310  32.832  45.226  1.00  0.00           H
ATOM   1168  CB  LEU    76      50.866  33.325  43.141  1.00  0.00           C
ATOM   1169  HB2 LEU    76      50.343  34.281  43.177  1.00  0.00           H
ATOM   1170  HB3 LEU    76      51.824  33.366  42.622  1.00  0.00           H
ATOM   1171  CG  LEU    76      49.929  32.393  42.331  1.00  0.00           C
ATOM   1172  HG  LEU    76      50.335  31.390  42.199  1.00  0.00           H
ATOM   1173  CD1 LEU    76      48.525  32.155  42.891  1.00  0.00           C
ATOM   1174 HD11 LEU    76      47.972  33.077  43.070  1.00  0.00           H
ATOM   1175 HD12 LEU    76      47.801  31.587  42.306  1.00  0.00           H
ATOM   1176 HD13 LEU    76      48.516  31.594  43.826  1.00  0.00           H
ATOM   1177  CD2 LEU    76      49.897  32.967  40.907  1.00  0.00           C
ATOM   1178 HD21 LEU    76      50.860  32.942  40.396  1.00  0.00           H
ATOM   1179 HD22 LEU    76      49.159  32.471  40.278  1.00  0.00           H
ATOM   1180 HD23 LEU    76      49.691  34.038  40.901  1.00  0.00           H
ATOM   1181  C   LEU    76      51.621  31.347  44.546  1.00  0.00           C
ATOM   1182  O   LEU    76      52.684  31.023  43.994  1.00  0.00           O
ATOM   1183  N   MET    77      50.793  30.463  45.125  1.00  0.00           N
ATOM   1184  H   MET    77      49.871  30.800  45.362  1.00  0.00           H
ATOM   1185  CA  MET    77      51.084  29.051  45.229  1.00  0.00           C
ATOM   1186  HA  MET    77      51.876  28.752  44.542  1.00  0.00           H
ATOM   1187  CB  MET    77      51.447  28.786  46.658  1.00  0.00           C
ATOM   1188  HB2 MET    77      50.710  29.076  47.407  1.00  0.00           H
ATOM   1189  HB3 MET    77      51.665  27.719  46.639  1.00  0.00           H
ATOM   1190  CG  MET    77      52.765  29.523  46.980  1.00  0.00           C
ATOM   1191  HG2 MET    77      53.519  29.309  46.221  1.00  0.00           H
ATOM   1192  HG3 MET    77      52.530  30.587  47.038  1.00  0.00           H
ATOM   1193  SD  MET    77      53.542  29.099  48.531  1.00  0.00           S
ATOM   1194  CE  MET    77      53.804  27.284  48.296  1.00  0.00           C
ATOM   1195  HE1 MET    77      54.378  26.982  47.420  1.00  0.00           H
ATOM   1196  HE2 MET    77      54.287  26.845  49.167  1.00  0.00           H
ATOM   1197  HE3 MET    77      52.780  26.912  48.351  1.00  0.00           H
ATOM   1198  C   MET    77      49.912  28.309  44.633  1.00  0.00           C
ATOM   1199  O   MET    77      48.865  28.920  44.441  1.00  0.00           O
ATOM   1200  N   SER    78      50.066  27.044  44.341  1.00  0.00           N
ATOM   1201  H   SER    78      50.926  26.518  44.410  1.00  0.00           H
ATOM   1202  CA  SER    78      48.918  26.192  44.076  1.00  0.00           C
ATOM   1203  HA  SER    78      48.175  26.535  44.797  1.00  0.00           H
ATOM   1204  CB  SER    78      48.515  26.329  42.602  1.00  0.00           C
ATOM   1205  HB2 SER    78      47.470  26.143  42.350  1.00  0.00           H
ATOM   1206  HB3 SER    78      48.692  27.383  42.396  1.00  0.00           H
ATOM   1207  OG  SER    78      49.238  25.474  41.720  1.00  0.00           O
ATOM   1208  HG  SER    78      49.873  25.930  41.164  1.00  0.00           H
ATOM   1209  C   SER    78      49.134  24.716  44.426  1.00  0.00           C
ATOM   1210  O   SER    78      50.295  24.237  44.459  1.00  0.00           O
ATOM   1211  N   CYS    79      48.013  23.989  44.399  1.00  0.00           N
ATOM   1212  H   CYS    79      47.149  24.502  44.292  1.00  0.00           H
ATOM   1213  CA  CYS    79      47.930  22.562  44.773  1.00  0.00           C
ATOM   1214  HA  CYS    79      48.886  22.050  44.666  1.00  0.00           H
ATOM   1215  CB  CYS    79      47.600  22.605  46.289  1.00  0.00           C
ATOM   1216  HB2 CYS    79      47.807  21.652  46.775  1.00  0.00           H
ATOM   1217  HB3 CYS    79      48.273  23.406  46.598  1.00  0.00           H
ATOM   1218  SG  CYS    79      46.032  23.263  46.724  1.00  0.00           S
ATOM   1219  HG  CYS    79      45.251  22.184  46.610  1.00  0.00           H
ATOM   1220  C   CYS    79      46.872  21.803  43.910  1.00  0.00           C
ATOM   1221  O   CYS    79      46.090  22.465  43.190  1.00  0.00           O
ATOM   1222  N   PRO    80      46.771  20.432  43.990  1.00  0.00           N
ATOM   1223  CD  PRO    80      47.776  19.477  44.463  1.00  0.00           C
ATOM   1224  HD2 PRO    80      47.645  19.536  45.543  1.00  0.00           H
ATOM   1225  HD3 PRO    80      48.810  19.711  44.215  1.00  0.00           H
ATOM   1226  CG  PRO    80      47.263  18.138  43.956  1.00  0.00           C
ATOM   1227  HG2 PRO    80      47.638  17.366  44.627  1.00  0.00           H
ATOM   1228  HG3 PRO    80      47.669  18.052  42.948  1.00  0.00           H
ATOM   1229  CB  PRO    80      45.746  18.254  43.812  1.00  0.00           C
ATOM   1230  HB2 PRO    80      45.301  17.837  44.716  1.00  0.00           H
ATOM   1231  HB3 PRO    80      45.401  17.852  42.860  1.00  0.00           H
ATOM   1232  CA  PRO    80      45.525  19.773  43.647  1.00  0.00           C
ATOM   1233  HA  PRO    80      45.372  19.858  42.572  1.00  0.00           H
ATOM   1234  C   PRO    80      44.162  20.271  44.184  1.00  0.00           C
ATOM   1235  O   PRO    80      44.170  20.979  45.230  1.00  0.00           O
ATOM   1236  N   VAL    81      43.059  20.090  43.511  1.00  0.00           N
ATOM   1237  H   VAL    81      43.092  19.652  42.601  1.00  0.00           H
ATOM   1238  CA  VAL    81      41.775  20.719  43.884  1.00  0.00           C
ATOM   1239  HA  VAL    81      42.015  21.774  44.021  1.00  0.00           H
ATOM   1240  CB  VAL    81      40.824  20.769  42.659  1.00  0.00           C
ATOM   1241  HB  VAL    81      41.389  21.007  41.758  1.00  0.00           H
ATOM   1242  CG1 VAL    81      39.951  19.490  42.412  1.00  0.00           C
ATOM   1243 HG11 VAL    81      40.653  18.662  42.316  1.00  0.00           H
ATOM   1244 HG12 VAL    81      39.420  19.254  43.334  1.00  0.00           H
ATOM   1245 HG13 VAL    81      39.306  19.436  41.535  1.00  0.00           H
ATOM   1246  CG2 VAL    81      39.955  21.992  42.780  1.00  0.00           C
ATOM   1247 HG21 VAL    81      40.418  22.976  42.701  1.00  0.00           H
ATOM   1248 HG22 VAL    81      39.169  21.841  42.040  1.00  0.00           H
ATOM   1249 HG23 VAL    81      39.546  21.919  43.788  1.00  0.00           H
ATOM   1250  C   VAL    81      41.157  20.167  45.194  1.00  0.00           C
ATOM   1251  O   VAL    81      41.054  18.997  45.353  1.00  0.00           O
ATOM   1252  N   GLY    82      40.920  21.091  46.153  1.00  0.00           N
ATOM   1253  H   GLY    82      40.925  22.067  45.896  1.00  0.00           H
ATOM   1254  CA  GLY    82      40.276  20.575  47.384  1.00  0.00           C
ATOM   1255  HA2 GLY    82      39.799  21.472  47.781  1.00  0.00           H
ATOM   1256  HA3 GLY    82      39.423  19.966  47.085  1.00  0.00           H
ATOM   1257  C   GLY    82      41.157  19.983  48.479  1.00  0.00           C
ATOM   1258  O   GLY    82      40.667  19.401  49.434  1.00  0.00           O
ATOM   1259  N   GLU    83      42.557  20.041  48.380  1.00  0.00           N
ATOM   1260  H   GLU    83      42.911  20.377  47.495  1.00  0.00           H
ATOM   1261  CA  GLU    83      43.522  19.703  49.401  1.00  0.00           C
ATOM   1262  HA  GLU    83      43.182  18.799  49.905  1.00  0.00           H
ATOM   1263  CB  GLU    83      44.976  19.443  48.876  1.00  0.00           C
ATOM   1264  HB2 GLU    83      45.454  20.388  48.619  1.00  0.00           H
ATOM   1265  HB3 GLU    83      45.610  19.177  49.721  1.00  0.00           H
ATOM   1266  CG  GLU    83      45.094  18.401  47.769  1.00  0.00           C
ATOM   1267  HG2 GLU    83      44.621  18.854  46.898  1.00  0.00           H
ATOM   1268  HG3 GLU    83      46.156  18.257  47.567  1.00  0.00           H
ATOM   1269  CD  GLU    83      44.462  16.997  48.049  1.00  0.00           C
ATOM   1270  OE1 GLU    83      43.808  16.460  47.101  1.00  0.00           O
ATOM   1271  OE2 GLU    83      44.664  16.260  49.044  1.00  0.00           O
ATOM   1272  C   GLU    83      43.536  20.798  50.544  1.00  0.00           C
ATOM   1273  O   GLU    83      43.174  21.886  50.262  1.00  0.00           O
ATOM   1274  N   ALA    84      43.965  20.441  51.765  1.00  0.00           N
ATOM   1275  H   ALA    84      44.185  19.462  51.884  1.00  0.00           H
ATOM   1276  CA  ALA    84      44.401  21.422  52.764  1.00  0.00           C
ATOM   1277  HA  ALA    84      43.689  22.247  52.745  1.00  0.00           H
ATOM   1278  CB  ALA    84      44.453  20.775  54.143  1.00  0.00           C
ATOM   1279  HB1 ALA    84      44.792  21.521  54.862  1.00  0.00           H
ATOM   1280  HB2 ALA    84      43.520  20.327  54.482  1.00  0.00           H
ATOM   1281  HB3 ALA    84      45.104  19.902  54.203  1.00  0.00           H
ATOM   1282  C   ALA    84      45.796  21.873  52.354  1.00  0.00           C
ATOM   1283  O   ALA    84      46.712  21.006  52.181  1.00  0.00           O
ATOM   1284  N   PRO    85      46.057  23.176  52.172  1.00  0.00           N
ATOM   1285  CD  PRO    85      45.108  24.263  52.426  1.00  0.00           C
ATOM   1286  HD2 PRO    85      44.585  24.219  53.382  1.00  0.00           H
ATOM   1287  HD3 PRO    85      44.500  24.364  51.527  1.00  0.00           H
ATOM   1288  CG  PRO    85      45.952  25.577  52.316  1.00  0.00           C
ATOM   1289  HG2 PRO    85      46.303  25.890  53.299  1.00  0.00           H
ATOM   1290  HG3 PRO    85      45.500  26.451  51.847  1.00  0.00           H
ATOM   1291  CB  PRO    85      47.080  25.308  51.320  1.00  0.00           C
ATOM   1292  HB2 PRO    85      48.025  25.825  51.490  1.00  0.00           H
ATOM   1293  HB3 PRO    85      46.777  25.498  50.290  1.00  0.00           H
ATOM   1294  CA  PRO    85      47.280  23.756  51.587  1.00  0.00           C
ATOM   1295  HA  PRO    85      47.530  23.248  50.656  1.00  0.00           H
ATOM   1296  C   PRO    85      48.436  23.355  52.553  1.00  0.00           C
ATOM   1297  O   PRO    85      48.627  24.078  53.545  1.00  0.00           O
ATOM   1298  N   SER    86      49.241  22.337  52.212  1.00  0.00           N
ATOM   1299  H   SER    86      49.040  21.774  51.398  1.00  0.00           H
ATOM   1300  CA  SER    86      50.393  21.995  52.969  1.00  0.00           C
ATOM   1301  HA  SER    86      50.376  22.656  53.835  1.00  0.00           H
ATOM   1302  CB  SER    86      50.414  20.558  53.512  1.00  0.00           C
ATOM   1303  HB2 SER    86      51.039  20.411  54.393  1.00  0.00           H
ATOM   1304  HB3 SER    86      49.363  20.320  53.673  1.00  0.00           H
ATOM   1305  OG  SER    86      50.831  19.572  52.542  1.00  0.00           O
ATOM   1306  HG  SER    86      50.539  18.686  52.770  1.00  0.00           H
ATOM   1307  C   SER    86      51.706  22.256  52.205  1.00  0.00           C
ATOM   1308  O   SER    86      51.777  22.380  51.004  1.00  0.00           O
ATOM   1309  N   PRO    87      52.848  22.399  52.931  1.00  0.00           N
ATOM   1310  CD  PRO    87      53.090  22.677  54.347  1.00  0.00           C
ATOM   1311  HD2 PRO    87      53.105  21.740  54.904  1.00  0.00           H
ATOM   1312  HD3 PRO    87      52.394  23.348  54.850  1.00  0.00           H
ATOM   1313  CG  PRO    87      54.478  23.317  54.474  1.00  0.00           C
ATOM   1314  HG2 PRO    87      54.946  23.188  55.450  1.00  0.00           H
ATOM   1315  HG3 PRO    87      54.359  24.363  54.191  1.00  0.00           H
ATOM   1316  CB  PRO    87      55.262  22.558  53.375  1.00  0.00           C
ATOM   1317  HB2 PRO    87      55.669  21.588  53.664  1.00  0.00           H
ATOM   1318  HB3 PRO    87      56.112  23.146  53.029  1.00  0.00           H
ATOM   1319  CA  PRO    87      54.156  22.428  52.266  1.00  0.00           C
ATOM   1320  HA  PRO    87      54.124  23.340  51.670  1.00  0.00           H
ATOM   1321  C   PRO    87      54.347  21.183  51.321  1.00  0.00           C
ATOM   1322  O   PRO    87      55.182  21.272  50.434  1.00  0.00           O
ATOM   1323  N   TYR    88      53.608  20.117  51.561  1.00  0.00           N
ATOM   1324  H   TYR    88      52.841  20.169  52.217  1.00  0.00           H
ATOM   1325  CA  TYR    88      53.742  18.690  50.976  1.00  0.00           C
ATOM   1326  HA  TYR    88      54.741  18.608  50.549  1.00  0.00           H
ATOM   1327  CB  TYR    88      53.607  17.710  52.077  1.00  0.00           C
ATOM   1328  HB2 TYR    88      52.565  17.408  52.193  1.00  0.00           H
ATOM   1329  HB3 TYR    88      54.055  16.749  51.827  1.00  0.00           H
ATOM   1330  CG  TYR    88      54.218  18.176  53.360  1.00  0.00           C
ATOM   1331  CD1 TYR    88      55.665  18.363  53.435  1.00  0.00           C
ATOM   1332  HD1 TYR    88      56.332  18.042  52.649  1.00  0.00           H
ATOM   1333  CE1 TYR    88      56.232  19.064  54.488  1.00  0.00           C
ATOM   1334  HE1 TYR    88      57.261  19.371  54.368  1.00  0.00           H
ATOM   1335  CZ  TYR    88      55.419  19.359  55.593  1.00  0.00           C
ATOM   1336  OH  TYR    88      56.085  19.804  56.715  1.00  0.00           O
ATOM   1337  HH  TYR    88      55.468  20.209  57.329  1.00  0.00           H
ATOM   1338  CE2 TYR    88      54.065  19.024  55.650  1.00  0.00           C
ATOM   1339  HE2 TYR    88      53.490  19.172  56.551  1.00  0.00           H
ATOM   1340  CD2 TYR    88      53.452  18.430  54.535  1.00  0.00           C
ATOM   1341  HD2 TYR    88      52.388  18.241  54.567  1.00  0.00           H
ATOM   1342  C   TYR    88      52.802  18.302  49.845  1.00  0.00           C
ATOM   1343  O   TYR    88      52.737  17.156  49.362  1.00  0.00           O
ATOM   1344  N   ASN    89      51.916  19.275  49.442  1.00  0.00           N
ATOM   1345  H   ASN    89      51.782  20.054  50.070  1.00  0.00           H
ATOM   1346  CA  ASN    89      51.044  19.083  48.336  1.00  0.00           C
ATOM   1347  HA  ASN    89      51.499  18.290  47.743  1.00  0.00           H
ATOM   1348  CB  ASN    89      49.651  18.529  48.819  1.00  0.00           C
ATOM   1349  HB2 ASN    89      49.049  18.226  47.962  1.00  0.00           H
ATOM   1350  HB3 ASN    89      49.814  17.607  49.377  1.00  0.00           H
ATOM   1351  CG  ASN    89      48.851  19.456  49.694  1.00  0.00           C
ATOM   1352  OD1 ASN    89      48.956  20.706  49.687  1.00  0.00           O
ATOM   1353  ND2 ASN    89      47.976  18.862  50.460  1.00  0.00           N
ATOM   1354 HD21 ASN    89      47.448  19.493  51.046  1.00  0.00           H
ATOM   1355 HD22 ASN    89      47.699  17.893  50.412  1.00  0.00           H
ATOM   1356  C   ASN    89      50.876  20.331  47.396  1.00  0.00           C
ATOM   1357  O   ASN    89      50.324  20.173  46.309  1.00  0.00           O
ATOM   1358  N   SER    90      51.468  21.464  47.817  1.00  0.00           N
ATOM   1359  H   SER    90      51.916  21.443  48.722  1.00  0.00           H
ATOM   1360  CA  SER    90      51.400  22.835  47.233  1.00  0.00           C
ATOM   1361  HA  SER    90      50.552  22.941  46.555  1.00  0.00           H
ATOM   1362  CB  SER    90      51.234  23.855  48.371  1.00  0.00           C
ATOM   1363  HB2 SER    90      52.122  23.806  49.001  1.00  0.00           H
ATOM   1364  HB3 SER    90      51.312  24.856  47.947  1.00  0.00           H
ATOM   1365  OG  SER    90      49.979  23.607  49.032  1.00  0.00           O
ATOM   1366  HG  SER    90      49.877  22.673  49.224  1.00  0.00           H
ATOM   1367  C   SER    90      52.781  22.997  46.523  1.00  0.00           C
ATOM   1368  O   SER    90      53.728  22.234  46.748  1.00  0.00           O
ATOM   1369  N   ARG    91      52.876  24.118  45.760  1.00  0.00           N
ATOM   1370  H   ARG    91      52.032  24.671  45.695  1.00  0.00           H
ATOM   1371  CA  ARG    91      54.035  24.534  44.972  1.00  0.00           C
ATOM   1372  HA  ARG    91      54.924  24.172  45.488  1.00  0.00           H
ATOM   1373  CB  ARG    91      54.079  23.748  43.631  1.00  0.00           C
ATOM   1374  HB2 ARG    91      55.102  23.655  43.265  1.00  0.00           H
ATOM   1375  HB3 ARG    91      53.897  22.738  43.998  1.00  0.00           H
ATOM   1376  CG  ARG    91      53.058  24.143  42.556  1.00  0.00           C
ATOM   1377  HG2 ARG    91      52.064  24.118  43.002  1.00  0.00           H
ATOM   1378  HG3 ARG    91      53.209  25.125  42.106  1.00  0.00           H
ATOM   1379  CD  ARG    91      53.205  23.140  41.344  1.00  0.00           C
ATOM   1380  HD2 ARG    91      54.254  22.880  41.194  1.00  0.00           H
ATOM   1381  HD3 ARG    91      52.622  22.237  41.518  1.00  0.00           H
ATOM   1382  NE  ARG    91      52.516  23.747  40.212  1.00  0.00           N
ATOM   1383  HE  ARG    91      52.156  24.682  40.333  1.00  0.00           H
ATOM   1384  CZ  ARG    91      52.812  23.539  38.937  1.00  0.00           C
ATOM   1385  NH1 ARG    91      52.690  24.564  38.190  1.00  0.00           N
ATOM   1386 HH11 ARG    91      52.280  25.414  38.550  1.00  0.00           H
ATOM   1387 HH12 ARG    91      52.850  24.500  37.195  1.00  0.00           H
ATOM   1388  NH2 ARG    91      53.354  22.443  38.527  1.00  0.00           N
ATOM   1389 HH21 ARG    91      53.581  21.697  39.169  1.00  0.00           H
ATOM   1390 HH22 ARG    91      53.771  22.423  37.607  1.00  0.00           H
ATOM   1391  C   ARG    91      54.120  26.027  44.754  1.00  0.00           C
ATOM   1392  O   ARG    91      53.065  26.642  44.651  1.00  0.00           O
ATOM   1393  N   PHE    92      55.305  26.634  44.673  1.00  0.00           N
ATOM   1394  H   PHE    92      56.101  26.013  44.674  1.00  0.00           H
ATOM   1395  CA  PHE    92      55.547  27.945  44.127  1.00  0.00           C
ATOM   1396  HA  PHE    92      55.051  28.755  44.660  1.00  0.00           H
ATOM   1397  CB  PHE    92      57.099  28.191  44.060  1.00  0.00           C
ATOM   1398  HB2 PHE    92      57.500  27.895  45.029  1.00  0.00           H
ATOM   1399  HB3 PHE    92      57.613  27.469  43.425  1.00  0.00           H
ATOM   1400  CG  PHE    92      57.597  29.601  43.627  1.00  0.00           C
ATOM   1401  CD1 PHE    92      57.639  30.591  44.604  1.00  0.00           C
ATOM   1402  HD1 PHE    92      57.393  30.438  45.644  1.00  0.00           H
ATOM   1403  CE1 PHE    92      58.121  31.852  44.201  1.00  0.00           C
ATOM   1404  HE1 PHE    92      58.075  32.677  44.897  1.00  0.00           H
ATOM   1405  CZ  PHE    92      58.545  32.092  42.871  1.00  0.00           C
ATOM   1406  HZ  PHE    92      58.943  33.046  42.557  1.00  0.00           H
ATOM   1407  CE2 PHE    92      58.426  31.128  41.900  1.00  0.00           C
ATOM   1408  HE2 PHE    92      58.632  31.321  40.857  1.00  0.00           H
ATOM   1409  CD2 PHE    92      57.874  29.942  42.271  1.00  0.00           C
ATOM   1410  HD2 PHE    92      57.797  29.196  41.494  1.00  0.00           H
ATOM   1411  C   PHE    92      54.916  27.958  42.695  1.00  0.00           C
ATOM   1412  O   PHE    92      55.126  27.134  41.760  1.00  0.00           O
ATOM   1413  N   GLU    93      54.185  29.027  42.421  1.00  0.00           N
ATOM   1414  H   GLU    93      54.036  29.649  43.203  1.00  0.00           H
ATOM   1415  CA  GLU    93      53.888  29.546  41.032  1.00  0.00           C
ATOM   1416  HA  GLU    93      54.248  28.947  40.194  1.00  0.00           H
ATOM   1417  CB  GLU    93      52.369  29.816  40.771  1.00  0.00           C
ATOM   1418  HB2 GLU    93      52.066  30.762  41.219  1.00  0.00           H
ATOM   1419  HB3 GLU    93      52.399  30.053  39.708  1.00  0.00           H
ATOM   1420  CG  GLU    93      51.377  28.659  40.899  1.00  0.00           C
ATOM   1421  HG2 GLU    93      51.300  28.398  41.954  1.00  0.00           H
ATOM   1422  HG3 GLU    93      50.414  29.032  40.552  1.00  0.00           H
ATOM   1423  CD  GLU    93      51.819  27.449  40.108  1.00  0.00           C
ATOM   1424  OE1 GLU    93      51.459  26.323  40.502  1.00  0.00           O
ATOM   1425  OE2 GLU    93      52.352  27.419  38.964  1.00  0.00           O
ATOM   1426  C   GLU    93      54.688  30.803  40.878  1.00  0.00           C
ATOM   1427  O   GLU    93      55.534  30.779  40.005  1.00  0.00           O
ATOM   1428  N   SER    94      54.576  31.816  41.777  1.00  0.00           N
ATOM   1429  H   SER    94      53.896  31.677  42.510  1.00  0.00           H
ATOM   1430  CA  SER    94      55.243  33.152  41.516  1.00  0.00           C
ATOM   1431  HA  SER    94      56.274  33.021  41.189  1.00  0.00           H
ATOM   1432  CB  SER    94      54.470  33.820  40.360  1.00  0.00           C
ATOM   1433  HB2 SER    94      54.394  33.107  39.539  1.00  0.00           H
ATOM   1434  HB3 SER    94      53.473  34.058  40.732  1.00  0.00           H
ATOM   1435  OG  SER    94      55.058  34.966  39.778  1.00  0.00           O
ATOM   1436  HG  SER    94      54.812  35.693  40.356  1.00  0.00           H
ATOM   1437  C   SER    94      55.268  33.998  42.789  1.00  0.00           C
ATOM   1438  O   SER    94      54.319  33.997  43.555  1.00  0.00           O
ATOM   1439  N   VAL    95      56.276  34.795  42.901  1.00  0.00           N
ATOM   1440  H   VAL    95      57.012  34.590  42.239  1.00  0.00           H
ATOM   1441  CA  VAL    95      56.366  35.977  43.829  1.00  0.00           C
ATOM   1442  HA  VAL    95      56.149  35.553  44.809  1.00  0.00           H
ATOM   1443  CB  VAL    95      57.676  36.655  43.791  1.00  0.00           C
ATOM   1444  HB  VAL    95      57.827  36.945  42.751  1.00  0.00           H
ATOM   1445  CG1 VAL    95      57.805  37.861  44.650  1.00  0.00           C
ATOM   1446 HG11 VAL    95      56.995  38.536  44.374  1.00  0.00           H
ATOM   1447 HG12 VAL    95      57.621  37.673  45.708  1.00  0.00           H
ATOM   1448 HG13 VAL    95      58.758  38.389  44.614  1.00  0.00           H
ATOM   1449  CG2 VAL    95      58.892  35.748  44.021  1.00  0.00           C
ATOM   1450 HG21 VAL    95      59.751  36.411  43.912  1.00  0.00           H
ATOM   1451 HG22 VAL    95      58.842  35.224  44.975  1.00  0.00           H
ATOM   1452 HG23 VAL    95      58.996  35.118  43.138  1.00  0.00           H
ATOM   1453  C   VAL    95      55.277  36.909  43.262  1.00  0.00           C
ATOM   1454  O   VAL    95      55.289  37.266  42.085  1.00  0.00           O
ATOM   1455  N   ALA    96      54.218  37.100  44.012  1.00  0.00           N
ATOM   1456  H   ALA    96      54.257  36.984  45.014  1.00  0.00           H
ATOM   1457  CA  ALA    96      53.034  37.810  43.600  1.00  0.00           C
ATOM   1458  HA  ALA    96      53.362  38.677  43.027  1.00  0.00           H
ATOM   1459  CB  ALA    96      52.195  36.976  42.634  1.00  0.00           C
ATOM   1460  HB1 ALA    96      52.724  36.793  41.699  1.00  0.00           H
ATOM   1461  HB2 ALA    96      52.074  35.953  42.989  1.00  0.00           H
ATOM   1462  HB3 ALA    96      51.169  37.294  42.451  1.00  0.00           H
ATOM   1463  C   ALA    96      52.102  38.244  44.727  1.00  0.00           C
ATOM   1464  O   ALA    96      51.962  37.528  45.709  1.00  0.00           O
ATOM   1465  N   TRP    97      51.315  39.367  44.389  1.00  0.00           N
ATOM   1466  H   TRP    97      51.618  39.876  43.572  1.00  0.00           H
ATOM   1467  CA  TRP    97      50.279  40.001  45.211  1.00  0.00           C
ATOM   1468  HA  TRP    97      50.132  39.335  46.062  1.00  0.00           H
ATOM   1469  CB  TRP    97      50.793  41.261  45.783  1.00  0.00           C
ATOM   1470  HB2 TRP    97      49.919  41.793  46.159  1.00  0.00           H
ATOM   1471  HB3 TRP    97      51.531  41.047  46.557  1.00  0.00           H
ATOM   1472  CG  TRP    97      51.414  42.318  44.937  1.00  0.00           C
ATOM   1473  CD1 TRP    97      52.721  42.477  44.644  1.00  0.00           C
ATOM   1474  HD1 TRP    97      53.490  41.949  45.189  1.00  0.00           H
ATOM   1475  NE1 TRP    97      52.977  43.559  43.825  1.00  0.00           N
ATOM   1476  HE1 TRP    97      53.886  43.935  43.595  1.00  0.00           H
ATOM   1477  CE2 TRP    97      51.789  44.135  43.461  1.00  0.00           C
ATOM   1478  CZ2 TRP    97      51.523  45.255  42.717  1.00  0.00           C
ATOM   1479  HZ2 TRP    97      52.312  45.867  42.304  1.00  0.00           H
ATOM   1480  CH2 TRP    97      50.217  45.551  42.488  1.00  0.00           C
ATOM   1481  HH2 TRP    97      49.902  46.434  41.950  1.00  0.00           H
ATOM   1482  CZ3 TRP    97      49.188  44.809  43.054  1.00  0.00           C
ATOM   1483  HZ3 TRP    97      48.171  45.092  42.827  1.00  0.00           H
ATOM   1484  CE3 TRP    97      49.439  43.724  43.858  1.00  0.00           C
ATOM   1485  HE3 TRP    97      48.692  43.140  44.375  1.00  0.00           H
ATOM   1486  CD2 TRP    97      50.782  43.368  44.118  1.00  0.00           C
ATOM   1487  C   TRP    97      48.895  40.166  44.489  1.00  0.00           C
ATOM   1488  O   TRP    97      47.918  40.720  45.093  1.00  0.00           O
ATOM   1489  N   SER    98      48.796  39.822  43.187  1.00  0.00           N
ATOM   1490  H   SER    98      49.539  39.408  42.642  1.00  0.00           H
ATOM   1491  CA  SER    98      47.481  39.652  42.530  1.00  0.00           C
ATOM   1492  HA  SER    98      46.721  39.305  43.229  1.00  0.00           H
ATOM   1493  CB  SER    98      46.974  41.033  42.072  1.00  0.00           C
ATOM   1494  HB2 SER    98      46.519  41.448  42.971  1.00  0.00           H
ATOM   1495  HB3 SER    98      47.708  41.727  41.663  1.00  0.00           H
ATOM   1496  OG  SER    98      46.000  40.898  41.121  1.00  0.00           O
ATOM   1497  HG  SER    98      45.273  40.391  41.489  1.00  0.00           H
ATOM   1498  C   SER    98      47.569  38.534  41.499  1.00  0.00           C
ATOM   1499  O   SER    98      48.664  38.324  40.999  1.00  0.00           O
ATOM   1500  N   ALA    99      46.501  37.769  41.116  1.00  0.00           N
ATOM   1501  H   ALA    99      45.610  38.081  41.475  1.00  0.00           H
ATOM   1502  CA  ALA    99      46.690  36.457  40.526  1.00  0.00           C
ATOM   1503  HA  ALA    99      47.636  36.561  39.994  1.00  0.00           H
ATOM   1504  CB  ALA    99      46.683  35.367  41.619  1.00  0.00           C
ATOM   1505  HB1 ALA    99      47.567  35.536  42.235  1.00  0.00           H
ATOM   1506  HB2 ALA    99      45.727  35.427  42.141  1.00  0.00           H
ATOM   1507  HB3 ALA    99      46.674  34.363  41.198  1.00  0.00           H
ATOM   1508  C   ALA    99      45.689  36.128  39.373  1.00  0.00           C
ATOM   1509  O   ALA    99      44.538  36.512  39.442  1.00  0.00           O
ATOM   1510  N   SER   100      46.047  35.254  38.407  1.00  0.00           N
ATOM   1511  H   SER   100      47.012  34.967  38.329  1.00  0.00           H
ATOM   1512  CA  SER   100      45.056  34.485  37.631  1.00  0.00           C
ATOM   1513  HA  SER   100      44.276  34.267  38.361  1.00  0.00           H
ATOM   1514  CB  SER   100      44.337  35.364  36.597  1.00  0.00           C
ATOM   1515  HB2 SER   100      44.006  36.311  37.025  1.00  0.00           H
ATOM   1516  HB3 SER   100      45.115  35.665  35.894  1.00  0.00           H
ATOM   1517  OG  SER   100      43.335  34.699  35.845  1.00  0.00           O
ATOM   1518  HG  SER   100      42.688  34.337  36.455  1.00  0.00           H
ATOM   1519  C   SER   100      45.685  33.218  37.007  1.00  0.00           C
ATOM   1520  O   SER   100      46.901  33.157  36.936  1.00  0.00           O
ATOM   1521  N   ALA   101      44.874  32.205  36.701  1.00  0.00           N
ATOM   1522  H   ALA   101      43.892  32.406  36.827  1.00  0.00           H
ATOM   1523  CA  ALA   101      45.260  30.929  36.114  1.00  0.00           C
ATOM   1524  HA  ALA   101      46.050  31.104  35.384  1.00  0.00           H
ATOM   1525  CB  ALA   101      45.783  29.934  37.164  1.00  0.00           C
ATOM   1526  HB1 ALA   101      45.030  29.672  37.907  1.00  0.00           H
ATOM   1527  HB2 ALA   101      46.039  29.007  36.651  1.00  0.00           H
ATOM   1528  HB3 ALA   101      46.606  30.304  37.774  1.00  0.00           H
ATOM   1529  C   ALA   101      44.167  30.165  35.333  1.00  0.00           C
ATOM   1530  O   ALA   101      42.996  30.350  35.641  1.00  0.00           O
ATOM   1531  N   CYX   102      44.543  29.526  34.239  1.00  0.00           N
ATOM   1532  H   CYX   102      45.525  29.367  34.062  1.00  0.00           H
ATOM   1533  CA  CYX   102      43.639  28.840  33.282  1.00  0.00           C
ATOM   1534  HA  CYX   102      43.008  28.169  33.865  1.00  0.00           H
ATOM   1535  CB  CYX   102      42.691  29.830  32.477  1.00  0.00           C
ATOM   1536  HB2 CYX   102      42.179  29.171  31.776  1.00  0.00           H
ATOM   1537  HB3 CYX   102      41.947  30.357  33.074  1.00  0.00           H
ATOM   1538  SG  CYX   102      43.439  31.143  31.497  1.00  0.00           S
ATOM   1539  C   CYX   102      44.413  27.845  32.359  1.00  0.00           C
ATOM   1540  O   CYX   102      45.566  27.477  32.743  1.00  0.00           O
ATOM   1541  N   HIE   103      43.942  27.404  31.176  1.00  0.00           N
ATOM   1542  H   HIE   103      43.039  27.729  30.861  1.00  0.00           H
ATOM   1543  CA  HIE   103      44.623  26.299  30.436  1.00  0.00           C
ATOM   1544  HA  HIE   103      45.704  26.430  30.422  1.00  0.00           H
ATOM   1545  CB  HIE   103      44.344  24.938  31.104  1.00  0.00           C
ATOM   1546  HB2 HIE   103      44.596  24.992  32.163  1.00  0.00           H
ATOM   1547  HB3 HIE   103      43.276  24.742  31.013  1.00  0.00           H
ATOM   1548  CG  HIE   103      45.068  23.702  30.712  1.00  0.00           C
ATOM   1549  ND1 HIE   103      44.787  22.857  29.576  1.00  0.00           N
ATOM   1550  CE1 HIE   103      45.662  21.848  29.714  1.00  0.00           C
ATOM   1551  HE1 HIE   103      45.800  21.058  28.991  1.00  0.00           H
ATOM   1552  NE2 HIE   103      46.327  22.021  30.884  1.00  0.00           N
ATOM   1553  HE2 HIE   103      46.940  21.301  31.238  1.00  0.00           H
ATOM   1554  CD2 HIE   103      45.967  23.191  31.525  1.00  0.00           C
ATOM   1555  HD2 HIE   103      46.290  23.576  32.481  1.00  0.00           H
ATOM   1556  C   HIE   103      44.381  26.376  28.904  1.00  0.00           C
ATOM   1557  O   HIE   103      43.297  26.633  28.499  1.00  0.00           O
ATOM   1558  N   ASP   104      45.346  26.037  28.051  1.00  0.00           N
ATOM   1559  H   ASP   104      46.211  25.628  28.374  1.00  0.00           H
ATOM   1560  CA  ASP   104      45.114  25.999  26.592  1.00  0.00           C
ATOM   1561  HA  ASP   104      44.314  26.713  26.397  1.00  0.00           H
ATOM   1562  CB  ASP   104      46.362  26.562  25.878  1.00  0.00           C
ATOM   1563  HB2 ASP   104      46.083  26.945  24.896  1.00  0.00           H
ATOM   1564  HB3 ASP   104      46.707  27.388  26.500  1.00  0.00           H
ATOM   1565  CG  ASP   104      47.434  25.525  25.666  1.00  0.00           C
ATOM   1566  OD1 ASP   104      47.503  24.522  26.409  1.00  0.00           O
ATOM   1567  OD2 ASP   104      48.264  25.798  24.756  1.00  0.00           O
ATOM   1568  C   ASP   104      44.698  24.608  25.982  1.00  0.00           C
ATOM   1569  O   ASP   104      44.315  24.503  24.825  1.00  0.00           O
ATOM   1570  N   GLY   105      44.740  23.572  26.752  1.00  0.00           N
ATOM   1571  H   GLY   105      45.109  23.751  27.676  1.00  0.00           H
ATOM   1572  CA  GLY   105      44.499  22.217  26.348  1.00  0.00           C
ATOM   1573  HA2 GLY   105      43.661  21.747  26.862  1.00  0.00           H
ATOM   1574  HA3 GLY   105      44.249  22.153  25.288  1.00  0.00           H
ATOM   1575  C   GLY   105      45.708  21.309  26.509  1.00  0.00           C
ATOM   1576  O   GLY   105      45.551  20.076  26.613  1.00  0.00           O
ATOM   1577  N   THR   106      46.882  21.852  26.648  1.00  0.00           N
ATOM   1578  H   THR   106      46.840  22.848  26.488  1.00  0.00           H
ATOM   1579  CA  THR   106      48.157  21.188  26.592  1.00  0.00           C
ATOM   1580  HA  THR   106      47.879  20.152  26.788  1.00  0.00           H
ATOM   1581  CB  THR   106      48.945  21.458  25.251  1.00  0.00           C
ATOM   1582  HB  THR   106      49.838  20.837  25.199  1.00  0.00           H
ATOM   1583  CG2 THR   106      48.210  21.138  24.013  1.00  0.00           C
ATOM   1584 HG21 THR   106      47.934  20.084  23.992  1.00  0.00           H
ATOM   1585 HG22 THR   106      47.288  21.711  23.934  1.00  0.00           H
ATOM   1586 HG23 THR   106      48.874  21.300  23.163  1.00  0.00           H
ATOM   1587  OG1 THR   106      49.337  22.817  25.168  1.00  0.00           O
ATOM   1588  HG1 THR   106      48.581  23.387  25.332  1.00  0.00           H
ATOM   1589  C   THR   106      48.994  21.660  27.764  1.00  0.00           C
ATOM   1590  O   THR   106      49.928  20.921  28.082  1.00  0.00           O
ATOM   1591  N   SER   107      48.785  22.849  28.358  1.00  0.00           N
ATOM   1592  H   SER   107      48.252  23.465  27.762  1.00  0.00           H
ATOM   1593  CA  SER   107      49.561  23.287  29.519  1.00  0.00           C
ATOM   1594  HA  SER   107      49.565  22.455  30.225  1.00  0.00           H
ATOM   1595  CB  SER   107      50.922  23.678  29.060  1.00  0.00           C
ATOM   1596  HB2 SER   107      51.398  22.885  28.481  1.00  0.00           H
ATOM   1597  HB3 SER   107      50.921  24.558  28.416  1.00  0.00           H
ATOM   1598  OG  SER   107      51.737  24.059  30.181  1.00  0.00           O
ATOM   1599  HG  SER   107      51.637  23.316  30.781  1.00  0.00           H
ATOM   1600  C   SER   107      48.961  24.532  30.226  1.00  0.00           C
ATOM   1601  O   SER   107      48.191  25.330  29.709  1.00  0.00           O
ATOM   1602  N   TRP   108      49.280  24.651  31.550  1.00  0.00           N
ATOM   1603  H   TRP   108      49.850  23.946  31.994  1.00  0.00           H
ATOM   1604  CA  TRP   108      48.784  25.745  32.426  1.00  0.00           C
ATOM   1605  HA  TRP   108      47.699  25.749  32.334  1.00  0.00           H
ATOM   1606  CB  TRP   108      49.142  25.516  33.883  1.00  0.00           C
ATOM   1607  HB2 TRP   108      50.193  25.280  34.049  1.00  0.00           H
ATOM   1608  HB3 TRP   108      48.838  26.395  34.451  1.00  0.00           H
ATOM   1609  CG  TRP   108      48.345  24.410  34.517  1.00  0.00           C
ATOM   1610  CD1 TRP   108      48.707  23.111  34.506  1.00  0.00           C
ATOM   1611  HD1 TRP   108      49.645  22.725  34.134  1.00  0.00           H
ATOM   1612  NE1 TRP   108      47.751  22.300  35.006  1.00  0.00           N
ATOM   1613  HE1 TRP   108      48.098  21.376  35.219  1.00  0.00           H
ATOM   1614  CE2 TRP   108      46.675  22.993  35.476  1.00  0.00           C
ATOM   1615  CZ2 TRP   108      45.450  22.606  36.004  1.00  0.00           C
ATOM   1616  HZ2 TRP   108      45.263  21.575  36.266  1.00  0.00           H
ATOM   1617  CH2 TRP   108      44.505  23.620  36.244  1.00  0.00           C
ATOM   1618  HH2 TRP   108      43.530  23.376  36.641  1.00  0.00           H
ATOM   1619  CZ3 TRP   108      44.789  24.954  35.804  1.00  0.00           C
ATOM   1620  HZ3 TRP   108      43.997  25.680  35.910  1.00  0.00           H
ATOM   1621  CE3 TRP   108      46.028  25.342  35.279  1.00  0.00           C
ATOM   1622  HE3 TRP   108      46.194  26.386  35.059  1.00  0.00           H
ATOM   1623  CD2 TRP   108      47.032  24.353  35.074  1.00  0.00           C
ATOM   1624  C   TRP   108      49.287  27.111  32.017  1.00  0.00           C
ATOM   1625  O   TRP   108      50.494  27.364  32.003  1.00  0.00           O
ATOM   1626  N   LEU   109      48.335  28.034  31.975  1.00  0.00           N
ATOM   1627  H   LEU   109      47.382  27.725  32.105  1.00  0.00           H
ATOM   1628  CA  LEU   109      48.541  29.449  31.816  1.00  0.00           C
ATOM   1629  HA  LEU   109      49.596  29.574  31.571  1.00  0.00           H
ATOM   1630  CB  LEU   109      47.552  29.991  30.786  1.00  0.00           C
ATOM   1631  HB2 LEU   109      47.805  29.466  29.865  1.00  0.00           H
ATOM   1632  HB3 LEU   109      46.505  29.856  31.056  1.00  0.00           H
ATOM   1633  CG  LEU   109      47.729  31.499  30.488  1.00  0.00           C
ATOM   1634  HG  LEU   109      47.547  32.091  31.384  1.00  0.00           H
ATOM   1635  CD1 LEU   109      49.131  31.961  30.022  1.00  0.00           C
ATOM   1636 HD11 LEU   109      49.187  33.027  29.801  1.00  0.00           H
ATOM   1637 HD12 LEU   109      49.907  31.758  30.761  1.00  0.00           H
ATOM   1638 HD13 LEU   109      49.391  31.371  29.143  1.00  0.00           H
ATOM   1639  CD2 LEU   109      46.699  31.986  29.442  1.00  0.00           C
ATOM   1640 HD21 LEU   109      45.715  31.910  29.906  1.00  0.00           H
ATOM   1641 HD22 LEU   109      47.047  33.000  29.247  1.00  0.00           H
ATOM   1642 HD23 LEU   109      46.760  31.457  28.492  1.00  0.00           H
ATOM   1643  C   LEU   109      48.376  29.943  33.297  1.00  0.00           C
ATOM   1644  O   LEU   109      47.301  29.922  33.918  1.00  0.00           O
ATOM   1645  N   THR   110      49.410  30.617  33.864  1.00  0.00           N
ATOM   1646  H   THR   110      50.339  30.529  33.477  1.00  0.00           H
ATOM   1647  CA  THR   110      49.349  31.412  35.129  1.00  0.00           C
ATOM   1648  HA  THR   110      48.279  31.502  35.320  1.00  0.00           H
ATOM   1649  CB  THR   110      49.994  30.554  36.236  1.00  0.00           C
ATOM   1650  HB  THR   110      50.968  30.202  35.896  1.00  0.00           H
ATOM   1651  CG2 THR   110      50.118  31.187  37.564  1.00  0.00           C
ATOM   1652 HG21 THR   110      49.329  31.884  37.849  1.00  0.00           H
ATOM   1653 HG22 THR   110      50.129  30.407  38.325  1.00  0.00           H
ATOM   1654 HG23 THR   110      51.029  31.775  37.451  1.00  0.00           H
ATOM   1655  OG1 THR   110      49.174  29.487  36.531  1.00  0.00           O
ATOM   1656  HG1 THR   110      48.299  29.675  36.183  1.00  0.00           H
ATOM   1657  C   THR   110      49.953  32.790  35.003  1.00  0.00           C
ATOM   1658  O   THR   110      50.869  33.053  34.193  1.00  0.00           O
ATOM   1659  N   ILE   111      49.368  33.717  35.769  1.00  0.00           N
ATOM   1660  H   ILE   111      48.681  33.485  36.471  1.00  0.00           H
ATOM   1661  CA  ILE   111      49.592  35.122  35.853  1.00  0.00           C
ATOM   1662  HA  ILE   111      50.471  35.400  35.273  1.00  0.00           H
ATOM   1663  CB  ILE   111      48.397  35.967  35.169  1.00  0.00           C
ATOM   1664  HB  ILE   111      47.407  35.760  35.577  1.00  0.00           H
ATOM   1665  CG2 ILE   111      48.579  37.462  35.492  1.00  0.00           C
ATOM   1666 HG21 ILE   111      47.850  38.048  34.934  1.00  0.00           H
ATOM   1667 HG22 ILE   111      48.280  37.542  36.537  1.00  0.00           H
ATOM   1668 HG23 ILE   111      49.574  37.832  35.246  1.00  0.00           H
ATOM   1669  CG1 ILE   111      48.349  35.530  33.605  1.00  0.00           C
ATOM   1670 HG12 ILE   111      48.525  36.462  33.069  1.00  0.00           H
ATOM   1671 HG13 ILE   111      49.209  34.942  33.283  1.00  0.00           H
ATOM   1672  CD1 ILE   111      46.994  34.855  33.252  1.00  0.00           C
ATOM   1673 HD11 ILE   111      46.904  34.583  32.200  1.00  0.00           H
ATOM   1674 HD12 ILE   111      46.846  33.919  33.789  1.00  0.00           H
ATOM   1675 HD13 ILE   111      46.186  35.548  33.483  1.00  0.00           H
ATOM   1676  C   ILE   111      49.785  35.498  37.286  1.00  0.00           C
ATOM   1677  O   ILE   111      49.033  35.188  38.194  1.00  0.00           O
ATOM   1678  N   GLY   112      50.780  36.324  37.554  1.00  0.00           N
ATOM   1679  H   GLY   112      51.469  36.574  36.860  1.00  0.00           H
ATOM   1680  CA  GLY   112      50.995  36.994  38.902  1.00  0.00           C
ATOM   1681  HA2 GLY   112      50.084  37.094  39.492  1.00  0.00           H
ATOM   1682  HA3 GLY   112      51.835  36.471  39.359  1.00  0.00           H
ATOM   1683  C   GLY   112      51.548  38.439  38.779  1.00  0.00           C
ATOM   1684  O   GLY   112      52.455  38.727  37.992  1.00  0.00           O
ATOM   1685  N   ILE   113      50.874  39.360  39.445  1.00  0.00           N
ATOM   1686  H   ILE   113      50.094  39.147  40.050  1.00  0.00           H
ATOM   1687  CA  ILE   113      51.376  40.760  39.524  1.00  0.00           C
ATOM   1688  HA  ILE   113      51.649  41.031  38.505  1.00  0.00           H
ATOM   1689  CB  ILE   113      50.216  41.611  39.977  1.00  0.00           C
ATOM   1690  HB  ILE   113      49.998  41.275  40.991  1.00  0.00           H
ATOM   1691  CG2 ILE   113      50.532  43.109  39.911  1.00  0.00           C
ATOM   1692 HG21 ILE   113      49.628  43.665  40.159  1.00  0.00           H
ATOM   1693 HG22 ILE   113      51.277  43.445  40.633  1.00  0.00           H
ATOM   1694 HG23 ILE   113      50.818  43.438  38.911  1.00  0.00           H
ATOM   1695  CG1 ILE   113      48.951  41.382  39.157  1.00  0.00           C
ATOM   1696 HG12 ILE   113      48.683  40.367  39.453  1.00  0.00           H
ATOM   1697 HG13 ILE   113      48.198  42.056  39.564  1.00  0.00           H
ATOM   1698  CD1 ILE   113      49.180  41.390  37.645  1.00  0.00           C
ATOM   1699 HD11 ILE   113      49.869  40.634  37.267  1.00  0.00           H
ATOM   1700 HD12 ILE   113      48.217  41.354  37.133  1.00  0.00           H
ATOM   1701 HD13 ILE   113      49.670  42.307  37.323  1.00  0.00           H
ATOM   1702  C   ILE   113      52.576  40.825  40.427  1.00  0.00           C
ATOM   1703  O   ILE   113      52.584  40.149  41.456  1.00  0.00           O
ATOM   1704  N   SER   114      53.651  41.473  39.965  1.00  0.00           N
ATOM   1705  H   SER   114      53.559  41.906  39.057  1.00  0.00           H
ATOM   1706  CA  SER   114      54.859  41.481  40.733  1.00  0.00           C
ATOM   1707  HA  SER   114      54.760  41.380  41.814  1.00  0.00           H
ATOM   1708  CB  SER   114      55.720  40.297  40.268  1.00  0.00           C
ATOM   1709  HB2 SER   114      55.197  39.343  40.214  1.00  0.00           H
ATOM   1710  HB3 SER   114      56.090  40.587  39.284  1.00  0.00           H
ATOM   1711  OG  SER   114      56.803  40.128  41.172  1.00  0.00           O
ATOM   1712  HG  SER   114      56.366  39.796  41.959  1.00  0.00           H
ATOM   1713  C   SER   114      55.566  42.809  40.539  1.00  0.00           C
ATOM   1714  O   SER   114      55.440  43.444  39.462  1.00  0.00           O
ATOM   1715  N   GLY   115      56.458  43.249  41.430  1.00  0.00           N
ATOM   1716  H   GLY   115      56.584  42.756  42.302  1.00  0.00           H
ATOM   1717  CA  GLY   115      57.138  44.477  41.550  1.00  0.00           C
ATOM   1718  HA2 GLY   115      58.083  44.382  42.084  1.00  0.00           H
ATOM   1719  HA3 GLY   115      57.334  44.822  40.536  1.00  0.00           H
ATOM   1720  C   GLY   115      56.384  45.569  42.289  1.00  0.00           C
ATOM   1721  O   GLY   115      55.357  45.273  42.955  1.00  0.00           O
ATOM   1722  N   PRO   116      56.878  46.809  42.397  1.00  0.00           N
ATOM   1723  CD  PRO   116      57.929  47.305  41.572  1.00  0.00           C
ATOM   1724  HD2 PRO   116      57.611  47.343  40.530  1.00  0.00           H
ATOM   1725  HD3 PRO   116      58.756  46.605  41.454  1.00  0.00           H
ATOM   1726  CG  PRO   116      58.269  48.665  42.266  1.00  0.00           C
ATOM   1727  HG2 PRO   116      58.663  49.430  41.597  1.00  0.00           H
ATOM   1728  HG3 PRO   116      59.045  48.431  42.995  1.00  0.00           H
ATOM   1729  CB  PRO   116      57.048  49.069  43.021  1.00  0.00           C
ATOM   1730  HB2 PRO   116      56.561  49.840  42.422  1.00  0.00           H
ATOM   1731  HB3 PRO   116      57.396  49.503  43.958  1.00  0.00           H
ATOM   1732  CA  PRO   116      56.156  47.844  43.151  1.00  0.00           C
ATOM   1733  HA  PRO   116      56.142  47.521  44.192  1.00  0.00           H
ATOM   1734  C   PRO   116      54.796  48.296  42.620  1.00  0.00           C
ATOM   1735  O   PRO   116      54.621  48.427  41.427  1.00  0.00           O
ATOM   1736  N   ASP   117      53.785  48.625  43.443  1.00  0.00           N
ATOM   1737  H   ASP   117      53.906  48.586  44.445  1.00  0.00           H
ATOM   1738  CA  ASP   117      52.414  48.851  42.997  1.00  0.00           C
ATOM   1739  HA  ASP   117      52.148  47.986  42.388  1.00  0.00           H
ATOM   1740  CB  ASP   117      51.314  48.911  44.034  1.00  0.00           C
ATOM   1741  HB2 ASP   117      50.328  48.967  43.573  1.00  0.00           H
ATOM   1742  HB3 ASP   117      51.375  47.907  44.455  1.00  0.00           H
ATOM   1743  CG  ASP   117      51.307  50.037  45.016  1.00  0.00           C
ATOM   1744  OD1 ASP   117      52.201  50.910  44.926  1.00  0.00           O
ATOM   1745  OD2 ASP   117      50.404  50.093  45.974  1.00  0.00           O
ATOM   1746  C   ASP   117      52.141  50.017  41.987  1.00  0.00           C
ATOM   1747  O   ASP   117      51.133  49.980  41.227  1.00  0.00           O
ATOM   1748  N   ASN   118      53.084  50.980  41.830  1.00  0.00           N
ATOM   1749  H   ASN   118      53.866  51.115  42.455  1.00  0.00           H
ATOM   1750  CA  ASN   118      53.075  52.054  40.808  1.00  0.00           C
ATOM   1751  HA  ASN   118      52.053  52.216  40.464  1.00  0.00           H
ATOM   1752  CB  ASN   118      53.612  53.271  41.525  1.00  0.00           C
ATOM   1753  HB2 ASN   118      54.536  53.048  42.059  1.00  0.00           H
ATOM   1754  HB3 ASN   118      53.692  53.992  40.712  1.00  0.00           H
ATOM   1755  CG  ASN   118      52.683  54.033  42.467  1.00  0.00           C
ATOM   1756  OD1 ASN   118      52.572  55.254  42.398  1.00  0.00           O
ATOM   1757  ND2 ASN   118      51.994  53.383  43.348  1.00  0.00           N
ATOM   1758 HD21 ASN   118      51.458  53.994  43.949  1.00  0.00           H
ATOM   1759 HD22 ASN   118      52.051  52.379  43.443  1.00  0.00           H
ATOM   1760  C   ASN   118      53.819  51.726  39.494  1.00  0.00           C
ATOM   1761  O   ASN   118      53.742  52.554  38.504  1.00  0.00           O
ATOM   1762  N   GLY   119      54.593  50.587  39.425  1.00  0.00           N
ATOM   1763  H   GLY   119      54.779  50.049  40.259  1.00  0.00           H
ATOM   1764  CA  GLY   119      55.456  50.162  38.294  1.00  0.00           C
ATOM   1765  HA2 GLY   119      55.038  50.677  37.430  1.00  0.00           H
ATOM   1766  HA3 GLY   119      56.477  50.414  38.582  1.00  0.00           H
ATOM   1767  C   GLY   119      55.442  48.658  38.009  1.00  0.00           C
ATOM   1768  O   GLY   119      56.313  48.066  37.358  1.00  0.00           O
ATOM   1769  N   ALA   120      54.495  47.969  38.671  1.00  0.00           N
ATOM   1770  H   ALA   120      53.840  48.641  39.045  1.00  0.00           H
ATOM   1771  CA  ALA   120      54.346  46.507  38.696  1.00  0.00           C
ATOM   1772  HA  ALA   120      55.162  46.080  39.278  1.00  0.00           H
ATOM   1773  CB  ALA   120      53.158  46.167  39.536  1.00  0.00           C
ATOM   1774  HB1 ALA   120      52.838  45.144  39.343  1.00  0.00           H
ATOM   1775  HB2 ALA   120      53.447  46.157  40.588  1.00  0.00           H
ATOM   1776  HB3 ALA   120      52.276  46.733  39.238  1.00  0.00           H
ATOM   1777  C   ALA   120      54.212  45.917  37.232  1.00  0.00           C
ATOM   1778  O   ALA   120      53.697  46.610  36.315  1.00  0.00           O
ATOM   1779  N   VAL   121      54.530  44.620  37.057  1.00  0.00           N
ATOM   1780  H   VAL   121      54.884  44.103  37.850  1.00  0.00           H
ATOM   1781  CA  VAL   121      54.244  43.843  35.792  1.00  0.00           C
ATOM   1782  HA  VAL   121      53.731  44.435  35.035  1.00  0.00           H
ATOM   1783  CB  VAL   121      55.498  43.270  35.133  1.00  0.00           C
ATOM   1784  HB  VAL   121      55.160  42.710  34.261  1.00  0.00           H
ATOM   1785  CG1 VAL   121      56.290  44.449  34.645  1.00  0.00           C
ATOM   1786 HG11 VAL   121      57.208  44.126  34.154  1.00  0.00           H
ATOM   1787 HG12 VAL   121      55.679  45.014  33.940  1.00  0.00           H
ATOM   1788 HG13 VAL   121      56.568  45.042  35.515  1.00  0.00           H
ATOM   1789  CG2 VAL   121      56.428  42.329  36.041  1.00  0.00           C
ATOM   1790 HG21 VAL   121      55.906  41.601  36.663  1.00  0.00           H
ATOM   1791 HG22 VAL   121      57.123  41.842  35.357  1.00  0.00           H
ATOM   1792 HG23 VAL   121      57.102  42.860  36.711  1.00  0.00           H
ATOM   1793  C   VAL   121      53.345  42.687  36.101  1.00  0.00           C
ATOM   1794  O   VAL   121      53.332  41.960  37.105  1.00  0.00           O
ATOM   1795  N   ALA   122      52.415  42.417  35.127  1.00  0.00           N
ATOM   1796  H   ALA   122      52.323  43.000  34.307  1.00  0.00           H
ATOM   1797  CA  ALA   122      51.860  41.071  35.024  1.00  0.00           C
ATOM   1798  HA  ALA   122      51.681  40.709  36.037  1.00  0.00           H
ATOM   1799  CB  ALA   122      50.512  41.192  34.268  1.00  0.00           C
ATOM   1800  HB1 ALA   122      50.091  40.207  34.065  1.00  0.00           H
ATOM   1801  HB2 ALA   122      49.770  41.862  34.703  1.00  0.00           H
ATOM   1802  HB3 ALA   122      50.744  41.598  33.284  1.00  0.00           H
ATOM   1803  C   ALA   122      52.921  40.190  34.277  1.00  0.00           C
ATOM   1804  O   ALA   122      52.860  40.236  33.031  1.00  0.00           O
ATOM   1805  N   VAL   123      53.700  39.346  34.975  1.00  0.00           N
ATOM   1806  H   VAL   123      53.516  39.309  35.968  1.00  0.00           H
ATOM   1807  CA  VAL   123      54.436  38.267  34.303  1.00  0.00           C
ATOM   1808  HA  VAL   123      54.828  38.584  33.337  1.00  0.00           H
ATOM   1809  CB  VAL   123      55.700  37.949  35.112  1.00  0.00           C
ATOM   1810  HB  VAL   123      56.209  38.913  35.136  1.00  0.00           H
ATOM   1811  CG1 VAL   123      55.413  37.580  36.574  1.00  0.00           C
ATOM   1812 HG11 VAL   123      56.398  37.497  37.031  1.00  0.00           H
ATOM   1813 HG12 VAL   123      54.667  38.268  36.975  1.00  0.00           H
ATOM   1814 HG13 VAL   123      54.910  36.632  36.770  1.00  0.00           H
ATOM   1815  CG2 VAL   123      56.621  36.875  34.511  1.00  0.00           C
ATOM   1816 HG21 VAL   123      56.944  37.078  33.490  1.00  0.00           H
ATOM   1817 HG22 VAL   123      57.447  36.661  35.190  1.00  0.00           H
ATOM   1818 HG23 VAL   123      56.055  35.960  34.331  1.00  0.00           H
ATOM   1819  C   VAL   123      53.557  37.132  34.031  1.00  0.00           C
ATOM   1820  O   VAL   123      53.089  36.486  34.945  1.00  0.00           O
ATOM   1821  N   LEU   124      53.573  36.678  32.725  1.00  0.00           N
ATOM   1822  H   LEU   124      54.265  37.069  32.101  1.00  0.00           H
ATOM   1823  CA  LEU   124      52.895  35.442  32.207  1.00  0.00           C
ATOM   1824  HA  LEU   124      52.001  35.284  32.811  1.00  0.00           H
ATOM   1825  CB  LEU   124      52.547  35.521  30.676  1.00  0.00           C
ATOM   1826  HB2 LEU   124      53.305  35.971  30.034  1.00  0.00           H
ATOM   1827  HB3 LEU   124      52.393  34.517  30.281  1.00  0.00           H
ATOM   1828  CG  LEU   124      51.311  36.345  30.460  1.00  0.00           C
ATOM   1829  HG  LEU   124      50.544  36.032  31.168  1.00  0.00           H
ATOM   1830  CD1 LEU   124      51.584  37.857  30.613  1.00  0.00           C
ATOM   1831 HD11 LEU   124      52.512  38.089  30.090  1.00  0.00           H
ATOM   1832 HD12 LEU   124      50.841  38.509  30.155  1.00  0.00           H
ATOM   1833 HD13 LEU   124      51.594  38.035  31.689  1.00  0.00           H
ATOM   1834  CD2 LEU   124      50.830  36.120  28.996  1.00  0.00           C
ATOM   1835 HD21 LEU   124      49.904  36.592  28.668  1.00  0.00           H
ATOM   1836 HD22 LEU   124      51.667  36.364  28.342  1.00  0.00           H
ATOM   1837 HD23 LEU   124      50.519  35.081  28.873  1.00  0.00           H
ATOM   1838  C   LEU   124      53.855  34.310  32.434  1.00  0.00           C
ATOM   1839  O   LEU   124      55.119  34.419  32.181  1.00  0.00           O
ATOM   1840  N   LYS   125      53.356  33.152  33.022  1.00  0.00           N
ATOM   1841  H   LYS   125      52.377  33.171  33.271  1.00  0.00           H
ATOM   1842  CA  LYS   125      54.022  31.826  33.059  1.00  0.00           C
ATOM   1843  HA  LYS   125      55.017  31.870  32.617  1.00  0.00           H
ATOM   1844  CB  LYS   125      54.263  31.327  34.497  1.00  0.00           C
ATOM   1845  HB2 LYS   125      53.379  31.471  35.119  1.00  0.00           H
ATOM   1846  HB3 LYS   125      54.445  30.253  34.467  1.00  0.00           H
ATOM   1847  CG  LYS   125      55.430  32.169  35.036  1.00  0.00           C
ATOM   1848  HG2 LYS   125      56.317  32.094  34.407  1.00  0.00           H
ATOM   1849  HG3 LYS   125      55.100  33.208  35.041  1.00  0.00           H
ATOM   1850  CD  LYS   125      55.861  31.797  36.466  1.00  0.00           C
ATOM   1851  HD2 LYS   125      56.388  32.653  36.891  1.00  0.00           H
ATOM   1852  HD3 LYS   125      55.027  31.686  37.159  1.00  0.00           H
ATOM   1853  CE  LYS   125      56.731  30.576  36.547  1.00  0.00           C
ATOM   1854  HE2 LYS   125      56.211  29.711  36.134  1.00  0.00           H
ATOM   1855  HE3 LYS   125      57.548  30.631  35.828  1.00  0.00           H
ATOM   1856  NZ  LYS   125      57.306  30.323  37.952  1.00  0.00           N
ATOM   1857  HZ1 LYS   125      58.004  30.987  38.256  1.00  0.00           H
ATOM   1858  HZ2 LYS   125      56.607  30.419  38.674  1.00  0.00           H
ATOM   1859  HZ3 LYS   125      57.910  29.521  38.062  1.00  0.00           H
ATOM   1860  C   LYS   125      53.164  30.865  32.244  1.00  0.00           C
ATOM   1861  O   LYS   125      51.956  30.853  32.500  1.00  0.00           O
ATOM   1862  N   TYR   126      53.789  29.997  31.426  1.00  0.00           N
ATOM   1863  H   TYR   126      54.781  30.152  31.316  1.00  0.00           H
ATOM   1864  CA  TYR   126      53.248  28.904  30.633  1.00  0.00           C
ATOM   1865  HA  TYR   126      52.501  28.469  31.296  1.00  0.00           H
ATOM   1866  CB  TYR   126      52.480  29.407  29.382  1.00  0.00           C
ATOM   1867  HB2 TYR   126      51.614  30.002  29.676  1.00  0.00           H
ATOM   1868  HB3 TYR   126      53.140  30.077  28.832  1.00  0.00           H
ATOM   1869  CG  TYR   126      52.024  28.385  28.366  1.00  0.00           C
ATOM   1870  CD1 TYR   126      52.915  27.925  27.399  1.00  0.00           C
ATOM   1871  HD1 TYR   126      53.909  28.338  27.309  1.00  0.00           H
ATOM   1872  CE1 TYR   126      52.460  26.972  26.442  1.00  0.00           C
ATOM   1873  HE1 TYR   126      53.088  26.723  25.600  1.00  0.00           H
ATOM   1874  CZ  TYR   126      51.172  26.457  26.425  1.00  0.00           C
ATOM   1875  OH  TYR   126      50.810  25.498  25.591  1.00  0.00           O
ATOM   1876  HH  TYR   126      49.867  25.428  25.425  1.00  0.00           H
ATOM   1877  CE2 TYR   126      50.326  26.953  27.462  1.00  0.00           C
ATOM   1878  HE2 TYR   126      49.262  26.771  27.501  1.00  0.00           H
ATOM   1879  CD2 TYR   126      50.693  27.904  28.415  1.00  0.00           C
ATOM   1880  HD2 TYR   126      50.020  28.229  29.195  1.00  0.00           H
ATOM   1881  C   TYR   126      54.299  27.836  30.327  1.00  0.00           C
ATOM   1882  O   TYR   126      55.478  28.235  30.436  1.00  0.00           O
ATOM   1883  N   ASN   127      53.972  26.539  30.162  1.00  0.00           N
ATOM   1884  H   ASN   127      52.991  26.329  30.049  1.00  0.00           H
ATOM   1885  CA  ASN   127      54.883  25.364  30.091  1.00  0.00           C
ATOM   1886  HA  ASN   127      54.176  24.543  30.213  1.00  0.00           H
ATOM   1887  CB  ASN   127      55.585  25.414  28.696  1.00  0.00           C
ATOM   1888  HB2 ASN   127      54.834  25.431  27.907  1.00  0.00           H
ATOM   1889  HB3 ASN   127      56.337  26.204  28.700  1.00  0.00           H
ATOM   1890  CG  ASN   127      56.350  24.027  28.462  1.00  0.00           C
ATOM   1891  OD1 ASN   127      55.936  22.961  28.686  1.00  0.00           O
ATOM   1892  ND2 ASN   127      57.459  24.065  27.795  1.00  0.00           N
ATOM   1893 HD21 ASN   127      57.851  23.175  27.525  1.00  0.00           H
ATOM   1894 HD22 ASN   127      57.844  24.985  27.637  1.00  0.00           H
ATOM   1895  C   ASN   127      55.827  25.253  31.270  1.00  0.00           C
ATOM   1896  O   ASN   127      56.793  24.496  31.214  1.00  0.00           O
ATOM   1897  N   GLY   128      55.555  26.010  32.348  1.00  0.00           N
ATOM   1898  H   GLY   128      54.793  26.670  32.416  1.00  0.00           H
ATOM   1899  CA  GLY   128      56.381  26.042  33.531  1.00  0.00           C
ATOM   1900  HA2 GLY   128      55.711  26.268  34.360  1.00  0.00           H
ATOM   1901  HA3 GLY   128      56.780  25.054  33.762  1.00  0.00           H
ATOM   1902  C   GLY   128      57.503  27.035  33.558  1.00  0.00           C
ATOM   1903  O   GLY   128      58.220  27.021  34.551  1.00  0.00           O
ATOM   1904  N   ILE   129      57.683  27.855  32.541  1.00  0.00           N
ATOM   1905  H   ILE   129      57.001  27.864  31.797  1.00  0.00           H
ATOM   1906  CA  ILE   129      58.673  29.019  32.654  1.00  0.00           C
ATOM   1907  HA  ILE   129      58.968  29.169  33.692  1.00  0.00           H
ATOM   1908  CB  ILE   129      59.977  28.713  31.788  1.00  0.00           C
ATOM   1909  HB  ILE   129      60.598  29.573  32.040  1.00  0.00           H
ATOM   1910  CG2 ILE   129      60.726  27.531  32.266  1.00  0.00           C
ATOM   1911 HG21 ILE   129      61.160  27.725  33.246  1.00  0.00           H
ATOM   1912 HG22 ILE   129      60.071  26.662  32.204  1.00  0.00           H
ATOM   1913 HG23 ILE   129      61.510  27.341  31.533  1.00  0.00           H
ATOM   1914  CG1 ILE   129      59.548  28.611  30.295  1.00  0.00           C
ATOM   1915 HG12 ILE   129      58.820  29.380  30.040  1.00  0.00           H
ATOM   1916 HG13 ILE   129      60.437  28.894  29.731  1.00  0.00           H
ATOM   1917  CD1 ILE   129      59.129  27.241  29.705  1.00  0.00           C
ATOM   1918 HD11 ILE   129      59.849  26.424  29.755  1.00  0.00           H
ATOM   1919 HD12 ILE   129      58.197  26.844  30.105  1.00  0.00           H
ATOM   1920 HD13 ILE   129      58.951  27.500  28.662  1.00  0.00           H
ATOM   1921  C   ILE   129      58.042  30.361  32.309  1.00  0.00           C
ATOM   1922  O   ILE   129      56.940  30.553  31.707  1.00  0.00           O
ATOM   1923  N   ILE   130      58.699  31.417  32.751  1.00  0.00           N
ATOM   1924  H   ILE   130      59.617  31.176  33.098  1.00  0.00           H
ATOM   1925  CA  ILE   130      58.293  32.876  32.446  1.00  0.00           C
ATOM   1926  HA  ILE   130      57.268  33.080  32.759  1.00  0.00           H
ATOM   1927  CB  ILE   130      59.305  33.844  33.084  1.00  0.00           C
ATOM   1928  HB  ILE   130      60.357  33.559  33.051  1.00  0.00           H
ATOM   1929  CG2 ILE   130      59.414  35.262  32.515  1.00  0.00           C
ATOM   1930 HG21 ILE   130      60.055  35.912  33.110  1.00  0.00           H
ATOM   1931 HG22 ILE   130      60.003  35.155  31.603  1.00  0.00           H
ATOM   1932 HG23 ILE   130      58.425  35.690  32.356  1.00  0.00           H
ATOM   1933  CG1 ILE   130      59.041  33.899  34.604  1.00  0.00           C
ATOM   1934 HG12 ILE   130      58.195  34.524  34.889  1.00  0.00           H
ATOM   1935 HG13 ILE   130      58.762  32.931  35.018  1.00  0.00           H
ATOM   1936  CD1 ILE   130      60.256  34.224  35.418  1.00  0.00           C
ATOM   1937 HD11 ILE   130      60.799  35.055  34.967  1.00  0.00           H
ATOM   1938 HD12 ILE   130      60.072  34.582  36.430  1.00  0.00           H
ATOM   1939 HD13 ILE   130      60.763  33.258  35.425  1.00  0.00           H
ATOM   1940  C   ILE   130      58.336  32.922  30.918  1.00  0.00           C
ATOM   1941  O   ILE   130      59.399  32.558  30.353  1.00  0.00           O
ATOM   1942  N   THR   131      57.237  33.346  30.225  1.00  0.00           N
ATOM   1943  H   THR   131      56.474  33.676  30.799  1.00  0.00           H
ATOM   1944  CA  THR   131      57.167  33.316  28.769  1.00  0.00           C
ATOM   1945  HA  THR   131      58.142  32.999  28.400  1.00  0.00           H
ATOM   1946  CB  THR   131      56.120  32.204  28.359  1.00  0.00           C
ATOM   1947  HB  THR   131      55.242  32.500  28.934  1.00  0.00           H
ATOM   1948  CG2 THR   131      55.811  32.013  26.840  1.00  0.00           C
ATOM   1949 HG21 THR   131      55.017  31.296  26.631  1.00  0.00           H
ATOM   1950 HG22 THR   131      55.437  32.929  26.380  1.00  0.00           H
ATOM   1951 HG23 THR   131      56.654  31.738  26.206  1.00  0.00           H
ATOM   1952  OG1 THR   131      56.575  31.041  28.993  1.00  0.00           O
ATOM   1953  HG1 THR   131      56.769  31.304  29.895  1.00  0.00           H
ATOM   1954  C   THR   131      57.008  34.673  28.111  1.00  0.00           C
ATOM   1955  O   THR   131      57.618  34.963  27.139  1.00  0.00           O
ATOM   1956  N   ASP   132      56.341  35.547  28.810  1.00  0.00           N
ATOM   1957  H   ASP   132      55.945  35.265  29.695  1.00  0.00           H
ATOM   1958  CA  ASP   132      56.036  36.909  28.422  1.00  0.00           C
ATOM   1959  HA  ASP   132      56.999  37.337  28.141  1.00  0.00           H
ATOM   1960  CB  ASP   132      54.959  36.963  27.295  1.00  0.00           C
ATOM   1961  HB2 ASP   132      55.199  36.255  26.502  1.00  0.00           H
ATOM   1962  HB3 ASP   132      54.025  36.699  27.791  1.00  0.00           H
ATOM   1963  CG  ASP   132      54.702  38.290  26.559  1.00  0.00           C
ATOM   1964  OD1 ASP   132      55.619  39.172  26.585  1.00  0.00           O
ATOM   1965  OD2 ASP   132      53.650  38.385  25.893  1.00  0.00           O
ATOM   1966  C   ASP   132      55.654  37.779  29.611  1.00  0.00           C
ATOM   1967  O   ASP   132      55.480  37.245  30.679  1.00  0.00           O
ATOM   1968  N   THR   133      55.550  39.083  29.479  1.00  0.00           N
ATOM   1969  H   THR   133      55.788  39.538  28.610  1.00  0.00           H
ATOM   1970  CA  THR   133      55.263  40.030  30.585  1.00  0.00           C
ATOM   1971  HA  THR   133      54.478  39.625  31.223  1.00  0.00           H
ATOM   1972  CB  THR   133      56.556  40.299  31.441  1.00  0.00           C
ATOM   1973  HB  THR   133      57.312  40.685  30.758  1.00  0.00           H
ATOM   1974  CG2 THR   133      56.643  41.271  32.571  1.00  0.00           C
ATOM   1975 HG21 THR   133      56.038  40.978  33.429  1.00  0.00           H
ATOM   1976 HG22 THR   133      57.676  41.444  32.873  1.00  0.00           H
ATOM   1977 HG23 THR   133      56.365  42.290  32.302  1.00  0.00           H
ATOM   1978  OG1 THR   133      57.102  39.185  31.995  1.00  0.00           O
ATOM   1979  HG1 THR   133      56.889  38.461  31.401  1.00  0.00           H
ATOM   1980  C   THR   133      54.768  41.389  30.035  1.00  0.00           C
ATOM   1981  O   THR   133      55.171  41.819  28.970  1.00  0.00           O
ATOM   1982  N   ILE   134      53.947  42.017  30.854  1.00  0.00           N
ATOM   1983  H   ILE   134      53.642  41.330  31.528  1.00  0.00           H
ATOM   1984  CA  ILE   134      53.176  43.249  30.521  1.00  0.00           C
ATOM   1985  HA  ILE   134      53.545  43.815  29.664  1.00  0.00           H
ATOM   1986  CB  ILE   134      51.718  42.907  30.175  1.00  0.00           C
ATOM   1987  HB  ILE   134      51.368  42.183  30.912  1.00  0.00           H
ATOM   1988  CG2 ILE   134      50.771  44.077  30.378  1.00  0.00           C
ATOM   1989 HG21 ILE   134      49.745  43.715  30.296  1.00  0.00           H
ATOM   1990 HG22 ILE   134      50.778  44.553  31.359  1.00  0.00           H
ATOM   1991 HG23 ILE   134      50.927  44.893  29.673  1.00  0.00           H
ATOM   1992  CG1 ILE   134      51.414  42.237  28.819  1.00  0.00           C
ATOM   1993 HG12 ILE   134      52.029  41.346  28.698  1.00  0.00           H
ATOM   1994 HG13 ILE   134      50.361  41.966  28.909  1.00  0.00           H
ATOM   1995  CD1 ILE   134      51.555  43.162  27.624  1.00  0.00           C
ATOM   1996 HD11 ILE   134      52.488  43.721  27.685  1.00  0.00           H
ATOM   1997 HD12 ILE   134      51.559  42.733  26.622  1.00  0.00           H
ATOM   1998 HD13 ILE   134      50.750  43.896  27.652  1.00  0.00           H
ATOM   1999  C   ILE   134      53.342  44.239  31.693  1.00  0.00           C
ATOM   2000  O   ILE   134      53.144  43.908  32.859  1.00  0.00           O
ATOM   2001  N   LYS   135      53.473  45.492  31.361  1.00  0.00           N
ATOM   2002  H   LYS   135      53.421  45.738  30.383  1.00  0.00           H
ATOM   2003  CA  LYS   135      53.664  46.639  32.318  1.00  0.00           C
ATOM   2004  HA  LYS   135      53.976  46.258  33.289  1.00  0.00           H
ATOM   2005  CB  LYS   135      54.830  47.529  31.800  1.00  0.00           C
ATOM   2006  HB2 LYS   135      54.508  48.005  30.874  1.00  0.00           H
ATOM   2007  HB3 LYS   135      55.020  48.218  32.623  1.00  0.00           H
ATOM   2008  CG  LYS   135      56.170  46.841  31.571  1.00  0.00           C
ATOM   2009  HG2 LYS   135      56.658  46.550  32.502  1.00  0.00           H
ATOM   2010  HG3 LYS   135      56.035  45.866  31.101  1.00  0.00           H
ATOM   2011  CD  LYS   135      57.129  47.806  30.844  1.00  0.00           C
ATOM   2012  HD2 LYS   135      56.995  48.828  31.200  1.00  0.00           H
ATOM   2013  HD3 LYS   135      58.188  47.566  30.943  1.00  0.00           H
ATOM   2014  CE  LYS   135      56.874  47.689  29.301  1.00  0.00           C
ATOM   2015  HE2 LYS   135      56.853  46.620  29.090  1.00  0.00           H
ATOM   2016  HE3 LYS   135      55.905  48.175  29.191  1.00  0.00           H
ATOM   2017  NZ  LYS   135      57.815  48.490  28.525  1.00  0.00           N
ATOM   2018  HZ1 LYS   135      57.792  48.120  27.585  1.00  0.00           H
ATOM   2019  HZ2 LYS   135      57.579  49.471  28.498  1.00  0.00           H
ATOM   2020  HZ3 LYS   135      58.772  48.397  28.834  1.00  0.00           H
ATOM   2021  C   LYS   135      52.395  47.333  32.739  1.00  0.00           C
ATOM   2022  O   LYS   135      51.464  47.425  31.958  1.00  0.00           O
ATOM   2023  N   SER   136      52.414  47.904  33.931  1.00  0.00           N
ATOM   2024  H   SER   136      53.266  47.772  34.458  1.00  0.00           H
ATOM   2025  CA  SER   136      51.502  48.977  34.424  1.00  0.00           C
ATOM   2026  HA  SER   136      50.454  48.715  34.564  1.00  0.00           H
ATOM   2027  CB  SER   136      51.929  49.358  35.886  1.00  0.00           C
ATOM   2028  HB2 SER   136      51.836  48.410  36.416  1.00  0.00           H
ATOM   2029  HB3 SER   136      52.986  49.621  35.930  1.00  0.00           H
ATOM   2030  OG  SER   136      51.184  50.337  36.541  1.00  0.00           O
ATOM   2031  HG  SER   136      50.255  50.364  36.303  1.00  0.00           H
ATOM   2032  C   SER   136      51.560  50.198  33.495  1.00  0.00           C
ATOM   2033  O   SER   136      52.532  50.426  32.751  1.00  0.00           O
ATOM   2034  N   TRP   137      50.427  50.904  33.453  1.00  0.00           N
ATOM   2035  H   TRP   137      49.846  50.688  34.250  1.00  0.00           H
ATOM   2036  CA  TRP   137      50.066  51.872  32.404  1.00  0.00           C
ATOM   2037  HA  TRP   137      51.037  52.154  31.996  1.00  0.00           H
ATOM   2038  CB  TRP   137      49.298  51.203  31.248  1.00  0.00           C
ATOM   2039  HB2 TRP   137      49.388  51.864  30.387  1.00  0.00           H
ATOM   2040  HB3 TRP   137      49.752  50.251  30.977  1.00  0.00           H
ATOM   2041  CG  TRP   137      47.820  50.927  31.581  1.00  0.00           C
ATOM   2042  CD1 TRP   137      46.851  51.798  31.385  1.00  0.00           C
ATOM   2043  HD1 TRP   137      46.910  52.834  31.086  1.00  0.00           H
ATOM   2044  NE1 TRP   137      45.642  51.169  31.742  1.00  0.00           N
ATOM   2045  HE1 TRP   137      44.690  51.462  31.585  1.00  0.00           H
ATOM   2046  CE2 TRP   137      45.828  49.925  32.253  1.00  0.00           C
ATOM   2047  CZ2 TRP   137      44.937  48.953  32.638  1.00  0.00           C
ATOM   2048  HZ2 TRP   137      43.896  49.222  32.738  1.00  0.00           H
ATOM   2049  CH2 TRP   137      45.421  47.630  32.896  1.00  0.00           C
ATOM   2050  HH2 TRP   137      44.735  46.863  33.227  1.00  0.00           H
ATOM   2051  CZ3 TRP   137      46.804  47.411  32.861  1.00  0.00           C
ATOM   2052  HZ3 TRP   137      47.316  46.462  32.925  1.00  0.00           H
ATOM   2053  CE3 TRP   137      47.668  48.492  32.512  1.00  0.00           C
ATOM   2054  HE3 TRP   137      48.696  48.189  32.380  1.00  0.00           H
ATOM   2055  CD2 TRP   137      47.202  49.749  32.220  1.00  0.00           C
ATOM   2056  C   TRP   137      49.325  53.104  32.848  1.00  0.00           C
ATOM   2057  O   TRP   137      49.465  54.064  32.157  1.00  0.00           O
ATOM   2058  N   ARG   138      48.601  53.131  33.930  1.00  0.00           N
ATOM   2059  H   ARG   138      48.443  52.249  34.395  1.00  0.00           H
ATOM   2060  CA  ARG   138      48.164  54.350  34.600  1.00  0.00           C
ATOM   2061  HA  ARG   138      48.305  55.208  33.943  1.00  0.00           H
ATOM   2062  CB  ARG   138      46.683  54.178  34.854  1.00  0.00           C
ATOM   2063  HB2 ARG   138      46.151  54.235  33.903  1.00  0.00           H
ATOM   2064  HB3 ARG   138      46.519  53.161  35.210  1.00  0.00           H
ATOM   2065  CG  ARG   138      46.047  55.255  35.751  1.00  0.00           C
ATOM   2066  HG2 ARG   138      46.039  54.942  36.795  1.00  0.00           H
ATOM   2067  HG3 ARG   138      46.562  56.188  35.524  1.00  0.00           H
ATOM   2068  CD  ARG   138      44.652  55.540  35.332  1.00  0.00           C
ATOM   2069  HD2 ARG   138      44.496  55.821  34.291  1.00  0.00           H
ATOM   2070  HD3 ARG   138      44.029  54.664  35.511  1.00  0.00           H
ATOM   2071  NE  ARG   138      43.991  56.601  36.122  1.00  0.00           N
ATOM   2072  HE  ARG   138      44.451  57.024  36.914  1.00  0.00           H
ATOM   2073  CZ  ARG   138      42.759  57.015  35.933  1.00  0.00           C
ATOM   2074  NH1 ARG   138      41.992  56.831  34.887  1.00  0.00           N
ATOM   2075 HH11 ARG   138      42.463  56.694  34.004  1.00  0.00           H
ATOM   2076 HH12 ARG   138      41.202  57.458  34.824  1.00  0.00           H
ATOM   2077  NH2 ARG   138      42.331  57.798  36.903  1.00  0.00           N
ATOM   2078 HH21 ARG   138      42.840  58.171  37.693  1.00  0.00           H
ATOM   2079 HH22 ARG   138      41.335  57.959  36.866  1.00  0.00           H
ATOM   2080  C   ARG   138      48.967  54.618  35.960  1.00  0.00           C
ATOM   2081  O   ARG   138      48.994  55.732  36.522  1.00  0.00           O
ATOM   2082  N   ASN   139      49.831  53.626  36.290  1.00  0.00           N
ATOM   2083  H   ASN   139      49.693  52.683  35.956  1.00  0.00           H
ATOM   2084  CA  ASN   139      50.928  53.855  37.286  1.00  0.00           C
ATOM   2085  HA  ASN   139      51.481  52.918  37.345  1.00  0.00           H
ATOM   2086  CB  ASN   139      52.016  54.770  36.865  1.00  0.00           C
ATOM   2087  HB2 ASN   139      51.507  55.653  36.480  1.00  0.00           H
ATOM   2088  HB3 ASN   139      52.739  55.031  37.638  1.00  0.00           H
ATOM   2089  CG  ASN   139      52.724  54.264  35.658  1.00  0.00           C
ATOM   2090  OD1 ASN   139      52.476  54.600  34.508  1.00  0.00           O
ATOM   2091  ND2 ASN   139      53.781  53.449  35.893  1.00  0.00           N
ATOM   2092 HD21 ASN   139      54.116  52.925  35.097  1.00  0.00           H
ATOM   2093 HD22 ASN   139      54.010  53.218  36.850  1.00  0.00           H
ATOM   2094  C   ASN   139      50.299  54.152  38.684  1.00  0.00           C
ATOM   2095  O   ASN   139      50.843  54.955  39.436  1.00  0.00           O
ATOM   2096  N   ASN   140      49.194  53.447  39.065  1.00  0.00           N
ATOM   2097  H   ASN   140      48.797  52.810  38.389  1.00  0.00           H
ATOM   2098  CA  ASN   140      48.585  53.442  40.379  1.00  0.00           C
ATOM   2099  HA  ASN   140      49.371  53.495  41.133  1.00  0.00           H
ATOM   2100  CB  ASN   140      47.657  54.748  40.444  1.00  0.00           C
ATOM   2101  HB2 ASN   140      48.144  55.622  40.013  1.00  0.00           H
ATOM   2102  HB3 ASN   140      46.794  54.510  39.822  1.00  0.00           H
ATOM   2103  CG  ASN   140      47.186  54.946  41.881  1.00  0.00           C
ATOM   2104  OD1 ASN   140      47.153  54.093  42.741  1.00  0.00           O
ATOM   2105  ND2 ASN   140      46.436  56.021  42.045  1.00  0.00           N
ATOM   2106 HD21 ASN   140      45.882  55.984  42.888  1.00  0.00           H
ATOM   2107 HD22 ASN   140      46.612  56.860  41.512  1.00  0.00           H
ATOM   2108  C   ASN   140      47.747  52.198  40.665  1.00  0.00           C
ATOM   2109  O   ASN   140      46.613  52.146  40.466  1.00  0.00           O
ATOM   2110  N   ILE   141      48.450  51.195  41.179  1.00  0.00           N
ATOM   2111  H   ILE   141      49.455  51.298  41.172  1.00  0.00           H
ATOM   2112  CA  ILE   141      48.037  49.885  41.449  1.00  0.00           C
ATOM   2113  HA  ILE   141      48.816  49.163  41.695  1.00  0.00           H
ATOM   2114  CB  ILE   141      47.057  49.811  42.567  1.00  0.00           C
ATOM   2115  HB  ILE   141      46.144  50.264  42.181  1.00  0.00           H
ATOM   2116  CG2 ILE   141      46.754  48.308  42.925  1.00  0.00           C
ATOM   2117 HG21 ILE   141      47.582  47.840  43.457  1.00  0.00           H
ATOM   2118 HG22 ILE   141      45.918  48.328  43.623  1.00  0.00           H
ATOM   2119 HG23 ILE   141      46.536  47.659  42.077  1.00  0.00           H
ATOM   2120  CG1 ILE   141      47.586  50.583  43.801  1.00  0.00           C
ATOM   2121 HG12 ILE   141      48.594  50.268  44.071  1.00  0.00           H
ATOM   2122 HG13 ILE   141      47.810  51.618  43.541  1.00  0.00           H
ATOM   2123  CD1 ILE   141      46.637  50.508  45.018  1.00  0.00           C
ATOM   2124 HD11 ILE   141      46.721  49.473  45.351  1.00  0.00           H
ATOM   2125 HD12 ILE   141      46.799  51.172  45.868  1.00  0.00           H
ATOM   2126 HD13 ILE   141      45.571  50.637  44.829  1.00  0.00           H
ATOM   2127  C   ILE   141      47.528  49.286  40.160  1.00  0.00           C
ATOM   2128  O   ILE   141      46.346  49.206  39.848  1.00  0.00           O
ATOM   2129  N   LEU   142      48.437  48.681  39.391  1.00  0.00           N
ATOM   2130  H   LEU   142      49.379  49.014  39.529  1.00  0.00           H
ATOM   2131  CA  LEU   142      48.067  47.609  38.420  1.00  0.00           C
ATOM   2132  HA  LEU   142      47.304  48.098  37.816  1.00  0.00           H
ATOM   2133  CB  LEU   142      49.231  47.226  37.533  1.00  0.00           C
ATOM   2134  HB2 LEU   142      49.321  48.084  36.866  1.00  0.00           H
ATOM   2135  HB3 LEU   142      50.112  47.030  38.144  1.00  0.00           H
ATOM   2136  CG  LEU   142      49.016  45.800  36.791  1.00  0.00           C
ATOM   2137  HG  LEU   142      48.723  44.961  37.423  1.00  0.00           H
ATOM   2138  CD1 LEU   142      47.902  45.969  35.743  1.00  0.00           C
ATOM   2139 HD11 LEU   142      48.162  46.862  35.174  1.00  0.00           H
ATOM   2140 HD12 LEU   142      47.718  45.060  35.171  1.00  0.00           H
ATOM   2141 HD13 LEU   142      46.972  46.358  36.157  1.00  0.00           H
ATOM   2142  CD2 LEU   142      50.281  45.461  35.897  1.00  0.00           C
ATOM   2143 HD21 LEU   142      51.176  45.443  36.518  1.00  0.00           H
ATOM   2144 HD22 LEU   142      50.111  44.427  35.595  1.00  0.00           H
ATOM   2145 HD23 LEU   142      50.442  46.208  35.121  1.00  0.00           H
ATOM   2146  C   LEU   142      47.609  46.428  39.252  1.00  0.00           C
ATOM   2147  O   LEU   142      48.289  45.891  40.074  1.00  0.00           O
ATOM   2148  N   ARG   143      46.416  45.853  38.975  1.00  0.00           N
ATOM   2149  H   ARG   143      45.840  46.341  38.305  1.00  0.00           H
ATOM   2150  CA  ARG   143      45.887  44.610  39.502  1.00  0.00           C
ATOM   2151  HA  ARG   143      46.794  44.011  39.582  1.00  0.00           H
ATOM   2152  CB  ARG   143      45.354  44.757  40.905  1.00  0.00           C
ATOM   2153  HB2 ARG   143      45.194  43.731  41.235  1.00  0.00           H
ATOM   2154  HB3 ARG   143      46.180  45.121  41.515  1.00  0.00           H
ATOM   2155  CG  ARG   143      44.107  45.561  41.267  1.00  0.00           C
ATOM   2156  HG2 ARG   143      43.229  44.916  41.238  1.00  0.00           H
ATOM   2157  HG3 ARG   143      44.132  45.930  42.293  1.00  0.00           H
ATOM   2158  CD  ARG   143      43.702  46.689  40.363  1.00  0.00           C
ATOM   2159  HD2 ARG   143      44.536  47.320  40.059  1.00  0.00           H
ATOM   2160  HD3 ARG   143      43.174  46.329  39.478  1.00  0.00           H
ATOM   2161  NE  ARG   143      42.623  47.553  41.004  1.00  0.00           N
ATOM   2162  HE  ARG   143      41.777  47.087  41.298  1.00  0.00           H
ATOM   2163  CZ  ARG   143      42.546  48.847  41.051  1.00  0.00           C
ATOM   2164  NH1 ARG   143      41.484  49.382  41.350  1.00  0.00           N
ATOM   2165 HH11 ARG   143      40.700  48.811  41.629  1.00  0.00           H
ATOM   2166 HH12 ARG   143      41.321  50.366  41.189  1.00  0.00           H
ATOM   2167  NH2 ARG   143      43.541  49.584  40.631  1.00  0.00           N
ATOM   2168 HH21 ARG   143      44.417  49.142  40.386  1.00  0.00           H
ATOM   2169 HH22 ARG   143      43.429  50.584  40.711  1.00  0.00           H
ATOM   2170  C   ARG   143      44.960  43.821  38.486  1.00  0.00           C
ATOM   2171  O   ARG   143      44.692  44.333  37.375  1.00  0.00           O
ATOM   2172  N   THR   144      44.628  42.579  38.890  1.00  0.00           N
ATOM   2173  H   THR   144      44.949  42.296  39.805  1.00  0.00           H
ATOM   2174  CA  THR   144      43.936  41.534  38.098  1.00  0.00           C
ATOM   2175  HA  THR   144      43.463  42.037  37.256  1.00  0.00           H
ATOM   2176  CB  THR   144      44.890  40.573  37.293  1.00  0.00           C
ATOM   2177  HB  THR   144      45.630  41.201  36.797  1.00  0.00           H
ATOM   2178  CG2 THR   144      45.624  39.458  38.188  1.00  0.00           C
ATOM   2179 HG21 THR   144      46.454  39.966  38.680  1.00  0.00           H
ATOM   2180 HG22 THR   144      44.960  38.870  38.822  1.00  0.00           H
ATOM   2181 HG23 THR   144      46.150  38.730  37.569  1.00  0.00           H
ATOM   2182  OG1 THR   144      44.200  39.873  36.290  1.00  0.00           O
ATOM   2183  HG1 THR   144      44.139  40.363  35.468  1.00  0.00           H
ATOM   2184  C   THR   144      42.785  40.812  38.749  1.00  0.00           C
ATOM   2185  O   THR   144      42.226  41.251  39.770  1.00  0.00           O
ATOM   2186  N   GLN   145      42.435  39.625  38.224  1.00  0.00           N
ATOM   2187  H   GLN   145      43.052  39.230  37.530  1.00  0.00           H
ATOM   2188  CA  GLN   145      41.177  38.922  38.396  1.00  0.00           C
ATOM   2189  HA  GLN   145      40.448  39.686  38.123  1.00  0.00           H
ATOM   2190  CB  GLN   145      41.110  37.852  37.228  1.00  0.00           C
ATOM   2191  HB2 GLN   145      42.061  37.321  37.192  1.00  0.00           H
ATOM   2192  HB3 GLN   145      40.438  37.071  37.583  1.00  0.00           H
ATOM   2193  CG  GLN   145      40.688  38.184  35.729  1.00  0.00           C
ATOM   2194  HG2 GLN   145      39.911  38.939  35.844  1.00  0.00           H
ATOM   2195  HG3 GLN   145      41.505  38.574  35.123  1.00  0.00           H
ATOM   2196  CD  GLN   145      40.114  36.979  34.967  1.00  0.00           C
ATOM   2197  OE1 GLN   145      40.575  36.574  33.873  1.00  0.00           O
ATOM   2198  NE2 GLN   145      39.081  36.366  35.536  1.00  0.00           N
ATOM   2199 HE21 GLN   145      38.909  36.674  36.483  1.00  0.00           H
ATOM   2200 HE22 GLN   145      38.739  35.512  35.119  1.00  0.00           H
ATOM   2201  C   GLN   145      40.814  38.129  39.699  1.00  0.00           C
ATOM   2202  O   GLN   145      39.616  37.967  40.001  1.00  0.00           O
ATOM   2203  N   GLU   146      41.822  37.433  40.274  1.00  0.00           N
ATOM   2204  H   GLU   146      42.786  37.571  40.009  1.00  0.00           H
ATOM   2205  CA  GLU   146      41.704  36.458  41.319  1.00  0.00           C
ATOM   2206  HA  GLU   146      42.640  35.938  41.523  1.00  0.00           H
ATOM   2207  CB  GLU   146      41.279  37.241  42.634  1.00  0.00           C
ATOM   2208  HB2 GLU   146      40.214  37.441  42.520  1.00  0.00           H
ATOM   2209  HB3 GLU   146      41.391  36.514  43.440  1.00  0.00           H
ATOM   2210  CG  GLU   146      42.122  38.488  42.922  1.00  0.00           C
ATOM   2211  HG2 GLU   146      41.802  39.154  42.121  1.00  0.00           H
ATOM   2212  HG3 GLU   146      41.693  39.038  43.761  1.00  0.00           H
ATOM   2213  CD  GLU   146      43.667  38.400  42.827  1.00  0.00           C
ATOM   2214  OE1 GLU   146      44.175  37.369  43.329  1.00  0.00           O
ATOM   2215  OE2 GLU   146      44.310  39.330  42.308  1.00  0.00           O
ATOM   2216  C   GLU   146      40.612  35.447  40.876  1.00  0.00           C
ATOM   2217  O   GLU   146      39.659  35.158  41.559  1.00  0.00           O
ATOM   2218  N   SER   147      40.669  34.935  39.638  1.00  0.00           N
ATOM   2219  H   SER   147      41.532  35.078  39.135  1.00  0.00           H
ATOM   2220  CA  SER   147      39.658  33.930  39.170  1.00  0.00           C
ATOM   2221  HA  SER   147      39.556  33.093  39.860  1.00  0.00           H
ATOM   2222  CB  SER   147      38.333  34.645  38.815  1.00  0.00           C
ATOM   2223  HB2 SER   147      38.493  35.705  38.621  1.00  0.00           H
ATOM   2224  HB3 SER   147      37.715  34.181  38.047  1.00  0.00           H
ATOM   2225  OG  SER   147      37.644  34.619  40.034  1.00  0.00           O
ATOM   2226  HG  SER   147      38.347  34.702  40.683  1.00  0.00           H
ATOM   2227  C   SER   147      40.211  33.133  38.001  1.00  0.00           C
ATOM   2228  O   SER   147      41.198  33.551  37.380  1.00  0.00           O
ATOM   2229  N   GLH   148      39.484  32.067  37.573  1.00  0.00           N
ATOM   2230  H   GLH   148      38.664  31.742  38.065  1.00  0.00           H
ATOM   2231  CA  GLH   148      39.836  31.425  36.327  1.00  0.00           C
ATOM   2232  HA  GLH   148      40.866  31.073  36.386  1.00  0.00           H
ATOM   2233  CB  GLH   148      38.859  30.202  36.123  1.00  0.00           C
ATOM   2234  HB2 GLH   148      39.118  29.485  36.902  1.00  0.00           H
ATOM   2235  HB3 GLH   148      37.803  30.417  36.293  1.00  0.00           H
ATOM   2236  CG  GLH   148      39.048  29.569  34.773  1.00  0.00           C
ATOM   2237  HG2 GLH   148      38.678  30.211  33.974  1.00  0.00           H
ATOM   2238  HG3 GLH   148      40.101  29.573  34.490  1.00  0.00           H
ATOM   2239  CD  GLH   148      38.512  28.200  34.602  1.00  0.00           C
ATOM   2240  OE1 GLH   148      37.787  27.671  35.401  1.00  0.00           O
ATOM   2241  OE2 GLH   148      38.920  27.558  33.493  1.00  0.00           O
ATOM   2242  HE2 GLH   148      38.526  26.707  33.288  1.00  0.00           H
ATOM   2243  C   GLH   148      39.684  32.428  35.206  1.00  0.00           C
ATOM   2244  O   GLH   148      38.701  33.078  35.078  1.00  0.00           O
ATOM   2245  N   CYX   149      40.740  32.605  34.334  1.00  0.00           N
ATOM   2246  H   CYX   149      41.578  32.072  34.512  1.00  0.00           H
ATOM   2247  CA  CYX   149      40.605  33.317  33.047  1.00  0.00           C
ATOM   2248  HA  CYX   149      40.001  34.211  33.196  1.00  0.00           H
ATOM   2249  CB  CYX   149      42.007  33.662  32.529  1.00  0.00           C
ATOM   2250  HB2 CYX   149      41.861  33.822  31.461  1.00  0.00           H
ATOM   2251  HB3 CYX   149      42.262  34.639  32.938  1.00  0.00           H
ATOM   2252  SG  CYX   149      43.479  32.557  32.919  1.00  0.00           S
ATOM   2253  C   CYX   149      39.831  32.458  32.068  1.00  0.00           C
ATOM   2254  O   CYX   149      39.755  31.233  32.158  1.00  0.00           O
ATOM   2255  N   ALA   150      39.113  33.086  31.171  1.00  0.00           N
ATOM   2256  H   ALA   150      39.168  34.086  31.040  1.00  0.00           H
ATOM   2257  CA  ALA   150      38.283  32.404  30.184  1.00  0.00           C
ATOM   2258  HA  ALA   150      37.843  31.572  30.736  1.00  0.00           H
ATOM   2259  CB  ALA   150      37.164  33.365  29.747  1.00  0.00           C
ATOM   2260  HB1 ALA   150      37.689  34.120  29.162  1.00  0.00           H
ATOM   2261  HB2 ALA   150      36.449  32.928  29.049  1.00  0.00           H
ATOM   2262  HB3 ALA   150      36.599  33.728  30.605  1.00  0.00           H
ATOM   2263  C   ALA   150      39.032  31.793  28.941  1.00  0.00           C
ATOM   2264  O   ALA   150      40.006  32.423  28.548  1.00  0.00           O
ATOM   2265  N   CYX   151      38.502  30.731  28.302  1.00  0.00           N
ATOM   2266  H   CYX   151      37.527  30.487  28.398  1.00  0.00           H
ATOM   2267  CA  CYX   151      39.231  30.162  27.226  1.00  0.00           C
ATOM   2268  HA  CYX   151      39.729  31.000  26.740  1.00  0.00           H
ATOM   2269  CB  CYX   151      40.186  29.134  27.834  1.00  0.00           C
ATOM   2270  HB2 CYX   151      39.587  28.512  28.499  1.00  0.00           H
ATOM   2271  HB3 CYX   151      40.657  28.418  27.161  1.00  0.00           H
ATOM   2272  SG  CYX   151      41.567  29.736  28.945  1.00  0.00           S
ATOM   2273  C   CYX   151      38.334  29.484  26.187  1.00  0.00           C
ATOM   2274  O   CYX   151      37.342  28.875  26.567  1.00  0.00           O
ATOM   2275  N   VAL   152      38.711  29.583  24.934  1.00  0.00           N
ATOM   2276  H   VAL   152      39.583  30.039  24.708  1.00  0.00           H
ATOM   2277  CA  VAL   152      37.981  29.125  23.759  1.00  0.00           C
ATOM   2278  HA  VAL   152      37.495  28.177  23.991  1.00  0.00           H
ATOM   2279  CB  VAL   152      36.954  30.204  23.342  1.00  0.00           C
ATOM   2280  HB  VAL   152      37.604  31.025  23.038  1.00  0.00           H
ATOM   2281  CG1 VAL   152      36.221  29.685  22.084  1.00  0.00           C
ATOM   2282 HG11 VAL   152      35.522  28.862  22.234  1.00  0.00           H
ATOM   2283 HG12 VAL   152      35.717  30.539  21.633  1.00  0.00           H
ATOM   2284 HG13 VAL   152      36.935  29.350  21.332  1.00  0.00           H
ATOM   2285  CG2 VAL   152      35.799  30.789  24.091  1.00  0.00           C
ATOM   2286 HG21 VAL   152      35.124  30.001  24.423  1.00  0.00           H
ATOM   2287 HG22 VAL   152      36.098  31.167  25.068  1.00  0.00           H
ATOM   2288 HG23 VAL   152      35.181  31.468  23.504  1.00  0.00           H
ATOM   2289  C   VAL   152      38.922  28.921  22.579  1.00  0.00           C
ATOM   2290  O   VAL   152      39.684  29.792  22.232  1.00  0.00           O
ATOM   2291  N   ASN   153      38.801  27.794  21.840  1.00  0.00           N
ATOM   2292  H   ASN   153      38.033  27.152  21.968  1.00  0.00           H
ATOM   2293  CA  ASN   153      39.649  27.295  20.792  1.00  0.00           C
ATOM   2294  HA  ASN   153      39.317  26.283  20.563  1.00  0.00           H
ATOM   2295  CB  ASN   153      39.358  28.068  19.558  1.00  0.00           C
ATOM   2296  HB2 ASN   153      39.554  29.104  19.835  1.00  0.00           H
ATOM   2297  HB3 ASN   153      40.042  27.728  18.780  1.00  0.00           H
ATOM   2298  CG  ASN   153      37.913  27.936  19.063  1.00  0.00           C
ATOM   2299  OD1 ASN   153      37.381  26.845  18.992  1.00  0.00           O
ATOM   2300  ND2 ASN   153      37.058  28.919  18.896  1.00  0.00           N
ATOM   2301 HD21 ASN   153      36.142  28.577  18.646  1.00  0.00           H
ATOM   2302 HD22 ASN   153      37.328  29.886  18.786  1.00  0.00           H
ATOM   2303  C   ASN   153      41.116  27.244  21.193  1.00  0.00           C
ATOM   2304  O   ASN   153      42.002  27.578  20.384  1.00  0.00           O
ATOM   2305  N   GLY   154      41.396  26.843  22.391  1.00  0.00           N
ATOM   2306  H   GLY   154      40.601  26.490  22.904  1.00  0.00           H
ATOM   2307  CA  GLY   154      42.744  26.903  22.954  1.00  0.00           C
ATOM   2308  HA2 GLY   154      42.703  26.519  23.973  1.00  0.00           H
ATOM   2309  HA3 GLY   154      43.514  26.337  22.430  1.00  0.00           H
ATOM   2310  C   GLY   154      43.301  28.348  23.152  1.00  0.00           C
ATOM   2311  O   GLY   154      44.168  28.466  24.022  1.00  0.00           O
ATOM   2312  N   SER   155      42.725  29.430  22.607  1.00  0.00           N
ATOM   2313  H   SER   155      41.854  29.262  22.125  1.00  0.00           H
ATOM   2314  CA  SER   155      42.910  30.852  23.006  1.00  0.00           C
ATOM   2315  HA  SER   155      43.958  31.133  23.112  1.00  0.00           H
ATOM   2316  CB  SER   155      42.206  31.743  21.992  1.00  0.00           C
ATOM   2317  HB2 SER   155      41.125  31.741  22.131  1.00  0.00           H
ATOM   2318  HB3 SER   155      42.476  32.790  22.126  1.00  0.00           H
ATOM   2319  OG  SER   155      42.391  31.438  20.647  1.00  0.00           O
ATOM   2320  HG  SER   155      43.179  31.882  20.323  1.00  0.00           H
ATOM   2321  C   SER   155      42.285  31.033  24.405  1.00  0.00           C
ATOM   2322  O   SER   155      41.234  30.589  24.819  1.00  0.00           O
ATOM   2323  N   CYX   156      43.001  31.816  25.200  1.00  0.00           N
ATOM   2324  H   CYX   156      43.807  32.309  24.844  1.00  0.00           H
ATOM   2325  CA  CYX   156      42.574  32.301  26.541  1.00  0.00           C
ATOM   2326  HA  CYX   156      41.581  31.895  26.733  1.00  0.00           H
ATOM   2327  CB  CYX   156      43.490  31.612  27.552  1.00  0.00           C
ATOM   2328  HB2 CYX   156      44.517  31.658  27.186  1.00  0.00           H
ATOM   2329  HB3 CYX   156      43.404  32.117  28.513  1.00  0.00           H
ATOM   2330  SG  CYX   156      43.270  29.799  27.815  1.00  0.00           S
ATOM   2331  C   CYX   156      42.556  33.867  26.575  1.00  0.00           C
ATOM   2332  O   CYX   156      43.161  34.634  25.798  1.00  0.00           O
ATOM   2333  N   PHE   157      41.698  34.433  27.499  1.00  0.00           N
ATOM   2334  H   PHE   157      41.256  33.817  28.167  1.00  0.00           H
ATOM   2335  CA  PHE   157      41.387  35.876  27.632  1.00  0.00           C
ATOM   2336  HA  PHE   157      42.144  36.527  27.195  1.00  0.00           H
ATOM   2337  CB  PHE   157      40.031  36.125  26.947  1.00  0.00           C
ATOM   2338  HB2 PHE   157      39.229  35.691  27.543  1.00  0.00           H
ATOM   2339  HB3 PHE   157      39.928  37.202  26.812  1.00  0.00           H
ATOM   2340  CG  PHE   157      39.840  35.458  25.618  1.00  0.00           C
ATOM   2341  CD1 PHE   157      39.265  34.183  25.570  1.00  0.00           C
ATOM   2342  HD1 PHE   157      39.089  33.633  26.483  1.00  0.00           H
ATOM   2343  CE1 PHE   157      38.945  33.664  24.303  1.00  0.00           C
ATOM   2344  HE1 PHE   157      38.578  32.662  24.141  1.00  0.00           H
ATOM   2345  CZ  PHE   157      39.279  34.350  23.108  1.00  0.00           C
ATOM   2346  HZ  PHE   157      38.887  34.030  22.153  1.00  0.00           H
ATOM   2347  CE2 PHE   157      39.867  35.561  23.208  1.00  0.00           C
ATOM   2348  HE2 PHE   157      40.043  36.102  22.291  1.00  0.00           H
ATOM   2349  CD2 PHE   157      40.209  36.110  24.448  1.00  0.00           C
ATOM   2350  HD2 PHE   157      40.550  37.134  24.510  1.00  0.00           H
ATOM   2351  C   PHE   157      41.315  36.325  29.105  1.00  0.00           C
ATOM   2352  O   PHE   157      40.658  35.640  29.905  1.00  0.00           O
ATOM   2353  N   THR   158      41.904  37.494  29.410  1.00  0.00           N
ATOM   2354  H   THR   158      42.340  38.007  28.657  1.00  0.00           H
ATOM   2355  CA  THR   158      41.860  38.018  30.798  1.00  0.00           C
ATOM   2356  HA  THR   158      41.052  37.528  31.342  1.00  0.00           H
ATOM   2357  CB  THR   158      43.048  37.443  31.572  1.00  0.00           C
ATOM   2358  HB  THR   158      43.197  36.370  31.447  1.00  0.00           H
ATOM   2359  CG2 THR   158      44.385  38.137  31.182  1.00  0.00           C
ATOM   2360 HG21 THR   158      44.376  38.037  30.096  1.00  0.00           H
ATOM   2361 HG22 THR   158      44.339  39.220  31.299  1.00  0.00           H
ATOM   2362 HG23 THR   158      45.256  37.617  31.581  1.00  0.00           H
ATOM   2363  OG1 THR   158      42.861  37.551  32.951  1.00  0.00           O
ATOM   2364  HG1 THR   158      42.170  36.941  33.218  1.00  0.00           H
ATOM   2365  C   THR   158      41.659  39.567  30.929  1.00  0.00           C
ATOM   2366  O   THR   158      41.663  40.296  29.875  1.00  0.00           O
ATOM   2367  N   VAL   159      41.587  40.044  32.179  1.00  0.00           N
ATOM   2368  H   VAL   159      41.823  39.440  32.954  1.00  0.00           H
ATOM   2369  CA  VAL   159      41.081  41.397  32.602  1.00  0.00           C
ATOM   2370  HA  VAL   159      41.053  41.993  31.690  1.00  0.00           H
ATOM   2371  CB  VAL   159      39.667  41.348  33.167  1.00  0.00           C
ATOM   2372  HB  VAL   159      39.630  40.874  34.148  1.00  0.00           H
ATOM   2373  CG1 VAL   159      39.190  42.850  33.257  1.00  0.00           C
ATOM   2374 HG11 VAL   159      39.753  43.372  34.031  1.00  0.00           H
ATOM   2375 HG12 VAL   159      39.229  43.313  32.271  1.00  0.00           H
ATOM   2376 HG13 VAL   159      38.117  42.832  33.445  1.00  0.00           H
ATOM   2377  CG2 VAL   159      38.672  40.626  32.250  1.00  0.00           C
ATOM   2378 HG21 VAL   159      38.654  41.146  31.292  1.00  0.00           H
ATOM   2379 HG22 VAL   159      38.950  39.573  32.214  1.00  0.00           H
ATOM   2380 HG23 VAL   159      37.692  40.675  32.724  1.00  0.00           H
ATOM   2381  C   VAL   159      42.111  41.988  33.638  1.00  0.00           C
ATOM   2382  O   VAL   159      42.484  41.314  34.565  1.00  0.00           O
ATOM   2383  N   MET   160      42.532  43.316  33.480  1.00  0.00           N
ATOM   2384  H   MET   160      42.166  43.840  32.698  1.00  0.00           H
ATOM   2385  CA  MET   160      43.415  44.105  34.301  1.00  0.00           C
ATOM   2386  HA  MET   160      43.541  43.680  35.297  1.00  0.00           H
ATOM   2387  CB  MET   160      44.907  44.110  33.810  1.00  0.00           C
ATOM   2388  HB2 MET   160      44.975  44.595  32.837  1.00  0.00           H
ATOM   2389  HB3 MET   160      45.471  44.762  34.478  1.00  0.00           H
ATOM   2390  CG  MET   160      45.549  42.731  33.825  1.00  0.00           C
ATOM   2391  HG2 MET   160      45.652  42.571  34.898  1.00  0.00           H
ATOM   2392  HG3 MET   160      44.957  41.967  33.320  1.00  0.00           H
ATOM   2393  SD  MET   160      47.205  42.739  33.145  1.00  0.00           S
ATOM   2394  CE  MET   160      47.390  40.911  33.276  1.00  0.00           C
ATOM   2395  HE1 MET   160      47.937  40.641  34.180  1.00  0.00           H
ATOM   2396  HE2 MET   160      46.408  40.441  33.235  1.00  0.00           H
ATOM   2397  HE3 MET   160      48.037  40.507  32.498  1.00  0.00           H
ATOM   2398  C   MET   160      42.935  45.521  34.482  1.00  0.00           C
ATOM   2399  O   MET   160      42.133  45.978  33.709  1.00  0.00           O
ATOM   2400  N   THR   161      43.323  46.210  35.575  1.00  0.00           N
ATOM   2401  H   THR   161      43.863  45.771  36.307  1.00  0.00           H
ATOM   2402  CA  THR   161      42.938  47.591  35.933  1.00  0.00           C
ATOM   2403  HA  THR   161      42.842  48.155  35.005  1.00  0.00           H
ATOM   2404  CB  THR   161      41.629  47.629  36.821  1.00  0.00           C
ATOM   2405  HB  THR   161      41.806  47.022  37.708  1.00  0.00           H
ATOM   2406  CG2 THR   161      41.151  49.008  37.352  1.00  0.00           C
ATOM   2407 HG21 THR   161      40.126  48.898  37.707  1.00  0.00           H
ATOM   2408 HG22 THR   161      41.889  49.300  38.099  1.00  0.00           H
ATOM   2409 HG23 THR   161      40.998  49.705  36.529  1.00  0.00           H
ATOM   2410  OG1 THR   161      40.620  47.004  36.051  1.00  0.00           O
ATOM   2411  HG1 THR   161      39.811  47.177  36.540  1.00  0.00           H
ATOM   2412  C   THR   161      44.130  48.353  36.628  1.00  0.00           C
ATOM   2413  O   THR   161      44.904  47.715  37.395  1.00  0.00           O
ATOM   2414  N   ASP   162      44.242  49.605  36.309  1.00  0.00           N
ATOM   2415  H   ASP   162      43.559  49.935  35.643  1.00  0.00           H
ATOM   2416  CA  ASP   162      45.293  50.485  36.869  1.00  0.00           C
ATOM   2417  HA  ASP   162      45.605  50.028  37.809  1.00  0.00           H
ATOM   2418  CB  ASP   162      46.435  50.361  35.868  1.00  0.00           C
ATOM   2419  HB2 ASP   162      46.698  49.320  35.677  1.00  0.00           H
ATOM   2420  HB3 ASP   162      46.215  50.915  34.955  1.00  0.00           H
ATOM   2421  CG  ASP   162      47.737  50.959  36.377  1.00  0.00           C
ATOM   2422  OD1 ASP   162      48.717  50.752  35.665  1.00  0.00           O
ATOM   2423  OD2 ASP   162      47.766  51.784  37.306  1.00  0.00           O
ATOM   2424  C   ASP   162      44.728  51.911  37.075  1.00  0.00           C
ATOM   2425  O   ASP   162      43.911  52.359  36.245  1.00  0.00           O
ATOM   2426  N   GLY   163      44.963  52.549  38.162  1.00  0.00           N
ATOM   2427  H   GLY   163      45.675  52.149  38.756  1.00  0.00           H
ATOM   2428  CA  GLY   163      44.204  53.665  38.716  1.00  0.00           C
ATOM   2429  HA2 GLY   163      44.948  54.268  39.234  1.00  0.00           H
ATOM   2430  HA3 GLY   163      43.801  54.328  37.950  1.00  0.00           H
ATOM   2431  C   GLY   163      43.169  53.420  39.880  1.00  0.00           C
ATOM   2432  O   GLY   163      43.203  52.304  40.508  1.00  0.00           O
ATOM   2433  N   PRO   164      42.309  54.352  40.209  1.00  0.00           N
ATOM   2434  CD  PRO   164      42.181  55.591  39.439  1.00  0.00           C
ATOM   2435  HD2 PRO   164      41.976  55.439  38.379  1.00  0.00           H
ATOM   2436  HD3 PRO   164      43.072  56.213  39.527  1.00  0.00           H
ATOM   2437  CG  PRO   164      40.870  56.184  39.994  1.00  0.00           C
ATOM   2438  HG2 PRO   164      40.092  55.663  39.436  1.00  0.00           H
ATOM   2439  HG3 PRO   164      40.660  57.237  39.807  1.00  0.00           H
ATOM   2440  CB  PRO   164      40.779  55.737  41.430  1.00  0.00           C
ATOM   2441  HB2 PRO   164      39.766  55.660  41.823  1.00  0.00           H
ATOM   2442  HB3 PRO   164      41.366  56.433  42.028  1.00  0.00           H
ATOM   2443  CA  PRO   164      41.407  54.330  41.398  1.00  0.00           C
ATOM   2444  HA  PRO   164      42.040  54.349  42.285  1.00  0.00           H
ATOM   2445  C   PRO   164      40.408  53.123  41.469  1.00  0.00           C
ATOM   2446  O   PRO   164      40.068  52.413  40.560  1.00  0.00           O
ATOM   2447  N   SER   165      39.933  53.016  42.714  1.00  0.00           N
ATOM   2448  H   SER   165      40.482  53.442  43.446  1.00  0.00           H
ATOM   2449  CA  SER   165      38.769  52.222  43.134  1.00  0.00           C
ATOM   2450  HA  SER   165      38.720  51.433  42.385  1.00  0.00           H
ATOM   2451  CB  SER   165      38.920  51.643  44.518  1.00  0.00           C
ATOM   2452  HB2 SER   165      38.807  52.450  45.243  1.00  0.00           H
ATOM   2453  HB3 SER   165      38.163  50.900  44.767  1.00  0.00           H
ATOM   2454  OG  SER   165      40.231  51.246  44.752  1.00  0.00           O
ATOM   2455  HG  SER   165      40.190  50.306  44.562  1.00  0.00           H
ATOM   2456  C   SER   165      37.434  53.046  43.287  1.00  0.00           C
ATOM   2457  O   SER   165      36.392  52.462  43.648  1.00  0.00           O
ATOM   2458  N   ASN   166      37.564  54.354  43.101  1.00  0.00           N
ATOM   2459  H   ASN   166      38.427  54.669  42.682  1.00  0.00           H
ATOM   2460  CA  ASN   166      36.469  55.326  43.297  1.00  0.00           C
ATOM   2461  HA  ASN   166      35.511  54.927  42.961  1.00  0.00           H
ATOM   2462  CB  ASN   166      36.359  55.582  44.792  1.00  0.00           C
ATOM   2463  HB2 ASN   166      36.307  54.592  45.244  1.00  0.00           H
ATOM   2464  HB3 ASN   166      37.256  56.096  45.139  1.00  0.00           H
ATOM   2465  CG  ASN   166      35.132  56.435  45.032  1.00  0.00           C
ATOM   2466  OD1 ASN   166      34.275  56.616  44.227  1.00  0.00           O
ATOM   2467  ND2 ASN   166      34.930  57.057  46.196  1.00  0.00           N
ATOM   2468 HD21 ASN   166      34.259  57.810  46.246  1.00  0.00           H
ATOM   2469 HD22 ASN   166      35.456  56.833  47.028  1.00  0.00           H
ATOM   2470  C   ASN   166      36.788  56.564  42.522  1.00  0.00           C
ATOM   2471  O   ASN   166      37.897  57.149  42.704  1.00  0.00           O
ATOM   2472  N   GLY   167      35.883  56.984  41.625  1.00  0.00           N
ATOM   2473  H   GLY   167      34.997  56.502  41.598  1.00  0.00           H
ATOM   2474  CA  GLY   167      36.226  57.906  40.579  1.00  0.00           C
ATOM   2475  HA2 GLY   167      35.346  58.537  40.453  1.00  0.00           H
ATOM   2476  HA3 GLY   167      37.132  58.494  40.723  1.00  0.00           H
ATOM   2477  C   GLY   167      36.554  57.033  39.294  1.00  0.00           C
ATOM   2478  O   GLY   167      36.328  55.784  39.245  1.00  0.00           O
ATOM   2479  N   GLN   168      37.044  57.745  38.300  1.00  0.00           N
ATOM   2480  H   GLN   168      37.200  58.725  38.482  1.00  0.00           H
ATOM   2481  CA  GLN   168      37.297  57.165  36.921  1.00  0.00           C
ATOM   2482  HA  GLN   168      36.517  56.403  36.921  1.00  0.00           H
ATOM   2483  CB  GLN   168      37.009  58.225  35.820  1.00  0.00           C
ATOM   2484  HB2 GLN   168      35.949  58.481  35.819  1.00  0.00           H
ATOM   2485  HB3 GLN   168      37.723  59.038  35.950  1.00  0.00           H
ATOM   2486  CG  GLN   168      37.293  57.636  34.413  1.00  0.00           C
ATOM   2487  HG2 GLN   168      37.385  58.466  33.712  1.00  0.00           H
ATOM   2488  HG3 GLN   168      38.285  57.187  34.357  1.00  0.00           H
ATOM   2489  CD  GLN   168      36.155  56.809  33.873  1.00  0.00           C
ATOM   2490  OE1 GLN   168      34.988  57.116  33.897  1.00  0.00           O
ATOM   2491  NE2 GLN   168      36.332  55.615  33.402  1.00  0.00           N
ATOM   2492 HE21 GLN   168      37.244  55.185  33.467  1.00  0.00           H
ATOM   2493 HE22 GLN   168      35.560  55.029  33.117  1.00  0.00           H
ATOM   2494  C   GLN   168      38.688  56.499  36.767  1.00  0.00           C
ATOM   2495  O   GLN   168      39.766  57.096  37.026  1.00  0.00           O
ATOM   2496  N   ALA   169      38.790  55.202  36.424  1.00  0.00           N
ATOM   2497  H   ALA   169      38.031  54.715  35.970  1.00  0.00           H
ATOM   2498  CA  ALA   169      40.024  54.474  36.478  1.00  0.00           C
ATOM   2499  HA  ALA   169      40.826  55.149  36.778  1.00  0.00           H
ATOM   2500  CB  ALA   169      39.922  53.288  37.493  1.00  0.00           C
ATOM   2501  HB1 ALA   169      39.511  53.653  38.434  1.00  0.00           H
ATOM   2502  HB2 ALA   169      39.371  52.439  37.088  1.00  0.00           H
ATOM   2503  HB3 ALA   169      40.918  53.032  37.854  1.00  0.00           H
ATOM   2504  C   ALA   169      40.281  53.933  35.047  1.00  0.00           C
ATOM   2505  O   ALA   169      39.529  54.339  34.167  1.00  0.00           O
ATOM   2506  N   SER   170      41.369  53.156  34.808  1.00  0.00           N
ATOM   2507  H   SER   170      41.909  52.834  35.599  1.00  0.00           H
ATOM   2508  CA  SER   170      41.672  52.578  33.542  1.00  0.00           C
ATOM   2509  HA  SER   170      40.891  52.803  32.818  1.00  0.00           H
ATOM   2510  CB  SER   170      42.973  53.100  32.946  1.00  0.00           C
ATOM   2511  HB2 SER   170      42.999  54.187  32.871  1.00  0.00           H
ATOM   2512  HB3 SER   170      43.806  52.738  33.548  1.00  0.00           H
ATOM   2513  OG  SER   170      43.219  52.644  31.617  1.00  0.00           O
ATOM   2514  HG  SER   170      42.480  52.802  31.027  1.00  0.00           H
ATOM   2515  C   SER   170      41.597  51.047  33.574  1.00  0.00           C
ATOM   2516  O   SER   170      42.042  50.540  34.572  1.00  0.00           O
ATOM   2517  N   TYR   171      41.197  50.408  32.519  1.00  0.00           N
ATOM   2518  H   TYR   171      40.736  50.840  31.731  1.00  0.00           H
ATOM   2519  CA  TYR   171      41.000  48.964  32.503  1.00  0.00           C
ATOM   2520  HA  TYR   171      41.562  48.559  33.344  1.00  0.00           H
ATOM   2521  CB  TYR   171      39.505  48.680  32.837  1.00  0.00           C
ATOM   2522  HB2 TYR   171      39.087  48.463  31.854  1.00  0.00           H
ATOM   2523  HB3 TYR   171      39.424  47.771  33.432  1.00  0.00           H
ATOM   2524  CG  TYR   171      38.633  49.795  33.517  1.00  0.00           C
ATOM   2525  CD1 TYR   171      38.078  50.799  32.701  1.00  0.00           C
ATOM   2526  HD1 TYR   171      38.303  50.933  31.654  1.00  0.00           H
ATOM   2527  CE1 TYR   171      37.232  51.767  33.309  1.00  0.00           C
ATOM   2528  HE1 TYR   171      36.844  52.559  32.687  1.00  0.00           H
ATOM   2529  CZ  TYR   171      37.122  51.805  34.719  1.00  0.00           C
ATOM   2530  OH  TYR   171      36.364  52.846  35.240  1.00  0.00           O
ATOM   2531  HH  TYR   171      35.415  52.716  35.193  1.00  0.00           H
ATOM   2532  CE2 TYR   171      37.752  50.849  35.550  1.00  0.00           C
ATOM   2533  HE2 TYR   171      37.627  50.907  36.621  1.00  0.00           H
ATOM   2534  CD2 TYR   171      38.514  49.796  34.897  1.00  0.00           C
ATOM   2535  HD2 TYR   171      39.013  49.081  35.534  1.00  0.00           H
ATOM   2536  C   TYR   171      41.296  48.398  31.072  1.00  0.00           C
ATOM   2537  O   TYR   171      40.971  48.976  30.012  1.00  0.00           O
ATOM   2538  N   LYS   172      41.748  47.188  31.034  1.00  0.00           N
ATOM   2539  H   LYS   172      41.750  46.736  31.937  1.00  0.00           H
ATOM   2540  CA  LYS   172      42.423  46.575  29.849  1.00  0.00           C
ATOM   2541  HA  LYS   172      41.995  46.999  28.940  1.00  0.00           H
ATOM   2542  CB  LYS   172      43.997  46.689  29.758  1.00  0.00           C
ATOM   2543  HB2 LYS   172      44.435  46.281  30.669  1.00  0.00           H
ATOM   2544  HB3 LYS   172      44.337  46.017  28.970  1.00  0.00           H
ATOM   2545  CG  LYS   172      44.612  48.042  29.397  1.00  0.00           C
ATOM   2546  HG2 LYS   172      44.036  48.507  28.598  1.00  0.00           H
ATOM   2547  HG3 LYS   172      44.542  48.785  30.193  1.00  0.00           H
ATOM   2548  CD  LYS   172      46.053  47.962  28.936  1.00  0.00           C
ATOM   2549  HD2 LYS   172      46.744  47.642  29.716  1.00  0.00           H
ATOM   2550  HD3 LYS   172      46.186  47.266  28.108  1.00  0.00           H
ATOM   2551  CE  LYS   172      46.504  49.382  28.339  1.00  0.00           C
ATOM   2552  HE2 LYS   172      45.952  49.530  27.410  1.00  0.00           H
ATOM   2553  HE3 LYS   172      46.352  50.200  29.043  1.00  0.00           H
ATOM   2554  NZ  LYS   172      47.958  49.459  28.055  1.00  0.00           N
ATOM   2555  HZ1 LYS   172      48.290  49.001  27.218  1.00  0.00           H
ATOM   2556  HZ2 LYS   172      48.155  50.424  27.832  1.00  0.00           H
ATOM   2557  HZ3 LYS   172      48.581  49.179  28.798  1.00  0.00           H
ATOM   2558  C   LYS   172      42.070  45.106  29.763  1.00  0.00           C
ATOM   2559  O   LYS   172      42.153  44.432  30.820  1.00  0.00           O
ATOM   2560  N   ILE   173      41.784  44.616  28.542  1.00  0.00           N
ATOM   2561  H   ILE   173      41.783  45.236  27.744  1.00  0.00           H
ATOM   2562  CA  ILE   173      41.590  43.185  28.238  1.00  0.00           C
ATOM   2563  HA  ILE   173      41.821  42.674  29.174  1.00  0.00           H
ATOM   2564  CB  ILE   173      40.180  42.765  27.735  1.00  0.00           C
ATOM   2565  HB  ILE   173      40.048  41.686  27.656  1.00  0.00           H
ATOM   2566  CG2 ILE   173      39.354  43.038  28.970  1.00  0.00           C
ATOM   2567 HG21 ILE   173      38.299  42.779  28.878  1.00  0.00           H
ATOM   2568 HG22 ILE   173      39.681  42.437  29.818  1.00  0.00           H
ATOM   2569 HG23 ILE   173      39.361  44.090  29.254  1.00  0.00           H
ATOM   2570  CG1 ILE   173      39.751  43.487  26.453  1.00  0.00           C
ATOM   2571 HG12 ILE   173      39.765  44.576  26.504  1.00  0.00           H
ATOM   2572 HG13 ILE   173      40.307  43.029  25.634  1.00  0.00           H
ATOM   2573  CD1 ILE   173      38.280  43.173  26.144  1.00  0.00           C
ATOM   2574 HD11 ILE   173      37.626  43.525  26.942  1.00  0.00           H
ATOM   2575 HD12 ILE   173      38.054  43.772  25.262  1.00  0.00           H
ATOM   2576 HD13 ILE   173      38.045  42.154  25.834  1.00  0.00           H
ATOM   2577  C   ILE   173      42.528  42.764  27.163  1.00  0.00           C
ATOM   2578  O   ILE   173      42.990  43.549  26.356  1.00  0.00           O
ATOM   2579  N   PHE   174      42.854  41.471  27.288  1.00  0.00           N
ATOM   2580  H   PHE   174      42.402  41.016  28.068  1.00  0.00           H
ATOM   2581  CA  PHE   174      43.971  40.792  26.598  1.00  0.00           C
ATOM   2582  HA  PHE   174      44.260  41.386  25.731  1.00  0.00           H
ATOM   2583  CB  PHE   174      45.141  40.570  27.529  1.00  0.00           C
ATOM   2584  HB2 PHE   174      44.898  39.891  28.346  1.00  0.00           H
ATOM   2585  HB3 PHE   174      45.884  40.062  26.916  1.00  0.00           H
ATOM   2586  CG  PHE   174      45.795  41.805  28.159  1.00  0.00           C
ATOM   2587  CD1 PHE   174      45.233  42.300  29.357  1.00  0.00           C
ATOM   2588  HD1 PHE   174      44.257  41.977  29.686  1.00  0.00           H
ATOM   2589  CE1 PHE   174      45.878  43.279  30.099  1.00  0.00           C
ATOM   2590  HE1 PHE   174      45.352  43.729  30.929  1.00  0.00           H
ATOM   2591  CZ  PHE   174      47.095  43.828  29.735  1.00  0.00           C
ATOM   2592  HZ  PHE   174      47.579  44.556  30.368  1.00  0.00           H
ATOM   2593  CE2 PHE   174      47.753  43.288  28.586  1.00  0.00           C
ATOM   2594  HE2 PHE   174      48.664  43.716  28.194  1.00  0.00           H
ATOM   2595  CD2 PHE   174      47.116  42.317  27.777  1.00  0.00           C
ATOM   2596  HD2 PHE   174      47.593  41.960  26.875  1.00  0.00           H
ATOM   2597  C   PHE   174      43.538  39.393  26.107  1.00  0.00           C
ATOM   2598  O   PHE   174      42.933  38.523  26.719  1.00  0.00           O
ATOM   2599  N   LYS   175      44.083  39.006  24.903  1.00  0.00           N
ATOM   2600  H   LYS   175      44.603  39.681  24.360  1.00  0.00           H
ATOM   2601  CA  LYS   175      44.066  37.667  24.397  1.00  0.00           C
ATOM   2602  HA  LYS   175      43.411  36.915  24.836  1.00  0.00           H
ATOM   2603  CB  LYS   175      43.561  37.727  22.900  1.00  0.00           C
ATOM   2604  HB2 LYS   175      42.722  38.415  22.793  1.00  0.00           H
ATOM   2605  HB3 LYS   175      44.385  38.214  22.380  1.00  0.00           H
ATOM   2606  CG  LYS   175      43.324  36.286  22.353  1.00  0.00           C
ATOM   2607  HG2 LYS   175      44.202  35.641  22.382  1.00  0.00           H
ATOM   2608  HG3 LYS   175      42.678  35.681  22.988  1.00  0.00           H
ATOM   2609  CD  LYS   175      42.799  36.439  20.913  1.00  0.00           C
ATOM   2610  HD2 LYS   175      41.985  37.164  20.900  1.00  0.00           H
ATOM   2611  HD3 LYS   175      43.591  36.775  20.245  1.00  0.00           H
ATOM   2612  CE  LYS   175      42.324  35.123  20.248  1.00  0.00           C
ATOM   2613  HE2 LYS   175      43.231  34.622  19.909  1.00  0.00           H
ATOM   2614  HE3 LYS   175      41.818  34.593  21.054  1.00  0.00           H
ATOM   2615  NZ  LYS   175      41.444  35.407  19.022  1.00  0.00           N
ATOM   2616  HZ1 LYS   175      40.610  35.919  19.269  1.00  0.00           H
ATOM   2617  HZ2 LYS   175      41.936  35.780  18.222  1.00  0.00           H
ATOM   2618  HZ3 LYS   175      41.116  34.501  18.723  1.00  0.00           H
ATOM   2619  C   LYS   175      45.459  37.090  24.474  1.00  0.00           C
ATOM   2620  O   LYS   175      46.485  37.756  24.350  1.00  0.00           O
ATOM   2621  N   MET   176      45.600  35.827  24.758  1.00  0.00           N
ATOM   2622  H   MET   176      44.742  35.314  24.896  1.00  0.00           H
ATOM   2623  CA  MET   176      46.862  35.153  25.100  1.00  0.00           C
ATOM   2624  HA  MET   176      47.663  35.755  24.673  1.00  0.00           H
ATOM   2625  CB  MET   176      47.038  34.944  26.609  1.00  0.00           C
ATOM   2626  HB2 MET   176      46.321  34.260  27.065  1.00  0.00           H
ATOM   2627  HB3 MET   176      48.075  34.646  26.770  1.00  0.00           H
ATOM   2628  CG  MET   176      46.881  36.297  27.386  1.00  0.00           C
ATOM   2629  HG2 MET   176      47.752  36.931  27.227  1.00  0.00           H
ATOM   2630  HG3 MET   176      46.037  36.823  26.940  1.00  0.00           H
ATOM   2631  SD  MET   176      46.684  36.135  29.136  1.00  0.00           S
ATOM   2632  CE  MET   176      45.058  35.231  29.247  1.00  0.00           C
ATOM   2633  HE1 MET   176      44.282  35.847  28.794  1.00  0.00           H
ATOM   2634  HE2 MET   176      45.023  34.235  28.803  1.00  0.00           H
ATOM   2635  HE3 MET   176      44.845  35.044  30.300  1.00  0.00           H
ATOM   2636  C   MET   176      46.942  33.767  24.405  1.00  0.00           C
ATOM   2637  O   MET   176      45.941  33.007  24.460  1.00  0.00           O
ATOM   2638  N   GLU   177      48.052  33.436  23.762  1.00  0.00           N
ATOM   2639  H   GLU   177      48.766  34.149  23.810  1.00  0.00           H
ATOM   2640  CA  GLU   177      48.329  32.163  23.054  1.00  0.00           C
ATOM   2641  HA  GLU   177      47.787  31.333  23.511  1.00  0.00           H
ATOM   2642  CB  GLU   177      47.780  32.307  21.612  1.00  0.00           C
ATOM   2643  HB2 GLU   177      48.040  33.228  21.089  1.00  0.00           H
ATOM   2644  HB3 GLU   177      48.173  31.454  21.059  1.00  0.00           H
ATOM   2645  CG  GLU   177      46.232  32.313  21.594  1.00  0.00           C
ATOM   2646  HG2 GLU   177      45.896  31.521  22.265  1.00  0.00           H
ATOM   2647  HG3 GLU   177      45.856  33.272  21.950  1.00  0.00           H
ATOM   2648  CD  GLU   177      45.613  31.922  20.221  1.00  0.00           C
ATOM   2649  OE1 GLU   177      44.535  32.476  19.869  1.00  0.00           O
ATOM   2650  OE2 GLU   177      46.152  31.002  19.547  1.00  0.00           O
ATOM   2651  C   GLU   177      49.839  31.828  23.061  1.00  0.00           C
ATOM   2652  O   GLU   177      50.661  32.803  23.026  1.00  0.00           O
ATOM   2653  N   LYS   178      50.210  30.528  23.121  1.00  0.00           N
ATOM   2654  H   LYS   178      49.506  29.811  23.026  1.00  0.00           H
ATOM   2655  CA  LYS   178      51.581  29.962  23.285  1.00  0.00           C
ATOM   2656  HA  LYS   178      51.446  28.892  23.442  1.00  0.00           H
ATOM   2657  CB  LYS   178      52.292  30.133  21.954  1.00  0.00           C
ATOM   2658  HB2 LYS   178      52.624  31.167  21.864  1.00  0.00           H
ATOM   2659  HB3 LYS   178      53.180  29.506  22.037  1.00  0.00           H
ATOM   2660  CG  LYS   178      51.466  29.706  20.652  1.00  0.00           C
ATOM   2661  HG2 LYS   178      50.997  28.725  20.716  1.00  0.00           H
ATOM   2662  HG3 LYS   178      50.738  30.478  20.404  1.00  0.00           H
ATOM   2663  CD  LYS   178      52.438  29.711  19.413  1.00  0.00           C
ATOM   2664  HD2 LYS   178      52.782  30.745  19.427  1.00  0.00           H
ATOM   2665  HD3 LYS   178      53.130  28.884  19.576  1.00  0.00           H
ATOM   2666  CE  LYS   178      51.552  29.535  18.170  1.00  0.00           C
ATOM   2667  HE2 LYS   178      50.812  28.747  18.309  1.00  0.00           H
ATOM   2668  HE3 LYS   178      51.007  30.446  17.923  1.00  0.00           H
ATOM   2669  NZ  LYS   178      52.364  29.182  17.006  1.00  0.00           N
ATOM   2670  HZ1 LYS   178      51.795  29.318  16.183  1.00  0.00           H
ATOM   2671  HZ2 LYS   178      53.040  29.919  16.862  1.00  0.00           H
ATOM   2672  HZ3 LYS   178      52.796  28.271  17.053  1.00  0.00           H
ATOM   2673  C   LYS   178      52.253  30.599  24.542  1.00  0.00           C
ATOM   2674  O   LYS   178      53.449  30.933  24.516  1.00  0.00           O
ATOM   2675  N   GLY   179      51.542  31.027  25.544  1.00  0.00           N
ATOM   2676  H   GLY   179      50.537  30.934  25.493  1.00  0.00           H
ATOM   2677  CA  GLY   179      52.065  31.687  26.811  1.00  0.00           C
ATOM   2678  HA2 GLY   179      51.309  31.712  27.596  1.00  0.00           H
ATOM   2679  HA3 GLY   179      53.003  31.241  27.146  1.00  0.00           H
ATOM   2680  C   GLY   179      52.581  33.112  26.550  1.00  0.00           C
ATOM   2681  O   GLY   179      53.163  33.684  27.463  1.00  0.00           O
ATOM   2682  N   LYS   180      52.371  33.723  25.330  1.00  0.00           N
ATOM   2683  H   LYS   180      51.932  33.078  24.690  1.00  0.00           H
ATOM   2684  CA  LYS   180      52.486  35.129  25.066  1.00  0.00           C
ATOM   2685  HA  LYS   180      52.968  35.686  25.869  1.00  0.00           H
ATOM   2686  CB  LYS   180      53.414  35.417  23.822  1.00  0.00           C
ATOM   2687  HB2 LYS   180      52.925  35.128  22.893  1.00  0.00           H
ATOM   2688  HB3 LYS   180      53.551  36.495  23.737  1.00  0.00           H
ATOM   2689  CG  LYS   180      54.770  34.646  23.857  1.00  0.00           C
ATOM   2690  HG2 LYS   180      55.162  34.572  24.871  1.00  0.00           H
ATOM   2691  HG3 LYS   180      54.582  33.646  23.464  1.00  0.00           H
ATOM   2692  CD  LYS   180      55.749  35.146  22.774  1.00  0.00           C
ATOM   2693  HD2 LYS   180      56.479  34.352  22.617  1.00  0.00           H
ATOM   2694  HD3 LYS   180      55.291  35.183  21.785  1.00  0.00           H
ATOM   2695  CE  LYS   180      56.519  36.413  23.115  1.00  0.00           C
ATOM   2696  HE2 LYS   180      56.006  37.110  23.778  1.00  0.00           H
ATOM   2697  HE3 LYS   180      57.403  36.108  23.675  1.00  0.00           H
ATOM   2698  NZ  LYS   180      56.848  37.158  21.851  1.00  0.00           N
ATOM   2699  HZ1 LYS   180      57.473  36.645  21.246  1.00  0.00           H
ATOM   2700  HZ2 LYS   180      56.005  37.342  21.326  1.00  0.00           H
ATOM   2701  HZ3 LYS   180      57.304  37.997  22.179  1.00  0.00           H
ATOM   2702  C   LYS   180      51.148  35.789  24.863  1.00  0.00           C
ATOM   2703  O   LYS   180      50.160  35.155  24.578  1.00  0.00           O
ATOM   2704  N   VAL   181      51.180  37.128  25.141  1.00  0.00           N
ATOM   2705  H   VAL   181      52.049  37.582  25.389  1.00  0.00           H
ATOM   2706  CA  VAL   181      50.072  38.027  24.799  1.00  0.00           C
ATOM   2707  HA  VAL   181      49.095  37.619  25.057  1.00  0.00           H
ATOM   2708  CB  VAL   181      50.196  39.421  25.474  1.00  0.00           C
ATOM   2709  HB  VAL   181      51.130  39.919  25.215  1.00  0.00           H
ATOM   2710  CG1 VAL   181      49.014  40.254  25.090  1.00  0.00           C
ATOM   2711 HG11 VAL   181      49.072  40.621  24.065  1.00  0.00           H
ATOM   2712 HG12 VAL   181      48.080  39.742  25.321  1.00  0.00           H
ATOM   2713 HG13 VAL   181      49.097  41.117  25.751  1.00  0.00           H
ATOM   2714  CG2 VAL   181      50.082  39.189  27.034  1.00  0.00           C
ATOM   2715 HG21 VAL   181      50.165  40.170  27.502  1.00  0.00           H
ATOM   2716 HG22 VAL   181      49.139  38.686  27.251  1.00  0.00           H
ATOM   2717 HG23 VAL   181      50.895  38.558  27.395  1.00  0.00           H
ATOM   2718  C   VAL   181      50.137  38.165  23.284  1.00  0.00           C
ATOM   2719  O   VAL   181      51.216  38.191  22.692  1.00  0.00           O
ATOM   2720  N   VAL   182      48.966  38.067  22.576  1.00  0.00           N
ATOM   2721  H   VAL   182      48.172  37.916  23.181  1.00  0.00           H
ATOM   2722  CA  VAL   182      48.761  38.120  21.159  1.00  0.00           C
ATOM   2723  HA  VAL   182      49.724  38.242  20.664  1.00  0.00           H
ATOM   2724  CB  VAL   182      48.215  36.718  20.737  1.00  0.00           C
ATOM   2725  HB  VAL   182      48.781  35.916  21.211  1.00  0.00           H
ATOM   2726  CG1 VAL   182      46.733  36.567  21.141  1.00  0.00           C
ATOM   2727 HG11 VAL   182      46.040  37.156  20.542  1.00  0.00           H
ATOM   2728 HG12 VAL   182      46.497  35.503  21.130  1.00  0.00           H
ATOM   2729 HG13 VAL   182      46.734  36.748  22.216  1.00  0.00           H
ATOM   2730  CG2 VAL   182      48.378  36.615  19.215  1.00  0.00           C
ATOM   2731 HG21 VAL   182      48.064  35.596  18.982  1.00  0.00           H
ATOM   2732 HG22 VAL   182      47.759  37.304  18.642  1.00  0.00           H
ATOM   2733 HG23 VAL   182      49.444  36.675  18.998  1.00  0.00           H
ATOM   2734  C   VAL   182      47.900  39.311  20.648  1.00  0.00           C
ATOM   2735  O   VAL   182      48.056  39.653  19.456  1.00  0.00           O
ATOM   2736  N   LYS   183      47.009  39.948  21.471  1.00  0.00           N
ATOM   2737  H   LYS   183      47.041  39.620  22.426  1.00  0.00           H
ATOM   2738  CA  LYS   183      46.351  41.218  21.252  1.00  0.00           C
ATOM   2739  HA  LYS   183      47.221  41.862  21.116  1.00  0.00           H
ATOM   2740  CB  LYS   183      45.447  41.251  19.993  1.00  0.00           C
ATOM   2741  HB2 LYS   183      45.137  42.289  19.874  1.00  0.00           H
ATOM   2742  HB3 LYS   183      46.063  41.205  19.095  1.00  0.00           H
ATOM   2743  CG  LYS   183      44.189  40.309  20.045  1.00  0.00           C
ATOM   2744  HG2 LYS   183      44.449  39.272  20.260  1.00  0.00           H
ATOM   2745  HG3 LYS   183      43.571  40.603  20.893  1.00  0.00           H
ATOM   2746  CD  LYS   183      43.258  40.367  18.793  1.00  0.00           C
ATOM   2747  HD2 LYS   183      43.476  39.509  18.156  1.00  0.00           H
ATOM   2748  HD3 LYS   183      42.317  40.173  19.309  1.00  0.00           H
ATOM   2749  CE  LYS   183      43.204  41.723  18.015  1.00  0.00           C
ATOM   2750  HE2 LYS   183      43.067  42.526  18.738  1.00  0.00           H
ATOM   2751  HE3 LYS   183      44.124  42.006  17.503  1.00  0.00           H
ATOM   2752  NZ  LYS   183      42.003  41.816  17.098  1.00  0.00           N
ATOM   2753  HZ1 LYS   183      41.160  41.720  17.646  1.00  0.00           H
ATOM   2754  HZ2 LYS   183      41.984  42.731  16.670  1.00  0.00           H
ATOM   2755  HZ3 LYS   183      41.979  41.089  16.398  1.00  0.00           H
ATOM   2756  C   LYS   183      45.646  41.793  22.476  1.00  0.00           C
ATOM   2757  O   LYS   183      45.499  41.048  23.457  1.00  0.00           O
ATOM   2758  N   SER   184      45.360  43.060  22.539  1.00  0.00           N
ATOM   2759  H   SER   184      45.825  43.740  21.956  1.00  0.00           H
ATOM   2760  CA  SER   184      44.857  43.732  23.810  1.00  0.00           C
ATOM   2761  HA  SER   184      44.174  43.070  24.340  1.00  0.00           H
ATOM   2762  CB  SER   184      46.021  44.107  24.777  1.00  0.00           C
ATOM   2763  HB2 SER   184      45.638  44.413  25.750  1.00  0.00           H
ATOM   2764  HB3 SER   184      46.546  43.193  25.051  1.00  0.00           H
ATOM   2765  OG  SER   184      46.951  45.141  24.212  1.00  0.00           O
ATOM   2766  HG  SER   184      47.361  44.685  23.472  1.00  0.00           H
ATOM   2767  C   SER   184      44.097  45.085  23.533  1.00  0.00           C
ATOM   2768  O   SER   184      44.427  45.863  22.586  1.00  0.00           O
ATOM   2769  N   VAL   185      43.085  45.416  24.335  1.00  0.00           N
ATOM   2770  H   VAL   185      42.823  44.745  25.043  1.00  0.00           H
ATOM   2771  CA  VAL   185      42.187  46.612  24.211  1.00  0.00           C
ATOM   2772  HA  VAL   185      42.702  47.260  23.501  1.00  0.00           H
ATOM   2773  CB  VAL   185      40.888  46.184  23.552  1.00  0.00           C
ATOM   2774  HB  VAL   185      40.275  45.637  24.269  1.00  0.00           H
ATOM   2775  CG1 VAL   185      40.041  47.433  23.070  1.00  0.00           C
ATOM   2776 HG11 VAL   185      40.044  48.079  23.948  1.00  0.00           H
ATOM   2777 HG12 VAL   185      40.403  47.954  22.184  1.00  0.00           H
ATOM   2778 HG13 VAL   185      38.993  47.199  22.886  1.00  0.00           H
ATOM   2779  CG2 VAL   185      41.058  45.429  22.211  1.00  0.00           C
ATOM   2780 HG21 VAL   185      40.077  45.295  21.753  1.00  0.00           H
ATOM   2781 HG22 VAL   185      41.666  45.930  21.459  1.00  0.00           H
ATOM   2782 HG23 VAL   185      41.585  44.491  22.390  1.00  0.00           H
ATOM   2783  C   VAL   185      41.992  47.321  25.558  1.00  0.00           C
ATOM   2784  O   VAL   185      41.559  46.706  26.534  1.00  0.00           O
ATOM   2785  N   GLU   186      42.296  48.645  25.621  1.00  0.00           N
ATOM   2786  H   GLU   186      42.562  49.148  24.786  1.00  0.00           H
ATOM   2787  CA  GLU   186      41.958  49.443  26.773  1.00  0.00           C
ATOM   2788  HA  GLU   186      42.085  48.814  27.654  1.00  0.00           H
ATOM   2789  CB  GLU   186      42.876  50.647  27.008  1.00  0.00           C
ATOM   2790  HB2 GLU   186      43.927  50.362  27.036  1.00  0.00           H
ATOM   2791  HB3 GLU   186      42.723  51.326  26.168  1.00  0.00           H
ATOM   2792  CG  GLU   186      42.576  51.389  28.343  1.00  0.00           C
ATOM   2793  HG2 GLU   186      42.047  50.796  29.089  1.00  0.00           H
ATOM   2794  HG3 GLU   186      43.515  51.601  28.853  1.00  0.00           H
ATOM   2795  CD  GLU   186      41.847  52.745  28.133  1.00  0.00           C
ATOM   2796  OE1 GLU   186      41.451  53.361  29.136  1.00  0.00           O
ATOM   2797  OE2 GLU   186      41.710  53.206  26.999  1.00  0.00           O
ATOM   2798  C   GLU   186      40.456  49.872  26.594  1.00  0.00           C
ATOM   2799  O   GLU   186      40.024  50.288  25.481  1.00  0.00           O
ATOM   2800  N   LEU   187      39.656  49.900  27.654  1.00  0.00           N
ATOM   2801  H   LEU   187      40.145  49.765  28.528  1.00  0.00           H
ATOM   2802  CA  LEU   187      38.165  50.045  27.631  1.00  0.00           C
ATOM   2803  HA  LEU   187      37.670  49.759  26.702  1.00  0.00           H
ATOM   2804  CB  LEU   187      37.696  49.181  28.761  1.00  0.00           C
ATOM   2805  HB2 LEU   187      38.091  49.485  29.730  1.00  0.00           H
ATOM   2806  HB3 LEU   187      36.612  49.297  28.777  1.00  0.00           H
ATOM   2807  CG  LEU   187      38.015  47.670  28.749  1.00  0.00           C
ATOM   2808  HG  LEU   187      39.094  47.600  28.882  1.00  0.00           H
ATOM   2809  CD1 LEU   187      37.140  47.058  29.817  1.00  0.00           C
ATOM   2810 HD11 LEU   187      37.148  45.977  29.677  1.00  0.00           H
ATOM   2811 HD12 LEU   187      37.442  47.350  30.822  1.00  0.00           H
ATOM   2812 HD13 LEU   187      36.124  47.418  29.653  1.00  0.00           H
ATOM   2813  CD2 LEU   187      37.582  47.145  27.370  1.00  0.00           C
ATOM   2814 HD21 LEU   187      37.359  46.081  27.451  1.00  0.00           H
ATOM   2815 HD22 LEU   187      36.675  47.634  27.015  1.00  0.00           H
ATOM   2816 HD23 LEU   187      38.292  47.417  26.590  1.00  0.00           H
ATOM   2817  C   LEU   187      37.590  51.491  27.760  1.00  0.00           C
ATOM   2818  O   LEU   187      37.808  52.126  28.795  1.00  0.00           O
ATOM   2819  N   ASP   188      36.791  51.952  26.794  1.00  0.00           N
ATOM   2820  H   ASP   188      36.642  51.366  25.984  1.00  0.00           H
ATOM   2821  CA  ASP   188      36.121  53.205  26.729  1.00  0.00           C
ATOM   2822  HA  ASP   188      36.769  53.918  27.239  1.00  0.00           H
ATOM   2823  CB  ASP   188      36.034  53.612  25.279  1.00  0.00           C
ATOM   2824  HB2 ASP   188      35.512  52.825  24.735  1.00  0.00           H
ATOM   2825  HB3 ASP   188      35.414  54.506  25.212  1.00  0.00           H
ATOM   2826  CG  ASP   188      37.414  53.855  24.590  1.00  0.00           C
ATOM   2827  OD1 ASP   188      38.241  54.695  25.047  1.00  0.00           O
ATOM   2828  OD2 ASP   188      37.690  53.133  23.578  1.00  0.00           O
ATOM   2829  C   ASP   188      34.808  53.294  27.495  1.00  0.00           C
ATOM   2830  O   ASP   188      33.751  53.452  26.863  1.00  0.00           O
ATOM   2831  N   ALA   189      34.917  52.993  28.764  1.00  0.00           N
ATOM   2832  H   ALA   189      35.856  52.872  29.117  1.00  0.00           H
ATOM   2833  CA  ALA   189      33.813  52.900  29.749  1.00  0.00           C
ATOM   2834  HA  ALA   189      32.855  52.981  29.236  1.00  0.00           H
ATOM   2835  CB  ALA   189      33.904  51.497  30.349  1.00  0.00           C
ATOM   2836  HB1 ALA   189      33.061  51.309  31.015  1.00  0.00           H
ATOM   2837  HB2 ALA   189      34.169  50.705  29.649  1.00  0.00           H
ATOM   2838  HB3 ALA   189      34.756  51.376  31.018  1.00  0.00           H
ATOM   2839  C   ALA   189      33.895  54.118  30.753  1.00  0.00           C
ATOM   2840  O   ALA   189      34.363  53.963  31.876  1.00  0.00           O
ATOM   2841  N   PRO   190      33.433  55.278  30.237  1.00  0.00           N
ATOM   2842  CD  PRO   190      33.021  55.570  28.888  1.00  0.00           C
ATOM   2843  HD2 PRO   190      32.368  54.816  28.450  1.00  0.00           H
ATOM   2844  HD3 PRO   190      33.924  55.841  28.342  1.00  0.00           H
ATOM   2845  CG  PRO   190      32.101  56.811  29.006  1.00  0.00           C
ATOM   2846  HG2 PRO   190      31.085  56.590  29.331  1.00  0.00           H
ATOM   2847  HG3 PRO   190      32.025  57.437  28.116  1.00  0.00           H
ATOM   2848  CB  PRO   190      32.699  57.574  30.123  1.00  0.00           C
ATOM   2849  HB2 PRO   190      32.029  58.266  30.634  1.00  0.00           H
ATOM   2850  HB3 PRO   190      33.610  58.066  29.781  1.00  0.00           H
ATOM   2851  CA  PRO   190      33.094  56.425  31.076  1.00  0.00           C
ATOM   2852  HA  PRO   190      33.954  56.571  31.730  1.00  0.00           H
ATOM   2853  C   PRO   190      31.956  56.016  32.054  1.00  0.00           C
ATOM   2854  O   PRO   190      30.936  55.366  31.694  1.00  0.00           O
ATOM   2855  N   ASN   191      32.123  56.392  33.321  1.00  0.00           N
ATOM   2856  H   ASN   191      32.994  56.799  33.630  1.00  0.00           H
ATOM   2857  CA  ASN   191      31.157  56.166  34.369  1.00  0.00           C
ATOM   2858  HA  ASN   191      31.732  56.339  35.278  1.00  0.00           H
ATOM   2859  CB  ASN   191      29.978  57.171  34.304  1.00  0.00           C
ATOM   2860  HB2 ASN   191      29.468  57.035  33.350  1.00  0.00           H
ATOM   2861  HB3 ASN   191      29.248  56.894  35.065  1.00  0.00           H
ATOM   2862  CG  ASN   191      30.374  58.690  34.423  1.00  0.00           C
ATOM   2863  OD1 ASN   191      30.376  59.201  35.539  1.00  0.00           O
ATOM   2864  ND2 ASN   191      30.658  59.397  33.345  1.00  0.00           N
ATOM   2865 HD21 ASN   191      30.944  60.358  33.464  1.00  0.00           H
ATOM   2866 HD22 ASN   191      30.444  59.005  32.439  1.00  0.00           H
ATOM   2867  C   ASN   191      30.757  54.679  34.626  1.00  0.00           C
ATOM   2868  O   ASN   191      29.604  54.367  34.912  1.00  0.00           O
ATOM   2869  N   TYR   192      31.685  53.741  34.533  1.00  0.00           N
ATOM   2870  H   TYR   192      32.590  54.053  34.209  1.00  0.00           H
ATOM   2871  CA  TYR   192      31.609  52.288  34.839  1.00  0.00           C
ATOM   2872  HA  TYR   192      30.717  52.091  35.432  1.00  0.00           H
ATOM   2873  CB  TYR   192      31.526  51.367  33.656  1.00  0.00           C
ATOM   2874  HB2 TYR   192      32.440  51.598  33.106  1.00  0.00           H
ATOM   2875  HB3 TYR   192      31.661  50.327  33.953  1.00  0.00           H
ATOM   2876  CG  TYR   192      30.281  51.430  32.852  1.00  0.00           C
ATOM   2877  CD1 TYR   192      29.219  50.568  33.230  1.00  0.00           C
ATOM   2878  HD1 TYR   192      29.334  49.842  34.021  1.00  0.00           H
ATOM   2879  CE1 TYR   192      28.015  50.613  32.420  1.00  0.00           C
ATOM   2880  HE1 TYR   192      27.185  49.973  32.678  1.00  0.00           H
ATOM   2881  CZ  TYR   192      27.916  51.439  31.205  1.00  0.00           C
ATOM   2882  OH  TYR   192      26.775  51.299  30.455  1.00  0.00           O
ATOM   2883  HH  TYR   192      25.990  51.001  30.922  1.00  0.00           H
ATOM   2884  CE2 TYR   192      29.019  52.274  30.862  1.00  0.00           C
ATOM   2885  HE2 TYR   192      28.909  52.969  30.043  1.00  0.00           H
ATOM   2886  CD2 TYR   192      30.142  52.301  31.755  1.00  0.00           C
ATOM   2887  HD2 TYR   192      30.915  52.970  31.407  1.00  0.00           H
ATOM   2888  C   TYR   192      32.806  51.905  35.722  1.00  0.00           C
ATOM   2889  O   TYR   192      33.720  52.670  35.704  1.00  0.00           O
ATOM   2890  N   HIE   193      32.807  50.730  36.295  1.00  0.00           N
ATOM   2891  H   HIE   193      31.972  50.162  36.326  1.00  0.00           H
ATOM   2892  CA  HIE   193      34.073  50.178  36.932  1.00  0.00           C
ATOM   2893  HA  HIE   193      34.822  50.688  36.326  1.00  0.00           H
ATOM   2894  CB  HIE   193      34.237  50.570  38.411  1.00  0.00           C
ATOM   2895  HB2 HIE   193      33.729  51.514  38.605  1.00  0.00           H
ATOM   2896  HB3 HIE   193      33.804  49.692  38.890  1.00  0.00           H
ATOM   2897  CG  HIE   193      35.606  50.788  38.855  1.00  0.00           C
ATOM   2898  ND1 HIE   193      36.528  49.797  39.087  1.00  0.00           N
ATOM   2899  CE1 HIE   193      37.644  50.372  39.487  1.00  0.00           C
ATOM   2900  HE1 HIE   193      38.591  49.919  39.742  1.00  0.00           H
ATOM   2901  NE2 HIE   193      37.400  51.685  39.602  1.00  0.00           N
ATOM   2902  HE2 HIE   193      38.143  52.324  39.843  1.00  0.00           H
ATOM   2903  CD2 HIE   193      36.151  51.972  39.281  1.00  0.00           C
ATOM   2904  HD2 HIE   193      35.601  52.896  39.182  1.00  0.00           H
ATOM   2905  C   HIE   193      34.216  48.649  36.549  1.00  0.00           C
ATOM   2906  O   HIE   193      33.208  48.008  36.338  1.00  0.00           O
ATOM   2907  N   TYR   194      35.482  48.156  36.448  1.00  0.00           N
ATOM   2908  H   TYR   194      36.218  48.801  36.695  1.00  0.00           H
ATOM   2909  CA  TYR   194      35.860  46.753  36.256  1.00  0.00           C
ATOM   2910  HA  TYR   194      35.082  46.076  36.607  1.00  0.00           H
ATOM   2911  CB  TYR   194      35.980  46.410  34.743  1.00  0.00           C
ATOM   2912  HB2 TYR   194      36.861  46.895  34.324  1.00  0.00           H
ATOM   2913  HB3 TYR   194      36.142  45.356  34.518  1.00  0.00           H
ATOM   2914  CG  TYR   194      34.775  46.836  33.912  1.00  0.00           C
ATOM   2915  CD1 TYR   194      34.739  47.899  32.977  1.00  0.00           C
ATOM   2916  HD1 TYR   194      35.667  48.405  32.755  1.00  0.00           H
ATOM   2917  CE1 TYR   194      33.494  48.236  32.379  1.00  0.00           C
ATOM   2918  HE1 TYR   194      33.440  49.069  31.693  1.00  0.00           H
ATOM   2919  CZ  TYR   194      32.331  47.605  32.710  1.00  0.00           C
ATOM   2920  OH  TYR   194      31.222  48.116  32.241  1.00  0.00           O
ATOM   2921  HH  TYR   194      30.495  47.585  32.576  1.00  0.00           H
ATOM   2922  CE2 TYR   194      32.393  46.460  33.545  1.00  0.00           C
ATOM   2923  HE2 TYR   194      31.516  45.846  33.688  1.00  0.00           H
ATOM   2924  CD2 TYR   194      33.605  46.077  34.100  1.00  0.00           C
ATOM   2925  HD2 TYR   194      33.760  45.149  34.630  1.00  0.00           H
ATOM   2926  C   TYR   194      37.122  46.482  37.100  1.00  0.00           C
ATOM   2927  O   TYR   194      38.136  47.225  37.016  1.00  0.00           O
ATOM   2928  N   GLU   195      37.043  45.453  37.960  1.00  0.00           N
ATOM   2929  H   GLU   195      36.197  44.914  37.850  1.00  0.00           H
ATOM   2930  CA  GLU   195      37.907  45.083  39.047  1.00  0.00           C
ATOM   2931  HA  GLU   195      38.986  45.186  38.926  1.00  0.00           H
ATOM   2932  CB  GLU   195      37.596  46.011  40.206  1.00  0.00           C
ATOM   2933  HB2 GLU   195      37.729  47.068  39.974  1.00  0.00           H
ATOM   2934  HB3 GLU   195      36.524  45.888  40.358  1.00  0.00           H
ATOM   2935  CG  GLU   195      38.108  45.773  41.595  1.00  0.00           C
ATOM   2936  HG2 GLU   195      37.294  46.207  42.177  1.00  0.00           H
ATOM   2937  HG3 GLU   195      38.149  44.754  41.979  1.00  0.00           H
ATOM   2938  CD  GLU   195      39.411  46.576  41.798  1.00  0.00           C
ATOM   2939  OE1 GLU   195      40.520  45.936  41.614  1.00  0.00           O
ATOM   2940  OE2 GLU   195      39.240  47.730  42.061  1.00  0.00           O
ATOM   2941  C   GLU   195      37.660  43.687  39.430  1.00  0.00           C
ATOM   2942  O   GLU   195      36.496  43.253  39.484  1.00  0.00           O
ATOM   2943  N   GLU   196      38.751  42.980  39.755  1.00  0.00           N
ATOM   2944  H   GLU   196      39.599  43.528  39.717  1.00  0.00           H
ATOM   2945  CA  GLU   196      38.826  41.573  40.273  1.00  0.00           C
ATOM   2946  HA  GLU   196      39.762  41.136  39.927  1.00  0.00           H
ATOM   2947  CB  GLU   196      38.643  41.658  41.779  1.00  0.00           C
ATOM   2948  HB2 GLU   196      37.797  42.306  42.008  1.00  0.00           H
ATOM   2949  HB3 GLU   196      38.404  40.651  42.120  1.00  0.00           H
ATOM   2950  CG  GLU   196      39.866  42.230  42.417  1.00  0.00           C
ATOM   2951  HG2 GLU   196      40.620  41.559  42.004  1.00  0.00           H
ATOM   2952  HG3 GLU   196      40.046  43.247  42.072  1.00  0.00           H
ATOM   2953  CD  GLU   196      39.882  42.092  43.978  1.00  0.00           C
ATOM   2954  OE1 GLU   196      38.776  42.103  44.523  1.00  0.00           O
ATOM   2955  OE2 GLU   196      40.920  41.848  44.612  1.00  0.00           O
ATOM   2956  C   GLU   196      37.763  40.759  39.587  1.00  0.00           C
ATOM   2957  O   GLU   196      37.012  40.089  40.266  1.00  0.00           O
ATOM   2958  N   CYX   197      37.566  40.794  38.266  1.00  0.00           N
ATOM   2959  H   CYX   197      38.188  41.299  37.650  1.00  0.00           H
ATOM   2960  CA  CYX   197      36.532  40.219  37.549  1.00  0.00           C
ATOM   2961  HA  CYX   197      35.563  40.439  37.997  1.00  0.00           H
ATOM   2962  CB  CYX   197      36.523  40.690  36.115  1.00  0.00           C
ATOM   2963  HB2 CYX   197      37.482  40.486  35.639  1.00  0.00           H
ATOM   2964  HB3 CYX   197      35.777  40.184  35.501  1.00  0.00           H
ATOM   2965  SG  CYX   197      36.151  42.455  36.041  1.00  0.00           S
ATOM   2966  C   CYX   197      36.606  38.663  37.596  1.00  0.00           C
ATOM   2967  O   CYX   197      37.633  38.029  37.486  1.00  0.00           O
ATOM   2968  N   SER   198      35.349  38.180  37.696  1.00  0.00           N
ATOM   2969  H   SER   198      34.564  38.813  37.638  1.00  0.00           H
ATOM   2970  CA  SER   198      34.946  36.721  37.588  1.00  0.00           C
ATOM   2971  HA  SER   198      35.801  36.083  37.810  1.00  0.00           H
ATOM   2972  CB  SER   198      33.823  36.495  38.644  1.00  0.00           C
ATOM   2973  HB2 SER   198      33.083  37.276  38.475  1.00  0.00           H
ATOM   2974  HB3 SER   198      33.485  35.483  38.422  1.00  0.00           H
ATOM   2975  OG  SER   198      34.372  36.540  39.925  1.00  0.00           O
ATOM   2976  HG  SER   198      33.791  37.027  40.513  1.00  0.00           H
ATOM   2977  C   SER   198      34.442  36.490  36.154  1.00  0.00           C
ATOM   2978  O   SER   198      33.552  37.245  35.769  1.00  0.00           O
ATOM   2979  N   CYX   199      34.923  35.524  35.352  1.00  0.00           N
ATOM   2980  H   CYX   199      35.665  34.941  35.712  1.00  0.00           H
ATOM   2981  CA  CYX   199      34.622  35.401  33.924  1.00  0.00           C
ATOM   2982  HA  CYX   199      33.748  35.965  33.600  1.00  0.00           H
ATOM   2983  CB  CYX   199      35.857  35.722  33.074  1.00  0.00           C
ATOM   2984  HB2 CYX   199      36.510  34.879  33.300  1.00  0.00           H
ATOM   2985  HB3 CYX   199      35.628  35.619  32.013  1.00  0.00           H
ATOM   2986  SG  CYX   199      36.659  37.414  33.247  1.00  0.00           S
ATOM   2987  C   CYX   199      34.199  33.933  33.728  1.00  0.00           C
ATOM   2988  O   CYX   199      34.224  33.121  34.703  1.00  0.00           O
ATOM   2989  N   TYR   200      33.696  33.615  32.588  1.00  0.00           N
ATOM   2990  H   TYR   200      33.416  34.448  32.090  1.00  0.00           H
ATOM   2991  CA  TYR   200      33.204  32.259  32.091  1.00  0.00           C
ATOM   2992  HA  TYR   200      34.023  31.578  32.320  1.00  0.00           H
ATOM   2993  CB  TYR   200      32.016  31.767  32.898  1.00  0.00           C
ATOM   2994  HB2 TYR   200      31.824  30.760  32.529  1.00  0.00           H
ATOM   2995  HB3 TYR   200      32.246  31.631  33.954  1.00  0.00           H
ATOM   2996  CG  TYR   200      30.768  32.579  32.637  1.00  0.00           C
ATOM   2997  CD1 TYR   200      30.633  33.794  33.277  1.00  0.00           C
ATOM   2998  HD1 TYR   200      31.326  34.276  33.951  1.00  0.00           H
ATOM   2999  CE1 TYR   200      29.457  34.521  33.131  1.00  0.00           C
ATOM   3000  HE1 TYR   200      29.371  35.503  33.569  1.00  0.00           H
ATOM   3001  CZ  TYR   200      28.461  34.077  32.254  1.00  0.00           C
ATOM   3002  OH  TYR   200      27.291  34.839  32.076  1.00  0.00           O
ATOM   3003  HH  TYR   200      26.976  34.772  31.172  1.00  0.00           H
ATOM   3004  CE2 TYR   200      28.610  32.870  31.536  1.00  0.00           C
ATOM   3005  HE2 TYR   200      27.907  32.540  30.785  1.00  0.00           H
ATOM   3006  CD2 TYR   200      29.765  32.099  31.772  1.00  0.00           C
ATOM   3007  HD2 TYR   200      29.988  31.226  31.177  1.00  0.00           H
ATOM   3008  C   TYR   200      33.085  32.350  30.506  1.00  0.00           C
ATOM   3009  O   TYR   200      32.511  33.385  30.062  1.00  0.00           O
ATOM   3010  N   PRO   201      33.621  31.381  29.759  1.00  0.00           N
ATOM   3011  CD  PRO   201      34.348  30.191  30.218  1.00  0.00           C
ATOM   3012  HD2 PRO   201      33.979  29.797  31.164  1.00  0.00           H
ATOM   3013  HD3 PRO   201      35.290  30.678  30.471  1.00  0.00           H
ATOM   3014  CG  PRO   201      34.561  29.290  29.024  1.00  0.00           C
ATOM   3015  HG2 PRO   201      33.698  28.632  29.120  1.00  0.00           H
ATOM   3016  HG3 PRO   201      35.575  28.897  28.944  1.00  0.00           H
ATOM   3017  CB  PRO   201      34.282  30.209  27.792  1.00  0.00           C
ATOM   3018  HB2 PRO   201      33.884  29.592  26.987  1.00  0.00           H
ATOM   3019  HB3 PRO   201      35.198  30.727  27.509  1.00  0.00           H
ATOM   3020  CA  PRO   201      33.289  31.233  28.387  1.00  0.00           C
ATOM   3021  HA  PRO   201      33.462  32.208  27.930  1.00  0.00           H
ATOM   3022  C   PRO   201      31.794  30.919  28.240  1.00  0.00           C
ATOM   3023  O   PRO   201      31.288  30.141  29.081  1.00  0.00           O
ATOM   3024  N   ASN   202      31.214  31.427  27.141  1.00  0.00           N
ATOM   3025  H   ASN   202      31.787  32.057  26.597  1.00  0.00           H
ATOM   3026  CA  ASN   202      29.916  31.057  26.824  1.00  0.00           C
ATOM   3027  HA  ASN   202      29.688  30.028  27.100  1.00  0.00           H
ATOM   3028  CB  ASN   202      28.953  31.953  27.711  1.00  0.00           C
ATOM   3029  HB2 ASN   202      29.362  31.942  28.721  1.00  0.00           H
ATOM   3030  HB3 ASN   202      28.919  32.947  27.266  1.00  0.00           H
ATOM   3031  CG  ASN   202      27.521  31.459  27.921  1.00  0.00           C
ATOM   3032  OD1 ASN   202      27.110  30.355  27.598  1.00  0.00           O
ATOM   3033  ND2 ASN   202      26.615  32.328  28.294  1.00  0.00           N
ATOM   3034 HD21 ASN   202      25.656  32.019  28.366  1.00  0.00           H
ATOM   3035 HD22 ASN   202      26.825  33.310  28.405  1.00  0.00           H
ATOM   3036  C   ASN   202      29.597  31.185  25.311  1.00  0.00           C
ATOM   3037  O   ASN   202      29.498  32.309  24.768  1.00  0.00           O
ATOM   3038  N   ALA   203      29.332  30.049  24.653  1.00  0.00           N
ATOM   3039  H   ALA   203      29.503  29.188  25.152  1.00  0.00           H
ATOM   3040  CA  ALA   203      28.755  29.965  23.231  1.00  0.00           C
ATOM   3041  HA  ALA   203      28.670  28.907  22.982  1.00  0.00           H
ATOM   3042  CB  ALA   203      27.313  30.401  23.082  1.00  0.00           C
ATOM   3043  HB1 ALA   203      26.629  30.011  23.836  1.00  0.00           H
ATOM   3044  HB2 ALA   203      27.124  31.458  23.266  1.00  0.00           H
ATOM   3045  HB3 ALA   203      26.945  30.155  22.086  1.00  0.00           H
ATOM   3046  C   ALA   203      29.758  30.461  22.190  1.00  0.00           C
ATOM   3047  O   ALA   203      29.450  31.011  21.173  1.00  0.00           O
ATOM   3048  N   GLY   204      31.006  30.248  22.522  1.00  0.00           N
ATOM   3049  H   GLY   204      31.245  29.697  23.334  1.00  0.00           H
ATOM   3050  CA  GLY   204      32.208  30.736  21.763  1.00  0.00           C
ATOM   3051  HA2 GLY   204      33.092  30.227  22.144  1.00  0.00           H
ATOM   3052  HA3 GLY   204      32.054  30.506  20.708  1.00  0.00           H
ATOM   3053  C   GLY   204      32.430  32.265  21.818  1.00  0.00           C
ATOM   3054  O   GLY   204      33.238  32.826  21.014  1.00  0.00           O
ATOM   3055  N   GLU   205      31.858  32.926  22.849  1.00  0.00           N
ATOM   3056  H   GLU   205      31.530  32.356  23.616  1.00  0.00           H
ATOM   3057  CA  GLU   205      32.235  34.247  23.364  1.00  0.00           C
ATOM   3058  HA  GLU   205      33.079  34.623  22.786  1.00  0.00           H
ATOM   3059  CB  GLU   205      30.920  35.034  23.084  1.00  0.00           C
ATOM   3060  HB2 GLU   205      30.093  34.619  23.660  1.00  0.00           H
ATOM   3061  HB3 GLU   205      31.107  36.016  23.519  1.00  0.00           H
ATOM   3062  CG  GLU   205      30.676  35.258  21.580  1.00  0.00           C
ATOM   3063  HG2 GLU   205      31.591  35.814  21.374  1.00  0.00           H
ATOM   3064  HG3 GLU   205      30.663  34.290  21.078  1.00  0.00           H
ATOM   3065  CD  GLU   205      29.552  36.218  21.298  1.00  0.00           C
ATOM   3066  OE1 GLU   205      28.584  36.232  22.115  1.00  0.00           O
ATOM   3067  OE2 GLU   205      29.676  37.052  20.392  1.00  0.00           O
ATOM   3068  C   GLU   205      32.635  34.235  24.878  1.00  0.00           C
ATOM   3069  O   GLU   205      32.890  33.190  25.477  1.00  0.00           O
ATOM   3070  N   ILE   206      32.867  35.423  25.479  1.00  0.00           N
ATOM   3071  H   ILE   206      32.809  36.295  24.973  1.00  0.00           H
ATOM   3072  CA  ILE   206      33.386  35.643  26.886  1.00  0.00           C
ATOM   3073  HA  ILE   206      33.421  34.701  27.432  1.00  0.00           H
ATOM   3074  CB  ILE   206      34.833  36.055  27.005  1.00  0.00           C
ATOM   3075  HB  ILE   206      34.970  37.069  26.628  1.00  0.00           H
ATOM   3076  CG2 ILE   206      35.293  36.058  28.499  1.00  0.00           C
ATOM   3077 HG21 ILE   206      35.208  35.037  28.869  1.00  0.00           H
ATOM   3078 HG22 ILE   206      36.303  36.424  28.687  1.00  0.00           H
ATOM   3079 HG23 ILE   206      34.642  36.544  29.226  1.00  0.00           H
ATOM   3080  CG1 ILE   206      35.871  35.209  26.222  1.00  0.00           C
ATOM   3081 HG12 ILE   206      36.926  35.279  26.486  1.00  0.00           H
ATOM   3082 HG13 ILE   206      35.609  34.166  26.401  1.00  0.00           H
ATOM   3083  CD1 ILE   206      35.862  35.407  24.666  1.00  0.00           C
ATOM   3084 HD11 ILE   206      36.917  35.396  24.392  1.00  0.00           H
ATOM   3085 HD12 ILE   206      35.295  34.582  24.235  1.00  0.00           H
ATOM   3086 HD13 ILE   206      35.441  36.396  24.483  1.00  0.00           H
ATOM   3087  C   ILE   206      32.491  36.667  27.571  1.00  0.00           C
ATOM   3088  O   ILE   206      32.005  37.635  27.001  1.00  0.00           O
ATOM   3089  N   THR   207      32.186  36.404  28.871  1.00  0.00           N
ATOM   3090  H   THR   207      32.475  35.536  29.296  1.00  0.00           H
ATOM   3091  CA  THR   207      31.583  37.417  29.774  1.00  0.00           C
ATOM   3092  HA  THR   207      31.774  38.427  29.411  1.00  0.00           H
ATOM   3093  CB  THR   207      30.022  37.154  29.883  1.00  0.00           C
ATOM   3094  HB  THR   207      29.887  36.102  30.137  1.00  0.00           H
ATOM   3095  CG2 THR   207      29.257  38.003  30.879  1.00  0.00           C
ATOM   3096 HG21 THR   207      28.171  37.982  30.780  1.00  0.00           H
ATOM   3097 HG22 THR   207      29.558  37.650  31.865  1.00  0.00           H
ATOM   3098 HG23 THR   207      29.467  39.066  30.756  1.00  0.00           H
ATOM   3099  OG1 THR   207      29.413  37.430  28.617  1.00  0.00           O
ATOM   3100  HG1 THR   207      29.794  36.858  27.945  1.00  0.00           H
ATOM   3101  C   THR   207      32.157  37.347  31.197  1.00  0.00           C
ATOM   3102  O   THR   207      32.463  36.338  31.808  1.00  0.00           O
ATOM   3103  N   CYX   208      32.345  38.559  31.757  1.00  0.00           N
ATOM   3104  H   CYX   208      32.011  39.371  31.259  1.00  0.00           H
ATOM   3105  CA  CYX   208      32.849  38.767  33.112  1.00  0.00           C
ATOM   3106  HA  CYX   208      32.834  37.762  33.535  1.00  0.00           H
ATOM   3107  CB  CYX   208      34.243  39.316  33.139  1.00  0.00           C
ATOM   3108  HB2 CYX   208      34.183  40.384  32.929  1.00  0.00           H
ATOM   3109  HB3 CYX   208      34.612  39.115  34.145  1.00  0.00           H
ATOM   3110  SG  CYX   208      35.484  38.681  32.041  1.00  0.00           S
ATOM   3111  C   CYX   208      31.982  39.727  33.877  1.00  0.00           C
ATOM   3112  O   CYX   208      31.407  40.650  33.244  1.00  0.00           O
ATOM   3113  N   VAL   209      31.857  39.440  35.144  1.00  0.00           N
ATOM   3114  H   VAL   209      32.180  38.504  35.344  1.00  0.00           H
ATOM   3115  CA  VAL   209      31.127  40.154  36.174  1.00  0.00           C
ATOM   3116  HA  VAL   209      30.814  41.109  35.754  1.00  0.00           H
ATOM   3117  CB  VAL   209      29.875  39.329  36.724  1.00  0.00           C
ATOM   3118  HB  VAL   209      30.143  38.358  37.140  1.00  0.00           H
ATOM   3119  CG1 VAL   209      29.142  40.097  37.815  1.00  0.00           C
ATOM   3120 HG11 VAL   209      28.676  41.017  37.464  1.00  0.00           H
ATOM   3121 HG12 VAL   209      28.250  39.608  38.206  1.00  0.00           H
ATOM   3122 HG13 VAL   209      29.766  40.409  38.653  1.00  0.00           H
ATOM   3123  CG2 VAL   209      28.863  39.078  35.612  1.00  0.00           C
ATOM   3124 HG21 VAL   209      28.666  39.981  35.033  1.00  0.00           H
ATOM   3125 HG22 VAL   209      29.347  38.348  34.963  1.00  0.00           H
ATOM   3126 HG23 VAL   209      27.955  38.673  36.056  1.00  0.00           H
ATOM   3127  C   VAL   209      32.061  40.580  37.312  1.00  0.00           C
ATOM   3128  O   VAL   209      32.872  39.750  37.696  1.00  0.00           O
ATOM   3129  N   CYX   210      31.977  41.801  37.822  1.00  0.00           N
ATOM   3130  H   CYX   210      31.237  42.392  37.471  1.00  0.00           H
ATOM   3131  CA  CYX   210      33.160  42.350  38.598  1.00  0.00           C
ATOM   3132  HA  CYX   210      33.902  41.554  38.639  1.00  0.00           H
ATOM   3133  CB  CYX   210      33.685  43.427  37.641  1.00  0.00           C
ATOM   3134  HB2 CYX   210      33.005  44.271  37.527  1.00  0.00           H
ATOM   3135  HB3 CYX   210      34.672  43.693  38.022  1.00  0.00           H
ATOM   3136  SG  CYX   210      34.120  42.671  36.035  1.00  0.00           S
ATOM   3137  C   CYX   210      32.787  42.903  40.011  1.00  0.00           C
ATOM   3138  O   CYX   210      31.706  42.578  40.545  1.00  0.00           O
ATOM   3139  N   ARG   211      33.759  43.443  40.712  1.00  0.00           N
ATOM   3140  H   ARG   211      34.616  43.516  40.182  1.00  0.00           H
ATOM   3141  CA  ARG   211      33.615  44.100  42.027  1.00  0.00           C
ATOM   3142  HA  ARG   211      32.970  43.426  42.592  1.00  0.00           H
ATOM   3143  CB  ARG   211      34.957  44.151  42.783  1.00  0.00           C
ATOM   3144  HB2 ARG   211      35.387  43.151  42.828  1.00  0.00           H
ATOM   3145  HB3 ARG   211      35.711  44.633  42.162  1.00  0.00           H
ATOM   3146  CG  ARG   211      35.062  44.843  44.192  1.00  0.00           C
ATOM   3147  HG2 ARG   211      35.157  45.912  43.999  1.00  0.00           H
ATOM   3148  HG3 ARG   211      34.090  44.686  44.662  1.00  0.00           H
ATOM   3149  CD  ARG   211      36.312  44.413  44.817  1.00  0.00           C
ATOM   3150  HD2 ARG   211      36.204  43.366  45.095  1.00  0.00           H
ATOM   3151  HD3 ARG   211      37.058  44.379  44.024  1.00  0.00           H
ATOM   3152  NE  ARG   211      36.717  45.260  45.980  1.00  0.00           N
ATOM   3153  HE  ARG   211      36.080  45.958  46.334  1.00  0.00           H
ATOM   3154  CZ  ARG   211      37.948  45.369  46.593  1.00  0.00           C
ATOM   3155  NH1 ARG   211      38.126  46.286  47.436  1.00  0.00           N
ATOM   3156 HH11 ARG   211      37.275  46.772  47.682  1.00  0.00           H
ATOM   3157 HH12 ARG   211      38.980  46.509  47.927  1.00  0.00           H
ATOM   3158  NH2 ARG   211      38.835  44.644  46.170  1.00  0.00           N
ATOM   3159 HH21 ARG   211      38.762  43.862  45.535  1.00  0.00           H
ATOM   3160 HH22 ARG   211      39.726  44.745  46.635  1.00  0.00           H
ATOM   3161  C   ARG   211      32.966  45.458  41.917  1.00  0.00           C
ATOM   3162  O   ARG   211      33.230  46.293  41.046  1.00  0.00           O
ATOM   3163  N   ASP   212      31.876  45.680  42.701  1.00  0.00           N
ATOM   3164  H   ASP   212      31.680  45.054  43.469  1.00  0.00           H
ATOM   3165  CA  ASP   212      31.011  46.874  42.613  1.00  0.00           C
ATOM   3166  HA  ASP   212      30.889  47.167  41.570  1.00  0.00           H
ATOM   3167  CB  ASP   212      29.606  46.494  43.158  1.00  0.00           C
ATOM   3168  HB2 ASP   212      29.055  47.431  43.239  1.00  0.00           H
ATOM   3169  HB3 ASP   212      29.027  45.778  42.574  1.00  0.00           H
ATOM   3170  CG  ASP   212      29.778  45.840  44.487  1.00  0.00           C
ATOM   3171  OD1 ASP   212      29.664  46.500  45.552  1.00  0.00           O
ATOM   3172  OD2 ASP   212      29.973  44.613  44.582  1.00  0.00           O
ATOM   3173  C   ASP   212      31.521  48.172  43.251  1.00  0.00           C
ATOM   3174  O   ASP   212      30.907  48.743  44.205  1.00  0.00           O
ATOM   3175  N   ASN   213      32.569  48.658  42.637  1.00  0.00           N
ATOM   3176  H   ASN   213      32.808  48.044  41.871  1.00  0.00           H
ATOM   3177  CA  ASN   213      33.316  49.823  43.050  1.00  0.00           C
ATOM   3178  HA  ASN   213      33.621  49.644  44.081  1.00  0.00           H
ATOM   3179  CB  ASN   213      34.583  49.729  42.111  1.00  0.00           C
ATOM   3180  HB2 ASN   213      34.478  49.048  41.266  1.00  0.00           H
ATOM   3181  HB3 ASN   213      34.851  50.697  41.689  1.00  0.00           H
ATOM   3182  CG  ASN   213      35.796  49.175  42.801  1.00  0.00           C
ATOM   3183  OD1 ASN   213      35.808  48.500  43.843  1.00  0.00           O
ATOM   3184  ND2 ASN   213      36.963  49.400  42.273  1.00  0.00           N
ATOM   3185 HD21 ASN   213      37.730  48.759  42.414  1.00  0.00           H
ATOM   3186 HD22 ASN   213      36.964  49.793  41.343  1.00  0.00           H
ATOM   3187  C   ASN   213      32.523  51.149  42.889  1.00  0.00           C
ATOM   3188  O   ASN   213      31.406  51.104  42.299  1.00  0.00           O
ATOM   3189  N   TRP   214      33.133  52.300  43.287  1.00  0.00           N
ATOM   3190  H   TRP   214      34.064  52.201  43.666  1.00  0.00           H
ATOM   3191  CA  TRP   214      32.732  53.690  42.967  1.00  0.00           C
ATOM   3192  HA  TRP   214      33.385  54.333  43.557  1.00  0.00           H
ATOM   3193  CB  TRP   214      33.176  53.922  41.489  1.00  0.00           C
ATOM   3194  HB2 TRP   214      34.206  53.614  41.308  1.00  0.00           H
ATOM   3195  HB3 TRP   214      32.615  53.214  40.879  1.00  0.00           H
ATOM   3196  CG  TRP   214      32.949  55.241  40.907  1.00  0.00           C
ATOM   3197  CD1 TRP   214      32.463  56.351  41.533  1.00  0.00           C
ATOM   3198  HD1 TRP   214      32.181  56.518  42.562  1.00  0.00           H
ATOM   3199  NE1 TRP   214      32.406  57.446  40.664  1.00  0.00           N
ATOM   3200  HE1 TRP   214      32.186  58.382  40.972  1.00  0.00           H
ATOM   3201  CE2 TRP   214      32.872  57.013  39.409  1.00  0.00           C
ATOM   3202  CZ2 TRP   214      32.998  57.814  38.256  1.00  0.00           C
ATOM   3203  HZ2 TRP   214      32.972  58.892  38.318  1.00  0.00           H
ATOM   3204  CH2 TRP   214      33.479  57.230  37.056  1.00  0.00           C
ATOM   3205  HH2 TRP   214      33.760  57.827  36.201  1.00  0.00           H
ATOM   3206  CZ3 TRP   214      33.675  55.803  37.110  1.00  0.00           C
ATOM   3207  HZ3 TRP   214      34.028  55.317  36.211  1.00  0.00           H
ATOM   3208  CE3 TRP   214      33.537  55.029  38.268  1.00  0.00           C
ATOM   3209  HE3 TRP   214      33.621  53.952  38.265  1.00  0.00           H
ATOM   3210  CD2 TRP   214      33.178  55.619  39.477  1.00  0.00           C
ATOM   3211  C   TRP   214      31.297  54.126  43.299  1.00  0.00           C
ATOM   3212  O   TRP   214      31.064  55.003  44.087  1.00  0.00           O
ATOM   3213  N   HID   215      30.249  53.549  42.681  1.00  0.00           N
ATOM   3214  H   HID   215      30.465  52.838  41.997  1.00  0.00           H
ATOM   3215  CA  HID   215      28.874  54.078  42.662  1.00  0.00           C
ATOM   3216  HA  HID   215      28.720  54.582  43.616  1.00  0.00           H
ATOM   3217  CB  HID   215      28.788  55.024  41.471  1.00  0.00           C
ATOM   3218  HB2 HID   215      27.725  55.108  41.245  1.00  0.00           H
ATOM   3219  HB3 HID   215      29.330  55.931  41.738  1.00  0.00           H
ATOM   3220  CG  HID   215      29.419  54.505  40.211  1.00  0.00           C
ATOM   3221  ND1 HID   215      29.638  55.330  39.089  1.00  0.00           N
ATOM   3222  HD1 HID   215      29.568  56.337  39.059  1.00  0.00           H
ATOM   3223  CE1 HID   215      30.060  54.616  38.093  1.00  0.00           C
ATOM   3224  HE1 HID   215      30.306  54.979  37.106  1.00  0.00           H
ATOM   3225  NE2 HID   215      30.015  53.311  38.443  1.00  0.00           N
ATOM   3226  CD2 HID   215      29.668  53.223  39.746  1.00  0.00           C
ATOM   3227  HD2 HID   215      29.417  52.295  40.238  1.00  0.00           H
ATOM   3228  C   HID   215      27.841  52.853  42.632  1.00  0.00           C
ATOM   3229  O   HID   215      26.672  53.060  42.475  1.00  0.00           O
ATOM   3230  N   GLY   216      28.246  51.572  42.639  1.00  0.00           N
ATOM   3231  H   GLY   216      29.193  51.443  42.966  1.00  0.00           H
ATOM   3232  CA  GLY   216      27.453  50.365  42.471  1.00  0.00           C
ATOM   3233  HA2 GLY   216      26.480  50.746  42.163  1.00  0.00           H
ATOM   3234  HA3 GLY   216      27.876  49.921  41.571  1.00  0.00           H
ATOM   3235  C   GLY   216      27.264  49.430  43.639  1.00  0.00           C
ATOM   3236  O   GLY   216      27.976  49.388  44.625  1.00  0.00           O
ATOM   3237  N   SER   217      26.305  48.487  43.456  1.00  0.00           N
ATOM   3238  H   SER   217      25.810  48.585  42.581  1.00  0.00           H
ATOM   3239  CA  SER   217      25.847  47.529  44.419  1.00  0.00           C
ATOM   3240  HA  SER   217      26.635  47.076  45.020  1.00  0.00           H
ATOM   3241  CB  SER   217      24.795  48.145  45.281  1.00  0.00           C
ATOM   3242  HB2 SER   217      24.729  47.549  46.190  1.00  0.00           H
ATOM   3243  HB3 SER   217      25.157  49.146  45.519  1.00  0.00           H
ATOM   3244  OG  SER   217      23.623  48.469  44.658  1.00  0.00           O
ATOM   3245  HG  SER   217      23.660  49.396  44.410  1.00  0.00           H
ATOM   3246  C   SER   217      25.211  46.299  43.666  1.00  0.00           C
ATOM   3247  O   SER   217      25.663  45.209  43.890  1.00  0.00           O
ATOM   3248  N   ASN   218      24.395  46.573  42.571  1.00  0.00           N
ATOM   3249  H   ASN   218      23.862  47.431  42.564  1.00  0.00           H
ATOM   3250  CA  ASN   218      24.402  45.846  41.331  1.00  0.00           C
ATOM   3251  HA  ASN   218      24.157  44.825  41.624  1.00  0.00           H
ATOM   3252  CB  ASN   218      23.309  46.352  40.392  1.00  0.00           C
ATOM   3253  HB2 ASN   218      23.014  45.695  39.574  1.00  0.00           H
ATOM   3254  HB3 ASN   218      22.448  46.467  41.051  1.00  0.00           H
ATOM   3255  CG  ASN   218      23.496  47.772  39.833  1.00  0.00           C
ATOM   3256  OD1 ASN   218      23.929  48.639  40.534  1.00  0.00           O
ATOM   3257  ND2 ASN   218      23.103  48.007  38.603  1.00  0.00           N
ATOM   3258 HD21 ASN   218      22.887  48.962  38.354  1.00  0.00           H
ATOM   3259 HD22 ASN   218      22.794  47.229  38.038  1.00  0.00           H
ATOM   3260  C   ASN   218      25.748  45.873  40.721  1.00  0.00           C
ATOM   3261  O   ASN   218      26.509  46.823  40.764  1.00  0.00           O
ATOM   3262  N   ARG   219      26.034  44.775  40.074  1.00  0.00           N
ATOM   3263  H   ARG   219      25.358  44.024  40.095  1.00  0.00           H
ATOM   3264  CA  ARG   219      27.436  44.540  39.646  1.00  0.00           C
ATOM   3265  HA  ARG   219      28.037  45.092  40.370  1.00  0.00           H
ATOM   3266  CB  ARG   219      27.659  43.038  39.714  1.00  0.00           C
ATOM   3267  HB2 ARG   219      26.774  42.442  39.490  1.00  0.00           H
ATOM   3268  HB3 ARG   219      28.328  42.783  38.892  1.00  0.00           H
ATOM   3269  CG  ARG   219      28.122  42.854  41.219  1.00  0.00           C
ATOM   3270  HG2 ARG   219      29.086  43.331  41.398  1.00  0.00           H
ATOM   3271  HG3 ARG   219      27.487  43.311  41.978  1.00  0.00           H
ATOM   3272  CD  ARG   219      28.394  41.390  41.651  1.00  0.00           C
ATOM   3273  HD2 ARG   219      27.655  40.634  41.386  1.00  0.00           H
ATOM   3274  HD3 ARG   219      29.291  41.005  41.166  1.00  0.00           H
ATOM   3275  NE  ARG   219      28.649  41.249  43.101  1.00  0.00           N
ATOM   3276  HE  ARG   219      27.981  40.809  43.718  1.00  0.00           H
ATOM   3277  CZ  ARG   219      29.729  41.552  43.751  1.00  0.00           C
ATOM   3278  NH1 ARG   219      29.890  41.207  45.020  1.00  0.00           N
ATOM   3279 HH11 ARG   219      29.171  40.643  45.450  1.00  0.00           H
ATOM   3280 HH12 ARG   219      30.702  41.614  45.463  1.00  0.00           H
ATOM   3281  NH2 ARG   219      30.712  42.158  43.169  1.00  0.00           N
ATOM   3282 HH21 ARG   219      30.658  42.260  42.166  1.00  0.00           H
ATOM   3283 HH22 ARG   219      31.438  42.551  43.752  1.00  0.00           H
ATOM   3284  C   ARG   219      27.731  45.048  38.216  1.00  0.00           C
ATOM   3285  O   ARG   219      26.807  44.856  37.411  1.00  0.00           O
ATOM   3286  N   PRO   220      28.843  45.657  37.926  1.00  0.00           N
ATOM   3287  CD  PRO   220      29.860  45.902  38.856  1.00  0.00           C
ATOM   3288  HD2 PRO   220      30.189  44.955  39.284  1.00  0.00           H
ATOM   3289  HD3 PRO   220      29.457  46.421  39.726  1.00  0.00           H
ATOM   3290  CG  PRO   220      30.983  46.731  38.091  1.00  0.00           C
ATOM   3291  HG2 PRO   220      31.849  46.077  37.993  1.00  0.00           H
ATOM   3292  HG3 PRO   220      31.172  47.689  38.576  1.00  0.00           H
ATOM   3293  CB  PRO   220      30.447  46.870  36.662  1.00  0.00           C
ATOM   3294  HB2 PRO   220      31.194  46.650  35.900  1.00  0.00           H
ATOM   3295  HB3 PRO   220      30.179  47.900  36.426  1.00  0.00           H
ATOM   3296  CA  PRO   220      29.200  45.963  36.567  1.00  0.00           C
ATOM   3297  HA  PRO   220      28.306  46.445  36.173  1.00  0.00           H
ATOM   3298  C   PRO   220      29.430  44.664  35.823  1.00  0.00           C
ATOM   3299  O   PRO   220      30.082  43.714  36.294  1.00  0.00           O
ATOM   3300  N   TRP   221      28.969  44.566  34.545  1.00  0.00           N
ATOM   3301  H   TRP   221      28.393  45.296  34.150  1.00  0.00           H
ATOM   3302  CA  TRP   221      29.283  43.417  33.619  1.00  0.00           C
ATOM   3303  HA  TRP   221      29.841  42.710  34.233  1.00  0.00           H
ATOM   3304  CB  TRP   221      28.044  42.686  33.173  1.00  0.00           C
ATOM   3305  HB2 TRP   221      28.347  41.926  32.453  1.00  0.00           H
ATOM   3306  HB3 TRP   221      27.564  42.273  34.060  1.00  0.00           H
ATOM   3307  CG  TRP   221      26.958  43.439  32.400  1.00  0.00           C
ATOM   3308  CD1 TRP   221      25.827  43.940  32.897  1.00  0.00           C
ATOM   3309  HD1 TRP   221      25.560  44.019  33.941  1.00  0.00           H
ATOM   3310  NE1 TRP   221      25.013  44.282  31.882  1.00  0.00           N
ATOM   3311  HE1 TRP   221      24.047  44.575  31.932  1.00  0.00           H
ATOM   3312  CE2 TRP   221      25.574  44.105  30.643  1.00  0.00           C
ATOM   3313  CZ2 TRP   221      25.197  44.393  29.292  1.00  0.00           C
ATOM   3314  HZ2 TRP   221      24.222  44.827  29.123  1.00  0.00           H
ATOM   3315  CH2 TRP   221      26.081  44.105  28.237  1.00  0.00           C
ATOM   3316  HH2 TRP   221      25.745  44.438  27.266  1.00  0.00           H
ATOM   3317  CZ3 TRP   221      27.361  43.649  28.486  1.00  0.00           C
ATOM   3318  HZ3 TRP   221      28.036  43.564  27.646  1.00  0.00           H
ATOM   3319  CE3 TRP   221      27.709  43.331  29.806  1.00  0.00           C
ATOM   3320  HE3 TRP   221      28.718  43.081  30.095  1.00  0.00           H
ATOM   3321  CD2 TRP   221      26.873  43.528  30.951  1.00  0.00           C
ATOM   3322  C   TRP   221      30.083  43.954  32.434  1.00  0.00           C
ATOM   3323  O   TRP   221      29.970  45.099  31.968  1.00  0.00           O
ATOM   3324  N   VAL   222      30.895  43.143  31.799  1.00  0.00           N
ATOM   3325  H   VAL   222      31.054  42.207  32.146  1.00  0.00           H
ATOM   3326  CA  VAL   222      31.549  43.280  30.475  1.00  0.00           C
ATOM   3327  HA  VAL   222      30.881  43.857  29.838  1.00  0.00           H
ATOM   3328  CB  VAL   222      32.930  44.005  30.563  1.00  0.00           C
ATOM   3329  HB  VAL   222      32.798  44.968  31.055  1.00  0.00           H
ATOM   3330  CG1 VAL   222      34.091  43.301  31.376  1.00  0.00           C
ATOM   3331 HG11 VAL   222      34.481  42.474  30.782  1.00  0.00           H
ATOM   3332 HG12 VAL   222      34.826  44.020  31.737  1.00  0.00           H
ATOM   3333 HG13 VAL   222      33.587  42.892  32.251  1.00  0.00           H
ATOM   3334  CG2 VAL   222      33.516  44.131  29.099  1.00  0.00           C
ATOM   3335 HG21 VAL   222      33.980  43.220  28.719  1.00  0.00           H
ATOM   3336 HG22 VAL   222      32.707  44.457  28.445  1.00  0.00           H
ATOM   3337 HG23 VAL   222      34.261  44.926  29.086  1.00  0.00           H
ATOM   3338  C   VAL   222      31.733  41.965  29.798  1.00  0.00           C
ATOM   3339  O   VAL   222      32.030  40.939  30.438  1.00  0.00           O
ATOM   3340  N   SER   223      31.394  41.969  28.504  1.00  0.00           N
ATOM   3341  H   SER   223      31.203  42.857  28.061  1.00  0.00           H
ATOM   3342  CA  SER   223      31.195  40.912  27.569  1.00  0.00           C
ATOM   3343  HA  SER   223      31.721  40.048  27.975  1.00  0.00           H
ATOM   3344  CB  SER   223      29.764  40.445  27.376  1.00  0.00           C
ATOM   3345  HB2 SER   223      29.799  39.463  26.902  1.00  0.00           H
ATOM   3346  HB3 SER   223      29.288  40.365  28.353  1.00  0.00           H
ATOM   3347  OG  SER   223      28.986  41.392  26.638  1.00  0.00           O
ATOM   3348  HG  SER   223      29.438  41.474  25.795  1.00  0.00           H
ATOM   3349  C   SER   223      31.926  41.186  26.227  1.00  0.00           C
ATOM   3350  O   SER   223      32.004  42.366  25.912  1.00  0.00           O
ATOM   3351  N   PHE   224      32.401  40.159  25.483  1.00  0.00           N
ATOM   3352  H   PHE   224      32.203  39.214  25.783  1.00  0.00           H
ATOM   3353  CA  PHE   224      33.234  40.269  24.199  1.00  0.00           C
ATOM   3354  HA  PHE   224      32.842  41.084  23.592  1.00  0.00           H
ATOM   3355  CB  PHE   224      34.684  40.755  24.519  1.00  0.00           C
ATOM   3356  HB2 PHE   224      35.396  40.920  23.710  1.00  0.00           H
ATOM   3357  HB3 PHE   224      34.632  41.808  24.801  1.00  0.00           H
ATOM   3358  CG  PHE   224      35.413  40.205  25.751  1.00  0.00           C
ATOM   3359  CD1 PHE   224      36.351  39.151  25.619  1.00  0.00           C
ATOM   3360  HD1 PHE   224      36.440  38.718  24.634  1.00  0.00           H
ATOM   3361  CE1 PHE   224      37.047  38.707  26.709  1.00  0.00           C
ATOM   3362  HE1 PHE   224      37.746  37.889  26.621  1.00  0.00           H
ATOM   3363  CZ  PHE   224      36.851  39.224  27.987  1.00  0.00           C
ATOM   3364  HZ  PHE   224      37.478  38.940  28.819  1.00  0.00           H
ATOM   3365  CE2 PHE   224      35.901  40.233  28.166  1.00  0.00           C
ATOM   3366  HE2 PHE   224      35.651  40.665  29.123  1.00  0.00           H
ATOM   3367  CD2 PHE   224      35.250  40.796  27.012  1.00  0.00           C
ATOM   3368  HD2 PHE   224      34.535  41.605  27.058  1.00  0.00           H
ATOM   3369  C   PHE   224      33.203  38.934  23.476  1.00  0.00           C
ATOM   3370  O   PHE   224      32.865  37.921  24.090  1.00  0.00           O
ATOM   3371  N   ASN   225      33.723  39.049  22.199  1.00  0.00           N
ATOM   3372  H   ASN   225      34.042  39.925  21.814  1.00  0.00           H
ATOM   3373  CA  ASN   225      34.044  37.948  21.277  1.00  0.00           C
ATOM   3374  HA  ASN   225      33.596  37.044  21.689  1.00  0.00           H
ATOM   3375  CB  ASN   225      33.436  38.218  19.904  1.00  0.00           C
ATOM   3376  HB2 ASN   225      33.334  37.266  19.382  1.00  0.00           H
ATOM   3377  HB3 ASN   225      32.397  38.515  20.039  1.00  0.00           H
ATOM   3378  CG  ASN   225      34.085  39.239  19.020  1.00  0.00           C
ATOM   3379  OD1 ASN   225      35.163  39.736  19.151  1.00  0.00           O
ATOM   3380  ND2 ASN   225      33.213  39.745  18.217  1.00  0.00           N
ATOM   3381 HD21 ASN   225      33.671  40.391  17.590  1.00  0.00           H
ATOM   3382 HD22 ASN   225      32.219  39.575  18.260  1.00  0.00           H
ATOM   3383  C   ASN   225      35.502  37.593  21.332  1.00  0.00           C
ATOM   3384  O   ASN   225      36.415  38.226  21.918  1.00  0.00           O
ATOM   3385  N   GLN   226      35.808  36.616  20.504  1.00  0.00           N
ATOM   3386  H   GLN   226      35.169  36.308  19.787  1.00  0.00           H
ATOM   3387  CA  GLN   226      37.188  36.199  20.275  1.00  0.00           C
ATOM   3388  HA  GLN   226      37.507  36.104  21.313  1.00  0.00           H
ATOM   3389  CB  GLN   226      37.288  34.866  19.505  1.00  0.00           C
ATOM   3390  HB2 GLN   226      37.067  35.068  18.457  1.00  0.00           H
ATOM   3391  HB3 GLN   226      38.302  34.492  19.644  1.00  0.00           H
ATOM   3392  CG  GLN   226      36.305  33.784  20.112  1.00  0.00           C
ATOM   3393  HG2 GLN   226      36.501  33.684  21.179  1.00  0.00           H
ATOM   3394  HG3 GLN   226      35.297  34.063  19.806  1.00  0.00           H
ATOM   3395  CD  GLN   226      36.438  32.402  19.379  1.00  0.00           C
ATOM   3396  OE1 GLN   226      37.431  31.856  18.975  1.00  0.00           O
ATOM   3397  NE2 GLN   226      35.309  31.777  19.069  1.00  0.00           N
ATOM   3398 HE21 GLN   226      34.446  32.267  19.254  1.00  0.00           H
ATOM   3399 HE22 GLN   226      35.273  30.919  18.538  1.00  0.00           H
ATOM   3400  C   GLN   226      38.109  37.228  19.619  1.00  0.00           C
ATOM   3401  O   GLN   226      39.341  37.068  19.804  1.00  0.00           O
ATOM   3402  N   ASN   227      37.660  38.268  18.930  1.00  0.00           N
ATOM   3403  H   ASN   227      36.675  38.487  18.945  1.00  0.00           H
ATOM   3404  CA  ASN   227      38.469  39.356  18.427  1.00  0.00           C
ATOM   3405  HA  ASN   227      39.467  38.942  18.291  1.00  0.00           H
ATOM   3406  CB  ASN   227      37.992  39.785  17.083  1.00  0.00           C
ATOM   3407  HB2 ASN   227      36.979  40.161  17.223  1.00  0.00           H
ATOM   3408  HB3 ASN   227      38.596  40.638  16.771  1.00  0.00           H
ATOM   3409  CG  ASN   227      37.904  38.766  15.936  1.00  0.00           C
ATOM   3410  OD1 ASN   227      38.904  38.091  15.532  1.00  0.00           O
ATOM   3411  ND2 ASN   227      36.736  38.565  15.359  1.00  0.00           N
ATOM   3412 HD21 ASN   227      36.653  37.888  14.615  1.00  0.00           H
ATOM   3413 HD22 ASN   227      35.957  39.152  15.621  1.00  0.00           H
ATOM   3414  C   ASN   227      38.680  40.530  19.430  1.00  0.00           C
ATOM   3415  O   ASN   227      39.347  41.490  19.067  1.00  0.00           O
ATOM   3416  N   LEU   228      38.124  40.433  20.653  1.00  0.00           N
ATOM   3417  H   LEU   228      37.429  39.702  20.712  1.00  0.00           H
ATOM   3418  CA  LEU   228      38.075  41.457  21.737  1.00  0.00           C
ATOM   3419  HA  LEU   228      37.512  40.969  22.532  1.00  0.00           H
ATOM   3420  CB  LEU   228      39.439  41.847  22.329  1.00  0.00           C
ATOM   3421  HB2 LEU   228      39.905  42.516  21.606  1.00  0.00           H
ATOM   3422  HB3 LEU   228      39.236  42.381  23.258  1.00  0.00           H
ATOM   3423  CG  LEU   228      40.408  40.839  22.658  1.00  0.00           C
ATOM   3424  HG  LEU   228      40.610  40.087  21.895  1.00  0.00           H
ATOM   3425  CD1 LEU   228      41.742  41.504  23.072  1.00  0.00           C
ATOM   3426 HD11 LEU   228      42.406  40.709  23.413  1.00  0.00           H
ATOM   3427 HD12 LEU   228      42.238  42.003  22.238  1.00  0.00           H
ATOM   3428 HD13 LEU   228      41.628  42.202  23.900  1.00  0.00           H
ATOM   3429  CD2 LEU   228      39.809  40.073  23.865  1.00  0.00           C
ATOM   3430 HD21 LEU   228      40.581  39.340  24.100  1.00  0.00           H
ATOM   3431 HD22 LEU   228      39.611  40.773  24.676  1.00  0.00           H
ATOM   3432 HD23 LEU   228      38.931  39.501  23.561  1.00  0.00           H
ATOM   3433  C   LEU   228      37.326  42.710  21.264  1.00  0.00           C
ATOM   3434  O   LEU   228      37.675  43.819  21.705  1.00  0.00           O
ATOM   3435  N   GLU   229      36.214  42.487  20.595  1.00  0.00           N
ATOM   3436  H   GLU   229      36.001  41.521  20.388  1.00  0.00           H
ATOM   3437  CA  GLU   229      35.179  43.440  20.384  1.00  0.00           C
ATOM   3438  HA  GLU   229      35.576  44.440  20.556  1.00  0.00           H
ATOM   3439  CB  GLU   229      34.534  43.295  18.967  1.00  0.00           C
ATOM   3440  HB2 GLU   229      34.029  42.329  18.970  1.00  0.00           H
ATOM   3441  HB3 GLU   229      33.719  44.012  18.876  1.00  0.00           H
ATOM   3442  CG  GLU   229      35.497  43.345  17.738  1.00  0.00           C
ATOM   3443  HG2 GLU   229      36.281  42.606  17.904  1.00  0.00           H
ATOM   3444  HG3 GLU   229      34.983  43.042  16.825  1.00  0.00           H
ATOM   3445  CD  GLU   229      36.126  44.700  17.557  1.00  0.00           C
ATOM   3446  OE1 GLU   229      35.448  45.623  17.011  1.00  0.00           O
ATOM   3447  OE2 GLU   229      37.269  44.867  18.008  1.00  0.00           O
ATOM   3448  C   GLU   229      34.076  43.326  21.451  1.00  0.00           C
ATOM   3449  O   GLU   229      33.625  42.181  21.639  1.00  0.00           O
ATOM   3450  N   TYR   230      33.726  44.405  22.174  1.00  0.00           N
ATOM   3451  H   TYR   230      33.838  45.318  21.756  1.00  0.00           H
ATOM   3452  CA  TYR   230      33.235  44.232  23.509  1.00  0.00           C
ATOM   3453  HA  TYR   230      32.983  43.188  23.697  1.00  0.00           H
ATOM   3454  CB  TYR   230      34.341  44.612  24.480  1.00  0.00           C
ATOM   3455  HB2 TYR   230      33.959  44.228  25.426  1.00  0.00           H
ATOM   3456  HB3 TYR   230      35.241  44.079  24.173  1.00  0.00           H
ATOM   3457  CG  TYR   230      34.688  46.086  24.455  1.00  0.00           C
ATOM   3458  CD1 TYR   230      34.128  46.994  25.370  1.00  0.00           C
ATOM   3459  HD1 TYR   230      33.256  46.629  25.892  1.00  0.00           H
ATOM   3460  CE1 TYR   230      34.575  48.344  25.453  1.00  0.00           C
ATOM   3461  HE1 TYR   230      34.074  49.038  26.113  1.00  0.00           H
ATOM   3462  CZ  TYR   230      35.513  48.808  24.485  1.00  0.00           C
ATOM   3463  OH  TYR   230      35.897  50.100  24.396  1.00  0.00           O
ATOM   3464  HH  TYR   230      35.855  50.361  23.473  1.00  0.00           H
ATOM   3465  CE2 TYR   230      36.037  47.879  23.606  1.00  0.00           C
ATOM   3466  HE2 TYR   230      36.743  48.299  22.907  1.00  0.00           H
ATOM   3467  CD2 TYR   230      35.769  46.519  23.654  1.00  0.00           C
ATOM   3468  HD2 TYR   230      36.325  45.837  23.027  1.00  0.00           H
ATOM   3469  C   TYR   230      31.946  45.055  23.765  1.00  0.00           C
ATOM   3470  O   TYR   230      31.666  46.020  23.030  1.00  0.00           O
ATOM   3471  N   GLN   231      31.199  44.757  24.794  1.00  0.00           N
ATOM   3472  H   GLN   231      31.409  43.994  25.422  1.00  0.00           H
ATOM   3473  CA  GLN   231      30.073  45.483  25.330  1.00  0.00           C
ATOM   3474  HA  GLN   231      30.110  46.451  24.831  1.00  0.00           H
ATOM   3475  CB  GLN   231      28.832  44.765  24.662  1.00  0.00           C
ATOM   3476  HB2 GLN   231      28.628  43.727  24.926  1.00  0.00           H
ATOM   3477  HB3 GLN   231      28.017  45.404  25.001  1.00  0.00           H
ATOM   3478  CG  GLN   231      28.821  44.738  23.129  1.00  0.00           C
ATOM   3479  HG2 GLN   231      29.723  44.253  22.754  1.00  0.00           H
ATOM   3480  HG3 GLN   231      28.010  44.103  22.771  1.00  0.00           H
ATOM   3481  CD  GLN   231      28.543  46.077  22.436  1.00  0.00           C
ATOM   3482  OE1 GLN   231      28.031  46.961  22.993  1.00  0.00           O
ATOM   3483  NE2 GLN   231      28.842  46.178  21.154  1.00  0.00           N
ATOM   3484 HE21 GLN   231      29.346  45.427  20.707  1.00  0.00           H
ATOM   3485 HE22 GLN   231      28.577  47.012  20.647  1.00  0.00           H
ATOM   3486  C   GLN   231      29.937  45.506  26.812  1.00  0.00           C
ATOM   3487  O   GLN   231      30.325  44.578  27.518  1.00  0.00           O
ATOM   3488  N   ILE   232      29.516  46.692  27.303  1.00  0.00           N
ATOM   3489  H   ILE   232      29.135  47.361  26.650  1.00  0.00           H
ATOM   3490  CA  ILE   232      29.443  47.014  28.724  1.00  0.00           C
ATOM   3491  HA  ILE   232      29.795  46.205  29.364  1.00  0.00           H
ATOM   3492  CB  ILE   232      30.403  48.244  28.938  1.00  0.00           C
ATOM   3493  HB  ILE   232      30.380  48.404  30.016  1.00  0.00           H
ATOM   3494  CG2 ILE   232      31.864  47.886  28.538  1.00  0.00           C
ATOM   3495 HG21 ILE   232      32.182  46.933  28.962  1.00  0.00           H
ATOM   3496 HG22 ILE   232      31.957  47.848  27.452  1.00  0.00           H
ATOM   3497 HG23 ILE   232      32.557  48.614  28.961  1.00  0.00           H
ATOM   3498  CG1 ILE   232      30.003  49.500  28.186  1.00  0.00           C
ATOM   3499 HG12 ILE   232      29.831  49.269  27.133  1.00  0.00           H
ATOM   3500 HG13 ILE   232      29.061  49.762  28.665  1.00  0.00           H
ATOM   3501  CD1 ILE   232      31.002  50.658  28.352  1.00  0.00           C
ATOM   3502 HD11 ILE   232      31.478  50.657  29.332  1.00  0.00           H
ATOM   3503 HD12 ILE   232      31.776  50.606  27.587  1.00  0.00           H
ATOM   3504 HD13 ILE   232      30.558  51.642  28.202  1.00  0.00           H
ATOM   3505  C   ILE   232      28.052  47.286  29.224  1.00  0.00           C
ATOM   3506  O   ILE   232      27.192  47.607  28.451  1.00  0.00           O
ATOM   3507  N   GLY   233      27.872  47.256  30.525  1.00  0.00           N
ATOM   3508  H   GLY   233      28.574  46.737  31.033  1.00  0.00           H
ATOM   3509  CA  GLY   233      26.590  47.340  31.209  1.00  0.00           C
ATOM   3510  HA2 GLY   233      26.065  48.242  30.892  1.00  0.00           H
ATOM   3511  HA3 GLY   233      26.076  46.424  30.917  1.00  0.00           H
ATOM   3512  C   GLY   233      26.666  47.263  32.732  1.00  0.00           C
ATOM   3513  O   GLY   233      27.650  46.707  33.272  1.00  0.00           O
ATOM   3514  N   TYR   234      25.661  47.671  33.441  1.00  0.00           N
ATOM   3515  H   TYR   234      24.818  48.063  33.044  1.00  0.00           H
ATOM   3516  CA  TYR   234      25.424  47.437  34.853  1.00  0.00           C
ATOM   3517  HA  TYR   234      26.277  46.893  35.258  1.00  0.00           H
ATOM   3518  CB  TYR   234      25.238  48.684  35.609  1.00  0.00           C
ATOM   3519  HB2 TYR   234      25.078  49.457  34.857  1.00  0.00           H
ATOM   3520  HB3 TYR   234      24.356  48.702  36.249  1.00  0.00           H
ATOM   3521  CG  TYR   234      26.416  49.069  36.434  1.00  0.00           C
ATOM   3522  CD1 TYR   234      27.233  50.189  35.994  1.00  0.00           C
ATOM   3523  HD1 TYR   234      27.022  50.790  35.121  1.00  0.00           H
ATOM   3524  CE1 TYR   234      28.397  50.553  36.691  1.00  0.00           C
ATOM   3525  HE1 TYR   234      28.981  51.390  36.334  1.00  0.00           H
ATOM   3526  CZ  TYR   234      28.715  49.849  37.882  1.00  0.00           C
ATOM   3527  OH  TYR   234      29.813  50.136  38.515  1.00  0.00           O
ATOM   3528  HH  TYR   234      30.363  50.807  38.105  1.00  0.00           H
ATOM   3529  CE2 TYR   234      27.898  48.831  38.403  1.00  0.00           C
ATOM   3530  HE2 TYR   234      28.066  48.428  39.391  1.00  0.00           H
ATOM   3531  CD2 TYR   234      26.772  48.453  37.668  1.00  0.00           C
ATOM   3532  HD2 TYR   234      26.167  47.628  38.016  1.00  0.00           H
ATOM   3533  C   TYR   234      24.235  46.479  34.970  1.00  0.00           C
ATOM   3534  O   TYR   234      23.187  46.704  34.353  1.00  0.00           O
ATOM   3535  N   ILE   235      24.363  45.266  35.641  1.00  0.00           N
ATOM   3536  H   ILE   235      25.256  44.988  36.021  1.00  0.00           H
ATOM   3537  CA  ILE   235      23.273  44.259  35.810  1.00  0.00           C
ATOM   3538  HA  ILE   235      22.969  43.788  34.875  1.00  0.00           H
ATOM   3539  CB  ILE   235      23.725  43.196  36.809  1.00  0.00           C
ATOM   3540  HB  ILE   235      23.975  43.804  37.678  1.00  0.00           H
ATOM   3541  CG2 ILE   235      22.569  42.262  37.206  1.00  0.00           C
ATOM   3542 HG21 ILE   235      21.950  41.870  36.399  1.00  0.00           H
ATOM   3543 HG22 ILE   235      22.954  41.417  37.776  1.00  0.00           H
ATOM   3544 HG23 ILE   235      21.881  42.740  37.904  1.00  0.00           H
ATOM   3545  CG1 ILE   235      24.978  42.455  36.218  1.00  0.00           C
ATOM   3546 HG12 ILE   235      24.727  42.096  35.221  1.00  0.00           H
ATOM   3547 HG13 ILE   235      25.831  43.126  36.118  1.00  0.00           H
ATOM   3548  CD1 ILE   235      25.465  41.134  36.902  1.00  0.00           C
ATOM   3549 HD11 ILE   235      26.442  40.778  36.575  1.00  0.00           H
ATOM   3550 HD12 ILE   235      25.491  41.307  37.977  1.00  0.00           H
ATOM   3551 HD13 ILE   235      24.693  40.399  36.671  1.00  0.00           H
ATOM   3552  C   ILE   235      21.996  45.088  36.320  1.00  0.00           C
ATOM   3553  O   ILE   235      22.024  45.762  37.353  1.00  0.00           O
ATOM   3554  N   CYX   236      20.882  45.075  35.575  1.00  0.00           N
ATOM   3555  H   CYX   236      20.947  44.551  34.713  1.00  0.00           H
ATOM   3556  CA  CYX   236      19.681  45.840  35.763  1.00  0.00           C
ATOM   3557  HA  CYX   236      19.921  46.877  35.994  1.00  0.00           H
ATOM   3558  CB  CYX   236      18.769  45.737  34.516  1.00  0.00           C
ATOM   3559  HB2 CYX   236      18.610  44.672  34.346  1.00  0.00           H
ATOM   3560  HB3 CYX   236      17.814  46.228  34.700  1.00  0.00           H
ATOM   3561  SG  CYX   236      19.361  46.354  32.956  1.00  0.00           S
ATOM   3562  C   CYX   236      18.904  45.418  37.034  1.00  0.00           C
ATOM   3563  O   CYX   236      17.832  45.995  37.267  1.00  0.00           O
ATOM   3564  N   SER   237      19.415  44.571  37.856  1.00  0.00           N
ATOM   3565  H   SER   237      20.370  44.304  37.666  1.00  0.00           H
ATOM   3566  CA  SER   237      18.691  43.886  38.934  1.00  0.00           C
ATOM   3567  HA  SER   237      17.621  43.919  38.727  1.00  0.00           H
ATOM   3568  CB  SER   237      19.143  42.483  39.141  1.00  0.00           C
ATOM   3569  HB2 SER   237      18.975  41.834  38.281  1.00  0.00           H
ATOM   3570  HB3 SER   237      20.177  42.472  39.485  1.00  0.00           H
ATOM   3571  OG  SER   237      18.421  41.987  40.227  1.00  0.00           O
ATOM   3572  HG  SER   237      17.644  41.541  39.881  1.00  0.00           H
ATOM   3573  C   SER   237      18.855  44.634  40.272  1.00  0.00           C
ATOM   3574  O   SER   237      19.966  45.021  40.555  1.00  0.00           O
ATOM   3575  N   GLY   238      17.798  44.877  41.052  1.00  0.00           N
ATOM   3576  H   GLY   238      16.938  44.452  40.735  1.00  0.00           H
ATOM   3577  CA  GLY   238      17.927  45.523  42.335  1.00  0.00           C
ATOM   3578  HA2 GLY   238      18.832  46.098  42.530  1.00  0.00           H
ATOM   3579  HA3 GLY   238      17.087  46.183  42.552  1.00  0.00           H
ATOM   3580  C   GLY   238      18.074  44.473  43.509  1.00  0.00           C
ATOM   3581  O   GLY   238      17.693  44.738  44.639  1.00  0.00           O
ATOM   3582  N   VAL   239      18.469  43.200  43.207  1.00  0.00           N
ATOM   3583  H   VAL   239      18.327  42.945  42.240  1.00  0.00           H
ATOM   3584  CA  VAL   239      19.182  42.236  44.016  1.00  0.00           C
ATOM   3585  HA  VAL   239      18.743  42.094  45.004  1.00  0.00           H
ATOM   3586  CB  VAL   239      19.244  40.840  43.357  1.00  0.00           C
ATOM   3587  HB  VAL   239      19.865  40.980  42.471  1.00  0.00           H
ATOM   3588  CG1 VAL   239      19.823  39.850  44.364  1.00  0.00           C
ATOM   3589 HG11 VAL   239      19.800  38.877  43.874  1.00  0.00           H
ATOM   3590 HG12 VAL   239      20.813  40.040  44.778  1.00  0.00           H
ATOM   3591 HG13 VAL   239      19.144  39.775  45.213  1.00  0.00           H
ATOM   3592  CG2 VAL   239      17.822  40.443  43.098  1.00  0.00           C
ATOM   3593 HG21 VAL   239      17.780  39.426  42.706  1.00  0.00           H
ATOM   3594 HG22 VAL   239      17.204  40.532  43.992  1.00  0.00           H
ATOM   3595 HG23 VAL   239      17.352  40.928  42.243  1.00  0.00           H
ATOM   3596  C   VAL   239      20.580  42.727  44.322  1.00  0.00           C
ATOM   3597  O   VAL   239      21.548  42.616  43.481  1.00  0.00           O
ATOM   3598  N   PHE   240      20.686  43.546  45.320  1.00  0.00           N
ATOM   3599  H   PHE   240      19.858  43.648  45.889  1.00  0.00           H
ATOM   3600  CA  PHE   240      21.946  44.188  45.735  1.00  0.00           C
ATOM   3601  HA  PHE   240      22.214  44.967  45.022  1.00  0.00           H
ATOM   3602  CB  PHE   240      21.676  44.914  47.049  1.00  0.00           C
ATOM   3603  HB2 PHE   240      21.518  44.257  47.904  1.00  0.00           H
ATOM   3604  HB3 PHE   240      22.575  45.400  47.431  1.00  0.00           H
ATOM   3605  CG  PHE   240      20.650  46.018  47.034  1.00  0.00           C
ATOM   3606  CD1 PHE   240      19.360  45.803  47.528  1.00  0.00           C
ATOM   3607  HD1 PHE   240      19.142  44.890  48.061  1.00  0.00           H
ATOM   3608  CE1 PHE   240      18.335  46.699  47.227  1.00  0.00           C
ATOM   3609  HE1 PHE   240      17.294  46.430  47.335  1.00  0.00           H
ATOM   3610  CZ  PHE   240      18.661  47.974  46.822  1.00  0.00           C
ATOM   3611  HZ  PHE   240      17.870  48.705  46.754  1.00  0.00           H
ATOM   3612  CE2 PHE   240      19.950  48.267  46.431  1.00  0.00           C
ATOM   3613  HE2 PHE   240      20.185  49.200  45.940  1.00  0.00           H
ATOM   3614  CD2 PHE   240      20.934  47.251  46.434  1.00  0.00           C
ATOM   3615  HD2 PHE   240      21.919  47.352  46.003  1.00  0.00           H
ATOM   3616  C   PHE   240      23.062  43.136  45.832  1.00  0.00           C
ATOM   3617  O   PHE   240      23.179  42.317  46.744  1.00  0.00           O
ATOM   3618  N   GLY   241      23.963  43.094  44.845  1.00  0.00           N
ATOM   3619  H   GLY   241      23.917  43.776  44.102  1.00  0.00           H
ATOM   3620  CA  GLY   241      25.031  42.081  44.874  1.00  0.00           C
ATOM   3621  HA2 GLY   241      24.574  41.105  45.039  1.00  0.00           H
ATOM   3622  HA3 GLY   241      25.540  42.106  43.911  1.00  0.00           H
ATOM   3623  C   GLY   241      26.144  42.214  46.014  1.00  0.00           C
ATOM   3624  O   GLY   241      27.232  41.568  45.921  1.00  0.00           O
ATOM   3625  N   ASH   242      25.994  43.143  47.007  1.00  0.00           N
ATOM   3626  H   ASH   242      25.079  43.534  47.183  1.00  0.00           H
ATOM   3627  CA  ASH   242      26.995  43.395  48.075  1.00  0.00           C
ATOM   3628  HA  ASH   242      27.614  42.521  48.278  1.00  0.00           H
ATOM   3629  CB  ASH   242      27.920  44.464  47.427  1.00  0.00           C
ATOM   3630  HB2 ASH   242      27.899  44.394  46.340  1.00  0.00           H
ATOM   3631  HB3 ASH   242      27.373  45.375  47.668  1.00  0.00           H
ATOM   3632  CG  ASH   242      29.354  44.408  47.950  1.00  0.00           C
ATOM   3633  OD1 ASH   242      29.786  44.701  49.107  1.00  0.00           O
ATOM   3634  OD2 ASH   242      30.298  43.905  47.051  1.00  0.00           O
ATOM   3635  HD2 ASH   242      30.000  44.155  46.173  1.00  0.00           H
ATOM   3636  C   ASH   242      26.392  43.771  49.419  1.00  0.00           C
ATOM   3637  O   ASH   242      25.240  43.636  49.654  1.00  0.00           O
ATOM   3638  N   ASN   243      27.215  44.200  50.297  1.00  0.00           N
ATOM   3639  H   ASN   243      28.200  44.304  50.097  1.00  0.00           H
ATOM   3640  CA  ASN   243      26.849  44.636  51.680  1.00  0.00           C
ATOM   3641  HA  ASN   243      25.813  44.963  51.582  1.00  0.00           H
ATOM   3642  CB  ASN   243      26.958  43.453  52.678  1.00  0.00           C
ATOM   3643  HB2 ASN   243      26.488  43.662  53.639  1.00  0.00           H
ATOM   3644  HB3 ASN   243      26.395  42.655  52.192  1.00  0.00           H
ATOM   3645  CG  ASN   243      28.411  42.992  52.982  1.00  0.00           C
ATOM   3646  OD1 ASN   243      28.979  42.179  52.206  1.00  0.00           O
ATOM   3647  ND2 ASN   243      29.044  43.551  53.950  1.00  0.00           N
ATOM   3648 HD21 ASN   243      30.027  43.419  54.139  1.00  0.00           H
ATOM   3649 HD22 ASN   243      28.521  44.146  54.576  1.00  0.00           H
ATOM   3650  C   ASN   243      27.650  45.828  52.165  1.00  0.00           C
ATOM   3651  O   ASN   243      28.812  45.916  51.757  1.00  0.00           O
ATOM   3652  N   PRO   244      27.058  46.636  53.089  1.00  0.00           N
ATOM   3653  CD  PRO   244      27.793  47.682  53.756  1.00  0.00           C
ATOM   3654  HD2 PRO   244      28.519  48.248  53.172  1.00  0.00           H
ATOM   3655  HD3 PRO   244      28.449  47.223  54.495  1.00  0.00           H
ATOM   3656  CG  PRO   244      26.642  48.612  54.273  1.00  0.00           C
ATOM   3657  HG2 PRO   244      26.417  49.280  53.442  1.00  0.00           H
ATOM   3658  HG3 PRO   244      26.973  49.152  55.161  1.00  0.00           H
ATOM   3659  CB  PRO   244      25.466  47.684  54.565  1.00  0.00           C
ATOM   3660  HB2 PRO   244      24.477  48.135  54.641  1.00  0.00           H
ATOM   3661  HB3 PRO   244      25.802  47.166  55.464  1.00  0.00           H
ATOM   3662  CA  PRO   244      25.634  46.604  53.477  1.00  0.00           C
ATOM   3663  HA  PRO   244      25.368  45.679  53.988  1.00  0.00           H
ATOM   3664  C   PRO   244      24.637  46.856  52.327  1.00  0.00           C
ATOM   3665  O   PRO   244      25.020  47.551  51.353  1.00  0.00           O
ATOM   3666  N   ARG   245      23.389  46.394  52.405  1.00  0.00           N
ATOM   3667  H   ARG   245      23.113  46.056  53.315  1.00  0.00           H
ATOM   3668  CA  ARG   245      22.336  46.519  51.364  1.00  0.00           C
ATOM   3669  HA  ARG   245      22.507  47.449  50.824  1.00  0.00           H
ATOM   3670  CB  ARG   245      22.309  45.367  50.313  1.00  0.00           C
ATOM   3671  HB2 ARG   245      21.498  45.361  49.585  1.00  0.00           H
ATOM   3672  HB3 ARG   245      23.227  45.437  49.730  1.00  0.00           H
ATOM   3673  CG  ARG   245      22.273  43.978  51.025  1.00  0.00           C
ATOM   3674  HG2 ARG   245      23.214  43.786  51.541  1.00  0.00           H
ATOM   3675  HG3 ARG   245      21.517  44.156  51.791  1.00  0.00           H
ATOM   3676  CD  ARG   245      21.952  42.839  50.083  1.00  0.00           C
ATOM   3677  HD2 ARG   245      20.952  42.907  49.654  1.00  0.00           H
ATOM   3678  HD3 ARG   245      22.685  42.976  49.287  1.00  0.00           H
ATOM   3679  NE  ARG   245      21.944  41.511  50.643  1.00  0.00           N
ATOM   3680  HE  ARG   245      21.083  41.178  51.053  1.00  0.00           H
ATOM   3681  CZ  ARG   245      22.967  40.708  50.718  1.00  0.00           C
ATOM   3682  NH1 ARG   245      22.729  39.479  50.947  1.00  0.00           N
ATOM   3683 HH11 ARG   245      21.811  39.060  50.914  1.00  0.00           H
ATOM   3684 HH12 ARG   245      23.553  38.894  50.959  1.00  0.00           H
ATOM   3685  NH2 ARG   245      24.197  40.975  50.562  1.00  0.00           N
ATOM   3686 HH21 ARG   245      24.563  41.910  50.439  1.00  0.00           H
ATOM   3687 HH22 ARG   245      24.817  40.192  50.707  1.00  0.00           H
ATOM   3688  C   ARG   245      21.025  46.755  52.037  1.00  0.00           C
ATOM   3689  O   ARG   245      20.751  46.224  53.128  1.00  0.00           O
ATOM   3690  N   PRO   246      20.121  47.554  51.402  1.00  0.00           N
ATOM   3691  CD  PRO   246      20.293  48.412  50.274  1.00  0.00           C
ATOM   3692  HD2 PRO   246      20.243  47.859  49.336  1.00  0.00           H
ATOM   3693  HD3 PRO   246      21.275  48.870  50.388  1.00  0.00           H
ATOM   3694  CG  PRO   246      19.193  49.438  50.441  1.00  0.00           C
ATOM   3695  HG2 PRO   246      18.980  49.873  49.465  1.00  0.00           H
ATOM   3696  HG3 PRO   246      19.440  50.203  51.178  1.00  0.00           H
ATOM   3697  CB  PRO   246      18.105  48.604  50.974  1.00  0.00           C
ATOM   3698  HB2 PRO   246      17.480  48.283  50.140  1.00  0.00           H
ATOM   3699  HB3 PRO   246      17.593  49.318  51.620  1.00  0.00           H
ATOM   3700  CA  PRO   246      18.727  47.466  51.756  1.00  0.00           C
ATOM   3701  HA  PRO   246      18.751  47.713  52.817  1.00  0.00           H
ATOM   3702  C   PRO   246      18.110  46.120  51.513  1.00  0.00           C
ATOM   3703  O   PRO   246      18.833  45.170  51.188  1.00  0.00           O
ATOM   3704  N   ASN   247      16.752  46.025  51.536  1.00  0.00           N
ATOM   3705  H   ASN   247      16.166  46.813  51.772  1.00  0.00           H
ATOM   3706  CA  ASN   247      16.023  44.936  51.014  1.00  0.00           C
ATOM   3707  HA  ASN   247      16.564  44.071  51.396  1.00  0.00           H
ATOM   3708  CB  ASN   247      14.749  44.843  51.838  1.00  0.00           C
ATOM   3709  HB2 ASN   247      14.889  44.690  52.908  1.00  0.00           H
ATOM   3710  HB3 ASN   247      14.172  45.751  51.660  1.00  0.00           H
ATOM   3711  CG  ASN   247      13.827  43.673  51.547  1.00  0.00           C
ATOM   3712  OD1 ASN   247      12.809  43.821  50.903  1.00  0.00           O
ATOM   3713  ND2 ASN   247      14.217  42.481  51.917  1.00  0.00           N
ATOM   3714 HD21 ASN   247      13.656  41.680  51.665  1.00  0.00           H
ATOM   3715 HD22 ASN   247      14.963  42.302  52.574  1.00  0.00           H
ATOM   3716  C   ASN   247      15.847  44.883  49.516  1.00  0.00           C
ATOM   3717  O   ASN   247      15.545  45.895  48.959  1.00  0.00           O
ATOM   3718  N   ASP   248      16.029  43.672  48.899  1.00  0.00           N
ATOM   3719  H   ASP   248      16.152  42.821  49.427  1.00  0.00           H
ATOM   3720  CA  ASP   248      15.969  43.577  47.448  1.00  0.00           C
ATOM   3721  HA  ASP   248      16.838  44.041  46.983  1.00  0.00           H
ATOM   3722  CB  ASP   248      16.099  42.137  47.051  1.00  0.00           C
ATOM   3723  HB2 ASP   248      15.239  41.666  47.528  1.00  0.00           H
ATOM   3724  HB3 ASP   248      16.097  41.978  45.974  1.00  0.00           H
ATOM   3725  CG  ASP   248      17.398  41.531  47.578  1.00  0.00           C
ATOM   3726  OD1 ASP   248      18.428  42.260  47.517  1.00  0.00           O
ATOM   3727  OD2 ASP   248      17.490  40.334  48.031  1.00  0.00           O
ATOM   3728  C   ASP   248      14.746  44.279  46.805  1.00  0.00           C
ATOM   3729  O   ASP   248      13.591  44.247  47.308  1.00  0.00           O
ATOM   3730  N   GLY   249      14.906  44.908  45.642  1.00  0.00           N
ATOM   3731  H   GLY   249      15.784  44.904  45.143  1.00  0.00           H
ATOM   3732  CA  GLY   249      13.762  45.728  45.138  1.00  0.00           C
ATOM   3733  HA2 GLY   249      12.873  45.108  45.255  1.00  0.00           H
ATOM   3734  HA3 GLY   249      13.639  46.672  45.667  1.00  0.00           H
ATOM   3735  C   GLY   249      13.999  46.171  43.638  1.00  0.00           C
ATOM   3736  O   GLY   249      14.423  45.363  42.846  1.00  0.00           O
ATOM   3737  N   THR   250      13.773  47.448  43.386  1.00  0.00           N
ATOM   3738  H   THR   250      13.229  47.992  44.040  1.00  0.00           H
ATOM   3739  CA  THR   250      14.116  48.065  42.077  1.00  0.00           C
ATOM   3740  HA  THR   250      13.845  47.398  41.259  1.00  0.00           H
ATOM   3741  CB  THR   250      13.244  49.275  41.947  1.00  0.00           C
ATOM   3742  HB  THR   250      13.358  49.972  42.778  1.00  0.00           H
ATOM   3743  CG2 THR   250      13.418  50.072  40.651  1.00  0.00           C
ATOM   3744 HG21 THR   250      12.662  50.827  40.437  1.00  0.00           H
ATOM   3745 HG22 THR   250      14.383  50.568  40.751  1.00  0.00           H
ATOM   3746 HG23 THR   250      13.484  49.421  39.779  1.00  0.00           H
ATOM   3747  OG1 THR   250      11.914  48.837  41.897  1.00  0.00           O
ATOM   3748  HG1 THR   250      11.606  48.634  42.783  1.00  0.00           H
ATOM   3749  C   THR   250      15.515  48.527  42.015  1.00  0.00           C
ATOM   3750  O   THR   250      15.967  49.324  42.817  1.00  0.00           O
ATOM   3751  N   GLY   251      16.268  47.967  41.135  1.00  0.00           N
ATOM   3752  H   GLY   251      15.897  47.183  40.619  1.00  0.00           H
ATOM   3753  CA  GLY   251      17.600  48.478  40.817  1.00  0.00           C
ATOM   3754  HA2 GLY   251      18.162  48.927  41.634  1.00  0.00           H
ATOM   3755  HA3 GLY   251      18.205  47.635  40.484  1.00  0.00           H
ATOM   3756  C   GLY   251      17.631  49.437  39.600  1.00  0.00           C
ATOM   3757  O   GLY   251      16.804  50.340  39.523  1.00  0.00           O
ATOM   3758  N   SER   252      18.613  49.354  38.749  1.00  0.00           N
ATOM   3759  H   SER   252      19.265  48.583  38.716  1.00  0.00           H
ATOM   3760  CA  SER   252      18.722  50.239  37.613  1.00  0.00           C
ATOM   3761  HA  SER   252      17.748  50.487  37.188  1.00  0.00           H
ATOM   3762  CB  SER   252      19.470  51.467  38.040  1.00  0.00           C
ATOM   3763  HB2 SER   252      18.793  52.034  38.677  1.00  0.00           H
ATOM   3764  HB3 SER   252      20.487  51.258  38.375  1.00  0.00           H
ATOM   3765  OG  SER   252      19.624  52.335  36.960  1.00  0.00           O
ATOM   3766  HG  SER   252      20.028  53.103  37.371  1.00  0.00           H
ATOM   3767  C   SER   252      19.697  49.510  36.640  1.00  0.00           C
ATOM   3768  O   SER   252      20.668  48.876  37.011  1.00  0.00           O
ATOM   3769  N   CYX   253      19.404  49.574  35.370  1.00  0.00           N
ATOM   3770  H   CYX   253      18.512  49.969  35.115  1.00  0.00           H
ATOM   3771  CA  CYX   253      20.358  49.318  34.242  1.00  0.00           C
ATOM   3772  HA  CYX   253      20.789  48.353  34.510  1.00  0.00           H
ATOM   3773  CB  CYX   253      19.597  49.264  32.904  1.00  0.00           C
ATOM   3774  HB2 CYX   253      19.181  50.270  32.850  1.00  0.00           H
ATOM   3775  HB3 CYX   253      20.364  49.082  32.150  1.00  0.00           H
ATOM   3776  SG  CYX   253      18.227  48.065  32.716  1.00  0.00           S
ATOM   3777  C   CYX   253      21.546  50.321  34.274  1.00  0.00           C
ATOM   3778  O   CYX   253      22.387  50.153  33.371  1.00  0.00           O
ATOM   3779  N   GLY   254      21.714  51.316  35.208  1.00  0.00           N
ATOM   3780  H   GLY   254      20.966  51.590  35.829  1.00  0.00           H
ATOM   3781  CA  GLY   254      22.942  52.026  35.474  1.00  0.00           C
ATOM   3782  HA2 GLY   254      23.702  51.678  34.773  1.00  0.00           H
ATOM   3783  HA3 GLY   254      22.835  53.100  35.316  1.00  0.00           H
ATOM   3784  C   GLY   254      23.412  51.697  36.922  1.00  0.00           C
ATOM   3785  O   GLY   254      22.996  50.750  37.491  1.00  0.00           O
ATOM   3786  N   PRO   255      24.277  52.547  37.530  1.00  0.00           N
ATOM   3787  CD  PRO   255      24.986  53.560  36.804  1.00  0.00           C
ATOM   3788  HD2 PRO   255      24.362  54.454  36.830  1.00  0.00           H
ATOM   3789  HD3 PRO   255      25.214  53.281  35.775  1.00  0.00           H
ATOM   3790  CG  PRO   255      26.290  53.726  37.561  1.00  0.00           C
ATOM   3791  HG2 PRO   255      26.427  54.784  37.786  1.00  0.00           H
ATOM   3792  HG3 PRO   255      27.123  53.209  37.083  1.00  0.00           H
ATOM   3793  CB  PRO   255      26.065  53.219  38.951  1.00  0.00           C
ATOM   3794  HB2 PRO   255      25.859  54.070  39.601  1.00  0.00           H
ATOM   3795  HB3 PRO   255      26.952  52.768  39.396  1.00  0.00           H
ATOM   3796  CA  PRO   255      24.825  52.278  38.841  1.00  0.00           C
ATOM   3797  HA  PRO   255      25.162  51.246  38.752  1.00  0.00           H
ATOM   3798  C   PRO   255      23.740  52.435  39.934  1.00  0.00           C
ATOM   3799  O   PRO   255      23.173  53.521  40.044  1.00  0.00           O
ATOM   3800  N   VAL   256      23.516  51.450  40.749  1.00  0.00           N
ATOM   3801  H   VAL   256      24.054  50.618  40.549  1.00  0.00           H
ATOM   3802  CA  VAL   256      22.575  51.595  41.885  1.00  0.00           C
ATOM   3803  HA  VAL   256      21.850  52.352  41.584  1.00  0.00           H
ATOM   3804  CB  VAL   256      21.831  50.280  42.305  1.00  0.00           C
ATOM   3805  HB  VAL   256      22.591  49.530  42.525  1.00  0.00           H
ATOM   3806  CG1 VAL   256      20.948  50.378  43.523  1.00  0.00           C
ATOM   3807 HG11 VAL   256      21.493  50.453  44.464  1.00  0.00           H
ATOM   3808 HG12 VAL   256      20.310  51.236  43.310  1.00  0.00           H
ATOM   3809 HG13 VAL   256      20.313  49.493  43.574  1.00  0.00           H
ATOM   3810  CG2 VAL   256      20.934  49.675  41.184  1.00  0.00           C
ATOM   3811 HG21 VAL   256      21.461  49.375  40.278  1.00  0.00           H
ATOM   3812 HG22 VAL   256      20.453  48.781  41.582  1.00  0.00           H
ATOM   3813 HG23 VAL   256      20.203  50.415  40.858  1.00  0.00           H
ATOM   3814  C   VAL   256      23.447  52.036  43.023  1.00  0.00           C
ATOM   3815  O   VAL   256      24.189  51.170  43.502  1.00  0.00           O
ATOM   3816  N   SER   257      23.230  53.295  43.439  1.00  0.00           N
ATOM   3817  H   SER   257      22.487  53.770  42.946  1.00  0.00           H
ATOM   3818  CA  SER   257      24.058  54.017  44.426  1.00  0.00           C
ATOM   3819  HA  SER   257      25.113  53.905  44.174  1.00  0.00           H
ATOM   3820  CB  SER   257      23.842  55.495  44.380  1.00  0.00           C
ATOM   3821  HB2 SER   257      24.665  55.812  45.020  1.00  0.00           H
ATOM   3822  HB3 SER   257      23.948  55.894  43.372  1.00  0.00           H
ATOM   3823  OG  SER   257      22.538  55.854  44.839  1.00  0.00           O
ATOM   3824  HG  SER   257      22.588  56.448  45.591  1.00  0.00           H
ATOM   3825  C   SER   257      24.091  53.517  45.888  1.00  0.00           C
ATOM   3826  O   SER   257      24.800  54.099  46.668  1.00  0.00           O
ATOM   3827  N   SER   258      23.380  52.437  46.203  1.00  0.00           N
ATOM   3828  H   SER   258      22.853  51.859  45.565  1.00  0.00           H
ATOM   3829  CA  SER   258      23.363  51.972  47.558  1.00  0.00           C
ATOM   3830  HA  SER   258      23.131  52.779  48.253  1.00  0.00           H
ATOM   3831  CB  SER   258      22.268  50.888  47.717  1.00  0.00           C
ATOM   3832  HB2 SER   258      21.266  51.254  47.489  1.00  0.00           H
ATOM   3833  HB3 SER   258      22.589  50.130  47.003  1.00  0.00           H
ATOM   3834  OG  SER   258      22.448  50.444  49.068  1.00  0.00           O
ATOM   3835  HG  SER   258      21.820  50.826  49.686  1.00  0.00           H
ATOM   3836  C   SER   258      24.758  51.459  47.927  1.00  0.00           C
ATOM   3837  O   SER   258      25.212  50.411  47.390  1.00  0.00           O
ATOM   3838  N   ASN   259      25.437  52.132  48.827  1.00  0.00           N
ATOM   3839  H   ASN   259      24.982  52.917  49.271  1.00  0.00           H
ATOM   3840  CA  ASN   259      26.787  51.806  49.286  1.00  0.00           C
ATOM   3841  HA  ASN   259      27.230  52.522  49.978  1.00  0.00           H
ATOM   3842  CB  ASN   259      26.727  50.575  50.253  1.00  0.00           C
ATOM   3843  HB2 ASN   259      25.971  50.900  50.967  1.00  0.00           H
ATOM   3844  HB3 ASN   259      26.353  49.725  49.681  1.00  0.00           H
ATOM   3845  CG  ASN   259      27.968  50.244  51.035  1.00  0.00           C
ATOM   3846  OD1 ASN   259      28.848  49.512  50.644  1.00  0.00           O
ATOM   3847  ND2 ASN   259      28.226  50.813  52.203  1.00  0.00           N
ATOM   3848 HD21 ASN   259      29.147  50.722  52.607  1.00  0.00           H
ATOM   3849 HD22 ASN   259      27.508  51.399  52.605  1.00  0.00           H
ATOM   3850  C   ASN   259      27.784  51.682  48.102  1.00  0.00           C
ATOM   3851  O   ASN   259      28.407  50.594  47.894  1.00  0.00           O
ATOM   3852  N   GLY   260      27.851  52.703  47.222  1.00  0.00           N
ATOM   3853  H   GLY   260      27.429  53.606  47.383  1.00  0.00           H
ATOM   3854  CA  GLY   260      28.424  52.552  45.891  1.00  0.00           C
ATOM   3855  HA2 GLY   260      27.934  51.693  45.434  1.00  0.00           H
ATOM   3856  HA3 GLY   260      28.089  53.429  45.337  1.00  0.00           H
ATOM   3857  C   GLY   260      29.881  52.291  46.065  1.00  0.00           C
ATOM   3858  O   GLY   260      30.353  51.197  45.700  1.00  0.00           O
ATOM   3859  N   ALA   261      30.571  53.172  46.786  1.00  0.00           N
ATOM   3860  H   ALA   261      30.070  53.912  47.257  1.00  0.00           H
ATOM   3861  CA  ALA   261      32.028  53.413  46.746  1.00  0.00           C
ATOM   3862  HA  ALA   261      32.351  53.792  45.777  1.00  0.00           H
ATOM   3863  CB  ALA   261      32.399  54.616  47.692  1.00  0.00           C
ATOM   3864  HB1 ALA   261      32.225  55.568  47.190  1.00  0.00           H
ATOM   3865  HB2 ALA   261      31.821  54.508  48.609  1.00  0.00           H
ATOM   3866  HB3 ALA   261      33.463  54.596  47.929  1.00  0.00           H
ATOM   3867  C   ALA   261      32.943  52.172  47.129  1.00  0.00           C
ATOM   3868  O   ALA   261      33.887  51.977  46.443  1.00  0.00           O
ATOM   3869  N   TYR   262      32.551  51.384  48.148  1.00  0.00           N
ATOM   3870  H   TYR   262      31.721  51.624  48.670  1.00  0.00           H
ATOM   3871  CA  TYR   262      33.187  50.174  48.615  1.00  0.00           C
ATOM   3872  HA  TYR   262      34.204  50.221  48.226  1.00  0.00           H
ATOM   3873  CB  TYR   262      33.432  50.236  50.111  1.00  0.00           C
ATOM   3874  HB2 TYR   262      32.443  50.259  50.567  1.00  0.00           H
ATOM   3875  HB3 TYR   262      33.864  49.316  50.505  1.00  0.00           H
ATOM   3876  CG  TYR   262      34.165  51.499  50.600  1.00  0.00           C
ATOM   3877  CD1 TYR   262      33.515  52.395  51.480  1.00  0.00           C
ATOM   3878  HD1 TYR   262      32.491  52.223  51.775  1.00  0.00           H
ATOM   3879  CE1 TYR   262      34.136  53.606  51.804  1.00  0.00           C
ATOM   3880  HE1 TYR   262      33.687  54.377  52.412  1.00  0.00           H
ATOM   3881  CZ  TYR   262      35.463  53.768  51.500  1.00  0.00           C
ATOM   3882  OH  TYR   262      36.158  54.813  52.080  1.00  0.00           O
ATOM   3883  HH  TYR   262      35.492  55.413  52.425  1.00  0.00           H
ATOM   3884  CE2 TYR   262      36.177  52.779  50.850  1.00  0.00           C
ATOM   3885  HE2 TYR   262      37.222  53.015  50.722  1.00  0.00           H
ATOM   3886  CD2 TYR   262      35.529  51.706  50.305  1.00  0.00           C
ATOM   3887  HD2 TYR   262      36.196  51.176  49.641  1.00  0.00           H
ATOM   3888  C   TYR   262      32.531  48.854  48.086  1.00  0.00           C
ATOM   3889  O   TYR   262      31.512  48.972  47.440  1.00  0.00           O
ATOM   3890  N   GLY   263      33.110  47.637  48.376  1.00  0.00           N
ATOM   3891  H   GLY   263      34.030  47.574  48.788  1.00  0.00           H
ATOM   3892  CA  GLY   263      32.366  46.437  47.902  1.00  0.00           C
ATOM   3893  HA2 GLY   263      31.609  46.183  48.644  1.00  0.00           H
ATOM   3894  HA3 GLY   263      31.839  46.543  46.954  1.00  0.00           H
ATOM   3895  C   GLY   263      33.417  45.287  47.960  1.00  0.00           C
ATOM   3896  O   GLY   263      34.575  45.442  48.409  1.00  0.00           O
ATOM   3897  N   VAL   264      33.092  44.163  47.377  1.00  0.00           N
ATOM   3898  H   VAL   264      32.174  43.989  46.993  1.00  0.00           H
ATOM   3899  CA  VAL   264      33.940  42.989  47.367  1.00  0.00           C
ATOM   3900  HA  VAL   264      34.995  43.210  47.209  1.00  0.00           H
ATOM   3901  CB  VAL   264      33.785  42.206  48.688  1.00  0.00           C
ATOM   3902  HB  VAL   264      33.995  42.891  49.510  1.00  0.00           H
ATOM   3903  CG1 VAL   264      32.373  41.725  48.879  1.00  0.00           C
ATOM   3904 HG11 VAL   264      32.013  41.091  48.070  1.00  0.00           H
ATOM   3905 HG12 VAL   264      32.289  41.188  49.824  1.00  0.00           H
ATOM   3906 HG13 VAL   264      31.746  42.610  48.990  1.00  0.00           H
ATOM   3907  CG2 VAL   264      34.669  40.931  48.790  1.00  0.00           C
ATOM   3908 HG21 VAL   264      34.485  40.198  48.005  1.00  0.00           H
ATOM   3909 HG22 VAL   264      35.730  41.173  48.720  1.00  0.00           H
ATOM   3910 HG23 VAL   264      34.543  40.566  49.808  1.00  0.00           H
ATOM   3911  C   VAL   264      33.582  42.231  46.038  1.00  0.00           C
ATOM   3912  O   VAL   264      32.577  42.494  45.363  1.00  0.00           O
ATOM   3913  N   LYS   265      34.505  41.339  45.586  1.00  0.00           N
ATOM   3914  H   LYS   265      35.355  41.328  46.131  1.00  0.00           H
ATOM   3915  CA  LYS   265      34.365  40.559  44.381  1.00  0.00           C
ATOM   3916  HA  LYS   265      34.244  41.230  43.530  1.00  0.00           H
ATOM   3917  CB  LYS   265      35.739  39.846  44.262  1.00  0.00           C
ATOM   3918  HB2 LYS   265      36.594  40.518  44.201  1.00  0.00           H
ATOM   3919  HB3 LYS   265      35.810  39.237  45.164  1.00  0.00           H
ATOM   3920  CG  LYS   265      35.766  38.829  43.111  1.00  0.00           C
ATOM   3921  HG2 LYS   265      34.894  38.179  43.155  1.00  0.00           H
ATOM   3922  HG3 LYS   265      35.632  39.370  42.173  1.00  0.00           H
ATOM   3923  CD  LYS   265      37.104  38.001  43.073  1.00  0.00           C
ATOM   3924  HD2 LYS   265      37.983  38.633  42.941  1.00  0.00           H
ATOM   3925  HD3 LYS   265      37.229  37.486  44.025  1.00  0.00           H
ATOM   3926  CE  LYS   265      36.874  36.921  42.041  1.00  0.00           C
ATOM   3927  HE2 LYS   265      37.528  36.054  42.133  1.00  0.00           H
ATOM   3928  HE3 LYS   265      35.857  36.548  42.155  1.00  0.00           H
ATOM   3929  NZ  LYS   265      37.064  37.388  40.695  1.00  0.00           N
ATOM   3930  HZ1 LYS   265      36.614  36.653  40.167  1.00  0.00           H
ATOM   3931  HZ2 LYS   265      36.620  38.274  40.503  1.00  0.00           H
ATOM   3932  HZ3 LYS   265      38.066  37.353  40.577  1.00  0.00           H
ATOM   3933  C   LYS   265      33.175  39.566  44.615  1.00  0.00           C
ATOM   3934  O   LYS   265      32.960  39.086  45.703  1.00  0.00           O
ATOM   3935  N   GLY   266      32.464  39.413  43.517  1.00  0.00           N
ATOM   3936  H   GLY   266      32.805  39.798  42.647  1.00  0.00           H
ATOM   3937  CA  GLY   266      31.359  38.435  43.324  1.00  0.00           C
ATOM   3938  HA2 GLY   266      31.571  37.534  43.900  1.00  0.00           H
ATOM   3939  HA3 GLY   266      30.382  38.744  43.693  1.00  0.00           H
ATOM   3940  C   GLY   266      31.336  38.090  41.841  1.00  0.00           C
ATOM   3941  O   GLY   266      32.306  38.201  41.105  1.00  0.00           O
ATOM   3942  N   PHE   267      30.297  37.326  41.478  1.00  0.00           N
ATOM   3943  H   PHE   267      29.623  37.155  42.211  1.00  0.00           H
ATOM   3944  CA  PHE   267      30.059  36.747  40.197  1.00  0.00           C
ATOM   3945  HA  PHE   267      30.562  37.383  39.470  1.00  0.00           H
ATOM   3946  CB  PHE   267      30.656  35.314  40.148  1.00  0.00           C
ATOM   3947  HB2 PHE   267      30.567  34.862  39.161  1.00  0.00           H
ATOM   3948  HB3 PHE   267      31.737  35.346  40.286  1.00  0.00           H
ATOM   3949  CG  PHE   267      30.070  34.316  41.137  1.00  0.00           C
ATOM   3950  CD1 PHE   267      30.423  34.284  42.484  1.00  0.00           C
ATOM   3951  HD1 PHE   267      31.080  35.015  42.934  1.00  0.00           H
ATOM   3952  CE1 PHE   267      29.786  33.418  43.438  1.00  0.00           C
ATOM   3953  HE1 PHE   267      30.209  33.466  44.430  1.00  0.00           H
ATOM   3954  CZ  PHE   267      28.775  32.598  43.029  1.00  0.00           C
ATOM   3955  HZ  PHE   267      28.225  32.044  43.776  1.00  0.00           H
ATOM   3956  CE2 PHE   267      28.360  32.754  41.673  1.00  0.00           C
ATOM   3957  HE2 PHE   267      27.489  32.164  41.431  1.00  0.00           H
ATOM   3958  CD2 PHE   267      29.077  33.508  40.762  1.00  0.00           C
ATOM   3959  HD2 PHE   267      28.690  33.568  39.756  1.00  0.00           H
ATOM   3960  C   PHE   267      28.484  36.746  39.929  1.00  0.00           C
ATOM   3961  O   PHE   267      27.666  36.849  40.868  1.00  0.00           O
ATOM   3962  N   SER   268      28.095  36.628  38.688  1.00  0.00           N
ATOM   3963  H   SER   268      28.848  36.554  38.019  1.00  0.00           H
ATOM   3964  CA  SER   268      26.719  36.475  38.249  1.00  0.00           C
ATOM   3965  HA  SER   268      26.171  35.847  38.951  1.00  0.00           H
ATOM   3966  CB  SER   268      25.966  37.773  38.256  1.00  0.00           C
ATOM   3967  HB2 SER   268      26.320  38.370  37.415  1.00  0.00           H
ATOM   3968  HB3 SER   268      24.906  37.594  38.080  1.00  0.00           H
ATOM   3969  OG  SER   268      26.133  38.456  39.400  1.00  0.00           O
ATOM   3970  HG  SER   268      26.555  37.898  40.057  1.00  0.00           H
ATOM   3971  C   SER   268      26.611  35.802  36.888  1.00  0.00           C
ATOM   3972  O   SER   268      27.435  36.160  36.064  1.00  0.00           O
ATOM   3973  N   PHE   269      25.789  34.816  36.686  1.00  0.00           N
ATOM   3974  H   PHE   269      25.157  34.560  37.431  1.00  0.00           H
ATOM   3975  CA  PHE   269      25.697  34.033  35.385  1.00  0.00           C
ATOM   3976  HA  PHE   269      26.580  34.238  34.781  1.00  0.00           H
ATOM   3977  CB  PHE   269      25.707  32.489  35.670  1.00  0.00           C
ATOM   3978  HB2 PHE   269      24.865  32.330  36.344  1.00  0.00           H
ATOM   3979  HB3 PHE   269      25.662  31.920  34.742  1.00  0.00           H
ATOM   3980  CG  PHE   269      27.060  32.168  36.366  1.00  0.00           C
ATOM   3981  CD1 PHE   269      27.028  31.891  37.749  1.00  0.00           C
ATOM   3982  HD1 PHE   269      26.070  31.938  38.246  1.00  0.00           H
ATOM   3983  CE1 PHE   269      28.271  31.604  38.419  1.00  0.00           C
ATOM   3984  HE1 PHE   269      28.210  31.259  39.441  1.00  0.00           H
ATOM   3985  CZ  PHE   269      29.445  31.458  37.641  1.00  0.00           C
ATOM   3986  HZ  PHE   269      30.385  31.183  38.097  1.00  0.00           H
ATOM   3987  CE2 PHE   269      29.484  31.728  36.309  1.00  0.00           C
ATOM   3988  HE2 PHE   269      30.422  31.765  35.775  1.00  0.00           H
ATOM   3989  CD2 PHE   269      28.246  31.981  35.659  1.00  0.00           C
ATOM   3990  HD2 PHE   269      28.308  32.223  34.608  1.00  0.00           H
ATOM   3991  C   PHE   269      24.411  34.356  34.595  1.00  0.00           C
ATOM   3992  O   PHE   269      23.352  34.539  35.201  1.00  0.00           O
ATOM   3993  N   LYS   270      24.633  34.558  33.318  1.00  0.00           N
ATOM   3994  H   LYS   270      25.563  34.702  32.951  1.00  0.00           H
ATOM   3995  CA  LYS   270      23.544  34.904  32.337  1.00  0.00           C
ATOM   3996  HA  LYS   270      22.796  35.508  32.851  1.00  0.00           H
ATOM   3997  CB  LYS   270      24.258  35.661  31.262  1.00  0.00           C
ATOM   3998  HB2 LYS   270      24.698  36.548  31.718  1.00  0.00           H
ATOM   3999  HB3 LYS   270      24.882  35.040  30.620  1.00  0.00           H
ATOM   4000  CG  LYS   270      23.262  36.267  30.258  1.00  0.00           C
ATOM   4001  HG2 LYS   270      22.753  35.404  29.830  1.00  0.00           H
ATOM   4002  HG3 LYS   270      22.624  36.876  30.896  1.00  0.00           H
ATOM   4003  CD  LYS   270      23.939  37.210  29.214  1.00  0.00           C
ATOM   4004  HD2 LYS   270      24.577  37.939  29.714  1.00  0.00           H
ATOM   4005  HD3 LYS   270      24.562  36.598  28.562  1.00  0.00           H
ATOM   4006  CE  LYS   270      22.782  37.928  28.557  1.00  0.00           C
ATOM   4007  HE2 LYS   270      22.090  37.182  28.168  1.00  0.00           H
ATOM   4008  HE3 LYS   270      22.220  38.493  29.303  1.00  0.00           H
ATOM   4009  NZ  LYS   270      23.341  38.845  27.544  1.00  0.00           N
ATOM   4010  HZ1 LYS   270      22.618  39.172  26.919  1.00  0.00           H
ATOM   4011  HZ2 LYS   270      23.917  39.544  27.989  1.00  0.00           H
ATOM   4012  HZ3 LYS   270      23.876  38.221  26.957  1.00  0.00           H
ATOM   4013  C   LYS   270      22.937  33.613  31.834  1.00  0.00           C
ATOM   4014  O   LYS   270      23.582  32.671  31.392  1.00  0.00           O
ATOM   4015  N   TYR   271      21.621  33.691  31.675  1.00  0.00           N
ATOM   4016  H   TYR   271      21.092  34.455  32.073  1.00  0.00           H
ATOM   4017  CA  TYR   271      20.831  32.810  30.926  1.00  0.00           C
ATOM   4018  HA  TYR   271      21.424  32.307  30.161  1.00  0.00           H
ATOM   4019  CB  TYR   271      20.254  31.660  31.764  1.00  0.00           C
ATOM   4020  HB2 TYR   271      19.594  32.024  32.551  1.00  0.00           H
ATOM   4021  HB3 TYR   271      19.526  31.159  31.125  1.00  0.00           H
ATOM   4022  CG  TYR   271      21.251  30.634  32.205  1.00  0.00           C
ATOM   4023  CD1 TYR   271      21.754  30.665  33.492  1.00  0.00           C
ATOM   4024  HD1 TYR   271      21.333  31.388  34.176  1.00  0.00           H
ATOM   4025  CE1 TYR   271      22.607  29.603  33.961  1.00  0.00           C
ATOM   4026  HE1 TYR   271      22.944  29.587  34.987  1.00  0.00           H
ATOM   4027  CZ  TYR   271      23.031  28.561  33.106  1.00  0.00           C
ATOM   4028  OH  TYR   271      23.752  27.530  33.528  1.00  0.00           O
ATOM   4029  HH  TYR   271      23.660  26.768  32.950  1.00  0.00           H
ATOM   4030  CE2 TYR   271      22.401  28.556  31.870  1.00  0.00           C
ATOM   4031  HE2 TYR   271      22.601  27.751  31.179  1.00  0.00           H
ATOM   4032  CD2 TYR   271      21.636  29.585  31.378  1.00  0.00           C
ATOM   4033  HD2 TYR   271      21.322  29.488  30.349  1.00  0.00           H
ATOM   4034  C   TYR   271      19.686  33.589  30.263  1.00  0.00           C
ATOM   4035  O   TYR   271      18.632  33.720  30.874  1.00  0.00           O
ATOM   4036  N   GLY   272      19.831  33.999  28.977  1.00  0.00           N
ATOM   4037  H   GLY   272      20.797  33.916  28.695  1.00  0.00           H
ATOM   4038  CA  GLY   272      18.908  34.819  28.264  1.00  0.00           C
ATOM   4039  HA2 GLY   272      19.175  35.004  27.224  1.00  0.00           H
ATOM   4040  HA3 GLY   272      17.967  34.269  28.283  1.00  0.00           H
ATOM   4041  C   GLY   272      18.861  36.175  28.981  1.00  0.00           C
ATOM   4042  O   GLY   272      19.860  36.713  29.402  1.00  0.00           O
ATOM   4043  N   ASN   273      17.655  36.751  29.091  1.00  0.00           N
ATOM   4044  H   ASN   273      16.808  36.316  28.753  1.00  0.00           H
ATOM   4045  CA  ASN   273      17.526  38.042  29.794  1.00  0.00           C
ATOM   4046  HA  ASN   273      18.341  38.555  29.283  1.00  0.00           H
ATOM   4047  CB  ASN   273      16.191  38.702  29.400  1.00  0.00           C
ATOM   4048  HB2 ASN   273      15.378  38.061  29.740  1.00  0.00           H
ATOM   4049  HB3 ASN   273      16.030  39.693  29.828  1.00  0.00           H
ATOM   4050  CG  ASN   273      16.020  38.982  27.859  1.00  0.00           C
ATOM   4051  OD1 ASN   273      16.904  39.232  27.008  1.00  0.00           O
ATOM   4052  ND2 ASN   273      14.741  38.734  27.522  1.00  0.00           N
ATOM   4053 HD21 ASN   273      14.367  39.036  26.634  1.00  0.00           H
ATOM   4054 HD22 ASN   273      14.120  38.339  28.213  1.00  0.00           H
ATOM   4055  C   ASN   273      17.785  37.963  31.305  1.00  0.00           C
ATOM   4056  O   ASN   273      17.933  38.989  31.940  1.00  0.00           O
ATOM   4057  N   GLY   274      17.886  36.811  31.895  1.00  0.00           N
ATOM   4058  H   GLY   274      17.985  36.074  31.212  1.00  0.00           H
ATOM   4059  CA  GLY   274      17.880  36.311  33.266  1.00  0.00           C
ATOM   4060  HA2 GLY   274      17.199  36.984  33.787  1.00  0.00           H
ATOM   4061  HA3 GLY   274      17.393  35.337  33.310  1.00  0.00           H
ATOM   4062  C   GLY   274      19.266  36.193  33.873  1.00  0.00           C
ATOM   4063  O   GLY   274      20.275  36.100  33.207  1.00  0.00           O
ATOM   4064  N   VAL   275      19.421  36.359  35.179  1.00  0.00           N
ATOM   4065  H   VAL   275      18.522  36.526  35.607  1.00  0.00           H
ATOM   4066  CA  VAL   275      20.648  36.263  35.964  1.00  0.00           C
ATOM   4067  HA  VAL   275      21.352  35.733  35.322  1.00  0.00           H
ATOM   4068  CB  VAL   275      21.284  37.635  36.097  1.00  0.00           C
ATOM   4069  HB  VAL   275      21.226  38.172  35.150  1.00  0.00           H
ATOM   4070  CG1 VAL   275      20.511  38.503  37.110  1.00  0.00           C
ATOM   4071 HG11 VAL   275      19.484  38.277  36.825  1.00  0.00           H
ATOM   4072 HG12 VAL   275      20.482  38.208  38.160  1.00  0.00           H
ATOM   4073 HG13 VAL   275      20.718  39.570  37.022  1.00  0.00           H
ATOM   4074  CG2 VAL   275      22.790  37.591  36.535  1.00  0.00           C
ATOM   4075 HG21 VAL   275      23.263  38.569  36.437  1.00  0.00           H
ATOM   4076 HG22 VAL   275      22.752  37.357  37.598  1.00  0.00           H
ATOM   4077 HG23 VAL   275      23.329  36.857  35.938  1.00  0.00           H
ATOM   4078  C   VAL   275      20.681  35.526  37.275  1.00  0.00           C
ATOM   4079  O   VAL   275      19.876  35.724  38.115  1.00  0.00           O
ATOM   4080  N   TRP   276      21.695  34.710  37.521  1.00  0.00           N
ATOM   4081  H   TRP   276      22.305  34.536  36.736  1.00  0.00           H
ATOM   4082  CA  TRP   276      21.882  34.166  38.808  1.00  0.00           C
ATOM   4083  HA  TRP   276      20.987  34.109  39.427  1.00  0.00           H
ATOM   4084  CB  TRP   276      22.415  32.689  38.772  1.00  0.00           C
ATOM   4085  HB2 TRP   276      23.127  32.562  37.956  1.00  0.00           H
ATOM   4086  HB3 TRP   276      22.943  32.452  39.695  1.00  0.00           H
ATOM   4087  CG  TRP   276      21.347  31.618  38.711  1.00  0.00           C
ATOM   4088  CD1 TRP   276      20.886  31.100  37.508  1.00  0.00           C
ATOM   4089  HD1 TRP   276      21.072  31.495  36.520  1.00  0.00           H
ATOM   4090  NE1 TRP   276      19.971  30.061  37.806  1.00  0.00           N
ATOM   4091  HE1 TRP   276      19.549  29.584  37.022  1.00  0.00           H
ATOM   4092  CE2 TRP   276      19.750  29.921  39.206  1.00  0.00           C
ATOM   4093  CZ2 TRP   276      18.940  29.083  39.926  1.00  0.00           C
ATOM   4094  HZ2 TRP   276      18.355  28.354  39.386  1.00  0.00           H
ATOM   4095  CH2 TRP   276      18.958  29.181  41.306  1.00  0.00           C
ATOM   4096  HH2 TRP   276      18.484  28.431  41.923  1.00  0.00           H
ATOM   4097  CZ3 TRP   276      19.772  30.086  41.930  1.00  0.00           C
ATOM   4098  HZ3 TRP   276      19.809  30.164  43.006  1.00  0.00           H
ATOM   4099  CE3 TRP   276      20.566  30.969  41.165  1.00  0.00           C
ATOM   4100  HE3 TRP   276      21.160  31.790  41.542  1.00  0.00           H
ATOM   4101  CD2 TRP   276      20.649  30.883  39.736  1.00  0.00           C
ATOM   4102  C   TRP   276      23.032  34.997  39.540  1.00  0.00           C
ATOM   4103  O   TRP   276      24.151  34.969  39.050  1.00  0.00           O
ATOM   4104  N   ILE   277      22.665  35.782  40.562  1.00  0.00           N
ATOM   4105  H   ILE   277      21.685  35.799  40.808  1.00  0.00           H
ATOM   4106  CA  ILE   277      23.568  36.656  41.404  1.00  0.00           C
ATOM   4107  HA  ILE   277      24.475  36.859  40.833  1.00  0.00           H
ATOM   4108  CB  ILE   277      22.951  38.060  41.677  1.00  0.00           C
ATOM   4109  HB  ILE   277      22.012  37.858  42.192  1.00  0.00           H
ATOM   4110  CG2 ILE   277      23.791  38.917  42.570  1.00  0.00           C
ATOM   4111 HG21 ILE   277      23.734  38.563  43.600  1.00  0.00           H
ATOM   4112 HG22 ILE   277      24.863  38.956  42.378  1.00  0.00           H
ATOM   4113 HG23 ILE   277      23.378  39.924  42.512  1.00  0.00           H
ATOM   4114  CG1 ILE   277      22.717  38.804  40.343  1.00  0.00           C
ATOM   4115 HG12 ILE   277      23.585  39.351  39.975  1.00  0.00           H
ATOM   4116 HG13 ILE   277      22.459  38.005  39.647  1.00  0.00           H
ATOM   4117  CD1 ILE   277      21.505  39.702  40.361  1.00  0.00           C
ATOM   4118 HD11 ILE   277      21.159  39.838  39.336  1.00  0.00           H
ATOM   4119 HD12 ILE   277      20.748  39.376  41.073  1.00  0.00           H
ATOM   4120 HD13 ILE   277      21.782  40.643  40.835  1.00  0.00           H
ATOM   4121  C   ILE   277      24.018  35.907  42.611  1.00  0.00           C
ATOM   4122  O   ILE   277      23.160  35.451  43.417  1.00  0.00           O
ATOM   4123  N   GLY   278      25.344  35.783  42.808  1.00  0.00           N
ATOM   4124  H   GLY   278      26.066  36.072  42.164  1.00  0.00           H
ATOM   4125  CA  GLY   278      25.944  35.142  43.982  1.00  0.00           C
ATOM   4126  HA2 GLY   278      25.164  34.566  44.481  1.00  0.00           H
ATOM   4127  HA3 GLY   278      26.691  34.397  43.706  1.00  0.00           H
ATOM   4128  C   GLY   278      26.606  36.058  44.888  1.00  0.00           C
ATOM   4129  O   GLY   278      27.382  36.895  44.415  1.00  0.00           O
ATOM   4130  N   ARG   279      26.313  36.077  46.205  1.00  0.00           N
ATOM   4131  H   ARG   279      25.691  35.326  46.467  1.00  0.00           H
ATOM   4132  CA  ARG   279      26.640  37.124  47.155  1.00  0.00           C
ATOM   4133  HA  ARG   279      27.564  37.628  46.871  1.00  0.00           H
ATOM   4134  CB  ARG   279      25.661  38.349  47.037  1.00  0.00           C
ATOM   4135  HB2 ARG   279      25.896  39.134  47.755  1.00  0.00           H
ATOM   4136  HB3 ARG   279      25.778  38.686  46.006  1.00  0.00           H
ATOM   4137  CG  ARG   279      24.183  38.004  47.276  1.00  0.00           C
ATOM   4138  HG2 ARG   279      23.773  37.326  46.527  1.00  0.00           H
ATOM   4139  HG3 ARG   279      24.194  37.450  48.214  1.00  0.00           H
ATOM   4140  CD  ARG   279      23.315  39.299  47.267  1.00  0.00           C
ATOM   4141  HD2 ARG   279      23.854  40.106  47.762  1.00  0.00           H
ATOM   4142  HD3 ARG   279      23.155  39.470  46.202  1.00  0.00           H
ATOM   4143  NE  ARG   279      22.049  38.972  47.958  1.00  0.00           N
ATOM   4144  HE  ARG   279      21.980  38.171  48.569  1.00  0.00           H
ATOM   4145  CZ  ARG   279      20.921  39.634  47.964  1.00  0.00           C
ATOM   4146  NH1 ARG   279      19.915  39.094  48.604  1.00  0.00           N
ATOM   4147 HH11 ARG   279      20.164  38.359  49.250  1.00  0.00           H
ATOM   4148 HH12 ARG   279      18.978  39.433  48.438  1.00  0.00           H
ATOM   4149  NH2 ARG   279      20.724  40.824  47.354  1.00  0.00           N
ATOM   4150 HH21 ARG   279      21.529  41.341  47.033  1.00  0.00           H
ATOM   4151 HH22 ARG   279      19.803  41.239  47.404  1.00  0.00           H
ATOM   4152  C   ARG   279      26.824  36.591  48.552  1.00  0.00           C
ATOM   4153  O   ARG   279      26.360  35.513  48.900  1.00  0.00           O
ATOM   4154  N   THR   280      27.411  37.388  49.458  1.00  0.00           N
ATOM   4155  H   THR   280      27.766  38.278  49.138  1.00  0.00           H
ATOM   4156  CA  THR   280      27.293  37.294  50.924  1.00  0.00           C
ATOM   4157  HA  THR   280      27.712  36.363  51.304  1.00  0.00           H
ATOM   4158  CB  THR   280      27.946  38.532  51.555  1.00  0.00           C
ATOM   4159  HB  THR   280      27.669  38.620  52.605  1.00  0.00           H
ATOM   4160  CG2 THR   280      29.425  38.479  51.500  1.00  0.00           C
ATOM   4161 HG21 THR   280      29.814  38.441  50.482  1.00  0.00           H
ATOM   4162 HG22 THR   280      29.865  39.316  52.042  1.00  0.00           H
ATOM   4163 HG23 THR   280      29.862  37.663  52.078  1.00  0.00           H
ATOM   4164  OG1 THR   280      27.495  39.735  50.825  1.00  0.00           O
ATOM   4165  HG1 THR   280      27.787  40.496  51.330  1.00  0.00           H
ATOM   4166  C   THR   280      25.845  37.364  51.376  1.00  0.00           C
ATOM   4167  O   THR   280      25.025  38.145  50.889  1.00  0.00           O
ATOM   4168  N   LYS   281      25.438  36.587  52.426  1.00  0.00           N
ATOM   4169  H   LYS   281      26.197  36.162  52.940  1.00  0.00           H
ATOM   4170  CA  LYS   281      24.027  36.339  52.857  1.00  0.00           C
ATOM   4171  HA  LYS   281      23.460  36.268  51.928  1.00  0.00           H
ATOM   4172  CB  LYS   281      23.934  35.005  53.489  1.00  0.00           C
ATOM   4173  HB2 LYS   281      24.480  34.333  52.828  1.00  0.00           H
ATOM   4174  HB3 LYS   281      24.459  35.000  54.444  1.00  0.00           H
ATOM   4175  CG  LYS   281      22.499  34.470  53.735  1.00  0.00           C
ATOM   4176  HG2 LYS   281      21.933  35.042  54.470  1.00  0.00           H
ATOM   4177  HG3 LYS   281      22.152  34.510  52.703  1.00  0.00           H
ATOM   4178  CD  LYS   281      22.478  33.022  54.231  1.00  0.00           C
ATOM   4179  HD2 LYS   281      22.821  32.467  53.358  1.00  0.00           H
ATOM   4180  HD3 LYS   281      23.204  32.829  55.021  1.00  0.00           H
ATOM   4181  CE  LYS   281      21.013  32.713  54.776  1.00  0.00           C
ATOM   4182  HE2 LYS   281      20.911  31.768  55.309  1.00  0.00           H
ATOM   4183  HE3 LYS   281      20.936  33.531  55.492  1.00  0.00           H
ATOM   4184  NZ  LYS   281      20.029  33.027  53.703  1.00  0.00           N
ATOM   4185  HZ1 LYS   281      20.300  32.600  52.828  1.00  0.00           H
ATOM   4186  HZ2 LYS   281      19.144  32.592  53.921  1.00  0.00           H
ATOM   4187  HZ3 LYS   281      19.896  34.022  53.597  1.00  0.00           H
ATOM   4188  C   LYS   281      23.403  37.353  53.791  1.00  0.00           C
ATOM   4189  O   LYS   281      22.231  37.730  53.605  1.00  0.00           O
ATOM   4190  N   SER   282      24.197  37.924  54.710  1.00  0.00           N
ATOM   4191  H   SER   282      25.035  37.398  54.915  1.00  0.00           H
ATOM   4192  CA  SER   282      23.739  39.079  55.438  1.00  0.00           C
ATOM   4193  HA  SER   282      22.744  38.887  55.838  1.00  0.00           H
ATOM   4194  CB  SER   282      24.697  39.134  56.721  1.00  0.00           C
ATOM   4195  HB2 SER   282      24.488  38.262  57.341  1.00  0.00           H
ATOM   4196  HB3 SER   282      25.721  38.965  56.388  1.00  0.00           H
ATOM   4197  OG  SER   282      24.647  40.382  57.456  1.00  0.00           O
ATOM   4198  HG  SER   282      24.174  40.301  58.286  1.00  0.00           H
ATOM   4199  C   SER   282      23.554  40.334  54.584  1.00  0.00           C
ATOM   4200  O   SER   282      24.292  40.587  53.636  1.00  0.00           O
ATOM   4201  N   THR   283      22.517  41.101  54.848  1.00  0.00           N
ATOM   4202  H   THR   283      21.883  40.726  55.539  1.00  0.00           H
ATOM   4203  CA  THR   283      22.341  42.498  54.330  1.00  0.00           C
ATOM   4204  HA  THR   283      22.309  42.508  53.240  1.00  0.00           H
ATOM   4205  CB  THR   283      20.980  43.030  54.841  1.00  0.00           C
ATOM   4206  HB  THR   283      20.808  43.981  54.337  1.00  0.00           H
ATOM   4207  CG2 THR   283      19.819  42.195  54.386  1.00  0.00           C
ATOM   4208 HG21 THR   283      18.891  42.655  54.726  1.00  0.00           H
ATOM   4209 HG22 THR   283      19.719  42.242  53.302  1.00  0.00           H
ATOM   4210 HG23 THR   283      19.895  41.152  54.693  1.00  0.00           H
ATOM   4211  OG1 THR   283      20.939  43.284  56.227  1.00  0.00           O
ATOM   4212  HG1 THR   283      21.526  44.017  56.426  1.00  0.00           H
ATOM   4213  C   THR   283      23.392  43.461  54.914  1.00  0.00           C
ATOM   4214  O   THR   283      23.376  44.571  54.371  1.00  0.00           O
ATOM   4215  N   ASN   284      24.161  43.097  55.926  1.00  0.00           N
ATOM   4216  H   ASN   284      24.108  42.108  56.130  1.00  0.00           H
ATOM   4217  CA  ASN   284      24.968  43.932  56.830  1.00  0.00           C
ATOM   4218  HA  ASN   284      24.859  44.989  56.588  1.00  0.00           H
ATOM   4219  CB  ASN   284      24.401  43.918  58.320  1.00  0.00           C
ATOM   4220  HB2 ASN   284      24.592  43.001  58.877  1.00  0.00           H
ATOM   4221  HB3 ASN   284      24.929  44.606  58.981  1.00  0.00           H
ATOM   4222  CG  ASN   284      22.965  44.406  58.261  1.00  0.00           C
ATOM   4223  OD1 ASN   284      22.456  45.044  57.389  1.00  0.00           O
ATOM   4224  ND2 ASN   284      22.237  44.099  59.301  1.00  0.00           N
ATOM   4225 HD21 ASN   284      21.299  44.472  59.336  1.00  0.00           H
ATOM   4226 HD22 ASN   284      22.647  43.627  60.093  1.00  0.00           H
ATOM   4227  C   ASN   284      26.486  43.609  56.759  1.00  0.00           C
ATOM   4228  O   ASN   284      27.302  44.344  56.244  1.00  0.00           O
ATOM   4229  N   SER   285      26.870  42.468  57.301  1.00  0.00           N
ATOM   4230  H   SER   285      26.104  41.842  57.503  1.00  0.00           H
ATOM   4231  CA  SER   285      28.206  41.921  57.356  1.00  0.00           C
ATOM   4232  HA  SER   285      28.965  42.698  57.453  1.00  0.00           H
ATOM   4233  CB  SER   285      28.333  41.131  58.668  1.00  0.00           C
ATOM   4234  HB2 SER   285      29.393  40.951  58.849  1.00  0.00           H
ATOM   4235  HB3 SER   285      28.082  41.657  59.590  1.00  0.00           H
ATOM   4236  OG  SER   285      27.604  40.012  58.646  1.00  0.00           O
ATOM   4237  HG  SER   285      26.757  40.097  59.091  1.00  0.00           H
ATOM   4238  C   SER   285      28.475  41.102  56.047  1.00  0.00           C
ATOM   4239  O   SER   285      27.586  40.693  55.339  1.00  0.00           O
ATOM   4240  N   ARG   286      29.752  40.853  55.884  1.00  0.00           N
ATOM   4241  H   ARG   286      30.410  41.121  56.601  1.00  0.00           H
ATOM   4242  CA  ARG   286      30.237  39.967  54.699  1.00  0.00           C
ATOM   4243  HA  ARG   286      29.596  40.238  53.859  1.00  0.00           H
ATOM   4244  CB  ARG   286      31.679  40.395  54.465  1.00  0.00           C
ATOM   4245  HB2 ARG   286      31.802  41.459  54.667  1.00  0.00           H
ATOM   4246  HB3 ARG   286      32.303  39.872  55.188  1.00  0.00           H
ATOM   4247  CG  ARG   286      32.094  40.006  53.015  1.00  0.00           C
ATOM   4248  HG2 ARG   286      31.989  38.950  52.768  1.00  0.00           H
ATOM   4249  HG3 ARG   286      31.420  40.407  52.258  1.00  0.00           H
ATOM   4250  CD  ARG   286      33.551  40.479  52.776  1.00  0.00           C
ATOM   4251  HD2 ARG   286      34.153  40.309  53.668  1.00  0.00           H
ATOM   4252  HD3 ARG   286      33.819  39.866  51.915  1.00  0.00           H
ATOM   4253  NE  ARG   286      33.679  41.849  52.292  1.00  0.00           N
ATOM   4254  HE  ARG   286      32.808  42.323  52.102  1.00  0.00           H
ATOM   4255  CZ  ARG   286      34.763  42.634  52.349  1.00  0.00           C
ATOM   4256  NH1 ARG   286      34.810  43.811  51.832  1.00  0.00           N
ATOM   4257 HH11 ARG   286      33.914  44.239  51.643  1.00  0.00           H
ATOM   4258 HH12 ARG   286      35.704  44.257  51.685  1.00  0.00           H
ATOM   4259  NH2 ARG   286      35.841  42.246  52.967  1.00  0.00           N
ATOM   4260 HH21 ARG   286      35.795  41.418  53.543  1.00  0.00           H
ATOM   4261 HH22 ARG   286      36.592  42.889  53.173  1.00  0.00           H
ATOM   4262  C   ARG   286      30.084  38.460  54.983  1.00  0.00           C
ATOM   4263  O   ARG   286      30.895  37.576  54.663  1.00  0.00           O
ATOM   4264  N   SER   287      29.046  38.163  55.734  1.00  0.00           N
ATOM   4265  H   SER   287      28.411  38.936  55.876  1.00  0.00           H
ATOM   4266  CA  SER   287      28.774  36.882  56.374  1.00  0.00           C
ATOM   4267  HA  SER   287      29.718  36.341  56.313  1.00  0.00           H
ATOM   4268  CB  SER   287      28.541  36.985  57.869  1.00  0.00           C
ATOM   4269  HB2 SER   287      27.544  37.350  58.114  1.00  0.00           H
ATOM   4270  HB3 SER   287      28.719  35.989  58.275  1.00  0.00           H
ATOM   4271  OG  SER   287      29.436  37.946  58.463  1.00  0.00           O
ATOM   4272  HG  SER   287      28.936  38.741  58.663  1.00  0.00           H
ATOM   4273  C   SER   287      27.683  36.051  55.681  1.00  0.00           C
ATOM   4274  O   SER   287      26.696  36.581  55.159  1.00  0.00           O
ATOM   4275  N   GLY   288      27.887  34.732  55.574  1.00  0.00           N
ATOM   4276  H   GLY   288      28.700  34.311  56.002  1.00  0.00           H
ATOM   4277  CA  GLY   288      27.214  33.708  54.733  1.00  0.00           C
ATOM   4278  HA2 GLY   288      27.623  32.739  55.016  1.00  0.00           H
ATOM   4279  HA3 GLY   288      26.164  33.536  54.970  1.00  0.00           H
ATOM   4280  C   GLY   288      27.520  33.864  53.255  1.00  0.00           C
ATOM   4281  O   GLY   288      28.191  34.775  52.822  1.00  0.00           O
ATOM   4282  N   PHE   289      26.898  33.011  52.436  1.00  0.00           N
ATOM   4283  H   PHE   289      26.322  32.301  52.866  1.00  0.00           H
ATOM   4284  CA  PHE   289      26.775  33.076  50.940  1.00  0.00           C
ATOM   4285  HA  PHE   289      26.762  34.132  50.668  1.00  0.00           H
ATOM   4286  CB  PHE   289      27.963  32.413  50.286  1.00  0.00           C
ATOM   4287  HB2 PHE   289      28.893  32.481  50.852  1.00  0.00           H
ATOM   4288  HB3 PHE   289      27.741  31.357  50.137  1.00  0.00           H
ATOM   4289  CG  PHE   289      28.377  33.138  49.029  1.00  0.00           C
ATOM   4290  CD1 PHE   289      29.176  34.317  49.092  1.00  0.00           C
ATOM   4291  HD1 PHE   289      29.452  34.708  50.060  1.00  0.00           H
ATOM   4292  CE1 PHE   289      29.467  34.952  47.923  1.00  0.00           C
ATOM   4293  HE1 PHE   289      30.053  35.859  47.938  1.00  0.00           H
ATOM   4294  CZ  PHE   289      29.038  34.441  46.661  1.00  0.00           C
ATOM   4295  HZ  PHE   289      29.296  34.934  45.735  1.00  0.00           H
ATOM   4296  CE2 PHE   289      28.223  33.280  46.624  1.00  0.00           C
ATOM   4297  HE2 PHE   289      27.810  33.030  45.659  1.00  0.00           H
ATOM   4298  CD2 PHE   289      27.890  32.676  47.849  1.00  0.00           C
ATOM   4299  HD2 PHE   289      27.219  31.837  47.728  1.00  0.00           H
ATOM   4300  C   PHE   289      25.453  32.519  50.453  1.00  0.00           C
ATOM   4301  O   PHE   289      24.975  31.499  50.936  1.00  0.00           O
ATOM   4302  N   GLU   290      24.855  33.211  49.403  1.00  0.00           N
ATOM   4303  H   GLU   290      25.504  33.868  48.994  1.00  0.00           H
ATOM   4304  CA  GLU   290      23.527  32.976  48.871  1.00  0.00           C
ATOM   4305  HA  GLU   290      23.262  31.921  48.951  1.00  0.00           H
ATOM   4306  CB  GLU   290      22.476  33.750  49.707  1.00  0.00           C
ATOM   4307  HB2 GLU   290      21.481  33.421  49.406  1.00  0.00           H
ATOM   4308  HB3 GLU   290      22.542  33.491  50.763  1.00  0.00           H
ATOM   4309  CG  GLU   290      22.509  35.233  49.546  1.00  0.00           C
ATOM   4310  HG2 GLU   290      23.458  35.684  49.838  1.00  0.00           H
ATOM   4311  HG3 GLU   290      22.311  35.410  48.489  1.00  0.00           H
ATOM   4312  CD  GLU   290      21.379  36.009  50.263  1.00  0.00           C
ATOM   4313  OE1 GLU   290      20.607  35.412  51.068  1.00  0.00           O
ATOM   4314  OE2 GLU   290      21.307  37.263  50.001  1.00  0.00           O
ATOM   4315  C   GLU   290      23.431  33.269  47.421  1.00  0.00           C
ATOM   4316  O   GLU   290      24.139  34.058  46.869  1.00  0.00           O
ATOM   4317  N   MET   291      22.438  32.572  46.803  1.00  0.00           N
ATOM   4318  H   MET   291      21.852  31.933  47.320  1.00  0.00           H
ATOM   4319  CA  MET   291      22.292  32.588  45.334  1.00  0.00           C
ATOM   4320  HA  MET   291      22.821  33.445  44.916  1.00  0.00           H
ATOM   4321  CB  MET   291      22.834  31.236  44.855  1.00  0.00           C
ATOM   4322  HB2 MET   291      22.293  30.469  45.408  1.00  0.00           H
ATOM   4323  HB3 MET   291      22.529  31.186  43.809  1.00  0.00           H
ATOM   4324  CG  MET   291      24.352  31.184  44.889  1.00  0.00           C
ATOM   4325  HG2 MET   291      24.758  31.729  45.741  1.00  0.00           H
ATOM   4326  HG3 MET   291      24.706  30.153  44.864  1.00  0.00           H
ATOM   4327  SD  MET   291      25.036  32.000  43.429  1.00  0.00           S
ATOM   4328  CE  MET   291      24.682  30.807  42.116  1.00  0.00           C
ATOM   4329  HE1 MET   291      25.165  31.253  41.248  1.00  0.00           H
ATOM   4330  HE2 MET   291      25.110  29.821  42.297  1.00  0.00           H
ATOM   4331  HE3 MET   291      23.610  30.625  42.044  1.00  0.00           H
ATOM   4332  C   MET   291      20.898  32.893  44.801  1.00  0.00           C
ATOM   4333  O   MET   291      20.026  32.170  45.171  1.00  0.00           O
ATOM   4334  N   ILE   292      20.762  33.820  43.827  1.00  0.00           N
ATOM   4335  H   ILE   292      21.619  34.240  43.493  1.00  0.00           H
ATOM   4336  CA  ILE   292      19.394  34.337  43.491  1.00  0.00           C
ATOM   4337  HA  ILE   292      18.702  33.683  44.021  1.00  0.00           H
ATOM   4338  CB  ILE   292      19.278  35.726  44.167  1.00  0.00           C
ATOM   4339  HB  ILE   292      20.125  36.281  43.765  1.00  0.00           H
ATOM   4340  CG2 ILE   292      17.974  36.393  43.573  1.00  0.00           C
ATOM   4341 HG21 ILE   292      17.980  36.352  42.484  1.00  0.00           H
ATOM   4342 HG22 ILE   292      17.094  35.904  43.990  1.00  0.00           H
ATOM   4343 HG23 ILE   292      17.905  37.437  43.875  1.00  0.00           H
ATOM   4344  CG1 ILE   292      19.182  35.830  45.690  1.00  0.00           C
ATOM   4345 HG12 ILE   292      18.355  36.465  46.008  1.00  0.00           H
ATOM   4346 HG13 ILE   292      18.986  34.839  46.100  1.00  0.00           H
ATOM   4347  CD1 ILE   292      20.350  36.465  46.319  1.00  0.00           C
ATOM   4348 HD11 ILE   292      20.175  36.462  47.395  1.00  0.00           H
ATOM   4349 HD12 ILE   292      21.334  36.058  46.086  1.00  0.00           H
ATOM   4350 HD13 ILE   292      20.504  37.471  45.928  1.00  0.00           H
ATOM   4351  C   ILE   292      19.148  34.330  41.974  1.00  0.00           C
ATOM   4352  O   ILE   292      19.856  34.884  41.198  1.00  0.00           O
ATOM   4353  N   TRP   293      18.017  33.727  41.592  1.00  0.00           N
ATOM   4354  H   TRP   293      17.338  33.552  42.320  1.00  0.00           H
ATOM   4355  CA  TRP   293      17.575  33.876  40.153  1.00  0.00           C
ATOM   4356  HA  TRP   293      18.394  33.782  39.439  1.00  0.00           H
ATOM   4357  CB  TRP   293      16.682  32.669  39.868  1.00  0.00           C
ATOM   4358  HB2 TRP   293      17.252  31.793  40.178  1.00  0.00           H
ATOM   4359  HB3 TRP   293      15.745  32.724  40.425  1.00  0.00           H
ATOM   4360  CG  TRP   293      16.211  32.554  38.447  1.00  0.00           C
ATOM   4361  CD1 TRP   293      14.956  32.144  38.142  1.00  0.00           C
ATOM   4362  HD1 TRP   293      14.205  31.881  38.871  1.00  0.00           H
ATOM   4363  NE1 TRP   293      14.807  32.084  36.757  1.00  0.00           N
ATOM   4364  HE1 TRP   293      13.985  31.750  36.273  1.00  0.00           H
ATOM   4365  CE2 TRP   293      16.017  32.345  36.185  1.00  0.00           C
ATOM   4366  CZ2 TRP   293      16.374  32.239  34.861  1.00  0.00           C
ATOM   4367  HZ2 TRP   293      15.607  32.002  34.137  1.00  0.00           H
ATOM   4368  CH2 TRP   293      17.641  32.593  34.412  1.00  0.00           C
ATOM   4369  HH2 TRP   293      17.793  32.667  33.345  1.00  0.00           H
ATOM   4370  CZ3 TRP   293      18.579  32.980  35.420  1.00  0.00           C
ATOM   4371  HZ3 TRP   293      19.541  33.276  35.031  1.00  0.00           H
ATOM   4372  CE3 TRP   293      18.281  33.064  36.785  1.00  0.00           C
ATOM   4373  HE3 TRP   293      19.061  33.304  37.493  1.00  0.00           H
ATOM   4374  CD2 TRP   293      16.998  32.655  37.220  1.00  0.00           C
ATOM   4375  C   TRP   293      16.712  35.082  39.984  1.00  0.00           C
ATOM   4376  O   TRP   293      15.648  35.190  40.644  1.00  0.00           O
ATOM   4377  N   ASP   294      17.176  35.986  39.179  1.00  0.00           N
ATOM   4378  H   ASP   294      18.045  35.852  38.681  1.00  0.00           H
ATOM   4379  CA  ASP   294      16.311  37.040  38.700  1.00  0.00           C
ATOM   4380  HA  ASP   294      15.312  36.931  39.122  1.00  0.00           H
ATOM   4381  CB  ASP   294      16.908  38.437  39.137  1.00  0.00           C
ATOM   4382  HB2 ASP   294      17.043  38.323  40.213  1.00  0.00           H
ATOM   4383  HB3 ASP   294      17.934  38.559  38.791  1.00  0.00           H
ATOM   4384  CG  ASP   294      15.914  39.585  38.866  1.00  0.00           C
ATOM   4385  OD1 ASP   294      14.742  39.371  38.512  1.00  0.00           O
ATOM   4386  OD2 ASP   294      16.351  40.744  39.008  1.00  0.00           O
ATOM   4387  C   ASP   294      16.107  36.869  37.104  1.00  0.00           C
ATOM   4388  O   ASP   294      16.810  37.411  36.267  1.00  0.00           O
ATOM   4389  N   PRO   295      14.992  36.245  36.638  1.00  0.00           N
ATOM   4390  CD  PRO   295      13.959  35.562  37.438  1.00  0.00           C
ATOM   4391  HD2 PRO   295      13.579  36.281  38.164  1.00  0.00           H
ATOM   4392  HD3 PRO   295      14.303  34.649  37.925  1.00  0.00           H
ATOM   4393  CG  PRO   295      12.930  35.213  36.409  1.00  0.00           C
ATOM   4394  HG2 PRO   295      12.096  35.913  36.345  1.00  0.00           H
ATOM   4395  HG3 PRO   295      12.509  34.259  36.725  1.00  0.00           H
ATOM   4396  CB  PRO   295      13.592  35.166  35.078  1.00  0.00           C
ATOM   4397  HB2 PRO   295      12.850  35.274  34.285  1.00  0.00           H
ATOM   4398  HB3 PRO   295      14.082  34.193  35.066  1.00  0.00           H
ATOM   4399  CA  PRO   295      14.650  36.256  35.202  1.00  0.00           C
ATOM   4400  HA  PRO   295      15.541  35.810  34.762  1.00  0.00           H
ATOM   4401  C   PRO   295      14.322  37.663  34.611  1.00  0.00           C
ATOM   4402  O   PRO   295      13.686  38.412  35.329  1.00  0.00           O
ATOM   4403  N   ASN   296      14.823  38.039  33.411  1.00  0.00           N
ATOM   4404  H   ASN   296      14.972  37.311  32.728  1.00  0.00           H
ATOM   4405  CA  ASN   296      14.943  39.431  32.848  1.00  0.00           C
ATOM   4406  HA  ASN   296      15.393  39.412  31.856  1.00  0.00           H
ATOM   4407  CB  ASN   296      13.571  40.121  32.528  1.00  0.00           C
ATOM   4408  HB2 ASN   296      13.054  40.482  33.418  1.00  0.00           H
ATOM   4409  HB3 ASN   296      13.773  40.995  31.910  1.00  0.00           H
ATOM   4410  CG  ASN   296      12.625  39.251  31.853  1.00  0.00           C
ATOM   4411  OD1 ASN   296      12.676  39.136  30.654  1.00  0.00           O
ATOM   4412  ND2 ASN   296      11.628  38.637  32.489  1.00  0.00           N
ATOM   4413 HD21 ASN   296      11.093  38.039  31.875  1.00  0.00           H
ATOM   4414 HD22 ASN   296      11.617  38.577  33.496  1.00  0.00           H
ATOM   4415  C   ASN   296      15.941  40.349  33.571  1.00  0.00           C
ATOM   4416  O   ASN   296      16.145  41.451  33.223  1.00  0.00           O
ATOM   4417  N   GLY   297      16.508  39.854  34.685  1.00  0.00           N
ATOM   4418  H   GLY   297      16.268  38.924  34.994  1.00  0.00           H
ATOM   4419  CA  GLY   297      17.302  40.722  35.494  1.00  0.00           C
ATOM   4420  HA2 GLY   297      16.763  41.633  35.755  1.00  0.00           H
ATOM   4421  HA3 GLY   297      17.486  40.186  36.423  1.00  0.00           H
ATOM   4422  C   GLY   297      18.631  41.207  34.843  1.00  0.00           C
ATOM   4423  O   GLY   297      19.302  42.097  35.386  1.00  0.00           O
ATOM   4424  N   TRP   298      19.267  40.508  33.879  1.00  0.00           N
ATOM   4425  H   TRP   298      18.790  39.718  33.467  1.00  0.00           H
ATOM   4426  CA  TRP   298      20.445  41.037  33.152  1.00  0.00           C
ATOM   4427  HA  TRP   298      21.231  41.169  33.896  1.00  0.00           H
ATOM   4428  CB  TRP   298      20.946  40.080  31.991  1.00  0.00           C
ATOM   4429  HB2 TRP   298      21.019  39.138  32.536  1.00  0.00           H
ATOM   4430  HB3 TRP   298      20.247  40.025  31.156  1.00  0.00           H
ATOM   4431  CG  TRP   298      22.399  40.352  31.563  1.00  0.00           C
ATOM   4432  CD1 TRP   298      22.799  41.310  30.643  1.00  0.00           C
ATOM   4433  HD1 TRP   298      22.107  41.878  30.038  1.00  0.00           H
ATOM   4434  NE1 TRP   298      24.164  41.340  30.537  1.00  0.00           N
ATOM   4435  HE1 TRP   298      24.654  42.058  30.022  1.00  0.00           H
ATOM   4436  CE2 TRP   298      24.716  40.548  31.504  1.00  0.00           C
ATOM   4437  CZ2 TRP   298      26.063  40.251  31.825  1.00  0.00           C
ATOM   4438  HZ2 TRP   298      26.761  40.763  31.179  1.00  0.00           H
ATOM   4439  CH2 TRP   298      26.420  39.317  32.867  1.00  0.00           C
ATOM   4440  HH2 TRP   298      27.476  39.141  33.009  1.00  0.00           H
ATOM   4441  CZ3 TRP   298      25.355  38.681  33.519  1.00  0.00           C
ATOM   4442  HZ3 TRP   298      25.579  37.945  34.278  1.00  0.00           H
ATOM   4443  CE3 TRP   298      23.997  38.942  33.202  1.00  0.00           C
ATOM   4444  HE3 TRP   298      23.214  38.384  33.694  1.00  0.00           H
ATOM   4445  CD2 TRP   298      23.664  39.892  32.143  1.00  0.00           C
ATOM   4446  C   TRP   298      20.126  42.340  32.443  1.00  0.00           C
ATOM   4447  O   TRP   298      20.887  43.289  32.586  1.00  0.00           O
ATOM   4448  N   THR   299      19.117  42.341  31.627  1.00  0.00           N
ATOM   4449  H   THR   299      18.483  41.557  31.580  1.00  0.00           H
ATOM   4450  CA  THR   299      18.811  43.452  30.760  1.00  0.00           C
ATOM   4451  HA  THR   299      19.587  44.215  30.689  1.00  0.00           H
ATOM   4452  CB  THR   299      18.503  42.959  29.358  1.00  0.00           C
ATOM   4453  HB  THR   299      18.344  43.772  28.649  1.00  0.00           H
ATOM   4454  CG2 THR   299      19.561  42.115  28.647  1.00  0.00           C
ATOM   4455 HG21 THR   299      19.778  41.244  29.267  1.00  0.00           H
ATOM   4456 HG22 THR   299      19.234  41.875  27.636  1.00  0.00           H
ATOM   4457 HG23 THR   299      20.522  42.619  28.751  1.00  0.00           H
ATOM   4458  OG1 THR   299      17.332  42.203  29.245  1.00  0.00           O
ATOM   4459  HG1 THR   299      16.662  42.890  29.222  1.00  0.00           H
ATOM   4460  C   THR   299      17.608  44.324  31.162  1.00  0.00           C
ATOM   4461  O   THR   299      17.474  45.320  30.462  1.00  0.00           O
ATOM   4462  N   GLU   300      16.744  44.033  32.175  1.00  0.00           N
ATOM   4463  H   GLU   300      16.961  43.181  32.674  1.00  0.00           H
ATOM   4464  CA  GLU   300      15.526  44.792  32.413  1.00  0.00           C
ATOM   4465  HA  GLU   300      15.515  45.680  31.779  1.00  0.00           H
ATOM   4466  CB  GLU   300      14.363  43.868  32.128  1.00  0.00           C
ATOM   4467  HB2 GLU   300      14.416  43.041  32.837  1.00  0.00           H
ATOM   4468  HB3 GLU   300      13.473  44.434  32.404  1.00  0.00           H
ATOM   4469  CG  GLU   300      14.255  43.365  30.676  1.00  0.00           C
ATOM   4470  HG2 GLU   300      14.991  42.565  30.588  1.00  0.00           H
ATOM   4471  HG3 GLU   300      13.190  43.166  30.555  1.00  0.00           H
ATOM   4472  CD  GLU   300      14.554  44.455  29.625  1.00  0.00           C
ATOM   4473  OE1 GLU   300      13.964  45.561  29.712  1.00  0.00           O
ATOM   4474  OE2 GLU   300      15.327  44.260  28.663  1.00  0.00           O
ATOM   4475  C   GLU   300      15.507  45.270  33.893  1.00  0.00           C
ATOM   4476  O   GLU   300      15.848  44.471  34.730  1.00  0.00           O
ATOM   4477  N   THR   301      15.163  46.514  34.071  1.00  0.00           N
ATOM   4478  H   THR   301      14.882  47.071  33.276  1.00  0.00           H
ATOM   4479  CA  THR   301      14.941  46.862  35.440  1.00  0.00           C
ATOM   4480  HA  THR   301      15.617  46.257  36.044  1.00  0.00           H
ATOM   4481  CB  THR   301      15.057  48.320  35.711  1.00  0.00           C
ATOM   4482  HB  THR   301      14.257  48.911  35.266  1.00  0.00           H
ATOM   4483  CG2 THR   301      15.075  48.550  37.164  1.00  0.00           C
ATOM   4484 HG21 THR   301      15.295  49.603  37.343  1.00  0.00           H
ATOM   4485 HG22 THR   301      14.031  48.468  37.469  1.00  0.00           H
ATOM   4486 HG23 THR   301      15.796  47.876  37.625  1.00  0.00           H
ATOM   4487  OG1 THR   301      16.290  48.882  35.287  1.00  0.00           O
ATOM   4488  HG1 THR   301      16.461  48.464  34.441  1.00  0.00           H
ATOM   4489  C   THR   301      13.544  46.411  35.818  1.00  0.00           C
ATOM   4490  O   THR   301      12.528  46.882  35.295  1.00  0.00           O
ATOM   4491  N   ASP   302      13.489  45.440  36.767  1.00  0.00           N
ATOM   4492  H   ASP   302      14.342  44.998  37.076  1.00  0.00           H
ATOM   4493  CA  ASP   302      12.275  44.843  37.288  1.00  0.00           C
ATOM   4494  HA  ASP   302      11.474  45.535  37.029  1.00  0.00           H
ATOM   4495  CB  ASP   302      11.818  43.636  36.479  1.00  0.00           C
ATOM   4496  HB2 ASP   302      10.729  43.671  36.510  1.00  0.00           H
ATOM   4497  HB3 ASP   302      12.047  43.704  35.416  1.00  0.00           H
ATOM   4498  CG  ASP   302      12.165  42.153  36.818  1.00  0.00           C
ATOM   4499  OD1 ASP   302      11.425  41.228  36.403  1.00  0.00           O
ATOM   4500  OD2 ASP   302      13.291  42.015  37.383  1.00  0.00           O
ATOM   4501  C   ASP   302      12.329  44.634  38.845  1.00  0.00           C
ATOM   4502  O   ASP   302      13.331  44.149  39.438  1.00  0.00           O
ATOM   4503  N   SER   303      11.274  45.007  39.557  1.00  0.00           N
ATOM   4504  H   SER   303      10.490  45.375  39.037  1.00  0.00           H
ATOM   4505  CA  SER   303      11.252  45.142  40.991  1.00  0.00           C
ATOM   4506  HA  SER   303      12.021  45.853  41.295  1.00  0.00           H
ATOM   4507  CB  SER   303       9.966  45.915  41.522  1.00  0.00           C
ATOM   4508  HB2 SER   303       9.706  46.786  40.920  1.00  0.00           H
ATOM   4509  HB3 SER   303       9.202  45.139  41.554  1.00  0.00           H
ATOM   4510  OG  SER   303      10.174  46.434  42.893  1.00  0.00           O
ATOM   4511  HG  SER   303      10.153  45.664  43.465  1.00  0.00           H
ATOM   4512  C   SER   303      11.403  43.884  41.883  1.00  0.00           C
ATOM   4513  O   SER   303      11.630  44.054  43.073  1.00  0.00           O
ATOM   4514  N   SER   304      11.443  42.702  41.284  1.00  0.00           N
ATOM   4515  H   SER   304      11.424  42.705  40.275  1.00  0.00           H
ATOM   4516  CA  SER   304      11.445  41.417  41.984  1.00  0.00           C
ATOM   4517  HA  SER   304      11.846  41.472  42.995  1.00  0.00           H
ATOM   4518  CB  SER   304      10.004  40.855  42.088  1.00  0.00           C
ATOM   4519  HB2 SER   304       9.256  41.557  42.457  1.00  0.00           H
ATOM   4520  HB3 SER   304       9.645  40.556  41.104  1.00  0.00           H
ATOM   4521  OG  SER   304       9.936  39.628  42.862  1.00  0.00           O
ATOM   4522  HG  SER   304      10.019  39.834  43.795  1.00  0.00           H
ATOM   4523  C   SER   304      12.411  40.401  41.303  1.00  0.00           C
ATOM   4524  O   SER   304      12.727  40.584  40.117  1.00  0.00           O
ATOM   4525  N   PHE   305      12.787  39.355  42.048  1.00  0.00           N
ATOM   4526  H   PHE   305      12.072  39.156  42.733  1.00  0.00           H
ATOM   4527  CA  PHE   305      13.479  38.128  41.620  1.00  0.00           C
ATOM   4528  HA  PHE   305      13.553  38.202  40.536  1.00  0.00           H
ATOM   4529  CB  PHE   305      14.816  38.063  42.281  1.00  0.00           C
ATOM   4530  HB2 PHE   305      15.390  37.223  41.888  1.00  0.00           H
ATOM   4531  HB3 PHE   305      15.270  38.982  41.910  1.00  0.00           H
ATOM   4532  CG  PHE   305      14.685  37.900  43.769  1.00  0.00           C
ATOM   4533  CD1 PHE   305      14.533  36.674  44.377  1.00  0.00           C
ATOM   4534  HD1 PHE   305      14.493  35.788  43.761  1.00  0.00           H
ATOM   4535  CE1 PHE   305      14.455  36.521  45.794  1.00  0.00           C
ATOM   4536  HE1 PHE   305      14.327  35.576  46.302  1.00  0.00           H
ATOM   4537  CZ  PHE   305      14.515  37.679  46.544  1.00  0.00           C
ATOM   4538  HZ  PHE   305      14.523  37.592  47.620  1.00  0.00           H
ATOM   4539  CE2 PHE   305      14.703  38.955  45.936  1.00  0.00           C
ATOM   4540  HE2 PHE   305      14.636  39.822  46.576  1.00  0.00           H
ATOM   4541  CD2 PHE   305      14.697  39.082  44.576  1.00  0.00           C
ATOM   4542  HD2 PHE   305      14.930  40.055  44.169  1.00  0.00           H
ATOM   4543  C   PHE   305      12.608  36.881  41.767  1.00  0.00           C
ATOM   4544  O   PHE   305      11.696  36.854  42.566  1.00  0.00           O
ATOM   4545  N   SER   306      12.845  35.866  40.961  1.00  0.00           N
ATOM   4546  H   SER   306      13.669  35.858  40.378  1.00  0.00           H
ATOM   4547  CA  SER   306      12.063  34.595  40.998  1.00  0.00           C
ATOM   4548  HA  SER   306      11.049  34.985  41.087  1.00  0.00           H
ATOM   4549  CB  SER   306      12.128  33.939  39.668  1.00  0.00           C
ATOM   4550  HB2 SER   306      12.114  34.694  38.882  1.00  0.00           H
ATOM   4551  HB3 SER   306      13.085  33.417  39.646  1.00  0.00           H
ATOM   4552  OG  SER   306      11.160  32.907  39.466  1.00  0.00           O
ATOM   4553  HG  SER   306      11.132  32.609  38.554  1.00  0.00           H
ATOM   4554  C   SER   306      12.342  33.609  42.146  1.00  0.00           C
ATOM   4555  O   SER   306      11.414  33.450  42.931  1.00  0.00           O
ATOM   4556  N   VAL   307      13.557  33.049  42.342  1.00  0.00           N
ATOM   4557  H   VAL   307      14.198  33.260  41.591  1.00  0.00           H
ATOM   4558  CA  VAL   307      13.936  32.155  43.497  1.00  0.00           C
ATOM   4559  HA  VAL   307      13.169  32.170  44.271  1.00  0.00           H
ATOM   4560  CB  VAL   307      14.220  30.694  43.032  1.00  0.00           C
ATOM   4561  HB  VAL   307      14.485  30.171  43.951  1.00  0.00           H
ATOM   4562  CG1 VAL   307      12.903  30.228  42.279  1.00  0.00           C
ATOM   4563 HG11 VAL   307      12.875  29.141  42.192  1.00  0.00           H
ATOM   4564 HG12 VAL   307      12.147  30.476  43.024  1.00  0.00           H
ATOM   4565 HG13 VAL   307      12.617  30.864  41.442  1.00  0.00           H
ATOM   4566  CG2 VAL   307      15.337  30.495  41.988  1.00  0.00           C
ATOM   4567 HG21 VAL   307      16.280  31.006  42.180  1.00  0.00           H
ATOM   4568 HG22 VAL   307      15.558  29.428  41.976  1.00  0.00           H
ATOM   4569 HG23 VAL   307      14.944  30.655  40.984  1.00  0.00           H
ATOM   4570  C   VAL   307      15.212  32.534  44.218  1.00  0.00           C
ATOM   4571  O   VAL   307      16.110  33.087  43.589  1.00  0.00           O
ATOM   4572  N   LYS   308      15.359  32.132  45.495  1.00  0.00           N
ATOM   4573  H   LYS   308      14.630  31.596  45.944  1.00  0.00           H
ATOM   4574  CA  LYS   308      16.653  32.079  46.226  1.00  0.00           C
ATOM   4575  HA  LYS   308      17.414  32.427  45.526  1.00  0.00           H
ATOM   4576  CB  LYS   308      16.568  33.080  47.352  1.00  0.00           C
ATOM   4577  HB2 LYS   308      17.554  33.411  47.676  1.00  0.00           H
ATOM   4578  HB3 LYS   308      16.060  33.920  46.879  1.00  0.00           H
ATOM   4579  CG  LYS   308      15.741  32.658  48.612  1.00  0.00           C
ATOM   4580  HG2 LYS   308      14.803  32.178  48.337  1.00  0.00           H
ATOM   4581  HG3 LYS   308      16.382  32.034  49.234  1.00  0.00           H
ATOM   4582  CD  LYS   308      15.526  33.931  49.368  1.00  0.00           C
ATOM   4583  HD2 LYS   308      16.511  34.254  49.709  1.00  0.00           H
ATOM   4584  HD3 LYS   308      15.004  34.711  48.815  1.00  0.00           H
ATOM   4585  CE  LYS   308      14.543  33.629  50.532  1.00  0.00           C
ATOM   4586  HE2 LYS   308      13.682  33.169  50.045  1.00  0.00           H
ATOM   4587  HE3 LYS   308      15.184  32.962  51.108  1.00  0.00           H
ATOM   4588  NZ  LYS   308      14.196  34.773  51.373  1.00  0.00           N
ATOM   4589  HZ1 LYS   308      14.926  35.464  51.478  1.00  0.00           H
ATOM   4590  HZ2 LYS   308      13.469  35.364  50.997  1.00  0.00           H
ATOM   4591  HZ3 LYS   308      13.893  34.540  52.308  1.00  0.00           H
ATOM   4592  C   LYS   308      17.070  30.718  46.779  1.00  0.00           C
ATOM   4593  O   LYS   308      16.132  29.892  46.939  1.00  0.00           O
ATOM   4594  N   GLN   309      18.391  30.518  46.876  1.00  0.00           N
ATOM   4595  H   GLN   309      19.045  31.231  46.584  1.00  0.00           H
ATOM   4596  CA  GLN   309      19.031  29.311  47.526  1.00  0.00           C
ATOM   4597  HA  GLN   309      18.213  28.863  48.090  1.00  0.00           H
ATOM   4598  CB  GLN   309      19.572  28.339  46.474  1.00  0.00           C
ATOM   4599  HB2 GLN   309      18.685  28.251  45.846  1.00  0.00           H
ATOM   4600  HB3 GLN   309      20.296  28.839  45.831  1.00  0.00           H
ATOM   4601  CG  GLN   309      19.897  26.968  46.962  1.00  0.00           C
ATOM   4602  HG2 GLN   309      20.701  27.065  47.691  1.00  0.00           H
ATOM   4603  HG3 GLN   309      18.951  26.574  47.338  1.00  0.00           H
ATOM   4604  CD  GLN   309      20.507  26.061  45.806  1.00  0.00           C
ATOM   4605  OE1 GLN   309      20.137  26.112  44.630  1.00  0.00           O
ATOM   4606  NE2 GLN   309      21.544  25.392  46.215  1.00  0.00           N
ATOM   4607 HE21 GLN   309      21.580  25.369  47.224  1.00  0.00           H
ATOM   4608 HE22 GLN   309      22.012  24.636  45.734  1.00  0.00           H
ATOM   4609  C   GLN   309      20.168  29.843  48.482  1.00  0.00           C
ATOM   4610  O   GLN   309      21.175  30.383  47.980  1.00  0.00           O
ATOM   4611  N   ASP   310      19.935  29.496  49.791  1.00  0.00           N
ATOM   4612  H   ASP   310      19.089  29.110  50.187  1.00  0.00           H
ATOM   4613  CA  ASP   310      21.010  29.538  50.777  1.00  0.00           C
ATOM   4614  HA  ASP   310      21.564  30.445  50.533  1.00  0.00           H
ATOM   4615  CB  ASP   310      20.678  29.399  52.271  1.00  0.00           C
ATOM   4616  HB2 ASP   310      20.352  28.364  52.380  1.00  0.00           H
ATOM   4617  HB3 ASP   310      21.597  29.599  52.820  1.00  0.00           H
ATOM   4618  CG  ASP   310      19.555  30.122  52.774  1.00  0.00           C
ATOM   4619  OD1 ASP   310      19.055  31.028  52.081  1.00  0.00           O
ATOM   4620  OD2 ASP   310      19.288  30.146  54.000  1.00  0.00           O
ATOM   4621  C   ASP   310      22.155  28.553  50.404  1.00  0.00           C
ATOM   4622  O   ASP   310      21.919  27.480  50.035  1.00  0.00           O
ATOM   4623  N   ILE   311      23.438  28.921  50.672  1.00  0.00           N
ATOM   4624  H   ILE   311      23.567  29.799  51.154  1.00  0.00           H
ATOM   4625  CA  ILE   311      24.698  28.190  50.224  1.00  0.00           C
ATOM   4626  HA  ILE   311      24.459  27.144  50.029  1.00  0.00           H
ATOM   4627  CB  ILE   311      25.373  28.886  49.044  1.00  0.00           C
ATOM   4628  HB  ILE   311      25.789  29.851  49.333  1.00  0.00           H
ATOM   4629  CG2 ILE   311      26.519  28.056  48.536  1.00  0.00           C
ATOM   4630 HG21 ILE   311      27.231  27.893  49.343  1.00  0.00           H
ATOM   4631 HG22 ILE   311      26.108  27.092  48.236  1.00  0.00           H
ATOM   4632 HG23 ILE   311      27.034  28.579  47.729  1.00  0.00           H
ATOM   4633  CG1 ILE   311      24.482  29.180  47.775  1.00  0.00           C
ATOM   4634 HG12 ILE   311      23.586  29.723  48.079  1.00  0.00           H
ATOM   4635 HG13 ILE   311      24.976  29.880  47.102  1.00  0.00           H
ATOM   4636  CD1 ILE   311      23.910  27.944  47.019  1.00  0.00           C
ATOM   4637 HD11 ILE   311      23.111  28.294  46.365  1.00  0.00           H
ATOM   4638 HD12 ILE   311      24.725  27.456  46.484  1.00  0.00           H
ATOM   4639 HD13 ILE   311      23.522  27.261  47.773  1.00  0.00           H
ATOM   4640  C   ILE   311      25.637  27.939  51.381  1.00  0.00           C
ATOM   4641  O   ILE   311      26.077  26.872  51.691  1.00  0.00           O
ATOM   4642  N   VAL   312      25.965  29.001  52.085  1.00  0.00           N
ATOM   4643  H   VAL   312      25.483  29.860  51.860  1.00  0.00           H
ATOM   4644  CA  VAL   312      26.690  29.095  53.352  1.00  0.00           C
ATOM   4645  HA  VAL   312      26.803  28.079  53.732  1.00  0.00           H
ATOM   4646  CB  VAL   312      28.165  29.596  53.086  1.00  0.00           C
ATOM   4647  HB  VAL   312      27.979  30.493  52.498  1.00  0.00           H
ATOM   4648  CG1 VAL   312      28.933  29.916  54.280  1.00  0.00           C
ATOM   4649 HG11 VAL   312      29.013  29.006  54.875  1.00  0.00           H
ATOM   4650 HG12 VAL   312      29.854  30.497  54.255  1.00  0.00           H
ATOM   4651 HG13 VAL   312      28.354  30.568  54.935  1.00  0.00           H
ATOM   4652  CG2 VAL   312      29.005  28.707  52.128  1.00  0.00           C
ATOM   4653 HG21 VAL   312      28.448  28.678  51.190  1.00  0.00           H
ATOM   4654 HG22 VAL   312      29.972  29.161  51.916  1.00  0.00           H
ATOM   4655 HG23 VAL   312      29.114  27.694  52.516  1.00  0.00           H
ATOM   4656  C   VAL   312      25.916  29.960  54.370  1.00  0.00           C
ATOM   4657  O   VAL   312      25.297  30.991  53.992  1.00  0.00           O
ATOM   4658  N   ALA   313      25.971  29.546  55.677  1.00  0.00           N
ATOM   4659  H   ALA   313      26.557  28.742  55.847  1.00  0.00           H
ATOM   4660  CA  ALA   313      25.204  30.065  56.805  1.00  0.00           C
ATOM   4661  HA  ALA   313      24.188  30.135  56.416  1.00  0.00           H
ATOM   4662  CB  ALA   313      25.161  29.052  57.905  1.00  0.00           C
ATOM   4663  HB1 ALA   313      24.446  29.368  58.665  1.00  0.00           H
ATOM   4664  HB2 ALA   313      24.814  28.088  57.533  1.00  0.00           H
ATOM   4665  HB3 ALA   313      26.135  28.965  58.386  1.00  0.00           H
ATOM   4666  C   ALA   313      25.703  31.479  57.220  1.00  0.00           C
ATOM   4667  O   ALA   313      26.875  31.754  57.373  1.00  0.00           O
ATOM   4668  N   ILE   314      24.665  32.251  57.549  1.00  0.00           N
ATOM   4669  H   ILE   314      23.761  31.823  57.408  1.00  0.00           H
ATOM   4670  CA  ILE   314      24.763  33.726  57.724  1.00  0.00           C
ATOM   4671  HA  ILE   314      25.195  34.153  56.820  1.00  0.00           H
ATOM   4672  CB  ILE   314      23.328  34.230  57.831  1.00  0.00           C
ATOM   4673  HB  ILE   314      22.740  33.747  57.051  1.00  0.00           H
ATOM   4674  CG2 ILE   314      22.666  33.769  59.238  1.00  0.00           C
ATOM   4675 HG21 ILE   314      22.945  32.731  59.417  1.00  0.00           H
ATOM   4676 HG22 ILE   314      23.027  34.391  60.056  1.00  0.00           H
ATOM   4677 HG23 ILE   314      21.577  33.753  59.198  1.00  0.00           H
ATOM   4678  CG1 ILE   314      23.174  35.734  57.541  1.00  0.00           C
ATOM   4679 HG12 ILE   314      23.599  36.178  58.442  1.00  0.00           H
ATOM   4680 HG13 ILE   314      23.740  35.986  56.645  1.00  0.00           H
ATOM   4681  CD1 ILE   314      21.713  36.261  57.376  1.00  0.00           C
ATOM   4682 HD11 ILE   314      21.621  37.285  57.014  1.00  0.00           H
ATOM   4683 HD12 ILE   314      21.141  35.634  56.692  1.00  0.00           H
ATOM   4684 HD13 ILE   314      21.231  36.165  58.349  1.00  0.00           H
ATOM   4685  C   ILE   314      25.630  34.235  58.925  1.00  0.00           C
ATOM   4686  O   ILE   314      26.063  35.384  58.951  1.00  0.00           O
ATOM   4687  N   THR   315      26.009  33.370  59.908  1.00  0.00           N
ATOM   4688  H   THR   315      25.698  32.409  59.926  1.00  0.00           H
ATOM   4689  CA  THR   315      27.051  33.690  60.963  1.00  0.00           C
ATOM   4690  HA  THR   315      26.966  34.645  61.480  1.00  0.00           H
ATOM   4691  CB  THR   315      26.999  32.731  62.162  1.00  0.00           C
ATOM   4692  HB  THR   315      28.024  32.603  62.509  1.00  0.00           H
ATOM   4693  CG2 THR   315      25.992  33.249  63.285  1.00  0.00           C
ATOM   4694 HG21 THR   315      26.086  32.694  64.218  1.00  0.00           H
ATOM   4695 HG22 THR   315      26.172  34.308  63.467  1.00  0.00           H
ATOM   4696 HG23 THR   315      24.965  33.063  62.967  1.00  0.00           H
ATOM   4697  OG1 THR   315      26.725  31.372  61.815  1.00  0.00           O
ATOM   4698  HG1 THR   315      27.504  31.123  61.312  1.00  0.00           H
ATOM   4699  C   THR   315      28.497  33.630  60.445  1.00  0.00           C
ATOM   4700  O   THR   315      29.353  34.315  61.026  1.00  0.00           O
ATOM   4701  N   ASP   316      28.774  32.810  59.435  1.00  0.00           N
ATOM   4702  H   ASP   316      28.038  32.351  58.917  1.00  0.00           H
ATOM   4703  CA  ASP   316      30.112  32.452  59.074  1.00  0.00           C
ATOM   4704  HA  ASP   316      30.740  32.561  59.957  1.00  0.00           H
ATOM   4705  CB  ASP   316      30.251  30.946  58.673  1.00  0.00           C
ATOM   4706  HB2 ASP   316      29.573  30.800  57.831  1.00  0.00           H
ATOM   4707  HB3 ASP   316      31.242  30.783  58.249  1.00  0.00           H
ATOM   4708  CG  ASP   316      29.890  29.999  59.812  1.00  0.00           C
ATOM   4709  OD1 ASP   316      29.053  30.347  60.697  1.00  0.00           O
ATOM   4710  OD2 ASP   316      30.503  28.893  59.839  1.00  0.00           O
ATOM   4711  C   ASP   316      30.750  33.490  58.174  1.00  0.00           C
ATOM   4712  O   ASP   316      30.174  33.706  57.072  1.00  0.00           O
ATOM   4713  N   TRP   317      31.797  34.148  58.596  1.00  0.00           N
ATOM   4714  H   TRP   317      32.200  33.805  59.457  1.00  0.00           H
ATOM   4715  CA  TRP   317      32.347  35.280  57.878  1.00  0.00           C
ATOM   4716  HA  TRP   317      31.546  35.957  57.581  1.00  0.00           H
ATOM   4717  CB  TRP   317      33.429  35.945  58.771  1.00  0.00           C
ATOM   4718  HB2 TRP   317      34.118  35.193  59.154  1.00  0.00           H
ATOM   4719  HB3 TRP   317      34.113  36.534  58.160  1.00  0.00           H
ATOM   4720  CG  TRP   317      32.879  36.785  59.842  1.00  0.00           C
ATOM   4721  CD1 TRP   317      31.711  36.609  60.556  1.00  0.00           C
ATOM   4722  HD1 TRP   317      30.994  35.815  60.410  1.00  0.00           H
ATOM   4723  NE1 TRP   317      31.668  37.529  61.633  1.00  0.00           N
ATOM   4724  HE1 TRP   317      30.775  37.677  62.081  1.00  0.00           H
ATOM   4725  CE2 TRP   317      32.687  38.399  61.584  1.00  0.00           C
ATOM   4726  CZ2 TRP   317      33.037  39.579  62.285  1.00  0.00           C
ATOM   4727  HZ2 TRP   317      32.376  39.968  63.045  1.00  0.00           H
ATOM   4728  CH2 TRP   317      34.108  40.395  61.862  1.00  0.00           C
ATOM   4729  HH2 TRP   317      34.308  41.312  62.397  1.00  0.00           H
ATOM   4730  CZ3 TRP   317      34.870  40.005  60.709  1.00  0.00           C
ATOM   4731  HZ3 TRP   317      35.694  40.583  60.318  1.00  0.00           H
ATOM   4732  CE3 TRP   317      34.556  38.809  60.050  1.00  0.00           C
ATOM   4733  HE3 TRP   317      35.237  38.458  59.288  1.00  0.00           H
ATOM   4734  CD2 TRP   317      33.496  37.990  60.442  1.00  0.00           C
ATOM   4735  C   TRP   317      32.907  34.811  56.528  1.00  0.00           C
ATOM   4736  O   TRP   317      33.587  33.783  56.444  1.00  0.00           O
ATOM   4737  N   SER   318      32.792  35.611  55.469  1.00  0.00           N
ATOM   4738  H   SER   318      32.171  36.408  55.488  1.00  0.00           H
ATOM   4739  CA  SER   318      33.386  35.330  54.213  1.00  0.00           C
ATOM   4740  HA  SER   318      33.863  34.351  54.273  1.00  0.00           H
ATOM   4741  CB  SER   318      32.238  34.876  53.321  1.00  0.00           C
ATOM   4742  HB2 SER   318      31.843  33.939  53.714  1.00  0.00           H
ATOM   4743  HB3 SER   318      31.534  35.707  53.261  1.00  0.00           H
ATOM   4744  OG  SER   318      32.725  34.588  51.924  1.00  0.00           O
ATOM   4745  HG  SER   318      33.474  33.989  51.958  1.00  0.00           H
ATOM   4746  C   SER   318      34.288  36.486  53.702  1.00  0.00           C
ATOM   4747  O   SER   318      34.461  37.545  54.426  1.00  0.00           O
ATOM   4748  N   GLY   319      34.954  36.360  52.615  1.00  0.00           N
ATOM   4749  H   GLY   319      34.737  35.474  52.181  1.00  0.00           H
ATOM   4750  CA  GLY   319      35.681  37.447  51.941  1.00  0.00           C
ATOM   4751  HA2 GLY   319      35.418  38.421  52.353  1.00  0.00           H
ATOM   4752  HA3 GLY   319      36.739  37.329  52.173  1.00  0.00           H
ATOM   4753  C   GLY   319      35.568  37.430  50.418  1.00  0.00           C
ATOM   4754  O   GLY   319      34.547  37.810  49.792  1.00  0.00           O
ATOM   4755  N   TYR   320      36.654  36.956  49.757  1.00  0.00           N
ATOM   4756  H   TYR   320      37.513  36.775  50.256  1.00  0.00           H
ATOM   4757  CA  TYR   320      36.647  36.629  48.327  1.00  0.00           C
ATOM   4758  HA  TYR   320      36.443  37.487  47.686  1.00  0.00           H
ATOM   4759  CB  TYR   320      38.037  36.263  47.830  1.00  0.00           C
ATOM   4760  HB2 TYR   320      38.574  35.509  48.406  1.00  0.00           H
ATOM   4761  HB3 TYR   320      37.915  35.909  46.806  1.00  0.00           H
ATOM   4762  CG  TYR   320      38.894  37.531  47.641  1.00  0.00           C
ATOM   4763  CD1 TYR   320      39.966  37.809  48.480  1.00  0.00           C
ATOM   4764  HD1 TYR   320      40.148  37.264  49.394  1.00  0.00           H
ATOM   4765  CE1 TYR   320      40.991  38.808  48.123  1.00  0.00           C
ATOM   4766  HE1 TYR   320      41.824  39.089  48.750  1.00  0.00           H
ATOM   4767  CZ  TYR   320      40.804  39.520  46.953  1.00  0.00           C
ATOM   4768  OH  TYR   320      41.624  40.523  46.624  1.00  0.00           O
ATOM   4769  HH  TYR   320      41.409  40.931  45.782  1.00  0.00           H
ATOM   4770  CE2 TYR   320      39.743  39.206  46.120  1.00  0.00           C
ATOM   4771  HE2 TYR   320      39.627  39.802  45.226  1.00  0.00           H
ATOM   4772  CD2 TYR   320      38.812  38.195  46.415  1.00  0.00           C
ATOM   4773  HD2 TYR   320      37.975  38.081  45.741  1.00  0.00           H
ATOM   4774  C   TYR   320      35.546  35.545  47.913  1.00  0.00           C
ATOM   4775  O   TYR   320      35.144  34.626  48.636  1.00  0.00           O
ATOM   4776  N   SER   321      35.021  35.651  46.695  1.00  0.00           N
ATOM   4777  H   SER   321      35.311  36.478  46.194  1.00  0.00           H
ATOM   4778  CA  SER   321      34.273  34.603  46.033  1.00  0.00           C
ATOM   4779  HA  SER   321      34.682  33.660  46.396  1.00  0.00           H
ATOM   4780  CB  SER   321      32.770  34.677  46.480  1.00  0.00           C
ATOM   4781  HB2 SER   321      32.260  33.908  45.900  1.00  0.00           H
ATOM   4782  HB3 SER   321      32.559  34.601  47.547  1.00  0.00           H
ATOM   4783  OG  SER   321      32.181  35.901  46.123  1.00  0.00           O
ATOM   4784  HG  SER   321      32.205  36.554  46.826  1.00  0.00           H
ATOM   4785  C   SER   321      34.470  34.749  44.528  1.00  0.00           C
ATOM   4786  O   SER   321      34.893  35.856  44.069  1.00  0.00           O
ATOM   4787  N   GLY   322      34.127  33.726  43.704  1.00  0.00           N
ATOM   4788  H   GLY   322      33.943  32.810  44.088  1.00  0.00           H
ATOM   4789  CA  GLY   322      34.191  34.029  42.243  1.00  0.00           C
ATOM   4790  HA2 GLY   322      33.606  34.932  42.066  1.00  0.00           H
ATOM   4791  HA3 GLY   322      35.135  34.460  41.910  1.00  0.00           H
ATOM   4792  C   GLY   322      33.649  32.866  41.432  1.00  0.00           C
ATOM   4793  O   GLY   322      33.226  31.783  41.930  1.00  0.00           O
ATOM   4794  N   SER   323      33.763  33.026  40.127  1.00  0.00           N
ATOM   4795  H   SER   323      34.053  33.909  39.734  1.00  0.00           H
ATOM   4796  CA  SER   323      33.469  31.906  39.203  1.00  0.00           C
ATOM   4797  HA  SER   323      32.791  31.219  39.708  1.00  0.00           H
ATOM   4798  CB  SER   323      32.783  32.519  37.975  1.00  0.00           C
ATOM   4799  HB2 SER   323      32.644  31.710  37.258  1.00  0.00           H
ATOM   4800  HB3 SER   323      31.789  32.914  38.183  1.00  0.00           H
ATOM   4801  OG  SER   323      33.476  33.503  37.196  1.00  0.00           O
ATOM   4802  HG  SER   323      33.690  33.064  36.368  1.00  0.00           H
ATOM   4803  C   SER   323      34.689  30.963  38.815  1.00  0.00           C
ATOM   4804  O   SER   323      35.862  31.444  39.013  1.00  0.00           O
ATOM   4805  N   PHE   324      34.392  29.761  38.358  1.00  0.00           N
ATOM   4806  H   PHE   324      33.430  29.471  38.264  1.00  0.00           H
ATOM   4807  CA  PHE   324      35.307  28.827  37.643  1.00  0.00           C
ATOM   4808  HA  PHE   324      35.800  29.379  36.843  1.00  0.00           H
ATOM   4809  CB  PHE   324      36.329  28.123  38.632  1.00  0.00           C
ATOM   4810  HB2 PHE   324      37.161  27.802  38.006  1.00  0.00           H
ATOM   4811  HB3 PHE   324      36.754  28.888  39.282  1.00  0.00           H
ATOM   4812  CG  PHE   324      35.740  26.912  39.421  1.00  0.00           C
ATOM   4813  CD1 PHE   324      35.121  27.176  40.662  1.00  0.00           C
ATOM   4814  HD1 PHE   324      35.134  28.197  41.017  1.00  0.00           H
ATOM   4815  CE1 PHE   324      34.532  26.173  41.465  1.00  0.00           C
ATOM   4816  HE1 PHE   324      34.319  26.315  42.514  1.00  0.00           H
ATOM   4817  CZ  PHE   324      34.564  24.841  40.924  1.00  0.00           C
ATOM   4818  HZ  PHE   324      34.347  24.021  41.592  1.00  0.00           H
ATOM   4819  CE2 PHE   324      35.067  24.584  39.612  1.00  0.00           C
ATOM   4820  HE2 PHE   324      35.165  23.571  39.249  1.00  0.00           H
ATOM   4821  CD2 PHE   324      35.727  25.583  38.933  1.00  0.00           C
ATOM   4822  HD2 PHE   324      36.185  25.436  37.967  1.00  0.00           H
ATOM   4823  C   PHE   324      34.350  27.781  36.891  1.00  0.00           C
ATOM   4824  O   PHE   324      33.125  27.848  37.110  1.00  0.00           O
ATOM   4825  N   VAL   325      34.877  26.953  35.926  1.00  0.00           N
ATOM   4826  H   VAL   325      35.878  26.986  35.795  1.00  0.00           H
ATOM   4827  CA  VAL   325      34.015  26.194  35.066  1.00  0.00           C
ATOM   4828  HA  VAL   325      33.081  26.038  35.605  1.00  0.00           H
ATOM   4829  CB  VAL   325      33.802  26.860  33.706  1.00  0.00           C
ATOM   4830  HB  VAL   325      33.307  26.082  33.123  1.00  0.00           H
ATOM   4831  CG1 VAL   325      32.938  28.136  33.789  1.00  0.00           C
ATOM   4832 HG11 VAL   325      33.475  28.872  34.388  1.00  0.00           H
ATOM   4833 HG12 VAL   325      32.621  28.478  32.804  1.00  0.00           H
ATOM   4834 HG13 VAL   325      32.054  27.823  34.345  1.00  0.00           H
ATOM   4835  CG2 VAL   325      34.998  27.326  32.890  1.00  0.00           C
ATOM   4836 HG21 VAL   325      35.743  26.552  32.707  1.00  0.00           H
ATOM   4837 HG22 VAL   325      34.700  27.636  31.889  1.00  0.00           H
ATOM   4838 HG23 VAL   325      35.545  28.093  33.439  1.00  0.00           H
ATOM   4839  C   VAL   325      34.687  24.851  34.701  1.00  0.00           C
ATOM   4840  O   VAL   325      35.862  24.724  34.341  1.00  0.00           O
ATOM   4841  N   GLN   326      33.768  23.885  34.728  1.00  0.00           N
ATOM   4842  H   GLN   326      32.850  23.995  35.135  1.00  0.00           H
ATOM   4843  CA  GLN   326      34.104  22.501  34.157  1.00  0.00           C
ATOM   4844  HA  GLN   326      35.154  22.249  34.299  1.00  0.00           H
ATOM   4845  CB  GLN   326      33.316  21.323  34.783  1.00  0.00           C
ATOM   4846  HB2 GLN   326      32.248  21.356  34.560  1.00  0.00           H
ATOM   4847  HB3 GLN   326      33.780  20.523  34.206  1.00  0.00           H
ATOM   4848  CG  GLN   326      33.632  20.920  36.219  1.00  0.00           C
ATOM   4849  HG2 GLN   326      34.696  21.059  36.411  1.00  0.00           H
ATOM   4850  HG3 GLN   326      33.250  21.776  36.774  1.00  0.00           H
ATOM   4851  CD  GLN   326      33.086  19.570  36.587  1.00  0.00           C
ATOM   4852  OE1 GLN   326      31.893  19.423  36.510  1.00  0.00           O
ATOM   4853  NE2 GLN   326      33.925  18.534  36.744  1.00  0.00           N
ATOM   4854 HE21 GLN   326      34.907  18.746  36.848  1.00  0.00           H
ATOM   4855 HE22 GLN   326      33.625  17.592  36.948  1.00  0.00           H
ATOM   4856  C   GLN   326      33.877  22.631  32.686  1.00  0.00           C
ATOM   4857  O   GLN   326      32.741  22.761  32.203  1.00  0.00           O
ATOM   4858  N   HID   327      34.950  22.501  31.909  1.00  0.00           N
ATOM   4859  H   HID   327      35.813  22.342  32.409  1.00  0.00           H
ATOM   4860  CA  HID   327      34.856  22.339  30.451  1.00  0.00           C
ATOM   4861  HA  HID   327      34.099  23.022  30.067  1.00  0.00           H
ATOM   4862  CB  HID   327      36.209  22.809  29.868  1.00  0.00           C
ATOM   4863  HB2 HID   327      36.966  22.061  30.105  1.00  0.00           H
ATOM   4864  HB3 HID   327      36.100  23.102  28.824  1.00  0.00           H
ATOM   4865  CG  HID   327      36.853  23.956  30.529  1.00  0.00           C
ATOM   4866  ND1 HID   327      36.735  25.254  30.132  1.00  0.00           N
ATOM   4867  HD1 HID   327      36.190  25.603  29.357  1.00  0.00           H
ATOM   4868  CE1 HID   327      37.548  26.031  30.883  1.00  0.00           C
ATOM   4869  HE1 HID   327      37.657  27.105  30.857  1.00  0.00           H
ATOM   4870  NE2 HID   327      38.253  25.326  31.716  1.00  0.00           N
ATOM   4871  CD2 HID   327      37.909  23.966  31.417  1.00  0.00           C
ATOM   4872  HD2 HID   327      38.295  23.080  31.897  1.00  0.00           H
ATOM   4873  C   HID   327      34.326  20.954  30.031  1.00  0.00           C
ATOM   4874  O   HID   327      34.609  19.968  30.729  1.00  0.00           O
ATOM   4875  N   PRO   328      33.650  20.775  28.877  1.00  0.00           N
ATOM   4876  CD  PRO   328      33.339  21.863  28.010  1.00  0.00           C
ATOM   4877  HD2 PRO   328      34.233  22.393  27.680  1.00  0.00           H
ATOM   4878  HD3 PRO   328      32.640  22.488  28.565  1.00  0.00           H
ATOM   4879  CG  PRO   328      32.737  21.227  26.672  1.00  0.00           C
ATOM   4880  HG2 PRO   328      33.531  21.057  25.946  1.00  0.00           H
ATOM   4881  HG3 PRO   328      31.952  21.777  26.151  1.00  0.00           H
ATOM   4882  CB  PRO   328      32.365  19.877  27.089  1.00  0.00           C
ATOM   4883  HB2 PRO   328      32.629  19.194  26.282  1.00  0.00           H
ATOM   4884  HB3 PRO   328      31.299  19.841  27.312  1.00  0.00           H
ATOM   4885  CA  PRO   328      33.081  19.519  28.372  1.00  0.00           C
ATOM   4886  HA  PRO   328      32.317  19.230  29.094  1.00  0.00           H
ATOM   4887  C   PRO   328      33.995  18.291  28.242  1.00  0.00           C
ATOM   4888  O   PRO   328      33.412  17.160  28.184  1.00  0.00           O
ATOM   4889  N   GLU   329      35.310  18.550  28.371  1.00  0.00           N
ATOM   4890  H   GLU   329      35.518  19.451  28.777  1.00  0.00           H
ATOM   4891  CA  GLU   329      36.280  17.404  28.611  1.00  0.00           C
ATOM   4892  HA  GLU   329      36.069  16.620  27.885  1.00  0.00           H
ATOM   4893  CB  GLU   329      37.810  17.827  28.523  1.00  0.00           C
ATOM   4894  HB2 GLU   329      38.089  18.632  29.204  1.00  0.00           H
ATOM   4895  HB3 GLU   329      38.441  16.960  28.716  1.00  0.00           H
ATOM   4896  CG  GLU   329      38.087  18.285  27.144  1.00  0.00           C
ATOM   4897  HG2 GLU   329      37.433  19.113  26.869  1.00  0.00           H
ATOM   4898  HG3 GLU   329      39.097  18.694  27.131  1.00  0.00           H
ATOM   4899  CD  GLU   329      38.054  17.229  26.041  1.00  0.00           C
ATOM   4900  OE1 GLU   329      38.044  16.015  26.323  1.00  0.00           O
ATOM   4901  OE2 GLU   329      37.992  17.661  24.882  1.00  0.00           O
ATOM   4902  C   GLU   329      36.092  16.754  29.961  1.00  0.00           C
ATOM   4903  O   GLU   329      36.119  15.517  29.941  1.00  0.00           O
ATOM   4904  N   LEU   330      35.992  17.496  31.091  1.00  0.00           N
ATOM   4905  H   LEU   330      35.870  18.478  30.888  1.00  0.00           H
ATOM   4906  CA  LEU   330      35.871  16.946  32.512  1.00  0.00           C
ATOM   4907  HA  LEU   330      36.568  16.123  32.671  1.00  0.00           H
ATOM   4908  CB  LEU   330      36.217  17.995  33.560  1.00  0.00           C
ATOM   4909  HB2 LEU   330      35.345  18.648  33.607  1.00  0.00           H
ATOM   4910  HB3 LEU   330      36.303  17.639  34.587  1.00  0.00           H
ATOM   4911  CG  LEU   330      37.537  18.717  33.340  1.00  0.00           C
ATOM   4912  HG  LEU   330      37.755  18.872  32.284  1.00  0.00           H
ATOM   4913  CD1 LEU   330      37.537  20.140  33.952  1.00  0.00           C
ATOM   4914 HD11 LEU   330      36.808  20.808  33.494  1.00  0.00           H
ATOM   4915 HD12 LEU   330      37.346  20.071  35.024  1.00  0.00           H
ATOM   4916 HD13 LEU   330      38.478  20.679  33.853  1.00  0.00           H
ATOM   4917  CD2 LEU   330      38.807  18.132  34.007  1.00  0.00           C
ATOM   4918 HD21 LEU   330      38.805  17.154  33.526  1.00  0.00           H
ATOM   4919 HD22 LEU   330      39.647  18.787  33.774  1.00  0.00           H
ATOM   4920 HD23 LEU   330      38.822  17.994  35.088  1.00  0.00           H
ATOM   4921  C   LEU   330      34.526  16.336  32.916  1.00  0.00           C
ATOM   4922  O   LEU   330      34.329  15.821  34.012  1.00  0.00           O
ATOM   4923  N   THR   331      33.560  16.431  31.961  1.00  0.00           N
ATOM   4924  H   THR   331      33.753  16.802  31.041  1.00  0.00           H
ATOM   4925  CA  THR   331      32.139  16.191  32.223  1.00  0.00           C
ATOM   4926  HA  THR   331      32.165  15.533  33.093  1.00  0.00           H
ATOM   4927  CB  THR   331      31.310  17.465  32.372  1.00  0.00           C
ATOM   4928  HB  THR   331      30.302  17.143  32.634  1.00  0.00           H
ATOM   4929  CG2 THR   331      31.918  18.260  33.528  1.00  0.00           C
ATOM   4930 HG21 THR   331      31.109  18.913  33.856  1.00  0.00           H
ATOM   4931 HG22 THR   331      32.049  17.583  34.373  1.00  0.00           H
ATOM   4932 HG23 THR   331      32.821  18.786  33.217  1.00  0.00           H
ATOM   4933  OG1 THR   331      31.278  18.254  31.227  1.00  0.00           O
ATOM   4934  HG1 THR   331      30.596  18.927  31.266  1.00  0.00           H
ATOM   4935  C   THR   331      31.514  15.363  31.095  1.00  0.00           C
ATOM   4936  O   THR   331      30.552  14.725  31.425  1.00  0.00           O
ATOM   4937  N   GLY   332      31.982  15.235  29.871  1.00  0.00           N
ATOM   4938  H   GLY   332      32.788  15.785  29.608  1.00  0.00           H
ATOM   4939  CA  GLY   332      31.413  14.593  28.743  1.00  0.00           C
ATOM   4940  HA2 GLY   332      32.123  14.423  27.934  1.00  0.00           H
ATOM   4941  HA3 GLY   332      31.068  13.642  29.149  1.00  0.00           H
ATOM   4942  C   GLY   332      30.187  15.183  28.022  1.00  0.00           C
ATOM   4943  O   GLY   332      29.823  14.829  26.896  1.00  0.00           O
ATOM   4944  N   LEU   333      29.507  16.154  28.730  1.00  0.00           N
ATOM   4945  H   LEU   333      30.110  16.582  29.418  1.00  0.00           H
ATOM   4946  CA  LEU   333      28.222  16.793  28.240  1.00  0.00           C
ATOM   4947  HA  LEU   333      27.538  16.038  27.851  1.00  0.00           H
ATOM   4948  CB  LEU   333      27.550  17.679  29.351  1.00  0.00           C
ATOM   4949  HB2 LEU   333      28.121  18.608  29.389  1.00  0.00           H
ATOM   4950  HB3 LEU   333      26.608  18.057  28.953  1.00  0.00           H
ATOM   4951  CG  LEU   333      27.439  17.030  30.713  1.00  0.00           C
ATOM   4952  HG  LEU   333      28.421  16.824  31.138  1.00  0.00           H
ATOM   4953  CD1 LEU   333      26.637  18.024  31.598  1.00  0.00           C
ATOM   4954 HD11 LEU   333      26.373  17.550  32.544  1.00  0.00           H
ATOM   4955 HD12 LEU   333      27.144  18.973  31.780  1.00  0.00           H
ATOM   4956 HD13 LEU   333      25.694  18.248  31.100  1.00  0.00           H
ATOM   4957  CD2 LEU   333      26.673  15.695  30.544  1.00  0.00           C
ATOM   4958 HD21 LEU   333      27.312  15.056  29.933  1.00  0.00           H
ATOM   4959 HD22 LEU   333      26.336  15.358  31.523  1.00  0.00           H
ATOM   4960 HD23 LEU   333      25.710  15.877  30.067  1.00  0.00           H
ATOM   4961  C   LEU   333      28.357  17.705  26.987  1.00  0.00           C
ATOM   4962  O   LEU   333      29.445  17.984  26.595  1.00  0.00           O
ATOM   4963  N   ASP   334      27.321  18.286  26.410  1.00  0.00           N
ATOM   4964  H   ASP   334      26.406  18.092  26.792  1.00  0.00           H
ATOM   4965  CA  ASP   334      27.343  19.051  25.244  1.00  0.00           C
ATOM   4966  HA  ASP   334      28.161  18.788  24.573  1.00  0.00           H
ATOM   4967  CB  ASP   334      26.217  18.665  24.280  1.00  0.00           C
ATOM   4968  HB2 ASP   334      26.008  19.395  23.498  1.00  0.00           H
ATOM   4969  HB3 ASP   334      26.318  17.664  23.860  1.00  0.00           H
ATOM   4970  CG  ASP   334      24.930  18.713  25.148  1.00  0.00           C
ATOM   4971  OD1 ASP   334      24.600  17.670  25.689  1.00  0.00           O
ATOM   4972  OD2 ASP   334      24.187  19.721  25.136  1.00  0.00           O
ATOM   4973  C   ASP   334      27.470  20.570  25.543  1.00  0.00           C
ATOM   4974  O   ASP   334      27.230  21.413  24.615  1.00  0.00           O
ATOM   4975  N   CYX   335      27.857  20.860  26.781  1.00  0.00           N
ATOM   4976  H   CYX   335      27.917  20.091  27.433  1.00  0.00           H
ATOM   4977  CA  CYX   335      27.770  22.249  27.413  1.00  0.00           C
ATOM   4978  HA  CYX   335      27.772  22.977  26.601  1.00  0.00           H
ATOM   4979  CB  CYX   335      26.278  22.229  28.009  1.00  0.00           C
ATOM   4980  HB2 CYX   335      26.072  23.244  28.350  1.00  0.00           H
ATOM   4981  HB3 CYX   335      25.489  22.005  27.291  1.00  0.00           H
ATOM   4982  SG  CYX   335      26.005  20.933  29.301  1.00  0.00           S
ATOM   4983  C   CYX   335      28.856  22.581  28.425  1.00  0.00           C
ATOM   4984  O   CYX   335      29.550  21.605  28.910  1.00  0.00           O
ATOM   4985  N   ILE   336      29.087  23.889  28.677  1.00  0.00           N
ATOM   4986  H   ILE   336      28.496  24.571  28.223  1.00  0.00           H
ATOM   4987  CA  ILE   336      30.096  24.323  29.727  1.00  0.00           C
ATOM   4988  HA  ILE   336      30.879  23.564  29.731  1.00  0.00           H
ATOM   4989  CB  ILE   336      30.865  25.560  29.437  1.00  0.00           C
ATOM   4990  HB  ILE   336      30.157  26.363  29.638  1.00  0.00           H
ATOM   4991  CG2 ILE   336      31.978  25.870  30.423  1.00  0.00           C
ATOM   4992 HG21 ILE   336      32.701  25.055  30.458  1.00  0.00           H
ATOM   4993 HG22 ILE   336      32.490  26.755  30.044  1.00  0.00           H
ATOM   4994 HG23 ILE   336      31.556  26.062  31.410  1.00  0.00           H
ATOM   4995  CG1 ILE   336      31.303  25.519  27.960  1.00  0.00           C
ATOM   4996 HG12 ILE   336      31.899  24.625  27.777  1.00  0.00           H
ATOM   4997 HG13 ILE   336      30.447  25.419  27.293  1.00  0.00           H
ATOM   4998  CD1 ILE   336      32.088  26.832  27.417  1.00  0.00           C
ATOM   4999 HD11 ILE   336      31.663  27.709  27.906  1.00  0.00           H
ATOM   5000 HD12 ILE   336      33.141  26.816  27.699  1.00  0.00           H
ATOM   5001 HD13 ILE   336      31.943  26.819  26.337  1.00  0.00           H
ATOM   5002  C   ILE   336      29.310  24.359  31.083  1.00  0.00           C
ATOM   5003  O   ILE   336      28.194  24.924  31.127  1.00  0.00           O
ATOM   5004  N   ARG   337      29.914  23.883  32.172  1.00  0.00           N
ATOM   5005  H   ARG   337      30.784  23.384  32.059  1.00  0.00           H
ATOM   5006  CA  ARG   337      29.188  23.787  33.445  1.00  0.00           C
ATOM   5007  HA  ARG   337      28.123  23.820  33.222  1.00  0.00           H
ATOM   5008  CB  ARG   337      29.404  22.383  34.059  1.00  0.00           C
ATOM   5009  HB2 ARG   337      28.943  21.686  33.360  1.00  0.00           H
ATOM   5010  HB3 ARG   337      30.476  22.215  34.156  1.00  0.00           H
ATOM   5011  CG  ARG   337      28.787  22.240  35.514  1.00  0.00           C
ATOM   5012  HG2 ARG   337      29.394  22.672  36.309  1.00  0.00           H
ATOM   5013  HG3 ARG   337      27.828  22.734  35.672  1.00  0.00           H
ATOM   5014  CD  ARG   337      28.511  20.767  35.747  1.00  0.00           C
ATOM   5015  HD2 ARG   337      27.831  20.469  34.950  1.00  0.00           H
ATOM   5016  HD3 ARG   337      29.450  20.212  35.743  1.00  0.00           H
ATOM   5017  NE  ARG   337      27.777  20.562  37.008  1.00  0.00           N
ATOM   5018  HE  ARG   337      26.830  20.897  37.112  1.00  0.00           H
ATOM   5019  CZ  ARG   337      28.397  20.271  38.153  1.00  0.00           C
ATOM   5020  NH1 ARG   337      29.650  19.879  38.172  1.00  0.00           N
ATOM   5021 HH11 ARG   337      30.188  19.863  37.318  1.00  0.00           H
ATOM   5022 HH12 ARG   337      30.001  19.355  38.962  1.00  0.00           H
ATOM   5023  NH2 ARG   337      27.713  20.240  39.212  1.00  0.00           N
ATOM   5024 HH21 ARG   337      26.732  20.469  39.139  1.00  0.00           H
ATOM   5025 HH22 ARG   337      28.081  20.078  40.139  1.00  0.00           H
ATOM   5026  C   ARG   337      29.677  24.945  34.280  1.00  0.00           C
ATOM   5027  O   ARG   337      30.814  25.028  34.568  1.00  0.00           O
ATOM   5028  N   PRO   338      28.745  25.817  34.730  1.00  0.00           N
ATOM   5029  CD  PRO   338      27.277  25.653  34.638  1.00  0.00           C
ATOM   5030  HD2 PRO   338      27.002  24.640  34.935  1.00  0.00           H
ATOM   5031  HD3 PRO   338      26.952  25.868  33.621  1.00  0.00           H
ATOM   5032  CG  PRO   338      26.788  26.789  35.550  1.00  0.00           C
ATOM   5033  HG2 PRO   338      26.631  26.421  36.564  1.00  0.00           H
ATOM   5034  HG3 PRO   338      25.883  27.279  35.188  1.00  0.00           H
ATOM   5035  CB  PRO   338      27.879  27.808  35.797  1.00  0.00           C
ATOM   5036  HB2 PRO   338      27.810  28.360  36.735  1.00  0.00           H
ATOM   5037  HB3 PRO   338      27.913  28.464  34.927  1.00  0.00           H
ATOM   5038  CA  PRO   338      29.094  26.899  35.694  1.00  0.00           C
ATOM   5039  HA  PRO   338      29.889  27.483  35.231  1.00  0.00           H
ATOM   5040  C   PRO   338      29.437  26.315  37.079  1.00  0.00           C
ATOM   5041  O   PRO   338      28.669  25.452  37.605  1.00  0.00           O
ATOM   5042  N   CYX   339      30.505  26.885  37.637  1.00  0.00           N
ATOM   5043  H   CYX   339      30.981  27.682  37.238  1.00  0.00           H
ATOM   5044  CA  CYX   339      30.943  26.657  39.003  1.00  0.00           C
ATOM   5045  HA  CYX   339      30.107  26.218  39.548  1.00  0.00           H
ATOM   5046  CB  CYX   339      31.999  25.639  39.011  1.00  0.00           C
ATOM   5047  HB2 CYX   339      32.837  25.929  38.376  1.00  0.00           H
ATOM   5048  HB3 CYX   339      32.366  25.536  40.032  1.00  0.00           H
[truncated: 55,727 more chars]
