# Supplementary material for: Worth the Weight: Sub-Pocket EXplorer (SubPEx), a Weighted Ensemble Method to Enhance Binding-Pocket Conformational Sampling
Source: J Chem Theory Comput. 2023 Aug 16;19(17):5677–89. doi: 10.1021/acs.jctc.3c00478 (PMC10500992; doi:10.1021/acs.jctc.3c00478)
Supplement: Supplementary file 2 — ct3c00478_si_002.zip [file ct3c00478_si_002.zip › clustered_structures/NA/subpex/rep.c22.aligned.pdb]

HELIX    1   1 SER     23  SER     28  1                                   6
HELIX    2   2 PRO    328  LEU    330  1                                   3
SHEET    1   1 1 GLY    14  LYS    20  0
SHEET    2   2 1 PHE    39  CYX    42  0
SHEET    3   3 1 CYX    47  THR    53  0
SHEET    4   4 1 THR    75  PRO    80  0
SHEET    5   5 1 ARG    91  VAL    95  0
SHEET    6   6 1 SER    98  HIE   103  0
SHEET    7   7 1 TRP   108  SER   114  0
SHEET    8   8 1 VAL   121  TYR   126  0
SHEET    9   9 1 ILE   129  LYS   135  0
SHEET   10  10 1 ALA   150  VAL   152  0
SHEET   11  11 1 SER   155  ASP   162  0
SHEET   12  12 1 SER   170  GLU   177  0
SHEET   13  13 1 LYS   180  GLU   186  0
SHEET   14  14 1 SER   198  ASN   202  0
SHEET   15  15 1 GLU   205  VAL   209  0
SHEET   16  16 1 PRO   220  ASN   225  0
SHEET   17  17 1 TYR   230  TYR   234  0
SHEET   18  18 1 PHE   267  TYR   271  0
SHEET   19  19 1 GLY   274  THR   280  0
SHEET   20  20 1 PHE   289  ASP   294  0
SHEET   21  21 1 VAL   307  VAL   312  0
SHEET   22  22 1 SER   318  GLN   326  0
SHEET   23  23 1 ARG   337  ARG   346  0
SHEET   24  24 1 SER   357  VAL   366  0
CRYST1   83.140   71.256   84.094  90.00  90.00  90.00               1
ATOM      1  N   VAL     1      46.529  20.186  20.209  1.00  0.00           N
ATOM      2  H1  VAL     1      46.586  19.362  19.627  1.00  0.00           H
ATOM      3  H2  VAL     1      46.538  20.883  19.478  1.00  0.00           H
ATOM      4  H3  VAL     1      47.340  20.211  20.811  1.00  0.00           H
ATOM      5  CA  VAL     1      45.181  20.124  20.844  1.00  0.00           C
ATOM      6  HA  VAL     1      44.398  20.112  20.087  1.00  0.00           H
ATOM      7  CB  VAL     1      45.050  18.756  21.493  1.00  0.00           C
ATOM      8  HB  VAL     1      44.959  17.963  20.750  1.00  0.00           H
ATOM      9  CG1 VAL     1      46.147  18.355  22.530  1.00  0.00           C
ATOM     10 HG11 VAL     1      45.885  17.491  23.141  1.00  0.00           H
ATOM     11 HG12 VAL     1      46.974  18.204  21.834  1.00  0.00           H
ATOM     12 HG13 VAL     1      46.465  19.113  23.245  1.00  0.00           H
ATOM     13  CG2 VAL     1      43.728  18.663  22.246  1.00  0.00           C
ATOM     14 HG21 VAL     1      43.623  19.334  23.098  1.00  0.00           H
ATOM     15 HG22 VAL     1      42.904  18.925  21.583  1.00  0.00           H
ATOM     16 HG23 VAL     1      43.709  17.616  22.548  1.00  0.00           H
ATOM     17  C   VAL     1      44.951  21.371  21.747  1.00  0.00           C
ATOM     18  O   VAL     1      45.905  21.803  22.431  1.00  0.00           O
ATOM     19  N   LYS     2      43.739  21.915  21.685  1.00  0.00           N
ATOM     20  H   LYS     2      43.099  21.433  21.071  1.00  0.00           H
ATOM     21  CA  LYS     2      43.230  23.136  22.375  1.00  0.00           C
ATOM     22  HA  LYS     2      43.801  23.425  23.257  1.00  0.00           H
ATOM     23  CB  LYS     2      43.188  24.275  21.363  1.00  0.00           C
ATOM     24  HB2 LYS     2      42.710  24.004  20.422  1.00  0.00           H
ATOM     25  HB3 LYS     2      42.647  25.147  21.730  1.00  0.00           H
ATOM     26  CG  LYS     2      44.688  24.596  20.983  1.00  0.00           C
ATOM     27  HG2 LYS     2      45.091  23.764  20.404  1.00  0.00           H
ATOM     28  HG3 LYS     2      44.671  25.288  20.142  1.00  0.00           H
ATOM     29  CD  LYS     2      45.653  25.205  21.993  1.00  0.00           C
ATOM     30  HD2 LYS     2      45.319  26.229  22.159  1.00  0.00           H
ATOM     31  HD3 LYS     2      45.496  24.746  22.969  1.00  0.00           H
ATOM     32  CE  LYS     2      47.060  25.160  21.533  1.00  0.00           C
ATOM     33  HE2 LYS     2      47.504  24.177  21.695  1.00  0.00           H
ATOM     34  HE3 LYS     2      46.937  25.376  20.473  1.00  0.00           H
ATOM     35  NZ  LYS     2      48.032  26.127  22.214  1.00  0.00           N
ATOM     36  HZ1 LYS     2      47.971  27.047  21.802  1.00  0.00           H
ATOM     37  HZ2 LYS     2      47.979  26.159  23.223  1.00  0.00           H
ATOM     38  HZ3 LYS     2      49.009  25.914  22.070  1.00  0.00           H
ATOM     39  C   LYS     2      41.873  22.989  23.014  1.00  0.00           C
ATOM     40  O   LYS     2      41.211  22.037  22.745  1.00  0.00           O
ATOM     41  N   LEU     3      41.435  23.887  23.902  1.00  0.00           N
ATOM     42  H   LEU     3      42.052  24.647  24.156  1.00  0.00           H
ATOM     43  CA  LEU     3      40.089  23.953  24.526  1.00  0.00           C
ATOM     44  HA  LEU     3      39.610  22.975  24.574  1.00  0.00           H
ATOM     45  CB  LEU     3      40.276  24.472  26.041  1.00  0.00           C
ATOM     46  HB2 LEU     3      41.079  23.833  26.412  1.00  0.00           H
ATOM     47  HB3 LEU     3      40.791  25.432  26.090  1.00  0.00           H
ATOM     48  CG  LEU     3      39.091  24.510  27.032  1.00  0.00           C
ATOM     49  HG  LEU     3      38.390  25.295  26.747  1.00  0.00           H
ATOM     50  CD1 LEU     3      38.264  23.227  27.130  1.00  0.00           C
ATOM     51 HD11 LEU     3      37.542  23.325  27.941  1.00  0.00           H
ATOM     52 HD12 LEU     3      37.802  23.024  26.163  1.00  0.00           H
ATOM     53 HD13 LEU     3      38.895  22.433  27.527  1.00  0.00           H
ATOM     54  CD2 LEU     3      39.665  24.969  28.416  1.00  0.00           C
ATOM     55 HD21 LEU     3      40.159  25.933  28.288  1.00  0.00           H
ATOM     56 HD22 LEU     3      38.763  25.066  29.019  1.00  0.00           H
ATOM     57 HD23 LEU     3      40.294  24.147  28.758  1.00  0.00           H
ATOM     58  C   LEU     3      39.178  24.866  23.720  1.00  0.00           C
ATOM     59  O   LEU     3      39.180  26.121  23.746  1.00  0.00           O
ATOM     60  N   ALA     4      38.111  24.227  23.199  1.00  0.00           N
ATOM     61  H   ALA     4      38.164  23.219  23.188  1.00  0.00           H
ATOM     62  CA  ALA     4      37.126  24.884  22.488  1.00  0.00           C
ATOM     63  HA  ALA     4      37.452  25.687  21.827  1.00  0.00           H
ATOM     64  CB  ALA     4      36.313  23.822  21.745  1.00  0.00           C
ATOM     65  HB1 ALA     4      36.034  23.031  22.441  1.00  0.00           H
ATOM     66  HB2 ALA     4      35.370  24.233  21.385  1.00  0.00           H
ATOM     67  HB3 ALA     4      36.767  23.285  20.912  1.00  0.00           H
ATOM     68  C   ALA     4      36.198  25.669  23.433  1.00  0.00           C
ATOM     69  O   ALA     4      36.300  25.508  24.602  1.00  0.00           O
ATOM     70  N   GLY     5      35.297  26.584  22.903  1.00  0.00           N
ATOM     71  H   GLY     5      35.292  26.701  21.900  1.00  0.00           H
ATOM     72  CA  GLY     5      34.423  27.424  23.732  1.00  0.00           C
ATOM     73  HA2 GLY     5      34.263  26.993  24.720  1.00  0.00           H
ATOM     74  HA3 GLY     5      34.925  28.364  23.965  1.00  0.00           H
ATOM     75  C   GLY     5      33.044  27.845  23.037  1.00  0.00           C
ATOM     76  O   GLY     5      32.369  28.815  23.396  1.00  0.00           O
ATOM     77  N   ASN     6      32.825  27.181  21.863  1.00  0.00           N
ATOM     78  H   ASN     6      33.403  26.402  21.584  1.00  0.00           H
ATOM     79  CA  ASN     6      31.663  27.431  21.013  1.00  0.00           C
ATOM     80  HA  ASN     6      31.531  28.514  20.998  1.00  0.00           H
ATOM     81  CB  ASN     6      31.925  26.994  19.547  1.00  0.00           C
ATOM     82  HB2 ASN     6      32.260  25.963  19.437  1.00  0.00           H
ATOM     83  HB3 ASN     6      31.015  26.950  18.951  1.00  0.00           H
ATOM     84  CG  ASN     6      32.990  27.964  18.896  1.00  0.00           C
ATOM     85  OD1 ASN     6      33.502  28.883  19.483  1.00  0.00           O
ATOM     86  ND2 ASN     6      33.180  27.886  17.600  1.00  0.00           N
ATOM     87 HD21 ASN     6      32.813  27.046  17.176  1.00  0.00           H
ATOM     88 HD22 ASN     6      33.759  28.531  17.083  1.00  0.00           H
ATOM     89  C   ASN     6      30.264  26.819  21.436  1.00  0.00           C
ATOM     90  O   ASN     6      29.233  27.091  20.848  1.00  0.00           O
ATOM     91  N   SER     7      30.306  26.073  22.512  1.00  0.00           N
ATOM     92  H   SER     7      31.229  25.958  22.906  1.00  0.00           H
ATOM     93  CA  SER     7      29.162  25.478  23.276  1.00  0.00           C
ATOM     94  HA  SER     7      28.342  25.088  22.674  1.00  0.00           H
ATOM     95  CB  SER     7      29.747  24.318  24.103  1.00  0.00           C
ATOM     96  HB2 SER     7      30.410  23.625  23.587  1.00  0.00           H
ATOM     97  HB3 SER     7      30.247  24.655  25.012  1.00  0.00           H
ATOM     98  OG  SER     7      28.593  23.628  24.614  1.00  0.00           O
ATOM     99  HG  SER     7      28.740  22.680  24.649  1.00  0.00           H
ATOM    100  C   SER     7      28.661  26.522  24.325  1.00  0.00           C
ATOM    101  O   SER     7      29.418  27.534  24.546  1.00  0.00           O
ATOM    102  N   SER     8      27.456  26.476  24.899  1.00  0.00           N
ATOM    103  H   SER     8      26.872  25.762  24.489  1.00  0.00           H
ATOM    104  CA  SER     8      26.784  27.337  25.926  1.00  0.00           C
ATOM    105  HA  SER     8      27.342  28.275  25.921  1.00  0.00           H
ATOM    106  CB  SER     8      25.350  27.722  25.496  1.00  0.00           C
ATOM    107  HB2 SER     8      24.696  26.851  25.530  1.00  0.00           H
ATOM    108  HB3 SER     8      24.995  28.492  26.182  1.00  0.00           H
ATOM    109  OG  SER     8      25.403  28.340  24.160  1.00  0.00           O
ATOM    110  HG  SER     8      25.936  27.773  23.598  1.00  0.00           H
ATOM    111  C   SER     8      26.732  26.720  27.289  1.00  0.00           C
ATOM    112  O   SER     8      26.938  25.523  27.513  1.00  0.00           O
ATOM    113  N   LEU     9      26.434  27.597  28.250  1.00  0.00           N
ATOM    114  H   LEU     9      26.284  28.564  28.002  1.00  0.00           H
ATOM    115  CA  LEU     9      26.165  27.152  29.626  1.00  0.00           C
ATOM    116  HA  LEU     9      27.072  26.661  29.976  1.00  0.00           H
ATOM    117  CB  LEU     9      25.694  28.341  30.574  1.00  0.00           C
ATOM    118  HB2 LEU     9      24.871  28.782  30.011  1.00  0.00           H
ATOM    119  HB3 LEU     9      25.343  27.874  31.494  1.00  0.00           H
ATOM    120  CG  LEU     9      26.679  29.464  30.995  1.00  0.00           C
ATOM    121  HG  LEU     9      26.860  30.101  30.128  1.00  0.00           H
ATOM    122  CD1 LEU     9      26.066  30.372  32.106  1.00  0.00           C
ATOM    123 HD11 LEU     9      26.774  31.147  32.398  1.00  0.00           H
ATOM    124 HD12 LEU     9      25.196  30.847  31.651  1.00  0.00           H
ATOM    125 HD13 LEU     9      25.815  29.758  32.970  1.00  0.00           H
ATOM    126  CD2 LEU     9      27.984  28.810  31.594  1.00  0.00           C
ATOM    127 HD21 LEU     9      28.608  28.322  30.845  1.00  0.00           H
ATOM    128 HD22 LEU     9      28.576  29.655  31.945  1.00  0.00           H
ATOM    129 HD23 LEU     9      27.752  28.285  32.520  1.00  0.00           H
ATOM    130  C   LEU     9      25.147  25.953  29.593  1.00  0.00           C
ATOM    131  O   LEU     9      24.091  26.102  29.031  1.00  0.00           O
ATOM    132  N   CYX    10      25.490  24.843  30.277  1.00  0.00           N
ATOM    133  H   CYX    10      26.435  24.748  30.623  1.00  0.00           H
ATOM    134  CA  CYX    10      24.567  23.814  30.813  1.00  0.00           C
ATOM    135  HA  CYX    10      24.203  23.280  29.936  1.00  0.00           H
ATOM    136  CB  CYX    10      25.337  22.865  31.817  1.00  0.00           C
ATOM    137  HB2 CYX    10      25.796  23.440  32.621  1.00  0.00           H
ATOM    138  HB3 CYX    10      24.616  22.243  32.347  1.00  0.00           H
ATOM    139  SG  CYX    10      26.683  21.765  31.076  1.00  0.00           S
ATOM    140  C   CYX    10      23.358  24.438  31.575  1.00  0.00           C
ATOM    141  O   CYX    10      23.571  25.438  32.311  1.00  0.00           O
ATOM    142  N   PRO    11      22.130  23.931  31.323  1.00  0.00           N
ATOM    143  CD  PRO    11      21.796  22.892  30.348  1.00  0.00           C
ATOM    144  HD2 PRO    11      22.356  21.958  30.297  1.00  0.00           H
ATOM    145  HD3 PRO    11      21.877  23.422  29.399  1.00  0.00           H
ATOM    146  CG  PRO    11      20.238  22.533  30.634  1.00  0.00           C
ATOM    147  HG2 PRO    11      20.117  21.807  31.437  1.00  0.00           H
ATOM    148  HG3 PRO    11      19.793  22.302  29.665  1.00  0.00           H
ATOM    149  CB  PRO    11      19.730  23.923  31.093  1.00  0.00           C
ATOM    150  HB2 PRO    11      18.773  23.797  31.597  1.00  0.00           H
ATOM    151  HB3 PRO    11      19.604  24.522  30.192  1.00  0.00           H
ATOM    152  CA  PRO    11      20.864  24.476  31.944  1.00  0.00           C
ATOM    153  HA  PRO    11      20.855  25.562  31.854  1.00  0.00           H
ATOM    154  C   PRO    11      20.837  23.951  33.392  1.00  0.00           C
ATOM    155  O   PRO    11      20.997  22.813  33.704  1.00  0.00           O
ATOM    156  N   ILE    12      20.433  24.855  34.343  1.00  0.00           N
ATOM    157  H   ILE    12      20.437  25.831  34.083  1.00  0.00           H
ATOM    158  CA  ILE    12      20.388  24.623  35.813  1.00  0.00           C
ATOM    159  HA  ILE    12      20.357  23.550  36.002  1.00  0.00           H
ATOM    160  CB  ILE    12      21.699  25.156  36.448  1.00  0.00           C
ATOM    161  HB  ILE    12      21.526  25.007  37.513  1.00  0.00           H
ATOM    162  CG2 ILE    12      23.002  24.468  35.933  1.00  0.00           C
ATOM    163 HG21 ILE    12      23.852  24.654  36.589  1.00  0.00           H
ATOM    164 HG22 ILE    12      22.852  23.388  35.908  1.00  0.00           H
ATOM    165 HG23 ILE    12      23.310  24.727  34.921  1.00  0.00           H
ATOM    166  CG1 ILE    12      21.827  26.680  36.399  1.00  0.00           C
ATOM    167 HG12 ILE    12      21.923  27.007  35.364  1.00  0.00           H
ATOM    168 HG13 ILE    12      20.938  27.170  36.798  1.00  0.00           H
ATOM    169  CD1 ILE    12      23.001  27.207  37.174  1.00  0.00           C
ATOM    170 HD11 ILE    12      22.902  28.291  37.228  1.00  0.00           H
ATOM    171 HD12 ILE    12      22.906  26.935  38.225  1.00  0.00           H
ATOM    172 HD13 ILE    12      23.981  26.879  36.830  1.00  0.00           H
ATOM    173  C   ILE    12      19.137  25.251  36.504  1.00  0.00           C
ATOM    174  O   ILE    12      18.490  26.095  35.893  1.00  0.00           O
ATOM    175  N   ASN    13      18.810  24.787  37.728  1.00  0.00           N
ATOM    176  H   ASN    13      19.208  23.901  38.005  1.00  0.00           H
ATOM    177  CA  ASN    13      17.773  25.335  38.606  1.00  0.00           C
ATOM    178  HA  ASN    13      17.635  26.391  38.375  1.00  0.00           H
ATOM    179  CB  ASN    13      16.444  24.595  38.448  1.00  0.00           C
ATOM    180  HB2 ASN    13      16.597  23.533  38.637  1.00  0.00           H
ATOM    181  HB3 ASN    13      15.684  24.995  39.119  1.00  0.00           H
ATOM    182  CG  ASN    13      15.922  24.770  37.021  1.00  0.00           C
ATOM    183  OD1 ASN    13      15.288  25.808  36.695  1.00  0.00           O
ATOM    184  ND2 ASN    13      16.004  23.797  36.223  1.00  0.00           N
ATOM    185 HD21 ASN    13      15.517  23.877  35.341  1.00  0.00           H
ATOM    186 HD22 ASN    13      16.644  23.038  36.412  1.00  0.00           H
ATOM    187  C   ASN    13      18.231  25.259  40.135  1.00  0.00           C
ATOM    188  O   ASN    13      17.432  25.521  41.114  1.00  0.00           O
ATOM    189  N   GLY    14      19.504  24.953  40.317  1.00  0.00           N
ATOM    190  H   GLY    14      19.990  24.781  39.449  1.00  0.00           H
ATOM    191  CA  GLY    14      20.217  24.698  41.558  1.00  0.00           C
ATOM    192  HA2 GLY    14      19.866  25.396  42.319  1.00  0.00           H
ATOM    193  HA3 GLY    14      19.927  23.682  41.827  1.00  0.00           H
ATOM    194  C   GLY    14      21.694  24.702  41.439  1.00  0.00           C
ATOM    195  O   GLY    14      22.290  24.847  40.380  1.00  0.00           O
ATOM    196  N   TRP    15      22.271  24.282  42.532  1.00  0.00           N
ATOM    197  H   TRP    15      21.677  24.257  43.349  1.00  0.00           H
ATOM    198  CA  TRP    15      23.691  24.352  42.801  1.00  0.00           C
ATOM    199  HA  TRP    15      24.190  24.152  41.853  1.00  0.00           H
ATOM    200  CB  TRP    15      24.097  25.717  43.263  1.00  0.00           C
ATOM    201  HB2 TRP    15      23.497  25.984  44.133  1.00  0.00           H
ATOM    202  HB3 TRP    15      25.148  25.669  43.545  1.00  0.00           H
ATOM    203  CG  TRP    15      23.999  26.882  42.335  1.00  0.00           C
ATOM    204  CD1 TRP    15      22.995  27.761  42.332  1.00  0.00           C
ATOM    205  HD1 TRP    15      22.121  27.682  42.963  1.00  0.00           H
ATOM    206  NE1 TRP    15      23.093  28.676  41.251  1.00  0.00           N
ATOM    207  HE1 TRP    15      22.338  29.292  40.987  1.00  0.00           H
ATOM    208  CE2 TRP    15      24.312  28.434  40.617  1.00  0.00           C
ATOM    209  CZ2 TRP    15      24.875  29.014  39.464  1.00  0.00           C
ATOM    210  HZ2 TRP    15      24.437  29.834  38.914  1.00  0.00           H
ATOM    211  CH2 TRP    15      26.146  28.495  39.065  1.00  0.00           C
ATOM    212  HH2 TRP    15      26.628  28.949  38.211  1.00  0.00           H
ATOM    213  CZ3 TRP    15      26.786  27.429  39.781  1.00  0.00           C
ATOM    214  HZ3 TRP    15      27.663  26.909  39.423  1.00  0.00           H
ATOM    215  CE3 TRP    15      26.174  26.851  40.912  1.00  0.00           C
ATOM    216  HE3 TRP    15      26.827  26.151  41.412  1.00  0.00           H
ATOM    217  CD2 TRP    15      24.877  27.300  41.299  1.00  0.00           C
ATOM    218  C   TRP    15      24.007  23.324  43.829  1.00  0.00           C
ATOM    219  O   TRP    15      23.173  23.212  44.724  1.00  0.00           O
ATOM    220  N   ALA    16      25.188  22.743  43.798  1.00  0.00           N
ATOM    221  H   ALA    16      25.831  23.024  43.070  1.00  0.00           H
ATOM    222  CA  ALA    16      25.570  21.753  44.783  1.00  0.00           C
ATOM    223  HA  ALA    16      25.051  22.053  45.693  1.00  0.00           H
ATOM    224  CB  ALA    16      25.205  20.335  44.354  1.00  0.00           C
ATOM    225  HB1 ALA    16      24.127  20.426  44.226  1.00  0.00           H
ATOM    226  HB2 ALA    16      25.794  19.973  43.511  1.00  0.00           H
ATOM    227  HB3 ALA    16      25.478  19.628  45.137  1.00  0.00           H
ATOM    228  C   ALA    16      27.110  21.794  45.063  1.00  0.00           C
ATOM    229  O   ALA    16      27.863  21.903  44.080  1.00  0.00           O
ATOM    230  N   VAL    17      27.391  21.813  46.322  1.00  0.00           N
ATOM    231  H   VAL    17      26.684  21.921  47.034  1.00  0.00           H
ATOM    232  CA  VAL    17      28.735  21.804  46.892  1.00  0.00           C
ATOM    233  HA  VAL    17      29.240  22.765  46.793  1.00  0.00           H
ATOM    234  CB  VAL    17      28.686  21.519  48.449  1.00  0.00           C
ATOM    235  HB  VAL    17      28.058  22.280  48.912  1.00  0.00           H
ATOM    236  CG1 VAL    17      28.108  20.162  48.861  1.00  0.00           C
ATOM    237 HG11 VAL    17      27.107  20.104  48.430  1.00  0.00           H
ATOM    238 HG12 VAL    17      28.785  19.414  48.449  1.00  0.00           H
ATOM    239 HG13 VAL    17      28.080  20.136  49.949  1.00  0.00           H
ATOM    240  CG2 VAL    17      30.067  21.661  49.013  1.00  0.00           C
ATOM    241 HG21 VAL    17      30.465  22.615  48.668  1.00  0.00           H
ATOM    242 HG22 VAL    17      30.110  21.774  50.096  1.00  0.00           H
ATOM    243 HG23 VAL    17      30.757  20.905  48.637  1.00  0.00           H
ATOM    244  C   VAL    17      29.542  20.651  46.128  1.00  0.00           C
ATOM    245  O   VAL    17      29.116  19.507  45.754  1.00  0.00           O
ATOM    246  N   TYR    18      30.830  20.841  45.974  1.00  0.00           N
ATOM    247  H   TYR    18      31.153  21.734  46.318  1.00  0.00           H
ATOM    248  CA  TYR    18      31.802  20.071  45.195  1.00  0.00           C
ATOM    249  HA  TYR    18      31.350  19.149  44.826  1.00  0.00           H
ATOM    250  CB  TYR    18      32.188  20.928  43.935  1.00  0.00           C
ATOM    251  HB2 TYR    18      31.336  20.872  43.257  1.00  0.00           H
ATOM    252  HB3 TYR    18      32.380  21.952  44.254  1.00  0.00           H
ATOM    253  CG  TYR    18      33.430  20.449  43.112  1.00  0.00           C
ATOM    254  CD1 TYR    18      33.535  19.128  42.724  1.00  0.00           C
ATOM    255  HD1 TYR    18      32.790  18.387  42.967  1.00  0.00           H
ATOM    256  CE1 TYR    18      34.647  18.793  41.976  1.00  0.00           C
ATOM    257  HE1 TYR    18      34.685  17.821  41.507  1.00  0.00           H
ATOM    258  CZ  TYR    18      35.526  19.774  41.557  1.00  0.00           C
ATOM    259  OH  TYR    18      36.516  19.387  40.811  1.00  0.00           O
ATOM    260  HH  TYR    18      36.564  18.428  40.860  1.00  0.00           H
ATOM    261  CE2 TYR    18      35.451  21.078  42.093  1.00  0.00           C
ATOM    262  HE2 TYR    18      36.275  21.750  41.902  1.00  0.00           H
ATOM    263  CD2 TYR    18      34.375  21.439  42.811  1.00  0.00           C
ATOM    264  HD2 TYR    18      34.298  22.419  43.259  1.00  0.00           H
ATOM    265  C   TYR    18      32.998  19.586  46.045  1.00  0.00           C
ATOM    266  O   TYR    18      33.294  18.365  46.097  1.00  0.00           O
ATOM    267  N   SER    19      33.560  20.583  46.680  1.00  0.00           N
ATOM    268  H   SER    19      33.193  21.518  46.582  1.00  0.00           H
ATOM    269  CA  SER    19      34.713  20.226  47.640  1.00  0.00           C
ATOM    270  HA  SER    19      34.421  19.379  48.262  1.00  0.00           H
ATOM    271  CB  SER    19      35.957  19.988  46.812  1.00  0.00           C
ATOM    272  HB2 SER    19      35.823  19.071  46.239  1.00  0.00           H
ATOM    273  HB3 SER    19      36.397  20.717  46.132  1.00  0.00           H
ATOM    274  OG  SER    19      37.010  19.555  47.650  1.00  0.00           O
ATOM    275  HG  SER    19      37.300  18.676  47.397  1.00  0.00           H
ATOM    276  C   SER    19      34.990  21.444  48.527  1.00  0.00           C
ATOM    277  O   SER    19      34.737  22.584  48.175  1.00  0.00           O
ATOM    278  N   LYS    20      35.655  21.115  49.673  1.00  0.00           N
ATOM    279  H   LYS    20      35.905  20.152  49.853  1.00  0.00           H
ATOM    280  CA  LYS    20      36.186  22.033  50.678  1.00  0.00           C
ATOM    281  HA  LYS    20      36.145  22.977  50.135  1.00  0.00           H
ATOM    282  CB  LYS    20      35.014  22.093  51.760  1.00  0.00           C
ATOM    283  HB2 LYS    20      34.132  22.556  51.317  1.00  0.00           H
ATOM    284  HB3 LYS    20      34.797  21.073  52.074  1.00  0.00           H
ATOM    285  CG  LYS    20      35.570  22.843  52.999  1.00  0.00           C
ATOM    286  HG2 LYS    20      36.389  22.261  53.425  1.00  0.00           H
ATOM    287  HG3 LYS    20      35.960  23.767  52.573  1.00  0.00           H
ATOM    288  CD  LYS    20      34.446  23.176  53.983  1.00  0.00           C
ATOM    289  HD2 LYS    20      34.913  23.631  54.857  1.00  0.00           H
ATOM    290  HD3 LYS    20      33.782  23.919  53.545  1.00  0.00           H
ATOM    291  CE  LYS    20      33.688  21.854  54.315  1.00  0.00           C
ATOM    292  HE2 LYS    20      33.072  21.631  53.444  1.00  0.00           H
ATOM    293  HE3 LYS    20      34.400  21.033  54.410  1.00  0.00           H
ATOM    294  NZ  LYS    20      32.990  21.836  55.636  1.00  0.00           N
ATOM    295  HZ1 LYS    20      32.234  21.171  55.557  1.00  0.00           H
ATOM    296  HZ2 LYS    20      33.508  21.568  56.461  1.00  0.00           H
ATOM    297  HZ3 LYS    20      32.638  22.712  55.997  1.00  0.00           H
ATOM    298  C   LYS    20      37.588  21.632  51.100  1.00  0.00           C
ATOM    299  O   LYS    20      37.858  20.470  51.471  1.00  0.00           O
ATOM    300  N   ASP    21      38.534  22.629  51.167  1.00  0.00           N
ATOM    301  H   ASP    21      38.220  23.546  50.880  1.00  0.00           H
ATOM    302  CA  ASP    21      39.908  22.362  51.504  1.00  0.00           C
ATOM    303  HA  ASP    21      40.275  21.498  50.949  1.00  0.00           H
ATOM    304  CB  ASP    21      40.841  23.585  51.157  1.00  0.00           C
ATOM    305  HB2 ASP    21      41.844  23.333  51.502  1.00  0.00           H
ATOM    306  HB3 ASP    21      40.910  23.734  50.080  1.00  0.00           H
ATOM    307  CG  ASP    21      40.462  24.878  51.850  1.00  0.00           C
ATOM    308  OD1 ASP    21      40.579  25.911  51.152  1.00  0.00           O
ATOM    309  OD2 ASP    21      40.291  24.877  53.114  1.00  0.00           O
ATOM    310  C   ASP    21      40.197  21.874  52.914  1.00  0.00           C
ATOM    311  O   ASP    21      41.238  21.228  53.129  1.00  0.00           O
ATOM    312  N   ASN    22      39.406  22.187  53.930  1.00  0.00           N
ATOM    313  H   ASN    22      38.719  22.877  53.661  1.00  0.00           H
ATOM    314  CA  ASN    22      39.599  21.850  55.313  1.00  0.00           C
ATOM    315  HA  ASN    22      38.807  22.433  55.783  1.00  0.00           H
ATOM    316  CB  ASN    22      39.372  20.315  55.645  1.00  0.00           C
ATOM    317  HB2 ASN    22      39.706  19.756  54.771  1.00  0.00           H
ATOM    318  HB3 ASN    22      40.018  20.077  56.491  1.00  0.00           H
ATOM    319  CG  ASN    22      37.991  19.856  55.857  1.00  0.00           C
ATOM    320  OD1 ASN    22      37.469  19.755  56.996  1.00  0.00           O
ATOM    321  ND2 ASN    22      37.328  19.367  54.839  1.00  0.00           N
ATOM    322 HD21 ASN    22      37.841  19.268  53.974  1.00  0.00           H
ATOM    323 HD22 ASN    22      36.466  18.862  54.992  1.00  0.00           H
ATOM    324  C   ASN    22      40.915  22.463  55.850  1.00  0.00           C
ATOM    325  O   ASN    22      41.561  21.884  56.745  1.00  0.00           O
ATOM    326  N   SER    23      41.502  23.482  55.215  1.00  0.00           N
ATOM    327  H   SER    23      41.031  23.925  54.439  1.00  0.00           H
ATOM    328  CA  SER    23      42.893  23.967  55.395  1.00  0.00           C
ATOM    329  HA  SER    23      43.650  23.185  55.344  1.00  0.00           H
ATOM    330  CB  SER    23      43.201  25.193  54.472  1.00  0.00           C
ATOM    331  HB2 SER    23      44.118  25.733  54.707  1.00  0.00           H
ATOM    332  HB3 SER    23      43.211  24.815  53.451  1.00  0.00           H
ATOM    333  OG  SER    23      42.071  26.088  54.542  1.00  0.00           O
ATOM    334  HG  SER    23      41.467  26.005  53.801  1.00  0.00           H
ATOM    335  C   SER    23      43.113  24.398  56.882  1.00  0.00           C
ATOM    336  O   SER    23      43.742  23.598  57.634  1.00  0.00           O
ATOM    337  N   ILE    24      42.369  25.419  57.297  1.00  0.00           N
ATOM    338  H   ILE    24      41.861  25.884  56.557  1.00  0.00           H
ATOM    339  CA  ILE    24      42.391  25.742  58.750  1.00  0.00           C
ATOM    340  HA  ILE    24      43.417  26.058  58.935  1.00  0.00           H
ATOM    341  CB  ILE    24      41.447  26.944  59.056  1.00  0.00           C
ATOM    342  HB  ILE    24      40.416  26.646  58.872  1.00  0.00           H
ATOM    343  CG2 ILE    24      41.530  27.312  60.525  1.00  0.00           C
ATOM    344 HG21 ILE    24      40.849  28.130  60.760  1.00  0.00           H
ATOM    345 HG22 ILE    24      41.358  26.481  61.210  1.00  0.00           H
ATOM    346 HG23 ILE    24      42.552  27.664  60.665  1.00  0.00           H
ATOM    347  CG1 ILE    24      41.648  28.237  58.220  1.00  0.00           C
ATOM    348 HG12 ILE    24      42.582  28.648  58.600  1.00  0.00           H
ATOM    349 HG13 ILE    24      41.681  27.962  57.166  1.00  0.00           H
ATOM    350  CD1 ILE    24      40.539  29.257  58.473  1.00  0.00           C
ATOM    351 HD11 ILE    24      39.729  28.924  59.123  1.00  0.00           H
ATOM    352 HD12 ILE    24      41.008  30.088  59.000  1.00  0.00           H
ATOM    353 HD13 ILE    24      40.166  29.501  57.478  1.00  0.00           H
ATOM    354  C   ILE    24      42.030  24.531  59.611  1.00  0.00           C
ATOM    355  O   ILE    24      42.741  24.373  60.619  1.00  0.00           O
ATOM    356  N   ARG    25      40.997  23.717  59.318  1.00  0.00           N
ATOM    357  H   ARG    25      40.309  24.158  58.726  1.00  0.00           H
ATOM    358  CA  ARG    25      40.674  22.621  60.208  1.00  0.00           C
ATOM    359  HA  ARG    25      40.412  23.106  61.149  1.00  0.00           H
ATOM    360  CB  ARG    25      39.426  21.777  59.742  1.00  0.00           C
ATOM    361  HB2 ARG    25      38.696  22.526  59.435  1.00  0.00           H
ATOM    362  HB3 ARG    25      39.641  21.100  58.917  1.00  0.00           H
ATOM    363  CG  ARG    25      38.797  21.093  60.881  1.00  0.00           C
ATOM    364  HG2 ARG    25      39.563  20.529  61.415  1.00  0.00           H
ATOM    365  HG3 ARG    25      38.429  21.841  61.583  1.00  0.00           H
ATOM    366  CD  ARG    25      37.601  20.228  60.297  1.00  0.00           C
ATOM    367  HD2 ARG    25      37.026  20.819  59.583  1.00  0.00           H
ATOM    368  HD3 ARG    25      38.094  19.407  59.778  1.00  0.00           H
ATOM    369  NE  ARG    25      36.682  19.739  61.344  1.00  0.00           N
ATOM    370  HE  ARG    25      37.115  19.790  62.255  1.00  0.00           H
ATOM    371  CZ  ARG    25      35.383  19.382  61.261  1.00  0.00           C
ATOM    372  NH1 ARG    25      34.856  18.871  62.309  1.00  0.00           N
ATOM    373 HH11 ARG    25      35.428  18.815  63.140  1.00  0.00           H
ATOM    374 HH12 ARG    25      33.935  18.457  62.277  1.00  0.00           H
ATOM    375  NH2 ARG    25      34.635  19.614  60.240  1.00  0.00           N
ATOM    376 HH21 ARG    25      35.032  20.328  59.645  1.00  0.00           H
ATOM    377 HH22 ARG    25      33.625  19.592  60.270  1.00  0.00           H
ATOM    378  C   ARG    25      41.883  21.698  60.422  1.00  0.00           C
ATOM    379  O   ARG    25      42.208  21.357  61.559  1.00  0.00           O
ATOM    380  N   ILE    26      42.512  21.245  59.320  1.00  0.00           N
ATOM    381  H   ILE    26      42.190  21.594  58.428  1.00  0.00           H
ATOM    382  CA  ILE    26      43.647  20.290  59.354  1.00  0.00           C
ATOM    383  HA  ILE    26      43.498  19.466  60.052  1.00  0.00           H
ATOM    384  CB  ILE    26      43.882  19.720  57.916  1.00  0.00           C
ATOM    385  HB  ILE    26      44.050  20.625  57.331  1.00  0.00           H
ATOM    386  CG2 ILE    26      45.131  18.775  57.848  1.00  0.00           C
ATOM    387 HG21 ILE    26      45.164  18.214  56.914  1.00  0.00           H
ATOM    388 HG22 ILE    26      46.022  19.402  57.826  1.00  0.00           H
ATOM    389 HG23 ILE    26      45.128  18.015  58.630  1.00  0.00           H
ATOM    390  CG1 ILE    26      42.689  19.006  57.295  1.00  0.00           C
ATOM    391 HG12 ILE    26      42.526  18.027  57.745  1.00  0.00           H
ATOM    392 HG13 ILE    26      41.790  19.542  57.597  1.00  0.00           H
ATOM    393  CD1 ILE    26      42.653  18.859  55.783  1.00  0.00           C
ATOM    394 HD11 ILE    26      42.468  19.819  55.303  1.00  0.00           H
ATOM    395 HD12 ILE    26      43.643  18.530  55.468  1.00  0.00           H
ATOM    396 HD13 ILE    26      42.070  17.985  55.490  1.00  0.00           H
ATOM    397  C   ILE    26      44.922  21.016  59.861  1.00  0.00           C
ATOM    398  O   ILE    26      45.853  20.389  60.391  1.00  0.00           O
ATOM    399  N   GLY    27      44.991  22.336  59.768  1.00  0.00           N
ATOM    400  H   GLY    27      44.229  22.760  59.257  1.00  0.00           H
ATOM    401  CA  GLY    27      46.071  23.221  60.194  1.00  0.00           C
ATOM    402  HA2 GLY    27      47.039  22.807  59.907  1.00  0.00           H
ATOM    403  HA3 GLY    27      45.984  24.199  59.721  1.00  0.00           H
ATOM    404  C   GLY    27      45.992  23.527  61.751  1.00  0.00           C
ATOM    405  O   GLY    27      46.985  24.010  62.317  1.00  0.00           O
ATOM    406  N   SER    28      44.967  23.075  62.420  1.00  0.00           N
ATOM    407  H   SER    28      44.161  22.766  61.895  1.00  0.00           H
ATOM    408  CA  SER    28      44.992  22.891  63.894  1.00  0.00           C
ATOM    409  HA  SER    28      45.532  23.713  64.363  1.00  0.00           H
ATOM    410  CB  SER    28      43.522  23.035  64.302  1.00  0.00           C
ATOM    411  HB2 SER    28      43.657  23.329  65.343  1.00  0.00           H
ATOM    412  HB3 SER    28      43.038  23.791  63.683  1.00  0.00           H
ATOM    413  OG  SER    28      42.852  21.799  64.328  1.00  0.00           O
ATOM    414  HG  SER    28      42.569  21.659  63.421  1.00  0.00           H
ATOM    415  C   SER    28      45.610  21.493  64.446  1.00  0.00           C
ATOM    416  O   SER    28      45.828  21.323  65.641  1.00  0.00           O
ATOM    417  N   LYS    29      45.878  20.571  63.503  1.00  0.00           N
ATOM    418  H   LYS    29      45.761  20.870  62.545  1.00  0.00           H
ATOM    419  CA  LYS    29      46.254  19.161  63.754  1.00  0.00           C
ATOM    420  HA  LYS    29      46.641  19.129  64.773  1.00  0.00           H
ATOM    421  CB  LYS    29      44.984  18.254  63.773  1.00  0.00           C
ATOM    422  HB2 LYS    29      45.375  17.258  63.983  1.00  0.00           H
ATOM    423  HB3 LYS    29      44.432  18.564  64.660  1.00  0.00           H
ATOM    424  CG  LYS    29      44.114  18.269  62.561  1.00  0.00           C
ATOM    425  HG2 LYS    29      43.732  19.272  62.374  1.00  0.00           H
ATOM    426  HG3 LYS    29      44.802  17.933  61.784  1.00  0.00           H
ATOM    427  CD  LYS    29      42.906  17.271  62.675  1.00  0.00           C
ATOM    428  HD2 LYS    29      43.150  16.242  62.412  1.00  0.00           H
ATOM    429  HD3 LYS    29      42.407  17.398  63.636  1.00  0.00           H
ATOM    430  CE  LYS    29      41.864  17.659  61.615  1.00  0.00           C
ATOM    431  HE2 LYS    29      41.677  18.730  61.692  1.00  0.00           H
ATOM    432  HE3 LYS    29      42.237  17.487  60.605  1.00  0.00           H
ATOM    433  NZ  LYS    29      40.527  17.085  61.862  1.00  0.00           N
ATOM    434  HZ1 LYS    29      40.047  17.430  62.680  1.00  0.00           H
ATOM    435  HZ2 LYS    29      39.929  17.244  61.064  1.00  0.00           H
ATOM    436  HZ3 LYS    29      40.452  16.079  61.815  1.00  0.00           H
ATOM    437  C   LYS    29      47.390  18.447  62.867  1.00  0.00           C
ATOM    438  O   LYS    29      47.916  17.424  63.213  1.00  0.00           O
ATOM    439  N   GLY    30      47.836  19.162  61.823  1.00  0.00           N
ATOM    440  H   GLY    30      47.364  20.032  61.622  1.00  0.00           H
ATOM    441  CA  GLY    30      49.087  18.953  61.070  1.00  0.00           C
ATOM    442  HA2 GLY    30      49.868  18.610  61.748  1.00  0.00           H
ATOM    443  HA3 GLY    30      48.879  18.202  60.307  1.00  0.00           H
ATOM    444  C   GLY    30      49.596  20.335  60.453  1.00  0.00           C
ATOM    445  O   GLY    30      49.048  21.382  60.782  1.00  0.00           O
ATOM    446  N   ASP    31      50.612  20.239  59.577  1.00  0.00           N
ATOM    447  H   ASP    31      50.754  19.313  59.198  1.00  0.00           H
ATOM    448  CA  ASP    31      51.118  21.424  58.874  1.00  0.00           C
ATOM    449  HA  ASP    31      51.104  22.258  59.576  1.00  0.00           H
ATOM    450  CB  ASP    31      52.637  21.211  58.456  1.00  0.00           C
ATOM    451  HB2 ASP    31      52.632  20.490  57.638  1.00  0.00           H
ATOM    452  HB3 ASP    31      52.885  22.095  57.868  1.00  0.00           H
ATOM    453  CG  ASP    31      53.545  20.896  59.646  1.00  0.00           C
ATOM    454  OD1 ASP    31      53.417  21.504  60.723  1.00  0.00           O
ATOM    455  OD2 ASP    31      54.528  20.156  59.497  1.00  0.00           O
ATOM    456  C   ASP    31      50.271  21.690  57.595  1.00  0.00           C
ATOM    457  O   ASP    31      49.923  20.769  56.828  1.00  0.00           O
ATOM    458  N   VAL    32      49.852  22.985  57.552  1.00  0.00           N
ATOM    459  H   VAL    32      50.039  23.547  58.369  1.00  0.00           H
ATOM    460  CA  VAL    32      49.097  23.633  56.385  1.00  0.00           C
ATOM    461  HA  VAL    32      49.240  23.028  55.491  1.00  0.00           H
ATOM    462  CB  VAL    32      47.629  23.623  56.630  1.00  0.00           C
ATOM    463  HB  VAL    32      47.299  24.204  57.490  1.00  0.00           H
ATOM    464  CG1 VAL    32      46.789  24.290  55.486  1.00  0.00           C
ATOM    465 HG11 VAL    32      46.820  23.640  54.611  1.00  0.00           H
ATOM    466 HG12 VAL    32      45.738  24.287  55.777  1.00  0.00           H
ATOM    467 HG13 VAL    32      47.040  25.323  55.244  1.00  0.00           H
ATOM    468  CG2 VAL    32      47.048  22.233  56.760  1.00  0.00           C
ATOM    469 HG21 VAL    32      45.958  22.230  56.742  1.00  0.00           H
ATOM    470 HG22 VAL    32      47.484  21.682  55.926  1.00  0.00           H
ATOM    471 HG23 VAL    32      47.371  21.674  57.637  1.00  0.00           H
ATOM    472  C   VAL    32      49.550  25.122  56.191  1.00  0.00           C
ATOM    473  O   VAL    32      49.809  25.777  57.201  1.00  0.00           O
ATOM    474  N   PHE    33      49.483  25.681  54.948  1.00  0.00           N
ATOM    475  H   PHE    33      49.269  25.111  54.142  1.00  0.00           H
ATOM    476  CA  PHE    33      49.857  27.117  54.790  1.00  0.00           C
ATOM    477  HA  PHE    33      50.780  27.280  55.349  1.00  0.00           H
ATOM    478  CB  PHE    33      50.131  27.516  53.317  1.00  0.00           C
ATOM    479  HB2 PHE    33      49.234  27.237  52.767  1.00  0.00           H
ATOM    480  HB3 PHE    33      50.215  28.602  53.298  1.00  0.00           H
ATOM    481  CG  PHE    33      51.379  26.880  52.740  1.00  0.00           C
ATOM    482  CD1 PHE    33      51.214  26.117  51.556  1.00  0.00           C
ATOM    483  HD1 PHE    33      50.267  26.137  51.037  1.00  0.00           H
ATOM    484  CE1 PHE    33      52.376  25.553  50.943  1.00  0.00           C
ATOM    485  HE1 PHE    33      52.261  25.171  49.939  1.00  0.00           H
ATOM    486  CZ  PHE    33      53.579  25.637  51.582  1.00  0.00           C
ATOM    487  HZ  PHE    33      54.429  25.289  51.012  1.00  0.00           H
ATOM    488  CE2 PHE    33      53.707  26.223  52.839  1.00  0.00           C
ATOM    489  HE2 PHE    33      54.682  26.327  53.292  1.00  0.00           H
ATOM    490  CD2 PHE    33      52.614  26.843  53.428  1.00  0.00           C
ATOM    491  HD2 PHE    33      52.744  27.256  54.418  1.00  0.00           H
ATOM    492  C   PHE    33      48.718  28.030  55.282  1.00  0.00           C
ATOM    493  O   PHE    33      47.545  27.628  55.255  1.00  0.00           O
ATOM    494  N   VAL    34      49.032  29.310  55.659  1.00  0.00           N
ATOM    495  H   VAL    34      49.984  29.616  55.519  1.00  0.00           H
ATOM    496  CA  VAL    34      48.091  30.414  55.779  1.00  0.00           C
ATOM    497  HA  VAL    34      47.098  30.079  56.076  1.00  0.00           H
ATOM    498  CB  VAL    34      48.618  31.495  56.794  1.00  0.00           C
ATOM    499  HB  VAL    34      48.530  31.068  57.792  1.00  0.00           H
ATOM    500  CG1 VAL    34      50.036  31.849  56.647  1.00  0.00           C
ATOM    501 HG11 VAL    34      50.617  31.002  57.010  1.00  0.00           H
ATOM    502 HG12 VAL    34      50.251  32.270  55.665  1.00  0.00           H
ATOM    503 HG13 VAL    34      50.264  32.622  57.382  1.00  0.00           H
ATOM    504  CG2 VAL    34      47.705  32.803  56.760  1.00  0.00           C
ATOM    505 HG21 VAL    34      48.062  33.503  56.005  1.00  0.00           H
ATOM    506 HG22 VAL    34      46.672  32.492  56.614  1.00  0.00           H
ATOM    507 HG23 VAL    34      47.797  33.329  57.710  1.00  0.00           H
ATOM    508  C   VAL    34      47.864  30.959  54.402  1.00  0.00           C
ATOM    509  O   VAL    34      48.773  31.240  53.684  1.00  0.00           O
ATOM    510  N   ILE    35      46.631  31.299  53.946  1.00  0.00           N
ATOM    511  H   ILE    35      45.824  31.109  54.523  1.00  0.00           H
ATOM    512  CA  ILE    35      46.272  31.560  52.513  1.00  0.00           C
ATOM    513  HA  ILE    35      47.210  31.868  52.053  1.00  0.00           H
ATOM    514  CB  ILE    35      45.771  30.277  51.806  1.00  0.00           C
ATOM    515  HB  ILE    35      45.542  30.394  50.747  1.00  0.00           H
ATOM    516  CG2 ILE    35      46.771  29.029  51.809  1.00  0.00           C
ATOM    517 HG21 ILE    35      47.790  29.342  51.583  1.00  0.00           H
ATOM    518 HG22 ILE    35      46.777  28.483  52.752  1.00  0.00           H
ATOM    519 HG23 ILE    35      46.525  28.318  51.021  1.00  0.00           H
ATOM    520  CG1 ILE    35      44.469  29.742  52.508  1.00  0.00           C
ATOM    521 HG12 ILE    35      44.686  29.591  53.565  1.00  0.00           H
ATOM    522 HG13 ILE    35      43.687  30.502  52.516  1.00  0.00           H
ATOM    523  CD1 ILE    35      43.793  28.387  51.995  1.00  0.00           C
ATOM    524 HD11 ILE    35      44.459  27.550  52.201  1.00  0.00           H
ATOM    525 HD12 ILE    35      42.799  28.176  52.389  1.00  0.00           H
ATOM    526 HD13 ILE    35      43.571  28.310  50.930  1.00  0.00           H
ATOM    527  C   ILE    35      45.243  32.699  52.340  1.00  0.00           C
ATOM    528  O   ILE    35      44.477  32.914  53.269  1.00  0.00           O
ATOM    529  N   ARG    36      45.223  33.446  51.239  1.00  0.00           N
ATOM    530  H   ARG    36      45.988  33.196  50.628  1.00  0.00           H
ATOM    531  CA  ARG    36      44.159  34.309  50.800  1.00  0.00           C
ATOM    532  HA  ARG    36      43.288  34.032  51.393  1.00  0.00           H
ATOM    533  CB  ARG    36      44.501  35.709  51.209  1.00  0.00           C
ATOM    534  HB2 ARG    36      45.488  35.931  50.806  1.00  0.00           H
ATOM    535  HB3 ARG    36      43.751  36.409  50.841  1.00  0.00           H
ATOM    536  CG  ARG    36      44.556  36.087  52.707  1.00  0.00           C
ATOM    537  HG2 ARG    36      45.351  35.485  53.146  1.00  0.00           H
ATOM    538  HG3 ARG    36      44.798  37.150  52.738  1.00  0.00           H
ATOM    539  CD  ARG    36      43.342  35.815  53.570  1.00  0.00           C
ATOM    540  HD2 ARG    36      43.087  34.755  53.594  1.00  0.00           H
ATOM    541  HD3 ARG    36      43.542  36.060  54.613  1.00  0.00           H
ATOM    542  NE  ARG    36      42.203  36.431  52.792  1.00  0.00           N
ATOM    543  HE  ARG    36      41.842  35.787  52.102  1.00  0.00           H
ATOM    544  CZ  ARG    36      41.593  37.553  53.007  1.00  0.00           C
ATOM    545  NH1 ARG    36      40.389  37.734  52.516  1.00  0.00           N
ATOM    546 HH11 ARG    36      39.920  36.906  52.176  1.00  0.00           H
ATOM    547 HH12 ARG    36      39.827  38.563  52.641  1.00  0.00           H
ATOM    548  NH2 ARG    36      42.080  38.516  53.780  1.00  0.00           N
ATOM    549 HH21 ARG    36      43.073  38.513  53.965  1.00  0.00           H
ATOM    550 HH22 ARG    36      41.429  39.245  54.034  1.00  0.00           H
ATOM    551  C   ARG    36      43.727  34.081  49.350  1.00  0.00           C
ATOM    552  O   ARG    36      44.494  33.497  48.572  1.00  0.00           O
ATOM    553  N   GLH    37      42.426  34.425  49.047  1.00  0.00           N
ATOM    554  H   GLH    37      41.822  34.736  49.794  1.00  0.00           H
ATOM    555  CA  GLH    37      41.685  34.157  47.865  1.00  0.00           C
ATOM    556  HA  GLH    37      40.627  34.118  48.121  1.00  0.00           H
ATOM    557  CB  GLH    37      41.877  35.360  46.977  1.00  0.00           C
ATOM    558  HB2 GLH    37      41.381  35.154  46.029  1.00  0.00           H
ATOM    559  HB3 GLH    37      41.438  36.222  47.480  1.00  0.00           H
ATOM    560  CG  GLH    37      43.333  35.779  46.572  1.00  0.00           C
ATOM    561  HG2 GLH    37      43.988  34.911  46.641  1.00  0.00           H
ATOM    562  HG3 GLH    37      43.342  36.091  45.528  1.00  0.00           H
ATOM    563  CD  GLH    37      43.810  37.048  47.314  1.00  0.00           C
ATOM    564  OE1 GLH    37      43.783  37.231  48.519  1.00  0.00           O
ATOM    565  OE2 GLH    37      44.405  37.964  46.515  1.00  0.00           O
ATOM    566  HE2 GLH    37      44.313  37.707  45.595  1.00  0.00           H
ATOM    567  C   GLH    37      42.011  32.826  47.269  1.00  0.00           C
ATOM    568  O   GLH    37      42.396  32.794  46.108  1.00  0.00           O
ATOM    569  N   PRO    38      41.919  31.688  48.008  1.00  0.00           N
ATOM    570  CD  PRO    38      41.630  31.440  49.449  1.00  0.00           C
ATOM    571  HD2 PRO    38      40.930  32.183  49.833  1.00  0.00           H
ATOM    572  HD3 PRO    38      42.540  31.525  50.043  1.00  0.00           H
ATOM    573  CG  PRO    38      41.104  30.075  49.581  1.00  0.00           C
ATOM    574  HG2 PRO    38      40.040  30.189  49.373  1.00  0.00           H
ATOM    575  HG3 PRO    38      41.147  29.602  50.562  1.00  0.00           H
ATOM    576  CB  PRO    38      41.903  29.299  48.464  1.00  0.00           C
ATOM    577  HB2 PRO    38      41.470  28.403  48.020  1.00  0.00           H
ATOM    578  HB3 PRO    38      42.882  29.009  48.847  1.00  0.00           H
ATOM    579  CA  PRO    38      42.094  30.308  47.381  1.00  0.00           C
ATOM    580  HA  PRO    38      43.066  30.195  46.902  1.00  0.00           H
ATOM    581  C   PRO    38      40.971  30.184  46.254  1.00  0.00           C
ATOM    582  O   PRO    38      39.820  29.817  46.579  1.00  0.00           O
ATOM    583  N   PHE    39      41.294  30.335  44.964  1.00  0.00           N
ATOM    584  H   PHE    39      42.267  30.376  44.699  1.00  0.00           H
ATOM    585  CA  PHE    39      40.367  30.274  43.865  1.00  0.00           C
ATOM    586  HA  PHE    39      39.327  30.274  44.189  1.00  0.00           H
ATOM    587  CB  PHE    39      40.461  31.516  43.041  1.00  0.00           C
ATOM    588  HB2 PHE    39      39.550  31.538  42.445  1.00  0.00           H
ATOM    589  HB3 PHE    39      40.374  32.433  43.625  1.00  0.00           H
ATOM    590  CG  PHE    39      41.637  31.715  42.165  1.00  0.00           C
ATOM    591  CD1 PHE    39      41.731  31.050  40.933  1.00  0.00           C
ATOM    592  HD1 PHE    39      40.906  30.438  40.598  1.00  0.00           H
ATOM    593  CE1 PHE    39      42.880  31.150  40.059  1.00  0.00           C
ATOM    594  HE1 PHE    39      42.874  30.612  39.122  1.00  0.00           H
ATOM    595  CZ  PHE    39      43.865  32.037  40.429  1.00  0.00           C
ATOM    596  HZ  PHE    39      44.697  32.263  39.779  1.00  0.00           H
ATOM    597  CE2 PHE    39      43.771  32.741  41.596  1.00  0.00           C
ATOM    598  HE2 PHE    39      44.619  33.363  41.841  1.00  0.00           H
ATOM    599  CD2 PHE    39      42.660  32.609  42.467  1.00  0.00           C
ATOM    600  HD2 PHE    39      42.547  33.042  43.451  1.00  0.00           H
ATOM    601  C   PHE    39      40.459  28.931  43.114  1.00  0.00           C
ATOM    602  O   PHE    39      41.536  28.372  42.884  1.00  0.00           O
ATOM    603  N   ILE    40      39.297  28.285  42.802  1.00  0.00           N
ATOM    604  H   ILE    40      38.417  28.761  42.937  1.00  0.00           H
ATOM    605  CA  ILE    40      39.356  27.059  42.005  1.00  0.00           C
ATOM    606  HA  ILE    40      40.198  26.457  42.346  1.00  0.00           H
ATOM    607  CB  ILE    40      38.070  26.187  42.185  1.00  0.00           C
ATOM    608  HB  ILE    40      37.305  26.796  41.704  1.00  0.00           H
ATOM    609  CG2 ILE    40      38.089  24.732  41.462  1.00  0.00           C
ATOM    610 HG21 ILE    40      38.223  24.877  40.390  1.00  0.00           H
ATOM    611 HG22 ILE    40      39.024  24.278  41.790  1.00  0.00           H
ATOM    612 HG23 ILE    40      37.241  24.077  41.662  1.00  0.00           H
ATOM    613  CG1 ILE    40      37.568  25.916  43.687  1.00  0.00           C
ATOM    614 HG12 ILE    40      37.453  26.849  44.241  1.00  0.00           H
ATOM    615 HG13 ILE    40      36.576  25.479  43.567  1.00  0.00           H
ATOM    616  CD1 ILE    40      38.456  25.097  44.622  1.00  0.00           C
ATOM    617 HD11 ILE    40      38.004  25.143  45.612  1.00  0.00           H
ATOM    618 HD12 ILE    40      38.525  24.086  44.221  1.00  0.00           H
ATOM    619 HD13 ILE    40      39.393  25.653  44.617  1.00  0.00           H
ATOM    620  C   ILE    40      39.632  27.366  40.501  1.00  0.00           C
ATOM    621  O   ILE    40      39.190  28.378  39.951  1.00  0.00           O
ATOM    622  N   SER    41      40.353  26.512  39.844  1.00  0.00           N
ATOM    623  H   SER    41      40.689  25.702  40.346  1.00  0.00           H
ATOM    624  CA  SER    41      40.590  26.540  38.392  1.00  0.00           C
ATOM    625  HA  SER    41      39.728  26.944  37.861  1.00  0.00           H
ATOM    626  CB  SER    41      41.838  27.461  38.040  1.00  0.00           C
ATOM    627  HB2 SER    41      41.691  28.449  38.477  1.00  0.00           H
ATOM    628  HB3 SER    41      42.745  27.163  38.566  1.00  0.00           H
ATOM    629  OG  SER    41      42.023  27.624  36.664  1.00  0.00           O
ATOM    630  HG  SER    41      42.463  28.475  36.592  1.00  0.00           H
ATOM    631  C   SER    41      40.796  25.041  37.914  1.00  0.00           C
ATOM    632  O   SER    41      41.159  24.220  38.719  1.00  0.00           O
ATOM    633  N   CYX    42      40.453  24.698  36.648  1.00  0.00           N
ATOM    634  H   CYX    42      40.049  25.341  35.983  1.00  0.00           H
ATOM    635  CA  CYX    42      40.616  23.383  36.085  1.00  0.00           C
ATOM    636  HA  CYX    42      41.187  22.721  36.735  1.00  0.00           H
ATOM    637  CB  CYX    42      39.176  22.784  35.983  1.00  0.00           C
ATOM    638  HB2 CYX    42      38.675  23.389  35.227  1.00  0.00           H
ATOM    639  HB3 CYX    42      39.235  21.803  35.512  1.00  0.00           H
ATOM    640  SG  CYX    42      38.146  22.608  37.471  1.00  0.00           S
ATOM    641  C   CYX    42      41.389  23.437  34.740  1.00  0.00           C
ATOM    642  O   CYX    42      41.686  24.499  34.148  1.00  0.00           O
ATOM    643  N   SER    43      41.795  22.222  34.326  1.00  0.00           N
ATOM    644  H   SER    43      41.814  21.486  35.018  1.00  0.00           H
ATOM    645  CA  SER    43      42.239  21.897  33.067  1.00  0.00           C
ATOM    646  HA  SER    43      42.189  22.813  32.479  1.00  0.00           H
ATOM    647  CB  SER    43      43.760  21.485  33.202  1.00  0.00           C
ATOM    648  HB2 SER    43      44.218  21.201  32.254  1.00  0.00           H
ATOM    649  HB3 SER    43      44.316  22.328  33.613  1.00  0.00           H
ATOM    650  OG  SER    43      43.895  20.378  34.110  1.00  0.00           O
ATOM    651  HG  SER    43      44.136  20.769  34.953  1.00  0.00           H
ATOM    652  C   SER    43      41.445  20.757  32.418  1.00  0.00           C
ATOM    653  O   SER    43      40.462  20.310  33.030  1.00  0.00           O
ATOM    654  N   HID    44      42.011  20.215  31.341  1.00  0.00           N
ATOM    655  H   HID    44      42.824  20.642  30.919  1.00  0.00           H
ATOM    656  CA  HID    44      41.654  18.896  30.841  1.00  0.00           C
ATOM    657  HA  HID    44      40.583  18.921  30.637  1.00  0.00           H
ATOM    658  CB  HID    44      42.377  18.687  29.498  1.00  0.00           C
ATOM    659  HB2 HID    44      43.446  18.610  29.702  1.00  0.00           H
ATOM    660  HB3 HID    44      42.277  17.618  29.306  1.00  0.00           H
ATOM    661  CG  HID    44      41.965  19.390  28.276  1.00  0.00           C
ATOM    662  ND1 HID    44      42.657  19.151  27.102  1.00  0.00           N
ATOM    663  HD1 HID    44      43.475  18.558  27.067  1.00  0.00           H
ATOM    664  CE1 HID    44      42.073  19.862  26.109  1.00  0.00           C
ATOM    665  HE1 HID    44      42.289  19.896  25.051  1.00  0.00           H
ATOM    666  NE2 HID    44      41.115  20.614  26.659  1.00  0.00           N
ATOM    667  CD2 HID    44      41.078  20.397  27.998  1.00  0.00           C
ATOM    668  HD2 HID    44      40.430  20.917  28.687  1.00  0.00           H
ATOM    669  C   HID    44      41.917  17.682  31.723  1.00  0.00           C
ATOM    670  O   HID    44      41.280  16.654  31.546  1.00  0.00           O
ATOM    671  N   LEU    45      42.851  17.799  32.700  1.00  0.00           N
ATOM    672  H   LEU    45      43.264  18.719  32.653  1.00  0.00           H
ATOM    673  CA  LEU    45      43.358  16.554  33.354  1.00  0.00           C
ATOM    674  HA  LEU    45      43.023  15.604  32.939  1.00  0.00           H
ATOM    675  CB  LEU    45      44.923  16.479  33.208  1.00  0.00           C
ATOM    676  HB2 LEU    45      45.098  16.209  32.167  1.00  0.00           H
ATOM    677  HB3 LEU    45      45.340  17.462  33.427  1.00  0.00           H
ATOM    678  CG  LEU    45      45.859  15.561  33.952  1.00  0.00           C
ATOM    679  HG  LEU    45      45.716  15.586  35.033  1.00  0.00           H
ATOM    680  CD1 LEU    45      45.449  14.060  33.530  1.00  0.00           C
ATOM    681 HD11 LEU    45      46.344  13.508  33.821  1.00  0.00           H
ATOM    682 HD12 LEU    45      44.644  13.626  34.122  1.00  0.00           H
ATOM    683 HD13 LEU    45      45.307  13.928  32.458  1.00  0.00           H
ATOM    684  CD2 LEU    45      47.363  15.854  33.578  1.00  0.00           C
ATOM    685 HD21 LEU    45      47.554  16.920  33.705  1.00  0.00           H
ATOM    686 HD22 LEU    45      48.089  15.314  34.185  1.00  0.00           H
ATOM    687 HD23 LEU    45      47.583  15.653  32.530  1.00  0.00           H
ATOM    688  C   LEU    45      42.969  16.610  34.884  1.00  0.00           C
ATOM    689  O   LEU    45      42.721  15.568  35.461  1.00  0.00           O
ATOM    690  N   GLU    46      42.963  17.750  35.535  1.00  0.00           N
ATOM    691  H   GLU    46      43.018  18.594  34.982  1.00  0.00           H
ATOM    692  CA  GLU    46      42.656  17.954  36.967  1.00  0.00           C
ATOM    693  HA  GLU    46      41.779  17.348  37.192  1.00  0.00           H
ATOM    694  CB  GLU    46      43.832  17.616  37.898  1.00  0.00           C
ATOM    695  HB2 GLU    46      43.367  17.511  38.878  1.00  0.00           H
ATOM    696  HB3 GLU    46      44.330  16.678  37.655  1.00  0.00           H
ATOM    697  CG  GLU    46      44.992  18.615  38.009  1.00  0.00           C
ATOM    698  HG2 GLU    46      45.519  18.704  37.058  1.00  0.00           H
ATOM    699  HG3 GLU    46      44.525  19.555  38.302  1.00  0.00           H
ATOM    700  CD  GLU    46      45.953  18.248  39.078  1.00  0.00           C
ATOM    701  OE1 GLU    46      47.044  18.913  39.165  1.00  0.00           O
ATOM    702  OE2 GLU    46      45.602  17.427  39.954  1.00  0.00           O
ATOM    703  C   GLU    46      42.214  19.385  37.316  1.00  0.00           C
ATOM    704  O   GLU    46      42.621  20.317  36.594  1.00  0.00           O
ATOM    705  N   CYX    47      41.375  19.588  38.345  1.00  0.00           N
ATOM    706  H   CYX    47      40.912  18.763  38.697  1.00  0.00           H
ATOM    707  CA  CYX    47      41.195  20.856  39.068  1.00  0.00           C
ATOM    708  HA  CYX    47      41.274  21.573  38.250  1.00  0.00           H
ATOM    709  CB  CYX    47      39.725  20.949  39.569  1.00  0.00           C
ATOM    710  HB2 CYX    47      39.653  20.094  40.240  1.00  0.00           H
ATOM    711  HB3 CYX    47      39.540  21.790  40.238  1.00  0.00           H
ATOM    712  SG  CYX    47      38.583  20.704  38.231  1.00  0.00           S
ATOM    713  C   CYX    47      42.206  21.072  40.200  1.00  0.00           C
ATOM    714  O   CYX    47      42.740  20.110  40.755  1.00  0.00           O
ATOM    715  N   ARG    48      42.446  22.301  40.604  1.00  0.00           N
ATOM    716  H   ARG    48      42.007  23.095  40.160  1.00  0.00           H
ATOM    717  CA  ARG    48      43.445  22.784  41.565  1.00  0.00           C
ATOM    718  HA  ARG    48      43.549  21.980  42.292  1.00  0.00           H
ATOM    719  CB  ARG    48      44.739  23.094  40.985  1.00  0.00           C
ATOM    720  HB2 ARG    48      44.685  23.826  40.179  1.00  0.00           H
ATOM    721  HB3 ARG    48      45.431  23.546  41.696  1.00  0.00           H
ATOM    722  CG  ARG    48      45.352  21.880  40.229  1.00  0.00           C
ATOM    723  HG2 ARG    48      45.403  20.984  40.849  1.00  0.00           H
ATOM    724  HG3 ARG    48      44.722  21.551  39.402  1.00  0.00           H
ATOM    725  CD  ARG    48      46.670  22.219  39.635  1.00  0.00           C
ATOM    726  HD2 ARG    48      46.953  21.339  39.054  1.00  0.00           H
ATOM    727  HD3 ARG    48      46.489  23.062  38.968  1.00  0.00           H
ATOM    728  NE  ARG    48      47.693  22.491  40.672  1.00  0.00           N
ATOM    729  HE  ARG    48      47.944  23.455  40.835  1.00  0.00           H
ATOM    730  CZ  ARG    48      48.577  21.618  41.197  1.00  0.00           C
ATOM    731  NH1 ARG    48      49.513  22.100  41.925  1.00  0.00           N
ATOM    732 HH11 ARG    48      49.550  23.106  41.994  1.00  0.00           H
ATOM    733 HH12 ARG    48      50.182  21.446  42.305  1.00  0.00           H
ATOM    734  NH2 ARG    48      48.562  20.318  41.080  1.00  0.00           N
ATOM    735 HH21 ARG    48      47.858  19.895  40.493  1.00  0.00           H
ATOM    736 HH22 ARG    48      49.325  19.812  41.508  1.00  0.00           H
ATOM    737  C   ARG    48      42.948  23.967  42.309  1.00  0.00           C
ATOM    738  O   ARG    48      42.511  24.929  41.703  1.00  0.00           O
ATOM    739  N   THR    49      43.230  24.027  43.622  1.00  0.00           N
ATOM    740  H   THR    49      43.777  23.287  44.036  1.00  0.00           H
ATOM    741  CA  THR    49      43.137  25.240  44.377  1.00  0.00           C
ATOM    742  HA  THR    49      42.330  25.885  44.031  1.00  0.00           H
ATOM    743  CB  THR    49      42.740  24.862  45.876  1.00  0.00           C
ATOM    744  HB  THR    49      43.548  24.228  46.239  1.00  0.00           H
ATOM    745  CG2 THR    49      42.547  26.135  46.778  1.00  0.00           C
ATOM    746 HG21 THR    49      42.339  25.788  47.790  1.00  0.00           H
ATOM    747 HG22 THR    49      43.511  26.637  46.874  1.00  0.00           H
ATOM    748 HG23 THR    49      41.806  26.847  46.415  1.00  0.00           H
ATOM    749  OG1 THR    49      41.533  24.147  45.836  1.00  0.00           O
ATOM    750  HG1 THR    49      40.856  24.705  46.225  1.00  0.00           H
ATOM    751  C   THR    49      44.439  26.059  44.216  1.00  0.00           C
ATOM    752  O   THR    49      45.502  25.654  44.666  1.00  0.00           O
ATOM    753  N   PHE    50      44.324  27.107  43.401  1.00  0.00           N
ATOM    754  H   PHE    50      43.433  27.553  43.232  1.00  0.00           H
ATOM    755  CA  PHE    50      45.355  28.095  43.302  1.00  0.00           C
ATOM    756  HA  PHE    50      46.359  27.733  43.529  1.00  0.00           H
ATOM    757  CB  PHE    50      45.338  28.717  41.897  1.00  0.00           C
ATOM    758  HB2 PHE    50      44.353  29.131  41.681  1.00  0.00           H
ATOM    759  HB3 PHE    50      45.890  29.655  41.959  1.00  0.00           H
ATOM    760  CG  PHE    50      45.846  27.839  40.788  1.00  0.00           C
ATOM    761  CD1 PHE    50      45.027  26.995  40.110  1.00  0.00           C
ATOM    762  HD1 PHE    50      44.024  26.912  40.503  1.00  0.00           H
ATOM    763  CE1 PHE    50      45.505  26.113  39.159  1.00  0.00           C
ATOM    764  HE1 PHE    50      44.855  25.398  38.676  1.00  0.00           H
ATOM    765  CZ  PHE    50      46.826  26.189  38.765  1.00  0.00           C
ATOM    766  HZ  PHE    50      47.262  25.595  37.975  1.00  0.00           H
ATOM    767  CE2 PHE    50      47.637  27.192  39.225  1.00  0.00           C
ATOM    768  HE2 PHE    50      48.645  27.244  38.839  1.00  0.00           H
ATOM    769  CD2 PHE    50      47.167  28.004  40.327  1.00  0.00           C
ATOM    770  HD2 PHE    50      47.820  28.656  40.888  1.00  0.00           H
ATOM    771  C   PHE    50      44.977  29.096  44.411  1.00  0.00           C
ATOM    772  O   PHE    50      43.822  29.200  44.855  1.00  0.00           O
ATOM    773  N   PHE    51      45.967  29.633  45.146  1.00  0.00           N
ATOM    774  H   PHE    51      46.924  29.384  44.940  1.00  0.00           H
ATOM    775  CA  PHE    51      45.837  30.530  46.287  1.00  0.00           C
ATOM    776  HA  PHE    51      44.885  31.039  46.146  1.00  0.00           H
ATOM    777  CB  PHE    51      45.651  29.575  47.549  1.00  0.00           C
ATOM    778  HB2 PHE    51      45.446  30.235  48.392  1.00  0.00           H
ATOM    779  HB3 PHE    51      44.814  28.916  47.317  1.00  0.00           H
ATOM    780  CG  PHE    51      46.918  28.700  47.795  1.00  0.00           C
ATOM    781  CD1 PHE    51      47.942  29.075  48.710  1.00  0.00           C
ATOM    782  HD1 PHE    51      47.872  30.026  49.216  1.00  0.00           H
ATOM    783  CE1 PHE    51      49.003  28.172  48.973  1.00  0.00           C
ATOM    784  HE1 PHE    51      49.751  28.464  49.695  1.00  0.00           H
ATOM    785  CZ  PHE    51      49.180  27.006  48.297  1.00  0.00           C
ATOM    786  HZ  PHE    51      50.095  26.466  48.489  1.00  0.00           H
ATOM    787  CE2 PHE    51      48.214  26.734  47.290  1.00  0.00           C
ATOM    788  HE2 PHE    51      48.289  25.761  46.826  1.00  0.00           H
ATOM    789  CD2 PHE    51      47.059  27.495  47.120  1.00  0.00           C
ATOM    790  HD2 PHE    51      46.283  27.191  46.434  1.00  0.00           H
ATOM    791  C   PHE    51      47.011  31.513  46.391  1.00  0.00           C
ATOM    792  O   PHE    51      48.058  31.136  45.964  1.00  0.00           O
ATOM    793  N   LEU    52      46.841  32.630  47.109  1.00  0.00           N
ATOM    794  H   LEU    52      45.936  32.770  47.533  1.00  0.00           H
ATOM    795  CA  LEU    52      47.972  33.462  47.640  1.00  0.00           C
ATOM    796  HA  LEU    52      48.851  33.218  47.043  1.00  0.00           H
ATOM    797  CB  LEU    52      47.633  35.017  47.335  1.00  0.00           C
ATOM    798  HB2 LEU    52      46.583  35.260  47.496  1.00  0.00           H
ATOM    799  HB3 LEU    52      48.205  35.668  47.997  1.00  0.00           H
ATOM    800  CG  LEU    52      48.039  35.346  45.888  1.00  0.00           C
ATOM    801  HG  LEU    52      48.730  34.590  45.516  1.00  0.00           H
ATOM    802  CD1 LEU    52      46.724  35.474  45.040  1.00  0.00           C
ATOM    803 HD11 LEU    52      46.934  35.654  43.986  1.00  0.00           H
ATOM    804 HD12 LEU    52      46.151  34.549  44.978  1.00  0.00           H
ATOM    805 HD13 LEU    52      46.208  36.309  45.516  1.00  0.00           H
ATOM    806  CD2 LEU    52      48.783  36.599  45.760  1.00  0.00           C
ATOM    807 HD21 LEU    52      49.146  36.770  44.747  1.00  0.00           H
ATOM    808 HD22 LEU    52      48.179  37.465  46.033  1.00  0.00           H
ATOM    809 HD23 LEU    52      49.586  36.655  46.495  1.00  0.00           H
ATOM    810  C   LEU    52      48.479  33.341  49.044  1.00  0.00           C
ATOM    811  O   LEU    52      47.693  33.298  50.052  1.00  0.00           O
ATOM    812  N   THR    53      49.841  33.366  49.220  1.00  0.00           N
ATOM    813  H   THR    53      50.535  33.457  48.492  1.00  0.00           H
ATOM    814  CA  THR    53      50.454  33.075  50.505  1.00  0.00           C
ATOM    815  HA  THR    53      49.757  33.396  51.278  1.00  0.00           H
ATOM    816  CB  THR    53      50.553  31.493  50.707  1.00  0.00           C
ATOM    817  HB  THR    53      49.558  31.101  50.495  1.00  0.00           H
ATOM    818  CG2 THR    53      51.538  30.900  49.722  1.00  0.00           C
ATOM    819 HG21 THR    53      51.042  31.060  48.765  1.00  0.00           H
ATOM    820 HG22 THR    53      52.521  31.358  49.839  1.00  0.00           H
ATOM    821 HG23 THR    53      51.578  29.833  49.940  1.00  0.00           H
ATOM    822  OG1 THR    53      51.015  31.217  52.017  1.00  0.00           O
ATOM    823  HG1 THR    53      50.240  31.333  52.571  1.00  0.00           H
ATOM    824  C   THR    53      51.757  33.790  50.746  1.00  0.00           C
ATOM    825  O   THR    53      52.296  34.366  49.794  1.00  0.00           O
ATOM    826  N   GLN    54      52.181  33.714  51.986  1.00  0.00           N
ATOM    827  H   GLN    54      51.548  33.304  52.659  1.00  0.00           H
ATOM    828  CA  GLN    54      53.475  34.161  52.401  1.00  0.00           C
ATOM    829  HA  GLN    54      53.847  34.824  51.620  1.00  0.00           H
ATOM    830  CB  GLN    54      53.402  34.929  53.688  1.00  0.00           C
ATOM    831  HB2 GLN    54      54.403  35.283  53.938  1.00  0.00           H
ATOM    832  HB3 GLN    54      52.752  35.772  53.454  1.00  0.00           H
ATOM    833  CG  GLN    54      52.866  34.070  54.790  1.00  0.00           C
ATOM    834  HG2 GLN    54      51.799  33.976  54.592  1.00  0.00           H
ATOM    835  HG3 GLN    54      53.440  33.157  54.956  1.00  0.00           H
ATOM    836  CD  GLN    54      52.862  34.701  56.223  1.00  0.00           C
ATOM    837  OE1 GLN    54      51.830  34.788  56.914  1.00  0.00           O
ATOM    838  NE2 GLN    54      54.013  35.125  56.724  1.00  0.00           N
ATOM    839 HE21 GLN    54      54.841  35.200  56.151  1.00  0.00           H
ATOM    840 HE22 GLN    54      53.920  35.612  57.604  1.00  0.00           H
ATOM    841  C   GLN    54      54.497  32.993  52.432  1.00  0.00           C
ATOM    842  O   GLN    54      55.694  33.244  52.718  1.00  0.00           O
ATOM    843  N   GLY    55      54.091  31.801  52.105  1.00  0.00           N
ATOM    844  H   GLY    55      53.135  31.571  51.872  1.00  0.00           H
ATOM    845  CA  GLY    55      54.947  30.642  51.973  1.00  0.00           C
ATOM    846  HA2 GLY    55      54.384  29.900  51.408  1.00  0.00           H
ATOM    847  HA3 GLY    55      55.889  30.855  51.467  1.00  0.00           H
ATOM    848  C   GLY    55      55.391  29.986  53.321  1.00  0.00           C
ATOM    849  O   GLY    55      56.383  29.302  53.267  1.00  0.00           O
ATOM    850  N   ALA    56      54.587  30.166  54.398  1.00  0.00           N
ATOM    851  H   ALA    56      53.653  30.440  54.128  1.00  0.00           H
ATOM    852  CA  ALA    56      54.832  29.902  55.782  1.00  0.00           C
ATOM    853  HA  ALA    56      55.637  29.187  55.945  1.00  0.00           H
ATOM    854  CB  ALA    56      55.326  31.232  56.491  1.00  0.00           C
ATOM    855  HB1 ALA    56      56.277  31.632  56.137  1.00  0.00           H
ATOM    856  HB2 ALA    56      54.547  31.988  56.396  1.00  0.00           H
ATOM    857  HB3 ALA    56      55.412  31.068  57.565  1.00  0.00           H
ATOM    858  C   ALA    56      53.498  29.301  56.340  1.00  0.00           C
ATOM    859  O   ALA    56      52.473  29.162  55.620  1.00  0.00           O
ATOM    860  N   LEU    57      53.510  28.723  57.543  1.00  0.00           N
ATOM    861  H   LEU    57      54.337  28.877  58.102  1.00  0.00           H
ATOM    862  CA  LEU    57      52.417  27.934  58.121  1.00  0.00           C
ATOM    863  HA  LEU    57      51.729  27.680  57.315  1.00  0.00           H
ATOM    864  CB  LEU    57      52.972  26.790  58.915  1.00  0.00           C
ATOM    865  HB2 LEU    57      53.541  27.201  59.748  1.00  0.00           H
ATOM    866  HB3 LEU    57      52.165  26.232  59.388  1.00  0.00           H
ATOM    867  CG  LEU    57      53.818  25.723  58.118  1.00  0.00           C
ATOM    868  HG  LEU    57      54.584  26.295  57.594  1.00  0.00           H
ATOM    869  CD1 LEU    57      54.486  24.630  58.990  1.00  0.00           C
ATOM    870 HD11 LEU    57      54.991  25.113  59.825  1.00  0.00           H
ATOM    871 HD12 LEU    57      53.644  24.009  59.296  1.00  0.00           H
ATOM    872 HD13 LEU    57      55.240  24.037  58.471  1.00  0.00           H
ATOM    873  CD2 LEU    57      52.947  25.098  57.056  1.00  0.00           C
ATOM    874 HD21 LEU    57      52.697  25.919  56.385  1.00  0.00           H
ATOM    875 HD22 LEU    57      53.471  24.311  56.513  1.00  0.00           H
ATOM    876 HD23 LEU    57      52.026  24.654  57.435  1.00  0.00           H
ATOM    877  C   LEU    57      51.477  28.788  58.995  1.00  0.00           C
ATOM    878  O   LEU    57      51.759  29.860  59.426  1.00  0.00           O
ATOM    879  N   LEU    58      50.320  28.159  59.248  1.00  0.00           N
ATOM    880  H   LEU    58      50.209  27.219  58.898  1.00  0.00           H
ATOM    881  CA  LEU    58      49.245  28.524  60.164  1.00  0.00           C
ATOM    882  HA  LEU    58      48.915  29.562  60.134  1.00  0.00           H
ATOM    883  CB  LEU    58      48.012  27.633  59.844  1.00  0.00           C
ATOM    884  HB2 LEU    58      48.434  26.649  59.641  1.00  0.00           H
ATOM    885  HB3 LEU    58      47.471  27.505  60.782  1.00  0.00           H
ATOM    886  CG  LEU    58      47.096  28.181  58.691  1.00  0.00           C
ATOM    887  HG  LEU    58      47.726  28.194  57.802  1.00  0.00           H
ATOM    888  CD1 LEU    58      45.983  27.129  58.562  1.00  0.00           C
ATOM    889 HD11 LEU    58      46.417  26.155  58.333  1.00  0.00           H
ATOM    890 HD12 LEU    58      45.351  27.270  59.437  1.00  0.00           H
ATOM    891 HD13 LEU    58      45.275  27.295  57.749  1.00  0.00           H
ATOM    892  CD2 LEU    58      46.414  29.516  59.094  1.00  0.00           C
ATOM    893 HD21 LEU    58      45.820  29.407  60.002  1.00  0.00           H
ATOM    894 HD22 LEU    58      47.130  30.294  59.362  1.00  0.00           H
ATOM    895 HD23 LEU    58      45.787  29.731  58.229  1.00  0.00           H
ATOM    896  C   LEU    58      49.641  28.352  61.584  1.00  0.00           C
ATOM    897  O   LEU    58      50.319  27.390  61.943  1.00  0.00           O
ATOM    898  N   ASN    59      49.192  29.315  62.432  1.00  0.00           N
ATOM    899  H   ASN    59      48.633  30.036  62.000  1.00  0.00           H
ATOM    900  CA  ASN    59      49.462  29.486  63.888  1.00  0.00           C
ATOM    901  HA  ASN    59      49.030  30.466  64.095  1.00  0.00           H
ATOM    902  CB  ASN    59      48.650  28.473  64.780  1.00  0.00           C
ATOM    903  HB2 ASN    59      47.777  28.151  64.213  1.00  0.00           H
ATOM    904  HB3 ASN    59      49.158  27.523  64.945  1.00  0.00           H
ATOM    905  CG  ASN    59      48.181  29.153  66.156  1.00  0.00           C
ATOM    906  OD1 ASN    59      47.732  30.260  66.303  1.00  0.00           O
ATOM    907  ND2 ASN    59      48.476  28.444  67.227  1.00  0.00           N
ATOM    908 HD21 ASN    59      47.996  28.821  68.031  1.00  0.00           H
ATOM    909 HD22 ASN    59      49.045  27.612  67.295  1.00  0.00           H
ATOM    910  C   ASN    59      50.948  29.587  64.286  1.00  0.00           C
ATOM    911  O   ASN    59      51.235  29.819  65.479  1.00  0.00           O
ATOM    912  N   ASP    60      51.902  29.591  63.294  1.00  0.00           N
ATOM    913  H   ASP    60      51.519  29.440  62.372  1.00  0.00           H
ATOM    914  CA  ASP    60      53.319  29.593  63.465  1.00  0.00           C
ATOM    915  HA  ASP    60      53.479  28.865  64.260  1.00  0.00           H
ATOM    916  CB  ASP    60      53.966  29.136  62.139  1.00  0.00           C
ATOM    917  HB2 ASP    60      53.663  28.097  62.007  1.00  0.00           H
ATOM    918  HB3 ASP    60      53.583  29.703  61.290  1.00  0.00           H
ATOM    919  CG  ASP    60      55.524  29.167  62.077  1.00  0.00           C
ATOM    920  OD1 ASP    60      56.004  29.174  60.945  1.00  0.00           O
ATOM    921  OD2 ASP    60      56.133  29.306  63.166  1.00  0.00           O
ATOM    922  C   ASP    60      53.801  30.970  63.915  1.00  0.00           C
ATOM    923  O   ASP    60      53.878  31.944  63.213  1.00  0.00           O
ATOM    924  N   LYS    61      54.128  31.122  65.161  1.00  0.00           N
ATOM    925  H   LYS    61      54.012  30.302  65.741  1.00  0.00           H
ATOM    926  CA  LYS    61      54.833  32.281  65.824  1.00  0.00           C
ATOM    927  HA  LYS    61      54.158  33.121  65.994  1.00  0.00           H
ATOM    928  CB  LYS    61      55.237  31.797  67.218  1.00  0.00           C
ATOM    929  HB2 LYS    61      55.576  32.626  67.839  1.00  0.00           H
ATOM    930  HB3 LYS    61      54.373  31.293  67.649  1.00  0.00           H
ATOM    931  CG  LYS    61      56.209  30.598  67.287  1.00  0.00           C
ATOM    932  HG2 LYS    61      55.980  29.954  66.438  1.00  0.00           H
ATOM    933  HG3 LYS    61      57.175  31.074  67.119  1.00  0.00           H
ATOM    934  CD  LYS    61      56.357  29.830  68.583  1.00  0.00           C
ATOM    935  HD2 LYS    61      57.361  29.425  68.706  1.00  0.00           H
ATOM    936  HD3 LYS    61      56.187  30.493  69.431  1.00  0.00           H
ATOM    937  CE  LYS    61      55.463  28.560  68.615  1.00  0.00           C
ATOM    938  HE2 LYS    61      54.414  28.771  68.406  1.00  0.00           H
ATOM    939  HE3 LYS    61      55.729  27.843  67.838  1.00  0.00           H
ATOM    940  NZ  LYS    61      55.430  27.930  69.948  1.00  0.00           N
ATOM    941  HZ1 LYS    61      54.801  27.159  70.118  1.00  0.00           H
ATOM    942  HZ2 LYS    61      56.345  27.640  70.263  1.00  0.00           H
ATOM    943  HZ3 LYS    61      55.134  28.561  70.679  1.00  0.00           H
ATOM    944  C   LYS    61      56.011  32.881  65.089  1.00  0.00           C
ATOM    945  O   LYS    61      56.425  33.961  65.454  1.00  0.00           O
ATOM    946  N   HIP    62      56.588  32.153  64.143  1.00  0.00           N
ATOM    947  H   HIP    62      56.177  31.269  63.883  1.00  0.00           H
ATOM    948  CA  HIP    62      57.592  32.840  63.258  1.00  0.00           C
ATOM    949  HA  HIP    62      58.407  33.195  63.889  1.00  0.00           H
ATOM    950  CB  HIP    62      58.236  31.830  62.386  1.00  0.00           C
ATOM    951  HB2 HIP    62      57.518  31.228  61.829  1.00  0.00           H
ATOM    952  HB3 HIP    62      58.933  32.397  61.767  1.00  0.00           H
ATOM    953  CG  HIP    62      59.106  30.820  63.206  1.00  0.00           C
ATOM    954  ND1 HIP    62      58.714  29.536  63.686  1.00  0.00           N
ATOM    955  HD1 HIP    62      57.778  29.191  63.527  1.00  0.00           H
ATOM    956  CE1 HIP    62      59.765  29.072  64.394  1.00  0.00           C
ATOM    957  HE1 HIP    62      59.816  28.254  65.097  1.00  0.00           H
ATOM    958  NE2 HIP    62      60.782  29.908  64.294  1.00  0.00           N
ATOM    959  HE2 HIP    62      61.732  29.732  64.591  1.00  0.00           H
ATOM    960  CD2 HIP    62      60.399  30.972  63.505  1.00  0.00           C
ATOM    961  HD2 HIP    62      61.084  31.688  63.077  1.00  0.00           H
ATOM    962  C   HIP    62      57.127  34.136  62.480  1.00  0.00           C
ATOM    963  O   HIP    62      57.943  34.969  62.092  1.00  0.00           O
ATOM    964  N   SER    63      55.782  34.318  62.285  1.00  0.00           N
ATOM    965  H   SER    63      55.171  33.523  62.408  1.00  0.00           H
ATOM    966  CA  SER    63      55.175  35.517  61.624  1.00  0.00           C
ATOM    967  HA  SER    63      55.928  35.958  60.971  1.00  0.00           H
ATOM    968  CB  SER    63      53.995  35.092  60.758  1.00  0.00           C
ATOM    969  HB2 SER    63      53.544  35.998  60.352  1.00  0.00           H
ATOM    970  HB3 SER    63      54.293  34.305  60.066  1.00  0.00           H
ATOM    971  OG  SER    63      53.140  34.488  61.685  1.00  0.00           O
ATOM    972  HG  SER    63      52.638  33.894  61.123  1.00  0.00           H
ATOM    973  C   SER    63      54.672  36.575  62.596  1.00  0.00           C
ATOM    974  O   SER    63      54.417  37.691  62.099  1.00  0.00           O
ATOM    975  N   ASN    64      54.393  36.231  63.869  1.00  0.00           N
ATOM    976  H   ASN    64      54.493  35.251  64.094  1.00  0.00           H
ATOM    977  CA  ASN    64      53.543  37.029  64.766  1.00  0.00           C
ATOM    978  HA  ASN    64      53.179  36.426  65.598  1.00  0.00           H
ATOM    979  CB  ASN    64      54.345  38.235  65.270  1.00  0.00           C
ATOM    980  HB2 ASN    64      55.393  37.980  65.427  1.00  0.00           H
ATOM    981  HB3 ASN    64      54.334  39.064  64.563  1.00  0.00           H
ATOM    982  CG  ASN    64      53.809  38.763  66.580  1.00  0.00           C
ATOM    983  OD1 ASN    64      52.803  38.269  67.114  1.00  0.00           O
ATOM    984  ND2 ASN    64      54.358  39.792  67.183  1.00  0.00           N
ATOM    985 HD21 ASN    64      53.972  40.344  67.936  1.00  0.00           H
ATOM    986 HD22 ASN    64      55.310  40.021  66.936  1.00  0.00           H
ATOM    987  C   ASN    64      52.248  37.467  64.044  1.00  0.00           C
ATOM    988  O   ASN    64      51.710  38.575  64.196  1.00  0.00           O
ATOM    989  N   GLY    65      51.863  36.710  63.005  1.00  0.00           N
ATOM    990  H   GLY    65      52.467  35.943  62.749  1.00  0.00           H
ATOM    991  CA  GLY    65      50.611  36.899  62.246  1.00  0.00           C
ATOM    992  HA2 GLY    65      50.514  36.013  61.618  1.00  0.00           H
ATOM    993  HA3 GLY    65      49.766  36.920  62.934  1.00  0.00           H
ATOM    994  C   GLY    65      50.611  38.171  61.367  1.00  0.00           C
ATOM    995  O   GLY    65      49.560  38.550  60.877  1.00  0.00           O
ATOM    996  N   THR    66      51.756  38.748  61.240  1.00  0.00           N
ATOM    997  H   THR    66      52.576  38.209  61.483  1.00  0.00           H
ATOM    998  CA  THR    66      51.901  40.063  60.649  1.00  0.00           C
ATOM    999  HA  THR    66      50.991  40.644  60.798  1.00  0.00           H
ATOM   1000  CB  THR    66      53.058  40.804  61.284  1.00  0.00           C
ATOM   1001  HB  THR    66      53.943  40.168  61.307  1.00  0.00           H
ATOM   1002  CG2 THR    66      53.310  42.167  60.616  1.00  0.00           C
ATOM   1003 HG21 THR    66      52.445  42.830  60.632  1.00  0.00           H
ATOM   1004 HG22 THR    66      54.199  42.503  61.150  1.00  0.00           H
ATOM   1005 HG23 THR    66      53.543  42.049  59.557  1.00  0.00           H
ATOM   1006  OG1 THR    66      52.745  41.156  62.631  1.00  0.00           O
ATOM   1007  HG1 THR    66      52.745  40.334  63.128  1.00  0.00           H
ATOM   1008  C   THR    66      52.070  39.814  59.161  1.00  0.00           C
ATOM   1009  O   THR    66      53.091  39.309  58.691  1.00  0.00           O
ATOM   1010  N   VAL    67      51.154  40.310  58.319  1.00  0.00           N
ATOM   1011  H   VAL    67      50.396  40.803  58.768  1.00  0.00           H
ATOM   1012  CA  VAL    67      51.099  40.242  56.885  1.00  0.00           C
ATOM   1013  HA  VAL    67      52.112  40.179  56.488  1.00  0.00           H
ATOM   1014  CB  VAL    67      50.250  39.012  56.412  1.00  0.00           C
ATOM   1015  HB  VAL    67      50.207  39.154  55.333  1.00  0.00           H
ATOM   1016  CG1 VAL    67      50.746  37.627  56.916  1.00  0.00           C
ATOM   1017 HG11 VAL    67      50.575  37.597  57.992  1.00  0.00           H
ATOM   1018 HG12 VAL    67      50.298  36.790  56.380  1.00  0.00           H
ATOM   1019 HG13 VAL    67      51.833  37.702  56.929  1.00  0.00           H
ATOM   1020  CG2 VAL    67      48.705  39.048  56.776  1.00  0.00           C
ATOM   1021 HG21 VAL    67      48.259  39.943  56.339  1.00  0.00           H
ATOM   1022 HG22 VAL    67      48.213  38.262  56.204  1.00  0.00           H
ATOM   1023 HG23 VAL    67      48.492  38.930  57.838  1.00  0.00           H
ATOM   1024  C   VAL    67      50.404  41.515  56.323  1.00  0.00           C
ATOM   1025  O   VAL    67      49.491  42.104  56.840  1.00  0.00           O
ATOM   1026  N   LYS    68      50.935  41.856  55.163  1.00  0.00           N
ATOM   1027  H   LYS    68      51.757  41.374  54.828  1.00  0.00           H
ATOM   1028  CA  LYS    68      50.398  42.949  54.284  1.00  0.00           C
ATOM   1029  HA  LYS    68      49.403  43.197  54.655  1.00  0.00           H
ATOM   1030  CB  LYS    68      51.265  44.221  54.297  1.00  0.00           C
ATOM   1031  HB2 LYS    68      52.220  43.765  54.037  1.00  0.00           H
ATOM   1032  HB3 LYS    68      51.051  44.916  53.485  1.00  0.00           H
ATOM   1033  CG  LYS    68      51.352  44.962  55.643  1.00  0.00           C
ATOM   1034  HG2 LYS    68      50.373  45.406  55.827  1.00  0.00           H
ATOM   1035  HG3 LYS    68      51.677  44.207  56.358  1.00  0.00           H
ATOM   1036  CD  LYS    68      52.485  46.025  55.499  1.00  0.00           C
ATOM   1037  HD2 LYS    68      53.414  45.551  55.184  1.00  0.00           H
ATOM   1038  HD3 LYS    68      52.280  46.847  54.812  1.00  0.00           H
ATOM   1039  CE  LYS    68      52.758  46.658  56.845  1.00  0.00           C
ATOM   1040  HE2 LYS    68      51.880  47.130  57.287  1.00  0.00           H
ATOM   1041  HE3 LYS    68      52.846  45.732  57.414  1.00  0.00           H
ATOM   1042  NZ  LYS    68      54.000  47.478  56.967  1.00  0.00           N
ATOM   1043  HZ1 LYS    68      54.036  48.309  56.395  1.00  0.00           H
ATOM   1044  HZ2 LYS    68      53.954  47.894  57.885  1.00  0.00           H
ATOM   1045  HZ3 LYS    68      54.846  46.933  56.873  1.00  0.00           H
ATOM   1046  C   LYS    68      50.271  42.386  52.841  1.00  0.00           C
ATOM   1047  O   LYS    68      50.985  41.436  52.487  1.00  0.00           O
ATOM   1048  N   ASP    69      49.337  42.844  52.107  1.00  0.00           N
ATOM   1049  H   ASP    69      48.875  43.675  52.450  1.00  0.00           H
ATOM   1050  CA  ASP    69      48.878  42.216  50.892  1.00  0.00           C
ATOM   1051  HA  ASP    69      48.620  41.181  51.117  1.00  0.00           H
ATOM   1052  CB  ASP    69      47.562  42.937  50.567  1.00  0.00           C
ATOM   1053  HB2 ASP    69      47.286  42.569  49.579  1.00  0.00           H
ATOM   1054  HB3 ASP    69      46.861  42.588  51.326  1.00  0.00           H
ATOM   1055  CG  ASP    69      47.481  44.507  50.552  1.00  0.00           C
ATOM   1056  OD1 ASP    69      46.347  44.981  50.362  1.00  0.00           O
ATOM   1057  OD2 ASP    69      48.460  45.278  50.691  1.00  0.00           O
ATOM   1058  C   ASP    69      49.930  42.342  49.747  1.00  0.00           C
ATOM   1059  O   ASP    69      50.085  41.409  49.018  1.00  0.00           O
ATOM   1060  N   ARG    70      50.509  43.509  49.490  1.00  0.00           N
ATOM   1061  H   ARG    70      50.172  44.292  50.031  1.00  0.00           H
ATOM   1062  CA  ARG    70      51.464  43.644  48.332  1.00  0.00           C
ATOM   1063  HA  ARG    70      51.210  42.856  47.624  1.00  0.00           H
ATOM   1064  CB  ARG    70      51.166  44.847  47.498  1.00  0.00           C
ATOM   1065  HB2 ARG    70      51.510  45.756  47.990  1.00  0.00           H
ATOM   1066  HB3 ARG    70      51.700  44.699  46.559  1.00  0.00           H
ATOM   1067  CG  ARG    70      49.717  44.988  47.113  1.00  0.00           C
ATOM   1068  HG2 ARG    70      49.324  44.022  46.795  1.00  0.00           H
ATOM   1069  HG3 ARG    70      49.151  45.145  48.032  1.00  0.00           H
ATOM   1070  CD  ARG    70      49.262  46.156  46.205  1.00  0.00           C
ATOM   1071  HD2 ARG    70      49.921  46.233  45.340  1.00  0.00           H
ATOM   1072  HD3 ARG    70      48.300  46.037  45.707  1.00  0.00           H
ATOM   1073  NE  ARG    70      49.326  47.430  46.893  1.00  0.00           N
ATOM   1074  HE  ARG    70      50.180  47.948  46.742  1.00  0.00           H
ATOM   1075  CZ  ARG    70      48.336  47.956  47.631  1.00  0.00           C
ATOM   1076  NH1 ARG    70      48.517  49.145  48.044  1.00  0.00           N
ATOM   1077 HH11 ARG    70      49.287  49.726  47.743  1.00  0.00           H
ATOM   1078 HH12 ARG    70      47.713  49.529  48.519  1.00  0.00           H
ATOM   1079  NH2 ARG    70      47.255  47.221  47.945  1.00  0.00           N
ATOM   1080 HH21 ARG    70      47.191  46.241  47.710  1.00  0.00           H
ATOM   1081 HH22 ARG    70      46.636  47.604  48.644  1.00  0.00           H
ATOM   1082  C   ARG    70      52.965  43.340  48.651  1.00  0.00           C
ATOM   1083  O   ARG    70      53.851  44.023  48.131  1.00  0.00           O
ATOM   1084  N   SER    71      53.275  42.451  49.590  1.00  0.00           N
ATOM   1085  H   SER    71      52.509  41.947  50.013  1.00  0.00           H
ATOM   1086  CA  SER    71      54.618  42.192  50.105  1.00  0.00           C
ATOM   1087  HA  SER    71      55.088  43.148  50.334  1.00  0.00           H
ATOM   1088  CB  SER    71      54.514  41.369  51.467  1.00  0.00           C
ATOM   1089  HB2 SER    71      53.749  41.800  52.113  1.00  0.00           H
ATOM   1090  HB3 SER    71      54.099  40.379  51.279  1.00  0.00           H
ATOM   1091  OG  SER    71      55.771  41.209  52.009  1.00  0.00           O
ATOM   1092  HG  SER    71      56.078  42.102  52.179  1.00  0.00           H
ATOM   1093  C   SER    71      55.452  41.357  49.124  1.00  0.00           C
ATOM   1094  O   SER    71      55.006  40.382  48.578  1.00  0.00           O
ATOM   1095  N   PRO    72      56.781  41.590  48.915  1.00  0.00           N
ATOM   1096  CD  PRO    72      57.536  42.641  49.507  1.00  0.00           C
ATOM   1097  HD2 PRO    72      57.877  42.435  50.522  1.00  0.00           H
ATOM   1098  HD3 PRO    72      56.972  43.573  49.472  1.00  0.00           H
ATOM   1099  CG  PRO    72      58.782  42.872  48.661  1.00  0.00           C
ATOM   1100  HG2 PRO    72      59.650  43.190  49.239  1.00  0.00           H
ATOM   1101  HG3 PRO    72      58.535  43.645  47.933  1.00  0.00           H
ATOM   1102  CB  PRO    72      59.058  41.484  48.119  1.00  0.00           C
ATOM   1103  HB2 PRO    72      59.887  40.933  48.564  1.00  0.00           H
ATOM   1104  HB3 PRO    72      59.390  41.578  47.085  1.00  0.00           H
ATOM   1105  CA  PRO    72      57.741  40.763  48.196  1.00  0.00           C
ATOM   1106  HA  PRO    72      57.289  40.679  47.207  1.00  0.00           H
ATOM   1107  C   PRO    72      57.935  39.318  48.685  1.00  0.00           C
ATOM   1108  O   PRO    72      58.425  38.455  48.008  1.00  0.00           O
ATOM   1109  N   HID    73      57.449  39.076  49.925  1.00  0.00           N
ATOM   1110  H   HID    73      57.147  39.889  50.444  1.00  0.00           H
ATOM   1111  CA  HID    73      57.457  37.769  50.603  1.00  0.00           C
ATOM   1112  HA  HID    73      58.379  37.208  50.451  1.00  0.00           H
ATOM   1113  CB  HID    73      57.460  37.997  52.072  1.00  0.00           C
ATOM   1114  HB2 HID    73      56.507  38.087  52.591  1.00  0.00           H
ATOM   1115  HB3 HID    73      57.902  37.090  52.486  1.00  0.00           H
ATOM   1116  CG  HID    73      58.462  39.143  52.479  1.00  0.00           C
ATOM   1117  ND1 HID    73      58.251  40.041  53.456  1.00  0.00           N
ATOM   1118  HD1 HID    73      57.389  40.208  53.954  1.00  0.00           H
ATOM   1119  CE1 HID    73      59.405  40.666  53.687  1.00  0.00           C
ATOM   1120  HE1 HID    73      59.455  41.567  54.282  1.00  0.00           H
ATOM   1121  NE2 HID    73      60.404  40.119  52.867  1.00  0.00           N
ATOM   1122  CD2 HID    73      59.776  39.139  52.112  1.00  0.00           C
ATOM   1123  HD2 HID    73      60.241  38.555  51.331  1.00  0.00           H
ATOM   1124  C   HID    73      56.257  36.881  50.097  1.00  0.00           C
ATOM   1125  O   HID    73      56.105  35.730  50.519  1.00  0.00           O
ATOM   1126  N   ARG    74      55.440  37.430  49.270  1.00  0.00           N
ATOM   1127  H   ARG    74      55.649  38.374  48.980  1.00  0.00           H
ATOM   1128  CA  ARG    74      54.205  36.848  48.739  1.00  0.00           C
ATOM   1129  HA  ARG    74      53.935  36.114  49.497  1.00  0.00           H
ATOM   1130  CB  ARG    74      53.047  37.846  48.698  1.00  0.00           C
ATOM   1131  HB2 ARG    74      53.316  38.667  49.363  1.00  0.00           H
ATOM   1132  HB3 ARG    74      53.146  38.177  47.664  1.00  0.00           H
ATOM   1133  CG  ARG    74      51.671  37.323  49.034  1.00  0.00           C
ATOM   1134  HG2 ARG    74      51.497  36.538  48.297  1.00  0.00           H
ATOM   1135  HG3 ARG    74      51.612  36.880  50.028  1.00  0.00           H
ATOM   1136  CD  ARG    74      50.598  38.405  49.007  1.00  0.00           C
ATOM   1137  HD2 ARG    74      50.953  39.074  49.791  1.00  0.00           H
ATOM   1138  HD3 ARG    74      50.706  38.934  48.059  1.00  0.00           H
ATOM   1139  NE  ARG    74      49.225  37.919  49.363  1.00  0.00           N
ATOM   1140  HE  ARG    74      49.155  36.983  49.735  1.00  0.00           H
ATOM   1141  CZ  ARG    74      48.076  38.534  49.125  1.00  0.00           C
ATOM   1142  NH1 ARG    74      46.999  37.948  49.513  1.00  0.00           N
ATOM   1143 HH11 ARG    74      47.125  37.093  50.036  1.00  0.00           H
ATOM   1144 HH12 ARG    74      46.103  38.355  49.286  1.00  0.00           H
ATOM   1145  NH2 ARG    74      47.980  39.660  48.458  1.00  0.00           N
ATOM   1146 HH21 ARG    74      48.844  40.175  48.368  1.00  0.00           H
ATOM   1147 HH22 ARG    74      47.046  39.954  48.210  1.00  0.00           H
ATOM   1148  C   ARG    74      54.369  36.097  47.423  1.00  0.00           C
ATOM   1149  O   ARG    74      55.322  36.277  46.661  1.00  0.00           O
ATOM   1150  N   THR    75      53.520  35.052  47.252  1.00  0.00           N
ATOM   1151  H   THR    75      52.884  34.915  48.025  1.00  0.00           H
ATOM   1152  CA  THR    75      53.570  34.093  46.189  1.00  0.00           C
ATOM   1153  HA  THR    75      53.726  34.699  45.296  1.00  0.00           H
ATOM   1154  CB  THR    75      54.686  32.998  46.481  1.00  0.00           C
ATOM   1155  HB  THR    75      55.658  33.432  46.246  1.00  0.00           H
ATOM   1156  CG2 THR    75      54.839  32.413  47.816  1.00  0.00           C
ATOM   1157 HG21 THR    75      55.906  32.461  48.033  1.00  0.00           H
ATOM   1158 HG22 THR    75      54.263  32.996  48.535  1.00  0.00           H
ATOM   1159 HG23 THR    75      54.466  31.398  47.950  1.00  0.00           H
ATOM   1160  OG1 THR    75      54.497  31.873  45.574  1.00  0.00           O
ATOM   1161  HG1 THR    75      54.570  32.253  44.696  1.00  0.00           H
ATOM   1162  C   THR    75      52.258  33.473  45.883  1.00  0.00           C
ATOM   1163  O   THR    75      51.401  33.237  46.726  1.00  0.00           O
ATOM   1164  N   LEU    76      52.058  33.191  44.580  1.00  0.00           N
ATOM   1165  H   LEU    76      52.911  33.354  44.065  1.00  0.00           H
ATOM   1166  CA  LEU    76      50.960  32.519  43.988  1.00  0.00           C
ATOM   1167  HA  LEU    76      50.066  32.710  44.583  1.00  0.00           H
ATOM   1168  CB  LEU    76      50.612  33.016  42.642  1.00  0.00           C
ATOM   1169  HB2 LEU    76      50.310  34.058  42.746  1.00  0.00           H
ATOM   1170  HB3 LEU    76      51.420  33.005  41.909  1.00  0.00           H
ATOM   1171  CG  LEU    76      49.441  32.260  42.044  1.00  0.00           C
ATOM   1172  HG  LEU    76      49.645  31.189  42.064  1.00  0.00           H
ATOM   1173  CD1 LEU    76      48.122  32.712  42.608  1.00  0.00           C
ATOM   1174 HD11 LEU    76      48.017  33.793  42.698  1.00  0.00           H
ATOM   1175 HD12 LEU    76      47.216  32.448  42.063  1.00  0.00           H
ATOM   1176 HD13 LEU    76      48.097  32.313  43.622  1.00  0.00           H
ATOM   1177  CD2 LEU    76      49.377  32.551  40.499  1.00  0.00           C
ATOM   1178 HD21 LEU    76      49.199  33.616  40.351  1.00  0.00           H
ATOM   1179 HD22 LEU    76      50.310  32.253  40.022  1.00  0.00           H
ATOM   1180 HD23 LEU    76      48.672  31.932  39.945  1.00  0.00           H
ATOM   1181  C   LEU    76      51.323  31.043  43.994  1.00  0.00           C
ATOM   1182  O   LEU    76      52.372  30.661  43.425  1.00  0.00           O
ATOM   1183  N   MET    77      50.586  30.194  44.656  1.00  0.00           N
ATOM   1184  H   MET    77      49.706  30.457  45.077  1.00  0.00           H
ATOM   1185  CA  MET    77      50.842  28.730  44.741  1.00  0.00           C
ATOM   1186  HA  MET    77      51.630  28.299  44.123  1.00  0.00           H
ATOM   1187  CB  MET    77      51.303  28.334  46.177  1.00  0.00           C
ATOM   1188  HB2 MET    77      50.532  28.760  46.819  1.00  0.00           H
ATOM   1189  HB3 MET    77      51.432  27.254  46.103  1.00  0.00           H
ATOM   1190  CG  MET    77      52.738  28.800  46.550  1.00  0.00           C
ATOM   1191  HG2 MET    77      53.413  28.693  45.701  1.00  0.00           H
ATOM   1192  HG3 MET    77      52.610  29.874  46.689  1.00  0.00           H
ATOM   1193  SD  MET    77      53.781  28.118  47.893  1.00  0.00           S
ATOM   1194  CE  MET    77      53.981  26.352  47.293  1.00  0.00           C
ATOM   1195  HE1 MET    77      54.732  25.821  47.878  1.00  0.00           H
ATOM   1196  HE2 MET    77      53.024  25.842  47.417  1.00  0.00           H
ATOM   1197  HE3 MET    77      54.314  26.377  46.256  1.00  0.00           H
ATOM   1198  C   MET    77      49.632  27.891  44.433  1.00  0.00           C
ATOM   1199  O   MET    77      48.515  28.420  44.201  1.00  0.00           O
ATOM   1200  N   SER    78      49.797  26.574  44.243  1.00  0.00           N
ATOM   1201  H   SER    78      50.746  26.231  44.239  1.00  0.00           H
ATOM   1202  CA  SER    78      48.660  25.679  43.982  1.00  0.00           C
ATOM   1203  HA  SER    78      47.842  26.064  44.589  1.00  0.00           H
ATOM   1204  CB  SER    78      48.294  25.727  42.478  1.00  0.00           C
ATOM   1205  HB2 SER    78      47.233  25.564  42.293  1.00  0.00           H
ATOM   1206  HB3 SER    78      48.462  26.793  42.326  1.00  0.00           H
ATOM   1207  OG  SER    78      49.185  24.904  41.812  1.00  0.00           O
ATOM   1208  HG  SER    78      49.867  25.458  41.425  1.00  0.00           H
ATOM   1209  C   SER    78      48.813  24.231  44.500  1.00  0.00           C
ATOM   1210  O   SER    78      49.925  23.811  44.691  1.00  0.00           O
ATOM   1211  N   CYS    79      47.667  23.583  44.761  1.00  0.00           N
ATOM   1212  H   CYS    79      46.794  24.084  44.839  1.00  0.00           H
ATOM   1213  CA  CYS    79      47.582  22.243  45.167  1.00  0.00           C
ATOM   1214  HA  CYS    79      48.529  21.811  44.841  1.00  0.00           H
ATOM   1215  CB  CYS    79      47.484  22.134  46.700  1.00  0.00           C
ATOM   1216  HB2 CYS    79      47.484  21.089  47.010  1.00  0.00           H
ATOM   1217  HB3 CYS    79      48.365  22.601  47.139  1.00  0.00           H
ATOM   1218  SG  CYS    79      46.126  23.109  47.329  1.00  0.00           S
ATOM   1219  HG  CYS    79      45.287  22.245  46.752  1.00  0.00           H
ATOM   1220  C   CYS    79      46.368  21.621  44.521  1.00  0.00           C
ATOM   1221  O   CYS    79      45.371  22.323  44.188  1.00  0.00           O
ATOM   1222  N   PRO    80      46.309  20.291  44.489  1.00  0.00           N
ATOM   1223  CD  PRO    80      47.295  19.322  44.880  1.00  0.00           C
ATOM   1224  HD2 PRO    80      47.674  19.469  45.892  1.00  0.00           H
ATOM   1225  HD3 PRO    80      48.066  19.392  44.114  1.00  0.00           H
ATOM   1226  CG  PRO    80      46.644  17.940  44.972  1.00  0.00           C
ATOM   1227  HG2 PRO    80      46.134  17.874  45.932  1.00  0.00           H
ATOM   1228  HG3 PRO    80      47.380  17.137  44.936  1.00  0.00           H
ATOM   1229  CB  PRO    80      45.615  18.128  43.848  1.00  0.00           C
ATOM   1230  HB2 PRO    80      44.804  17.413  43.989  1.00  0.00           H
ATOM   1231  HB3 PRO    80      46.032  17.908  42.866  1.00  0.00           H
ATOM   1232  CA  PRO    80      45.174  19.547  43.933  1.00  0.00           C
ATOM   1233  HA  PRO    80      44.980  19.863  42.908  1.00  0.00           H
ATOM   1234  C   PRO    80      43.833  19.741  44.670  1.00  0.00           C
ATOM   1235  O   PRO    80      43.821  19.811  45.873  1.00  0.00           O
ATOM   1236  N   VAL    81      42.740  19.748  43.922  1.00  0.00           N
ATOM   1237  H   VAL    81      42.961  19.632  42.944  1.00  0.00           H
ATOM   1238  CA  VAL    81      41.409  19.983  44.463  1.00  0.00           C
ATOM   1239  HA  VAL    81      41.394  21.006  44.841  1.00  0.00           H
ATOM   1240  CB  VAL    81      40.331  20.049  43.367  1.00  0.00           C
ATOM   1241  HB  VAL    81      40.817  20.535  42.522  1.00  0.00           H
ATOM   1242  CG1 VAL    81      39.901  18.671  42.918  1.00  0.00           C
ATOM   1243 HG11 VAL    81      39.280  18.731  42.025  1.00  0.00           H
ATOM   1244 HG12 VAL    81      40.724  18.051  42.562  1.00  0.00           H
ATOM   1245 HG13 VAL    81      39.309  18.127  43.654  1.00  0.00           H
ATOM   1246  CG2 VAL    81      39.047  20.804  43.827  1.00  0.00           C
ATOM   1247 HG21 VAL    81      38.378  21.087  43.016  1.00  0.00           H
ATOM   1248 HG22 VAL    81      38.516  20.187  44.552  1.00  0.00           H
ATOM   1249 HG23 VAL    81      39.397  21.747  44.246  1.00  0.00           H
ATOM   1250  C   VAL    81      40.962  19.067  45.593  1.00  0.00           C
ATOM   1251  O   VAL    81      41.021  17.815  45.447  1.00  0.00           O
ATOM   1252  N   GLY    82      40.549  19.640  46.768  1.00  0.00           N
ATOM   1253  H   GLY    82      40.477  20.642  46.864  1.00  0.00           H
ATOM   1254  CA  GLY    82      40.156  18.961  47.988  1.00  0.00           C
ATOM   1255  HA2 GLY    82      39.705  19.706  48.645  1.00  0.00           H
ATOM   1256  HA3 GLY    82      39.320  18.277  47.842  1.00  0.00           H
ATOM   1257  C   GLY    82      41.264  18.348  48.801  1.00  0.00           C
ATOM   1258  O   GLY    82      40.931  17.854  49.837  1.00  0.00           O
ATOM   1259  N   GLU    83      42.571  18.650  48.517  1.00  0.00           N
ATOM   1260  H   GLU    83      42.854  19.093  47.655  1.00  0.00           H
ATOM   1261  CA  GLU    83      43.635  18.477  49.532  1.00  0.00           C
ATOM   1262  HA  GLU    83      43.329  17.886  50.395  1.00  0.00           H
ATOM   1263  CB  GLU    83      44.846  17.744  48.919  1.00  0.00           C
ATOM   1264  HB2 GLU    83      44.979  18.209  47.943  1.00  0.00           H
ATOM   1265  HB3 GLU    83      45.707  17.866  49.577  1.00  0.00           H
ATOM   1266  CG  GLU    83      44.635  16.183  48.652  1.00  0.00           C
ATOM   1267  HG2 GLU    83      45.569  15.692  48.380  1.00  0.00           H
ATOM   1268  HG3 GLU    83      44.307  15.576  49.495  1.00  0.00           H
ATOM   1269  CD  GLU    83      43.795  15.961  47.430  1.00  0.00           C
ATOM   1270  OE1 GLU    83      42.576  15.627  47.583  1.00  0.00           O
ATOM   1271  OE2 GLU    83      44.342  16.051  46.300  1.00  0.00           O
ATOM   1272  C   GLU    83      44.188  19.823  50.103  1.00  0.00           C
ATOM   1273  O   GLU    83      44.061  20.807  49.434  1.00  0.00           O
ATOM   1274  N   ALA    84      44.749  19.848  51.268  1.00  0.00           N
ATOM   1275  H   ALA    84      44.793  19.009  51.830  1.00  0.00           H
ATOM   1276  CA  ALA    84      45.070  21.142  51.986  1.00  0.00           C
ATOM   1277  HA  ALA    84      44.282  21.844  51.714  1.00  0.00           H
ATOM   1278  CB  ALA    84      45.175  20.890  53.550  1.00  0.00           C
ATOM   1279  HB1 ALA    84      44.227  20.823  54.085  1.00  0.00           H
ATOM   1280  HB2 ALA    84      45.785  20.034  53.839  1.00  0.00           H
ATOM   1281  HB3 ALA    84      45.625  21.731  54.079  1.00  0.00           H
ATOM   1282  C   ALA    84      46.409  21.604  51.359  1.00  0.00           C
ATOM   1283  O   ALA    84      47.356  20.850  51.228  1.00  0.00           O
ATOM   1284  N   PRO    85      46.572  22.951  51.064  1.00  0.00           N
ATOM   1285  CD  PRO    85      45.638  24.092  51.257  1.00  0.00           C
ATOM   1286  HD2 PRO    85      45.103  24.044  52.206  1.00  0.00           H
ATOM   1287  HD3 PRO    85      44.880  24.077  50.475  1.00  0.00           H
ATOM   1288  CG  PRO    85      46.447  25.438  51.094  1.00  0.00           C
ATOM   1289  HG2 PRO    85      46.875  25.779  52.037  1.00  0.00           H
ATOM   1290  HG3 PRO    85      45.957  26.232  50.530  1.00  0.00           H
ATOM   1291  CB  PRO    85      47.571  24.905  50.207  1.00  0.00           C
ATOM   1292  HB2 PRO    85      48.412  25.573  50.392  1.00  0.00           H
ATOM   1293  HB3 PRO    85      47.243  24.980  49.170  1.00  0.00           H
ATOM   1294  CA  PRO    85      47.845  23.445  50.604  1.00  0.00           C
ATOM   1295  HA  PRO    85      48.245  22.878  49.764  1.00  0.00           H
ATOM   1296  C   PRO    85      49.011  23.351  51.680  1.00  0.00           C
ATOM   1297  O   PRO    85      48.896  23.896  52.783  1.00  0.00           O
ATOM   1298  N   SER    86      50.040  22.591  51.416  1.00  0.00           N
ATOM   1299  H   SER    86      50.115  22.283  50.457  1.00  0.00           H
ATOM   1300  CA  SER    86      51.109  22.428  52.426  1.00  0.00           C
ATOM   1301  HA  SER    86      51.126  23.295  53.086  1.00  0.00           H
ATOM   1302  CB  SER    86      50.835  21.220  53.284  1.00  0.00           C
ATOM   1303  HB2 SER    86      51.342  21.354  54.239  1.00  0.00           H
ATOM   1304  HB3 SER    86      49.762  21.152  53.459  1.00  0.00           H
ATOM   1305  OG  SER    86      51.301  20.018  52.825  1.00  0.00           O
ATOM   1306  HG  SER    86      50.510  19.477  52.772  1.00  0.00           H
ATOM   1307  C   SER    86      52.482  22.367  51.870  1.00  0.00           C
ATOM   1308  O   SER    86      52.590  22.168  50.596  1.00  0.00           O
ATOM   1309  N   PRO    87      53.555  22.352  52.693  1.00  0.00           N
ATOM   1310  CD  PRO    87      53.616  22.832  54.029  1.00  0.00           C
ATOM   1311  HD2 PRO    87      53.435  21.946  54.636  1.00  0.00           H
ATOM   1312  HD3 PRO    87      52.814  23.527  54.277  1.00  0.00           H
ATOM   1313  CG  PRO    87      55.035  23.371  54.254  1.00  0.00           C
ATOM   1314  HG2 PRO    87      55.488  23.138  55.218  1.00  0.00           H
ATOM   1315  HG3 PRO    87      55.117  24.377  53.842  1.00  0.00           H
ATOM   1316  CB  PRO    87      55.799  22.461  53.310  1.00  0.00           C
ATOM   1317  HB2 PRO    87      56.120  21.587  53.876  1.00  0.00           H
ATOM   1318  HB3 PRO    87      56.673  22.984  52.922  1.00  0.00           H
ATOM   1319  CA  PRO    87      54.849  22.109  52.144  1.00  0.00           C
ATOM   1320  HA  PRO    87      54.766  22.928  51.429  1.00  0.00           H
ATOM   1321  C   PRO    87      55.080  20.735  51.482  1.00  0.00           C
ATOM   1322  O   PRO    87      56.006  20.569  50.697  1.00  0.00           O
ATOM   1323  N   TYR    88      54.118  19.823  51.563  1.00  0.00           N
ATOM   1324  H   TYR    88      53.329  20.085  52.135  1.00  0.00           H
ATOM   1325  CA  TYR    88      54.284  18.445  51.076  1.00  0.00           C
ATOM   1326  HA  TYR    88      55.274  18.386  50.625  1.00  0.00           H
ATOM   1327  CB  TYR    88      54.182  17.619  52.408  1.00  0.00           C
ATOM   1328  HB2 TYR    88      53.216  17.864  52.850  1.00  0.00           H
ATOM   1329  HB3 TYR    88      54.154  16.557  52.162  1.00  0.00           H
ATOM   1330  CG  TYR    88      55.216  18.032  53.432  1.00  0.00           C
ATOM   1331  CD1 TYR    88      54.704  18.936  54.406  1.00  0.00           C
ATOM   1332  HD1 TYR    88      53.666  19.233  54.371  1.00  0.00           H
ATOM   1333  CE1 TYR    88      55.542  19.461  55.381  1.00  0.00           C
ATOM   1334  HE1 TYR    88      55.185  20.115  56.162  1.00  0.00           H
ATOM   1335  CZ  TYR    88      56.948  19.116  55.363  1.00  0.00           C
ATOM   1336  OH  TYR    88      57.758  19.482  56.406  1.00  0.00           O
ATOM   1337  HH  TYR    88      57.256  19.967  57.064  1.00  0.00           H
ATOM   1338  CE2 TYR    88      57.446  18.158  54.475  1.00  0.00           C
ATOM   1339  HE2 TYR    88      58.449  17.804  54.662  1.00  0.00           H
ATOM   1340  CD2 TYR    88      56.586  17.692  53.455  1.00  0.00           C
ATOM   1341  HD2 TYR    88      56.953  16.918  52.796  1.00  0.00           H
ATOM   1342  C   TYR    88      53.310  18.017  49.977  1.00  0.00           C
ATOM   1343  O   TYR    88      53.181  16.869  49.592  1.00  0.00           O
ATOM   1344  N   ASN    89      52.503  18.969  49.440  1.00  0.00           N
ATOM   1345  H   ASN    89      52.353  19.847  49.916  1.00  0.00           H
ATOM   1346  CA  ASN    89      51.920  18.817  48.082  1.00  0.00           C
ATOM   1347  HA  ASN    89      52.366  17.976  47.551  1.00  0.00           H
ATOM   1348  CB  ASN    89      50.442  18.390  48.251  1.00  0.00           C
ATOM   1349  HB2 ASN    89      49.977  18.438  47.267  1.00  0.00           H
ATOM   1350  HB3 ASN    89      50.331  17.409  48.713  1.00  0.00           H
ATOM   1351  CG  ASN    89      49.573  19.412  49.035  1.00  0.00           C
ATOM   1352  OD1 ASN    89      49.826  20.618  49.177  1.00  0.00           O
ATOM   1353  ND2 ASN    89      48.460  19.001  49.563  1.00  0.00           N
ATOM   1354 HD21 ASN    89      48.004  19.669  50.168  1.00  0.00           H
ATOM   1355 HD22 ASN    89      48.375  17.996  49.582  1.00  0.00           H
ATOM   1356  C   ASN    89      52.095  20.050  47.139  1.00  0.00           C
ATOM   1357  O   ASN    89      51.867  19.853  45.952  1.00  0.00           O
ATOM   1358  N   SER    90      52.325  21.254  47.691  1.00  0.00           N
ATOM   1359  H   SER    90      52.372  21.387  48.692  1.00  0.00           H
ATOM   1360  CA  SER    90      52.079  22.462  46.881  1.00  0.00           C
ATOM   1361  HA  SER    90      51.341  22.080  46.174  1.00  0.00           H
ATOM   1362  CB  SER    90      51.594  23.619  47.731  1.00  0.00           C
ATOM   1363  HB2 SER    90      52.388  23.826  48.450  1.00  0.00           H
ATOM   1364  HB3 SER    90      51.465  24.492  47.091  1.00  0.00           H
ATOM   1365  OG  SER    90      50.398  23.296  48.334  1.00  0.00           O
ATOM   1366  HG  SER    90      50.465  22.471  48.820  1.00  0.00           H
ATOM   1367  C   SER    90      53.193  22.910  46.012  1.00  0.00           C
ATOM   1368  O   SER    90      54.361  22.977  46.397  1.00  0.00           O
ATOM   1369  N   ARG    91      52.834  23.363  44.741  1.00  0.00           N
ATOM   1370  H   ARG    91      51.840  23.357  44.567  1.00  0.00           H
ATOM   1371  CA  ARG    91      53.780  23.876  43.747  1.00  0.00           C
ATOM   1372  HA  ARG    91      54.798  23.549  43.958  1.00  0.00           H
ATOM   1373  CB  ARG    91      53.372  23.307  42.342  1.00  0.00           C
ATOM   1374  HB2 ARG    91      53.354  22.234  42.532  1.00  0.00           H
ATOM   1375  HB3 ARG    91      52.378  23.657  42.062  1.00  0.00           H
ATOM   1376  CG  ARG    91      54.460  23.580  41.260  1.00  0.00           C
ATOM   1377  HG2 ARG    91      54.904  24.572  41.343  1.00  0.00           H
ATOM   1378  HG3 ARG    91      55.294  22.945  41.561  1.00  0.00           H
ATOM   1379  CD  ARG    91      54.134  23.373  39.816  1.00  0.00           C
ATOM   1380  HD2 ARG    91      54.925  23.719  39.151  1.00  0.00           H
ATOM   1381  HD3 ARG    91      54.107  22.283  39.797  1.00  0.00           H
ATOM   1382  NE  ARG    91      52.830  23.924  39.472  1.00  0.00           N
ATOM   1383  HE  ARG    91      52.465  24.810  39.788  1.00  0.00           H
ATOM   1384  CZ  ARG    91      51.963  23.279  38.789  1.00  0.00           C
ATOM   1385  NH1 ARG    91      50.699  23.562  38.781  1.00  0.00           N
ATOM   1386 HH11 ARG    91      50.436  24.494  39.068  1.00  0.00           H
ATOM   1387 HH12 ARG    91      50.049  22.912  38.362  1.00  0.00           H
ATOM   1388  NH2 ARG    91      52.219  22.150  38.175  1.00  0.00           N
ATOM   1389 HH21 ARG    91      53.166  21.831  38.031  1.00  0.00           H
ATOM   1390 HH22 ARG    91      51.451  21.612  37.799  1.00  0.00           H
ATOM   1391  C   ARG    91      53.827  25.382  43.686  1.00  0.00           C
ATOM   1392  O   ARG    91      52.735  25.978  43.598  1.00  0.00           O
ATOM   1393  N   PHE    92      55.042  25.948  43.733  1.00  0.00           N
ATOM   1394  H   PHE    92      55.840  25.342  43.606  1.00  0.00           H
ATOM   1395  CA  PHE    92      55.196  27.348  43.511  1.00  0.00           C
ATOM   1396  HA  PHE    92      54.699  28.006  44.225  1.00  0.00           H
ATOM   1397  CB  PHE    92      56.739  27.570  43.560  1.00  0.00           C
ATOM   1398  HB2 PHE    92      57.120  27.268  44.535  1.00  0.00           H
ATOM   1399  HB3 PHE    92      57.181  26.847  42.874  1.00  0.00           H
ATOM   1400  CG  PHE    92      57.273  28.972  43.207  1.00  0.00           C
ATOM   1401  CD1 PHE    92      57.198  30.030  44.117  1.00  0.00           C
ATOM   1402  HD1 PHE    92      56.689  29.864  45.054  1.00  0.00           H
ATOM   1403  CE1 PHE    92      57.661  31.322  43.709  1.00  0.00           C
ATOM   1404  HE1 PHE    92      57.677  32.104  44.453  1.00  0.00           H
ATOM   1405  CZ  PHE    92      58.219  31.481  42.463  1.00  0.00           C
ATOM   1406  HZ  PHE    92      58.718  32.409  42.228  1.00  0.00           H
ATOM   1407  CE2 PHE    92      58.144  30.436  41.555  1.00  0.00           C
ATOM   1408  HE2 PHE    92      58.503  30.601  40.550  1.00  0.00           H
ATOM   1409  CD2 PHE    92      57.738  29.189  41.902  1.00  0.00           C
ATOM   1410  HD2 PHE    92      57.932  28.305  41.313  1.00  0.00           H
ATOM   1411  C   PHE    92      54.738  27.713  42.084  1.00  0.00           C
ATOM   1412  O   PHE    92      55.095  26.994  41.135  1.00  0.00           O
ATOM   1413  N   GLU    93      54.123  28.886  41.899  1.00  0.00           N
ATOM   1414  H   GLU    93      53.771  29.354  42.721  1.00  0.00           H
ATOM   1415  CA  GLU    93      53.882  29.392  40.558  1.00  0.00           C
ATOM   1416  HA  GLU    93      54.266  28.679  39.828  1.00  0.00           H
ATOM   1417  CB  GLU    93      52.301  29.541  40.184  1.00  0.00           C
ATOM   1418  HB2 GLU    93      51.837  30.329  40.777  1.00  0.00           H
ATOM   1419  HB3 GLU    93      52.325  29.816  39.130  1.00  0.00           H
ATOM   1420  CG  GLU    93      51.269  28.339  40.448  1.00  0.00           C
ATOM   1421  HG2 GLU    93      51.342  28.156  41.520  1.00  0.00           H
ATOM   1422  HG3 GLU    93      50.259  28.675  40.213  1.00  0.00           H
ATOM   1423  CD  GLU    93      51.534  27.070  39.600  1.00  0.00           C
ATOM   1424  OE1 GLU    93      50.859  26.068  39.896  1.00  0.00           O
ATOM   1425  OE2 GLU    93      52.405  27.039  38.687  1.00  0.00           O
ATOM   1426  C   GLU    93      54.673  30.703  40.326  1.00  0.00           C
ATOM   1427  O   GLU    93      55.053  30.891  39.194  1.00  0.00           O
ATOM   1428  N   SER    94      54.697  31.688  41.236  1.00  0.00           N
ATOM   1429  H   SER    94      54.287  31.576  42.153  1.00  0.00           H
ATOM   1430  CA  SER    94      55.296  33.010  40.954  1.00  0.00           C
ATOM   1431  HA  SER    94      56.211  32.916  40.369  1.00  0.00           H
ATOM   1432  CB  SER    94      54.361  33.970  40.090  1.00  0.00           C
ATOM   1433  HB2 SER    94      53.337  34.017  40.459  1.00  0.00           H
ATOM   1434  HB3 SER    94      54.657  35.016  40.181  1.00  0.00           H
ATOM   1435  OG  SER    94      54.464  33.676  38.779  1.00  0.00           O
ATOM   1436  HG  SER    94      54.685  32.752  38.638  1.00  0.00           H
ATOM   1437  C   SER    94      55.409  33.655  42.349  1.00  0.00           C
ATOM   1438  O   SER    94      54.545  33.569  43.202  1.00  0.00           O
ATOM   1439  N   VAL    95      56.462  34.447  42.548  1.00  0.00           N
ATOM   1440  H   VAL    95      57.188  34.341  41.853  1.00  0.00           H
ATOM   1441  CA  VAL    95      56.318  35.710  43.392  1.00  0.00           C
ATOM   1442  HA  VAL    95      55.887  35.469  44.364  1.00  0.00           H
ATOM   1443  CB  VAL    95      57.757  36.299  43.530  1.00  0.00           C
ATOM   1444  HB  VAL    95      58.054  36.510  42.503  1.00  0.00           H
ATOM   1445  CG1 VAL    95      57.757  37.586  44.368  1.00  0.00           C
ATOM   1446 HG11 VAL    95      57.395  37.306  45.357  1.00  0.00           H
ATOM   1447 HG12 VAL    95      58.822  37.823  44.352  1.00  0.00           H
ATOM   1448 HG13 VAL    95      57.184  38.365  43.865  1.00  0.00           H
ATOM   1449  CG2 VAL    95      58.725  35.183  43.982  1.00  0.00           C
ATOM   1450 HG21 VAL    95      59.662  35.716  44.149  1.00  0.00           H
ATOM   1451 HG22 VAL    95      58.389  34.765  44.930  1.00  0.00           H
ATOM   1452 HG23 VAL    95      59.046  34.468  43.225  1.00  0.00           H
ATOM   1453  C   VAL    95      55.326  36.748  42.797  1.00  0.00           C
ATOM   1454  O   VAL    95      55.406  37.262  41.689  1.00  0.00           O
ATOM   1455  N   ALA    96      54.215  36.805  43.571  1.00  0.00           N
ATOM   1456  H   ALA    96      54.265  36.565  44.551  1.00  0.00           H
ATOM   1457  CA  ALA    96      52.995  37.539  43.106  1.00  0.00           C
ATOM   1458  HA  ALA    96      53.217  38.518  42.682  1.00  0.00           H
ATOM   1459  CB  ALA    96      52.179  36.484  42.168  1.00  0.00           C
ATOM   1460  HB1 ALA    96      52.089  35.657  42.874  1.00  0.00           H
ATOM   1461  HB2 ALA    96      51.197  36.897  41.936  1.00  0.00           H
ATOM   1462  HB3 ALA    96      52.819  36.183  41.339  1.00  0.00           H
ATOM   1463  C   ALA    96      52.054  37.982  44.234  1.00  0.00           C
ATOM   1464  O   ALA    96      52.043  37.314  45.257  1.00  0.00           O
ATOM   1465  N   TRP    97      51.240  39.033  43.961  1.00  0.00           N
ATOM   1466  H   TRP    97      51.348  39.592  43.127  1.00  0.00           H
ATOM   1467  CA  TRP    97      50.312  39.553  44.960  1.00  0.00           C
ATOM   1468  HA  TRP    97      50.125  38.705  45.619  1.00  0.00           H
ATOM   1469  CB  TRP    97      51.049  40.620  45.776  1.00  0.00           C
ATOM   1470  HB2 TRP    97      50.350  41.110  46.454  1.00  0.00           H
ATOM   1471  HB3 TRP    97      51.864  40.203  46.368  1.00  0.00           H
ATOM   1472  CG  TRP    97      51.627  41.743  44.935  1.00  0.00           C
ATOM   1473  CD1 TRP    97      52.910  42.034  44.943  1.00  0.00           C
ATOM   1474  HD1 TRP    97      53.635  41.587  45.607  1.00  0.00           H
ATOM   1475  NE1 TRP    97      53.086  43.210  44.291  1.00  0.00           N
ATOM   1476  HE1 TRP    97      53.940  43.748  44.285  1.00  0.00           H
ATOM   1477  CE2 TRP    97      51.929  43.664  43.769  1.00  0.00           C
ATOM   1478  CZ2 TRP    97      51.569  44.770  42.993  1.00  0.00           C
ATOM   1479  HZ2 TRP    97      52.331  45.448  42.636  1.00  0.00           H
ATOM   1480  CH2 TRP    97      50.228  44.996  42.588  1.00  0.00           C
ATOM   1481  HH2 TRP    97      49.998  45.889  42.026  1.00  0.00           H
ATOM   1482  CZ3 TRP    97      49.235  44.081  42.961  1.00  0.00           C
ATOM   1483  HZ3 TRP    97      48.215  44.314  42.694  1.00  0.00           H
ATOM   1484  CE3 TRP    97      49.581  42.939  43.727  1.00  0.00           C
ATOM   1485  HE3 TRP    97      48.852  42.245  44.118  1.00  0.00           H
ATOM   1486  CD2 TRP    97      50.941  42.726  44.083  1.00  0.00           C
ATOM   1487  C   TRP    97      48.852  39.854  44.400  1.00  0.00           C
ATOM   1488  O   TRP    97      47.952  40.061  45.185  1.00  0.00           O
ATOM   1489  N   SER    98      48.621  39.857  43.095  1.00  0.00           N
ATOM   1490  H   SER    98      49.417  39.712  42.490  1.00  0.00           H
ATOM   1491  CA  SER    98      47.333  39.632  42.386  1.00  0.00           C
ATOM   1492  HA  SER    98      46.675  39.173  43.125  1.00  0.00           H
ATOM   1493  CB  SER    98      46.847  41.045  41.886  1.00  0.00           C
ATOM   1494  HB2 SER    98      46.506  41.610  42.752  1.00  0.00           H
ATOM   1495  HB3 SER    98      47.706  41.511  41.404  1.00  0.00           H
ATOM   1496  OG  SER    98      45.759  41.110  40.988  1.00  0.00           O
ATOM   1497  HG  SER    98      45.006  40.570  41.239  1.00  0.00           H
ATOM   1498  C   SER    98      47.485  38.589  41.247  1.00  0.00           C
ATOM   1499  O   SER    98      48.604  38.416  40.691  1.00  0.00           O
ATOM   1500  N   ALA    99      46.453  37.838  40.915  1.00  0.00           N
ATOM   1501  H   ALA    99      45.622  37.990  41.469  1.00  0.00           H
ATOM   1502  CA  ALA    99      46.507  36.604  40.125  1.00  0.00           C
ATOM   1503  HA  ALA    99      47.310  36.815  39.420  1.00  0.00           H
ATOM   1504  CB  ALA    99      47.070  35.502  41.032  1.00  0.00           C
ATOM   1505  HB1 ALA    99      46.987  34.472  40.685  1.00  0.00           H
ATOM   1506  HB2 ALA    99      48.111  35.721  41.266  1.00  0.00           H
ATOM   1507  HB3 ALA    99      46.528  35.477  41.978  1.00  0.00           H
ATOM   1508  C   ALA    99      45.358  36.154  39.305  1.00  0.00           C
ATOM   1509  O   ALA    99      44.175  36.493  39.553  1.00  0.00           O
ATOM   1510  N   SER   100      45.645  35.338  38.283  1.00  0.00           N
ATOM   1511  H   SER   100      46.595  35.015  38.175  1.00  0.00           H
ATOM   1512  CA  SER   100      44.667  34.555  37.493  1.00  0.00           C
ATOM   1513  HA  SER   100      43.874  34.234  38.169  1.00  0.00           H
ATOM   1514  CB  SER   100      44.074  35.390  36.392  1.00  0.00           C
ATOM   1515  HB2 SER   100      43.561  36.291  36.725  1.00  0.00           H
ATOM   1516  HB3 SER   100      44.834  35.834  35.750  1.00  0.00           H
ATOM   1517  OG  SER   100      43.161  34.618  35.592  1.00  0.00           O
ATOM   1518  HG  SER   100      42.497  35.194  35.206  1.00  0.00           H
ATOM   1519  C   SER   100      45.290  33.278  36.920  1.00  0.00           C
ATOM   1520  O   SER   100      46.417  33.214  36.548  1.00  0.00           O
ATOM   1521  N   ALA   101      44.544  32.218  36.917  1.00  0.00           N
ATOM   1522  H   ALA   101      43.581  32.453  37.108  1.00  0.00           H
ATOM   1523  CA  ALA   101      44.992  30.841  36.509  1.00  0.00           C
ATOM   1524  HA  ALA   101      45.878  30.958  35.884  1.00  0.00           H
ATOM   1525  CB  ALA   101      45.464  29.888  37.678  1.00  0.00           C
ATOM   1526  HB1 ALA   101      46.351  30.256  38.194  1.00  0.00           H
ATOM   1527  HB2 ALA   101      44.720  29.596  38.418  1.00  0.00           H
ATOM   1528  HB3 ALA   101      45.796  28.941  37.252  1.00  0.00           H
ATOM   1529  C   ALA   101      44.045  30.025  35.637  1.00  0.00           C
ATOM   1530  O   ALA   101      42.861  29.933  35.832  1.00  0.00           O
ATOM   1531  N   CYX   102      44.557  29.453  34.567  1.00  0.00           N
ATOM   1532  H   CYX   102      45.549  29.513  34.389  1.00  0.00           H
ATOM   1533  CA  CYX   102      43.700  28.675  33.626  1.00  0.00           C
ATOM   1534  HA  CYX   102      43.024  28.023  34.181  1.00  0.00           H
ATOM   1535  CB  CYX   102      42.905  29.654  32.815  1.00  0.00           C
ATOM   1536  HB2 CYX   102      42.313  29.240  31.996  1.00  0.00           H
ATOM   1537  HB3 CYX   102      42.244  30.165  33.514  1.00  0.00           H
ATOM   1538  SG  CYX   102      43.877  31.002  32.075  1.00  0.00           S
ATOM   1539  C   CYX   102      44.567  27.769  32.737  1.00  0.00           C
ATOM   1540  O   CYX   102      45.704  27.363  33.075  1.00  0.00           O
ATOM   1541  N   HIE   103      44.011  27.298  31.615  1.00  0.00           N
ATOM   1542  H   HIE   103      43.061  27.577  31.413  1.00  0.00           H
ATOM   1543  CA  HIE   103      44.561  26.204  30.860  1.00  0.00           C
ATOM   1544  HA  HIE   103      45.648  26.162  30.915  1.00  0.00           H
ATOM   1545  CB  HIE   103      44.021  24.868  31.368  1.00  0.00           C
ATOM   1546  HB2 HIE   103      44.000  24.819  32.456  1.00  0.00           H
ATOM   1547  HB3 HIE   103      42.983  24.715  31.073  1.00  0.00           H
ATOM   1548  CG  HIE   103      44.809  23.616  30.898  1.00  0.00           C
ATOM   1549  ND1 HIE   103      44.450  22.807  29.868  1.00  0.00           N
ATOM   1550  CE1 HIE   103      45.410  21.873  29.751  1.00  0.00           C
ATOM   1551  HE1 HIE   103      45.397  21.082  29.016  1.00  0.00           H
ATOM   1552  NE2 HIE   103      46.266  21.978  30.793  1.00  0.00           N
ATOM   1553  HE2 HIE   103      46.944  21.259  31.004  1.00  0.00           H
ATOM   1554  CD2 HIE   103      45.962  23.100  31.501  1.00  0.00           C
ATOM   1555  HD2 HIE   103      46.409  23.411  32.433  1.00  0.00           H
ATOM   1556  C   HIE   103      44.130  26.342  29.398  1.00  0.00           C
ATOM   1557  O   HIE   103      42.920  26.570  29.133  1.00  0.00           O
ATOM   1558  N   ASP   104      44.987  26.148  28.434  1.00  0.00           N
ATOM   1559  H   ASP   104      45.927  25.889  28.697  1.00  0.00           H
ATOM   1560  CA  ASP   104      44.705  26.302  26.968  1.00  0.00           C
ATOM   1561  HA  ASP   104      43.744  26.814  26.922  1.00  0.00           H
ATOM   1562  CB  ASP   104      45.748  27.162  26.325  1.00  0.00           C
ATOM   1563  HB2 ASP   104      45.254  27.720  25.529  1.00  0.00           H
ATOM   1564  HB3 ASP   104      46.142  27.951  26.965  1.00  0.00           H
ATOM   1565  CG  ASP   104      46.857  26.306  25.639  1.00  0.00           C
ATOM   1566  OD1 ASP   104      47.598  26.831  24.795  1.00  0.00           O
ATOM   1567  OD2 ASP   104      47.086  25.175  26.102  1.00  0.00           O
ATOM   1568  C   ASP   104      44.320  24.992  26.212  1.00  0.00           C
ATOM   1569  O   ASP   104      44.169  25.152  24.978  1.00  0.00           O
ATOM   1570  N   GLY   105      44.330  23.848  26.844  1.00  0.00           N
ATOM   1571  H   GLY   105      44.446  23.924  27.845  1.00  0.00           H
ATOM   1572  CA  GLY   105      44.265  22.544  26.225  1.00  0.00           C
ATOM   1573  HA2 GLY   105      43.641  21.957  26.899  1.00  0.00           H
ATOM   1574  HA3 GLY   105      43.788  22.628  25.249  1.00  0.00           H
ATOM   1575  C   GLY   105      45.579  21.804  26.133  1.00  0.00           C
ATOM   1576  O   GLY   105      45.610  20.596  26.312  1.00  0.00           O
ATOM   1577  N   THR   106      46.626  22.522  25.757  1.00  0.00           N
ATOM   1578  H   THR   106      46.583  23.521  25.619  1.00  0.00           H
ATOM   1579  CA  THR   106      47.980  22.010  25.622  1.00  0.00           C
ATOM   1580  HA  THR   106      48.024  20.937  25.433  1.00  0.00           H
ATOM   1581  CB  THR   106      48.826  22.604  24.464  1.00  0.00           C
ATOM   1582  HB  THR   106      48.613  23.658  24.278  1.00  0.00           H
ATOM   1583  CG2 THR   106      50.344  22.428  24.697  1.00  0.00           C
ATOM   1584 HG21 THR   106      50.710  22.943  25.586  1.00  0.00           H
ATOM   1585 HG22 THR   106      50.398  21.351  24.853  1.00  0.00           H
ATOM   1586 HG23 THR   106      50.851  22.823  23.816  1.00  0.00           H
ATOM   1587  OG1 THR   106      48.508  21.891  23.291  1.00  0.00           O
ATOM   1588  HG1 THR   106      47.573  22.069  23.167  1.00  0.00           H
ATOM   1589  C   THR   106      48.678  22.146  27.033  1.00  0.00           C
ATOM   1590  O   THR   106      49.436  21.224  27.371  1.00  0.00           O
ATOM   1591  N   SER   107      48.501  23.219  27.789  1.00  0.00           N
ATOM   1592  H   SER   107      47.816  23.908  27.515  1.00  0.00           H
ATOM   1593  CA  SER   107      49.231  23.528  29.035  1.00  0.00           C
ATOM   1594  HA  SER   107      49.484  22.737  29.741  1.00  0.00           H
ATOM   1595  CB  SER   107      50.589  24.110  28.688  1.00  0.00           C
ATOM   1596  HB2 SER   107      50.437  25.125  28.321  1.00  0.00           H
ATOM   1597  HB3 SER   107      51.169  24.316  29.588  1.00  0.00           H
ATOM   1598  OG  SER   107      51.375  23.348  27.792  1.00  0.00           O
ATOM   1599  HG  SER   107      51.494  22.414  27.981  1.00  0.00           H
ATOM   1600  C   SER   107      48.514  24.637  29.960  1.00  0.00           C
ATOM   1601  O   SER   107      47.881  25.513  29.381  1.00  0.00           O
ATOM   1602  N   TRP   108      48.741  24.552  31.247  1.00  0.00           N
ATOM   1603  H   TRP   108      49.345  23.786  31.510  1.00  0.00           H
ATOM   1604  CA  TRP   108      48.351  25.621  32.224  1.00  0.00           C
ATOM   1605  HA  TRP   108      47.268  25.745  32.185  1.00  0.00           H
ATOM   1606  CB  TRP   108      48.692  25.308  33.714  1.00  0.00           C
ATOM   1607  HB2 TRP   108      49.743  25.036  33.812  1.00  0.00           H
ATOM   1608  HB3 TRP   108      48.451  26.177  34.326  1.00  0.00           H
ATOM   1609  CG  TRP   108      47.956  24.112  34.385  1.00  0.00           C
ATOM   1610  CD1 TRP   108      48.333  22.853  34.123  1.00  0.00           C
ATOM   1611  HD1 TRP   108      49.264  22.548  33.668  1.00  0.00           H
ATOM   1612  NE1 TRP   108      47.451  22.013  34.854  1.00  0.00           N
ATOM   1613  HE1 TRP   108      47.544  21.010  34.776  1.00  0.00           H
ATOM   1614  CE2 TRP   108      46.420  22.716  35.449  1.00  0.00           C
ATOM   1615  CZ2 TRP   108      45.220  22.431  36.090  1.00  0.00           C
ATOM   1616  HZ2 TRP   108      44.869  21.443  36.349  1.00  0.00           H
ATOM   1617  CH2 TRP   108      44.380  23.475  36.501  1.00  0.00           C
ATOM   1618  HH2 TRP   108      43.525  23.339  37.148  1.00  0.00           H
ATOM   1619  CZ3 TRP   108      44.617  24.793  36.077  1.00  0.00           C
ATOM   1620  HZ3 TRP   108      43.877  25.548  36.299  1.00  0.00           H
ATOM   1621  CE3 TRP   108      45.793  25.083  35.414  1.00  0.00           C
ATOM   1622  HE3 TRP   108      45.955  26.111  35.126  1.00  0.00           H
ATOM   1623  CD2 TRP   108      46.736  24.108  35.092  1.00  0.00           C
ATOM   1624  C   TRP   108      48.989  26.963  31.812  1.00  0.00           C
ATOM   1625  O   TRP   108      50.069  27.088  31.307  1.00  0.00           O
ATOM   1626  N   LEU   109      48.230  28.010  32.238  1.00  0.00           N
ATOM   1627  H   LEU   109      47.334  27.726  32.607  1.00  0.00           H
ATOM   1628  CA  LEU   109      48.538  29.416  32.181  1.00  0.00           C
ATOM   1629  HA  LEU   109      49.610  29.547  32.033  1.00  0.00           H
ATOM   1630  CB  LEU   109      47.698  30.134  31.094  1.00  0.00           C
ATOM   1631  HB2 LEU   109      48.139  29.689  30.203  1.00  0.00           H
ATOM   1632  HB3 LEU   109      46.671  29.775  31.170  1.00  0.00           H
ATOM   1633  CG  LEU   109      47.756  31.611  30.883  1.00  0.00           C
ATOM   1634  HG  LEU   109      47.599  32.070  31.858  1.00  0.00           H
ATOM   1635  CD1 LEU   109      49.155  32.049  30.522  1.00  0.00           C
ATOM   1636 HD11 LEU   109      49.188  33.119  30.724  1.00  0.00           H
ATOM   1637 HD12 LEU   109      49.946  31.612  31.131  1.00  0.00           H
ATOM   1638 HD13 LEU   109      49.248  31.912  29.444  1.00  0.00           H
ATOM   1639  CD2 LEU   109      46.618  32.074  29.955  1.00  0.00           C
ATOM   1640 HD21 LEU   109      46.340  31.280  29.260  1.00  0.00           H
ATOM   1641 HD22 LEU   109      45.827  32.381  30.639  1.00  0.00           H
ATOM   1642 HD23 LEU   109      47.031  32.921  29.407  1.00  0.00           H
ATOM   1643  C   LEU   109      48.351  29.993  33.632  1.00  0.00           C
ATOM   1644  O   LEU   109      47.269  29.755  34.152  1.00  0.00           O
ATOM   1645  N   THR   110      49.323  30.676  34.194  1.00  0.00           N
ATOM   1646  H   THR   110      50.198  30.771  33.699  1.00  0.00           H
ATOM   1647  CA  THR   110      49.161  31.568  35.378  1.00  0.00           C
ATOM   1648  HA  THR   110      48.108  31.673  35.645  1.00  0.00           H
ATOM   1649  CB  THR   110      49.929  30.893  36.627  1.00  0.00           C
ATOM   1650  HB  THR   110      49.534  31.363  37.528  1.00  0.00           H
ATOM   1651  CG2 THR   110      49.572  29.465  36.813  1.00  0.00           C
ATOM   1652 HG21 THR   110      48.496  29.301  36.859  1.00  0.00           H
ATOM   1653 HG22 THR   110      50.102  28.885  36.057  1.00  0.00           H
ATOM   1654 HG23 THR   110      49.914  29.057  37.765  1.00  0.00           H
ATOM   1655  OG1 THR   110      51.357  30.963  36.606  1.00  0.00           O
ATOM   1656  HG1 THR   110      51.682  31.864  36.537  1.00  0.00           H
ATOM   1657  C   THR   110      49.646  32.969  35.031  1.00  0.00           C
ATOM   1658  O   THR   110      50.695  33.222  34.448  1.00  0.00           O
ATOM   1659  N   ILE   111      49.080  33.956  35.614  1.00  0.00           N
ATOM   1660  H   ILE   111      48.475  33.735  36.392  1.00  0.00           H
ATOM   1661  CA  ILE   111      49.308  35.370  35.579  1.00  0.00           C
ATOM   1662  HA  ILE   111      50.210  35.655  35.037  1.00  0.00           H
ATOM   1663  CB  ILE   111      48.052  36.075  34.954  1.00  0.00           C
ATOM   1664  HB  ILE   111      47.260  35.901  35.682  1.00  0.00           H
ATOM   1665  CG2 ILE   111      48.083  37.647  34.655  1.00  0.00           C
ATOM   1666 HG21 ILE   111      48.411  37.908  33.648  1.00  0.00           H
ATOM   1667 HG22 ILE   111      47.050  37.941  34.841  1.00  0.00           H
ATOM   1668 HG23 ILE   111      48.653  38.264  35.351  1.00  0.00           H
ATOM   1669  CG1 ILE   111      47.652  35.282  33.686  1.00  0.00           C
ATOM   1670 HG12 ILE   111      48.473  35.222  32.972  1.00  0.00           H
ATOM   1671 HG13 ILE   111      47.367  34.244  33.855  1.00  0.00           H
ATOM   1672  CD1 ILE   111      46.330  35.823  33.061  1.00  0.00           C
ATOM   1673 HD11 ILE   111      46.560  36.786  32.604  1.00  0.00           H
ATOM   1674 HD12 ILE   111      45.960  35.066  32.371  1.00  0.00           H
ATOM   1675 HD13 ILE   111      45.475  36.056  33.696  1.00  0.00           H
ATOM   1676  C   ILE   111      49.688  35.803  37.017  1.00  0.00           C
ATOM   1677  O   ILE   111      48.845  35.587  37.979  1.00  0.00           O
ATOM   1678  N   GLY   112      50.859  36.277  37.288  1.00  0.00           N
ATOM   1679  H   GLY   112      51.574  36.198  36.578  1.00  0.00           H
ATOM   1680  CA  GLY   112      51.352  36.633  38.586  1.00  0.00           C
ATOM   1681  HA2 GLY   112      50.582  36.471  39.340  1.00  0.00           H
ATOM   1682  HA3 GLY   112      52.194  35.999  38.861  1.00  0.00           H
ATOM   1683  C   GLY   112      51.801  38.144  38.628  1.00  0.00           C
ATOM   1684  O   GLY   112      52.849  38.505  38.259  1.00  0.00           O
ATOM   1685  N   ILE   113      50.925  38.988  39.072  1.00  0.00           N
ATOM   1686  H   ILE   113      50.015  38.678  39.379  1.00  0.00           H
ATOM   1687  CA  ILE   113      51.111  40.404  39.199  1.00  0.00           C
ATOM   1688  HA  ILE   113      51.693  40.665  38.315  1.00  0.00           H
ATOM   1689  CB  ILE   113      49.811  41.165  39.127  1.00  0.00           C
ATOM   1690  HB  ILE   113      49.215  41.112  40.037  1.00  0.00           H
ATOM   1691  CG2 ILE   113      50.121  42.686  39.028  1.00  0.00           C
ATOM   1692 HG21 ILE   113      50.690  42.884  38.121  1.00  0.00           H
ATOM   1693 HG22 ILE   113      49.175  43.217  38.916  1.00  0.00           H
ATOM   1694 HG23 ILE   113      50.661  42.955  39.936  1.00  0.00           H
ATOM   1695  CG1 ILE   113      48.932  40.656  37.979  1.00  0.00           C
ATOM   1696 HG12 ILE   113      49.495  40.561  37.051  1.00  0.00           H
ATOM   1697 HG13 ILE   113      48.575  39.647  38.187  1.00  0.00           H
ATOM   1698  CD1 ILE   113      47.691  41.525  37.588  1.00  0.00           C
ATOM   1699 HD11 ILE   113      48.135  42.506  37.416  1.00  0.00           H
ATOM   1700 HD12 ILE   113      47.285  41.090  36.675  1.00  0.00           H
ATOM   1701 HD13 ILE   113      46.985  41.529  38.418  1.00  0.00           H
ATOM   1702  C   ILE   113      51.969  40.753  40.459  1.00  0.00           C
ATOM   1703  O   ILE   113      51.507  40.461  41.589  1.00  0.00           O
ATOM   1704  N   SER   114      52.992  41.535  40.291  1.00  0.00           N
ATOM   1705  H   SER   114      53.230  41.858  39.364  1.00  0.00           H
ATOM   1706  CA  SER   114      54.090  41.559  41.210  1.00  0.00           C
ATOM   1707  HA  SER   114      53.774  41.554  42.253  1.00  0.00           H
ATOM   1708  CB  SER   114      54.921  40.247  41.009  1.00  0.00           C
ATOM   1709  HB2 SER   114      54.244  39.414  41.201  1.00  0.00           H
ATOM   1710  HB3 SER   114      55.341  40.297  40.004  1.00  0.00           H
ATOM   1711  OG  SER   114      55.762  40.230  42.176  1.00  0.00           O
ATOM   1712  HG  SER   114      56.121  39.354  42.336  1.00  0.00           H
ATOM   1713  C   SER   114      55.083  42.784  41.004  1.00  0.00           C
ATOM   1714  O   SER   114      54.999  43.366  39.936  1.00  0.00           O
ATOM   1715  N   GLY   115      55.909  43.215  41.961  1.00  0.00           N
ATOM   1716  H   GLY   115      55.964  42.766  42.864  1.00  0.00           H
ATOM   1717  CA  GLY   115      56.656  44.543  41.876  1.00  0.00           C
ATOM   1718  HA2 GLY   115      57.706  44.449  42.152  1.00  0.00           H
ATOM   1719  HA3 GLY   115      56.675  44.909  40.850  1.00  0.00           H
ATOM   1720  C   GLY   115      55.966  45.673  42.699  1.00  0.00           C
ATOM   1721  O   GLY   115      54.857  45.547  43.249  1.00  0.00           O
ATOM   1722  N   PRO   116      56.606  46.884  42.855  1.00  0.00           N
ATOM   1723  CD  PRO   116      57.764  47.156  42.012  1.00  0.00           C
ATOM   1724  HD2 PRO   116      57.763  46.671  41.036  1.00  0.00           H
ATOM   1725  HD3 PRO   116      58.648  46.783  42.530  1.00  0.00           H
ATOM   1726  CG  PRO   116      57.813  48.658  41.864  1.00  0.00           C
ATOM   1727  HG2 PRO   116      57.135  48.996  41.080  1.00  0.00           H
ATOM   1728  HG3 PRO   116      58.813  49.080  41.771  1.00  0.00           H
ATOM   1729  CB  PRO   116      57.144  49.048  43.198  1.00  0.00           C
ATOM   1730  HB2 PRO   116      56.800  50.080  43.128  1.00  0.00           H
ATOM   1731  HB3 PRO   116      57.866  48.976  44.010  1.00  0.00           H
ATOM   1732  CA  PRO   116      56.096  48.097  43.568  1.00  0.00           C
ATOM   1733  HA  PRO   116      56.111  47.974  44.651  1.00  0.00           H
ATOM   1734  C   PRO   116      54.739  48.652  43.109  1.00  0.00           C
ATOM   1735  O   PRO   116      54.404  48.512  41.941  1.00  0.00           O
ATOM   1736  N   ASP   117      53.920  49.254  44.007  1.00  0.00           N
ATOM   1737  H   ASP   117      54.123  49.237  44.997  1.00  0.00           H
ATOM   1738  CA  ASP   117      52.586  49.802  43.641  1.00  0.00           C
ATOM   1739  HA  ASP   117      51.895  48.966  43.541  1.00  0.00           H
ATOM   1740  CB  ASP   117      52.124  50.597  44.944  1.00  0.00           C
ATOM   1741  HB2 ASP   117      52.924  51.273  45.245  1.00  0.00           H
ATOM   1742  HB3 ASP   117      51.279  51.259  44.747  1.00  0.00           H
ATOM   1743  CG  ASP   117      51.647  49.737  46.211  1.00  0.00           C
ATOM   1744  OD1 ASP   117      51.984  48.534  46.312  1.00  0.00           O
ATOM   1745  OD2 ASP   117      50.787  50.264  47.035  1.00  0.00           O
ATOM   1746  C   ASP   117      52.527  50.827  42.422  1.00  0.00           C
ATOM   1747  O   ASP   117      51.525  50.900  41.684  1.00  0.00           O
ATOM   1748  N   ASN   118      53.615  51.490  42.105  1.00  0.00           N
ATOM   1749  H   ASN   118      54.497  51.320  42.567  1.00  0.00           H
ATOM   1750  CA  ASN   118      53.703  52.441  41.031  1.00  0.00           C
ATOM   1751  HA  ASN   118      52.687  52.634  40.685  1.00  0.00           H
ATOM   1752  CB  ASN   118      54.324  53.691  41.683  1.00  0.00           C
ATOM   1753  HB2 ASN   118      55.264  53.378  42.138  1.00  0.00           H
ATOM   1754  HB3 ASN   118      54.396  54.468  40.922  1.00  0.00           H
ATOM   1755  CG  ASN   118      53.463  54.257  42.748  1.00  0.00           C
ATOM   1756  OD1 ASN   118      53.873  54.509  43.841  1.00  0.00           O
ATOM   1757  ND2 ASN   118      52.222  54.660  42.485  1.00  0.00           N
ATOM   1758 HD21 ASN   118      51.684  54.964  43.283  1.00  0.00           H
ATOM   1759 HD22 ASN   118      51.823  54.485  41.574  1.00  0.00           H
ATOM   1760  C   ASN   118      54.585  51.989  39.776  1.00  0.00           C
ATOM   1761  O   ASN   118      54.801  52.707  38.830  1.00  0.00           O
ATOM   1762  N   GLY   119      55.113  50.801  39.859  1.00  0.00           N
ATOM   1763  H   GLY   119      54.887  50.209  40.646  1.00  0.00           H
ATOM   1764  CA  GLY   119      55.934  50.183  38.735  1.00  0.00           C
ATOM   1765  HA2 GLY   119      55.637  50.568  37.760  1.00  0.00           H
ATOM   1766  HA3 GLY   119      56.999  50.405  38.660  1.00  0.00           H
ATOM   1767  C   GLY   119      55.703  48.645  38.561  1.00  0.00           C
ATOM   1768  O   GLY   119      56.553  47.970  37.898  1.00  0.00           O
ATOM   1769  N   ALA   120      54.591  48.083  39.017  1.00  0.00           N
ATOM   1770  H   ALA   120      53.925  48.704  39.453  1.00  0.00           H
ATOM   1771  CA  ALA   120      54.306  46.646  38.984  1.00  0.00           C
ATOM   1772  HA  ALA   120      55.088  46.158  39.566  1.00  0.00           H
ATOM   1773  CB  ALA   120      52.970  46.480  39.682  1.00  0.00           C
ATOM   1774  HB1 ALA   120      52.749  45.426  39.848  1.00  0.00           H
ATOM   1775  HB2 ALA   120      52.772  46.954  40.643  1.00  0.00           H
ATOM   1776  HB3 ALA   120      52.208  46.751  38.950  1.00  0.00           H
ATOM   1777  C   ALA   120      54.193  46.097  37.534  1.00  0.00           C
ATOM   1778  O   ALA   120      53.904  46.774  36.537  1.00  0.00           O
ATOM   1779  N   VAL   121      54.397  44.779  37.434  1.00  0.00           N
ATOM   1780  H   VAL   121      54.642  44.299  38.289  1.00  0.00           H
ATOM   1781  CA  VAL   121      54.285  43.986  36.198  1.00  0.00           C
ATOM   1782  HA  VAL   121      53.823  44.572  35.404  1.00  0.00           H
ATOM   1783  CB  VAL   121      55.726  43.639  35.536  1.00  0.00           C
ATOM   1784  HB  VAL   121      55.610  42.824  34.822  1.00  0.00           H
ATOM   1785  CG1 VAL   121      56.272  44.845  34.737  1.00  0.00           C
ATOM   1786 HG11 VAL   121      55.613  44.927  33.873  1.00  0.00           H
ATOM   1787 HG12 VAL   121      56.257  45.702  35.411  1.00  0.00           H
ATOM   1788 HG13 VAL   121      57.264  44.618  34.345  1.00  0.00           H
ATOM   1789  CG2 VAL   121      56.716  43.293  36.586  1.00  0.00           C
ATOM   1790 HG21 VAL   121      57.644  43.164  36.029  1.00  0.00           H
ATOM   1791 HG22 VAL   121      56.836  44.155  37.243  1.00  0.00           H
ATOM   1792 HG23 VAL   121      56.350  42.454  37.176  1.00  0.00           H
ATOM   1793  C   VAL   121      53.420  42.695  36.345  1.00  0.00           C
ATOM   1794  O   VAL   121      53.589  41.872  37.313  1.00  0.00           O
ATOM   1795  N   ALA   122      52.512  42.533  35.353  1.00  0.00           N
ATOM   1796  H   ALA   122      52.340  43.264  34.677  1.00  0.00           H
ATOM   1797  CA  ALA   122      51.713  41.330  35.228  1.00  0.00           C
ATOM   1798  HA  ALA   122      51.544  40.782  36.155  1.00  0.00           H
ATOM   1799  CB  ALA   122      50.320  41.624  34.666  1.00  0.00           C
ATOM   1800  HB1 ALA   122      49.809  40.693  34.419  1.00  0.00           H
ATOM   1801  HB2 ALA   122      49.723  42.174  35.394  1.00  0.00           H
ATOM   1802  HB3 ALA   122      50.501  42.255  33.795  1.00  0.00           H
ATOM   1803  C   ALA   122      52.515  40.423  34.362  1.00  0.00           C
ATOM   1804  O   ALA   122      52.409  40.467  33.114  1.00  0.00           O
ATOM   1805  N   VAL   123      53.372  39.513  34.953  1.00  0.00           N
ATOM   1806  H   VAL   123      53.356  39.330  35.945  1.00  0.00           H
ATOM   1807  CA  VAL   123      54.191  38.549  34.226  1.00  0.00           C
ATOM   1808  HA  VAL   123      54.627  38.994  33.332  1.00  0.00           H
ATOM   1809  CB  VAL   123      55.369  38.040  35.065  1.00  0.00           C
ATOM   1810  HB  VAL   123      55.063  37.668  36.043  1.00  0.00           H
ATOM   1811  CG1 VAL   123      56.175  36.952  34.444  1.00  0.00           C
ATOM   1812 HG11 VAL   123      56.342  37.099  33.378  1.00  0.00           H
ATOM   1813 HG12 VAL   123      57.168  36.950  34.895  1.00  0.00           H
ATOM   1814 HG13 VAL   123      55.688  36.001  34.661  1.00  0.00           H
ATOM   1815  CG2 VAL   123      56.318  39.240  35.326  1.00  0.00           C
ATOM   1816 HG21 VAL   123      55.779  40.020  35.864  1.00  0.00           H
ATOM   1817 HG22 VAL   123      57.045  38.812  36.015  1.00  0.00           H
ATOM   1818 HG23 VAL   123      56.723  39.641  34.398  1.00  0.00           H
ATOM   1819  C   VAL   123      53.339  37.305  33.900  1.00  0.00           C
ATOM   1820  O   VAL   123      52.643  36.732  34.839  1.00  0.00           O
ATOM   1821  N   LEU   124      53.368  36.898  32.658  1.00  0.00           N
ATOM   1822  H   LEU   124      54.006  37.313  31.992  1.00  0.00           H
ATOM   1823  CA  LEU   124      52.796  35.608  32.192  1.00  0.00           C
ATOM   1824  HA  LEU   124      51.966  35.336  32.844  1.00  0.00           H
ATOM   1825  CB  LEU   124      52.155  35.738  30.804  1.00  0.00           C
ATOM   1826  HB2 LEU   124      52.936  35.671  30.047  1.00  0.00           H
ATOM   1827  HB3 LEU   124      51.491  34.878  30.711  1.00  0.00           H
ATOM   1828  CG  LEU   124      51.409  37.002  30.369  1.00  0.00           C
ATOM   1829  HG  LEU   124      52.127  37.819  30.440  1.00  0.00           H
ATOM   1830  CD1 LEU   124      50.879  36.929  28.920  1.00  0.00           C
ATOM   1831 HD11 LEU   124      50.016  36.265  28.891  1.00  0.00           H
ATOM   1832 HD12 LEU   124      50.679  37.970  28.666  1.00  0.00           H
ATOM   1833 HD13 LEU   124      51.595  36.527  28.204  1.00  0.00           H
ATOM   1834  CD2 LEU   124      50.243  37.449  31.308  1.00  0.00           C
ATOM   1835 HD21 LEU   124      50.405  37.392  32.384  1.00  0.00           H
ATOM   1836 HD22 LEU   124      50.326  38.535  31.294  1.00  0.00           H
ATOM   1837 HD23 LEU   124      49.231  37.161  31.020  1.00  0.00           H
ATOM   1838  C   LEU   124      53.773  34.431  32.168  1.00  0.00           C
ATOM   1839  O   LEU   124      54.782  34.427  31.478  1.00  0.00           O
ATOM   1840  N   LYS   125      53.313  33.391  32.914  1.00  0.00           N
ATOM   1841  H   LYS   125      52.546  33.455  33.568  1.00  0.00           H
ATOM   1842  CA  LYS   125      54.021  32.080  33.020  1.00  0.00           C
ATOM   1843  HA  LYS   125      54.876  32.002  32.349  1.00  0.00           H
ATOM   1844  CB  LYS   125      54.576  31.874  34.439  1.00  0.00           C
ATOM   1845  HB2 LYS   125      55.207  32.756  34.554  1.00  0.00           H
ATOM   1846  HB3 LYS   125      53.724  31.872  35.117  1.00  0.00           H
ATOM   1847  CG  LYS   125      55.430  30.579  34.607  1.00  0.00           C
ATOM   1848  HG2 LYS   125      54.756  29.730  34.494  1.00  0.00           H
ATOM   1849  HG3 LYS   125      56.265  30.557  33.907  1.00  0.00           H
ATOM   1850  CD  LYS   125      56.016  30.453  35.977  1.00  0.00           C
ATOM   1851  HD2 LYS   125      56.743  31.257  36.083  1.00  0.00           H
ATOM   1852  HD3 LYS   125      55.174  30.488  36.669  1.00  0.00           H
ATOM   1853  CE  LYS   125      56.778  29.137  36.237  1.00  0.00           C
ATOM   1854  HE2 LYS   125      56.024  28.364  36.096  1.00  0.00           H
ATOM   1855  HE3 LYS   125      57.675  29.110  35.618  1.00  0.00           H
ATOM   1856  NZ  LYS   125      57.336  29.130  37.632  1.00  0.00           N
ATOM   1857  HZ1 LYS   125      58.144  28.533  37.736  1.00  0.00           H
ATOM   1858  HZ2 LYS   125      57.635  30.020  38.005  1.00  0.00           H
ATOM   1859  HZ3 LYS   125      56.649  28.757  38.271  1.00  0.00           H
ATOM   1860  C   LYS   125      53.115  30.900  32.565  1.00  0.00           C
ATOM   1861  O   LYS   125      51.952  30.778  32.953  1.00  0.00           O
ATOM   1862  N   TYR   126      53.614  30.037  31.600  1.00  0.00           N
ATOM   1863  H   TYR   126      54.533  30.302  31.275  1.00  0.00           H
ATOM   1864  CA  TYR   126      52.862  29.076  30.857  1.00  0.00           C
ATOM   1865  HA  TYR   126      52.218  28.512  31.531  1.00  0.00           H
ATOM   1866  CB  TYR   126      52.189  29.773  29.643  1.00  0.00           C
ATOM   1867  HB2 TYR   126      51.298  30.284  30.008  1.00  0.00           H
ATOM   1868  HB3 TYR   126      52.889  30.555  29.349  1.00  0.00           H
ATOM   1869  CG  TYR   126      51.792  28.913  28.473  1.00  0.00           C
ATOM   1870  CD1 TYR   126      52.596  28.717  27.330  1.00  0.00           C
ATOM   1871  HD1 TYR   126      53.590  29.136  27.371  1.00  0.00           H
ATOM   1872  CE1 TYR   126      52.066  27.889  26.283  1.00  0.00           C
ATOM   1873  HE1 TYR   126      52.697  27.750  25.418  1.00  0.00           H
ATOM   1874  CZ  TYR   126      50.715  27.434  26.316  1.00  0.00           C
ATOM   1875  OH  TYR   126      50.156  26.591  25.387  1.00  0.00           O
ATOM   1876  HH  TYR   126      49.236  26.482  25.639  1.00  0.00           H
ATOM   1877  CE2 TYR   126      49.952  27.734  27.425  1.00  0.00           C
ATOM   1878  HE2 TYR   126      48.893  27.529  27.480  1.00  0.00           H
ATOM   1879  CD2 TYR   126      50.471  28.459  28.502  1.00  0.00           C
ATOM   1880  HD2 TYR   126      49.824  28.841  29.278  1.00  0.00           H
ATOM   1881  C   TYR   126      53.729  27.959  30.342  1.00  0.00           C
ATOM   1882  O   TYR   126      54.958  28.149  30.096  1.00  0.00           O
ATOM   1883  N   ASN   127      53.190  26.777  29.982  1.00  0.00           N
ATOM   1884  H   ASN   127      52.205  26.614  30.129  1.00  0.00           H
ATOM   1885  CA  ASN   127      53.939  25.577  29.749  1.00  0.00           C
ATOM   1886  HA  ASN   127      53.254  24.763  29.987  1.00  0.00           H
ATOM   1887  CB  ASN   127      54.263  25.476  28.215  1.00  0.00           C
ATOM   1888  HB2 ASN   127      53.305  25.600  27.709  1.00  0.00           H
ATOM   1889  HB3 ASN   127      55.004  26.206  27.889  1.00  0.00           H
ATOM   1890  CG  ASN   127      54.739  24.164  27.759  1.00  0.00           C
ATOM   1891  OD1 ASN   127      54.435  23.165  28.385  1.00  0.00           O
ATOM   1892  ND2 ASN   127      55.354  24.117  26.638  1.00  0.00           N
ATOM   1893 HD21 ASN   127      55.675  23.273  26.185  1.00  0.00           H
ATOM   1894 HD22 ASN   127      55.481  25.007  26.176  1.00  0.00           H
ATOM   1895  C   ASN   127      55.158  25.263  30.642  1.00  0.00           C
ATOM   1896  O   ASN   127      56.231  24.858  30.135  1.00  0.00           O
ATOM   1897  N   GLY   128      55.031  25.531  31.913  1.00  0.00           N
ATOM   1898  H   GLY   128      54.061  25.637  32.173  1.00  0.00           H
ATOM   1899  CA  GLY   128      56.157  25.538  32.904  1.00  0.00           C
ATOM   1900  HA2 GLY   128      55.631  25.527  33.858  1.00  0.00           H
ATOM   1901  HA3 GLY   128      56.654  24.581  32.747  1.00  0.00           H
ATOM   1902  C   GLY   128      57.119  26.795  32.857  1.00  0.00           C
ATOM   1903  O   GLY   128      57.869  27.007  33.814  1.00  0.00           O
ATOM   1904  N   ILE   129      57.070  27.562  31.806  1.00  0.00           N
ATOM   1905  H   ILE   129      56.302  27.316  31.195  1.00  0.00           H
ATOM   1906  CA  ILE   129      57.996  28.635  31.451  1.00  0.00           C
ATOM   1907  HA  ILE   129      58.730  28.746  32.250  1.00  0.00           H
ATOM   1908  CB  ILE   129      58.844  28.210  30.282  1.00  0.00           C
ATOM   1909  HB  ILE   129      59.478  29.053  30.010  1.00  0.00           H
ATOM   1910  CG2 ILE   129      59.785  27.031  30.604  1.00  0.00           C
ATOM   1911 HG21 ILE   129      60.274  27.141  31.571  1.00  0.00           H
ATOM   1912 HG22 ILE   129      59.125  26.164  30.623  1.00  0.00           H
ATOM   1913 HG23 ILE   129      60.426  26.888  29.734  1.00  0.00           H
ATOM   1914  CG1 ILE   129      58.033  28.034  29.000  1.00  0.00           C
ATOM   1915 HG12 ILE   129      57.342  27.206  29.160  1.00  0.00           H
ATOM   1916 HG13 ILE   129      57.362  28.846  28.720  1.00  0.00           H
ATOM   1917  CD1 ILE   129      58.867  27.620  27.772  1.00  0.00           C
ATOM   1918 HD11 ILE   129      59.608  28.420  27.736  1.00  0.00           H
ATOM   1919 HD12 ILE   129      59.339  26.650  27.928  1.00  0.00           H
ATOM   1920 HD13 ILE   129      58.182  27.520  26.931  1.00  0.00           H
ATOM   1921  C   ILE   129      57.474  30.071  31.434  1.00  0.00           C
ATOM   1922  O   ILE   129      56.415  30.435  30.991  1.00  0.00           O
ATOM   1923  N   ILE   130      58.271  31.019  32.029  1.00  0.00           N
ATOM   1924  H   ILE   130      59.133  30.668  32.422  1.00  0.00           H
ATOM   1925  CA  ILE   130      58.045  32.457  32.101  1.00  0.00           C
ATOM   1926  HA  ILE   130      57.105  32.554  32.642  1.00  0.00           H
ATOM   1927  CB  ILE   130      59.150  33.104  32.982  1.00  0.00           C
ATOM   1928  HB  ILE   130      60.125  32.997  32.506  1.00  0.00           H
ATOM   1929  CG2 ILE   130      58.812  34.597  33.146  1.00  0.00           C
ATOM   1930 HG21 ILE   130      59.634  35.023  33.720  1.00  0.00           H
ATOM   1931 HG22 ILE   130      58.699  35.042  32.157  1.00  0.00           H
ATOM   1932 HG23 ILE   130      57.944  34.681  33.802  1.00  0.00           H
ATOM   1933  CG1 ILE   130      59.363  32.431  34.414  1.00  0.00           C
ATOM   1934 HG12 ILE   130      58.414  32.458  34.949  1.00  0.00           H
ATOM   1935 HG13 ILE   130      59.462  31.351  34.313  1.00  0.00           H
ATOM   1936  CD1 ILE   130      60.540  33.042  35.283  1.00  0.00           C
ATOM   1937 HD11 ILE   130      60.225  33.975  35.752  1.00  0.00           H
ATOM   1938 HD12 ILE   130      60.772  32.378  36.116  1.00  0.00           H
ATOM   1939 HD13 ILE   130      61.443  33.213  34.696  1.00  0.00           H
ATOM   1940  C   ILE   130      58.050  32.889  30.624  1.00  0.00           C
ATOM   1941  O   ILE   130      58.950  32.458  29.901  1.00  0.00           O
ATOM   1942  N   THR   131      57.104  33.673  30.107  1.00  0.00           N
ATOM   1943  H   THR   131      56.463  34.088  30.767  1.00  0.00           H
ATOM   1944  CA  THR   131      56.953  33.955  28.606  1.00  0.00           C
ATOM   1945  HA  THR   131      57.863  33.591  28.129  1.00  0.00           H
ATOM   1946  CB  THR   131      55.788  33.034  28.056  1.00  0.00           C
ATOM   1947  HB  THR   131      54.865  33.272  28.586  1.00  0.00           H
ATOM   1948  CG2 THR   131      55.491  33.138  26.500  1.00  0.00           C
ATOM   1949 HG21 THR   131      55.080  34.123  26.275  1.00  0.00           H
ATOM   1950 HG22 THR   131      56.470  33.154  26.023  1.00  0.00           H
ATOM   1951 HG23 THR   131      54.846  32.299  26.240  1.00  0.00           H
ATOM   1952  OG1 THR   131      56.059  31.661  28.271  1.00  0.00           O
ATOM   1953  HG1 THR   131      56.116  31.571  29.225  1.00  0.00           H
ATOM   1954  C   THR   131      56.738  35.422  28.216  1.00  0.00           C
ATOM   1955  O   THR   131      57.354  35.911  27.279  1.00  0.00           O
ATOM   1956  N   ASP   132      55.752  36.222  28.725  1.00  0.00           N
ATOM   1957  H   ASP   132      55.512  35.778  29.601  1.00  0.00           H
ATOM   1958  CA  ASP   132      55.547  37.710  28.437  1.00  0.00           C
ATOM   1959  HA  ASP   132      56.506  38.010  28.014  1.00  0.00           H
ATOM   1960  CB  ASP   132      54.425  37.851  27.388  1.00  0.00           C
ATOM   1961  HB2 ASP   132      54.661  37.151  26.586  1.00  0.00           H
ATOM   1962  HB3 ASP   132      53.438  37.638  27.801  1.00  0.00           H
ATOM   1963  CG  ASP   132      54.263  39.193  26.735  1.00  0.00           C
ATOM   1964  OD1 ASP   132      55.160  40.064  26.788  1.00  0.00           O
ATOM   1965  OD2 ASP   132      53.188  39.437  26.153  1.00  0.00           O
ATOM   1966  C   ASP   132      55.335  38.560  29.672  1.00  0.00           C
ATOM   1967  O   ASP   132      55.135  38.031  30.757  1.00  0.00           O
ATOM   1968  N   THR   133      55.360  39.934  29.586  1.00  0.00           N
ATOM   1969  H   THR   133      55.563  40.294  28.664  1.00  0.00           H
ATOM   1970  CA  THR   133      55.298  40.811  30.707  1.00  0.00           C
ATOM   1971  HA  THR   133      54.721  40.329  31.497  1.00  0.00           H
ATOM   1972  CB  THR   133      56.651  41.017  31.375  1.00  0.00           C
ATOM   1973  HB  THR   133      57.442  41.383  30.720  1.00  0.00           H
ATOM   1974  CG2 THR   133      56.672  41.940  32.523  1.00  0.00           C
ATOM   1975 HG21 THR   133      57.595  41.961  33.102  1.00  0.00           H
ATOM   1976 HG22 THR   133      56.489  42.971  32.222  1.00  0.00           H
ATOM   1977 HG23 THR   133      55.877  41.615  33.195  1.00  0.00           H
ATOM   1978  OG1 THR   133      57.155  39.751  31.806  1.00  0.00           O
ATOM   1979  HG1 THR   133      56.682  39.000  31.442  1.00  0.00           H
ATOM   1980  C   THR   133      54.500  42.137  30.418  1.00  0.00           C
ATOM   1981  O   THR   133      54.866  42.847  29.520  1.00  0.00           O
ATOM   1982  N   ILE   134      53.469  42.420  31.217  1.00  0.00           N
ATOM   1983  H   ILE   134      53.286  41.799  31.992  1.00  0.00           H
ATOM   1984  CA  ILE   134      52.437  43.431  30.972  1.00  0.00           C
ATOM   1985  HA  ILE   134      52.487  43.924  30.001  1.00  0.00           H
ATOM   1986  CB  ILE   134      51.031  42.741  30.935  1.00  0.00           C
ATOM   1987  HB  ILE   134      50.894  42.201  31.871  1.00  0.00           H
ATOM   1988  CG2 ILE   134      49.787  43.695  30.836  1.00  0.00           C
ATOM   1989 HG21 ILE   134      49.946  44.136  29.851  1.00  0.00           H
ATOM   1990 HG22 ILE   134      48.852  43.148  30.956  1.00  0.00           H
ATOM   1991 HG23 ILE   134      49.754  44.448  31.624  1.00  0.00           H
ATOM   1992  CG1 ILE   134      50.879  41.622  29.864  1.00  0.00           C
ATOM   1993 HG12 ILE   134      51.425  40.739  30.199  1.00  0.00           H
ATOM   1994 HG13 ILE   134      49.841  41.287  29.873  1.00  0.00           H
ATOM   1995  CD1 ILE   134      51.226  41.891  28.388  1.00  0.00           C
ATOM   1996 HD11 ILE   134      52.129  42.497  28.307  1.00  0.00           H
ATOM   1997 HD12 ILE   134      51.343  40.869  28.026  1.00  0.00           H
ATOM   1998 HD13 ILE   134      50.437  42.367  27.807  1.00  0.00           H
ATOM   1999  C   ILE   134      52.585  44.530  32.017  1.00  0.00           C
ATOM   2000  O   ILE   134      52.333  44.198  33.155  1.00  0.00           O
ATOM   2001  N   LYS   135      53.064  45.733  31.658  1.00  0.00           N
ATOM   2002  H   LYS   135      53.206  45.825  30.662  1.00  0.00           H
ATOM   2003  CA  LYS   135      53.361  46.877  32.567  1.00  0.00           C
ATOM   2004  HA  LYS   135      53.893  46.480  33.432  1.00  0.00           H
ATOM   2005  CB  LYS   135      54.259  47.885  31.864  1.00  0.00           C
ATOM   2006  HB2 LYS   135      53.757  48.255  30.970  1.00  0.00           H
ATOM   2007  HB3 LYS   135      54.438  48.712  32.551  1.00  0.00           H
ATOM   2008  CG  LYS   135      55.661  47.362  31.415  1.00  0.00           C
ATOM   2009  HG2 LYS   135      56.182  47.139  32.346  1.00  0.00           H
ATOM   2010  HG3 LYS   135      55.561  46.407  30.899  1.00  0.00           H
ATOM   2011  CD  LYS   135      56.376  48.466  30.632  1.00  0.00           C
ATOM   2012  HD2 LYS   135      55.728  48.713  29.791  1.00  0.00           H
ATOM   2013  HD3 LYS   135      56.480  49.307  31.317  1.00  0.00           H
ATOM   2014  CE  LYS   135      57.746  48.055  30.130  1.00  0.00           C
ATOM   2015  HE2 LYS   135      58.317  47.974  31.055  1.00  0.00           H
ATOM   2016  HE3 LYS   135      57.706  47.077  29.652  1.00  0.00           H
ATOM   2017  NZ  LYS   135      58.253  49.136  29.229  1.00  0.00           N
ATOM   2018  HZ1 LYS   135      58.345  50.025  29.699  1.00  0.00           H
ATOM   2019  HZ2 LYS   135      59.208  48.930  28.973  1.00  0.00           H
ATOM   2020  HZ3 LYS   135      57.688  49.230  28.396  1.00  0.00           H
ATOM   2021  C   LYS   135      52.185  47.544  33.126  1.00  0.00           C
ATOM   2022  O   LYS   135      51.159  47.413  32.574  1.00  0.00           O
ATOM   2023  N   SER   136      52.413  48.400  34.101  1.00  0.00           N
ATOM   2024  H   SER   136      53.365  48.492  34.425  1.00  0.00           H
ATOM   2025  CA  SER   136      51.482  49.460  34.540  1.00  0.00           C
ATOM   2026  HA  SER   136      50.464  49.097  34.691  1.00  0.00           H
ATOM   2027  CB  SER   136      51.888  49.975  35.883  1.00  0.00           C
ATOM   2028  HB2 SER   136      52.709  49.398  36.308  1.00  0.00           H
ATOM   2029  HB3 SER   136      52.275  50.981  35.719  1.00  0.00           H
ATOM   2030  OG  SER   136      50.801  49.910  36.810  1.00  0.00           O
ATOM   2031  HG  SER   136      50.067  50.441  36.494  1.00  0.00           H
ATOM   2032  C   SER   136      51.452  50.544  33.420  1.00  0.00           C
ATOM   2033  O   SER   136      52.385  50.689  32.563  1.00  0.00           O
ATOM   2034  N   TRP   137      50.345  51.287  33.296  1.00  0.00           N
ATOM   2035  H   TRP   137      49.635  51.233  34.011  1.00  0.00           H
ATOM   2036  CA  TRP   137      50.144  52.380  32.417  1.00  0.00           C
ATOM   2037  HA  TRP   137      51.117  52.698  32.044  1.00  0.00           H
ATOM   2038  CB  TRP   137      49.390  51.933  31.217  1.00  0.00           C
ATOM   2039  HB2 TRP   137      49.494  52.572  30.340  1.00  0.00           H
ATOM   2040  HB3 TRP   137      49.982  51.047  30.991  1.00  0.00           H
ATOM   2041  CG  TRP   137      47.858  51.650  31.366  1.00  0.00           C
ATOM   2042  CD1 TRP   137      46.845  52.498  31.125  1.00  0.00           C
ATOM   2043  HD1 TRP   137      46.893  53.498  30.723  1.00  0.00           H
ATOM   2044  NE1 TRP   137      45.645  51.848  31.478  1.00  0.00           N
ATOM   2045  HE1 TRP   137      44.764  52.309  31.301  1.00  0.00           H
ATOM   2046  CE2 TRP   137      45.912  50.625  32.069  1.00  0.00           C
ATOM   2047  CZ2 TRP   137      45.062  49.729  32.688  1.00  0.00           C
ATOM   2048  HZ2 TRP   137      44.026  49.980  32.512  1.00  0.00           H
ATOM   2049  CH2 TRP   137      45.526  48.508  33.094  1.00  0.00           C
ATOM   2050  HH2 TRP   137      44.881  47.778  33.560  1.00  0.00           H
ATOM   2051  CZ3 TRP   137      46.985  48.290  32.989  1.00  0.00           C
ATOM   2052  HZ3 TRP   137      47.384  47.378  33.406  1.00  0.00           H
ATOM   2053  CE3 TRP   137      47.839  49.256  32.408  1.00  0.00           C
ATOM   2054  HE3 TRP   137      48.914  49.151  32.402  1.00  0.00           H
ATOM   2055  CD2 TRP   137      47.322  50.470  31.979  1.00  0.00           C
ATOM   2056  C   TRP   137      49.473  53.553  33.045  1.00  0.00           C
ATOM   2057  O   TRP   137      49.446  54.688  32.615  1.00  0.00           O
ATOM   2058  N   ARG   138      48.909  53.455  34.243  1.00  0.00           N
ATOM   2059  H   ARG   138      48.958  52.555  34.698  1.00  0.00           H
ATOM   2060  CA  ARG   138      48.448  54.712  35.005  1.00  0.00           C
ATOM   2061  HA  ARG   138      48.628  55.665  34.507  1.00  0.00           H
ATOM   2062  CB  ARG   138      46.955  54.634  35.416  1.00  0.00           C
ATOM   2063  HB2 ARG   138      46.829  53.820  36.130  1.00  0.00           H
ATOM   2064  HB3 ARG   138      46.739  55.663  35.703  1.00  0.00           H
ATOM   2065  CG  ARG   138      45.976  54.314  34.196  1.00  0.00           C
ATOM   2066  HG2 ARG   138      46.403  53.438  33.707  1.00  0.00           H
ATOM   2067  HG3 ARG   138      45.004  53.942  34.520  1.00  0.00           H
ATOM   2068  CD  ARG   138      45.764  55.509  33.283  1.00  0.00           C
ATOM   2069  HD2 ARG   138      44.865  55.396  32.678  1.00  0.00           H
ATOM   2070  HD3 ARG   138      45.590  56.381  33.916  1.00  0.00           H
ATOM   2071  NE  ARG   138      46.913  55.839  32.424  1.00  0.00           N
ATOM   2072  HE  ARG   138      47.654  55.155  32.495  1.00  0.00           H
ATOM   2073  CZ  ARG   138      47.022  56.845  31.548  1.00  0.00           C
ATOM   2074  NH1 ARG   138      46.059  57.530  31.074  1.00  0.00           N
ATOM   2075 HH11 ARG   138      45.185  57.562  31.581  1.00  0.00           H
ATOM   2076 HH12 ARG   138      46.181  58.173  30.305  1.00  0.00           H
ATOM   2077  NH2 ARG   138      48.147  56.935  30.912  1.00  0.00           N
ATOM   2078 HH21 ARG   138      48.827  56.214  31.102  1.00  0.00           H
ATOM   2079 HH22 ARG   138      48.208  57.690  30.243  1.00  0.00           H
ATOM   2080  C   ARG   138      49.438  54.748  36.256  1.00  0.00           C
ATOM   2081  O   ARG   138      49.526  55.767  36.862  1.00  0.00           O
ATOM   2082  N   ASN   139      50.233  53.578  36.461  1.00  0.00           N
ATOM   2083  H   ASN   139      49.982  52.769  35.909  1.00  0.00           H
ATOM   2084  CA  ASN   139      51.219  53.467  37.507  1.00  0.00           C
ATOM   2085  HA  ASN   139      51.547  52.428  37.499  1.00  0.00           H
ATOM   2086  CB  ASN   139      52.408  54.437  37.145  1.00  0.00           C
ATOM   2087  HB2 ASN   139      52.121  55.487  37.086  1.00  0.00           H
ATOM   2088  HB3 ASN   139      53.107  54.403  37.980  1.00  0.00           H
ATOM   2089  CG  ASN   139      53.116  53.977  35.907  1.00  0.00           C
ATOM   2090  OD1 ASN   139      52.638  54.268  34.810  1.00  0.00           O
ATOM   2091  ND2 ASN   139      54.221  53.251  36.038  1.00  0.00           N
ATOM   2092 HD21 ASN   139      54.539  52.771  35.208  1.00  0.00           H
ATOM   2093 HD22 ASN   139      54.430  52.890  36.958  1.00  0.00           H
ATOM   2094  C   ASN   139      50.608  53.638  38.960  1.00  0.00           C
ATOM   2095  O   ASN   139      51.112  54.362  39.802  1.00  0.00           O
ATOM   2096  N   ASN   140      49.551  52.987  39.223  1.00  0.00           N
ATOM   2097  H   ASN   140      49.168  52.287  38.604  1.00  0.00           H
ATOM   2098  CA  ASN   140      48.843  53.176  40.547  1.00  0.00           C
ATOM   2099  HA  ASN   140      49.599  53.229  41.331  1.00  0.00           H
ATOM   2100  CB  ASN   140      48.084  54.543  40.425  1.00  0.00           C
ATOM   2101  HB2 ASN   140      48.705  55.420  40.609  1.00  0.00           H
ATOM   2102  HB3 ASN   140      47.528  54.570  39.487  1.00  0.00           H
ATOM   2103  CG  ASN   140      47.090  54.825  41.506  1.00  0.00           C
ATOM   2104  OD1 ASN   140      47.119  54.404  42.665  1.00  0.00           O
ATOM   2105  ND2 ASN   140      46.124  55.652  41.196  1.00  0.00           N
ATOM   2106 HD21 ASN   140      45.416  55.836  41.893  1.00  0.00           H
ATOM   2107 HD22 ASN   140      46.164  56.220  40.361  1.00  0.00           H
ATOM   2108  C   ASN   140      47.962  51.908  40.845  1.00  0.00           C
ATOM   2109  O   ASN   140      46.692  51.901  40.742  1.00  0.00           O
ATOM   2110  N   ILE   141      48.588  50.796  41.103  1.00  0.00           N
ATOM   2111  H   ILE   141      49.593  50.879  41.169  1.00  0.00           H
ATOM   2112  CA  ILE   141      48.223  49.435  41.496  1.00  0.00           C
ATOM   2113  HA  ILE   141      49.155  48.873  41.542  1.00  0.00           H
ATOM   2114  CB  ILE   141      47.462  49.377  42.866  1.00  0.00           C
ATOM   2115  HB  ILE   141      46.452  49.744  42.687  1.00  0.00           H
ATOM   2116  CG2 ILE   141      47.314  47.899  43.265  1.00  0.00           C
ATOM   2117 HG21 ILE   141      46.892  47.883  44.270  1.00  0.00           H
ATOM   2118 HG22 ILE   141      46.767  47.319  42.522  1.00  0.00           H
ATOM   2119 HG23 ILE   141      48.300  47.435  43.264  1.00  0.00           H
ATOM   2120  CG1 ILE   141      48.098  50.061  44.083  1.00  0.00           C
ATOM   2121 HG12 ILE   141      48.983  49.548  44.461  1.00  0.00           H
ATOM   2122 HG13 ILE   141      48.564  50.936  43.632  1.00  0.00           H
ATOM   2123  CD1 ILE   141      47.164  50.563  45.241  1.00  0.00           C
ATOM   2124 HD11 ILE   141      46.863  49.825  45.985  1.00  0.00           H
ATOM   2125 HD12 ILE   141      47.662  51.412  45.709  1.00  0.00           H
ATOM   2126 HD13 ILE   141      46.310  51.029  44.751  1.00  0.00           H
ATOM   2127  C   ILE   141      47.512  48.655  40.426  1.00  0.00           C
ATOM   2128  O   ILE   141      46.280  48.620  40.305  1.00  0.00           O
ATOM   2129  N   LEU   142      48.352  48.071  39.574  1.00  0.00           N
ATOM   2130  H   LEU   142      49.319  48.105  39.860  1.00  0.00           H
ATOM   2131  CA  LEU   142      48.013  47.058  38.547  1.00  0.00           C
ATOM   2132  HA  LEU   142      47.236  47.499  37.922  1.00  0.00           H
ATOM   2133  CB  LEU   142      49.372  46.805  37.747  1.00  0.00           C
ATOM   2134  HB2 LEU   142      49.586  47.775  37.298  1.00  0.00           H
ATOM   2135  HB3 LEU   142      50.122  46.612  38.514  1.00  0.00           H
ATOM   2136  CG  LEU   142      49.255  45.635  36.793  1.00  0.00           C
ATOM   2137  HG  LEU   142      49.008  44.756  37.388  1.00  0.00           H
ATOM   2138  CD1 LEU   142      48.249  45.889  35.689  1.00  0.00           C
ATOM   2139 HD11 LEU   142      48.369  46.932  35.396  1.00  0.00           H
ATOM   2140 HD12 LEU   142      48.428  45.202  34.863  1.00  0.00           H
ATOM   2141 HD13 LEU   142      47.208  45.782  35.993  1.00  0.00           H
ATOM   2142  CD2 LEU   142      50.568  45.214  36.165  1.00  0.00           C
ATOM   2143 HD21 LEU   142      50.976  46.025  35.562  1.00  0.00           H
ATOM   2144 HD22 LEU   142      51.218  44.861  36.966  1.00  0.00           H
ATOM   2145 HD23 LEU   142      50.357  44.373  35.503  1.00  0.00           H
ATOM   2146  C   LEU   142      47.424  45.816  39.192  1.00  0.00           C
ATOM   2147  O   LEU   142      48.022  45.130  39.990  1.00  0.00           O
ATOM   2148  N   ARG   143      46.224  45.415  38.752  1.00  0.00           N
ATOM   2149  H   ARG   143      45.726  46.023  38.117  1.00  0.00           H
ATOM   2150  CA  ARG   143      45.479  44.264  39.426  1.00  0.00           C
ATOM   2151  HA  ARG   143      46.157  43.477  39.756  1.00  0.00           H
ATOM   2152  CB  ARG   143      44.838  44.919  40.722  1.00  0.00           C
ATOM   2153  HB2 ARG   143      44.403  44.091  41.281  1.00  0.00           H
ATOM   2154  HB3 ARG   143      45.671  45.411  41.225  1.00  0.00           H
ATOM   2155  CG  ARG   143      43.665  45.853  40.392  1.00  0.00           C
ATOM   2156  HG2 ARG   143      44.018  46.530  39.613  1.00  0.00           H
ATOM   2157  HG3 ARG   143      42.818  45.256  40.056  1.00  0.00           H
ATOM   2158  CD  ARG   143      43.381  46.567  41.704  1.00  0.00           C
ATOM   2159  HD2 ARG   143      43.069  45.846  42.459  1.00  0.00           H
ATOM   2160  HD3 ARG   143      44.269  46.970  42.190  1.00  0.00           H
ATOM   2161  NE  ARG   143      42.303  47.573  41.668  1.00  0.00           N
ATOM   2162  HE  ARG   143      41.442  47.334  42.137  1.00  0.00           H
ATOM   2163  CZ  ARG   143      42.327  48.866  41.354  1.00  0.00           C
ATOM   2164  NH1 ARG   143      41.305  49.616  41.382  1.00  0.00           N
ATOM   2165 HH11 ARG   143      40.518  49.316  41.939  1.00  0.00           H
ATOM   2166 HH12 ARG   143      41.323  50.568  41.045  1.00  0.00           H
ATOM   2167  NH2 ARG   143      43.450  49.368  40.981  1.00  0.00           N
ATOM   2168 HH21 ARG   143      44.304  48.846  41.121  1.00  0.00           H
ATOM   2169 HH22 ARG   143      43.564  50.354  40.801  1.00  0.00           H
ATOM   2170  C   ARG   143      44.490  43.471  38.542  1.00  0.00           C
ATOM   2171  O   ARG   143      43.987  44.068  37.575  1.00  0.00           O
ATOM   2172  N   THR   144      44.152  42.224  38.860  1.00  0.00           N
ATOM   2173  H   THR   144      44.537  41.749  39.662  1.00  0.00           H
ATOM   2174  CA  THR   144      43.356  41.375  37.972  1.00  0.00           C
ATOM   2175  HA  THR   144      42.780  41.952  37.248  1.00  0.00           H
ATOM   2176  CB  THR   144      44.317  40.491  37.215  1.00  0.00           C
ATOM   2177  HB  THR   144      45.037  41.122  36.694  1.00  0.00           H
ATOM   2178  CG2 THR   144      45.063  39.448  37.956  1.00  0.00           C
ATOM   2179 HG21 THR   144      45.687  39.935  38.705  1.00  0.00           H
ATOM   2180 HG22 THR   144      44.393  38.706  38.392  1.00  0.00           H
ATOM   2181 HG23 THR   144      45.756  39.020  37.233  1.00  0.00           H
ATOM   2182  OG1 THR   144      43.698  39.816  36.199  1.00  0.00           O
ATOM   2183  HG1 THR   144      43.333  40.409  35.536  1.00  0.00           H
ATOM   2184  C   THR   144      42.357  40.580  38.704  1.00  0.00           C
ATOM   2185  O   THR   144      41.819  41.003  39.729  1.00  0.00           O
ATOM   2186  N   GLN   145      41.960  39.364  38.263  1.00  0.00           N
ATOM   2187  H   GLN   145      42.427  38.957  37.465  1.00  0.00           H
ATOM   2188  CA  GLN   145      40.713  38.722  38.605  1.00  0.00           C
ATOM   2189  HA  GLN   145      39.826  39.326  38.422  1.00  0.00           H
ATOM   2190  CB  GLN   145      40.626  37.507  37.774  1.00  0.00           C
ATOM   2191  HB2 GLN   145      41.498  36.875  37.947  1.00  0.00           H
ATOM   2192  HB3 GLN   145      39.800  36.893  38.135  1.00  0.00           H
ATOM   2193  CG  GLN   145      40.416  37.814  36.288  1.00  0.00           C
ATOM   2194  HG2 GLN   145      39.525  38.398  36.058  1.00  0.00           H
ATOM   2195  HG3 GLN   145      41.145  38.499  35.855  1.00  0.00           H
ATOM   2196  CD  GLN   145      40.445  36.546  35.449  1.00  0.00           C
ATOM   2197  OE1 GLN   145      41.381  36.407  34.701  1.00  0.00           O
ATOM   2198  NE2 GLN   145      39.527  35.594  35.634  1.00  0.00           N
ATOM   2199 HE21 GLN   145      38.865  35.748  36.381  1.00  0.00           H
ATOM   2200 HE22 GLN   145      39.315  34.877  34.956  1.00  0.00           H
ATOM   2201  C   GLN   145      40.592  38.149  40.034  1.00  0.00           C
ATOM   2202  O   GLN   145      39.482  38.031  40.553  1.00  0.00           O
ATOM   2203  N   GLU   146      41.669  37.561  40.569  1.00  0.00           N
ATOM   2204  H   GLU   146      42.601  37.741  40.224  1.00  0.00           H
ATOM   2205  CA  GLU   146      41.704  36.590  41.741  1.00  0.00           C
ATOM   2206  HA  GLU   146      42.750  36.284  41.730  1.00  0.00           H
ATOM   2207  CB  GLU   146      41.390  37.348  43.022  1.00  0.00           C
ATOM   2208  HB2 GLU   146      40.367  37.726  43.026  1.00  0.00           H
ATOM   2209  HB3 GLU   146      41.431  36.600  43.814  1.00  0.00           H
ATOM   2210  CG  GLU   146      42.249  38.613  43.367  1.00  0.00           C
ATOM   2211  HG2 GLU   146      41.750  39.548  43.113  1.00  0.00           H
ATOM   2212  HG3 GLU   146      42.255  38.639  44.457  1.00  0.00           H
ATOM   2213  CD  GLU   146      43.732  38.641  42.968  1.00  0.00           C
ATOM   2214  OE1 GLU   146      44.596  37.985  43.591  1.00  0.00           O
ATOM   2215  OE2 GLU   146      44.026  39.344  41.982  1.00  0.00           O
ATOM   2216  C   GLU   146      40.754  35.404  41.485  1.00  0.00           C
ATOM   2217  O   GLU   146      39.875  35.115  42.294  1.00  0.00           O
ATOM   2218  N   SER   147      40.749  34.934  40.206  1.00  0.00           N
ATOM   2219  H   SER   147      41.437  35.287  39.557  1.00  0.00           H
ATOM   2220  CA  SER   147      39.898  33.831  39.712  1.00  0.00           C
ATOM   2221  HA  SER   147      39.726  33.120  40.521  1.00  0.00           H
ATOM   2222  CB  SER   147      38.498  34.349  39.405  1.00  0.00           C
ATOM   2223  HB2 SER   147      38.620  35.143  38.669  1.00  0.00           H
ATOM   2224  HB3 SER   147      37.886  33.555  38.976  1.00  0.00           H
ATOM   2225  OG  SER   147      37.905  34.858  40.537  1.00  0.00           O
ATOM   2226  HG  SER   147      38.590  34.817  41.209  1.00  0.00           H
ATOM   2227  C   SER   147      40.407  33.136  38.402  1.00  0.00           C
ATOM   2228  O   SER   147      41.510  33.407  37.923  1.00  0.00           O
ATOM   2229  N   GLH   148      39.613  32.154  37.888  1.00  0.00           N
ATOM   2230  H   GLH   148      38.782  31.944  38.423  1.00  0.00           H
ATOM   2231  CA  GLH   148      39.916  31.511  36.641  1.00  0.00           C
ATOM   2232  HA  GLH   148      40.974  31.260  36.720  1.00  0.00           H
ATOM   2233  CB  GLH   148      39.144  30.227  36.438  1.00  0.00           C
ATOM   2234  HB2 GLH   148      39.345  29.476  37.202  1.00  0.00           H
ATOM   2235  HB3 GLH   148      38.083  30.480  36.435  1.00  0.00           H
ATOM   2236  CG  GLH   148      39.454  29.516  35.073  1.00  0.00           C
ATOM   2237  HG2 GLH   148      38.873  30.032  34.308  1.00  0.00           H
ATOM   2238  HG3 GLH   148      40.507  29.760  34.935  1.00  0.00           H
ATOM   2239  CD  GLH   148      39.354  27.986  34.981  1.00  0.00           C
ATOM   2240  OE1 GLH   148      38.940  27.210  35.816  1.00  0.00           O
ATOM   2241  OE2 GLH   148      39.964  27.384  33.944  1.00  0.00           O
ATOM   2242  HE2 GLH   148      39.829  26.448  34.107  1.00  0.00           H
ATOM   2243  C   GLH   148      39.815  32.439  35.405  1.00  0.00           C
ATOM   2244  O   GLH   148      38.704  32.867  35.095  1.00  0.00           O
ATOM   2245  N   CYX   149      40.941  32.658  34.697  1.00  0.00           N
ATOM   2246  H   CYX   149      41.859  32.389  35.020  1.00  0.00           H
ATOM   2247  CA  CYX   149      40.836  33.208  33.368  1.00  0.00           C
ATOM   2248  HA  CYX   149      40.283  34.147  33.367  1.00  0.00           H
ATOM   2249  CB  CYX   149      42.270  33.470  32.860  1.00  0.00           C
ATOM   2250  HB2 CYX   149      42.262  33.412  31.771  1.00  0.00           H
ATOM   2251  HB3 CYX   149      42.292  34.504  33.203  1.00  0.00           H
ATOM   2252  SG  CYX   149      43.723  32.595  33.494  1.00  0.00           S
ATOM   2253  C   CYX   149      40.206  32.243  32.358  1.00  0.00           C
ATOM   2254  O   CYX   149      40.365  31.039  32.477  1.00  0.00           O
ATOM   2255  N   ALA   150      39.518  32.744  31.374  1.00  0.00           N
ATOM   2256  H   ALA   150      39.677  33.731  31.223  1.00  0.00           H
ATOM   2257  CA  ALA   150      38.850  31.875  30.480  1.00  0.00           C
ATOM   2258  HA  ALA   150      38.542  30.956  30.979  1.00  0.00           H
ATOM   2259  CB  ALA   150      37.558  32.551  30.122  1.00  0.00           C
ATOM   2260  HB1 ALA   150      36.966  31.927  29.452  1.00  0.00           H
ATOM   2261  HB2 ALA   150      36.936  32.884  30.953  1.00  0.00           H
ATOM   2262  HB3 ALA   150      37.778  33.476  29.588  1.00  0.00           H
ATOM   2263  C   ALA   150      39.779  31.581  29.371  1.00  0.00           C
ATOM   2264  O   ALA   150      40.648  32.325  29.023  1.00  0.00           O
ATOM   2265  N   CYX   151      39.310  30.632  28.559  1.00  0.00           N
ATOM   2266  H   CYX   151      38.545  30.033  28.838  1.00  0.00           H
ATOM   2267  CA  CYX   151      40.045  30.182  27.347  1.00  0.00           C
ATOM   2268  HA  CYX   151      40.539  31.068  26.945  1.00  0.00           H
ATOM   2269  CB  CYX   151      41.086  29.028  27.631  1.00  0.00           C
ATOM   2270  HB2 CYX   151      40.569  28.202  28.120  1.00  0.00           H
ATOM   2271  HB3 CYX   151      41.521  28.759  26.667  1.00  0.00           H
ATOM   2272  SG  CYX   151      42.476  29.622  28.781  1.00  0.00           S
ATOM   2273  C   CYX   151      38.970  29.716  26.345  1.00  0.00           C
ATOM   2274  O   CYX   151      38.112  28.906  26.735  1.00  0.00           O
ATOM   2275  N   VAL   152      39.071  30.377  25.153  1.00  0.00           N
ATOM   2276  H   VAL   152      39.928  30.910  25.159  1.00  0.00           H
ATOM   2277  CA  VAL   152      38.230  30.269  24.059  1.00  0.00           C
ATOM   2278  HA  VAL   152      37.574  29.453  24.364  1.00  0.00           H
ATOM   2279  CB  VAL   152      37.287  31.505  23.836  1.00  0.00           C
ATOM   2280  HB  VAL   152      37.892  32.385  23.622  1.00  0.00           H
ATOM   2281  CG1 VAL   152      36.272  31.289  22.687  1.00  0.00           C
ATOM   2282 HG11 VAL   152      35.883  32.244  22.334  1.00  0.00           H
ATOM   2283 HG12 VAL   152      36.854  30.873  21.864  1.00  0.00           H
ATOM   2284 HG13 VAL   152      35.445  30.645  22.986  1.00  0.00           H
ATOM   2285  CG2 VAL   152      36.422  31.744  25.048  1.00  0.00           C
ATOM   2286 HG21 VAL   152      35.852  30.847  25.288  1.00  0.00           H
ATOM   2287 HG22 VAL   152      36.882  32.125  25.960  1.00  0.00           H
ATOM   2288 HG23 VAL   152      35.671  32.451  24.696  1.00  0.00           H
ATOM   2289  C   VAL   152      38.996  29.829  22.833  1.00  0.00           C
ATOM   2290  O   VAL   152      39.849  30.634  22.429  1.00  0.00           O
ATOM   2291  N   ASN   153      38.777  28.573  22.265  1.00  0.00           N
ATOM   2292  H   ASN   153      38.255  27.917  22.827  1.00  0.00           H
ATOM   2293  CA  ASN   153      39.356  28.043  21.066  1.00  0.00           C
ATOM   2294  HA  ASN   153      39.221  26.961  21.060  1.00  0.00           H
ATOM   2295  CB  ASN   153      38.623  28.664  19.898  1.00  0.00           C
ATOM   2296  HB2 ASN   153      38.721  29.749  19.904  1.00  0.00           H
ATOM   2297  HB3 ASN   153      39.043  28.341  18.946  1.00  0.00           H
ATOM   2298  CG  ASN   153      37.154  28.304  20.005  1.00  0.00           C
ATOM   2299  OD1 ASN   153      36.715  27.261  20.483  1.00  0.00           O
ATOM   2300  ND2 ASN   153      36.356  29.160  19.570  1.00  0.00           N
ATOM   2301 HD21 ASN   153      35.375  28.931  19.647  1.00  0.00           H
ATOM   2302 HD22 ASN   153      36.629  30.083  19.262  1.00  0.00           H
ATOM   2303  C   ASN   153      40.928  28.267  21.034  1.00  0.00           C
ATOM   2304  O   ASN   153      41.470  28.951  20.159  1.00  0.00           O
ATOM   2305  N   GLY   154      41.621  27.567  21.934  1.00  0.00           N
ATOM   2306  H   GLY   154      41.127  27.029  22.630  1.00  0.00           H
ATOM   2307  CA  GLY   154      43.080  27.713  22.048  1.00  0.00           C
ATOM   2308  HA2 GLY   154      43.449  26.947  22.731  1.00  0.00           H
ATOM   2309  HA3 GLY   154      43.449  27.543  21.037  1.00  0.00           H
ATOM   2310  C   GLY   154      43.655  29.028  22.600  1.00  0.00           C
ATOM   2311  O   GLY   154      44.848  28.998  22.924  1.00  0.00           O
ATOM   2312  N   SER   155      42.844  30.066  22.657  1.00  0.00           N
ATOM   2313  H   SER   155      41.887  29.910  22.374  1.00  0.00           H
ATOM   2314  CA  SER   155      43.276  31.357  23.180  1.00  0.00           C
ATOM   2315  HA  SER   155      44.359  31.451  23.260  1.00  0.00           H
ATOM   2316  CB  SER   155      42.658  32.349  22.243  1.00  0.00           C
ATOM   2317  HB2 SER   155      42.803  32.055  21.204  1.00  0.00           H
ATOM   2318  HB3 SER   155      41.603  32.454  22.494  1.00  0.00           H
ATOM   2319  OG  SER   155      43.287  33.550  22.479  1.00  0.00           O
ATOM   2320  HG  SER   155      44.205  33.480  22.207  1.00  0.00           H
ATOM   2321  C   SER   155      42.837  31.587  24.680  1.00  0.00           C
ATOM   2322  O   SER   155      41.933  30.906  25.032  1.00  0.00           O
ATOM   2323  N   CYX   156      43.346  32.536  25.481  1.00  0.00           N
ATOM   2324  H   CYX   156      43.936  33.213  25.018  1.00  0.00           H
ATOM   2325  CA  CYX   156      42.975  32.727  26.897  1.00  0.00           C
ATOM   2326  HA  CYX   156      42.004  32.306  27.156  1.00  0.00           H
ATOM   2327  CB  CYX   156      43.951  31.905  27.813  1.00  0.00           C
ATOM   2328  HB2 CYX   156      44.886  32.367  27.498  1.00  0.00           H
ATOM   2329  HB3 CYX   156      43.737  32.150  28.854  1.00  0.00           H
ATOM   2330  SG  CYX   156      43.933  30.121  27.445  1.00  0.00           S
ATOM   2331  C   CYX   156      42.903  34.233  27.184  1.00  0.00           C
ATOM   2332  O   CYX   156      43.384  35.106  26.394  1.00  0.00           O
ATOM   2333  N   PHE   157      42.199  34.556  28.270  1.00  0.00           N
ATOM   2334  H   PHE   157      41.804  33.798  28.807  1.00  0.00           H
ATOM   2335  CA  PHE   157      41.426  35.816  28.347  1.00  0.00           C
ATOM   2336  HA  PHE   157      41.925  36.625  27.815  1.00  0.00           H
ATOM   2337  CB  PHE   157      40.041  35.556  27.707  1.00  0.00           C
ATOM   2338  HB2 PHE   157      39.564  34.762  28.280  1.00  0.00           H
ATOM   2339  HB3 PHE   157      39.367  36.408  27.796  1.00  0.00           H
ATOM   2340  CG  PHE   157      40.135  35.264  26.193  1.00  0.00           C
ATOM   2341  CD1 PHE   157      39.904  33.936  25.719  1.00  0.00           C
ATOM   2342  HD1 PHE   157      39.671  33.113  26.379  1.00  0.00           H
ATOM   2343  CE1 PHE   157      39.947  33.685  24.351  1.00  0.00           C
ATOM   2344  HE1 PHE   157      39.902  32.644  24.067  1.00  0.00           H
ATOM   2345  CZ  PHE   157      40.163  34.723  23.434  1.00  0.00           C
ATOM   2346  HZ  PHE   157      40.163  34.451  22.389  1.00  0.00           H
ATOM   2347  CE2 PHE   157      40.306  36.049  23.879  1.00  0.00           C
ATOM   2348  HE2 PHE   157      40.502  36.870  23.205  1.00  0.00           H
ATOM   2349  CD2 PHE   157      40.353  36.241  25.268  1.00  0.00           C
ATOM   2350  HD2 PHE   157      40.535  37.217  25.695  1.00  0.00           H
ATOM   2351  C   PHE   157      41.258  36.192  29.769  1.00  0.00           C
ATOM   2352  O   PHE   157      40.952  35.435  30.696  1.00  0.00           O
ATOM   2353  N   THR   158      41.561  37.443  30.054  1.00  0.00           N
ATOM   2354  H   THR   158      41.800  38.134  29.357  1.00  0.00           H
ATOM   2355  CA  THR   158      41.584  37.994  31.449  1.00  0.00           C
ATOM   2356  HA  THR   158      40.792  37.493  32.006  1.00  0.00           H
ATOM   2357  CB  THR   158      42.908  37.828  32.178  1.00  0.00           C
ATOM   2358  HB  THR   158      43.106  36.758  32.129  1.00  0.00           H
ATOM   2359  CG2 THR   158      44.108  38.578  31.573  1.00  0.00           C
ATOM   2360 HG21 THR   158      43.964  39.652  31.697  1.00  0.00           H
ATOM   2361 HG22 THR   158      45.034  38.269  32.058  1.00  0.00           H
ATOM   2362 HG23 THR   158      44.101  38.432  30.494  1.00  0.00           H
ATOM   2363  OG1 THR   158      42.753  38.296  33.476  1.00  0.00           O
ATOM   2364  HG1 THR   158      42.448  37.544  33.988  1.00  0.00           H
ATOM   2365  C   THR   158      41.280  39.503  31.392  1.00  0.00           C
ATOM   2366  O   THR   158      41.350  40.121  30.326  1.00  0.00           O
ATOM   2367  N   VAL   159      40.871  40.134  32.506  1.00  0.00           N
ATOM   2368  H   VAL   159      41.029  39.489  33.267  1.00  0.00           H
ATOM   2369  CA  VAL   159      40.664  41.536  32.621  1.00  0.00           C
ATOM   2370  HA  VAL   159      40.820  42.013  31.654  1.00  0.00           H
ATOM   2371  CB  VAL   159      39.195  41.867  33.094  1.00  0.00           C
ATOM   2372  HB  VAL   159      39.066  41.673  34.159  1.00  0.00           H
ATOM   2373  CG1 VAL   159      38.857  43.276  32.798  1.00  0.00           C
ATOM   2374 HG11 VAL   159      39.579  44.029  33.113  1.00  0.00           H
ATOM   2375 HG12 VAL   159      38.577  43.481  31.765  1.00  0.00           H
ATOM   2376 HG13 VAL   159      37.896  43.566  33.223  1.00  0.00           H
ATOM   2377  CG2 VAL   159      38.173  41.051  32.294  1.00  0.00           C
ATOM   2378 HG21 VAL   159      38.190  40.020  32.651  1.00  0.00           H
ATOM   2379 HG22 VAL   159      37.183  41.419  32.564  1.00  0.00           H
ATOM   2380 HG23 VAL   159      38.312  41.035  31.214  1.00  0.00           H
ATOM   2381  C   VAL   159      41.647  42.156  33.594  1.00  0.00           C
ATOM   2382  O   VAL   159      41.925  41.481  34.545  1.00  0.00           O
ATOM   2383  N   MET   160      42.082  43.421  33.438  1.00  0.00           N
ATOM   2384  H   MET   160      41.582  44.050  32.826  1.00  0.00           H
ATOM   2385  CA  MET   160      43.089  44.067  34.284  1.00  0.00           C
ATOM   2386  HA  MET   160      43.008  43.718  35.315  1.00  0.00           H
ATOM   2387  CB  MET   160      44.550  43.854  33.889  1.00  0.00           C
ATOM   2388  HB2 MET   160      44.833  44.557  33.105  1.00  0.00           H
ATOM   2389  HB3 MET   160      45.083  44.210  34.771  1.00  0.00           H
ATOM   2390  CG  MET   160      45.002  42.470  33.489  1.00  0.00           C
ATOM   2391  HG2 MET   160      44.653  41.733  34.213  1.00  0.00           H
ATOM   2392  HG3 MET   160      44.542  42.218  32.534  1.00  0.00           H
ATOM   2393  SD  MET   160      46.785  42.254  33.235  1.00  0.00           S
ATOM   2394  CE  MET   160      46.627  40.680  32.325  1.00  0.00           C
ATOM   2395  HE1 MET   160      45.976  39.969  32.835  1.00  0.00           H
ATOM   2396  HE2 MET   160      46.265  40.908  31.321  1.00  0.00           H
ATOM   2397  HE3 MET   160      47.650  40.375  32.111  1.00  0.00           H
ATOM   2398  C   MET   160      42.892  45.579  34.333  1.00  0.00           C
ATOM   2399  O   MET   160      42.397  46.133  33.399  1.00  0.00           O
ATOM   2400  N   THR   161      43.244  46.128  35.484  1.00  0.00           N
ATOM   2401  H   THR   161      43.809  45.595  36.130  1.00  0.00           H
ATOM   2402  CA  THR   161      43.040  47.511  35.892  1.00  0.00           C
ATOM   2403  HA  THR   161      42.691  48.096  35.041  1.00  0.00           H
ATOM   2404  CB  THR   161      41.952  47.603  36.954  1.00  0.00           C
ATOM   2405  HB  THR   161      42.159  46.870  37.734  1.00  0.00           H
ATOM   2406  CG2 THR   161      41.742  49.073  37.538  1.00  0.00           C
ATOM   2407 HG21 THR   161      40.845  49.048  38.156  1.00  0.00           H
ATOM   2408 HG22 THR   161      42.418  49.417  38.320  1.00  0.00           H
ATOM   2409 HG23 THR   161      41.730  49.828  36.750  1.00  0.00           H
ATOM   2410  OG1 THR   161      40.793  47.160  36.366  1.00  0.00           O
ATOM   2411  HG1 THR   161      40.026  47.588  36.753  1.00  0.00           H
ATOM   2412  C   THR   161      44.302  48.169  36.410  1.00  0.00           C
ATOM   2413  O   THR   161      45.128  47.505  37.020  1.00  0.00           O
ATOM   2414  N   ASP   162      44.401  49.444  36.308  1.00  0.00           N
ATOM   2415  H   ASP   162      43.675  49.936  35.808  1.00  0.00           H
ATOM   2416  CA  ASP   162      45.465  50.348  36.871  1.00  0.00           C
ATOM   2417  HA  ASP   162      45.708  50.067  37.896  1.00  0.00           H
ATOM   2418  CB  ASP   162      46.727  50.209  35.990  1.00  0.00           C
ATOM   2419  HB2 ASP   162      46.998  49.164  35.841  1.00  0.00           H
ATOM   2420  HB3 ASP   162      46.511  50.633  35.008  1.00  0.00           H
ATOM   2421  CG  ASP   162      47.953  50.971  36.482  1.00  0.00           C
ATOM   2422  OD1 ASP   162      48.867  51.115  35.680  1.00  0.00           O
ATOM   2423  OD2 ASP   162      48.219  51.069  37.684  1.00  0.00           O
ATOM   2424  C   ASP   162      44.940  51.819  37.004  1.00  0.00           C
ATOM   2425  O   ASP   162      44.263  52.251  36.064  1.00  0.00           O
ATOM   2426  N   GLY   163      45.342  52.555  38.066  1.00  0.00           N
ATOM   2427  H   GLY   163      45.971  52.129  38.731  1.00  0.00           H
ATOM   2428  CA  GLY   163      44.646  53.843  38.467  1.00  0.00           C
ATOM   2429  HA2 GLY   163      45.354  54.613  38.776  1.00  0.00           H
ATOM   2430  HA3 GLY   163      44.074  54.199  37.610  1.00  0.00           H
ATOM   2431  C   GLY   163      43.597  53.458  39.601  1.00  0.00           C
ATOM   2432  O   GLY   163      43.476  52.294  39.940  1.00  0.00           O
ATOM   2433  N   PRO   164      42.729  54.348  40.065  1.00  0.00           N
ATOM   2434  CD  PRO   164      42.632  55.659  39.482  1.00  0.00           C
ATOM   2435  HD2 PRO   164      41.833  55.568  38.745  1.00  0.00           H
ATOM   2436  HD3 PRO   164      43.583  55.950  39.034  1.00  0.00           H
ATOM   2437  CG  PRO   164      42.361  56.593  40.636  1.00  0.00           C
ATOM   2438  HG2 PRO   164      41.998  57.542  40.244  1.00  0.00           H
ATOM   2439  HG3 PRO   164      43.290  56.708  41.196  1.00  0.00           H
ATOM   2440  CB  PRO   164      41.391  55.688  41.461  1.00  0.00           C
ATOM   2441  HB2 PRO   164      40.413  55.646  40.979  1.00  0.00           H
ATOM   2442  HB3 PRO   164      41.431  56.011  42.501  1.00  0.00           H
ATOM   2443  CA  PRO   164      42.051  54.291  41.351  1.00  0.00           C
ATOM   2444  HA  PRO   164      42.800  54.248  42.141  1.00  0.00           H
ATOM   2445  C   PRO   164      40.949  53.208  41.592  1.00  0.00           C
ATOM   2446  O   PRO   164      40.436  52.462  40.704  1.00  0.00           O
ATOM   2447  N   SER   165      40.403  53.156  42.835  1.00  0.00           N
ATOM   2448  H   SER   165      40.951  53.608  43.552  1.00  0.00           H
ATOM   2449  CA  SER   165      39.194  52.417  43.239  1.00  0.00           C
ATOM   2450  HA  SER   165      38.895  51.654  42.519  1.00  0.00           H
ATOM   2451  CB  SER   165      39.478  51.807  44.601  1.00  0.00           C
ATOM   2452  HB2 SER   165      39.874  52.520  45.325  1.00  0.00           H
ATOM   2453  HB3 SER   165      38.644  51.254  45.032  1.00  0.00           H
ATOM   2454  OG  SER   165      40.452  50.769  44.507  1.00  0.00           O
ATOM   2455  HG  SER   165      41.209  51.102  44.020  1.00  0.00           H
ATOM   2456  C   SER   165      37.941  53.299  43.446  1.00  0.00           C
ATOM   2457  O   SER   165      36.938  53.168  42.775  1.00  0.00           O
ATOM   2458  N   ASN   166      38.010  54.424  44.204  1.00  0.00           N
ATOM   2459  H   ASN   166      38.958  54.701  44.414  1.00  0.00           H
ATOM   2460  CA  ASN   166      36.952  55.352  44.653  1.00  0.00           C
ATOM   2461  HA  ASN   166      36.055  54.739  44.746  1.00  0.00           H
ATOM   2462  CB  ASN   166      37.415  56.188  45.899  1.00  0.00           C
ATOM   2463  HB2 ASN   166      38.228  56.875  45.660  1.00  0.00           H
ATOM   2464  HB3 ASN   166      36.631  56.887  46.189  1.00  0.00           H
ATOM   2465  CG  ASN   166      37.615  55.371  47.208  1.00  0.00           C
ATOM   2466  OD1 ASN   166      37.192  54.241  47.274  1.00  0.00           O
ATOM   2467  ND2 ASN   166      38.330  55.902  48.104  1.00  0.00           N
ATOM   2468 HD21 ASN   166      38.509  55.471  48.998  1.00  0.00           H
ATOM   2469 HD22 ASN   166      38.567  56.883  48.068  1.00  0.00           H
ATOM   2470  C   ASN   166      36.601  56.360  43.453  1.00  0.00           C
ATOM   2471  O   ASN   166      36.176  57.532  43.729  1.00  0.00           O
ATOM   2472  N   GLY   167      37.022  56.056  42.222  1.00  0.00           N
ATOM   2473  H   GLY   167      37.198  55.076  42.061  1.00  0.00           H
ATOM   2474  CA  GLY   167      36.937  56.935  41.049  1.00  0.00           C
ATOM   2475  HA2 GLY   167      35.869  57.141  40.974  1.00  0.00           H
ATOM   2476  HA3 GLY   167      37.529  57.844  41.158  1.00  0.00           H
ATOM   2477  C   GLY   167      37.425  56.195  39.742  1.00  0.00           C
ATOM   2478  O   GLY   167      37.890  55.023  39.775  1.00  0.00           O
ATOM   2479  N   GLN   168      37.489  56.919  38.632  1.00  0.00           N
ATOM   2480  H   GLN   168      36.898  57.737  38.661  1.00  0.00           H
ATOM   2481  CA  GLN   168      37.746  56.404  37.343  1.00  0.00           C
ATOM   2482  HA  GLN   168      37.175  55.490  37.184  1.00  0.00           H
ATOM   2483  CB  GLN   168      37.301  57.510  36.317  1.00  0.00           C
ATOM   2484  HB2 GLN   168      36.296  57.866  36.546  1.00  0.00           H
ATOM   2485  HB3 GLN   168      37.969  58.363  36.435  1.00  0.00           H
ATOM   2486  CG  GLN   168      37.377  57.083  34.831  1.00  0.00           C
ATOM   2487  HG2 GLN   168      37.365  58.084  34.401  1.00  0.00           H
ATOM   2488  HG3 GLN   168      38.285  56.497  34.686  1.00  0.00           H
ATOM   2489  CD  GLN   168      36.169  56.190  34.377  1.00  0.00           C
ATOM   2490  OE1 GLN   168      35.204  55.922  35.049  1.00  0.00           O
ATOM   2491  NE2 GLN   168      36.168  55.615  33.188  1.00  0.00           N
ATOM   2492 HE21 GLN   168      37.042  55.694  32.687  1.00  0.00           H
ATOM   2493 HE22 GLN   168      35.406  55.134  32.733  1.00  0.00           H
ATOM   2494  C   GLN   168      39.256  56.013  37.074  1.00  0.00           C
ATOM   2495  O   GLN   168      40.039  56.767  36.527  1.00  0.00           O
ATOM   2496  N   ALA   169      39.566  54.725  37.198  1.00  0.00           N
ATOM   2497  H   ALA   169      38.850  54.088  37.514  1.00  0.00           H
ATOM   2498  CA  ALA   169      40.725  54.073  36.710  1.00  0.00           C
ATOM   2499  HA  ALA   169      41.608  54.653  36.978  1.00  0.00           H
ATOM   2500  CB  ALA   169      40.757  52.863  37.628  1.00  0.00           C
ATOM   2501  HB1 ALA   169      40.750  53.246  38.648  1.00  0.00           H
ATOM   2502  HB2 ALA   169      39.919  52.208  37.387  1.00  0.00           H
ATOM   2503  HB3 ALA   169      41.696  52.325  37.497  1.00  0.00           H
ATOM   2504  C   ALA   169      40.608  53.807  35.206  1.00  0.00           C
ATOM   2505  O   ALA   169      39.696  54.257  34.491  1.00  0.00           O
ATOM   2506  N   SER   170      41.572  53.039  34.732  1.00  0.00           N
ATOM   2507  H   SER   170      42.190  52.426  35.245  1.00  0.00           H
ATOM   2508  CA  SER   170      41.535  52.577  33.332  1.00  0.00           C
ATOM   2509  HA  SER   170      40.662  52.980  32.820  1.00  0.00           H
ATOM   2510  CB  SER   170      42.805  53.022  32.592  1.00  0.00           C
ATOM   2511  HB2 SER   170      42.883  54.107  32.511  1.00  0.00           H
ATOM   2512  HB3 SER   170      43.713  52.544  32.958  1.00  0.00           H
ATOM   2513  OG  SER   170      42.710  52.512  31.240  1.00  0.00           O
ATOM   2514  HG  SER   170      42.150  53.084  30.711  1.00  0.00           H
ATOM   2515  C   SER   170      41.457  51.065  33.295  1.00  0.00           C
ATOM   2516  O   SER   170      41.906  50.367  34.238  1.00  0.00           O
ATOM   2517  N   TYR   171      40.788  50.450  32.304  1.00  0.00           N
ATOM   2518  H   TYR   171      40.517  51.016  31.514  1.00  0.00           H
ATOM   2519  CA  TYR   171      40.261  49.060  32.318  1.00  0.00           C
ATOM   2520  HA  TYR   171      40.699  48.573  33.189  1.00  0.00           H
ATOM   2521  CB  TYR   171      38.753  48.993  32.624  1.00  0.00           C
ATOM   2522  HB2 TYR   171      38.132  49.146  31.742  1.00  0.00           H
ATOM   2523  HB3 TYR   171      38.556  47.974  32.956  1.00  0.00           H
ATOM   2524  CG  TYR   171      38.330  50.030  33.674  1.00  0.00           C
ATOM   2525  CD1 TYR   171      37.472  51.048  33.235  1.00  0.00           C
ATOM   2526  HD1 TYR   171      37.026  51.012  32.252  1.00  0.00           H
ATOM   2527  CE1 TYR   171      37.035  51.992  34.164  1.00  0.00           C
ATOM   2528  HE1 TYR   171      36.377  52.805  33.898  1.00  0.00           H
ATOM   2529  CZ  TYR   171      37.460  51.940  35.511  1.00  0.00           C
ATOM   2530  OH  TYR   171      37.069  52.819  36.531  1.00  0.00           O
ATOM   2531  HH  TYR   171      36.131  53.017  36.542  1.00  0.00           H
ATOM   2532  CE2 TYR   171      38.202  50.844  35.981  1.00  0.00           C
ATOM   2533  HE2 TYR   171      38.395  50.711  37.036  1.00  0.00           H
ATOM   2534  CD2 TYR   171      38.740  49.948  35.046  1.00  0.00           C
ATOM   2535  HD2 TYR   171      39.432  49.260  35.508  1.00  0.00           H
ATOM   2536  C   TYR   171      40.692  48.341  31.005  1.00  0.00           C
ATOM   2537  O   TYR   171      40.371  48.870  29.937  1.00  0.00           O
ATOM   2538  N   LYS   172      41.363  47.187  31.057  1.00  0.00           N
ATOM   2539  H   LYS   172      41.550  46.834  31.986  1.00  0.00           H
ATOM   2540  CA  LYS   172      41.899  46.515  29.898  1.00  0.00           C
ATOM   2541  HA  LYS   172      41.479  47.109  29.087  1.00  0.00           H
ATOM   2542  CB  LYS   172      43.397  46.521  30.063  1.00  0.00           C
ATOM   2543  HB2 LYS   172      43.565  46.150  31.074  1.00  0.00           H
ATOM   2544  HB3 LYS   172      43.791  45.790  29.357  1.00  0.00           H
ATOM   2545  CG  LYS   172      44.030  47.881  29.820  1.00  0.00           C
ATOM   2546  HG2 LYS   172      43.676  48.283  28.870  1.00  0.00           H
ATOM   2547  HG3 LYS   172      43.710  48.521  30.642  1.00  0.00           H
ATOM   2548  CD  LYS   172      45.513  47.679  29.780  1.00  0.00           C
ATOM   2549  HD2 LYS   172      45.914  47.491  30.776  1.00  0.00           H
ATOM   2550  HD3 LYS   172      45.789  46.825  29.163  1.00  0.00           H
ATOM   2551  CE  LYS   172      46.140  48.989  29.215  1.00  0.00           C
ATOM   2552  HE2 LYS   172      45.603  49.374  28.347  1.00  0.00           H
ATOM   2553  HE3 LYS   172      46.134  49.837  29.901  1.00  0.00           H
ATOM   2554  NZ  LYS   172      47.458  48.696  28.789  1.00  0.00           N
ATOM   2555  HZ1 LYS   172      47.821  49.382  28.143  1.00  0.00           H
ATOM   2556  HZ2 LYS   172      48.130  48.597  29.537  1.00  0.00           H
ATOM   2557  HZ3 LYS   172      47.476  47.849  28.240  1.00  0.00           H
ATOM   2558  C   LYS   172      41.324  45.027  29.782  1.00  0.00           C
ATOM   2559  O   LYS   172      41.251  44.303  30.804  1.00  0.00           O
ATOM   2560  N   ILE   173      41.045  44.575  28.562  1.00  0.00           N
ATOM   2561  H   ILE   173      41.258  45.205  27.802  1.00  0.00           H
ATOM   2562  CA  ILE   173      40.794  43.206  28.186  1.00  0.00           C
ATOM   2563  HA  ILE   173      40.733  42.621  29.104  1.00  0.00           H
ATOM   2564  CB  ILE   173      39.413  42.850  27.606  1.00  0.00           C
ATOM   2565  HB  ILE   173      39.472  41.769  27.482  1.00  0.00           H
ATOM   2566  CG2 ILE   173      38.314  43.106  28.575  1.00  0.00           C
ATOM   2567 HG21 ILE   173      38.236  44.175  28.770  1.00  0.00           H
ATOM   2568 HG22 ILE   173      37.328  42.694  28.355  1.00  0.00           H
ATOM   2569 HG23 ILE   173      38.503  42.444  29.420  1.00  0.00           H
ATOM   2570  CG1 ILE   173      39.144  43.528  26.302  1.00  0.00           C
ATOM   2571 HG12 ILE   173      39.275  44.595  26.478  1.00  0.00           H
ATOM   2572 HG13 ILE   173      39.896  43.319  25.541  1.00  0.00           H
ATOM   2573  CD1 ILE   173      37.856  43.177  25.619  1.00  0.00           C
ATOM   2574 HD11 ILE   173      37.821  42.097  25.480  1.00  0.00           H
ATOM   2575 HD12 ILE   173      37.041  43.512  26.261  1.00  0.00           H
ATOM   2576 HD13 ILE   173      37.740  43.842  24.764  1.00  0.00           H
ATOM   2577  C   ILE   173      41.957  42.581  27.414  1.00  0.00           C
ATOM   2578  O   ILE   173      42.684  43.271  26.702  1.00  0.00           O
ATOM   2579  N   PHE   174      42.204  41.274  27.606  1.00  0.00           N
ATOM   2580  H   PHE   174      41.719  40.665  28.249  1.00  0.00           H
ATOM   2581  CA  PHE   174      43.415  40.681  26.995  1.00  0.00           C
ATOM   2582  HA  PHE   174      43.997  41.316  26.326  1.00  0.00           H
ATOM   2583  CB  PHE   174      44.361  40.297  28.155  1.00  0.00           C
ATOM   2584  HB2 PHE   174      43.799  39.849  28.974  1.00  0.00           H
ATOM   2585  HB3 PHE   174      45.077  39.552  27.809  1.00  0.00           H
ATOM   2586  CG  PHE   174      45.148  41.513  28.720  1.00  0.00           C
ATOM   2587  CD1 PHE   174      44.617  42.415  29.676  1.00  0.00           C
ATOM   2588  HD1 PHE   174      43.692  42.263  30.212  1.00  0.00           H
ATOM   2589  CE1 PHE   174      45.395  43.566  30.005  1.00  0.00           C
ATOM   2590  HE1 PHE   174      45.038  44.138  30.848  1.00  0.00           H
ATOM   2591  CZ  PHE   174      46.585  43.883  29.331  1.00  0.00           C
ATOM   2592  HZ  PHE   174      47.215  44.701  29.648  1.00  0.00           H
ATOM   2593  CE2 PHE   174      47.009  43.013  28.323  1.00  0.00           C
ATOM   2594  HE2 PHE   174      47.940  43.130  27.788  1.00  0.00           H
ATOM   2595  CD2 PHE   174      46.294  41.859  27.987  1.00  0.00           C
ATOM   2596  HD2 PHE   174      46.633  41.203  27.198  1.00  0.00           H
ATOM   2597  C   PHE   174      43.164  39.331  26.307  1.00  0.00           C
ATOM   2598  O   PHE   174      42.212  38.646  26.634  1.00  0.00           O
ATOM   2599  N   LYS   175      43.892  39.052  25.199  1.00  0.00           N
ATOM   2600  H   LYS   175      44.567  39.762  24.951  1.00  0.00           H
ATOM   2601  CA  LYS   175      43.917  37.848  24.288  1.00  0.00           C
ATOM   2602  HA  LYS   175      43.242  37.088  24.683  1.00  0.00           H
ATOM   2603  CB  LYS   175      43.416  38.133  22.875  1.00  0.00           C
ATOM   2604  HB2 LYS   175      42.460  38.655  22.851  1.00  0.00           H
ATOM   2605  HB3 LYS   175      44.176  38.796  22.461  1.00  0.00           H
ATOM   2606  CG  LYS   175      43.373  36.839  22.054  1.00  0.00           C
ATOM   2607  HG2 LYS   175      44.309  36.285  21.992  1.00  0.00           H
ATOM   2608  HG3 LYS   175      42.566  36.270  22.514  1.00  0.00           H
ATOM   2609  CD  LYS   175      42.989  37.117  20.581  1.00  0.00           C
ATOM   2610  HD2 LYS   175      41.967  37.473  20.712  1.00  0.00           H
ATOM   2611  HD3 LYS   175      43.613  37.828  20.042  1.00  0.00           H
ATOM   2612  CE  LYS   175      42.811  35.885  19.678  1.00  0.00           C
ATOM   2613  HE2 LYS   175      42.455  36.038  18.659  1.00  0.00           H
ATOM   2614  HE3 LYS   175      43.806  35.478  19.502  1.00  0.00           H
ATOM   2615  NZ  LYS   175      41.816  35.033  20.213  1.00  0.00           N
ATOM   2616  HZ1 LYS   175      41.804  34.195  19.650  1.00  0.00           H
ATOM   2617  HZ2 LYS   175      41.996  34.836  21.188  1.00  0.00           H
ATOM   2618  HZ3 LYS   175      40.928  35.482  20.042  1.00  0.00           H
ATOM   2619  C   LYS   175      45.391  37.340  24.301  1.00  0.00           C
ATOM   2620  O   LYS   175      46.303  38.021  23.847  1.00  0.00           O
ATOM   2621  N   MET   176      45.578  36.142  24.790  1.00  0.00           N
ATOM   2622  H   MET   176      44.754  35.716  25.189  1.00  0.00           H
ATOM   2623  CA  MET   176      46.802  35.406  24.961  1.00  0.00           C
ATOM   2624  HA  MET   176      47.654  35.982  24.600  1.00  0.00           H
ATOM   2625  CB  MET   176      46.973  35.112  26.526  1.00  0.00           C
ATOM   2626  HB2 MET   176      46.176  34.436  26.833  1.00  0.00           H
ATOM   2627  HB3 MET   176      47.924  34.615  26.719  1.00  0.00           H
ATOM   2628  CG  MET   176      46.897  36.420  27.345  1.00  0.00           C
ATOM   2629  HG2 MET   176      47.869  36.887  27.186  1.00  0.00           H
ATOM   2630  HG3 MET   176      46.094  37.120  27.117  1.00  0.00           H
ATOM   2631  SD  MET   176      46.971  36.194  29.149  1.00  0.00           S
ATOM   2632  CE  MET   176      45.192  35.911  29.427  1.00  0.00           C
ATOM   2633  HE1 MET   176      44.680  36.757  28.967  1.00  0.00           H
ATOM   2634  HE2 MET   176      44.956  35.036  28.822  1.00  0.00           H
ATOM   2635  HE3 MET   176      44.819  35.861  30.450  1.00  0.00           H
ATOM   2636  C   MET   176      46.732  34.067  24.127  1.00  0.00           C
ATOM   2637  O   MET   176      45.693  33.451  24.080  1.00  0.00           O
ATOM   2638  N   GLU   177      47.908  33.719  23.610  1.00  0.00           N
ATOM   2639  H   GLU   177      48.653  34.391  23.735  1.00  0.00           H
ATOM   2640  CA  GLU   177      48.080  32.453  22.941  1.00  0.00           C
ATOM   2641  HA  GLU   177      47.457  31.687  23.405  1.00  0.00           H
ATOM   2642  CB  GLU   177      47.669  32.483  21.393  1.00  0.00           C
ATOM   2643  HB2 GLU   177      48.126  33.333  20.887  1.00  0.00           H
ATOM   2644  HB3 GLU   177      47.927  31.556  20.880  1.00  0.00           H
ATOM   2645  CG  GLU   177      46.205  32.740  21.177  1.00  0.00           C
ATOM   2646  HG2 GLU   177      45.758  31.885  21.684  1.00  0.00           H
ATOM   2647  HG3 GLU   177      46.069  33.740  21.589  1.00  0.00           H
ATOM   2648  CD  GLU   177      45.850  32.878  19.642  1.00  0.00           C
ATOM   2649  OE1 GLU   177      46.615  32.301  18.776  1.00  0.00           O
ATOM   2650  OE2 GLU   177      44.880  33.562  19.319  1.00  0.00           O
ATOM   2651  C   GLU   177      49.549  32.036  23.064  1.00  0.00           C
ATOM   2652  O   GLU   177      50.416  32.846  22.781  1.00  0.00           O
ATOM   2653  N   LYS   178      49.711  30.758  23.416  1.00  0.00           N
ATOM   2654  H   LYS   178      48.932  30.150  23.623  1.00  0.00           H
ATOM   2655  CA  LYS   178      51.068  30.116  23.425  1.00  0.00           C
ATOM   2656  HA  LYS   178      51.039  29.058  23.684  1.00  0.00           H
ATOM   2657  CB  LYS   178      51.743  30.127  22.019  1.00  0.00           C
ATOM   2658  HB2 LYS   178      51.970  31.174  21.816  1.00  0.00           H
ATOM   2659  HB3 LYS   178      52.673  29.558  22.035  1.00  0.00           H
ATOM   2660  CG  LYS   178      50.849  29.428  20.965  1.00  0.00           C
ATOM   2661  HG2 LYS   178      50.701  28.390  21.264  1.00  0.00           H
ATOM   2662  HG3 LYS   178      49.875  29.897  20.826  1.00  0.00           H
ATOM   2663  CD  LYS   178      51.689  29.351  19.643  1.00  0.00           C
ATOM   2664  HD2 LYS   178      51.998  30.355  19.352  1.00  0.00           H
ATOM   2665  HD3 LYS   178      52.578  28.736  19.790  1.00  0.00           H
ATOM   2666  CE  LYS   178      50.917  28.907  18.405  1.00  0.00           C
ATOM   2667  HE2 LYS   178      49.837  29.046  18.468  1.00  0.00           H
ATOM   2668  HE3 LYS   178      51.151  29.583  17.583  1.00  0.00           H
ATOM   2669  NZ  LYS   178      51.231  27.513  18.100  1.00  0.00           N
ATOM   2670  HZ1 LYS   178      50.599  26.831  18.493  1.00  0.00           H
ATOM   2671  HZ2 LYS   178      51.388  27.367  17.113  1.00  0.00           H
ATOM   2672  HZ3 LYS   178      52.135  27.299  18.498  1.00  0.00           H
ATOM   2673  C   LYS   178      51.980  30.741  24.553  1.00  0.00           C
ATOM   2674  O   LYS   178      53.193  30.761  24.476  1.00  0.00           O
ATOM   2675  N   GLY   179      51.355  31.276  25.560  1.00  0.00           N
ATOM   2676  H   GLY   179      50.351  31.362  25.487  1.00  0.00           H
ATOM   2677  CA  GLY   179      51.944  31.866  26.788  1.00  0.00           C
ATOM   2678  HA2 GLY   179      51.155  31.696  27.521  1.00  0.00           H
ATOM   2679  HA3 GLY   179      52.881  31.378  27.055  1.00  0.00           H
ATOM   2680  C   GLY   179      52.170  33.403  26.770  1.00  0.00           C
ATOM   2681  O   GLY   179      52.633  33.904  27.767  1.00  0.00           O
ATOM   2682  N   LYS   180      51.924  34.133  25.664  1.00  0.00           N
ATOM   2683  H   LYS   180      51.682  33.529  24.892  1.00  0.00           H
ATOM   2684  CA  LYS   180      52.146  35.578  25.494  1.00  0.00           C
ATOM   2685  HA  LYS   180      52.497  36.013  26.430  1.00  0.00           H
ATOM   2686  CB  LYS   180      53.102  35.970  24.312  1.00  0.00           C
ATOM   2687  HB2 LYS   180      53.378  37.023  24.336  1.00  0.00           H
ATOM   2688  HB3 LYS   180      53.990  35.380  24.543  1.00  0.00           H
ATOM   2689  CG  LYS   180      52.573  35.459  22.959  1.00  0.00           C
ATOM   2690  HG2 LYS   180      52.561  34.371  23.013  1.00  0.00           H
ATOM   2691  HG3 LYS   180      51.509  35.581  22.756  1.00  0.00           H
ATOM   2692  CD  LYS   180      53.433  35.803  21.734  1.00  0.00           C
ATOM   2693  HD2 LYS   180      53.233  35.224  20.833  1.00  0.00           H
ATOM   2694  HD3 LYS   180      53.203  36.838  21.486  1.00  0.00           H
ATOM   2695  CE  LYS   180      54.980  35.699  22.088  1.00  0.00           C
ATOM   2696  HE2 LYS   180      55.228  36.559  22.709  1.00  0.00           H
ATOM   2697  HE3 LYS   180      55.119  34.834  22.735  1.00  0.00           H
ATOM   2698  NZ  LYS   180      55.918  35.786  20.930  1.00  0.00           N
ATOM   2699  HZ1 LYS   180      56.045  36.707  20.533  1.00  0.00           H
ATOM   2700  HZ2 LYS   180      56.834  35.457  21.197  1.00  0.00           H
ATOM   2701  HZ3 LYS   180      55.693  35.193  20.143  1.00  0.00           H
ATOM   2702  C   LYS   180      50.856  36.324  25.129  1.00  0.00           C
ATOM   2703  O   LYS   180      49.903  35.719  24.632  1.00  0.00           O
ATOM   2704  N   VAL   181      50.834  37.625  25.374  1.00  0.00           N
ATOM   2705  H   VAL   181      51.541  38.103  25.913  1.00  0.00           H
ATOM   2706  CA  VAL   181      49.759  38.431  24.786  1.00  0.00           C
ATOM   2707  HA  VAL   181      48.854  37.843  24.940  1.00  0.00           H
ATOM   2708  CB  VAL   181      49.569  39.711  25.603  1.00  0.00           C
ATOM   2709  HB  VAL   181      50.516  40.172  25.884  1.00  0.00           H
ATOM   2710  CG1 VAL   181      48.836  40.797  24.730  1.00  0.00           C
ATOM   2711 HG11 VAL   181      47.790  40.589  24.506  1.00  0.00           H
ATOM   2712 HG12 VAL   181      48.914  41.713  25.317  1.00  0.00           H
ATOM   2713 HG13 VAL   181      49.458  41.132  23.900  1.00  0.00           H
ATOM   2714  CG2 VAL   181      48.618  39.540  26.801  1.00  0.00           C
ATOM   2715 HG21 VAL   181      47.759  39.038  26.356  1.00  0.00           H
ATOM   2716 HG22 VAL   181      49.107  38.820  27.458  1.00  0.00           H
ATOM   2717 HG23 VAL   181      48.454  40.533  27.219  1.00  0.00           H
ATOM   2718  C   VAL   181      49.919  38.625  23.284  1.00  0.00           C
ATOM   2719  O   VAL   181      51.021  38.963  22.900  1.00  0.00           O
ATOM   2720  N   VAL   182      48.929  38.467  22.471  1.00  0.00           N
ATOM   2721  H   VAL   182      48.112  38.202  23.003  1.00  0.00           H
ATOM   2722  CA  VAL   182      48.794  38.606  21.054  1.00  0.00           C
ATOM   2723  HA  VAL   182      49.782  38.949  20.748  1.00  0.00           H
ATOM   2724  CB  VAL   182      48.569  37.204  20.370  1.00  0.00           C
ATOM   2725  HB  VAL   182      48.461  37.499  19.326  1.00  0.00           H
ATOM   2726  CG1 VAL   182      49.693  36.295  20.413  1.00  0.00           C
ATOM   2727 HG11 VAL   182      50.571  36.743  19.947  1.00  0.00           H
ATOM   2728 HG12 VAL   182      49.810  35.883  21.416  1.00  0.00           H
ATOM   2729 HG13 VAL   182      49.458  35.449  19.767  1.00  0.00           H
ATOM   2730  CG2 VAL   182      47.284  36.528  20.927  1.00  0.00           C
ATOM   2731 HG21 VAL   182      47.377  36.199  21.962  1.00  0.00           H
ATOM   2732 HG22 VAL   182      46.393  37.148  20.830  1.00  0.00           H
ATOM   2733 HG23 VAL   182      47.214  35.583  20.388  1.00  0.00           H
ATOM   2734  C   VAL   182      47.733  39.681  20.641  1.00  0.00           C
ATOM   2735  O   VAL   182      47.818  40.297  19.548  1.00  0.00           O
ATOM   2736  N   LYS   183      46.726  40.013  21.457  1.00  0.00           N
ATOM   2737  H   LYS   183      46.723  39.567  22.364  1.00  0.00           H
ATOM   2738  CA  LYS   183      45.922  41.242  21.239  1.00  0.00           C
ATOM   2739  HA  LYS   183      46.541  41.992  20.749  1.00  0.00           H
ATOM   2740  CB  LYS   183      44.737  40.967  20.289  1.00  0.00           C
ATOM   2741  HB2 LYS   183      44.928  40.219  19.520  1.00  0.00           H
ATOM   2742  HB3 LYS   183      43.915  40.563  20.880  1.00  0.00           H
ATOM   2743  CG  LYS   183      44.125  42.192  19.677  1.00  0.00           C
ATOM   2744  HG2 LYS   183      43.974  42.902  20.491  1.00  0.00           H
ATOM   2745  HG3 LYS   183      44.842  42.555  18.942  1.00  0.00           H
ATOM   2746  CD  LYS   183      42.793  41.804  19.097  1.00  0.00           C
ATOM   2747  HD2 LYS   183      42.991  41.082  18.305  1.00  0.00           H
ATOM   2748  HD3 LYS   183      42.146  41.410  19.880  1.00  0.00           H
ATOM   2749  CE  LYS   183      42.350  43.085  18.487  1.00  0.00           C
ATOM   2750  HE2 LYS   183      42.485  43.940  19.149  1.00  0.00           H
ATOM   2751  HE3 LYS   183      42.937  43.293  17.593  1.00  0.00           H
ATOM   2752  NZ  LYS   183      40.919  42.982  18.084  1.00  0.00           N
ATOM   2753  HZ1 LYS   183      40.316  42.697  18.842  1.00  0.00           H
ATOM   2754  HZ2 LYS   183      40.563  43.883  17.798  1.00  0.00           H
ATOM   2755  HZ3 LYS   183      40.791  42.247  17.402  1.00  0.00           H
ATOM   2756  C   LYS   183      45.567  41.811  22.598  1.00  0.00           C
ATOM   2757  O   LYS   183      45.364  41.093  23.586  1.00  0.00           O
ATOM   2758  N   SER   184      45.366  43.157  22.702  1.00  0.00           N
ATOM   2759  H   SER   184      45.598  43.772  21.935  1.00  0.00           H
ATOM   2760  CA  SER   184      44.760  43.717  23.878  1.00  0.00           C
ATOM   2761  HA  SER   184      44.015  42.996  24.214  1.00  0.00           H
ATOM   2762  CB  SER   184      45.811  43.852  24.985  1.00  0.00           C
ATOM   2763  HB2 SER   184      45.280  43.803  25.936  1.00  0.00           H
ATOM   2764  HB3 SER   184      46.501  43.008  24.973  1.00  0.00           H
ATOM   2765  OG  SER   184      46.665  44.981  24.786  1.00  0.00           O
ATOM   2766  HG  SER   184      47.199  44.854  23.999  1.00  0.00           H
ATOM   2767  C   SER   184      43.903  44.992  23.679  1.00  0.00           C
ATOM   2768  O   SER   184      44.107  45.729  22.665  1.00  0.00           O
ATOM   2769  N   VAL   185      42.929  45.259  24.632  1.00  0.00           N
ATOM   2770  H   VAL   185      42.973  44.728  25.490  1.00  0.00           H
ATOM   2771  CA  VAL   185      41.904  46.310  24.434  1.00  0.00           C
ATOM   2772  HA  VAL   185      42.247  46.993  23.656  1.00  0.00           H
ATOM   2773  CB  VAL   185      40.513  45.827  23.898  1.00  0.00           C
ATOM   2774  HB  VAL   185      40.179  44.907  24.376  1.00  0.00           H
ATOM   2775  CG1 VAL   185      39.344  46.892  23.934  1.00  0.00           C
ATOM   2776 HG11 VAL   185      39.135  47.100  24.983  1.00  0.00           H
ATOM   2777 HG12 VAL   185      39.524  47.849  23.443  1.00  0.00           H
ATOM   2778 HG13 VAL   185      38.399  46.564  23.501  1.00  0.00           H
ATOM   2779  CG2 VAL   185      40.688  45.576  22.322  1.00  0.00           C
ATOM   2780 HG21 VAL   185      41.445  44.798  22.219  1.00  0.00           H
ATOM   2781 HG22 VAL   185      39.734  45.267  21.895  1.00  0.00           H
ATOM   2782 HG23 VAL   185      41.170  46.433  21.851  1.00  0.00           H
ATOM   2783  C   VAL   185      41.776  47.117  25.701  1.00  0.00           C
ATOM   2784  O   VAL   185      41.494  46.503  26.731  1.00  0.00           O
ATOM   2785  N   GLU   186      41.750  48.493  25.615  1.00  0.00           N
ATOM   2786  H   GLU   186      42.100  48.859  24.741  1.00  0.00           H
ATOM   2787  CA  GLU   186      41.192  49.363  26.627  1.00  0.00           C
ATOM   2788  HA  GLU   186      41.238  48.791  27.553  1.00  0.00           H
ATOM   2789  CB  GLU   186      42.063  50.676  26.775  1.00  0.00           C
ATOM   2790  HB2 GLU   186      43.102  50.348  26.822  1.00  0.00           H
ATOM   2791  HB3 GLU   186      41.929  51.319  25.906  1.00  0.00           H
ATOM   2792  CG  GLU   186      41.695  51.415  28.059  1.00  0.00           C
ATOM   2793  HG2 GLU   186      40.616  51.492  28.198  1.00  0.00           H
ATOM   2794  HG3 GLU   186      42.004  50.763  28.875  1.00  0.00           H
ATOM   2795  CD  GLU   186      42.240  52.774  28.325  1.00  0.00           C
ATOM   2796  OE1 GLU   186      43.213  53.163  27.699  1.00  0.00           O
ATOM   2797  OE2 GLU   186      41.674  53.526  29.181  1.00  0.00           O
ATOM   2798  C   GLU   186      39.709  49.708  26.426  1.00  0.00           C
ATOM   2799  O   GLU   186      39.292  50.262  25.456  1.00  0.00           O
ATOM   2800  N   LEU   187      39.011  49.386  27.485  1.00  0.00           N
ATOM   2801  H   LEU   187      39.412  49.013  28.333  1.00  0.00           H
ATOM   2802  CA  LEU   187      37.594  49.789  27.427  1.00  0.00           C
ATOM   2803  HA  LEU   187      37.156  49.325  26.542  1.00  0.00           H
ATOM   2804  CB  LEU   187      36.886  49.308  28.707  1.00  0.00           C
ATOM   2805  HB2 LEU   187      37.316  49.846  29.552  1.00  0.00           H
ATOM   2806  HB3 LEU   187      35.825  49.513  28.560  1.00  0.00           H
ATOM   2807  CG  LEU   187      36.896  47.801  28.990  1.00  0.00           C
ATOM   2808  HG  LEU   187      37.916  47.488  29.211  1.00  0.00           H
ATOM   2809  CD1 LEU   187      36.070  47.399  30.256  1.00  0.00           C
ATOM   2810 HD11 LEU   187      36.238  46.343  30.468  1.00  0.00           H
ATOM   2811 HD12 LEU   187      36.317  47.984  31.142  1.00  0.00           H
ATOM   2812 HD13 LEU   187      35.011  47.553  30.049  1.00  0.00           H
ATOM   2813  CD2 LEU   187      36.442  47.013  27.729  1.00  0.00           C
ATOM   2814 HD21 LEU   187      35.372  47.142  27.562  1.00  0.00           H
ATOM   2815 HD22 LEU   187      36.930  47.122  26.760  1.00  0.00           H
ATOM   2816 HD23 LEU   187      36.502  45.962  28.009  1.00  0.00           H
ATOM   2817  C   LEU   187      37.368  51.311  27.266  1.00  0.00           C
ATOM   2818  O   LEU   187      37.941  52.157  27.938  1.00  0.00           O
ATOM   2819  N   ASP   188      36.476  51.674  26.377  1.00  0.00           N
ATOM   2820  H   ASP   188      36.311  51.062  25.591  1.00  0.00           H
ATOM   2821  CA  ASP   188      35.826  52.969  26.414  1.00  0.00           C
ATOM   2822  HA  ASP   188      36.504  53.723  26.812  1.00  0.00           H
ATOM   2823  CB  ASP   188      35.523  53.439  24.896  1.00  0.00           C
ATOM   2824  HB2 ASP   188      34.654  52.940  24.467  1.00  0.00           H
ATOM   2825  HB3 ASP   188      35.069  54.429  24.856  1.00  0.00           H
ATOM   2826  CG  ASP   188      36.740  53.493  23.940  1.00  0.00           C
ATOM   2827  OD1 ASP   188      37.672  54.301  24.232  1.00  0.00           O
ATOM   2828  OD2 ASP   188      36.855  52.597  23.024  1.00  0.00           O
ATOM   2829  C   ASP   188      34.477  52.954  27.252  1.00  0.00           C
ATOM   2830  O   ASP   188      33.456  52.401  26.843  1.00  0.00           O
ATOM   2831  N   ALA   189      34.669  53.517  28.473  1.00  0.00           N
ATOM   2832  H   ALA   189      35.605  53.676  28.818  1.00  0.00           H
ATOM   2833  CA  ALA   189      33.651  53.381  29.515  1.00  0.00           C
ATOM   2834  HA  ALA   189      32.663  53.549  29.088  1.00  0.00           H
ATOM   2835  CB  ALA   189      33.743  51.870  30.119  1.00  0.00           C
ATOM   2836  HB1 ALA   189      33.086  51.862  30.987  1.00  0.00           H
ATOM   2837  HB2 ALA   189      33.487  51.054  29.442  1.00  0.00           H
ATOM   2838  HB3 ALA   189      34.725  51.593  30.500  1.00  0.00           H
ATOM   2839  C   ALA   189      33.628  54.478  30.656  1.00  0.00           C
ATOM   2840  O   ALA   189      34.076  54.261  31.830  1.00  0.00           O
ATOM   2841  N   PRO   190      33.247  55.725  30.339  1.00  0.00           N
ATOM   2842  CD  PRO   190      32.625  56.118  29.115  1.00  0.00           C
ATOM   2843  HD2 PRO   190      31.774  55.456  28.954  1.00  0.00           H
ATOM   2844  HD3 PRO   190      33.351  56.078  28.304  1.00  0.00           H
ATOM   2845  CG  PRO   190      31.973  57.496  29.356  1.00  0.00           C
ATOM   2846  HG2 PRO   190      30.916  57.367  29.589  1.00  0.00           H
ATOM   2847  HG3 PRO   190      32.066  58.109  28.460  1.00  0.00           H
ATOM   2848  CB  PRO   190      32.746  58.052  30.494  1.00  0.00           C
ATOM   2849  HB2 PRO   190      32.230  58.878  30.983  1.00  0.00           H
ATOM   2850  HB3 PRO   190      33.650  58.490  30.068  1.00  0.00           H
ATOM   2851  CA  PRO   190      33.156  56.816  31.362  1.00  0.00           C
ATOM   2852  HA  PRO   190      34.112  57.038  31.836  1.00  0.00           H
ATOM   2853  C   PRO   190      32.118  56.507  32.448  1.00  0.00           C
ATOM   2854  O   PRO   190      31.097  55.944  32.134  1.00  0.00           O
ATOM   2855  N   ASN   191      32.351  56.907  33.688  1.00  0.00           N
ATOM   2856  H   ASN   191      33.235  57.378  33.815  1.00  0.00           H
ATOM   2857  CA  ASN   191      31.703  56.503  34.894  1.00  0.00           C
ATOM   2858  HA  ASN   191      32.380  56.763  35.708  1.00  0.00           H
ATOM   2859  CB  ASN   191      30.459  57.449  34.985  1.00  0.00           C
ATOM   2860  HB2 ASN   191      30.760  58.491  34.875  1.00  0.00           H
ATOM   2861  HB3 ASN   191      29.823  57.236  34.126  1.00  0.00           H
ATOM   2862  CG  ASN   191      29.739  57.438  36.265  1.00  0.00           C
ATOM   2863  OD1 ASN   191      30.286  57.667  37.314  1.00  0.00           O
ATOM   2864  ND2 ASN   191      28.451  57.119  36.406  1.00  0.00           N
ATOM   2865 HD21 ASN   191      27.986  57.149  37.301  1.00  0.00           H
ATOM   2866 HD22 ASN   191      27.892  56.753  35.648  1.00  0.00           H
ATOM   2867  C   ASN   191      31.433  55.026  34.998  1.00  0.00           C
ATOM   2868  O   ASN   191      30.254  54.625  35.138  1.00  0.00           O
ATOM   2869  N   TYR   192      32.443  54.245  34.978  1.00  0.00           N
ATOM   2870  H   TYR   192      33.365  54.573  34.729  1.00  0.00           H
ATOM   2871  CA  TYR   192      32.347  52.802  35.332  1.00  0.00           C
ATOM   2872  HA  TYR   192      31.440  52.668  35.920  1.00  0.00           H
ATOM   2873  CB  TYR   192      32.409  52.033  33.993  1.00  0.00           C
ATOM   2874  HB2 TYR   192      33.174  52.423  33.322  1.00  0.00           H
ATOM   2875  HB3 TYR   192      32.628  50.997  34.254  1.00  0.00           H
ATOM   2876  CG  TYR   192      31.071  51.912  33.275  1.00  0.00           C
ATOM   2877  CD1 TYR   192      30.811  52.753  32.182  1.00  0.00           C
ATOM   2878  HD1 TYR   192      31.481  53.584  32.023  1.00  0.00           H
ATOM   2879  CE1 TYR   192      29.594  52.720  31.433  1.00  0.00           C
ATOM   2880  HE1 TYR   192      29.259  53.489  30.752  1.00  0.00           H
ATOM   2881  CZ  TYR   192      28.724  51.684  31.799  1.00  0.00           C
ATOM   2882  OH  TYR   192      27.590  51.481  31.091  1.00  0.00           O
ATOM   2883  HH  TYR   192      26.903  51.086  31.634  1.00  0.00           H
ATOM   2884  CE2 TYR   192      28.974  50.802  32.875  1.00  0.00           C
ATOM   2885  HE2 TYR   192      28.177  50.110  33.103  1.00  0.00           H
ATOM   2886  CD2 TYR   192      30.115  50.985  33.651  1.00  0.00           C
ATOM   2887  HD2 TYR   192      30.314  50.362  34.511  1.00  0.00           H
ATOM   2888  C   TYR   192      33.522  52.368  36.243  1.00  0.00           C
ATOM   2889  O   TYR   192      34.495  53.054  36.174  1.00  0.00           O
ATOM   2890  N   HIE   193      33.412  51.298  37.000  1.00  0.00           N
ATOM   2891  H   HIE   193      32.497  50.874  37.054  1.00  0.00           H
ATOM   2892  CA  HIE   193      34.512  50.556  37.649  1.00  0.00           C
ATOM   2893  HA  HIE   193      35.394  51.034  37.224  1.00  0.00           H
ATOM   2894  CB  HIE   193      34.468  50.807  39.132  1.00  0.00           C
ATOM   2895  HB2 HIE   193      33.959  51.749  39.335  1.00  0.00           H
ATOM   2896  HB3 HIE   193      34.037  49.952  39.651  1.00  0.00           H
ATOM   2897  CG  HIE   193      35.903  50.879  39.678  1.00  0.00           C
ATOM   2898  ND1 HIE   193      36.765  49.838  39.858  1.00  0.00           N
ATOM   2899  CE1 HIE   193      37.968  50.299  40.118  1.00  0.00           C
ATOM   2900  HE1 HIE   193      38.845  49.692  40.295  1.00  0.00           H
ATOM   2901  NE2 HIE   193      37.927  51.655  40.006  1.00  0.00           N
ATOM   2902  HE2 HIE   193      38.751  52.230  39.909  1.00  0.00           H
ATOM   2903  CD2 HIE   193      36.620  52.042  39.856  1.00  0.00           C
ATOM   2904  HD2 HIE   193      36.280  53.054  39.692  1.00  0.00           H
ATOM   2905  C   HIE   193      34.485  49.142  37.220  1.00  0.00           C
ATOM   2906  O   HIE   193      33.419  48.605  36.906  1.00  0.00           O
ATOM   2907  N   TYR   194      35.667  48.534  37.140  1.00  0.00           N
ATOM   2908  H   TYR   194      36.418  49.107  37.496  1.00  0.00           H
ATOM   2909  CA  TYR   194      36.000  47.180  36.762  1.00  0.00           C
ATOM   2910  HA  TYR   194      35.268  46.445  37.094  1.00  0.00           H
ATOM   2911  CB  TYR   194      36.259  47.027  35.219  1.00  0.00           C
ATOM   2912  HB2 TYR   194      36.927  47.788  34.814  1.00  0.00           H
ATOM   2913  HB3 TYR   194      36.672  46.032  35.055  1.00  0.00           H
ATOM   2914  CG  TYR   194      35.024  47.232  34.492  1.00  0.00           C
ATOM   2915  CD1 TYR   194      34.769  48.449  33.803  1.00  0.00           C
ATOM   2916  HD1 TYR   194      35.430  49.298  33.900  1.00  0.00           H
ATOM   2917  CE1 TYR   194      33.667  48.595  32.946  1.00  0.00           C
ATOM   2918  HE1 TYR   194      33.578  49.498  32.361  1.00  0.00           H
ATOM   2919  CZ  TYR   194      32.727  47.571  32.807  1.00  0.00           C
ATOM   2920  OH  TYR   194      31.628  47.709  32.026  1.00  0.00           O
ATOM   2921  HH  TYR   194      31.129  46.889  32.072  1.00  0.00           H
ATOM   2922  CE2 TYR   194      33.064  46.341  33.409  1.00  0.00           C
ATOM   2923  HE2 TYR   194      32.472  45.445  33.298  1.00  0.00           H
ATOM   2924  CD2 TYR   194      34.083  46.255  34.338  1.00  0.00           C
ATOM   2925  HD2 TYR   194      34.278  45.308  34.818  1.00  0.00           H
ATOM   2926  C   TYR   194      37.275  46.782  37.440  1.00  0.00           C
ATOM   2927  O   TYR   194      38.285  47.456  37.428  1.00  0.00           O
ATOM   2928  N   GLU   195      37.276  45.663  38.108  1.00  0.00           N
ATOM   2929  H   GLU   195      36.397  45.175  38.012  1.00  0.00           H
ATOM   2930  CA  GLU   195      38.238  45.138  39.076  1.00  0.00           C
ATOM   2931  HA  GLU   195      39.232  45.229  38.640  1.00  0.00           H
ATOM   2932  CB  GLU   195      38.079  45.943  40.356  1.00  0.00           C
ATOM   2933  HB2 GLU   195      37.850  46.971  40.077  1.00  0.00           H
ATOM   2934  HB3 GLU   195      37.206  45.581  40.898  1.00  0.00           H
ATOM   2935  CG  GLU   195      39.297  45.855  41.284  1.00  0.00           C
ATOM   2936  HG2 GLU   195      39.498  44.857  41.674  1.00  0.00           H
ATOM   2937  HG3 GLU   195      40.111  46.245  40.674  1.00  0.00           H
ATOM   2938  CD  GLU   195      39.078  46.760  42.479  1.00  0.00           C
ATOM   2939  OE1 GLU   195      38.219  46.372  43.385  1.00  0.00           O
ATOM   2940  OE2 GLU   195      39.738  47.817  42.502  1.00  0.00           O
ATOM   2941  C   GLU   195      37.868  43.671  39.390  1.00  0.00           C
ATOM   2942  O   GLU   195      36.650  43.350  39.568  1.00  0.00           O
ATOM   2943  N   GLU   196      38.865  42.827  39.713  1.00  0.00           N
ATOM   2944  H   GLU   196      39.810  43.125  39.907  1.00  0.00           H
ATOM   2945  CA  GLU   196      38.645  41.469  40.232  1.00  0.00           C
ATOM   2946  HA  GLU   196      39.549  40.893  40.037  1.00  0.00           H
ATOM   2947  CB  GLU   196      38.414  41.398  41.804  1.00  0.00           C
ATOM   2948  HB2 GLU   196      37.497  41.914  42.089  1.00  0.00           H
ATOM   2949  HB3 GLU   196      38.330  40.337  42.040  1.00  0.00           H
ATOM   2950  CG  GLU   196      39.549  41.927  42.570  1.00  0.00           C
ATOM   2951  HG2 GLU   196      40.451  41.338  42.409  1.00  0.00           H
ATOM   2952  HG3 GLU   196      39.829  42.885  42.132  1.00  0.00           H
ATOM   2953  CD  GLU   196      39.344  42.113  44.042  1.00  0.00           C
ATOM   2954  OE1 GLU   196      38.345  41.655  44.587  1.00  0.00           O
ATOM   2955  OE2 GLU   196      40.083  42.872  44.635  1.00  0.00           O
ATOM   2956  C   GLU   196      37.546  40.659  39.532  1.00  0.00           C
ATOM   2957  O   GLU   196      36.659  40.117  40.180  1.00  0.00           O
ATOM   2958  N   CYX   197      37.503  40.779  38.182  1.00  0.00           N
ATOM   2959  H   CYX   197      38.222  41.302  37.703  1.00  0.00           H
ATOM   2960  CA  CYX   197      36.467  40.172  37.405  1.00  0.00           C
ATOM   2961  HA  CYX   197      35.490  40.583  37.662  1.00  0.00           H
ATOM   2962  CB  CYX   197      36.575  40.647  35.980  1.00  0.00           C
ATOM   2963  HB2 CYX   197      37.460  40.263  35.472  1.00  0.00           H
ATOM   2964  HB3 CYX   197      35.719  40.221  35.455  1.00  0.00           H
ATOM   2965  SG  CYX   197      36.583  42.442  35.850  1.00  0.00           S
ATOM   2966  C   CYX   197      36.387  38.622  37.518  1.00  0.00           C
ATOM   2967  O   CYX   197      37.374  37.885  37.357  1.00  0.00           O
ATOM   2968  N   SER   198      35.242  38.142  37.968  1.00  0.00           N
ATOM   2969  H   SER   198      34.505  38.827  38.055  1.00  0.00           H
ATOM   2970  CA  SER   198      34.768  36.743  37.824  1.00  0.00           C
ATOM   2971  HA  SER   198      35.582  36.059  38.066  1.00  0.00           H
ATOM   2972  CB  SER   198      33.616  36.477  38.760  1.00  0.00           C
ATOM   2973  HB2 SER   198      32.705  36.997  38.464  1.00  0.00           H
ATOM   2974  HB3 SER   198      33.165  35.484  38.783  1.00  0.00           H
ATOM   2975  OG  SER   198      34.022  36.823  40.092  1.00  0.00           O
ATOM   2976  HG  SER   198      33.682  37.698  40.294  1.00  0.00           H
ATOM   2977  C   SER   198      34.351  36.481  36.412  1.00  0.00           C
ATOM   2978  O   SER   198      33.621  37.323  35.864  1.00  0.00           O
ATOM   2979  N   CYX   199      34.868  35.413  35.842  1.00  0.00           N
ATOM   2980  H   CYX   199      35.247  34.688  36.433  1.00  0.00           H
ATOM   2981  CA  CYX   199      34.613  35.136  34.405  1.00  0.00           C
ATOM   2982  HA  CYX   199      33.794  35.699  33.960  1.00  0.00           H
ATOM   2983  CB  CYX   199      35.859  35.557  33.631  1.00  0.00           C
ATOM   2984  HB2 CYX   199      36.676  34.874  33.867  1.00  0.00           H
ATOM   2985  HB3 CYX   199      35.669  35.413  32.567  1.00  0.00           H
ATOM   2986  SG  CYX   199      36.366  37.320  33.775  1.00  0.00           S
ATOM   2987  C   CYX   199      34.194  33.724  34.097  1.00  0.00           C
ATOM   2988  O   CYX   199      34.539  32.783  34.823  1.00  0.00           O
ATOM   2989  N   TYR   200      33.594  33.546  32.907  1.00  0.00           N
ATOM   2990  H   TYR   200      33.290  34.372  32.412  1.00  0.00           H
ATOM   2991  CA  TYR   200      33.434  32.205  32.209  1.00  0.00           C
ATOM   2992  HA  TYR   200      34.250  31.532  32.474  1.00  0.00           H
ATOM   2993  CB  TYR   200      32.195  31.552  32.737  1.00  0.00           C
ATOM   2994  HB2 TYR   200      32.234  30.562  32.279  1.00  0.00           H
ATOM   2995  HB3 TYR   200      32.261  31.305  33.797  1.00  0.00           H
ATOM   2996  CG  TYR   200      30.946  32.315  32.565  1.00  0.00           C
ATOM   2997  CD1 TYR   200      30.556  33.334  33.479  1.00  0.00           C
ATOM   2998  HD1 TYR   200      31.132  33.670  34.329  1.00  0.00           H
ATOM   2999  CE1 TYR   200      29.299  33.994  33.247  1.00  0.00           C
ATOM   3000  HE1 TYR   200      29.001  34.755  33.953  1.00  0.00           H
ATOM   3001  CZ  TYR   200      28.471  33.641  32.172  1.00  0.00           C
ATOM   3002  OH  TYR   200      27.246  34.206  32.020  1.00  0.00           O
ATOM   3003  HH  TYR   200      27.125  34.366  31.082  1.00  0.00           H
ATOM   3004  CE2 TYR   200      28.781  32.488  31.447  1.00  0.00           C
ATOM   3005  HE2 TYR   200      28.105  32.108  30.694  1.00  0.00           H
ATOM   3006  CD2 TYR   200      30.036  31.814  31.597  1.00  0.00           C
ATOM   3007  HD2 TYR   200      30.353  31.043  30.911  1.00  0.00           H
ATOM   3008  C   TYR   200      33.392  32.342  30.705  1.00  0.00           C
ATOM   3009  O   TYR   200      32.952  33.379  30.144  1.00  0.00           O
ATOM   3010  N   PRO   201      33.725  31.276  29.922  1.00  0.00           N
ATOM   3011  CD  PRO   201      34.410  30.069  30.367  1.00  0.00           C
ATOM   3012  HD2 PRO   201      33.882  29.526  31.151  1.00  0.00           H
ATOM   3013  HD3 PRO   201      35.355  30.276  30.869  1.00  0.00           H
ATOM   3014  CG  PRO   201      34.503  29.172  29.107  1.00  0.00           C
ATOM   3015  HG2 PRO   201      33.641  28.508  29.033  1.00  0.00           H
ATOM   3016  HG3 PRO   201      35.436  28.609  29.086  1.00  0.00           H
ATOM   3017  CB  PRO   201      34.416  30.173  27.970  1.00  0.00           C
ATOM   3018  HB2 PRO   201      34.032  29.643  27.098  1.00  0.00           H
ATOM   3019  HB3 PRO   201      35.422  30.540  27.771  1.00  0.00           H
ATOM   3020  CA  PRO   201      33.438  31.205  28.447  1.00  0.00           C
ATOM   3021  HA  PRO   201      33.626  32.114  27.877  1.00  0.00           H
ATOM   3022  C   PRO   201      32.023  30.690  28.103  1.00  0.00           C
ATOM   3023  O   PRO   201      31.558  29.668  28.632  1.00  0.00           O
ATOM   3024  N   ASN   202      31.327  31.371  27.225  1.00  0.00           N
ATOM   3025  H   ASN   202      31.663  32.252  26.862  1.00  0.00           H
ATOM   3026  CA  ASN   202      30.015  30.992  26.697  1.00  0.00           C
ATOM   3027  HA  ASN   202      30.087  29.905  26.663  1.00  0.00           H
ATOM   3028  CB  ASN   202      28.913  31.399  27.662  1.00  0.00           C
ATOM   3029  HB2 ASN   202      29.078  30.946  28.640  1.00  0.00           H
ATOM   3030  HB3 ASN   202      29.002  32.476  27.804  1.00  0.00           H
ATOM   3031  CG  ASN   202      27.502  31.152  27.164  1.00  0.00           C
ATOM   3032  OD1 ASN   202      26.914  30.153  27.594  1.00  0.00           O
ATOM   3033  ND2 ASN   202      26.916  31.927  26.295  1.00  0.00           N
ATOM   3034 HD21 ASN   202      25.976  31.796  25.949  1.00  0.00           H
ATOM   3035 HD22 ASN   202      27.359  32.698  25.816  1.00  0.00           H
ATOM   3036  C   ASN   202      29.772  31.444  25.231  1.00  0.00           C
ATOM   3037  O   ASN   202      29.822  32.684  24.965  1.00  0.00           O
ATOM   3038  N   ALA   203      29.595  30.499  24.370  1.00  0.00           N
ATOM   3039  H   ALA   203      29.557  29.575  24.776  1.00  0.00           H
ATOM   3040  CA  ALA   203      29.098  30.459  22.992  1.00  0.00           C
ATOM   3041  HA  ALA   203      28.781  29.472  22.656  1.00  0.00           H
ATOM   3042  CB  ALA   203      27.819  31.248  22.917  1.00  0.00           C
ATOM   3043  HB1 ALA   203      27.157  30.869  23.696  1.00  0.00           H
ATOM   3044  HB2 ALA   203      28.061  32.283  23.159  1.00  0.00           H
ATOM   3045  HB3 ALA   203      27.342  31.179  21.940  1.00  0.00           H
ATOM   3046  C   ALA   203      30.069  31.068  21.911  1.00  0.00           C
ATOM   3047  O   ALA   203      29.647  31.640  20.925  1.00  0.00           O
ATOM   3048  N   GLY   204      31.398  30.983  22.041  1.00  0.00           N
ATOM   3049  H   GLY   204      31.656  30.305  22.744  1.00  0.00           H
ATOM   3050  CA  GLY   204      32.439  31.682  21.252  1.00  0.00           C
ATOM   3051  HA2 GLY   204      33.334  31.058  21.236  1.00  0.00           H
ATOM   3052  HA3 GLY   204      32.087  31.851  20.235  1.00  0.00           H
ATOM   3053  C   GLY   204      32.962  33.046  21.784  1.00  0.00           C
ATOM   3054  O   GLY   204      33.817  33.702  21.162  1.00  0.00           O
ATOM   3055  N   GLU   205      32.440  33.470  22.948  1.00  0.00           N
ATOM   3056  H   GLU   205      31.805  32.867  23.449  1.00  0.00           H
ATOM   3057  CA  GLU   205      32.741  34.717  23.598  1.00  0.00           C
ATOM   3058  HA  GLU   205      33.645  35.053  23.091  1.00  0.00           H
ATOM   3059  CB  GLU   205      31.585  35.783  23.278  1.00  0.00           C
ATOM   3060  HB2 GLU   205      30.686  35.229  23.549  1.00  0.00           H
ATOM   3061  HB3 GLU   205      31.700  36.695  23.863  1.00  0.00           H
ATOM   3062  CG  GLU   205      31.485  36.010  21.730  1.00  0.00           C
ATOM   3063  HG2 GLU   205      32.403  36.085  21.147  1.00  0.00           H
ATOM   3064  HG3 GLU   205      31.037  35.080  21.378  1.00  0.00           H
ATOM   3065  CD  GLU   205      30.410  37.050  21.257  1.00  0.00           C
ATOM   3066  OE1 GLU   205      29.390  37.180  21.956  1.00  0.00           O
ATOM   3067  OE2 GLU   205      30.657  37.766  20.232  1.00  0.00           O
ATOM   3068  C   GLU   205      32.918  34.590  25.171  1.00  0.00           C
ATOM   3069  O   GLU   205      32.795  33.477  25.750  1.00  0.00           O
ATOM   3070  N   ILE   206      33.289  35.680  25.834  1.00  0.00           N
ATOM   3071  H   ILE   206      33.327  36.595  25.409  1.00  0.00           H
ATOM   3072  CA  ILE   206      33.628  35.654  27.200  1.00  0.00           C
ATOM   3073  HA  ILE   206      33.578  34.689  27.704  1.00  0.00           H
ATOM   3074  CB  ILE   206      35.120  35.986  27.284  1.00  0.00           C
ATOM   3075  HB  ILE   206      35.340  36.987  26.916  1.00  0.00           H
ATOM   3076  CG2 ILE   206      35.503  36.080  28.748  1.00  0.00           C
ATOM   3077 HG21 ILE   206      35.095  35.266  29.345  1.00  0.00           H
ATOM   3078 HG22 ILE   206      36.590  36.151  28.790  1.00  0.00           H
ATOM   3079 HG23 ILE   206      35.161  37.047  29.118  1.00  0.00           H
ATOM   3080  CG1 ILE   206      36.092  34.957  26.638  1.00  0.00           C
ATOM   3081 HG12 ILE   206      37.083  34.851  27.080  1.00  0.00           H
ATOM   3082 HG13 ILE   206      35.573  33.998  26.613  1.00  0.00           H
ATOM   3083  CD1 ILE   206      36.346  35.456  25.180  1.00  0.00           C
ATOM   3084 HD11 ILE   206      36.448  36.538  25.103  1.00  0.00           H
ATOM   3085 HD12 ILE   206      37.272  35.047  24.778  1.00  0.00           H
ATOM   3086 HD13 ILE   206      35.491  35.082  24.616  1.00  0.00           H
ATOM   3087  C   ILE   206      32.691  36.550  27.940  1.00  0.00           C
ATOM   3088  O   ILE   206      32.571  37.787  27.700  1.00  0.00           O
ATOM   3089  N   THR   207      32.161  36.142  29.080  1.00  0.00           N
ATOM   3090  H   THR   207      32.493  35.289  29.505  1.00  0.00           H
ATOM   3091  CA  THR   207      31.366  36.975  29.972  1.00  0.00           C
ATOM   3092  HA  THR   207      31.189  37.945  29.507  1.00  0.00           H
ATOM   3093  CB  THR   207      29.939  36.379  30.064  1.00  0.00           C
ATOM   3094  HB  THR   207      29.983  35.358  30.443  1.00  0.00           H
ATOM   3095  CG2 THR   207      28.999  37.227  30.970  1.00  0.00           C
ATOM   3096 HG21 THR   207      29.365  37.237  31.997  1.00  0.00           H
ATOM   3097 HG22 THR   207      28.848  38.219  30.545  1.00  0.00           H
ATOM   3098 HG23 THR   207      28.076  36.647  30.975  1.00  0.00           H
ATOM   3099  OG1 THR   207      29.311  36.369  28.859  1.00  0.00           O
ATOM   3100  HG1 THR   207      29.724  35.777  28.226  1.00  0.00           H
ATOM   3101  C   THR   207      31.995  37.227  31.274  1.00  0.00           C
ATOM   3102  O   THR   207      32.405  36.156  31.792  1.00  0.00           O
ATOM   3103  N   CYX   208      32.132  38.379  31.830  1.00  0.00           N
ATOM   3104  H   CYX   208      31.808  39.225  31.381  1.00  0.00           H
ATOM   3105  CA  CYX   208      32.714  38.708  33.158  1.00  0.00           C
ATOM   3106  HA  CYX   208      32.843  37.793  33.736  1.00  0.00           H
ATOM   3107  CB  CYX   208      34.117  39.324  33.026  1.00  0.00           C
ATOM   3108  HB2 CYX   208      34.108  40.177  32.347  1.00  0.00           H
ATOM   3109  HB3 CYX   208      34.377  39.715  34.010  1.00  0.00           H
ATOM   3110  SG  CYX   208      35.443  38.387  32.263  1.00  0.00           S
ATOM   3111  C   CYX   208      31.822  39.635  33.966  1.00  0.00           C
ATOM   3112  O   CYX   208      31.046  40.461  33.402  1.00  0.00           O
ATOM   3113  N   VAL   209      31.926  39.475  35.271  1.00  0.00           N
ATOM   3114  H   VAL   209      32.519  38.723  35.592  1.00  0.00           H
ATOM   3115  CA  VAL   209      31.237  40.261  36.327  1.00  0.00           C
ATOM   3116  HA  VAL   209      30.884  41.145  35.796  1.00  0.00           H
ATOM   3117  CB  VAL   209      29.973  39.530  36.872  1.00  0.00           C
ATOM   3118  HB  VAL   209      30.259  38.513  37.146  1.00  0.00           H
ATOM   3119  CG1 VAL   209      29.448  40.231  38.198  1.00  0.00           C
ATOM   3120 HG11 VAL   209      28.491  39.774  38.447  1.00  0.00           H
ATOM   3121 HG12 VAL   209      30.099  40.010  39.044  1.00  0.00           H
ATOM   3122 HG13 VAL   209      29.431  41.305  38.011  1.00  0.00           H
ATOM   3123  CG2 VAL   209      28.911  39.544  35.739  1.00  0.00           C
ATOM   3124 HG21 VAL   209      28.573  40.487  35.310  1.00  0.00           H
ATOM   3125 HG22 VAL   209      29.295  38.982  34.888  1.00  0.00           H
ATOM   3126 HG23 VAL   209      27.980  39.098  36.088  1.00  0.00           H
ATOM   3127  C   VAL   209      32.280  40.697  37.446  1.00  0.00           C
ATOM   3128  O   VAL   209      33.057  39.936  37.838  1.00  0.00           O
ATOM   3129  N   CYX   210      32.390  41.974  37.788  1.00  0.00           N
ATOM   3130  H   CYX   210      31.745  42.653  37.410  1.00  0.00           H
ATOM   3131  CA  CYX   210      33.518  42.627  38.468  1.00  0.00           C
ATOM   3132  HA  CYX   210      34.261  41.871  38.724  1.00  0.00           H
ATOM   3133  CB  CYX   210      34.176  43.635  37.436  1.00  0.00           C
ATOM   3134  HB2 CYX   210      33.302  44.251  37.223  1.00  0.00           H
ATOM   3135  HB3 CYX   210      34.915  44.222  37.982  1.00  0.00           H
ATOM   3136  SG  CYX   210      34.666  42.971  35.806  1.00  0.00           S
ATOM   3137  C   CYX   210      33.000  43.328  39.772  1.00  0.00           C
ATOM   3138  O   CYX   210      31.814  43.302  40.126  1.00  0.00           O
ATOM   3139  N   ARG   211      33.943  43.881  40.536  1.00  0.00           N
ATOM   3140  H   ARG   211      34.920  43.878  40.285  1.00  0.00           H
ATOM   3141  CA  ARG   211      33.664  44.352  41.890  1.00  0.00           C
ATOM   3142  HA  ARG   211      32.876  43.793  42.394  1.00  0.00           H
ATOM   3143  CB  ARG   211      34.882  43.980  42.695  1.00  0.00           C
ATOM   3144  HB2 ARG   211      35.034  42.912  42.539  1.00  0.00           H
ATOM   3145  HB3 ARG   211      35.709  44.574  42.305  1.00  0.00           H
ATOM   3146  CG  ARG   211      34.906  44.244  44.221  1.00  0.00           C
ATOM   3147  HG2 ARG   211      34.884  45.289  44.528  1.00  0.00           H
ATOM   3148  HG3 ARG   211      34.002  43.732  44.551  1.00  0.00           H
ATOM   3149  CD  ARG   211      36.054  43.553  44.860  1.00  0.00           C
ATOM   3150  HD2 ARG   211      36.038  42.481  44.663  1.00  0.00           H
ATOM   3151  HD3 ARG   211      36.986  44.033  44.558  1.00  0.00           H
ATOM   3152  NE  ARG   211      36.116  43.827  46.268  1.00  0.00           N
ATOM   3153  HE  ARG   211      35.675  44.705  46.505  1.00  0.00           H
ATOM   3154  CZ  ARG   211      36.789  43.275  47.234  1.00  0.00           C
ATOM   3155  NH1 ARG   211      36.819  43.762  48.443  1.00  0.00           N
ATOM   3156 HH11 ARG   211      36.389  44.650  48.655  1.00  0.00           H
ATOM   3157 HH12 ARG   211      37.236  43.188  49.162  1.00  0.00           H
ATOM   3158  NH2 ARG   211      37.461  42.193  47.138  1.00  0.00           N
ATOM   3159 HH21 ARG   211      37.863  42.041  46.224  1.00  0.00           H
ATOM   3160 HH22 ARG   211      37.983  42.019  47.985  1.00  0.00           H
ATOM   3161  C   ARG   211      33.358  45.891  41.829  1.00  0.00           C
ATOM   3162  O   ARG   211      34.202  46.779  41.509  1.00  0.00           O
ATOM   3163  N   ASP   212      32.077  46.119  42.310  1.00  0.00           N
ATOM   3164  H   ASP   212      31.506  45.298  42.451  1.00  0.00           H
ATOM   3165  CA  ASP   212      31.444  47.385  42.373  1.00  0.00           C
ATOM   3166  HA  ASP   212      31.564  47.800  41.372  1.00  0.00           H
ATOM   3167  CB  ASP   212      29.900  47.234  42.596  1.00  0.00           C
ATOM   3168  HB2 ASP   212      29.441  48.221  42.641  1.00  0.00           H
ATOM   3169  HB3 ASP   212      29.580  46.691  41.707  1.00  0.00           H
ATOM   3170  CG  ASP   212      29.537  46.377  43.804  1.00  0.00           C
ATOM   3171  OD1 ASP   212      29.345  46.939  44.892  1.00  0.00           O
ATOM   3172  OD2 ASP   212      29.683  45.126  43.710  1.00  0.00           O
ATOM   3173  C   ASP   212      31.971  48.506  43.327  1.00  0.00           C
ATOM   3174  O   ASP   212      31.340  48.874  44.308  1.00  0.00           O
ATOM   3175  N   ASN   213      33.219  48.967  43.108  1.00  0.00           N
ATOM   3176  H   ASN   213      33.811  48.560  42.399  1.00  0.00           H
ATOM   3177  CA  ASN   213      33.853  50.097  43.784  1.00  0.00           C
ATOM   3178  HA  ASN   213      33.740  49.900  44.850  1.00  0.00           H
ATOM   3179  CB  ASN   213      35.382  50.368  43.373  1.00  0.00           C
ATOM   3180  HB2 ASN   213      35.343  50.585  42.305  1.00  0.00           H
ATOM   3181  HB3 ASN   213      35.744  51.205  43.970  1.00  0.00           H
ATOM   3182  CG  ASN   213      36.301  49.210  43.705  1.00  0.00           C
ATOM   3183  OD1 ASN   213      37.196  49.359  44.513  1.00  0.00           O
ATOM   3184  ND2 ASN   213      36.147  48.143  43.026  1.00  0.00           N
ATOM   3185 HD21 ASN   213      36.815  47.411  43.225  1.00  0.00           H
ATOM   3186 HD22 ASN   213      35.411  48.087  42.337  1.00  0.00           H
ATOM   3187  C   ASN   213      33.149  51.469  43.438  1.00  0.00           C
ATOM   3188  O   ASN   213      32.353  51.489  42.475  1.00  0.00           O
ATOM   3189  N   TRP   214      33.550  52.590  44.059  1.00  0.00           N
ATOM   3190  H   TRP   214      34.343  52.464  44.673  1.00  0.00           H
ATOM   3191  CA  TRP   214      32.995  53.915  43.940  1.00  0.00           C
ATOM   3192  HA  TRP   214      33.399  54.429  44.812  1.00  0.00           H
ATOM   3193  CB  TRP   214      33.582  54.534  42.657  1.00  0.00           C
ATOM   3194  HB2 TRP   214      34.671  54.532  42.624  1.00  0.00           H
ATOM   3195  HB3 TRP   214      33.264  53.913  41.820  1.00  0.00           H
ATOM   3196  CG  TRP   214      33.229  55.930  42.280  1.00  0.00           C
ATOM   3197  CD1 TRP   214      32.926  56.923  43.167  1.00  0.00           C
ATOM   3198  HD1 TRP   214      32.811  56.823  44.235  1.00  0.00           H
ATOM   3199  NE1 TRP   214      32.820  58.090  42.412  1.00  0.00           N
ATOM   3200  HE1 TRP   214      32.430  58.922  42.829  1.00  0.00           H
ATOM   3201  CE2 TRP   214      33.068  57.869  41.022  1.00  0.00           C
ATOM   3202  CZ2 TRP   214      33.184  58.669  39.949  1.00  0.00           C
ATOM   3203  HZ2 TRP   214      32.907  59.711  40.022  1.00  0.00           H
ATOM   3204  CH2 TRP   214      33.417  58.159  38.658  1.00  0.00           C
ATOM   3205  HH2 TRP   214      33.531  58.794  37.791  1.00  0.00           H
ATOM   3206  CZ3 TRP   214      33.578  56.748  38.501  1.00  0.00           C
ATOM   3207  HZ3 TRP   214      33.621  56.297  37.520  1.00  0.00           H
ATOM   3208  CE3 TRP   214      33.487  55.889  39.653  1.00  0.00           C
ATOM   3209  HE3 TRP   214      33.618  54.829  39.487  1.00  0.00           H
ATOM   3210  CD2 TRP   214      33.182  56.444  40.928  1.00  0.00           C
ATOM   3211  C   TRP   214      31.484  54.186  44.028  1.00  0.00           C
ATOM   3212  O   TRP   214      31.064  55.151  44.643  1.00  0.00           O
ATOM   3213  N   HID   215      30.632  53.382  43.392  1.00  0.00           N
ATOM   3214  H   HID   215      31.196  52.696  42.911  1.00  0.00           H
ATOM   3215  CA  HID   215      29.241  53.773  42.885  1.00  0.00           C
ATOM   3216  HA  HID   215      28.722  54.412  43.598  1.00  0.00           H
ATOM   3217  CB  HID   215      29.428  54.639  41.656  1.00  0.00           C
ATOM   3218  HB2 HID   215      28.470  54.817  41.168  1.00  0.00           H
ATOM   3219  HB3 HID   215      29.905  55.574  41.952  1.00  0.00           H
ATOM   3220  CG  HID   215      30.074  54.006  40.476  1.00  0.00           C
ATOM   3221  ND1 HID   215      30.387  54.736  39.360  1.00  0.00           N
ATOM   3222  HD1 HID   215      30.160  55.701  39.166  1.00  0.00           H
ATOM   3223  CE1 HID   215      30.945  53.843  38.491  1.00  0.00           C
ATOM   3224  HE1 HID   215      31.336  54.058  37.507  1.00  0.00           H
ATOM   3225  NE2 HID   215      31.028  52.645  39.005  1.00  0.00           N
ATOM   3226  CD2 HID   215      30.424  52.702  40.218  1.00  0.00           C
ATOM   3227  HD2 HID   215      30.278  51.873  40.896  1.00  0.00           H
ATOM   3228  C   HID   215      28.289  52.569  42.577  1.00  0.00           C
ATOM   3229  O   HID   215      27.342  52.661  41.722  1.00  0.00           O
ATOM   3230  N   GLY   216      28.470  51.397  43.258  1.00  0.00           N
ATOM   3231  H   GLY   216      29.230  51.329  43.919  1.00  0.00           H
ATOM   3232  CA  GLY   216      27.665  50.189  42.978  1.00  0.00           C
ATOM   3233  HA2 GLY   216      26.745  50.594  42.554  1.00  0.00           H
ATOM   3234  HA3 GLY   216      28.084  49.580  42.177  1.00  0.00           H
ATOM   3235  C   GLY   216      27.376  49.398  44.293  1.00  0.00           C
ATOM   3236  O   GLY   216      28.214  49.489  45.232  1.00  0.00           O
ATOM   3237  N   SER   217      26.411  48.479  44.206  1.00  0.00           N
ATOM   3238  H   SER   217      25.927  48.447  43.320  1.00  0.00           H
ATOM   3239  CA  SER   217      26.132  47.290  45.099  1.00  0.00           C
ATOM   3240  HA  SER   217      26.982  46.861  45.631  1.00  0.00           H
ATOM   3241  CB  SER   217      25.265  47.744  46.245  1.00  0.00           C
ATOM   3242  HB2 SER   217      25.086  46.914  46.928  1.00  0.00           H
ATOM   3243  HB3 SER   217      25.804  48.388  46.938  1.00  0.00           H
ATOM   3244  OG  SER   217      24.090  48.281  45.821  1.00  0.00           O
ATOM   3245  HG  SER   217      24.151  49.236  45.746  1.00  0.00           H
ATOM   3246  C   SER   217      25.521  46.251  44.191  1.00  0.00           C
ATOM   3247  O   SER   217      25.924  45.069  44.348  1.00  0.00           O
ATOM   3248  N   ASN   218      24.660  46.597  43.195  1.00  0.00           N
ATOM   3249  H   ASN   218      24.341  47.553  43.132  1.00  0.00           H
ATOM   3250  CA  ASN   218      24.515  45.965  41.907  1.00  0.00           C
ATOM   3251  HA  ASN   218      24.266  44.911  42.023  1.00  0.00           H
ATOM   3252  CB  ASN   218      23.327  46.637  41.043  1.00  0.00           C
ATOM   3253  HB2 ASN   218      23.212  46.099  40.101  1.00  0.00           H
ATOM   3254  HB3 ASN   218      22.532  46.654  41.789  1.00  0.00           H
ATOM   3255  CG  ASN   218      23.589  48.125  40.597  1.00  0.00           C
ATOM   3256  OD1 ASN   218      24.241  48.802  41.354  1.00  0.00           O
ATOM   3257  ND2 ASN   218      23.015  48.511  39.520  1.00  0.00           N
ATOM   3258 HD21 ASN   218      22.934  49.475  39.231  1.00  0.00           H
ATOM   3259 HD22 ASN   218      22.605  47.825  38.901  1.00  0.00           H
ATOM   3260  C   ASN   218      25.865  45.883  41.128  1.00  0.00           C
ATOM   3261  O   ASN   218      26.791  46.661  41.365  1.00  0.00           O
ATOM   3262  N   ARG   219      26.110  44.945  40.120  1.00  0.00           N
ATOM   3263  H   ARG   219      25.357  44.493  39.619  1.00  0.00           H
ATOM   3264  CA  ARG   219      27.502  44.728  39.631  1.00  0.00           C
ATOM   3265  HA  ARG   219      28.198  45.201  40.323  1.00  0.00           H
ATOM   3266  CB  ARG   219      27.869  43.176  39.535  1.00  0.00           C
ATOM   3267  HB2 ARG   219      27.243  42.730  38.762  1.00  0.00           H
ATOM   3268  HB3 ARG   219      28.861  42.999  39.119  1.00  0.00           H
ATOM   3269  CG  ARG   219      27.802  42.380  40.871  1.00  0.00           C
ATOM   3270  HG2 ARG   219      26.775  42.214  41.197  1.00  0.00           H
ATOM   3271  HG3 ARG   219      28.166  41.390  40.594  1.00  0.00           H
ATOM   3272  CD  ARG   219      28.792  42.807  41.947  1.00  0.00           C
ATOM   3273  HD2 ARG   219      29.622  43.228  41.378  1.00  0.00           H
ATOM   3274  HD3 ARG   219      28.291  43.567  42.547  1.00  0.00           H
ATOM   3275  NE  ARG   219      29.117  41.704  42.843  1.00  0.00           N
ATOM   3276  HE  ARG   219      28.560  40.869  42.731  1.00  0.00           H
ATOM   3277  CZ  ARG   219      29.967  41.744  43.900  1.00  0.00           C
ATOM   3278  NH1 ARG   219      29.937  40.845  44.839  1.00  0.00           N
ATOM   3279 HH11 ARG   219      29.029  40.409  44.920  1.00  0.00           H
ATOM   3280 HH12 ARG   219      30.660  40.801  45.542  1.00  0.00           H
ATOM   3281  NH2 ARG   219      30.858  42.638  44.012  1.00  0.00           N
ATOM   3282 HH21 ARG   219      30.693  43.517  43.545  1.00  0.00           H
ATOM   3283 HH22 ARG   219      31.439  42.537  44.832  1.00  0.00           H
ATOM   3284  C   ARG   219      27.792  45.363  38.265  1.00  0.00           C
ATOM   3285  O   ARG   219      26.910  45.271  37.469  1.00  0.00           O
ATOM   3286  N   PRO   220      29.043  45.914  38.017  1.00  0.00           N
ATOM   3287  CD  PRO   220      30.065  46.210  38.970  1.00  0.00           C
ATOM   3288  HD2 PRO   220      30.089  45.466  39.766  1.00  0.00           H
ATOM   3289  HD3 PRO   220      29.792  47.148  39.453  1.00  0.00           H
ATOM   3290  CG  PRO   220      31.400  46.267  38.161  1.00  0.00           C
ATOM   3291  HG2 PRO   220      31.763  45.240  38.107  1.00  0.00           H
ATOM   3292  HG3 PRO   220      32.129  46.863  38.709  1.00  0.00           H
ATOM   3293  CB  PRO   220      30.981  46.798  36.828  1.00  0.00           C
ATOM   3294  HB2 PRO   220      31.732  46.615  36.060  1.00  0.00           H
ATOM   3295  HB3 PRO   220      30.796  47.863  36.969  1.00  0.00           H
ATOM   3296  CA  PRO   220      29.563  46.130  36.679  1.00  0.00           C
ATOM   3297  HA  PRO   220      28.887  46.736  36.075  1.00  0.00           H
ATOM   3298  C   PRO   220      29.807  44.791  35.978  1.00  0.00           C
ATOM   3299  O   PRO   220      30.379  43.821  36.509  1.00  0.00           O
ATOM   3300  N   TRP   221      29.578  44.793  34.668  1.00  0.00           N
ATOM   3301  H   TRP   221      29.135  45.582  34.219  1.00  0.00           H
ATOM   3302  CA  TRP   221      29.804  43.631  33.746  1.00  0.00           C
ATOM   3303  HA  TRP   221      30.642  43.046  34.126  1.00  0.00           H
ATOM   3304  CB  TRP   221      28.517  42.749  33.656  1.00  0.00           C
ATOM   3305  HB2 TRP   221      28.791  41.806  33.183  1.00  0.00           H
ATOM   3306  HB3 TRP   221      28.189  42.597  34.685  1.00  0.00           H
ATOM   3307  CG  TRP   221      27.341  43.311  32.853  1.00  0.00           C
ATOM   3308  CD1 TRP   221      26.269  43.987  33.369  1.00  0.00           C
ATOM   3309  HD1 TRP   221      26.041  44.227  34.398  1.00  0.00           H
ATOM   3310  NE1 TRP   221      25.549  44.627  32.395  1.00  0.00           N
ATOM   3311  HE1 TRP   221      24.669  45.106  32.518  1.00  0.00           H
ATOM   3312  CE2 TRP   221      26.066  44.355  31.136  1.00  0.00           C
ATOM   3313  CZ2 TRP   221      25.592  44.696  29.819  1.00  0.00           C
ATOM   3314  HZ2 TRP   221      24.767  45.392  29.810  1.00  0.00           H
ATOM   3315  CH2 TRP   221      26.320  44.207  28.742  1.00  0.00           C
ATOM   3316  HH2 TRP   221      25.968  44.319  27.727  1.00  0.00           H
ATOM   3317  CZ3 TRP   221      27.367  43.300  28.874  1.00  0.00           C
ATOM   3318  HZ3 TRP   221      27.839  42.877  27.999  1.00  0.00           H
ATOM   3319  CE3 TRP   221      27.841  42.981  30.181  1.00  0.00           C
ATOM   3320  HE3 TRP   221      28.632  42.251  30.265  1.00  0.00           H
ATOM   3321  CD2 TRP   221      27.192  43.496  31.361  1.00  0.00           C
ATOM   3322  C   TRP   221      30.235  44.036  32.350  1.00  0.00           C
ATOM   3323  O   TRP   221      30.126  45.222  31.960  1.00  0.00           O
ATOM   3324  N   VAL   222      30.901  43.083  31.663  1.00  0.00           N
ATOM   3325  H   VAL   222      31.017  42.162  32.062  1.00  0.00           H
ATOM   3326  CA  VAL   222      31.520  43.260  30.366  1.00  0.00           C
ATOM   3327  HA  VAL   222      30.927  43.953  29.769  1.00  0.00           H
ATOM   3328  CB  VAL   222      32.950  43.924  30.484  1.00  0.00           C
ATOM   3329  HB  VAL   222      32.800  44.949  30.824  1.00  0.00           H
ATOM   3330  CG1 VAL   222      33.878  43.176  31.468  1.00  0.00           C
ATOM   3331 HG11 VAL   222      34.646  43.900  31.740  1.00  0.00           H
ATOM   3332 HG12 VAL   222      33.482  43.033  32.473  1.00  0.00           H
ATOM   3333 HG13 VAL   222      34.513  42.339  31.178  1.00  0.00           H
ATOM   3334  CG2 VAL   222      33.749  44.161  29.210  1.00  0.00           C
ATOM   3335 HG21 VAL   222      34.531  44.905  29.352  1.00  0.00           H
ATOM   3336 HG22 VAL   222      34.111  43.187  28.879  1.00  0.00           H
ATOM   3337 HG23 VAL   222      33.036  44.387  28.415  1.00  0.00           H
ATOM   3338  C   VAL   222      31.538  41.906  29.743  1.00  0.00           C
ATOM   3339  O   VAL   222      31.596  40.892  30.479  1.00  0.00           O
ATOM   3340  N   SER   223      31.339  41.821  28.424  1.00  0.00           N
ATOM   3341  H   SER   223      31.278  42.673  27.886  1.00  0.00           H
ATOM   3342  CA  SER   223      31.400  40.608  27.630  1.00  0.00           C
ATOM   3343  HA  SER   223      32.096  39.936  28.132  1.00  0.00           H
ATOM   3344  CB  SER   223      30.091  39.796  27.655  1.00  0.00           C
ATOM   3345  HB2 SER   223      30.310  39.082  26.861  1.00  0.00           H
ATOM   3346  HB3 SER   223      29.841  39.327  28.605  1.00  0.00           H
ATOM   3347  OG  SER   223      29.120  40.697  27.245  1.00  0.00           O
ATOM   3348  HG  SER   223      29.183  40.775  26.289  1.00  0.00           H
ATOM   3349  C   SER   223      31.911  40.933  26.249  1.00  0.00           C
ATOM   3350  O   SER   223      31.772  42.115  25.761  1.00  0.00           O
ATOM   3351  N   PHE   224      32.744  40.010  25.741  1.00  0.00           N
ATOM   3352  H   PHE   224      32.834  39.173  26.299  1.00  0.00           H
ATOM   3353  CA  PHE   224      33.508  40.221  24.566  1.00  0.00           C
ATOM   3354  HA  PHE   224      32.905  40.817  23.883  1.00  0.00           H
ATOM   3355  CB  PHE   224      34.795  40.932  25.039  1.00  0.00           C
ATOM   3356  HB2 PHE   224      35.377  40.937  24.118  1.00  0.00           H
ATOM   3357  HB3 PHE   224      34.590  41.968  25.313  1.00  0.00           H
ATOM   3358  CG  PHE   224      35.698  40.288  26.081  1.00  0.00           C
ATOM   3359  CD1 PHE   224      36.685  39.366  25.639  1.00  0.00           C
ATOM   3360  HD1 PHE   224      36.872  39.116  24.604  1.00  0.00           H
ATOM   3361  CE1 PHE   224      37.584  38.785  26.544  1.00  0.00           C
ATOM   3362  HE1 PHE   224      38.425  38.208  26.187  1.00  0.00           H
ATOM   3363  CZ  PHE   224      37.564  39.195  27.898  1.00  0.00           C
ATOM   3364  HZ  PHE   224      38.340  38.936  28.603  1.00  0.00           H
ATOM   3365  CE2 PHE   224      36.668  40.167  28.338  1.00  0.00           C
ATOM   3366  HE2 PHE   224      36.650  40.467  29.375  1.00  0.00           H
ATOM   3367  CD2 PHE   224      35.727  40.720  27.439  1.00  0.00           C
ATOM   3368  HD2 PHE   224      35.045  41.497  27.754  1.00  0.00           H
ATOM   3369  C   PHE   224      33.773  38.932  23.680  1.00  0.00           C
ATOM   3370  O   PHE   224      33.767  37.875  24.192  1.00  0.00           O
ATOM   3371  N   ASN   225      34.072  39.184  22.386  1.00  0.00           N
ATOM   3372  H   ASN   225      34.077  40.123  22.013  1.00  0.00           H
ATOM   3373  CA  ASN   225      34.438  38.125  21.481  1.00  0.00           C
ATOM   3374  HA  ASN   225      33.855  37.219  21.647  1.00  0.00           H
ATOM   3375  CB  ASN   225      34.278  38.680  20.046  1.00  0.00           C
ATOM   3376  HB2 ASN   225      33.407  39.327  19.951  1.00  0.00           H
ATOM   3377  HB3 ASN   225      35.150  39.298  19.830  1.00  0.00           H
ATOM   3378  CG  ASN   225      34.214  37.541  19.034  1.00  0.00           C
ATOM   3379  OD1 ASN   225      35.264  37.017  18.673  1.00  0.00           O
ATOM   3380  ND2 ASN   225      33.024  37.085  18.686  1.00  0.00           N
ATOM   3381 HD21 ASN   225      32.947  36.191  18.222  1.00  0.00           H
ATOM   3382 HD22 ASN   225      32.267  37.403  19.274  1.00  0.00           H
ATOM   3383  C   ASN   225      35.820  37.624  21.742  1.00  0.00           C
ATOM   3384  O   ASN   225      36.642  38.393  22.231  1.00  0.00           O
ATOM   3385  N   GLN   226      36.165  36.380  21.274  1.00  0.00           N
ATOM   3386  H   GLN   226      35.479  35.734  20.910  1.00  0.00           H
ATOM   3387  CA  GLN   226      37.574  35.870  21.254  1.00  0.00           C
ATOM   3388  HA  GLN   226      38.065  35.893  22.227  1.00  0.00           H
ATOM   3389  CB  GLN   226      37.691  34.405  20.639  1.00  0.00           C
ATOM   3390  HB2 GLN   226      38.730  34.075  20.624  1.00  0.00           H
ATOM   3391  HB3 GLN   226      37.145  33.747  21.314  1.00  0.00           H
ATOM   3392  CG  GLN   226      37.104  34.159  19.252  1.00  0.00           C
ATOM   3393  HG2 GLN   226      36.190  34.746  19.149  1.00  0.00           H
ATOM   3394  HG3 GLN   226      37.728  34.491  18.423  1.00  0.00           H
ATOM   3395  CD  GLN   226      36.886  32.701  18.968  1.00  0.00           C
ATOM   3396  OE1 GLN   226      37.685  31.871  19.311  1.00  0.00           O
ATOM   3397  NE2 GLN   226      35.728  32.462  18.398  1.00  0.00           N
ATOM   3398 HE21 GLN   226      35.229  33.295  18.121  1.00  0.00           H
ATOM   3399 HE22 GLN   226      35.577  31.535  18.030  1.00  0.00           H
ATOM   3400  C   GLN   226      38.507  36.831  20.513  1.00  0.00           C
ATOM   3401  O   GLN   226      39.678  36.935  20.820  1.00  0.00           O
ATOM   3402  N   ASN   227      37.948  37.670  19.638  1.00  0.00           N
ATOM   3403  H   ASN   227      37.039  37.381  19.305  1.00  0.00           H
ATOM   3404  CA  ASN   227      38.715  38.734  18.909  1.00  0.00           C
ATOM   3405  HA  ASN   227      39.722  38.353  18.734  1.00  0.00           H
ATOM   3406  CB  ASN   227      38.099  38.898  17.561  1.00  0.00           C
ATOM   3407  HB2 ASN   227      38.155  38.031  16.902  1.00  0.00           H
ATOM   3408  HB3 ASN   227      37.034  39.120  17.611  1.00  0.00           H
ATOM   3409  CG  ASN   227      38.867  39.882  16.644  1.00  0.00           C
ATOM   3410  OD1 ASN   227      40.097  39.679  16.565  1.00  0.00           O
ATOM   3411  ND2 ASN   227      38.351  40.861  15.985  1.00  0.00           N
ATOM   3412 HD21 ASN   227      38.989  41.328  15.356  1.00  0.00           H
ATOM   3413 HD22 ASN   227      37.356  41.031  16.010  1.00  0.00           H
ATOM   3414  C   ASN   227      38.894  40.060  19.686  1.00  0.00           C
ATOM   3415  O   ASN   227      39.524  41.032  19.282  1.00  0.00           O
ATOM   3416  N   LEU   228      38.421  40.113  20.939  1.00  0.00           N
ATOM   3417  H   LEU   228      37.978  39.269  21.271  1.00  0.00           H
ATOM   3418  CA  LEU   228      38.398  41.291  21.873  1.00  0.00           C
ATOM   3419  HA  LEU   228      37.973  40.876  22.787  1.00  0.00           H
ATOM   3420  CB  LEU   228      39.763  41.796  22.344  1.00  0.00           C
ATOM   3421  HB2 LEU   228      40.306  42.333  21.566  1.00  0.00           H
ATOM   3422  HB3 LEU   228      39.580  42.537  23.123  1.00  0.00           H
ATOM   3423  CG  LEU   228      40.787  40.762  22.909  1.00  0.00           C
ATOM   3424  HG  LEU   228      40.934  39.967  22.179  1.00  0.00           H
ATOM   3425  CD1 LEU   228      42.049  41.488  23.256  1.00  0.00           C
ATOM   3426 HD11 LEU   228      42.431  42.088  22.429  1.00  0.00           H
ATOM   3427 HD12 LEU   228      41.884  42.174  24.088  1.00  0.00           H
ATOM   3428 HD13 LEU   228      42.819  40.741  23.443  1.00  0.00           H
ATOM   3429  CD2 LEU   228      40.174  40.075  24.125  1.00  0.00           C
ATOM   3430 HD21 LEU   228      39.423  39.333  23.849  1.00  0.00           H
ATOM   3431 HD22 LEU   228      41.006  39.507  24.543  1.00  0.00           H
ATOM   3432 HD23 LEU   228      39.752  40.674  24.931  1.00  0.00           H
ATOM   3433  C   LEU   228      37.323  42.392  21.583  1.00  0.00           C
ATOM   3434  O   LEU   228      37.292  43.397  22.256  1.00  0.00           O
ATOM   3435  N   GLU   229      36.339  42.125  20.699  1.00  0.00           N
ATOM   3436  H   GLU   229      36.245  41.185  20.340  1.00  0.00           H
ATOM   3437  CA  GLU   229      35.162  42.866  20.332  1.00  0.00           C
ATOM   3438  HA  GLU   229      35.582  43.871  20.341  1.00  0.00           H
ATOM   3439  CB  GLU   229      34.710  42.480  18.882  1.00  0.00           C
ATOM   3440  HB2 GLU   229      34.429  41.428  18.839  1.00  0.00           H
ATOM   3441  HB3 GLU   229      33.827  43.095  18.711  1.00  0.00           H
ATOM   3442  CG  GLU   229      35.802  42.698  17.795  1.00  0.00           C
ATOM   3443  HG2 GLU   229      36.063  43.749  17.682  1.00  0.00           H
ATOM   3444  HG3 GLU   229      36.791  42.282  17.988  1.00  0.00           H
ATOM   3445  CD  GLU   229      35.374  42.141  16.408  1.00  0.00           C
ATOM   3446  OE1 GLU   229      35.583  40.907  16.369  1.00  0.00           O
ATOM   3447  OE2 GLU   229      34.828  42.823  15.471  1.00  0.00           O
ATOM   3448  C   GLU   229      34.065  42.791  21.468  1.00  0.00           C
ATOM   3449  O   GLU   229      33.441  41.753  21.690  1.00  0.00           O
ATOM   3450  N   TYR   230      33.971  43.800  22.270  1.00  0.00           N
ATOM   3451  H   TYR   230      34.524  44.587  21.962  1.00  0.00           H
ATOM   3452  CA  TYR   230      33.337  44.002  23.590  1.00  0.00           C
ATOM   3453  HA  TYR   230      33.054  43.042  24.022  1.00  0.00           H
ATOM   3454  CB  TYR   230      34.381  44.637  24.566  1.00  0.00           C
ATOM   3455  HB2 TYR   230      34.071  44.488  25.601  1.00  0.00           H
ATOM   3456  HB3 TYR   230      35.329  44.108  24.459  1.00  0.00           H
ATOM   3457  CG  TYR   230      34.579  46.101  24.381  1.00  0.00           C
ATOM   3458  CD1 TYR   230      33.745  47.079  24.998  1.00  0.00           C
ATOM   3459  HD1 TYR   230      32.873  46.787  25.565  1.00  0.00           H
ATOM   3460  CE1 TYR   230      34.118  48.480  25.018  1.00  0.00           C
ATOM   3461  HE1 TYR   230      33.542  49.195  25.586  1.00  0.00           H
ATOM   3462  CZ  TYR   230      35.202  48.835  24.289  1.00  0.00           C
ATOM   3463  OH  TYR   230      35.536  50.188  24.240  1.00  0.00           O
ATOM   3464  HH  TYR   230      36.050  50.355  23.447  1.00  0.00           H
ATOM   3465  CE2 TYR   230      35.855  47.873  23.464  1.00  0.00           C
ATOM   3466  HE2 TYR   230      36.689  48.232  22.881  1.00  0.00           H
ATOM   3467  CD2 TYR   230      35.650  46.507  23.574  1.00  0.00           C
ATOM   3468  HD2 TYR   230      36.150  45.754  22.984  1.00  0.00           H
ATOM   3469  C   TYR   230      32.006  44.766  23.536  1.00  0.00           C
ATOM   3470  O   TYR   230      31.709  45.508  22.582  1.00  0.00           O
ATOM   3471  N   GLN   231      31.255  44.559  24.591  1.00  0.00           N
ATOM   3472  H   GLN   231      31.605  43.847  25.216  1.00  0.00           H
ATOM   3473  CA  GLN   231      30.127  45.363  25.102  1.00  0.00           C
ATOM   3474  HA  GLN   231      30.300  46.370  24.723  1.00  0.00           H
ATOM   3475  CB  GLN   231      28.747  44.878  24.641  1.00  0.00           C
ATOM   3476  HB2 GLN   231      28.022  45.216  25.381  1.00  0.00           H
ATOM   3477  HB3 GLN   231      28.451  45.268  23.668  1.00  0.00           H
ATOM   3478  CG  GLN   231      28.574  43.346  24.484  1.00  0.00           C
ATOM   3479  HG2 GLN   231      29.090  43.077  23.563  1.00  0.00           H
ATOM   3480  HG3 GLN   231      29.155  42.866  25.272  1.00  0.00           H
ATOM   3481  CD  GLN   231      27.166  42.845  24.710  1.00  0.00           C
ATOM   3482  OE1 GLN   231      26.230  43.694  24.857  1.00  0.00           O
ATOM   3483  NE2 GLN   231      26.930  41.549  24.826  1.00  0.00           N
ATOM   3484 HE21 GLN   231      27.751  40.969  24.725  1.00  0.00           H
ATOM   3485 HE22 GLN   231      25.959  41.346  25.017  1.00  0.00           H
ATOM   3486  C   GLN   231      30.275  45.533  26.668  1.00  0.00           C
ATOM   3487  O   GLN   231      30.855  44.703  27.327  1.00  0.00           O
ATOM   3488  N   ILE   232      29.642  46.563  27.213  1.00  0.00           N
ATOM   3489  H   ILE   232      29.172  47.214  26.599  1.00  0.00           H
ATOM   3490  CA  ILE   232      29.728  46.845  28.662  1.00  0.00           C
ATOM   3491  HA  ILE   232      30.276  46.027  29.131  1.00  0.00           H
ATOM   3492  CB  ILE   232      30.493  48.240  28.848  1.00  0.00           C
ATOM   3493  HB  ILE   232      30.559  48.240  29.936  1.00  0.00           H
ATOM   3494  CG2 ILE   232      31.980  48.205  28.415  1.00  0.00           C
ATOM   3495 HG21 ILE   232      31.837  48.007  27.353  1.00  0.00           H
ATOM   3496 HG22 ILE   232      32.441  49.171  28.619  1.00  0.00           H
ATOM   3497 HG23 ILE   232      32.605  47.448  28.889  1.00  0.00           H
ATOM   3498  CG1 ILE   232      29.736  49.488  28.429  1.00  0.00           C
ATOM   3499 HG12 ILE   232      29.386  49.429  27.399  1.00  0.00           H
ATOM   3500 HG13 ILE   232      28.836  49.652  29.023  1.00  0.00           H
ATOM   3501  CD1 ILE   232      30.610  50.775  28.783  1.00  0.00           C
ATOM   3502 HD11 ILE   232      30.979  50.778  29.808  1.00  0.00           H
ATOM   3503 HD12 ILE   232      31.422  50.940  28.075  1.00  0.00           H
ATOM   3504 HD13 ILE   232      29.841  51.546  28.728  1.00  0.00           H
ATOM   3505  C   ILE   232      28.309  47.058  29.356  1.00  0.00           C
ATOM   3506  O   ILE   232      27.309  47.277  28.666  1.00  0.00           O
ATOM   3507  N   GLY   233      28.169  47.083  30.716  1.00  0.00           N
ATOM   3508  H   GLY   233      28.947  46.982  31.352  1.00  0.00           H
ATOM   3509  CA  GLY   233      26.959  47.515  31.403  1.00  0.00           C
ATOM   3510  HA2 GLY   233      26.813  48.564  31.142  1.00  0.00           H
ATOM   3511  HA3 GLY   233      26.090  46.972  31.031  1.00  0.00           H
ATOM   3512  C   GLY   233      26.974  47.451  32.958  1.00  0.00           C
ATOM   3513  O   GLY   233      27.997  47.259  33.508  1.00  0.00           O
ATOM   3514  N   TYR   234      25.800  47.589  33.530  1.00  0.00           N
ATOM   3515  H   TYR   234      25.010  47.689  32.909  1.00  0.00           H
ATOM   3516  CA  TYR   234      25.593  47.307  34.970  1.00  0.00           C
ATOM   3517  HA  TYR   234      26.481  46.804  35.353  1.00  0.00           H
ATOM   3518  CB  TYR   234      25.528  48.626  35.731  1.00  0.00           C
ATOM   3519  HB2 TYR   234      25.470  49.413  34.978  1.00  0.00           H
ATOM   3520  HB3 TYR   234      24.532  48.638  36.175  1.00  0.00           H
ATOM   3521  CG  TYR   234      26.641  48.704  36.741  1.00  0.00           C
ATOM   3522  CD1 TYR   234      27.872  49.213  36.285  1.00  0.00           C
ATOM   3523  HD1 TYR   234      27.971  49.452  35.236  1.00  0.00           H
ATOM   3524  CE1 TYR   234      28.831  49.583  37.185  1.00  0.00           C
ATOM   3525  HE1 TYR   234      29.706  50.085  36.801  1.00  0.00           H
ATOM   3526  CZ  TYR   234      28.683  49.335  38.601  1.00  0.00           C
ATOM   3527  OH  TYR   234      29.596  49.692  39.480  1.00  0.00           O
ATOM   3528  HH  TYR   234      30.251  50.251  39.056  1.00  0.00           H
ATOM   3529  CE2 TYR   234      27.452  48.767  38.978  1.00  0.00           C
ATOM   3530  HE2 TYR   234      27.320  48.563  40.030  1.00  0.00           H
ATOM   3531  CD2 TYR   234      26.376  48.552  38.083  1.00  0.00           C
ATOM   3532  HD2 TYR   234      25.399  48.267  38.443  1.00  0.00           H
ATOM   3533  C   TYR   234      24.360  46.414  35.206  1.00  0.00           C
ATOM   3534  O   TYR   234      23.466  46.393  34.366  1.00  0.00           O
ATOM   3535  N   ILE   235      24.389  45.500  36.158  1.00  0.00           N
ATOM   3536  H   ILE   235      25.222  45.494  36.729  1.00  0.00           H
ATOM   3537  CA  ILE   235      23.357  44.458  36.271  1.00  0.00           C
ATOM   3538  HA  ILE   235      23.359  43.892  35.340  1.00  0.00           H
ATOM   3539  CB  ILE   235      23.708  43.353  37.375  1.00  0.00           C
ATOM   3540  HB  ILE   235      24.106  43.872  38.246  1.00  0.00           H
ATOM   3541  CG2 ILE   235      22.479  42.436  37.582  1.00  0.00           C
ATOM   3542 HG21 ILE   235      22.607  41.798  38.457  1.00  0.00           H
ATOM   3543 HG22 ILE   235      21.622  43.074  37.796  1.00  0.00           H
ATOM   3544 HG23 ILE   235      22.171  42.003  36.631  1.00  0.00           H
ATOM   3545  CG1 ILE   235      24.833  42.450  36.785  1.00  0.00           C
ATOM   3546 HG12 ILE   235      24.614  42.022  35.807  1.00  0.00           H
ATOM   3547 HG13 ILE   235      25.617  43.206  36.834  1.00  0.00           H
ATOM   3548  CD1 ILE   235      25.132  41.238  37.632  1.00  0.00           C
ATOM   3549 HD11 ILE   235      26.104  40.802  37.397  1.00  0.00           H
ATOM   3550 HD12 ILE   235      25.130  41.595  38.662  1.00  0.00           H
ATOM   3551 HD13 ILE   235      24.372  40.491  37.405  1.00  0.00           H
ATOM   3552  C   ILE   235      21.991  45.148  36.522  1.00  0.00           C
ATOM   3553  O   ILE   235      21.865  45.872  37.542  1.00  0.00           O
ATOM   3554  N   CYX   236      21.014  45.061  35.619  1.00  0.00           N
ATOM   3555  H   CYX   236      21.045  44.429  34.833  1.00  0.00           H
ATOM   3556  CA  CYX   236      19.747  45.688  35.819  1.00  0.00           C
ATOM   3557  HA  CYX   236      19.911  46.764  35.883  1.00  0.00           H
ATOM   3558  CB  CYX   236      19.015  45.460  34.544  1.00  0.00           C
ATOM   3559  HB2 CYX   236      18.709  44.438  34.324  1.00  0.00           H
ATOM   3560  HB3 CYX   236      18.031  45.913  34.665  1.00  0.00           H
ATOM   3561  SG  CYX   236      19.611  46.122  33.033  1.00  0.00           S
ATOM   3562  C   CYX   236      18.928  45.293  37.031  1.00  0.00           C
ATOM   3563  O   CYX   236      18.281  46.200  37.577  1.00  0.00           O
ATOM   3564  N   SER   237      19.030  44.056  37.371  1.00  0.00           N
ATOM   3565  H   SER   237      19.597  43.464  36.782  1.00  0.00           H
ATOM   3566  CA  SER   237      18.232  43.417  38.418  1.00  0.00           C
ATOM   3567  HA  SER   237      17.248  43.173  38.017  1.00  0.00           H
ATOM   3568  CB  SER   237      18.963  42.153  38.709  1.00  0.00           C
ATOM   3569  HB2 SER   237      19.196  41.597  37.801  1.00  0.00           H
ATOM   3570  HB3 SER   237      19.916  42.366  39.193  1.00  0.00           H
ATOM   3571  OG  SER   237      18.270  41.383  39.671  1.00  0.00           O
ATOM   3572  HG  SER   237      17.786  40.738  39.151  1.00  0.00           H
ATOM   3573  C   SER   237      18.141  44.205  39.740  1.00  0.00           C
ATOM   3574  O   SER   237      19.092  44.830  40.142  1.00  0.00           O
ATOM   3575  N   GLY   238      17.016  44.155  40.435  1.00  0.00           N
ATOM   3576  H   GLY   238      16.175  43.730  40.072  1.00  0.00           H
ATOM   3577  CA  GLY   238      16.830  44.513  41.895  1.00  0.00           C
ATOM   3578  HA2 GLY   238      17.168  45.531  42.089  1.00  0.00           H
ATOM   3579  HA3 GLY   238      15.755  44.588  42.055  1.00  0.00           H
ATOM   3580  C   GLY   238      17.490  43.605  42.921  1.00  0.00           C
ATOM   3581  O   GLY   238      17.518  43.920  44.091  1.00  0.00           O
ATOM   3582  N   VAL   239      18.177  42.521  42.522  1.00  0.00           N
ATOM   3583  H   VAL   239      18.293  42.513  41.518  1.00  0.00           H
ATOM   3584  CA  VAL   239      18.933  41.636  43.375  1.00  0.00           C
ATOM   3585  HA  VAL   239      18.633  41.759  44.415  1.00  0.00           H
ATOM   3586  CB  VAL   239      18.851  40.176  42.909  1.00  0.00           C
ATOM   3587  HB  VAL   239      19.296  40.232  41.915  1.00  0.00           H
ATOM   3588  CG1 VAL   239      19.608  39.171  43.818  1.00  0.00           C
ATOM   3589 HG11 VAL   239      20.627  39.433  44.104  1.00  0.00           H
ATOM   3590 HG12 VAL   239      19.030  39.044  44.734  1.00  0.00           H
ATOM   3591 HG13 VAL   239      19.709  38.198  43.337  1.00  0.00           H
ATOM   3592  CG2 VAL   239      17.374  39.750  42.765  1.00  0.00           C
ATOM   3593 HG21 VAL   239      17.427  38.730  42.388  1.00  0.00           H
ATOM   3594 HG22 VAL   239      16.881  39.724  43.738  1.00  0.00           H
ATOM   3595 HG23 VAL   239      16.845  40.384  42.054  1.00  0.00           H
ATOM   3596  C   VAL   239      20.356  42.106  43.424  1.00  0.00           C
ATOM   3597  O   VAL   239      21.246  41.577  42.729  1.00  0.00           O
ATOM   3598  N   PHE   240      20.609  43.116  44.289  1.00  0.00           N
ATOM   3599  H   PHE   240      19.841  43.492  44.826  1.00  0.00           H
ATOM   3600  CA  PHE   240      21.987  43.640  44.454  1.00  0.00           C
ATOM   3601  HA  PHE   240      22.059  43.952  43.411  1.00  0.00           H
ATOM   3602  CB  PHE   240      22.046  44.916  45.361  1.00  0.00           C
ATOM   3603  HB2 PHE   240      22.103  44.651  46.416  1.00  0.00           H
ATOM   3604  HB3 PHE   240      22.943  45.526  45.253  1.00  0.00           H
ATOM   3605  CG  PHE   240      20.959  45.862  45.212  1.00  0.00           C
ATOM   3606  CD1 PHE   240      19.728  45.576  45.883  1.00  0.00           C
ATOM   3607  HD1 PHE   240      19.571  44.668  46.447  1.00  0.00           H
ATOM   3608  CE1 PHE   240      18.674  46.424  45.585  1.00  0.00           C
ATOM   3609  HE1 PHE   240      17.699  46.332  46.040  1.00  0.00           H
ATOM   3610  CZ  PHE   240      18.912  47.647  44.946  1.00  0.00           C
ATOM   3611  HZ  PHE   240      18.166  48.417  44.815  1.00  0.00           H
ATOM   3612  CE2 PHE   240      20.169  47.973  44.390  1.00  0.00           C
ATOM   3613  HE2 PHE   240      20.384  48.878  43.842  1.00  0.00           H
ATOM   3614  CD2 PHE   240      21.182  46.997  44.465  1.00  0.00           C
ATOM   3615  HD2 PHE   240      22.114  47.266  43.991  1.00  0.00           H
ATOM   3616  C   PHE   240      23.032  42.562  44.762  1.00  0.00           C
ATOM   3617  O   PHE   240      22.823  41.804  45.762  1.00  0.00           O
ATOM   3618  N   GLY   241      24.119  42.509  43.969  1.00  0.00           N
ATOM   3619  H   GLY   241      24.163  43.130  43.173  1.00  0.00           H
ATOM   3620  CA  GLY   241      25.035  41.431  44.063  1.00  0.00           C
ATOM   3621  HA2 GLY   241      24.536  40.462  44.024  1.00  0.00           H
ATOM   3622  HA3 GLY   241      25.590  41.519  43.129  1.00  0.00           H
ATOM   3623  C   GLY   241      26.026  41.545  45.237  1.00  0.00           C
ATOM   3624  O   GLY   241      26.899  40.710  45.300  1.00  0.00           O
ATOM   3625  N   ASH   242      26.021  42.583  46.058  1.00  0.00           N
ATOM   3626  H   ASH   242      25.229  43.205  45.991  1.00  0.00           H
ATOM   3627  CA  ASH   242      27.063  42.923  46.986  1.00  0.00           C
ATOM   3628  HA  ASH   242      27.697  42.073  47.236  1.00  0.00           H
ATOM   3629  CB  ASH   242      27.989  43.871  46.243  1.00  0.00           C
ATOM   3630  HB2 ASH   242      27.949  43.626  45.182  1.00  0.00           H
ATOM   3631  HB3 ASH   242      27.665  44.912  46.227  1.00  0.00           H
ATOM   3632  CG  ASH   242      29.377  43.830  46.807  1.00  0.00           C
ATOM   3633  OD1 ASH   242      29.779  43.168  47.715  1.00  0.00           O
ATOM   3634  OD2 ASH   242      30.262  44.573  46.183  1.00  0.00           O
ATOM   3635  HD2 ASH   242      29.959  44.980  45.368  1.00  0.00           H
ATOM   3636  C   ASH   242      26.476  43.479  48.307  1.00  0.00           C
ATOM   3637  O   ASH   242      25.301  43.702  48.300  1.00  0.00           O
ATOM   3638  N   ASN   243      27.253  43.663  49.390  1.00  0.00           N
ATOM   3639  H   ASN   243      28.197  43.308  49.437  1.00  0.00           H
ATOM   3640  CA  ASN   243      26.915  44.415  50.592  1.00  0.00           C
ATOM   3641  HA  ASN   243      25.831  44.524  50.585  1.00  0.00           H
ATOM   3642  CB  ASN   243      27.363  43.566  51.791  1.00  0.00           C
ATOM   3643  HB2 ASN   243      27.180  44.158  52.689  1.00  0.00           H
ATOM   3644  HB3 ASN   243      26.889  42.597  51.940  1.00  0.00           H
ATOM   3645  CG  ASN   243      28.858  43.263  51.875  1.00  0.00           C
ATOM   3646  OD1 ASN   243      29.382  42.425  51.127  1.00  0.00           O
ATOM   3647  ND2 ASN   243      29.539  43.759  52.853  1.00  0.00           N
ATOM   3648 HD21 ASN   243      30.539  43.674  52.742  1.00  0.00           H
ATOM   3649 HD22 ASN   243      29.205  44.567  53.358  1.00  0.00           H
ATOM   3650  C   ASN   243      27.795  45.645  50.552  1.00  0.00           C
ATOM   3651  O   ASN   243      28.910  45.531  50.008  1.00  0.00           O
ATOM   3652  N   PRO   244      27.453  46.836  51.130  1.00  0.00           N
ATOM   3653  CD  PRO   244      28.339  48.056  51.442  1.00  0.00           C
ATOM   3654  HD2 PRO   244      28.657  48.538  50.517  1.00  0.00           H
ATOM   3655  HD3 PRO   244      29.123  47.868  52.176  1.00  0.00           H
ATOM   3656  CG  PRO   244      27.380  49.088  52.099  1.00  0.00           C
ATOM   3657  HG2 PRO   244      27.124  49.711  51.242  1.00  0.00           H
ATOM   3658  HG3 PRO   244      27.921  49.643  52.866  1.00  0.00           H
ATOM   3659  CB  PRO   244      26.312  48.180  52.701  1.00  0.00           C
ATOM   3660  HB2 PRO   244      25.364  48.717  52.736  1.00  0.00           H
ATOM   3661  HB3 PRO   244      26.628  47.758  53.655  1.00  0.00           H
ATOM   3662  CA  PRO   244      26.193  47.069  51.688  1.00  0.00           C
ATOM   3663  HA  PRO   244      25.947  46.173  52.258  1.00  0.00           H
ATOM   3664  C   PRO   244      25.100  47.298  50.555  1.00  0.00           C
ATOM   3665  O   PRO   244      25.424  47.735  49.440  1.00  0.00           O
ATOM   3666  N   ARG   245      23.805  47.048  50.808  1.00  0.00           N
ATOM   3667  H   ARG   245      23.511  46.797  51.741  1.00  0.00           H
ATOM   3668  CA  ARG   245      22.677  47.052  49.892  1.00  0.00           C
ATOM   3669  HA  ARG   245      22.782  47.896  49.210  1.00  0.00           H
ATOM   3670  CB  ARG   245      22.508  45.743  49.030  1.00  0.00           C
ATOM   3671  HB2 ARG   245      21.591  45.770  48.442  1.00  0.00           H
ATOM   3672  HB3 ARG   245      23.354  45.675  48.346  1.00  0.00           H
ATOM   3673  CG  ARG   245      22.414  44.395  49.897  1.00  0.00           C
ATOM   3674  HG2 ARG   245      23.348  44.113  50.382  1.00  0.00           H
ATOM   3675  HG3 ARG   245      21.724  44.613  50.712  1.00  0.00           H
ATOM   3676  CD  ARG   245      21.887  43.234  49.062  1.00  0.00           C
ATOM   3677  HD2 ARG   245      20.862  43.422  48.744  1.00  0.00           H
ATOM   3678  HD3 ARG   245      22.461  43.064  48.151  1.00  0.00           H
ATOM   3679  NE  ARG   245      21.748  41.938  49.797  1.00  0.00           N
ATOM   3680  HE  ARG   245      20.816  41.552  49.869  1.00  0.00           H
ATOM   3681  CZ  ARG   245      22.750  41.154  50.153  1.00  0.00           C
ATOM   3682  NH1 ARG   245      22.513  40.109  50.825  1.00  0.00           N
ATOM   3683 HH11 ARG   245      21.621  40.022  51.292  1.00  0.00           H
ATOM   3684 HH12 ARG   245      23.355  39.652  51.146  1.00  0.00           H
ATOM   3685  NH2 ARG   245      24.030  41.547  50.025  1.00  0.00           N
ATOM   3686 HH21 ARG   245      24.261  42.397  49.528  1.00  0.00           H
ATOM   3687 HH22 ARG   245      24.685  40.869  50.388  1.00  0.00           H
ATOM   3688  C   ARG   245      21.273  47.375  50.529  1.00  0.00           C
ATOM   3689  O   ARG   245      21.025  46.839  51.620  1.00  0.00           O
ATOM   3690  N   PRO   246      20.375  48.000  49.811  1.00  0.00           N
ATOM   3691  CD  PRO   246      20.581  48.837  48.654  1.00  0.00           C
ATOM   3692  HD2 PRO   246      21.190  48.311  47.919  1.00  0.00           H
ATOM   3693  HD3 PRO   246      21.112  49.778  48.798  1.00  0.00           H
ATOM   3694  CG  PRO   246      19.190  49.189  48.236  1.00  0.00           C
ATOM   3695  HG2 PRO   246      18.842  48.402  47.567  1.00  0.00           H
ATOM   3696  HG3 PRO   246      18.946  50.116  47.719  1.00  0.00           H
ATOM   3697  CB  PRO   246      18.343  49.151  49.482  1.00  0.00           C
ATOM   3698  HB2 PRO   246      17.300  48.945  49.241  1.00  0.00           H
ATOM   3699  HB3 PRO   246      18.649  50.081  49.961  1.00  0.00           H
ATOM   3700  CA  PRO   246      18.970  48.036  50.323  1.00  0.00           C
ATOM   3701  HA  PRO   246      18.897  48.374  51.357  1.00  0.00           H
ATOM   3702  C   PRO   246      18.304  46.694  50.125  1.00  0.00           C
ATOM   3703  O   PRO   246      18.911  45.841  49.480  1.00  0.00           O
ATOM   3704  N   ASN   247      17.058  46.492  50.529  1.00  0.00           N
ATOM   3705  H   ASN   247      16.569  47.231  51.013  1.00  0.00           H
ATOM   3706  CA  ASN   247      16.280  45.279  50.296  1.00  0.00           C
ATOM   3707  HA  ASN   247      17.008  44.480  50.440  1.00  0.00           H
ATOM   3708  CB  ASN   247      15.129  44.986  51.312  1.00  0.00           C
ATOM   3709  HB2 ASN   247      14.533  45.899  51.305  1.00  0.00           H
ATOM   3710  HB3 ASN   247      14.423  44.229  50.972  1.00  0.00           H
ATOM   3711  CG  ASN   247      15.602  44.666  52.727  1.00  0.00           C
ATOM   3712  OD1 ASN   247      16.618  45.101  53.232  1.00  0.00           O
ATOM   3713  ND2 ASN   247      14.795  43.912  53.479  1.00  0.00           N
ATOM   3714 HD21 ASN   247      14.978  43.826  54.468  1.00  0.00           H
ATOM   3715 HD22 ASN   247      13.882  43.856  53.049  1.00  0.00           H
ATOM   3716  C   ASN   247      15.911  45.204  48.791  1.00  0.00           C
ATOM   3717  O   ASN   247      15.556  46.193  48.109  1.00  0.00           O
ATOM   3718  N   ASP   248      15.973  43.978  48.363  1.00  0.00           N
ATOM   3719  H   ASP   248      15.955  43.214  49.024  1.00  0.00           H
ATOM   3720  CA  ASP   248      15.833  43.556  46.978  1.00  0.00           C
ATOM   3721  HA  ASP   248      16.624  44.105  46.468  1.00  0.00           H
ATOM   3722  CB  ASP   248      15.986  42.026  46.916  1.00  0.00           C
ATOM   3723  HB2 ASP   248      15.092  41.577  47.349  1.00  0.00           H
ATOM   3724  HB3 ASP   248      16.023  41.751  45.863  1.00  0.00           H
ATOM   3725  CG  ASP   248      17.247  41.592  47.699  1.00  0.00           C
ATOM   3726  OD1 ASP   248      17.048  40.826  48.679  1.00  0.00           O
ATOM   3727  OD2 ASP   248      18.428  41.893  47.334  1.00  0.00           O
ATOM   3728  C   ASP   248      14.534  44.054  46.288  1.00  0.00           C
ATOM   3729  O   ASP   248      13.418  43.827  46.822  1.00  0.00           O
ATOM   3730  N   GLY   249      14.676  44.636  45.062  1.00  0.00           N
ATOM   3731  H   GLY   249      15.570  45.029  44.799  1.00  0.00           H
ATOM   3732  CA  GLY   249      13.568  45.097  44.230  1.00  0.00           C
ATOM   3733  HA2 GLY   249      13.328  44.231  43.611  1.00  0.00           H
ATOM   3734  HA3 GLY   249      12.693  45.447  44.776  1.00  0.00           H
ATOM   3735  C   GLY   249      13.891  46.350  43.414  1.00  0.00           C
ATOM   3736  O   GLY   249      14.591  47.225  43.912  1.00  0.00           O
ATOM   3737  N   THR   250      13.484  46.391  42.132  1.00  0.00           N
ATOM   3738  H   THR   250      12.895  45.630  41.827  1.00  0.00           H
ATOM   3739  CA  THR   250      13.725  47.459  41.070  1.00  0.00           C
ATOM   3740  HA  THR   250      13.659  46.943  40.113  1.00  0.00           H
ATOM   3741  CB  THR   250      12.557  48.464  41.001  1.00  0.00           C
ATOM   3742  HB  THR   250      12.712  49.130  41.850  1.00  0.00           H
ATOM   3743  CG2 THR   250      12.752  49.230  39.663  1.00  0.00           C
ATOM   3744 HG21 THR   250      11.969  49.953  39.434  1.00  0.00           H
ATOM   3745 HG22 THR   250      13.740  49.688  39.681  1.00  0.00           H
ATOM   3746 HG23 THR   250      12.819  48.513  38.844  1.00  0.00           H
ATOM   3747  OG1 THR   250      11.296  47.774  40.927  1.00  0.00           O
ATOM   3748  HG1 THR   250      11.092  47.500  41.824  1.00  0.00           H
ATOM   3749  C   THR   250      15.113  48.109  41.229  1.00  0.00           C
ATOM   3750  O   THR   250      15.277  49.199  41.834  1.00  0.00           O
ATOM   3751  N   GLY   251      16.209  47.589  40.672  1.00  0.00           N
ATOM   3752  H   GLY   251      16.110  46.687  40.227  1.00  0.00           H
ATOM   3753  CA  GLY   251      17.498  48.247  40.658  1.00  0.00           C
ATOM   3754  HA2 GLY   251      17.680  48.932  41.485  1.00  0.00           H
ATOM   3755  HA3 GLY   251      18.377  47.605  40.696  1.00  0.00           H
ATOM   3756  C   GLY   251      17.552  49.119  39.407  1.00  0.00           C
ATOM   3757  O   GLY   251      16.627  49.879  39.078  1.00  0.00           O
ATOM   3758  N   SER   252      18.725  49.259  38.724  1.00  0.00           N
ATOM   3759  H   SER   252      19.470  48.584  38.830  1.00  0.00           H
ATOM   3760  CA  SER   252      18.954  50.115  37.569  1.00  0.00           C
ATOM   3761  HA  SER   252      18.037  50.305  37.010  1.00  0.00           H
ATOM   3762  CB  SER   252      19.412  51.494  38.017  1.00  0.00           C
ATOM   3763  HB2 SER   252      18.561  52.054  38.405  1.00  0.00           H
ATOM   3764  HB3 SER   252      20.111  51.386  38.846  1.00  0.00           H
ATOM   3765  OG  SER   252      20.045  52.158  36.954  1.00  0.00           O
ATOM   3766  HG  SER   252      20.179  53.072  37.214  1.00  0.00           H
ATOM   3767  C   SER   252      20.008  49.413  36.696  1.00  0.00           C
ATOM   3768  O   SER   252      20.964  48.854  37.241  1.00  0.00           O
ATOM   3769  N   CYX   253      19.979  49.513  35.358  1.00  0.00           N
ATOM   3770  H   CYX   253      19.229  49.995  34.883  1.00  0.00           H
ATOM   3771  CA  CYX   253      21.039  48.993  34.526  1.00  0.00           C
ATOM   3772  HA  CYX   253      21.379  48.062  34.979  1.00  0.00           H
ATOM   3773  CB  CYX   253      20.538  48.828  33.107  1.00  0.00           C
ATOM   3774  HB2 CYX   253      20.321  49.763  32.591  1.00  0.00           H
ATOM   3775  HB3 CYX   253      21.295  48.344  32.490  1.00  0.00           H
ATOM   3776  SG  CYX   253      18.946  47.943  32.979  1.00  0.00           S
ATOM   3777  C   CYX   253      22.317  49.811  34.464  1.00  0.00           C
ATOM   3778  O   CYX   253      23.248  49.591  33.669  1.00  0.00           O
ATOM   3779  N   GLY   254      22.376  50.763  35.374  1.00  0.00           N
ATOM   3780  H   GLY   254      21.731  50.706  36.150  1.00  0.00           H
ATOM   3781  CA  GLY   254      23.461  51.694  35.639  1.00  0.00           C
ATOM   3782  HA2 GLY   254      24.233  51.354  34.949  1.00  0.00           H
ATOM   3783  HA3 GLY   254      23.162  52.730  35.481  1.00  0.00           H
ATOM   3784  C   GLY   254      24.019  51.481  37.056  1.00  0.00           C
ATOM   3785  O   GLY   254      23.425  50.739  37.839  1.00  0.00           O
ATOM   3786  N   PRO   255      25.156  52.004  37.368  1.00  0.00           N
ATOM   3787  CD  PRO   255      26.080  52.595  36.476  1.00  0.00           C
ATOM   3788  HD2 PRO   255      25.719  53.301  35.727  1.00  0.00           H
ATOM   3789  HD3 PRO   255      26.607  51.837  35.894  1.00  0.00           H
ATOM   3790  CG  PRO   255      27.033  53.404  37.295  1.00  0.00           C
ATOM   3791  HG2 PRO   255      26.658  54.427  37.331  1.00  0.00           H
ATOM   3792  HG3 PRO   255      28.045  53.325  36.900  1.00  0.00           H
ATOM   3793  CB  PRO   255      26.996  52.788  38.698  1.00  0.00           C
ATOM   3794  HB2 PRO   255      27.008  53.596  39.430  1.00  0.00           H
ATOM   3795  HB3 PRO   255      27.825  52.093  38.838  1.00  0.00           H
ATOM   3796  CA  PRO   255      25.673  52.061  38.752  1.00  0.00           C
ATOM   3797  HA  PRO   255      25.770  51.072  39.201  1.00  0.00           H
ATOM   3798  C   PRO   255      24.685  52.738  39.663  1.00  0.00           C
ATOM   3799  O   PRO   255      23.987  53.678  39.271  1.00  0.00           O
ATOM   3800  N   VAL   256      24.615  52.330  40.941  1.00  0.00           N
ATOM   3801  H   VAL   256      25.221  51.542  41.123  1.00  0.00           H
ATOM   3802  CA  VAL   256      23.763  52.858  42.029  1.00  0.00           C
ATOM   3803  HA  VAL   256      23.095  53.614  41.618  1.00  0.00           H
ATOM   3804  CB  VAL   256      22.858  51.773  42.556  1.00  0.00           C
ATOM   3805  HB  VAL   256      23.589  50.987  42.746  1.00  0.00           H
ATOM   3806  CG1 VAL   256      21.946  51.964  43.678  1.00  0.00           C
ATOM   3807 HG11 VAL   256      21.895  50.962  44.104  1.00  0.00           H
ATOM   3808 HG12 VAL   256      22.276  52.660  44.449  1.00  0.00           H
ATOM   3809 HG13 VAL   256      20.938  52.254  43.382  1.00  0.00           H
ATOM   3810  CG2 VAL   256      21.942  51.312  41.364  1.00  0.00           C
ATOM   3811 HG21 VAL   256      21.261  50.534  41.707  1.00  0.00           H
ATOM   3812 HG22 VAL   256      21.341  52.132  40.973  1.00  0.00           H
ATOM   3813 HG23 VAL   256      22.514  50.926  40.521  1.00  0.00           H
ATOM   3814  C   VAL   256      24.704  53.471  42.952  1.00  0.00           C
ATOM   3815  O   VAL   256      25.327  52.886  43.842  1.00  0.00           O
ATOM   3816  N   SER   257      24.693  54.830  42.835  1.00  0.00           N
ATOM   3817  H   SER   257      24.262  55.265  42.032  1.00  0.00           H
ATOM   3818  CA  SER   257      25.678  55.675  43.650  1.00  0.00           C
ATOM   3819  HA  SER   257      26.646  55.173  43.615  1.00  0.00           H
ATOM   3820  CB  SER   257      25.736  57.071  43.082  1.00  0.00           C
ATOM   3821  HB2 SER   257      26.637  57.574  43.432  1.00  0.00           H
ATOM   3822  HB3 SER   257      25.787  57.076  41.993  1.00  0.00           H
ATOM   3823  OG  SER   257      24.545  57.836  43.340  1.00  0.00           O
ATOM   3824  HG  SER   257      24.825  58.667  43.732  1.00  0.00           H
ATOM   3825  C   SER   257      25.439  55.791  45.194  1.00  0.00           C
ATOM   3826  O   SER   257      26.352  56.177  45.876  1.00  0.00           O
ATOM   3827  N   SER   258      24.316  55.425  45.729  1.00  0.00           N
ATOM   3828  H   SER   258      23.573  55.256  45.065  1.00  0.00           H
ATOM   3829  CA  SER   258      23.985  55.219  47.129  1.00  0.00           C
ATOM   3830  HA  SER   258      24.168  56.131  47.697  1.00  0.00           H
ATOM   3831  CB  SER   258      22.524  54.794  47.277  1.00  0.00           C
ATOM   3832  HB2 SER   258      22.318  53.971  46.593  1.00  0.00           H
ATOM   3833  HB3 SER   258      22.173  54.482  48.260  1.00  0.00           H
ATOM   3834  OG  SER   258      21.764  55.904  46.727  1.00  0.00           O
ATOM   3835  HG  SER   258      21.712  55.731  45.783  1.00  0.00           H
ATOM   3836  C   SER   258      24.881  54.096  47.702  1.00  0.00           C
ATOM   3837  O   SER   258      24.854  52.984  47.241  1.00  0.00           O
ATOM   3838  N   ASN   259      25.611  54.532  48.739  1.00  0.00           N
ATOM   3839  H   ASN   259      25.605  55.500  49.028  1.00  0.00           H
ATOM   3840  CA  ASN   259      26.541  53.739  49.518  1.00  0.00           C
ATOM   3841  HA  ASN   259      27.209  54.478  49.959  1.00  0.00           H
ATOM   3842  CB  ASN   259      25.670  53.189  50.684  1.00  0.00           C
ATOM   3843  HB2 ASN   259      24.897  53.894  50.991  1.00  0.00           H
ATOM   3844  HB3 ASN   259      25.100  52.365  50.254  1.00  0.00           H
ATOM   3845  CG  ASN   259      26.309  52.468  51.812  1.00  0.00           C
ATOM   3846  OD1 ASN   259      27.522  52.508  52.068  1.00  0.00           O
ATOM   3847  ND2 ASN   259      25.409  51.935  52.642  1.00  0.00           N
ATOM   3848 HD21 ASN   259      25.782  51.647  53.536  1.00  0.00           H
ATOM   3849 HD22 ASN   259      24.429  52.112  52.470  1.00  0.00           H
ATOM   3850  C   ASN   259      27.349  52.780  48.651  1.00  0.00           C
ATOM   3851  O   ASN   259      27.181  51.588  48.807  1.00  0.00           O
ATOM   3852  N   GLY   260      28.205  53.292  47.736  1.00  0.00           N
ATOM   3853  H   GLY   260      28.286  54.294  47.830  1.00  0.00           H
ATOM   3854  CA  GLY   260      28.668  52.672  46.531  1.00  0.00           C
ATOM   3855  HA2 GLY   260      27.942  51.916  46.234  1.00  0.00           H
ATOM   3856  HA3 GLY   260      28.594  53.428  45.749  1.00  0.00           H
ATOM   3857  C   GLY   260      30.111  52.134  46.600  1.00  0.00           C
ATOM   3858  O   GLY   260      30.488  51.407  45.714  1.00  0.00           O
ATOM   3859  N   ALA   261      30.893  52.407  47.656  1.00  0.00           N
ATOM   3860  H   ALA   261      30.573  53.107  48.311  1.00  0.00           H
ATOM   3861  CA  ALA   261      32.273  51.910  47.758  1.00  0.00           C
ATOM   3862  HA  ALA   261      32.887  52.097  46.877  1.00  0.00           H
ATOM   3863  CB  ALA   261      33.005  52.836  48.850  1.00  0.00           C
ATOM   3864  HB1 ALA   261      32.519  52.768  49.824  1.00  0.00           H
ATOM   3865  HB2 ALA   261      33.988  52.388  48.992  1.00  0.00           H
ATOM   3866  HB3 ALA   261      33.364  53.814  48.531  1.00  0.00           H
ATOM   3867  C   ALA   261      32.428  50.412  48.177  1.00  0.00           C
ATOM   3868  O   ALA   261      32.358  49.568  47.317  1.00  0.00           O
ATOM   3869  N   TYR   262      32.499  50.152  49.540  1.00  0.00           N
ATOM   3870  H   TYR   262      32.402  50.906  50.205  1.00  0.00           H
ATOM   3871  CA  TYR   262      32.883  48.819  50.096  1.00  0.00           C
ATOM   3872  HA  TYR   262      33.957  48.649  50.023  1.00  0.00           H
ATOM   3873  CB  TYR   262      32.598  48.839  51.642  1.00  0.00           C
ATOM   3874  HB2 TYR   262      33.018  49.734  52.102  1.00  0.00           H
ATOM   3875  HB3 TYR   262      31.513  48.940  51.641  1.00  0.00           H
ATOM   3876  CG  TYR   262      32.981  47.633  52.461  1.00  0.00           C
ATOM   3877  CD1 TYR   262      34.330  47.423  52.763  1.00  0.00           C
ATOM   3878  HD1 TYR   262      35.068  48.107  52.370  1.00  0.00           H
ATOM   3879  CE1 TYR   262      34.751  46.290  53.517  1.00  0.00           C
ATOM   3880  HE1 TYR   262      35.810  46.130  53.655  1.00  0.00           H
ATOM   3881  CZ  TYR   262      33.808  45.414  54.019  1.00  0.00           C
ATOM   3882  OH  TYR   262      34.105  44.335  54.818  1.00  0.00           O
ATOM   3883  HH  TYR   262      34.991  44.307  55.189  1.00  0.00           H
ATOM   3884  CE2 TYR   262      32.439  45.615  53.738  1.00  0.00           C
ATOM   3885  HE2 TYR   262      31.739  44.894  54.133  1.00  0.00           H
ATOM   3886  CD2 TYR   262      31.999  46.710  52.875  1.00  0.00           C
ATOM   3887  HD2 TYR   262      30.952  46.842  52.649  1.00  0.00           H
ATOM   3888  C   TYR   262      32.064  47.580  49.571  1.00  0.00           C
ATOM   3889  O   TYR   262      30.910  47.774  49.128  1.00  0.00           O
ATOM   3890  N   GLY   263      32.568  46.364  49.688  1.00  0.00           N
ATOM   3891  H   GLY   263      33.543  46.187  49.886  1.00  0.00           H
ATOM   3892  CA  GLY   263      31.748  45.161  49.428  1.00  0.00           C
ATOM   3893  HA2 GLY   263      31.098  45.065  50.297  1.00  0.00           H
ATOM   3894  HA3 GLY   263      31.222  45.311  48.485  1.00  0.00           H
ATOM   3895  C   GLY   263      32.578  43.920  49.384  1.00  0.00           C
ATOM   3896  O   GLY   263      33.484  43.745  50.243  1.00  0.00           O
ATOM   3897  N   VAL   264      32.341  42.933  48.502  1.00  0.00           N
ATOM   3898  H   VAL   264      31.488  43.065  47.978  1.00  0.00           H
ATOM   3899  CA  VAL   264      33.104  41.748  48.372  1.00  0.00           C
ATOM   3900  HA  VAL   264      34.134  41.803  48.724  1.00  0.00           H
ATOM   3901  CB  VAL   264      32.458  40.594  49.250  1.00  0.00           C
ATOM   3902  HB  VAL   264      32.206  41.033  50.215  1.00  0.00           H
ATOM   3903  CG1 VAL   264      31.291  39.990  48.471  1.00  0.00           C
ATOM   3904 HG11 VAL   264      31.625  39.420  47.605  1.00  0.00           H
ATOM   3905 HG12 VAL   264      30.745  39.350  49.165  1.00  0.00           H
ATOM   3906 HG13 VAL   264      30.637  40.790  48.122  1.00  0.00           H
ATOM   3907  CG2 VAL   264      33.400  39.450  49.569  1.00  0.00           C
ATOM   3908 HG21 VAL   264      32.944  38.734  50.253  1.00  0.00           H
ATOM   3909 HG22 VAL   264      33.567  38.833  48.685  1.00  0.00           H
ATOM   3910 HG23 VAL   264      34.312  39.787  50.062  1.00  0.00           H
ATOM   3911  C   VAL   264      33.263  41.466  46.932  1.00  0.00           C
ATOM   3912  O   VAL   264      32.365  41.642  46.098  1.00  0.00           O
ATOM   3913  N   LYS   265      34.355  40.790  46.576  1.00  0.00           N
ATOM   3914  H   LYS   265      35.002  40.426  47.261  1.00  0.00           H
ATOM   3915  CA  LYS   265      34.379  40.212  45.247  1.00  0.00           C
ATOM   3916  HA  LYS   265      34.248  40.949  44.455  1.00  0.00           H
ATOM   3917  CB  LYS   265      35.770  39.560  45.079  1.00  0.00           C
ATOM   3918  HB2 LYS   265      36.509  40.287  45.414  1.00  0.00           H
ATOM   3919  HB3 LYS   265      35.746  38.646  45.672  1.00  0.00           H
ATOM   3920  CG  LYS   265      35.960  38.934  43.698  1.00  0.00           C
ATOM   3921  HG2 LYS   265      35.044  38.450  43.363  1.00  0.00           H
ATOM   3922  HG3 LYS   265      36.063  39.754  42.988  1.00  0.00           H
ATOM   3923  CD  LYS   265      37.160  37.948  43.514  1.00  0.00           C
ATOM   3924  HD2 LYS   265      38.142  38.409  43.408  1.00  0.00           H
ATOM   3925  HD3 LYS   265      37.224  37.468  44.491  1.00  0.00           H
ATOM   3926  CE  LYS   265      36.879  36.964  42.431  1.00  0.00           C
ATOM   3927  HE2 LYS   265      37.644  36.187  42.389  1.00  0.00           H
ATOM   3928  HE3 LYS   265      35.921  36.499  42.658  1.00  0.00           H
ATOM   3929  NZ  LYS   265      36.832  37.506  41.075  1.00  0.00           N
ATOM   3930  HZ1 LYS   265      36.435  38.431  40.997  1.00  0.00           H
ATOM   3931  HZ2 LYS   265      37.772  37.657  40.737  1.00  0.00           H
ATOM   3932  HZ3 LYS   265      36.316  36.854  40.502  1.00  0.00           H
ATOM   3933  C   LYS   265      33.263  39.129  45.092  1.00  0.00           C
ATOM   3934  O   LYS   265      32.860  38.428  46.001  1.00  0.00           O
ATOM   3935  N   GLY   266      32.741  39.163  43.832  1.00  0.00           N
ATOM   3936  H   GLY   266      33.004  39.910  43.204  1.00  0.00           H
ATOM   3937  CA  GLY   266      31.729  38.187  43.295  1.00  0.00           C
ATOM   3938  HA2 GLY   266      32.002  37.166  43.562  1.00  0.00           H
ATOM   3939  HA3 GLY   266      30.725  38.333  43.692  1.00  0.00           H
ATOM   3940  C   GLY   266      31.549  38.093  41.855  1.00  0.00           C
ATOM   3941  O   GLY   266      32.385  38.466  41.114  1.00  0.00           O
ATOM   3942  N   PHE   267      30.484  37.421  41.392  1.00  0.00           N
ATOM   3943  H   PHE   267      29.719  37.240  42.026  1.00  0.00           H
ATOM   3944  CA  PHE   267      30.244  37.010  40.026  1.00  0.00           C
ATOM   3945  HA  PHE   267      30.780  37.768  39.454  1.00  0.00           H
ATOM   3946  CB  PHE   267      30.841  35.621  39.914  1.00  0.00           C
ATOM   3947  HB2 PHE   267      30.914  35.412  38.847  1.00  0.00           H
ATOM   3948  HB3 PHE   267      31.845  35.729  40.324  1.00  0.00           H
ATOM   3949  CG  PHE   267      30.217  34.556  40.835  1.00  0.00           C
ATOM   3950  CD1 PHE   267      30.521  34.525  42.153  1.00  0.00           C
ATOM   3951  HD1 PHE   267      31.284  35.142  42.607  1.00  0.00           H
ATOM   3952  CE1 PHE   267      29.845  33.580  42.969  1.00  0.00           C
ATOM   3953  HE1 PHE   267      30.132  33.402  43.995  1.00  0.00           H
ATOM   3954  CZ  PHE   267      28.885  32.668  42.457  1.00  0.00           C
ATOM   3955  HZ  PHE   267      28.366  31.979  43.107  1.00  0.00           H
ATOM   3956  CE2 PHE   267      28.637  32.696  41.054  1.00  0.00           C
ATOM   3957  HE2 PHE   267      27.832  32.099  40.651  1.00  0.00           H
ATOM   3958  CD2 PHE   267      29.335  33.581  40.247  1.00  0.00           C
ATOM   3959  HD2 PHE   267      29.263  33.561  39.170  1.00  0.00           H
ATOM   3960  C   PHE   267      28.700  36.955  39.699  1.00  0.00           C
ATOM   3961  O   PHE   267      27.900  37.124  40.627  1.00  0.00           O
ATOM   3962  N   SER   268      28.324  36.703  38.457  1.00  0.00           N
ATOM   3963  H   SER   268      28.955  36.541  37.685  1.00  0.00           H
ATOM   3964  CA  SER   268      26.940  36.306  38.141  1.00  0.00           C
ATOM   3965  HA  SER   268      26.642  35.512  38.826  1.00  0.00           H
ATOM   3966  CB  SER   268      25.893  37.497  38.197  1.00  0.00           C
ATOM   3967  HB2 SER   268      26.269  38.173  37.429  1.00  0.00           H
ATOM   3968  HB3 SER   268      24.966  36.987  37.936  1.00  0.00           H
ATOM   3969  OG  SER   268      25.805  38.073  39.500  1.00  0.00           O
ATOM   3970  HG  SER   268      26.491  37.683  40.048  1.00  0.00           H
ATOM   3971  C   SER   268      26.929  35.532  36.803  1.00  0.00           C
ATOM   3972  O   SER   268      27.928  35.611  36.092  1.00  0.00           O
ATOM   3973  N   PHE   269      25.904  34.748  36.505  1.00  0.00           N
ATOM   3974  H   PHE   269      25.173  34.752  37.202  1.00  0.00           H
ATOM   3975  CA  PHE   269      25.834  33.931  35.239  1.00  0.00           C
ATOM   3976  HA  PHE   269      26.705  34.180  34.633  1.00  0.00           H
ATOM   3977  CB  PHE   269      25.850  32.402  35.553  1.00  0.00           C
ATOM   3978  HB2 PHE   269      25.017  32.216  36.231  1.00  0.00           H
ATOM   3979  HB3 PHE   269      25.592  31.912  34.615  1.00  0.00           H
ATOM   3980  CG  PHE   269      27.147  31.794  36.058  1.00  0.00           C
ATOM   3981  CD1 PHE   269      27.374  31.602  37.459  1.00  0.00           C
ATOM   3982  HD1 PHE   269      26.598  31.901  38.147  1.00  0.00           H
ATOM   3983  CE1 PHE   269      28.644  31.116  37.916  1.00  0.00           C
ATOM   3984  HE1 PHE   269      28.712  30.867  38.964  1.00  0.00           H
ATOM   3985  CZ  PHE   269      29.743  30.924  37.027  1.00  0.00           C
ATOM   3986  HZ  PHE   269      30.639  30.440  37.386  1.00  0.00           H
ATOM   3987  CE2 PHE   269      29.443  31.172  35.684  1.00  0.00           C
ATOM   3988  HE2 PHE   269      30.173  31.025  34.902  1.00  0.00           H
ATOM   3989  CD2 PHE   269      28.199  31.546  35.225  1.00  0.00           C
ATOM   3990  HD2 PHE   269      28.131  31.829  34.186  1.00  0.00           H
ATOM   3991  C   PHE   269      24.674  34.338  34.400  1.00  0.00           C
ATOM   3992  O   PHE   269      23.692  34.762  35.079  1.00  0.00           O
ATOM   3993  N   LYS   270      24.667  34.141  33.036  1.00  0.00           N
ATOM   3994  H   LYS   270      25.477  33.812  32.529  1.00  0.00           H
ATOM   3995  CA  LYS   270      23.455  34.623  32.281  1.00  0.00           C
ATOM   3996  HA  LYS   270      22.739  34.912  33.050  1.00  0.00           H
ATOM   3997  CB  LYS   270      23.881  35.851  31.500  1.00  0.00           C
ATOM   3998  HB2 LYS   270      24.110  36.534  32.317  1.00  0.00           H
ATOM   3999  HB3 LYS   270      24.646  35.598  30.766  1.00  0.00           H
ATOM   4000  CG  LYS   270      22.803  36.541  30.707  1.00  0.00           C
ATOM   4001  HG2 LYS   270      22.215  35.873  30.077  1.00  0.00           H
ATOM   4002  HG3 LYS   270      22.061  36.908  31.418  1.00  0.00           H
ATOM   4003  CD  LYS   270      23.211  37.789  29.902  1.00  0.00           C
ATOM   4004  HD2 LYS   270      22.426  38.546  29.895  1.00  0.00           H
ATOM   4005  HD3 LYS   270      24.129  38.175  30.344  1.00  0.00           H
ATOM   4006  CE  LYS   270      23.513  37.532  28.477  1.00  0.00           C
ATOM   4007  HE2 LYS   270      24.155  36.654  28.395  1.00  0.00           H
ATOM   4008  HE3 LYS   270      22.551  37.304  28.019  1.00  0.00           H
ATOM   4009  NZ  LYS   270      24.151  38.760  27.883  1.00  0.00           N
ATOM   4010  HZ1 LYS   270      23.592  39.595  27.978  1.00  0.00           H
ATOM   4011  HZ2 LYS   270      25.034  38.944  28.340  1.00  0.00           H
ATOM   4012  HZ3 LYS   270      24.407  38.688  26.908  1.00  0.00           H
ATOM   4013  C   LYS   270      22.834  33.528  31.514  1.00  0.00           C
ATOM   4014  O   LYS   270      23.550  32.849  30.798  1.00  0.00           O
ATOM   4015  N   TYR   271      21.497  33.488  31.536  1.00  0.00           N
ATOM   4016  H   TYR   271      21.048  33.899  32.343  1.00  0.00           H
ATOM   4017  CA  TYR   271      20.567  32.775  30.665  1.00  0.00           C
ATOM   4018  HA  TYR   271      21.123  32.177  29.943  1.00  0.00           H
ATOM   4019  CB  TYR   271      19.993  31.730  31.627  1.00  0.00           C
ATOM   4020  HB2 TYR   271      19.336  32.179  32.372  1.00  0.00           H
ATOM   4021  HB3 TYR   271      19.314  31.298  30.891  1.00  0.00           H
ATOM   4022  CG  TYR   271      20.931  30.711  32.184  1.00  0.00           C
ATOM   4023  CD1 TYR   271      21.418  30.780  33.538  1.00  0.00           C
ATOM   4024  HD1 TYR   271      21.086  31.575  34.188  1.00  0.00           H
ATOM   4025  CE1 TYR   271      22.343  29.807  33.938  1.00  0.00           C
ATOM   4026  HE1 TYR   271      22.736  29.830  34.943  1.00  0.00           H
ATOM   4027  CZ  TYR   271      22.740  28.689  33.167  1.00  0.00           C
ATOM   4028  OH  TYR   271      23.617  27.802  33.642  1.00  0.00           O
ATOM   4029  HH  TYR   271      23.587  26.895  33.330  1.00  0.00           H
ATOM   4030  CE2 TYR   271      22.165  28.575  31.896  1.00  0.00           C
ATOM   4031  HE2 TYR   271      22.437  27.678  31.359  1.00  0.00           H
ATOM   4032  CD2 TYR   271      21.300  29.584  31.391  1.00  0.00           C
ATOM   4033  HD2 TYR   271      20.977  29.638  30.362  1.00  0.00           H
ATOM   4034  C   TYR   271      19.527  33.678  30.017  1.00  0.00           C
ATOM   4035  O   TYR   271      18.688  34.170  30.673  1.00  0.00           O
ATOM   4036  N   GLY   272      19.593  33.673  28.672  1.00  0.00           N
ATOM   4037  H   GLY   272      20.374  33.236  28.205  1.00  0.00           H
ATOM   4038  CA  GLY   272      18.887  34.763  27.968  1.00  0.00           C
ATOM   4039  HA2 GLY   272      18.969  34.598  26.893  1.00  0.00           H
ATOM   4040  HA3 GLY   272      17.833  34.671  28.231  1.00  0.00           H
ATOM   4041  C   GLY   272      19.438  36.162  28.382  1.00  0.00           C
ATOM   4042  O   GLY   272      20.670  36.395  28.347  1.00  0.00           O
ATOM   4043  N   ASN   273      18.622  36.955  29.006  1.00  0.00           N
ATOM   4044  H   ASN   273      17.638  36.726  29.016  1.00  0.00           H
ATOM   4045  CA  ASN   273      19.074  38.043  29.839  1.00  0.00           C
ATOM   4046  HA  ASN   273      20.154  38.171  29.913  1.00  0.00           H
ATOM   4047  CB  ASN   273      18.509  39.383  29.338  1.00  0.00           C
ATOM   4048  HB2 ASN   273      17.437  39.264  29.178  1.00  0.00           H
ATOM   4049  HB3 ASN   273      18.661  40.197  30.046  1.00  0.00           H
ATOM   4050  CG  ASN   273      19.153  39.813  28.011  1.00  0.00           C
ATOM   4051  OD1 ASN   273      20.311  39.860  27.846  1.00  0.00           O
ATOM   4052  ND2 ASN   273      18.397  40.020  26.928  1.00  0.00           N
ATOM   4053 HD21 ASN   273      18.880  40.235  26.067  1.00  0.00           H
ATOM   4054 HD22 ASN   273      17.427  39.770  26.805  1.00  0.00           H
ATOM   4055  C   ASN   273      18.651  37.806  31.313  1.00  0.00           C
ATOM   4056  O   ASN   273      18.758  38.706  32.132  1.00  0.00           O
ATOM   4057  N   GLY   274      18.139  36.625  31.714  1.00  0.00           N
ATOM   4058  H   GLY   274      18.147  35.846  31.072  1.00  0.00           H
ATOM   4059  CA  GLY   274      18.045  36.265  33.141  1.00  0.00           C
ATOM   4060  HA2 GLY   274      17.745  37.165  33.678  1.00  0.00           H
ATOM   4061  HA3 GLY   274      17.199  35.598  33.311  1.00  0.00           H
ATOM   4062  C   GLY   274      19.355  35.840  33.821  1.00  0.00           C
ATOM   4063  O   GLY   274      20.300  35.475  33.127  1.00  0.00           O
ATOM   4064  N   VAL   275      19.405  36.102  35.117  1.00  0.00           N
ATOM   4065  H   VAL   275      18.530  36.414  35.515  1.00  0.00           H
ATOM   4066  CA  VAL   275      20.711  36.181  35.838  1.00  0.00           C
ATOM   4067  HA  VAL   275      21.550  35.848  35.227  1.00  0.00           H
ATOM   4068  CB  VAL   275      21.097  37.663  36.229  1.00  0.00           C
ATOM   4069  HB  VAL   275      20.409  38.045  36.983  1.00  0.00           H
ATOM   4070  CG1 VAL   275      22.548  37.714  36.759  1.00  0.00           C
ATOM   4071 HG11 VAL   275      23.266  37.188  36.130  1.00  0.00           H
ATOM   4072 HG12 VAL   275      22.885  38.750  36.787  1.00  0.00           H
ATOM   4073 HG13 VAL   275      22.512  37.383  37.797  1.00  0.00           H
ATOM   4074  CG2 VAL   275      21.068  38.624  34.997  1.00  0.00           C
ATOM   4075 HG21 VAL   275      20.102  38.580  34.496  1.00  0.00           H
ATOM   4076 HG22 VAL   275      21.187  39.624  35.416  1.00  0.00           H
ATOM   4077 HG23 VAL   275      21.894  38.304  34.361  1.00  0.00           H
ATOM   4078  C   VAL   275      20.704  35.252  37.051  1.00  0.00           C
ATOM   4079  O   VAL   275      19.698  35.258  37.751  1.00  0.00           O
ATOM   4080  N   TRP   276      21.663  34.412  37.225  1.00  0.00           N
ATOM   4081  H   TRP   276      22.467  34.313  36.622  1.00  0.00           H
ATOM   4082  CA  TRP   276      21.952  33.876  38.563  1.00  0.00           C
ATOM   4083  HA  TRP   276      21.087  33.884  39.227  1.00  0.00           H
ATOM   4084  CB  TRP   276      22.591  32.490  38.434  1.00  0.00           C
ATOM   4085  HB2 TRP   276      23.305  32.430  37.613  1.00  0.00           H
ATOM   4086  HB3 TRP   276      23.169  32.374  39.351  1.00  0.00           H
ATOM   4087  CG  TRP   276      21.548  31.401  38.482  1.00  0.00           C
ATOM   4088  CD1 TRP   276      21.036  30.811  37.411  1.00  0.00           C
ATOM   4089  HD1 TRP   276      21.300  31.101  36.405  1.00  0.00           H
ATOM   4090  NE1 TRP   276      20.219  29.730  37.807  1.00  0.00           N
ATOM   4091  HE1 TRP   276      19.576  29.156  37.279  1.00  0.00           H
ATOM   4092  CE2 TRP   276      20.062  29.782  39.207  1.00  0.00           C
ATOM   4093  CZ2 TRP   276      19.246  29.023  40.021  1.00  0.00           C
ATOM   4094  HZ2 TRP   276      18.561  28.270  39.660  1.00  0.00           H
ATOM   4095  CH2 TRP   276      19.293  29.390  41.403  1.00  0.00           C
ATOM   4096  HH2 TRP   276      18.814  28.709  42.092  1.00  0.00           H
ATOM   4097  CZ3 TRP   276      20.196  30.298  41.930  1.00  0.00           C
ATOM   4098  HZ3 TRP   276      20.352  30.356  42.997  1.00  0.00           H
ATOM   4099  CE3 TRP   276      20.971  31.041  41.045  1.00  0.00           C
ATOM   4100  HE3 TRP   276      21.651  31.800  41.402  1.00  0.00           H
ATOM   4101  CD2 TRP   276      20.956  30.786  39.661  1.00  0.00           C
ATOM   4102  C   TRP   276      22.855  34.788  39.405  1.00  0.00           C
ATOM   4103  O   TRP   276      23.988  35.029  39.020  1.00  0.00           O
ATOM   4104  N   ILE   277      22.411  35.312  40.574  1.00  0.00           N
ATOM   4105  H   ILE   277      21.453  35.219  40.882  1.00  0.00           H
ATOM   4106  CA  ILE   277      23.303  36.102  41.413  1.00  0.00           C
ATOM   4107  HA  ILE   277      24.153  36.545  40.895  1.00  0.00           H
ATOM   4108  CB  ILE   277      22.531  37.348  41.966  1.00  0.00           C
ATOM   4109  HB  ILE   277      21.747  37.071  42.669  1.00  0.00           H
ATOM   4110  CG2 ILE   277      23.369  38.251  42.865  1.00  0.00           C
ATOM   4111 HG21 ILE   277      22.772  38.992  43.394  1.00  0.00           H
ATOM   4112 HG22 ILE   277      23.985  37.756  43.617  1.00  0.00           H
ATOM   4113 HG23 ILE   277      24.023  38.861  42.241  1.00  0.00           H
ATOM   4114  CG1 ILE   277      21.926  38.203  40.786  1.00  0.00           C
ATOM   4115 HG12 ILE   277      21.998  39.248  41.091  1.00  0.00           H
ATOM   4116 HG13 ILE   277      22.553  38.231  39.895  1.00  0.00           H
ATOM   4117  CD1 ILE   277      20.475  37.952  40.388  1.00  0.00           C
ATOM   4118 HD11 ILE   277      20.039  37.642  41.339  1.00  0.00           H
ATOM   4119 HD12 ILE   277      20.072  38.903  40.041  1.00  0.00           H
ATOM   4120 HD13 ILE   277      20.488  37.170  39.629  1.00  0.00           H
ATOM   4121  C   ILE   277      23.902  35.298  42.598  1.00  0.00           C
ATOM   4122  O   ILE   277      23.228  34.382  43.054  1.00  0.00           O
ATOM   4123  N   GLY   278      25.161  35.535  42.961  1.00  0.00           N
ATOM   4124  H   GLY   278      25.749  36.055  42.326  1.00  0.00           H
ATOM   4125  CA  GLY   278      25.749  34.871  44.153  1.00  0.00           C
ATOM   4126  HA2 GLY   278      24.955  34.389  44.724  1.00  0.00           H
ATOM   4127  HA3 GLY   278      26.470  34.103  43.872  1.00  0.00           H
ATOM   4128  C   GLY   278      26.432  35.945  44.898  1.00  0.00           C
ATOM   4129  O   GLY   278      27.059  36.846  44.323  1.00  0.00           O
ATOM   4130  N   ARG   279      26.138  36.040  46.214  1.00  0.00           N
ATOM   4131  H   ARG   279      25.513  35.330  46.567  1.00  0.00           H
ATOM   4132  CA  ARG   279      26.458  37.255  46.977  1.00  0.00           C
ATOM   4133  HA  ARG   279      27.389  37.635  46.558  1.00  0.00           H
ATOM   4134  CB  ARG   279      25.324  38.293  46.791  1.00  0.00           C
ATOM   4135  HB2 ARG   279      25.622  39.158  47.383  1.00  0.00           H
ATOM   4136  HB3 ARG   279      25.165  38.480  45.730  1.00  0.00           H
ATOM   4137  CG  ARG   279      23.918  37.830  47.234  1.00  0.00           C
ATOM   4138  HG2 ARG   279      23.646  37.044  46.529  1.00  0.00           H
ATOM   4139  HG3 ARG   279      23.962  37.381  48.226  1.00  0.00           H
ATOM   4140  CD  ARG   279      22.939  39.021  47.251  1.00  0.00           C
ATOM   4141  HD2 ARG   279      23.355  39.809  47.877  1.00  0.00           H
ATOM   4142  HD3 ARG   279      22.835  39.346  46.214  1.00  0.00           H
ATOM   4143  NE  ARG   279      21.602  38.578  47.664  1.00  0.00           N
ATOM   4144  HE  ARG   279      21.512  37.892  48.400  1.00  0.00           H
ATOM   4145  CZ  ARG   279      20.547  39.322  47.593  1.00  0.00           C
ATOM   4146  NH1 ARG   279      19.484  39.034  48.242  1.00  0.00           N
ATOM   4147 HH11 ARG   279      19.440  38.186  48.789  1.00  0.00           H
ATOM   4148 HH12 ARG   279      18.838  39.810  48.282  1.00  0.00           H
ATOM   4149  NH2 ARG   279      20.552  40.402  47.020  1.00  0.00           N
ATOM   4150 HH21 ARG   279      21.326  40.780  46.491  1.00  0.00           H
ATOM   4151 HH22 ARG   279      19.729  40.962  47.187  1.00  0.00           H
ATOM   4152  C   ARG   279      26.626  37.041  48.476  1.00  0.00           C
ATOM   4153  O   ARG   279      26.104  36.065  48.991  1.00  0.00           O
ATOM   4154  N   THR   280      27.410  37.881  49.207  1.00  0.00           N
ATOM   4155  H   THR   280      27.683  38.804  48.900  1.00  0.00           H
ATOM   4156  CA  THR   280      27.259  37.912  50.687  1.00  0.00           C
ATOM   4157  HA  THR   280      27.529  36.916  51.040  1.00  0.00           H
ATOM   4158  CB  THR   280      28.244  39.001  51.216  1.00  0.00           C
ATOM   4159  HB  THR   280      27.911  39.392  52.177  1.00  0.00           H
ATOM   4160  CG2 THR   280      29.675  38.497  51.393  1.00  0.00           C
ATOM   4161 HG21 THR   280      30.420  39.292  51.365  1.00  0.00           H
ATOM   4162 HG22 THR   280      29.771  37.791  52.218  1.00  0.00           H
ATOM   4163 HG23 THR   280      29.784  37.934  50.467  1.00  0.00           H
ATOM   4164  OG1 THR   280      28.280  40.062  50.319  1.00  0.00           O
ATOM   4165  HG1 THR   280      28.690  40.835  50.714  1.00  0.00           H
ATOM   4166  C   THR   280      25.833  38.076  51.202  1.00  0.00           C
ATOM   4167  O   THR   280      25.036  38.918  50.727  1.00  0.00           O
ATOM   4168  N   LYS   281      25.397  37.236  52.163  1.00  0.00           N
ATOM   4169  H   LYS   281      26.082  36.669  52.642  1.00  0.00           H
ATOM   4170  CA  LYS   281      23.915  37.212  52.581  1.00  0.00           C
ATOM   4171  HA  LYS   281      23.278  37.314  51.703  1.00  0.00           H
ATOM   4172  CB  LYS   281      23.722  35.869  53.394  1.00  0.00           C
ATOM   4173  HB2 LYS   281      24.185  35.047  52.848  1.00  0.00           H
ATOM   4174  HB3 LYS   281      24.241  35.990  54.345  1.00  0.00           H
ATOM   4175  CG  LYS   281      22.276  35.592  53.669  1.00  0.00           C
ATOM   4176  HG2 LYS   281      21.845  36.153  54.497  1.00  0.00           H
ATOM   4177  HG3 LYS   281      21.640  35.976  52.872  1.00  0.00           H
ATOM   4178  CD  LYS   281      22.093  34.101  54.067  1.00  0.00           C
ATOM   4179  HD2 LYS   281      22.475  33.464  53.269  1.00  0.00           H
ATOM   4180  HD3 LYS   281      22.943  33.875  54.711  1.00  0.00           H
ATOM   4181  CE  LYS   281      20.778  33.659  54.718  1.00  0.00           C
ATOM   4182  HE2 LYS   281      20.665  32.582  54.839  1.00  0.00           H
ATOM   4183  HE3 LYS   281      20.664  34.193  55.660  1.00  0.00           H
ATOM   4184  NZ  LYS   281      19.605  34.048  53.841  1.00  0.00           N
ATOM   4185  HZ1 LYS   281      19.687  33.507  52.991  1.00  0.00           H
ATOM   4186  HZ2 LYS   281      18.751  33.918  54.364  1.00  0.00           H
ATOM   4187  HZ3 LYS   281      19.671  35.025  53.593  1.00  0.00           H
ATOM   4188  C   LYS   281      23.492  38.397  53.465  1.00  0.00           C
ATOM   4189  O   LYS   281      22.388  38.832  53.327  1.00  0.00           O
ATOM   4190  N   SER   282      24.372  38.904  54.318  1.00  0.00           N
ATOM   4191  H   SER   282      25.308  38.527  54.372  1.00  0.00           H
ATOM   4192  CA  SER   282      23.997  40.150  54.971  1.00  0.00           C
ATOM   4193  HA  SER   282      23.091  39.869  55.510  1.00  0.00           H
ATOM   4194  CB  SER   282      24.950  40.518  56.094  1.00  0.00           C
ATOM   4195  HB2 SER   282      24.978  39.681  56.791  1.00  0.00           H
ATOM   4196  HB3 SER   282      25.939  40.826  55.754  1.00  0.00           H
ATOM   4197  OG  SER   282      24.437  41.569  56.776  1.00  0.00           O
ATOM   4198  HG  SER   282      23.755  41.256  57.374  1.00  0.00           H
ATOM   4199  C   SER   282      23.761  41.335  54.092  1.00  0.00           C
ATOM   4200  O   SER   282      24.666  41.661  53.297  1.00  0.00           O
ATOM   4201  N   THR   283      22.717  42.088  54.228  1.00  0.00           N
ATOM   4202  H   THR   283      22.003  41.860  54.906  1.00  0.00           H
ATOM   4203  CA  THR   283      22.534  43.328  53.506  1.00  0.00           C
ATOM   4204  HA  THR   283      22.626  43.124  52.440  1.00  0.00           H
ATOM   4205  CB  THR   283      21.101  43.846  53.708  1.00  0.00           C
ATOM   4206  HB  THR   283      21.008  44.850  53.292  1.00  0.00           H
ATOM   4207  CG2 THR   283      20.079  43.008  52.924  1.00  0.00           C
ATOM   4208 HG21 THR   283      20.205  41.928  52.994  1.00  0.00           H
ATOM   4209 HG22 THR   283      19.034  43.254  53.112  1.00  0.00           H
ATOM   4210 HG23 THR   283      20.123  43.190  51.850  1.00  0.00           H
ATOM   4211  OG1 THR   283      20.599  43.785  55.008  1.00  0.00           O
ATOM   4212  HG1 THR   283      20.980  44.408  55.631  1.00  0.00           H
ATOM   4213  C   THR   283      23.555  44.397  53.905  1.00  0.00           C
ATOM   4214  O   THR   283      23.609  45.421  53.263  1.00  0.00           O
ATOM   4215  N   ASN   284      24.331  44.224  54.958  1.00  0.00           N
ATOM   4216  H   ASN   284      24.317  43.285  55.330  1.00  0.00           H
ATOM   4217  CA  ASN   284      25.171  45.236  55.691  1.00  0.00           C
ATOM   4218  HA  ASN   284      25.262  46.109  55.045  1.00  0.00           H
ATOM   4219  CB  ASN   284      24.391  45.569  56.955  1.00  0.00           C
ATOM   4220  HB2 ASN   284      24.306  44.757  57.678  1.00  0.00           H
ATOM   4221  HB3 ASN   284      24.843  46.463  57.384  1.00  0.00           H
ATOM   4222  CG  ASN   284      22.977  46.099  56.799  1.00  0.00           C
ATOM   4223  OD1 ASN   284      21.961  45.380  56.810  1.00  0.00           O
ATOM   4224  ND2 ASN   284      22.768  47.368  56.833  1.00  0.00           N
ATOM   4225 HD21 ASN   284      21.834  47.610  56.532  1.00  0.00           H
ATOM   4226 HD22 ASN   284      23.564  47.957  56.633  1.00  0.00           H
ATOM   4227  C   ASN   284      26.580  44.801  56.055  1.00  0.00           C
ATOM   4228  O   ASN   284      27.398  45.627  56.409  1.00  0.00           O
ATOM   4229  N   SER   285      26.889  43.500  55.838  1.00  0.00           N
ATOM   4230  H   SER   285      26.193  42.834  55.531  1.00  0.00           H
ATOM   4231  CA  SER   285      28.287  43.041  56.111  1.00  0.00           C
ATOM   4232  HA  SER   285      28.979  43.881  56.030  1.00  0.00           H
ATOM   4233  CB  SER   285      28.447  42.439  57.524  1.00  0.00           C
ATOM   4234  HB2 SER   285      29.510  42.238  57.646  1.00  0.00           H
ATOM   4235  HB3 SER   285      28.205  43.212  58.253  1.00  0.00           H
ATOM   4236  OG  SER   285      27.710  41.234  57.850  1.00  0.00           O
ATOM   4237  HG  SER   285      26.899  41.533  58.269  1.00  0.00           H
ATOM   4238  C   SER   285      28.674  41.849  55.103  1.00  0.00           C
ATOM   4239  O   SER   285      27.735  41.374  54.385  1.00  0.00           O
ATOM   4240  N   ARG   286      29.904  41.372  55.264  1.00  0.00           N
ATOM   4241  H   ARG   286      30.666  41.761  55.800  1.00  0.00           H
ATOM   4242  CA  ARG   286      30.406  40.209  54.525  1.00  0.00           C
ATOM   4243  HA  ARG   286      30.114  40.194  53.475  1.00  0.00           H
ATOM   4244  CB  ARG   286      31.921  40.326  54.480  1.00  0.00           C
ATOM   4245  HB2 ARG   286      32.286  40.579  55.476  1.00  0.00           H
ATOM   4246  HB3 ARG   286      32.300  39.328  54.260  1.00  0.00           H
ATOM   4247  CG  ARG   286      32.449  41.402  53.521  1.00  0.00           C
ATOM   4248  HG2 ARG   286      31.886  41.269  52.597  1.00  0.00           H
ATOM   4249  HG3 ARG   286      32.281  42.418  53.879  1.00  0.00           H
ATOM   4250  CD  ARG   286      33.917  41.141  53.271  1.00  0.00           C
ATOM   4251  HD2 ARG   286      34.419  41.048  54.233  1.00  0.00           H
ATOM   4252  HD3 ARG   286      34.054  40.228  52.691  1.00  0.00           H
ATOM   4253  NE  ARG   286      34.503  42.302  52.505  1.00  0.00           N
ATOM   4254  HE  ARG   286      34.017  42.614  51.677  1.00  0.00           H
ATOM   4255  CZ  ARG   286      35.694  42.867  52.559  1.00  0.00           C
ATOM   4256  NH1 ARG   286      35.923  43.848  51.738  1.00  0.00           N
ATOM   4257 HH11 ARG   286      35.225  44.091  51.050  1.00  0.00           H
ATOM   4258 HH12 ARG   286      36.849  44.249  51.718  1.00  0.00           H
ATOM   4259  NH2 ARG   286      36.618  42.548  53.440  1.00  0.00           N
ATOM   4260 HH21 ARG   286      36.489  41.702  53.976  1.00  0.00           H
ATOM   4261 HH22 ARG   286      37.532  42.958  53.314  1.00  0.00           H
ATOM   4262  C   ARG   286      29.996  38.804  55.138  1.00  0.00           C
ATOM   4263  O   ARG   286      30.552  37.790  54.890  1.00  0.00           O
ATOM   4264  N   SER   287      29.164  38.725  56.173  1.00  0.00           N
ATOM   4265  H   SER   287      28.642  39.493  56.572  1.00  0.00           H
ATOM   4266  CA  SER   287      28.549  37.474  56.557  1.00  0.00           C
ATOM   4267  HA  SER   287      29.394  36.823  56.776  1.00  0.00           H
ATOM   4268  CB  SER   287      27.862  37.661  57.892  1.00  0.00           C
ATOM   4269  HB2 SER   287      27.503  36.706  58.272  1.00  0.00           H
ATOM   4270  HB3 SER   287      28.612  38.104  58.549  1.00  0.00           H
ATOM   4271  OG  SER   287      26.813  38.552  57.807  1.00  0.00           O
ATOM   4272  HG  SER   287      27.099  39.455  57.961  1.00  0.00           H
ATOM   4273  C   SER   287      27.688  36.721  55.505  1.00  0.00           C
ATOM   4274  O   SER   287      26.772  37.335  54.887  1.00  0.00           O
ATOM   4275  N   GLY   288      27.922  35.439  55.454  1.00  0.00           N
ATOM   4276  H   GLY   288      28.848  35.141  55.726  1.00  0.00           H
ATOM   4277  CA  GLY   288      27.090  34.465  54.744  1.00  0.00           C
ATOM   4278  HA2 GLY   288      27.546  33.500  54.962  1.00  0.00           H
ATOM   4279  HA3 GLY   288      26.083  34.555  55.151  1.00  0.00           H
ATOM   4280  C   GLY   288      27.146  34.569  53.301  1.00  0.00           C
ATOM   4281  O   GLY   288      27.789  35.457  52.710  1.00  0.00           O
ATOM   4282  N   PHE   289      26.514  33.590  52.651  1.00  0.00           N
ATOM   4283  H   PHE   289      26.077  32.903  53.249  1.00  0.00           H
ATOM   4284  CA  PHE   289      26.414  33.496  51.157  1.00  0.00           C
ATOM   4285  HA  PHE   289      26.413  34.518  50.775  1.00  0.00           H
ATOM   4286  CB  PHE   289      27.687  32.749  50.531  1.00  0.00           C
ATOM   4287  HB2 PHE   289      28.448  33.055  51.249  1.00  0.00           H
ATOM   4288  HB3 PHE   289      27.471  31.701  50.735  1.00  0.00           H
ATOM   4289  CG  PHE   289      27.998  33.184  49.058  1.00  0.00           C
ATOM   4290  CD1 PHE   289      28.690  34.351  48.787  1.00  0.00           C
ATOM   4291  HD1 PHE   289      29.135  34.906  49.599  1.00  0.00           H
ATOM   4292  CE1 PHE   289      28.992  34.698  47.537  1.00  0.00           C
ATOM   4293  HE1 PHE   289      29.562  35.611  47.453  1.00  0.00           H
ATOM   4294  CZ  PHE   289      28.497  33.938  46.439  1.00  0.00           C
ATOM   4295  HZ  PHE   289      28.752  34.245  45.435  1.00  0.00           H
ATOM   4296  CE2 PHE   289      27.769  32.767  46.719  1.00  0.00           C
ATOM   4297  HE2 PHE   289      27.374  32.136  45.937  1.00  0.00           H
ATOM   4298  CD2 PHE   289      27.513  32.403  48.011  1.00  0.00           C
ATOM   4299  HD2 PHE   289      26.975  31.494  48.229  1.00  0.00           H
ATOM   4300  C   PHE   289      25.087  32.819  50.742  1.00  0.00           C
ATOM   4301  O   PHE   289      24.682  31.856  51.392  1.00  0.00           O
ATOM   4302  N   GLU   290      24.522  33.245  49.572  1.00  0.00           N
ATOM   4303  H   GLU   290      25.030  33.929  49.030  1.00  0.00           H
ATOM   4304  CA  GLU   290      23.273  32.744  49.004  1.00  0.00           C
ATOM   4305  HA  GLU   290      23.228  31.682  49.242  1.00  0.00           H
ATOM   4306  CB  GLU   290      22.129  33.517  49.629  1.00  0.00           C
ATOM   4307  HB2 GLU   290      21.232  33.238  49.077  1.00  0.00           H
ATOM   4308  HB3 GLU   290      22.069  33.342  50.704  1.00  0.00           H
ATOM   4309  CG  GLU   290      22.270  35.044  49.517  1.00  0.00           C
ATOM   4310  HG2 GLU   290      23.129  35.252  50.155  1.00  0.00           H
ATOM   4311  HG3 GLU   290      22.421  35.329  48.476  1.00  0.00           H
ATOM   4312  CD  GLU   290      20.987  35.713  50.036  1.00  0.00           C
ATOM   4313  OE1 GLU   290      20.211  35.067  50.859  1.00  0.00           O
ATOM   4314  OE2 GLU   290      20.784  36.910  49.661  1.00  0.00           O
ATOM   4315  C   GLU   290      23.353  32.944  47.442  1.00  0.00           C
ATOM   4316  O   GLU   290      24.173  33.768  46.946  1.00  0.00           O
ATOM   4317  N   MET   291      22.666  32.105  46.668  1.00  0.00           N
ATOM   4318  H   MET   291      22.206  31.329  47.121  1.00  0.00           H
ATOM   4319  CA  MET   291      22.463  32.242  45.179  1.00  0.00           C
ATOM   4320  HA  MET   291      23.166  33.041  44.941  1.00  0.00           H
ATOM   4321  CB  MET   291      22.713  30.912  44.441  1.00  0.00           C
ATOM   4322  HB2 MET   291      22.050  30.134  44.819  1.00  0.00           H
ATOM   4323  HB3 MET   291      22.619  31.063  43.365  1.00  0.00           H
ATOM   4324  CG  MET   291      24.055  30.281  44.633  1.00  0.00           C
ATOM   4325  HG2 MET   291      24.337  30.155  45.679  1.00  0.00           H
ATOM   4326  HG3 MET   291      24.123  29.306  44.150  1.00  0.00           H
ATOM   4327  SD  MET   291      25.525  31.282  44.106  1.00  0.00           S
ATOM   4328  CE  MET   291      25.433  31.313  42.254  1.00  0.00           C
ATOM   4329  HE1 MET   291      25.914  32.193  41.828  1.00  0.00           H
ATOM   4330  HE2 MET   291      25.882  30.414  41.832  1.00  0.00           H
ATOM   4331  HE3 MET   291      24.378  31.307  41.980  1.00  0.00           H
ATOM   4332  C   MET   291      20.935  32.607  44.863  1.00  0.00           C
ATOM   4333  O   MET   291      20.036  31.995  45.502  1.00  0.00           O
ATOM   4334  N   ILE   292      20.743  33.291  43.766  1.00  0.00           N
ATOM   4335  H   ILE   292      21.517  33.645  43.221  1.00  0.00           H
ATOM   4336  CA  ILE   292      19.417  33.822  43.505  1.00  0.00           C
ATOM   4337  HA  ILE   292      18.647  33.154  43.892  1.00  0.00           H
ATOM   4338  CB  ILE   292      19.212  35.247  44.099  1.00  0.00           C
ATOM   4339  HB  ILE   292      19.989  35.896  43.695  1.00  0.00           H
ATOM   4340  CG2 ILE   292      17.773  35.691  43.734  1.00  0.00           C
ATOM   4341 HG21 ILE   292      17.602  36.700  44.110  1.00  0.00           H
ATOM   4342 HG22 ILE   292      17.724  35.776  42.649  1.00  0.00           H
ATOM   4343 HG23 ILE   292      17.041  35.057  44.236  1.00  0.00           H
ATOM   4344  CG1 ILE   292      19.275  35.291  45.667  1.00  0.00           C
ATOM   4345 HG12 ILE   292      18.626  36.077  46.053  1.00  0.00           H
ATOM   4346 HG13 ILE   292      18.869  34.399  46.143  1.00  0.00           H
ATOM   4347  CD1 ILE   292      20.679  35.539  46.232  1.00  0.00           C
ATOM   4348 HD11 ILE   292      20.492  36.152  47.114  1.00  0.00           H
ATOM   4349 HD12 ILE   292      21.111  34.583  46.528  1.00  0.00           H
ATOM   4350 HD13 ILE   292      21.258  36.079  45.484  1.00  0.00           H
ATOM   4351  C   ILE   292      19.224  33.924  41.990  1.00  0.00           C
ATOM   4352  O   ILE   292      19.974  34.710  41.300  1.00  0.00           O
ATOM   4353  N   TRP   293      18.193  33.286  41.491  1.00  0.00           N
ATOM   4354  H   TRP   293      17.794  32.589  42.104  1.00  0.00           H
ATOM   4355  CA  TRP   293      17.698  33.454  40.097  1.00  0.00           C
ATOM   4356  HA  TRP   293      18.572  33.502  39.447  1.00  0.00           H
ATOM   4357  CB  TRP   293      16.917  32.251  39.712  1.00  0.00           C
ATOM   4358  HB2 TRP   293      17.504  31.373  39.980  1.00  0.00           H
ATOM   4359  HB3 TRP   293      16.082  32.134  40.402  1.00  0.00           H
ATOM   4360  CG  TRP   293      16.276  32.205  38.339  1.00  0.00           C
ATOM   4361  CD1 TRP   293      15.018  31.908  38.049  1.00  0.00           C
ATOM   4362  HD1 TRP   293      14.319  31.537  38.783  1.00  0.00           H
ATOM   4363  NE1 TRP   293      14.801  31.940  36.676  1.00  0.00           N
ATOM   4364  HE1 TRP   293      13.913  31.750  36.232  1.00  0.00           H
ATOM   4365  CE2 TRP   293      15.914  32.356  36.012  1.00  0.00           C
ATOM   4366  CZ2 TRP   293      16.064  32.600  34.672  1.00  0.00           C
ATOM   4367  HZ2 TRP   293      15.147  32.704  34.110  1.00  0.00           H
ATOM   4368  CH2 TRP   293      17.284  32.958  34.149  1.00  0.00           C
ATOM   4369  HH2 TRP   293      17.449  33.221  33.114  1.00  0.00           H
ATOM   4370  CZ3 TRP   293      18.337  32.893  35.067  1.00  0.00           C
ATOM   4371  HZ3 TRP   293      19.336  33.193  34.787  1.00  0.00           H
ATOM   4372  CE3 TRP   293      18.112  32.803  36.437  1.00  0.00           C
ATOM   4373  HE3 TRP   293      18.996  32.749  37.055  1.00  0.00           H
ATOM   4374  CD2 TRP   293      16.857  32.418  37.011  1.00  0.00           C
ATOM   4375  C   TRP   293      16.863  34.737  39.867  1.00  0.00           C
ATOM   4376  O   TRP   293      15.905  34.959  40.591  1.00  0.00           O
ATOM   4377  N   ASP   294      17.156  35.550  38.844  1.00  0.00           N
ATOM   4378  H   ASP   294      17.978  35.329  38.302  1.00  0.00           H
ATOM   4379  CA  ASP   294      16.300  36.683  38.471  1.00  0.00           C
ATOM   4380  HA  ASP   294      15.344  36.528  38.972  1.00  0.00           H
ATOM   4381  CB  ASP   294      16.889  37.931  39.125  1.00  0.00           C
ATOM   4382  HB2 ASP   294      17.138  37.834  40.182  1.00  0.00           H
ATOM   4383  HB3 ASP   294      17.879  38.014  38.678  1.00  0.00           H
ATOM   4384  CG  ASP   294      16.011  39.151  38.783  1.00  0.00           C
ATOM   4385  OD1 ASP   294      14.770  39.168  39.003  1.00  0.00           O
ATOM   4386  OD2 ASP   294      16.484  40.152  38.186  1.00  0.00           O
ATOM   4387  C   ASP   294      16.109  36.795  36.935  1.00  0.00           C
ATOM   4388  O   ASP   294      17.056  37.295  36.294  1.00  0.00           O
ATOM   4389  N   PRO   295      14.939  36.411  36.371  1.00  0.00           N
ATOM   4390  CD  PRO   295      13.852  35.742  37.003  1.00  0.00           C
ATOM   4391  HD2 PRO   295      13.216  36.416  37.576  1.00  0.00           H
ATOM   4392  HD3 PRO   295      14.328  34.968  37.604  1.00  0.00           H
ATOM   4393  CG  PRO   295      13.066  35.148  35.897  1.00  0.00           C
ATOM   4394  HG2 PRO   295      12.015  35.126  36.189  1.00  0.00           H
ATOM   4395  HG3 PRO   295      13.407  34.117  35.797  1.00  0.00           H
ATOM   4396  CB  PRO   295      13.262  36.175  34.748  1.00  0.00           C
ATOM   4397  HB2 PRO   295      12.649  37.056  34.933  1.00  0.00           H
ATOM   4398  HB3 PRO   295      13.083  35.741  33.764  1.00  0.00           H
ATOM   4399  CA  PRO   295      14.717  36.557  34.936  1.00  0.00           C
ATOM   4400  HA  PRO   295      15.265  35.780  34.404  1.00  0.00           H
ATOM   4401  C   PRO   295      15.040  37.963  34.403  1.00  0.00           C
ATOM   4402  O   PRO   295      14.979  38.920  35.146  1.00  0.00           O
ATOM   4403  N   ASN   296      15.501  38.110  33.129  1.00  0.00           N
ATOM   4404  H   ASN   296      15.728  37.260  32.635  1.00  0.00           H
ATOM   4405  CA  ASN   296      15.682  39.406  32.371  1.00  0.00           C
ATOM   4406  HA  ASN   296      16.086  39.056  31.421  1.00  0.00           H
ATOM   4407  CB  ASN   296      14.270  39.964  32.239  1.00  0.00           C
ATOM   4408  HB2 ASN   296      13.760  39.924  33.200  1.00  0.00           H
ATOM   4409  HB3 ASN   296      14.294  41.011  31.938  1.00  0.00           H
ATOM   4410  CG  ASN   296      13.357  39.169  31.334  1.00  0.00           C
ATOM   4411  OD1 ASN   296      12.358  38.617  31.708  1.00  0.00           O
ATOM   4412  ND2 ASN   296      13.566  39.284  30.093  1.00  0.00           N
ATOM   4413 HD21 ASN   296      12.734  38.987  29.606  1.00  0.00           H
ATOM   4414 HD22 ASN   296      14.067  40.060  29.682  1.00  0.00           H
ATOM   4415  C   ASN   296      16.676  40.408  32.961  1.00  0.00           C
ATOM   4416  O   ASN   296      16.996  41.390  32.305  1.00  0.00           O
ATOM   4417  N   GLY   297      17.206  40.044  34.130  1.00  0.00           N
ATOM   4418  H   GLY   297      17.013  39.164  34.585  1.00  0.00           H
ATOM   4419  CA  GLY   297      18.031  40.852  35.012  1.00  0.00           C
ATOM   4420  HA2 GLY   297      17.517  41.750  35.353  1.00  0.00           H
ATOM   4421  HA3 GLY   297      18.289  40.200  35.847  1.00  0.00           H
ATOM   4422  C   GLY   297      19.283  41.490  34.463  1.00  0.00           C
ATOM   4423  O   GLY   297      19.951  42.221  35.145  1.00  0.00           O
ATOM   4424  N   TRP   298      19.594  41.192  33.185  1.00  0.00           N
ATOM   4425  H   TRP   298      19.109  40.433  32.726  1.00  0.00           H
ATOM   4426  CA  TRP   298      20.834  41.729  32.524  1.00  0.00           C
ATOM   4427  HA  TRP   298      21.550  41.982  33.305  1.00  0.00           H
ATOM   4428  CB  TRP   298      21.516  40.598  31.707  1.00  0.00           C
ATOM   4429  HB2 TRP   298      21.498  39.723  32.357  1.00  0.00           H
ATOM   4430  HB3 TRP   298      20.873  40.483  30.835  1.00  0.00           H
ATOM   4431  CG  TRP   298      23.000  40.788  31.350  1.00  0.00           C
ATOM   4432  CD1 TRP   298      23.434  41.707  30.402  1.00  0.00           C
ATOM   4433  HD1 TRP   298      22.844  42.351  29.766  1.00  0.00           H
ATOM   4434  NE1 TRP   298      24.806  41.565  30.242  1.00  0.00           N
ATOM   4435  HE1 TRP   298      25.344  42.216  29.688  1.00  0.00           H
ATOM   4436  CE2 TRP   298      25.355  40.627  31.158  1.00  0.00           C
ATOM   4437  CZ2 TRP   298      26.618  40.118  31.421  1.00  0.00           C
ATOM   4438  HZ2 TRP   298      27.486  40.457  30.876  1.00  0.00           H
ATOM   4439  CH2 TRP   298      26.768  39.201  32.450  1.00  0.00           C
ATOM   4440  HH2 TRP   298      27.763  38.862  32.699  1.00  0.00           H
ATOM   4441  CZ3 TRP   298      25.707  38.814  33.286  1.00  0.00           C
ATOM   4442  HZ3 TRP   298      25.838  38.201  34.165  1.00  0.00           H
ATOM   4443  CE3 TRP   298      24.470  39.375  33.034  1.00  0.00           C
ATOM   4444  HE3 TRP   298      23.711  38.972  33.688  1.00  0.00           H
ATOM   4445  CD2 TRP   298      24.243  40.250  31.956  1.00  0.00           C
ATOM   4446  C   TRP   298      20.469  42.909  31.683  1.00  0.00           C
ATOM   4447  O   TRP   298      21.268  43.800  31.708  1.00  0.00           O
ATOM   4448  N   THR   299      19.286  43.049  31.115  1.00  0.00           N
ATOM   4449  H   THR   299      18.618  42.302  31.238  1.00  0.00           H
ATOM   4450  CA  THR   299      18.932  44.161  30.157  1.00  0.00           C
ATOM   4451  HA  THR   299      19.751  44.881  30.154  1.00  0.00           H
ATOM   4452  CB  THR   299      18.689  43.543  28.751  1.00  0.00           C
ATOM   4453  HB  THR   299      18.230  44.315  28.132  1.00  0.00           H
ATOM   4454  CG2 THR   299      20.036  43.134  28.158  1.00  0.00           C
ATOM   4455 HG21 THR   299      19.787  42.809  27.148  1.00  0.00           H
ATOM   4456 HG22 THR   299      20.748  43.956  28.078  1.00  0.00           H
ATOM   4457 HG23 THR   299      20.434  42.268  28.686  1.00  0.00           H
ATOM   4458  OG1 THR   299      17.759  42.416  28.700  1.00  0.00           O
ATOM   4459  HG1 THR   299      17.705  42.042  27.817  1.00  0.00           H
ATOM   4460  C   THR   299      17.631  44.889  30.621  1.00  0.00           C
ATOM   4461  O   THR   299      17.280  45.921  30.109  1.00  0.00           O
ATOM   4462  N   GLU   300      16.886  44.433  31.670  1.00  0.00           N
ATOM   4463  H   GLU   300      17.323  43.632  32.102  1.00  0.00           H
ATOM   4464  CA  GLU   300      15.621  45.006  32.213  1.00  0.00           C
ATOM   4465  HA  GLU   300      15.665  46.075  32.000  1.00  0.00           H
ATOM   4466  CB  GLU   300      14.485  44.414  31.425  1.00  0.00           C
ATOM   4467  HB2 GLU   300      14.541  44.649  30.362  1.00  0.00           H
ATOM   4468  HB3 GLU   300      14.448  43.330  31.536  1.00  0.00           H
ATOM   4469  CG  GLU   300      13.087  44.995  31.778  1.00  0.00           C
ATOM   4470  HG2 GLU   300      12.353  44.272  31.425  1.00  0.00           H
ATOM   4471  HG3 GLU   300      12.889  45.184  32.833  1.00  0.00           H
ATOM   4472  CD  GLU   300      12.642  46.248  31.004  1.00  0.00           C
ATOM   4473  OE1 GLU   300      11.493  46.477  30.670  1.00  0.00           O
ATOM   4474  OE2 GLU   300      13.553  47.036  30.626  1.00  0.00           O
ATOM   4475  C   GLU   300      15.513  44.811  33.779  1.00  0.00           C
ATOM   4476  O   GLU   300      16.140  43.871  34.285  1.00  0.00           O
ATOM   4477  N   THR   301      14.848  45.690  34.585  1.00  0.00           N
ATOM   4478  H   THR   301      14.394  46.430  34.070  1.00  0.00           H
ATOM   4479  CA  THR   301      14.691  45.586  36.044  1.00  0.00           C
ATOM   4480  HA  THR   301      15.196  44.684  36.392  1.00  0.00           H
ATOM   4481  CB  THR   301      15.334  46.833  36.800  1.00  0.00           C
ATOM   4482  HB  THR   301      16.253  47.074  36.264  1.00  0.00           H
ATOM   4483  CG2 THR   301      14.514  48.094  36.616  1.00  0.00           C
ATOM   4484 HG21 THR   301      13.461  47.850  36.753  1.00  0.00           H
ATOM   4485 HG22 THR   301      14.808  48.785  37.408  1.00  0.00           H
ATOM   4486 HG23 THR   301      14.657  48.541  35.632  1.00  0.00           H
ATOM   4487  OG1 THR   301      15.577  46.632  38.110  1.00  0.00           O
ATOM   4488  HG1 THR   301      16.501  46.378  38.169  1.00  0.00           H
ATOM   4489  C   THR   301      13.254  45.346  36.489  1.00  0.00           C
ATOM   4490  O   THR   301      12.318  45.758  35.796  1.00  0.00           O
ATOM   4491  N   ASP   302      12.992  44.710  37.659  1.00  0.00           N
ATOM   4492  H   ASP   302      13.780  44.446  38.234  1.00  0.00           H
ATOM   4493  CA  ASP   302      11.696  44.444  38.257  1.00  0.00           C
ATOM   4494  HA  ASP   302      11.027  45.272  38.023  1.00  0.00           H
ATOM   4495  CB  ASP   302      11.006  43.109  37.689  1.00  0.00           C
ATOM   4496  HB2 ASP   302       9.945  43.133  37.935  1.00  0.00           H
ATOM   4497  HB3 ASP   302      11.229  43.127  36.623  1.00  0.00           H
ATOM   4498  CG  ASP   302      11.614  41.782  38.184  1.00  0.00           C
ATOM   4499  OD1 ASP   302      10.852  40.913  38.714  1.00  0.00           O
ATOM   4500  OD2 ASP   302      12.841  41.592  38.268  1.00  0.00           O
ATOM   4501  C   ASP   302      11.662  44.242  39.803  1.00  0.00           C
ATOM   4502  O   ASP   302      12.643  43.952  40.474  1.00  0.00           O
ATOM   4503  N   SER   303      10.509  44.495  40.438  1.00  0.00           N
ATOM   4504  H   SER   303       9.651  44.809  40.008  1.00  0.00           H
ATOM   4505  CA  SER   303      10.393  44.660  41.925  1.00  0.00           C
ATOM   4506  HA  SER   303      11.069  45.375  42.391  1.00  0.00           H
ATOM   4507  CB  SER   303       9.025  45.129  42.277  1.00  0.00           C
ATOM   4508  HB2 SER   303       9.098  45.321  43.347  1.00  0.00           H
ATOM   4509  HB3 SER   303       8.719  46.037  41.756  1.00  0.00           H
ATOM   4510  OG  SER   303       8.050  44.132  42.061  1.00  0.00           O
ATOM   4511  HG  SER   303       7.831  44.080  41.128  1.00  0.00           H
ATOM   4512  C   SER   303      10.625  43.369  42.711  1.00  0.00           C
ATOM   4513  O   SER   303      10.617  43.454  43.950  1.00  0.00           O
ATOM   4514  N   SER   304      10.884  42.214  42.098  1.00  0.00           N
ATOM   4515  H   SER   304      10.829  42.220  41.090  1.00  0.00           H
ATOM   4516  CA  SER   304      11.032  40.874  42.805  1.00  0.00           C
ATOM   4517  HA  SER   304      11.252  41.096  43.849  1.00  0.00           H
ATOM   4518  CB  SER   304       9.594  40.298  42.823  1.00  0.00           C
ATOM   4519  HB2 SER   304       9.517  39.652  43.697  1.00  0.00           H
ATOM   4520  HB3 SER   304       8.800  41.025  42.994  1.00  0.00           H
ATOM   4521  OG  SER   304       9.270  39.449  41.695  1.00  0.00           O
ATOM   4522  HG  SER   304       9.092  39.937  40.887  1.00  0.00           H
ATOM   4523  C   SER   304      12.199  39.968  42.255  1.00  0.00           C
ATOM   4524  O   SER   304      12.959  40.381  41.371  1.00  0.00           O
ATOM   4525  N   PHE   305      12.260  38.739  42.789  1.00  0.00           N
ATOM   4526  H   PHE   305      11.511  38.409  43.380  1.00  0.00           H
ATOM   4527  CA  PHE   305      13.255  37.836  42.277  1.00  0.00           C
ATOM   4528  HA  PHE   305      13.605  37.986  41.255  1.00  0.00           H
ATOM   4529  CB  PHE   305      14.546  37.829  43.057  1.00  0.00           C
ATOM   4530  HB2 PHE   305      15.139  37.068  42.551  1.00  0.00           H
ATOM   4531  HB3 PHE   305      15.079  38.758  42.855  1.00  0.00           H
ATOM   4532  CG  PHE   305      14.495  37.682  44.575  1.00  0.00           C
ATOM   4533  CD1 PHE   305      14.561  36.383  45.094  1.00  0.00           C
ATOM   4534  HD1 PHE   305      14.571  35.516  44.451  1.00  0.00           H
ATOM   4535  CE1 PHE   305      14.510  36.216  46.499  1.00  0.00           C
ATOM   4536  HE1 PHE   305      14.451  35.235  46.946  1.00  0.00           H
ATOM   4537  CZ  PHE   305      14.697  37.301  47.358  1.00  0.00           C
ATOM   4538  HZ  PHE   305      14.755  37.142  48.424  1.00  0.00           H
ATOM   4539  CE2 PHE   305      14.722  38.591  46.805  1.00  0.00           C
ATOM   4540  HE2 PHE   305      14.942  39.352  47.539  1.00  0.00           H
ATOM   4541  CD2 PHE   305      14.604  38.830  45.417  1.00  0.00           C
ATOM   4542  HD2 PHE   305      14.497  39.828  45.018  1.00  0.00           H
ATOM   4543  C   PHE   305      12.561  36.457  42.246  1.00  0.00           C
ATOM   4544  O   PHE   305      11.730  36.189  43.117  1.00  0.00           O
ATOM   4545  N   SER   306      12.933  35.477  41.363  1.00  0.00           N
ATOM   4546  H   SER   306      13.670  35.774  40.741  1.00  0.00           H
ATOM   4547  CA  SER   306      12.191  34.170  41.159  1.00  0.00           C
ATOM   4548  HA  SER   306      11.119  34.343  41.065  1.00  0.00           H
ATOM   4549  CB  SER   306      12.617  33.570  39.776  1.00  0.00           C
ATOM   4550  HB2 SER   306      12.287  34.254  38.995  1.00  0.00           H
ATOM   4551  HB3 SER   306      13.697  33.670  39.665  1.00  0.00           H
ATOM   4552  OG  SER   306      12.047  32.271  39.500  1.00  0.00           O
ATOM   4553  HG  SER   306      12.002  32.081  38.560  1.00  0.00           H
ATOM   4554  C   SER   306      12.363  33.136  42.253  1.00  0.00           C
ATOM   4555  O   SER   306      11.464  32.646  42.770  1.00  0.00           O
ATOM   4556  N   VAL   307      13.626  32.987  42.729  1.00  0.00           N
ATOM   4557  H   VAL   307      14.414  33.478  42.335  1.00  0.00           H
ATOM   4558  CA  VAL   307      13.929  31.964  43.791  1.00  0.00           C
ATOM   4559  HA  VAL   307      13.193  32.174  44.568  1.00  0.00           H
ATOM   4560  CB  VAL   307      13.883  30.532  43.232  1.00  0.00           C
ATOM   4561  HB  VAL   307      12.831  30.504  42.946  1.00  0.00           H
ATOM   4562  CG1 VAL   307      14.720  30.086  42.027  1.00  0.00           C
ATOM   4563 HG11 VAL   307      15.807  30.095  42.110  1.00  0.00           H
ATOM   4564 HG12 VAL   307      14.365  29.106  41.708  1.00  0.00           H
ATOM   4565 HG13 VAL   307      14.443  30.825  41.274  1.00  0.00           H
ATOM   4566  CG2 VAL   307      14.194  29.532  44.346  1.00  0.00           C
ATOM   4567 HG21 VAL   307      15.204  29.660  44.738  1.00  0.00           H
ATOM   4568 HG22 VAL   307      13.512  29.841  45.138  1.00  0.00           H
ATOM   4569 HG23 VAL   307      13.991  28.488  44.107  1.00  0.00           H
ATOM   4570  C   VAL   307      15.268  32.300  44.391  1.00  0.00           C
ATOM   4571  O   VAL   307      16.131  32.684  43.648  1.00  0.00           O
ATOM   4572  N   LYS   308      15.530  32.047  45.680  1.00  0.00           N
ATOM   4573  H   LYS   308      14.812  31.757  46.328  1.00  0.00           H
ATOM   4574  CA  LYS   308      16.876  31.946  46.391  1.00  0.00           C
ATOM   4575  HA  LYS   308      17.597  32.006  45.575  1.00  0.00           H
ATOM   4576  CB  LYS   308      16.926  33.168  47.351  1.00  0.00           C
ATOM   4577  HB2 LYS   308      17.860  33.335  47.887  1.00  0.00           H
ATOM   4578  HB3 LYS   308      16.901  34.137  46.853  1.00  0.00           H
ATOM   4579  CG  LYS   308      15.963  33.186  48.562  1.00  0.00           C
ATOM   4580  HG2 LYS   308      14.938  33.057  48.214  1.00  0.00           H
ATOM   4581  HG3 LYS   308      16.374  32.418  49.219  1.00  0.00           H
ATOM   4582  CD  LYS   308      16.053  34.536  49.316  1.00  0.00           C
ATOM   4583  HD2 LYS   308      17.083  34.704  49.634  1.00  0.00           H
ATOM   4584  HD3 LYS   308      15.806  35.344  48.628  1.00  0.00           H
ATOM   4585  CE  LYS   308      15.010  34.650  50.497  1.00  0.00           C
ATOM   4586  HE2 LYS   308      14.058  34.591  49.968  1.00  0.00           H
ATOM   4587  HE3 LYS   308      15.057  33.799  51.176  1.00  0.00           H
ATOM   4588  NZ  LYS   308      15.238  35.912  51.179  1.00  0.00           N
ATOM   4589  HZ1 LYS   308      14.430  36.070  51.765  1.00  0.00           H
ATOM   4590  HZ2 LYS   308      16.061  35.826  51.757  1.00  0.00           H
ATOM   4591  HZ3 LYS   308      15.317  36.701  50.553  1.00  0.00           H
ATOM   4592  C   LYS   308      17.254  30.594  47.127  1.00  0.00           C
ATOM   4593  O   LYS   308      16.404  29.746  47.390  1.00  0.00           O
ATOM   4594  N   GLN   309      18.562  30.440  47.424  1.00  0.00           N
ATOM   4595  H   GLN   309      19.213  31.152  47.123  1.00  0.00           H
ATOM   4596  CA  GLN   309      19.029  29.349  48.217  1.00  0.00           C
ATOM   4597  HA  GLN   309      18.281  29.216  48.999  1.00  0.00           H
ATOM   4598  CB  GLN   309      19.249  28.043  47.395  1.00  0.00           C
ATOM   4599  HB2 GLN   309      19.861  27.392  48.020  1.00  0.00           H
ATOM   4600  HB3 GLN   309      18.261  27.584  47.368  1.00  0.00           H
ATOM   4601  CG  GLN   309      19.989  28.108  46.045  1.00  0.00           C
ATOM   4602  HG2 GLN   309      19.594  28.953  45.480  1.00  0.00           H
ATOM   4603  HG3 GLN   309      21.007  28.488  46.124  1.00  0.00           H
ATOM   4604  CD  GLN   309      20.162  26.772  45.258  1.00  0.00           C
ATOM   4605  OE1 GLN   309      19.273  26.342  44.435  1.00  0.00           O
ATOM   4606  NE2 GLN   309      21.225  26.037  45.528  1.00  0.00           N
ATOM   4607 HE21 GLN   309      21.494  26.033  46.501  1.00  0.00           H
ATOM   4608 HE22 GLN   309      21.281  25.124  45.099  1.00  0.00           H
ATOM   4609  C   GLN   309      20.225  29.785  48.946  1.00  0.00           C
ATOM   4610  O   GLN   309      21.213  30.247  48.339  1.00  0.00           O
ATOM   4611  N   ASP   310      20.186  29.571  50.250  1.00  0.00           N
ATOM   4612  H   ASP   310      19.261  29.479  50.645  1.00  0.00           H
ATOM   4613  CA  ASP   310      21.301  29.571  51.266  1.00  0.00           C
ATOM   4614  HA  ASP   310      21.668  30.597  51.303  1.00  0.00           H
ATOM   4615  CB  ASP   310      20.753  29.363  52.656  1.00  0.00           C
ATOM   4616  HB2 ASP   310      20.144  28.460  52.686  1.00  0.00           H
ATOM   4617  HB3 ASP   310      21.611  29.252  53.319  1.00  0.00           H
ATOM   4618  CG  ASP   310      19.912  30.494  53.168  1.00  0.00           C
ATOM   4619  OD1 ASP   310      19.223  30.316  54.222  1.00  0.00           O
ATOM   4620  OD2 ASP   310      19.860  31.553  52.475  1.00  0.00           O
ATOM   4621  C   ASP   310      22.451  28.610  50.917  1.00  0.00           C
ATOM   4622  O   ASP   310      22.285  27.425  50.623  1.00  0.00           O
ATOM   4623  N   ILE   311      23.712  29.109  50.976  1.00  0.00           N
ATOM   4624  H   ILE   311      23.761  30.057  51.322  1.00  0.00           H
ATOM   4625  CA  ILE   311      25.027  28.398  50.787  1.00  0.00           C
ATOM   4626  HA  ILE   311      24.850  27.330  50.648  1.00  0.00           H
ATOM   4627  CB  ILE   311      25.674  29.014  49.495  1.00  0.00           C
ATOM   4628  HB  ILE   311      25.836  30.091  49.551  1.00  0.00           H
ATOM   4629  CG2 ILE   311      26.927  28.327  49.101  1.00  0.00           C
ATOM   4630 HG21 ILE   311      27.815  28.729  49.590  1.00  0.00           H
ATOM   4631 HG22 ILE   311      26.856  27.272  49.363  1.00  0.00           H
ATOM   4632 HG23 ILE   311      27.226  28.375  48.055  1.00  0.00           H
ATOM   4633  CG1 ILE   311      24.659  29.096  48.337  1.00  0.00           C
ATOM   4634 HG12 ILE   311      23.741  29.678  48.416  1.00  0.00           H
ATOM   4635 HG13 ILE   311      25.196  29.493  47.474  1.00  0.00           H
ATOM   4636  CD1 ILE   311      24.163  27.719  47.861  1.00  0.00           C
ATOM   4637 HD11 ILE   311      24.976  27.291  47.274  1.00  0.00           H
ATOM   4638 HD12 ILE   311      23.728  27.133  48.671  1.00  0.00           H
ATOM   4639 HD13 ILE   311      23.328  27.663  47.164  1.00  0.00           H
ATOM   4640  C   ILE   311      25.958  28.547  52.028  1.00  0.00           C
ATOM   4641  O   ILE   311      26.741  27.646  52.346  1.00  0.00           O
ATOM   4642  N   VAL   312      25.721  29.587  52.766  1.00  0.00           N
ATOM   4643  H   VAL   312      25.103  30.320  52.447  1.00  0.00           H
ATOM   4644  CA  VAL   312      26.217  29.829  54.107  1.00  0.00           C
ATOM   4645  HA  VAL   312      26.221  28.856  54.598  1.00  0.00           H
ATOM   4646  CB  VAL   312      27.637  30.430  54.064  1.00  0.00           C
ATOM   4647  HB  VAL   312      27.498  31.486  53.830  1.00  0.00           H
ATOM   4648  CG1 VAL   312      28.362  30.322  55.389  1.00  0.00           C
ATOM   4649 HG11 VAL   312      29.375  30.709  55.281  1.00  0.00           H
ATOM   4650 HG12 VAL   312      27.810  30.911  56.121  1.00  0.00           H
ATOM   4651 HG13 VAL   312      28.430  29.270  55.670  1.00  0.00           H
ATOM   4652  CG2 VAL   312      28.595  29.827  52.996  1.00  0.00           C
ATOM   4653 HG21 VAL   312      28.801  28.769  53.148  1.00  0.00           H
ATOM   4654 HG22 VAL   312      28.186  30.014  52.003  1.00  0.00           H
ATOM   4655 HG23 VAL   312      29.517  30.407  52.948  1.00  0.00           H
ATOM   4656  C   VAL   312      25.327  30.713  54.954  1.00  0.00           C
ATOM   4657  O   VAL   312      24.780  31.692  54.521  1.00  0.00           O
ATOM   4658  N   ALA   313      25.077  30.251  56.167  1.00  0.00           N
ATOM   4659  H   ALA   313      25.669  29.491  56.473  1.00  0.00           H
ATOM   4660  CA  ALA   313      24.338  30.916  57.276  1.00  0.00           C
ATOM   4661  HA  ALA   313      23.337  31.107  56.887  1.00  0.00           H
ATOM   4662  CB  ALA   313      24.275  29.970  58.439  1.00  0.00           C
ATOM   4663  HB1 ALA   313      23.771  29.035  58.194  1.00  0.00           H
ATOM   4664  HB2 ALA   313      25.263  29.893  58.892  1.00  0.00           H
ATOM   4665  HB3 ALA   313      23.633  30.457  59.174  1.00  0.00           H
ATOM   4666  C   ALA   313      24.864  32.349  57.706  1.00  0.00           C
ATOM   4667  O   ALA   313      26.061  32.632  57.773  1.00  0.00           O
ATOM   4668  N   ILE   314      23.956  33.181  58.233  1.00  0.00           N
ATOM   4669  H   ILE   314      23.024  32.793  58.282  1.00  0.00           H
ATOM   4670  CA  ILE   314      24.046  34.552  58.655  1.00  0.00           C
ATOM   4671  HA  ILE   314      24.296  35.105  57.749  1.00  0.00           H
ATOM   4672  CB  ILE   314      22.648  35.149  59.154  1.00  0.00           C
ATOM   4673  HB  ILE   314      21.964  34.775  58.392  1.00  0.00           H
ATOM   4674  CG2 ILE   314      22.265  34.760  60.575  1.00  0.00           C
ATOM   4675 HG21 ILE   314      21.278  35.054  60.934  1.00  0.00           H
ATOM   4676 HG22 ILE   314      22.360  33.689  60.753  1.00  0.00           H
ATOM   4677 HG23 ILE   314      22.938  35.134  61.346  1.00  0.00           H
ATOM   4678  CG1 ILE   314      22.488  36.643  59.144  1.00  0.00           C
ATOM   4679 HG12 ILE   314      21.453  36.919  59.343  1.00  0.00           H
ATOM   4680 HG13 ILE   314      22.960  37.116  60.005  1.00  0.00           H
ATOM   4681  CD1 ILE   314      22.881  37.399  57.907  1.00  0.00           C
ATOM   4682 HD11 ILE   314      22.687  38.472  57.930  1.00  0.00           H
ATOM   4683 HD12 ILE   314      23.959  37.291  57.790  1.00  0.00           H
ATOM   4684 HD13 ILE   314      22.459  36.908  57.030  1.00  0.00           H
ATOM   4685  C   ILE   314      25.191  34.859  59.686  1.00  0.00           C
ATOM   4686  O   ILE   314      25.524  36.011  60.063  1.00  0.00           O
ATOM   4687  N   THR   315      25.754  33.815  60.320  1.00  0.00           N
ATOM   4688  H   THR   315      25.526  32.854  60.105  1.00  0.00           H
ATOM   4689  CA  THR   315      26.845  33.984  61.344  1.00  0.00           C
ATOM   4690  HA  THR   315      26.772  34.914  61.908  1.00  0.00           H
ATOM   4691  CB  THR   315      26.836  32.765  62.337  1.00  0.00           C
ATOM   4692  HB  THR   315      27.749  32.831  62.930  1.00  0.00           H
ATOM   4693  CG2 THR   315      25.555  32.896  63.243  1.00  0.00           C
ATOM   4694 HG21 THR   315      25.862  32.448  64.189  1.00  0.00           H
ATOM   4695 HG22 THR   315      25.258  33.900  63.545  1.00  0.00           H
ATOM   4696 HG23 THR   315      24.670  32.345  62.925  1.00  0.00           H
ATOM   4697  OG1 THR   315      26.918  31.590  61.596  1.00  0.00           O
ATOM   4698  HG1 THR   315      27.853  31.434  61.443  1.00  0.00           H
ATOM   4699  C   THR   315      28.266  34.099  60.765  1.00  0.00           C
ATOM   4700  O   THR   315      29.159  34.772  61.419  1.00  0.00           O
ATOM   4701  N   ASP   316      28.483  33.547  59.543  1.00  0.00           N
ATOM   4702  H   ASP   316      27.655  33.315  59.013  1.00  0.00           H
ATOM   4703  CA  ASP   316      29.824  33.068  59.199  1.00  0.00           C
ATOM   4704  HA  ASP   316      30.540  33.091  60.021  1.00  0.00           H
ATOM   4705  CB  ASP   316      29.766  31.574  58.828  1.00  0.00           C
ATOM   4706  HB2 ASP   316      28.846  31.481  58.250  1.00  0.00           H
ATOM   4707  HB3 ASP   316      30.472  31.302  58.043  1.00  0.00           H
ATOM   4708  CG  ASP   316      29.726  30.509  59.979  1.00  0.00           C
ATOM   4709  OD1 ASP   316      29.311  30.923  61.053  1.00  0.00           O
ATOM   4710  OD2 ASP   316      29.985  29.335  59.732  1.00  0.00           O
ATOM   4711  C   ASP   316      30.471  33.999  58.094  1.00  0.00           C
ATOM   4712  O   ASP   316      29.723  34.306  57.103  1.00  0.00           O
ATOM   4713  N   TRP   317      31.710  34.448  58.216  1.00  0.00           N
ATOM   4714  H   TRP   317      32.322  34.047  58.913  1.00  0.00           H
ATOM   4715  CA  TRP   317      32.232  35.647  57.541  1.00  0.00           C
ATOM   4716  HA  TRP   317      31.313  36.129  57.208  1.00  0.00           H
ATOM   4717  CB  TRP   317      32.983  36.465  58.591  1.00  0.00           C
ATOM   4718  HB2 TRP   317      33.935  35.953  58.738  1.00  0.00           H
ATOM   4719  HB3 TRP   317      33.147  37.439  58.130  1.00  0.00           H
ATOM   4720  CG  TRP   317      32.355  36.613  59.957  1.00  0.00           C
ATOM   4721  CD1 TRP   317      32.651  35.819  61.078  1.00  0.00           C
ATOM   4722  HD1 TRP   317      33.361  35.009  61.161  1.00  0.00           H
ATOM   4723  NE1 TRP   317      31.902  36.283  62.175  1.00  0.00           N
ATOM   4724  HE1 TRP   317      31.891  35.882  63.102  1.00  0.00           H
ATOM   4725  CE2 TRP   317      31.215  37.416  61.878  1.00  0.00           C
ATOM   4726  CZ2 TRP   317      30.358  38.228  62.612  1.00  0.00           C
ATOM   4727  HZ2 TRP   317      30.067  37.849  63.581  1.00  0.00           H
ATOM   4728  CH2 TRP   317      29.654  39.326  62.050  1.00  0.00           C
ATOM   4729  HH2 TRP   317      28.939  39.906  62.616  1.00  0.00           H
ATOM   4730  CZ3 TRP   317      29.918  39.646  60.735  1.00  0.00           C
ATOM   4731  HZ3 TRP   317      29.570  40.560  60.276  1.00  0.00           H
ATOM   4732  CE3 TRP   317      30.725  38.825  59.927  1.00  0.00           C
ATOM   4733  HE3 TRP   317      30.865  39.180  58.916  1.00  0.00           H
ATOM   4734  CD2 TRP   317      31.415  37.662  60.428  1.00  0.00           C
ATOM   4735  C   TRP   317      33.091  35.321  56.325  1.00  0.00           C
ATOM   4736  O   TRP   317      34.027  34.585  56.444  1.00  0.00           O
ATOM   4737  N   SER   318      32.712  35.879  55.142  1.00  0.00           N
ATOM   4738  H   SER   318      31.894  36.455  55.282  1.00  0.00           H
ATOM   4739  CA  SER   318      33.486  35.770  53.860  1.00  0.00           C
ATOM   4740  HA  SER   318      33.918  34.770  53.921  1.00  0.00           H
ATOM   4741  CB  SER   318      32.497  35.923  52.774  1.00  0.00           C
ATOM   4742  HB2 SER   318      31.795  35.101  52.913  1.00  0.00           H
ATOM   4743  HB3 SER   318      32.071  36.925  52.752  1.00  0.00           H
ATOM   4744  OG  SER   318      32.930  35.744  51.457  1.00  0.00           O
ATOM   4745  HG  SER   318      33.496  34.969  51.445  1.00  0.00           H
ATOM   4746  C   SER   318      34.553  36.825  53.722  1.00  0.00           C
ATOM   4747  O   SER   318      34.534  37.857  54.380  1.00  0.00           O
ATOM   4748  N   GLY   319      35.495  36.600  52.815  1.00  0.00           N
ATOM   4749  H   GLY   319      35.476  35.679  52.403  1.00  0.00           H
ATOM   4750  CA  GLY   319      36.591  37.477  52.408  1.00  0.00           C
ATOM   4751  HA2 GLY   319      36.468  38.426  52.930  1.00  0.00           H
ATOM   4752  HA3 GLY   319      37.573  37.100  52.690  1.00  0.00           H
ATOM   4753  C   GLY   319      36.713  37.802  50.908  1.00  0.00           C
ATOM   4754  O   GLY   319      36.938  38.897  50.426  1.00  0.00           O
ATOM   4755  N   TYR   320      36.385  36.782  50.090  1.00  0.00           N
ATOM   4756  H   TYR   320      36.295  35.870  50.513  1.00  0.00           H
ATOM   4757  CA  TYR   320      36.181  36.827  48.635  1.00  0.00           C
ATOM   4758  HA  TYR   320      35.792  37.829  48.456  1.00  0.00           H
ATOM   4759  CB  TYR   320      37.520  36.513  48.015  1.00  0.00           C
ATOM   4760  HB2 TYR   320      37.889  35.595  48.475  1.00  0.00           H
ATOM   4761  HB3 TYR   320      37.352  36.251  46.971  1.00  0.00           H
ATOM   4762  CG  TYR   320      38.643  37.513  47.994  1.00  0.00           C
ATOM   4763  CD1 TYR   320      39.682  37.392  48.945  1.00  0.00           C
ATOM   4764  HD1 TYR   320      39.640  36.568  49.643  1.00  0.00           H
ATOM   4765  CE1 TYR   320      40.734  38.312  48.979  1.00  0.00           C
ATOM   4766  HE1 TYR   320      41.552  38.043  49.630  1.00  0.00           H
ATOM   4767  CZ  TYR   320      40.839  39.247  47.926  1.00  0.00           C
ATOM   4768  OH  TYR   320      42.061  39.891  47.818  1.00  0.00           O
ATOM   4769  HH  TYR   320      42.042  40.471  47.053  1.00  0.00           H
ATOM   4770  CE2 TYR   320      39.782  39.406  47.006  1.00  0.00           C
ATOM   4771  HE2 TYR   320      39.765  40.162  46.236  1.00  0.00           H
ATOM   4772  CD2 TYR   320      38.656  38.600  47.086  1.00  0.00           C
ATOM   4773  HD2 TYR   320      37.813  38.678  46.416  1.00  0.00           H
ATOM   4774  C   TYR   320      35.035  35.822  48.253  1.00  0.00           C
ATOM   4775  O   TYR   320      34.670  34.909  48.928  1.00  0.00           O
ATOM   4776  N   SER   321      34.561  35.900  46.954  1.00  0.00           N
ATOM   4777  H   SER   321      34.745  36.741  46.427  1.00  0.00           H
ATOM   4778  CA  SER   321      33.828  34.857  46.117  1.00  0.00           C
ATOM   4779  HA  SER   321      34.129  33.855  46.424  1.00  0.00           H
ATOM   4780  CB  SER   321      32.328  34.893  46.428  1.00  0.00           C
ATOM   4781  HB2 SER   321      31.833  34.010  46.022  1.00  0.00           H
ATOM   4782  HB3 SER   321      32.101  34.999  47.488  1.00  0.00           H
ATOM   4783  OG  SER   321      31.688  35.945  45.793  1.00  0.00           O
ATOM   4784  HG  SER   321      32.171  36.757  45.964  1.00  0.00           H
ATOM   4785  C   SER   321      34.139  35.060  44.648  1.00  0.00           C
ATOM   4786  O   SER   321      34.412  36.185  44.209  1.00  0.00           O
ATOM   4787  N   GLY   322      34.017  33.964  43.936  1.00  0.00           N
ATOM   4788  H   GLY   322      33.835  33.052  44.331  1.00  0.00           H
ATOM   4789  CA  GLY   322      34.503  34.037  42.572  1.00  0.00           C
ATOM   4790  HA2 GLY   322      34.165  34.917  42.025  1.00  0.00           H
ATOM   4791  HA3 GLY   322      35.584  33.900  42.623  1.00  0.00           H
ATOM   4792  C   GLY   322      33.870  32.893  41.738  1.00  0.00           C
ATOM   4793  O   GLY   322      33.297  31.989  42.244  1.00  0.00           O
ATOM   4794  N   SER   323      33.878  33.032  40.432  1.00  0.00           N
ATOM   4795  H   SER   323      34.076  33.934  40.022  1.00  0.00           H
ATOM   4796  CA  SER   323      33.453  31.889  39.513  1.00  0.00           C
ATOM   4797  HA  SER   323      32.680  31.306  40.015  1.00  0.00           H
ATOM   4798  CB  SER   323      32.701  32.486  38.347  1.00  0.00           C
ATOM   4799  HB2 SER   323      32.391  31.643  37.730  1.00  0.00           H
ATOM   4800  HB3 SER   323      31.820  32.992  38.742  1.00  0.00           H
ATOM   4801  OG  SER   323      33.488  33.352  37.580  1.00  0.00           O
ATOM   4802  HG  SER   323      33.762  32.846  36.810  1.00  0.00           H
ATOM   4803  C   SER   323      34.694  31.059  39.054  1.00  0.00           C
ATOM   4804  O   SER   323      35.847  31.513  39.092  1.00  0.00           O
ATOM   4805  N   PHE   324      34.286  30.032  38.364  1.00  0.00           N
ATOM   4806  H   PHE   324      33.288  29.879  38.366  1.00  0.00           H
ATOM   4807  CA  PHE   324      35.025  29.234  37.432  1.00  0.00           C
ATOM   4808  HA  PHE   324      35.506  29.976  36.795  1.00  0.00           H
ATOM   4809  CB  PHE   324      36.111  28.429  38.180  1.00  0.00           C
ATOM   4810  HB2 PHE   324      36.834  28.138  37.417  1.00  0.00           H
ATOM   4811  HB3 PHE   324      36.789  28.984  38.829  1.00  0.00           H
ATOM   4812  CG  PHE   324      35.613  27.250  38.989  1.00  0.00           C
ATOM   4813  CD1 PHE   324      35.077  27.488  40.320  1.00  0.00           C
ATOM   4814  HD1 PHE   324      35.016  28.512  40.657  1.00  0.00           H
ATOM   4815  CE1 PHE   324      34.578  26.405  41.104  1.00  0.00           C
ATOM   4816  HE1 PHE   324      34.298  26.533  42.140  1.00  0.00           H
ATOM   4817  CZ  PHE   324      34.745  25.037  40.620  1.00  0.00           C
ATOM   4818  HZ  PHE   324      34.360  24.211  41.201  1.00  0.00           H
ATOM   4819  CE2 PHE   324      35.443  24.846  39.426  1.00  0.00           C
ATOM   4820  HE2 PHE   324      35.582  23.816  39.132  1.00  0.00           H
ATOM   4821  CD2 PHE   324      35.870  25.893  38.568  1.00  0.00           C
ATOM   4822  HD2 PHE   324      36.283  25.666  37.597  1.00  0.00           H
ATOM   4823  C   PHE   324      34.044  28.365  36.591  1.00  0.00           C
ATOM   4824  O   PHE   324      32.864  28.577  36.625  1.00  0.00           O
ATOM   4825  N   VAL   325      34.539  27.327  35.948  1.00  0.00           N
ATOM   4826  H   VAL   325      35.545  27.244  35.981  1.00  0.00           H
ATOM   4827  CA  VAL   325      33.687  26.348  35.215  1.00  0.00           C
ATOM   4828  HA  VAL   325      32.695  26.369  35.668  1.00  0.00           H
ATOM   4829  CB  VAL   325      33.552  26.724  33.712  1.00  0.00           C
ATOM   4830  HB  VAL   325      32.784  26.145  33.199  1.00  0.00           H
ATOM   4831  CG1 VAL   325      33.053  28.154  33.540  1.00  0.00           C
ATOM   4832 HG11 VAL   325      32.306  28.349  34.309  1.00  0.00           H
ATOM   4833 HG12 VAL   325      33.824  28.916  33.659  1.00  0.00           H
ATOM   4834 HG13 VAL   325      32.570  28.334  32.580  1.00  0.00           H
ATOM   4835  CG2 VAL   325      34.836  26.519  32.938  1.00  0.00           C
ATOM   4836 HG21 VAL   325      35.636  27.111  33.381  1.00  0.00           H
ATOM   4837 HG22 VAL   325      35.118  25.468  32.856  1.00  0.00           H
ATOM   4838 HG23 VAL   325      34.606  26.792  31.909  1.00  0.00           H
ATOM   4839  C   VAL   325      34.264  24.918  35.406  1.00  0.00           C
ATOM   4840  O   VAL   325      35.453  24.674  35.687  1.00  0.00           O
ATOM   4841  N   GLN   326      33.462  23.864  35.161  1.00  0.00           N
ATOM   4842  H   GLN   326      32.485  24.032  34.966  1.00  0.00           H
ATOM   4843  CA  GLN   326      34.031  22.541  34.777  1.00  0.00           C
ATOM   4844  HA  GLN   326      35.089  22.516  35.039  1.00  0.00           H
ATOM   4845  CB  GLN   326      33.385  21.342  35.549  1.00  0.00           C
ATOM   4846  HB2 GLN   326      32.311  21.260  35.385  1.00  0.00           H
ATOM   4847  HB3 GLN   326      33.744  20.384  35.171  1.00  0.00           H
ATOM   4848  CG  GLN   326      33.814  21.300  37.000  1.00  0.00           C
ATOM   4849  HG2 GLN   326      34.875  21.088  37.139  1.00  0.00           H
ATOM   4850  HG3 GLN   326      33.775  22.290  37.453  1.00  0.00           H
ATOM   4851  CD  GLN   326      33.106  20.276  37.914  1.00  0.00           C
ATOM   4852  OE1 GLN   326      31.960  19.926  37.667  1.00  0.00           O
ATOM   4853  NE2 GLN   326      33.776  19.746  38.884  1.00  0.00           N
ATOM   4854 HE21 GLN   326      34.748  19.993  39.012  1.00  0.00           H
ATOM   4855 HE22 GLN   326      33.440  19.022  39.503  1.00  0.00           H
ATOM   4856  C   GLN   326      33.869  22.194  33.309  1.00  0.00           C
ATOM   4857  O   GLN   326      32.779  22.280  32.745  1.00  0.00           O
ATOM   4858  N   HID   327      34.997  21.859  32.677  1.00  0.00           N
ATOM   4859  H   HID   327      35.795  21.972  33.285  1.00  0.00           H
ATOM   4860  CA  HID   327      35.060  21.659  31.213  1.00  0.00           C
ATOM   4861  HA  HID   327      34.497  22.440  30.702  1.00  0.00           H
ATOM   4862  CB  HID   327      36.526  21.754  30.870  1.00  0.00           C
ATOM   4863  HB2 HID   327      37.022  20.877  31.287  1.00  0.00           H
ATOM   4864  HB3 HID   327      36.568  21.681  29.783  1.00  0.00           H
ATOM   4865  CG  HID   327      37.267  22.969  31.451  1.00  0.00           C
ATOM   4866  ND1 HID   327      37.094  24.223  30.945  1.00  0.00           N
ATOM   4867  HD1 HID   327      36.431  24.478  30.226  1.00  0.00           H
ATOM   4868  CE1 HID   327      37.706  25.072  31.808  1.00  0.00           C
ATOM   4869  HE1 HID   327      37.573  26.143  31.777  1.00  0.00           H
ATOM   4870  NE2 HID   327      38.390  24.378  32.757  1.00  0.00           N
ATOM   4871  CD2 HID   327      37.990  23.041  32.559  1.00  0.00           C
ATOM   4872  HD2 HID   327      38.259  22.188  33.166  1.00  0.00           H
ATOM   4873  C   HID   327      34.478  20.267  30.862  1.00  0.00           C
ATOM   4874  O   HID   327      34.509  19.375  31.724  1.00  0.00           O
ATOM   4875  N   PRO   328      33.919  20.069  29.653  1.00  0.00           N
ATOM   4876  CD  PRO   328      33.594  21.124  28.745  1.00  0.00           C
ATOM   4877  HD2 PRO   328      34.472  21.342  28.136  1.00  0.00           H
ATOM   4878  HD3 PRO   328      33.285  22.091  29.142  1.00  0.00           H
ATOM   4879  CG  PRO   328      32.692  20.649  27.681  1.00  0.00           C
ATOM   4880  HG2 PRO   328      32.951  21.133  26.740  1.00  0.00           H
ATOM   4881  HG3 PRO   328      31.657  20.705  28.019  1.00  0.00           H
ATOM   4882  CB  PRO   328      32.976  19.099  27.700  1.00  0.00           C
ATOM   4883  HB2 PRO   328      33.854  18.883  27.091  1.00  0.00           H
ATOM   4884  HB3 PRO   328      32.090  18.497  27.495  1.00  0.00           H
ATOM   4885  CA  PRO   328      33.286  18.906  29.192  1.00  0.00           C
ATOM   4886  HA  PRO   328      32.367  18.910  29.777  1.00  0.00           H
ATOM   4887  C   PRO   328      34.218  17.640  29.356  1.00  0.00           C
ATOM   4888  O   PRO   328      33.720  16.522  29.503  1.00  0.00           O
ATOM   4889  N   GLU   329      35.549  17.728  29.268  1.00  0.00           N
ATOM   4890  H   GLU   329      35.944  18.644  29.113  1.00  0.00           H
ATOM   4891  CA  GLU   329      36.515  16.647  29.436  1.00  0.00           C
ATOM   4892  HA  GLU   329      36.393  15.845  28.709  1.00  0.00           H
ATOM   4893  CB  GLU   329      37.903  17.310  29.299  1.00  0.00           C
ATOM   4894  HB2 GLU   329      37.694  18.064  28.540  1.00  0.00           H
ATOM   4895  HB3 GLU   329      38.100  17.873  30.211  1.00  0.00           H
ATOM   4896  CG  GLU   329      38.941  16.194  28.990  1.00  0.00           C
ATOM   4897  HG2 GLU   329      39.912  16.647  28.788  1.00  0.00           H
ATOM   4898  HG3 GLU   329      39.016  15.524  29.848  1.00  0.00           H
ATOM   4899  CD  GLU   329      38.803  15.409  27.693  1.00  0.00           C
ATOM   4900  OE1 GLU   329      38.308  16.027  26.712  1.00  0.00           O
ATOM   4901  OE2 GLU   329      39.331  14.272  27.646  1.00  0.00           O
ATOM   4902  C   GLU   329      36.439  15.963  30.851  1.00  0.00           C
ATOM   4903  O   GLU   329      36.728  14.783  30.988  1.00  0.00           O
ATOM   4904  N   LEU   330      36.096  16.783  31.830  1.00  0.00           N
ATOM   4905  H   LEU   330      35.935  17.756  31.612  1.00  0.00           H
ATOM   4906  CA  LEU   330      35.957  16.419  33.288  1.00  0.00           C
ATOM   4907  HA  LEU   330      36.657  15.633  33.571  1.00  0.00           H
ATOM   4908  CB  LEU   330      36.227  17.624  34.215  1.00  0.00           C
ATOM   4909  HB2 LEU   330      35.593  18.446  33.880  1.00  0.00           H
ATOM   4910  HB3 LEU   330      35.941  17.440  35.251  1.00  0.00           H
ATOM   4911  CG  LEU   330      37.699  18.120  34.302  1.00  0.00           C
ATOM   4912  HG  LEU   330      37.896  18.510  33.302  1.00  0.00           H
ATOM   4913  CD1 LEU   330      37.760  19.364  35.191  1.00  0.00           C
ATOM   4914 HD11 LEU   330      38.786  19.733  35.194  1.00  0.00           H
ATOM   4915 HD12 LEU   330      37.040  20.122  34.884  1.00  0.00           H
ATOM   4916 HD13 LEU   330      37.441  19.091  36.197  1.00  0.00           H
ATOM   4917  CD2 LEU   330      38.612  16.956  34.743  1.00  0.00           C
ATOM   4918 HD21 LEU   330      38.598  16.162  33.996  1.00  0.00           H
ATOM   4919 HD22 LEU   330      39.626  17.353  34.784  1.00  0.00           H
ATOM   4920 HD23 LEU   330      38.456  16.555  35.744  1.00  0.00           H
ATOM   4921  C   LEU   330      34.530  15.823  33.615  1.00  0.00           C
ATOM   4922  O   LEU   330      34.387  15.310  34.757  1.00  0.00           O
ATOM   4923  N   THR   331      33.578  15.873  32.717  1.00  0.00           N
ATOM   4924  H   THR   331      33.776  16.360  31.854  1.00  0.00           H
ATOM   4925  CA  THR   331      32.119  15.702  33.081  1.00  0.00           C
ATOM   4926  HA  THR   331      32.022  15.479  34.143  1.00  0.00           H
ATOM   4927  CB  THR   331      31.386  17.031  32.955  1.00  0.00           C
ATOM   4928  HB  THR   331      30.360  16.996  33.322  1.00  0.00           H
ATOM   4929  CG2 THR   331      31.948  18.223  33.751  1.00  0.00           C
ATOM   4930 HG21 THR   331      32.099  17.978  34.801  1.00  0.00           H
ATOM   4931 HG22 THR   331      32.970  18.417  33.422  1.00  0.00           H
ATOM   4932 HG23 THR   331      31.236  19.042  33.649  1.00  0.00           H
ATOM   4933  OG1 THR   331      31.469  17.476  31.681  1.00  0.00           O
ATOM   4934  HG1 THR   331      31.221  18.403  31.690  1.00  0.00           H
ATOM   4935  C   THR   331      31.327  14.679  32.264  1.00  0.00           C
ATOM   4936  O   THR   331      30.244  14.406  32.611  1.00  0.00           O
ATOM   4937  N   GLY   332      31.754  14.263  31.095  1.00  0.00           N
ATOM   4938  H   GLY   332      32.710  14.528  30.903  1.00  0.00           H
ATOM   4939  CA  GLY   332      30.884  13.649  30.091  1.00  0.00           C
ATOM   4940  HA2 GLY   332      31.475  13.440  29.200  1.00  0.00           H
ATOM   4941  HA3 GLY   332      30.515  12.675  30.412  1.00  0.00           H
ATOM   4942  C   GLY   332      29.602  14.377  29.596  1.00  0.00           C
ATOM   4943  O   GLY   332      28.701  13.736  29.036  1.00  0.00           O
ATOM   4944  N   LEU   333      29.510  15.704  29.874  1.00  0.00           N
ATOM   4945  H   LEU   333      30.135  16.089  30.567  1.00  0.00           H
ATOM   4946  CA  LEU   333      28.541  16.606  29.323  1.00  0.00           C
ATOM   4947  HA  LEU   333      27.728  16.004  28.916  1.00  0.00           H
ATOM   4948  CB  LEU   333      28.048  17.662  30.340  1.00  0.00           C
ATOM   4949  HB2 LEU   333      28.880  18.366  30.304  1.00  0.00           H
ATOM   4950  HB3 LEU   333      27.166  18.114  29.887  1.00  0.00           H
ATOM   4951  CG  LEU   333      27.745  17.224  31.801  1.00  0.00           C
ATOM   4952  HG  LEU   333      28.646  16.841  32.281  1.00  0.00           H
ATOM   4953  CD1 LEU   333      27.230  18.434  32.571  1.00  0.00           C
ATOM   4954 HD11 LEU   333      27.027  18.237  33.624  1.00  0.00           H
ATOM   4955 HD12 LEU   333      27.949  19.237  32.405  1.00  0.00           H
ATOM   4956 HD13 LEU   333      26.288  18.728  32.107  1.00  0.00           H
ATOM   4957  CD2 LEU   333      26.644  16.172  31.726  1.00  0.00           C
ATOM   4958 HD21 LEU   333      26.386  15.931  32.756  1.00  0.00           H
ATOM   4959 HD22 LEU   333      25.798  16.503  31.124  1.00  0.00           H
ATOM   4960 HD23 LEU   333      27.062  15.318  31.192  1.00  0.00           H
ATOM   4961  C   LEU   333      29.058  17.198  28.024  1.00  0.00           C
ATOM   4962  O   LEU   333      30.269  17.196  27.777  1.00  0.00           O
ATOM   4963  N   ASP   334      28.091  17.697  27.178  1.00  0.00           N
ATOM   4964  H   ASP   334      27.094  17.643  27.332  1.00  0.00           H
ATOM   4965  CA  ASP   334      28.394  18.412  25.916  1.00  0.00           C
ATOM   4966  HA  ASP   334      29.438  18.170  25.717  1.00  0.00           H
ATOM   4967  CB  ASP   334      27.574  17.846  24.774  1.00  0.00           C
ATOM   4968  HB2 ASP   334      27.926  18.292  23.844  1.00  0.00           H
ATOM   4969  HB3 ASP   334      27.709  16.766  24.731  1.00  0.00           H
ATOM   4970  CG  ASP   334      26.042  18.304  24.933  1.00  0.00           C
ATOM   4971  OD1 ASP   334      25.272  18.542  23.974  1.00  0.00           O
ATOM   4972  OD2 ASP   334      25.599  18.421  26.055  1.00  0.00           O
ATOM   4973  C   ASP   334      28.252  19.931  26.089  1.00  0.00           C
ATOM   4974  O   ASP   334      28.609  20.723  25.163  1.00  0.00           O
ATOM   4975  N   CYX   335      27.675  20.394  27.199  1.00  0.00           N
ATOM   4976  H   CYX   335      27.535  19.672  27.890  1.00  0.00           H
ATOM   4977  CA  CYX   335      27.603  21.784  27.677  1.00  0.00           C
ATOM   4978  HA  CYX   335      27.670  22.476  26.838  1.00  0.00           H
ATOM   4979  CB  CYX   335      26.136  22.086  28.186  1.00  0.00           C
ATOM   4980  HB2 CYX   335      25.950  23.114  28.498  1.00  0.00           H
ATOM   4981  HB3 CYX   335      25.390  21.892  27.415  1.00  0.00           H
ATOM   4982  SG  CYX   335      25.781  20.900  29.560  1.00  0.00           S
ATOM   4983  C   CYX   335      28.684  22.230  28.760  1.00  0.00           C
ATOM   4984  O   CYX   335      29.352  21.423  29.373  1.00  0.00           O
ATOM   4985  N   ILE   336      28.845  23.556  28.929  1.00  0.00           N
ATOM   4986  H   ILE   336      28.166  24.202  28.553  1.00  0.00           H
ATOM   4987  CA  ILE   336      29.856  24.217  29.837  1.00  0.00           C
ATOM   4988  HA  ILE   336      30.685  23.509  29.830  1.00  0.00           H
ATOM   4989  CB  ILE   336      30.313  25.570  29.306  1.00  0.00           C
ATOM   4990  HB  ILE   336      29.433  26.051  28.879  1.00  0.00           H
ATOM   4991  CG2 ILE   336      30.980  26.516  30.318  1.00  0.00           C
ATOM   4992 HG21 ILE   336      30.368  26.850  31.157  1.00  0.00           H
ATOM   4993 HG22 ILE   336      31.875  26.051  30.730  1.00  0.00           H
ATOM   4994 HG23 ILE   336      31.335  27.442  29.866  1.00  0.00           H
ATOM   4995  CG1 ILE   336      31.219  25.302  28.088  1.00  0.00           C
ATOM   4996 HG12 ILE   336      32.152  24.859  28.437  1.00  0.00           H
ATOM   4997 HG13 ILE   336      30.669  24.558  27.511  1.00  0.00           H
ATOM   4998  CD1 ILE   336      31.552  26.504  27.229  1.00  0.00           C
ATOM   4999 HD11 ILE   336      31.999  27.344  27.760  1.00  0.00           H
ATOM   5000 HD12 ILE   336      32.097  26.292  26.309  1.00  0.00           H
ATOM   5001 HD13 ILE   336      30.657  26.909  26.756  1.00  0.00           H
ATOM   5002  C   ILE   336      29.208  24.339  31.217  1.00  0.00           C
ATOM   5003  O   ILE   336      28.094  24.908  31.361  1.00  0.00           O
ATOM   5004  N   ARG   337      29.762  23.748  32.263  1.00  0.00           N
ATOM   5005  H   ARG   337      30.575  23.184  32.055  1.00  0.00           H
ATOM   5006  CA  ARG   337      29.193  23.819  33.603  1.00  0.00           C
ATOM   5007  HA  ARG   337      28.111  23.721  33.509  1.00  0.00           H
ATOM   5008  CB  ARG   337      29.529  22.621  34.351  1.00  0.00           C
ATOM   5009  HB2 ARG   337      29.292  21.734  33.764  1.00  0.00           H
ATOM   5010  HB3 ARG   337      30.586  22.561  34.611  1.00  0.00           H
ATOM   5011  CG  ARG   337      28.799  22.383  35.742  1.00  0.00           C
ATOM   5012  HG2 ARG   337      28.905  23.295  36.329  1.00  0.00           H
ATOM   5013  HG3 ARG   337      27.719  22.327  35.600  1.00  0.00           H
ATOM   5014  CD  ARG   337      29.077  20.994  36.310  1.00  0.00           C
ATOM   5015  HD2 ARG   337      28.855  20.291  35.508  1.00  0.00           H
ATOM   5016  HD3 ARG   337      30.098  20.877  36.671  1.00  0.00           H
ATOM   5017  NE  ARG   337      28.214  20.731  37.463  1.00  0.00           N
ATOM   5018  HE  ARG   337      27.257  20.989  37.267  1.00  0.00           H
ATOM   5019  CZ  ARG   337      28.403  19.869  38.365  1.00  0.00           C
ATOM   5020  NH1 ARG   337      29.438  19.117  38.612  1.00  0.00           N
ATOM   5021 HH11 ARG   337      30.346  19.232  38.185  1.00  0.00           H
ATOM   5022 HH12 ARG   337      29.289  18.327  39.224  1.00  0.00           H
ATOM   5023  NH2 ARG   337      27.373  19.589  38.953  1.00  0.00           N
ATOM   5024 HH21 ARG   337      26.542  20.122  38.743  1.00  0.00           H
ATOM   5025 HH22 ARG   337      27.264  18.823  39.603  1.00  0.00           H
ATOM   5026  C   ARG   337      29.753  25.052  34.271  1.00  0.00           C
ATOM   5027  O   ARG   337      30.903  25.095  34.462  1.00  0.00           O
ATOM   5028  N   PRO   338      28.835  25.969  34.732  1.00  0.00           N
ATOM   5029  CD  PRO   338      27.357  25.909  34.599  1.00  0.00           C
ATOM   5030  HD2 PRO   338      26.969  24.952  34.949  1.00  0.00           H
ATOM   5031  HD3 PRO   338      27.057  26.061  33.562  1.00  0.00           H
ATOM   5032  CG  PRO   338      26.814  27.051  35.441  1.00  0.00           C
ATOM   5033  HG2 PRO   338      26.455  26.517  36.320  1.00  0.00           H
ATOM   5034  HG3 PRO   338      25.993  27.579  34.956  1.00  0.00           H
ATOM   5035  CB  PRO   338      27.983  27.916  35.763  1.00  0.00           C
ATOM   5036  HB2 PRO   338      27.969  28.530  36.663  1.00  0.00           H
ATOM   5037  HB3 PRO   338      28.131  28.579  34.911  1.00  0.00           H
ATOM   5038  CA  PRO   338      29.194  27.064  35.661  1.00  0.00           C
ATOM   5039  HA  PRO   338      30.093  27.546  35.277  1.00  0.00           H
ATOM   5040  C   PRO   338      29.501  26.503  37.077  1.00  0.00           C
ATOM   5041  O   PRO   338      28.886  25.606  37.563  1.00  0.00           O
ATOM   5042  N   CYX   339      30.559  27.015  37.721  1.00  0.00           N
ATOM   5043  H   CYX   339      31.119  27.727  37.274  1.00  0.00           H
ATOM   5044  CA  CYX   339      30.862  26.756  39.090  1.00  0.00           C
ATOM   5045  HA  CYX   339      29.946  26.438  39.587  1.00  0.00           H
ATOM   5046  CB  CYX   339      31.980  25.656  39.168  1.00  0.00           C
ATOM   5047  HB2 CYX   339      32.833  26.147  38.699  1.00  0.00           H
[truncated: 55,806 more chars]
