# Supplementary material for: Worth the Weight: Sub-Pocket EXplorer (SubPEx), a Weighted Ensemble Method to Enhance Binding-Pocket Conformational Sampling
Source: J Chem Theory Comput. 2023 Aug 16;19(17):5677–89. doi: 10.1021/acs.jctc.3c00478 (PMC10500992; doi:10.1021/acs.jctc.3c00478)
Supplement: Supplementary file 2 — ct3c00478_si_002.zip [file ct3c00478_si_002.zip › clustered_structures/NA/subpex/rep.c19.aligned.pdb]

HELIX    1   1 SER     23  SER     28  1                                   6
SHEET    1   1 1 GLY    14  LYS    20  0
SHEET    2   2 1 PHE    39  CYX    42  0
SHEET    3   3 1 CYX    47  THR    53  0
SHEET    4   4 1 THR    75  PRO    80  0
SHEET    5   5 1 ARG    91  VAL    95  0
SHEET    6   6 1 SER    98  HIE   103  0
SHEET    7   7 1 TRP   108  SER   114  0
SHEET    8   8 1 VAL   121  TYR   126  0
SHEET    9   9 1 ILE   129  LYS   135  0
SHEET   10  10 1 ALA   150  VAL   152  0
SHEET   11  11 1 SER   155  ASP   162  0
SHEET   12  12 1 SER   170  GLU   177  0
SHEET   13  13 1 LYS   180  GLU   186  0
SHEET   14  14 1 SER   198  ASN   202  0
SHEET   15  15 1 GLU   205  VAL   209  0
SHEET   16  16 1 PRO   220  PHE   224  0
SHEET   17  17 1 TYR   230  TYR   234  0
SHEET   18  18 1 PHE   267  TYR   271  0
SHEET   19  19 1 GLY   274  THR   280  0
SHEET   20  20 1 PHE   289  ASP   294  0
SHEET   21  21 1 VAL   307  VAL   312  0
SHEET   22  22 1 SER   321  GLN   326  0
SHEET   23  23 1 ARG   337  GLY   347  0
SHEET   24  24 1 THR   356  VAL   366  0
CRYST1   83.078   71.203   84.031  90.00  90.00  90.00               1
ATOM      1  N   VAL     1      44.708  18.628  21.623  1.00  0.00           N
ATOM      2  H1  VAL     1      45.682  18.753  21.859  1.00  0.00           H
ATOM      3  H2  VAL     1      44.382  17.741  21.266  1.00  0.00           H
ATOM      4  H3  VAL     1      44.663  19.221  20.806  1.00  0.00           H
ATOM      5  CA  VAL     1      43.781  19.125  22.590  1.00  0.00           C
ATOM      6  HA  VAL     1      42.773  18.868  22.269  1.00  0.00           H
ATOM      7  CB  VAL     1      44.023  18.542  24.035  1.00  0.00           C
ATOM      8  HB  VAL     1      44.993  18.849  24.426  1.00  0.00           H
ATOM      9  CG1 VAL     1      42.935  19.118  24.969  1.00  0.00           C
ATOM     10 HG11 VAL     1      42.721  20.185  24.932  1.00  0.00           H
ATOM     11 HG12 VAL     1      41.953  18.737  24.691  1.00  0.00           H
ATOM     12 HG13 VAL     1      43.318  18.988  25.981  1.00  0.00           H
ATOM     13  CG2 VAL     1      43.938  17.026  24.213  1.00  0.00           C
ATOM     14 HG21 VAL     1      44.806  16.486  23.835  1.00  0.00           H
ATOM     15 HG22 VAL     1      43.652  16.660  25.199  1.00  0.00           H
ATOM     16 HG23 VAL     1      43.076  16.627  23.677  1.00  0.00           H
ATOM     17  C   VAL     1      43.919  20.618  22.587  1.00  0.00           C
ATOM     18  O   VAL     1      44.986  21.192  22.740  1.00  0.00           O
ATOM     19  N   LYS     2      42.704  21.262  22.465  1.00  0.00           N
ATOM     20  H   LYS     2      41.887  20.682  22.593  1.00  0.00           H
ATOM     21  CA  LYS     2      42.588  22.698  22.593  1.00  0.00           C
ATOM     22  HA  LYS     2      43.429  23.174  23.096  1.00  0.00           H
ATOM     23  CB  LYS     2      42.686  23.365  21.274  1.00  0.00           C
ATOM     24  HB2 LYS     2      42.578  24.410  21.561  1.00  0.00           H
ATOM     25  HB3 LYS     2      43.681  23.234  20.848  1.00  0.00           H
ATOM     26  CG  LYS     2      41.709  22.999  20.124  1.00  0.00           C
ATOM     27  HG2 LYS     2      41.765  21.939  19.874  1.00  0.00           H
ATOM     28  HG3 LYS     2      40.671  23.153  20.423  1.00  0.00           H
ATOM     29  CD  LYS     2      41.985  23.696  18.760  1.00  0.00           C
ATOM     30  HD2 LYS     2      41.872  24.751  19.011  1.00  0.00           H
ATOM     31  HD3 LYS     2      42.998  23.553  18.384  1.00  0.00           H
ATOM     32  CE  LYS     2      41.047  23.369  17.614  1.00  0.00           C
ATOM     33  HE2 LYS     2      40.230  22.764  18.009  1.00  0.00           H
ATOM     34  HE3 LYS     2      40.658  24.320  17.250  1.00  0.00           H
ATOM     35  NZ  LYS     2      41.720  22.477  16.610  1.00  0.00           N
ATOM     36  HZ1 LYS     2      42.341  21.774  16.982  1.00  0.00           H
ATOM     37  HZ2 LYS     2      41.121  21.974  15.972  1.00  0.00           H
ATOM     38  HZ3 LYS     2      42.435  23.002  16.126  1.00  0.00           H
ATOM     39  C   LYS     2      41.245  22.951  23.372  1.00  0.00           C
ATOM     40  O   LYS     2      40.171  22.782  22.874  1.00  0.00           O
ATOM     41  N   LEU     3      41.340  23.249  24.684  1.00  0.00           N
ATOM     42  H   LEU     3      42.261  23.371  25.082  1.00  0.00           H
ATOM     43  CA  LEU     3      40.232  23.199  25.595  1.00  0.00           C
ATOM     44  HA  LEU     3      39.914  22.157  25.611  1.00  0.00           H
ATOM     45  CB  LEU     3      40.854  23.516  26.959  1.00  0.00           C
ATOM     46  HB2 LEU     3      41.731  22.932  27.236  1.00  0.00           H
ATOM     47  HB3 LEU     3      41.178  24.547  26.818  1.00  0.00           H
ATOM     48  CG  LEU     3      39.886  23.385  28.142  1.00  0.00           C
ATOM     49  HG  LEU     3      38.895  23.762  27.891  1.00  0.00           H
ATOM     50  CD1 LEU     3      39.779  21.934  28.685  1.00  0.00           C
ATOM     51 HD11 LEU     3      39.037  22.069  29.473  1.00  0.00           H
ATOM     52 HD12 LEU     3      39.397  21.356  27.845  1.00  0.00           H
ATOM     53 HD13 LEU     3      40.733  21.640  29.122  1.00  0.00           H
ATOM     54  CD2 LEU     3      40.359  24.242  29.290  1.00  0.00           C
ATOM     55 HD21 LEU     3      40.343  25.317  29.108  1.00  0.00           H
ATOM     56 HD22 LEU     3      39.816  24.102  30.225  1.00  0.00           H
ATOM     57 HD23 LEU     3      41.407  24.026  29.498  1.00  0.00           H
ATOM     58  C   LEU     3      38.996  24.155  25.263  1.00  0.00           C
ATOM     59  O   LEU     3      39.094  25.371  25.272  1.00  0.00           O
ATOM     60  N   ALA     4      37.877  23.492  24.972  1.00  0.00           N
ATOM     61  H   ALA     4      37.973  22.491  25.060  1.00  0.00           H
ATOM     62  CA  ALA     4      36.649  23.953  24.379  1.00  0.00           C
ATOM     63  HA  ALA     4      36.951  24.314  23.396  1.00  0.00           H
ATOM     64  CB  ALA     4      35.816  22.647  23.982  1.00  0.00           C
ATOM     65  HB1 ALA     4      36.422  21.908  23.458  1.00  0.00           H
ATOM     66  HB2 ALA     4      35.486  22.174  24.908  1.00  0.00           H
ATOM     67  HB3 ALA     4      34.854  22.898  23.535  1.00  0.00           H
ATOM     68  C   ALA     4      35.788  25.045  25.215  1.00  0.00           C
ATOM     69  O   ALA     4      35.592  24.884  26.418  1.00  0.00           O
ATOM     70  N   GLY     5      35.214  26.032  24.495  1.00  0.00           N
ATOM     71  H   GLY     5      35.476  26.132  23.525  1.00  0.00           H
ATOM     72  CA  GLY     5      34.203  26.933  25.103  1.00  0.00           C
ATOM     73  HA2 GLY     5      33.768  26.606  26.046  1.00  0.00           H
ATOM     74  HA3 GLY     5      34.692  27.800  25.546  1.00  0.00           H
ATOM     75  C   GLY     5      33.046  27.355  24.185  1.00  0.00           C
ATOM     76  O   GLY     5      32.349  28.314  24.550  1.00  0.00           O
ATOM     77  N   ASN     6      32.897  26.761  23.049  1.00  0.00           N
ATOM     78  H   ASN     6      33.264  25.822  22.992  1.00  0.00           H
ATOM     79  CA  ASN     6      31.752  27.018  22.091  1.00  0.00           C
ATOM     80  HA  ASN     6      31.866  28.084  21.891  1.00  0.00           H
ATOM     81  CB  ASN     6      32.110  26.400  20.751  1.00  0.00           C
ATOM     82  HB2 ASN     6      31.330  26.751  20.076  1.00  0.00           H
ATOM     83  HB3 ASN     6      33.070  26.806  20.430  1.00  0.00           H
ATOM     84  CG  ASN     6      32.171  24.907  20.646  1.00  0.00           C
ATOM     85  OD1 ASN     6      33.037  24.269  21.149  1.00  0.00           O
ATOM     86  ND2 ASN     6      31.063  24.311  20.305  1.00  0.00           N
ATOM     87 HD21 ASN     6      30.219  24.792  20.028  1.00  0.00           H
ATOM     88 HD22 ASN     6      31.028  23.301  20.280  1.00  0.00           H
ATOM     89  C   ASN     6      30.295  26.643  22.571  1.00  0.00           C
ATOM     90  O   ASN     6      29.276  27.025  21.924  1.00  0.00           O
ATOM     91  N   SER     7      30.134  25.753  23.549  1.00  0.00           N
ATOM     92  H   SER     7      30.932  25.151  23.694  1.00  0.00           H
ATOM     93  CA  SER     7      28.885  25.435  24.152  1.00  0.00           C
ATOM     94  HA  SER     7      28.151  25.171  23.390  1.00  0.00           H
ATOM     95  CB  SER     7      28.820  24.087  24.895  1.00  0.00           C
ATOM     96  HB2 SER     7      29.347  24.332  25.817  1.00  0.00           H
ATOM     97  HB3 SER     7      27.806  23.802  25.173  1.00  0.00           H
ATOM     98  OG  SER     7      29.525  23.056  24.249  1.00  0.00           O
ATOM     99  HG  SER     7      29.033  22.908  23.438  1.00  0.00           H
ATOM    100  C   SER     7      28.266  26.461  25.119  1.00  0.00           C
ATOM    101  O   SER     7      28.973  27.150  25.846  1.00  0.00           O
ATOM    102  N   SER     8      26.913  26.471  25.152  1.00  0.00           N
ATOM    103  H   SER     8      26.336  25.872  24.580  1.00  0.00           H
ATOM    104  CA  SER     8      26.232  27.308  26.116  1.00  0.00           C
ATOM    105  HA  SER     8      26.720  28.283  26.143  1.00  0.00           H
ATOM    106  CB  SER     8      24.825  27.475  25.645  1.00  0.00           C
ATOM    107  HB2 SER     8      24.165  27.871  26.417  1.00  0.00           H
ATOM    108  HB3 SER     8      24.811  28.281  24.913  1.00  0.00           H
ATOM    109  OG  SER     8      24.208  26.304  25.179  1.00  0.00           O
ATOM    110  HG  SER     8      24.493  26.201  24.268  1.00  0.00           H
ATOM    111  C   SER     8      26.128  26.710  27.596  1.00  0.00           C
ATOM    112  O   SER     8      26.315  25.475  27.690  1.00  0.00           O
ATOM    113  N   LEU     9      25.935  27.527  28.655  1.00  0.00           N
ATOM    114  H   LEU     9      25.863  28.531  28.576  1.00  0.00           H
ATOM    115  CA  LEU     9      25.812  27.018  30.020  1.00  0.00           C
ATOM    116  HA  LEU     9      26.767  26.563  30.279  1.00  0.00           H
ATOM    117  CB  LEU     9      25.599  28.105  31.031  1.00  0.00           C
ATOM    118  HB2 LEU     9      24.609  28.499  30.802  1.00  0.00           H
ATOM    119  HB3 LEU     9      25.669  27.707  32.044  1.00  0.00           H
ATOM    120  CG  LEU     9      26.629  29.295  30.957  1.00  0.00           C
ATOM    121  HG  LEU     9      26.474  29.836  30.024  1.00  0.00           H
ATOM    122  CD1 LEU     9      26.104  30.297  31.987  1.00  0.00           C
ATOM    123 HD11 LEU     9      26.256  29.901  32.991  1.00  0.00           H
ATOM    124 HD12 LEU     9      26.587  31.246  31.759  1.00  0.00           H
ATOM    125 HD13 LEU     9      25.054  30.480  31.760  1.00  0.00           H
ATOM    126  CD2 LEU     9      28.046  29.060  31.162  1.00  0.00           C
ATOM    127 HD21 LEU     9      28.367  28.379  30.374  1.00  0.00           H
ATOM    128 HD22 LEU     9      28.648  29.968  31.129  1.00  0.00           H
ATOM    129 HD23 LEU     9      28.160  28.616  32.151  1.00  0.00           H
ATOM    130  C   LEU     9      24.756  25.969  30.106  1.00  0.00           C
ATOM    131  O   LEU     9      23.773  26.055  29.376  1.00  0.00           O
ATOM    132  N   CYX    10      24.901  25.021  31.025  1.00  0.00           N
ATOM    133  H   CYX    10      25.847  24.967  31.378  1.00  0.00           H
ATOM    134  CA  CYX    10      23.986  23.843  31.193  1.00  0.00           C
ATOM    135  HA  CYX    10      23.765  23.394  30.224  1.00  0.00           H
ATOM    136  CB  CYX    10      24.673  22.777  32.003  1.00  0.00           C
ATOM    137  HB2 CYX    10      24.860  23.294  32.943  1.00  0.00           H
ATOM    138  HB3 CYX    10      24.013  21.951  32.270  1.00  0.00           H
ATOM    139  SG  CYX    10      26.343  22.175  31.491  1.00  0.00           S
ATOM    140  C   CYX    10      22.627  24.286  31.771  1.00  0.00           C
ATOM    141  O   CYX    10      22.484  25.319  32.495  1.00  0.00           O
ATOM    142  N   PRO    11      21.547  23.529  31.392  1.00  0.00           N
ATOM    143  CD  PRO    11      21.612  22.412  30.520  1.00  0.00           C
ATOM    144  HD2 PRO    11      22.230  21.665  31.019  1.00  0.00           H
ATOM    145  HD3 PRO    11      22.020  22.759  29.571  1.00  0.00           H
ATOM    146  CG  PRO    11      20.172  21.905  30.380  1.00  0.00           C
ATOM    147  HG2 PRO    11      20.130  21.053  31.057  1.00  0.00           H
ATOM    148  HG3 PRO    11      19.921  21.676  29.344  1.00  0.00           H
ATOM    149  CB  PRO    11      19.247  22.977  30.911  1.00  0.00           C
ATOM    150  HB2 PRO    11      18.333  22.604  31.375  1.00  0.00           H
ATOM    151  HB3 PRO    11      19.004  23.672  30.108  1.00  0.00           H
ATOM    152  CA  PRO    11      20.158  23.806  31.886  1.00  0.00           C
ATOM    153  HA  PRO    11      19.908  24.866  31.856  1.00  0.00           H
ATOM    154  C   PRO    11      20.106  23.380  33.357  1.00  0.00           C
ATOM    155  O   PRO    11      20.484  22.259  33.751  1.00  0.00           O
ATOM    156  N   ILE    12      19.578  24.236  34.262  1.00  0.00           N
ATOM    157  H   ILE    12      18.967  24.980  33.958  1.00  0.00           H
ATOM    158  CA  ILE    12      19.698  24.155  35.746  1.00  0.00           C
ATOM    159  HA  ILE    12      19.578  23.138  36.120  1.00  0.00           H
ATOM    160  CB  ILE    12      21.030  24.756  36.385  1.00  0.00           C
ATOM    161  HB  ILE    12      21.035  24.549  37.455  1.00  0.00           H
ATOM    162  CG2 ILE    12      22.253  24.068  35.860  1.00  0.00           C
ATOM    163 HG21 ILE    12      22.466  24.192  34.798  1.00  0.00           H
ATOM    164 HG22 ILE    12      23.124  24.493  36.358  1.00  0.00           H
ATOM    165 HG23 ILE    12      22.291  23.012  36.128  1.00  0.00           H
ATOM    166  CG1 ILE    12      21.067  26.278  36.195  1.00  0.00           C
ATOM    167 HG12 ILE    12      20.844  26.511  35.154  1.00  0.00           H
ATOM    168 HG13 ILE    12      20.388  26.794  36.872  1.00  0.00           H
ATOM    169  CD1 ILE    12      22.469  26.993  36.581  1.00  0.00           C
ATOM    170 HD11 ILE    12      22.471  28.080  36.502  1.00  0.00           H
ATOM    171 HD12 ILE    12      22.706  26.738  37.614  1.00  0.00           H
ATOM    172 HD13 ILE    12      23.314  26.864  35.903  1.00  0.00           H
ATOM    173  C   ILE    12      18.553  24.722  36.562  1.00  0.00           C
ATOM    174  O   ILE    12      17.928  25.734  36.167  1.00  0.00           O
ATOM    175  N   ASN    13      18.175  24.117  37.691  1.00  0.00           N
ATOM    176  H   ASN    13      18.806  23.354  37.893  1.00  0.00           H
ATOM    177  CA  ASN    13      17.284  24.711  38.683  1.00  0.00           C
ATOM    178  HA  ASN    13      16.829  25.679  38.478  1.00  0.00           H
ATOM    179  CB  ASN    13      16.115  23.697  38.915  1.00  0.00           C
ATOM    180  HB2 ASN    13      16.500  22.705  39.154  1.00  0.00           H
ATOM    181  HB3 ASN    13      15.466  23.991  39.740  1.00  0.00           H
ATOM    182  CG  ASN    13      15.216  23.578  37.664  1.00  0.00           C
ATOM    183  OD1 ASN    13      14.643  24.555  37.319  1.00  0.00           O
ATOM    184  ND2 ASN    13      15.127  22.434  36.993  1.00  0.00           N
ATOM    185 HD21 ASN    13      14.681  22.412  36.088  1.00  0.00           H
ATOM    186 HD22 ASN    13      15.833  21.756  37.245  1.00  0.00           H
ATOM    187  C   ASN    13      18.009  24.958  40.096  1.00  0.00           C
ATOM    188  O   ASN    13      17.369  25.470  41.055  1.00  0.00           O
ATOM    189  N   GLY    14      19.237  24.559  40.184  1.00  0.00           N
ATOM    190  H   GLY    14      19.752  24.124  39.433  1.00  0.00           H
ATOM    191  CA  GLY    14      19.813  24.429  41.545  1.00  0.00           C
ATOM    192  HA2 GLY    14      19.698  25.371  42.081  1.00  0.00           H
ATOM    193  HA3 GLY    14      19.331  23.677  42.169  1.00  0.00           H
ATOM    194  C   GLY    14      21.307  24.329  41.547  1.00  0.00           C
ATOM    195  O   GLY    14      21.878  24.252  40.414  1.00  0.00           O
ATOM    196  N   TRP    15      21.916  24.449  42.707  1.00  0.00           N
ATOM    197  H   TRP    15      21.415  24.603  43.570  1.00  0.00           H
ATOM    198  CA  TRP    15      23.313  24.432  42.852  1.00  0.00           C
ATOM    199  HA  TRP    15      23.910  24.120  41.995  1.00  0.00           H
ATOM    200  CB  TRP    15      23.904  25.845  43.261  1.00  0.00           C
ATOM    201  HB2 TRP    15      23.479  26.086  44.234  1.00  0.00           H
ATOM    202  HB3 TRP    15      24.982  25.768  43.402  1.00  0.00           H
ATOM    203  CG  TRP    15      23.571  26.912  42.302  1.00  0.00           C
ATOM    204  CD1 TRP    15      22.358  27.518  42.297  1.00  0.00           C
ATOM    205  HD1 TRP    15      21.539  27.244  42.945  1.00  0.00           H
ATOM    206  NE1 TRP    15      22.247  28.376  41.163  1.00  0.00           N
ATOM    207  HE1 TRP    15      21.382  28.780  40.833  1.00  0.00           H
ATOM    208  CE2 TRP    15      23.484  28.490  40.568  1.00  0.00           C
ATOM    209  CZ2 TRP    15      23.936  29.267  39.507  1.00  0.00           C
ATOM    210  HZ2 TRP    15      23.300  29.883  38.889  1.00  0.00           H
ATOM    211  CH2 TRP    15      25.259  29.107  39.014  1.00  0.00           C
ATOM    212  HH2 TRP    15      25.652  29.740  38.233  1.00  0.00           H
ATOM    213  CZ3 TRP    15      26.115  28.237  39.773  1.00  0.00           C
ATOM    214  HZ3 TRP    15      27.161  28.351  39.525  1.00  0.00           H
ATOM    215  CE3 TRP    15      25.612  27.392  40.782  1.00  0.00           C
ATOM    216  HE3 TRP    15      26.193  26.649  41.309  1.00  0.00           H
ATOM    217  CD2 TRP    15      24.292  27.568  41.235  1.00  0.00           C
ATOM    218  C   TRP    15      23.609  23.364  43.960  1.00  0.00           C
ATOM    219  O   TRP    15      23.001  23.458  45.056  1.00  0.00           O
ATOM    220  N   ALA    16      24.614  22.477  43.748  1.00  0.00           N
ATOM    221  H   ALA    16      25.174  22.544  42.910  1.00  0.00           H
ATOM    222  CA  ALA    16      25.199  21.656  44.756  1.00  0.00           C
ATOM    223  HA  ALA    16      24.655  21.789  45.692  1.00  0.00           H
ATOM    224  CB  ALA    16      24.783  20.231  44.337  1.00  0.00           C
ATOM    225  HB1 ALA    16      25.358  19.834  43.502  1.00  0.00           H
ATOM    226  HB2 ALA    16      25.083  19.558  45.140  1.00  0.00           H
ATOM    227  HB3 ALA    16      23.704  20.102  44.252  1.00  0.00           H
ATOM    228  C   ALA    16      26.742  21.869  45.014  1.00  0.00           C
ATOM    229  O   ALA    16      27.442  22.585  44.246  1.00  0.00           O
ATOM    230  N   VAL    17      27.272  21.301  46.081  1.00  0.00           N
ATOM    231  H   VAL    17      26.694  20.776  46.721  1.00  0.00           H
ATOM    232  CA  VAL    17      28.674  21.230  46.417  1.00  0.00           C
ATOM    233  HA  VAL    17      29.124  22.216  46.302  1.00  0.00           H
ATOM    234  CB  VAL    17      28.832  20.779  47.916  1.00  0.00           C
ATOM    235  HB  VAL    17      28.336  21.466  48.601  1.00  0.00           H
ATOM    236  CG1 VAL    17      28.138  19.399  48.128  1.00  0.00           C
ATOM    237 HG11 VAL    17      28.386  19.019  49.119  1.00  0.00           H
ATOM    238 HG12 VAL    17      27.061  19.372  47.960  1.00  0.00           H
ATOM    239 HG13 VAL    17      28.538  18.721  47.375  1.00  0.00           H
ATOM    240  CG2 VAL    17      30.280  20.909  48.436  1.00  0.00           C
ATOM    241 HG21 VAL    17      31.013  20.334  47.868  1.00  0.00           H
ATOM    242 HG22 VAL    17      30.614  21.947  48.400  1.00  0.00           H
ATOM    243 HG23 VAL    17      30.258  20.694  49.504  1.00  0.00           H
ATOM    244  C   VAL    17      29.500  20.488  45.510  1.00  0.00           C
ATOM    245  O   VAL    17      29.123  19.356  45.170  1.00  0.00           O
ATOM    246  N   TYR    18      30.693  20.955  45.116  1.00  0.00           N
ATOM    247  H   TYR    18      30.941  21.840  45.537  1.00  0.00           H
ATOM    248  CA  TYR    18      31.620  20.322  44.173  1.00  0.00           C
ATOM    249  HA  TYR    18      31.174  19.446  43.700  1.00  0.00           H
ATOM    250  CB  TYR    18      32.033  21.335  43.106  1.00  0.00           C
ATOM    251  HB2 TYR    18      31.188  21.520  42.442  1.00  0.00           H
ATOM    252  HB3 TYR    18      32.202  22.336  43.501  1.00  0.00           H
ATOM    253  CG  TYR    18      33.241  20.805  42.211  1.00  0.00           C
ATOM    254  CD1 TYR    18      32.975  19.972  41.169  1.00  0.00           C
ATOM    255  HD1 TYR    18      31.944  19.706  40.986  1.00  0.00           H
ATOM    256  CE1 TYR    18      33.952  19.606  40.345  1.00  0.00           C
ATOM    257  HE1 TYR    18      33.610  19.043  39.489  1.00  0.00           H
ATOM    258  CZ  TYR    18      35.299  20.138  40.395  1.00  0.00           C
ATOM    259  OH  TYR    18      36.264  19.827  39.510  1.00  0.00           O
ATOM    260  HH  TYR    18      36.215  18.984  39.055  1.00  0.00           H
ATOM    261  CE2 TYR    18      35.581  20.920  41.572  1.00  0.00           C
ATOM    262  HE2 TYR    18      36.581  21.312  41.685  1.00  0.00           H
ATOM    263  CD2 TYR    18      34.568  21.290  42.461  1.00  0.00           C
ATOM    264  HD2 TYR    18      34.792  21.822  43.374  1.00  0.00           H
ATOM    265  C   TYR    18      32.805  19.795  44.994  1.00  0.00           C
ATOM    266  O   TYR    18      33.148  18.620  44.934  1.00  0.00           O
ATOM    267  N   SER    19      33.495  20.654  45.812  1.00  0.00           N
ATOM    268  H   SER    19      33.140  21.595  45.904  1.00  0.00           H
ATOM    269  CA  SER    19      34.555  20.345  46.766  1.00  0.00           C
ATOM    270  HA  SER    19      34.055  19.574  47.351  1.00  0.00           H
ATOM    271  CB  SER    19      35.841  19.790  45.996  1.00  0.00           C
ATOM    272  HB2 SER    19      35.609  18.897  45.416  1.00  0.00           H
ATOM    273  HB3 SER    19      36.292  20.615  45.445  1.00  0.00           H
ATOM    274  OG  SER    19      36.805  19.444  46.923  1.00  0.00           O
ATOM    275  HG  SER    19      37.382  18.837  46.454  1.00  0.00           H
ATOM    276  C   SER    19      34.849  21.493  47.796  1.00  0.00           C
ATOM    277  O   SER    19      34.466  22.637  47.546  1.00  0.00           O
ATOM    278  N   LYS    20      35.532  21.221  48.909  1.00  0.00           N
ATOM    279  H   LYS    20      35.909  20.285  48.956  1.00  0.00           H
ATOM    280  CA  LYS    20      35.900  22.044  50.037  1.00  0.00           C
ATOM    281  HA  LYS    20      35.760  23.072  49.700  1.00  0.00           H
ATOM    282  CB  LYS    20      34.964  21.822  51.305  1.00  0.00           C
ATOM    283  HB2 LYS    20      35.122  22.651  51.995  1.00  0.00           H
ATOM    284  HB3 LYS    20      33.932  21.893  50.961  1.00  0.00           H
ATOM    285  CG  LYS    20      35.262  20.407  51.899  1.00  0.00           C
ATOM    286  HG2 LYS    20      35.130  19.688  51.092  1.00  0.00           H
ATOM    287  HG3 LYS    20      36.327  20.409  52.133  1.00  0.00           H
ATOM    288  CD  LYS    20      34.418  20.135  53.063  1.00  0.00           C
ATOM    289  HD2 LYS    20      34.549  20.850  53.876  1.00  0.00           H
ATOM    290  HD3 LYS    20      33.389  20.167  52.704  1.00  0.00           H
ATOM    291  CE  LYS    20      34.703  18.722  53.571  1.00  0.00           C
ATOM    292  HE2 LYS    20      34.175  17.991  52.959  1.00  0.00           H
ATOM    293  HE3 LYS    20      35.745  18.403  53.543  1.00  0.00           H
ATOM    294  NZ  LYS    20      34.283  18.642  54.981  1.00  0.00           N
ATOM    295  HZ1 LYS    20      34.819  19.349  55.465  1.00  0.00           H
ATOM    296  HZ2 LYS    20      33.284  18.680  55.124  1.00  0.00           H
ATOM    297  HZ3 LYS    20      34.642  17.838  55.474  1.00  0.00           H
ATOM    298  C   LYS    20      37.394  21.803  50.272  1.00  0.00           C
ATOM    299  O   LYS    20      37.918  20.790  49.891  1.00  0.00           O
ATOM    300  N   ASP    21      38.026  22.846  50.778  1.00  0.00           N
ATOM    301  H   ASP    21      37.541  23.694  51.036  1.00  0.00           H
ATOM    302  CA  ASP    21      39.468  22.922  50.733  1.00  0.00           C
ATOM    303  HA  ASP    21      39.728  22.509  49.758  1.00  0.00           H
ATOM    304  CB  ASP    21      39.899  24.381  50.942  1.00  0.00           C
ATOM    305  HB2 ASP    21      40.975  24.369  50.771  1.00  0.00           H
ATOM    306  HB3 ASP    21      39.454  24.912  50.101  1.00  0.00           H
ATOM    307  CG  ASP    21      39.345  24.976  52.262  1.00  0.00           C
ATOM    308  OD1 ASP    21      39.821  26.059  52.582  1.00  0.00           O
ATOM    309  OD2 ASP    21      38.580  24.406  53.079  1.00  0.00           O
ATOM    310  C   ASP    21      40.189  22.011  51.756  1.00  0.00           C
ATOM    311  O   ASP    21      41.374  21.900  51.557  1.00  0.00           O
ATOM    312  N   ASN    22      39.540  21.595  52.808  1.00  0.00           N
ATOM    313  H   ASN    22      38.544  21.759  52.776  1.00  0.00           H
ATOM    314  CA  ASN    22      40.128  20.840  53.934  1.00  0.00           C
ATOM    315  HA  ASN    22      39.391  20.681  54.722  1.00  0.00           H
ATOM    316  CB  ASN    22      40.465  19.392  53.581  1.00  0.00           C
ATOM    317  HB2 ASN    22      41.410  19.259  53.054  1.00  0.00           H
ATOM    318  HB3 ASN    22      40.619  18.965  54.573  1.00  0.00           H
ATOM    319  CG  ASN    22      39.467  18.597  52.678  1.00  0.00           C
ATOM    320  OD1 ASN    22      38.410  18.096  53.127  1.00  0.00           O
ATOM    321  ND2 ASN    22      39.804  18.279  51.485  1.00  0.00           N
ATOM    322 HD21 ASN    22      40.594  18.778  51.101  1.00  0.00           H
ATOM    323 HD22 ASN    22      39.078  18.049  50.823  1.00  0.00           H
ATOM    324  C   ASN    22      41.186  21.669  54.712  1.00  0.00           C
ATOM    325  O   ASN    22      41.858  21.146  55.622  1.00  0.00           O
ATOM    326  N   SER    23      41.384  22.926  54.359  1.00  0.00           N
ATOM    327  H   SER    23      40.837  23.355  53.626  1.00  0.00           H
ATOM    328  CA  SER    23      42.678  23.598  54.703  1.00  0.00           C
ATOM    329  HA  SER    23      43.514  22.968  54.399  1.00  0.00           H
ATOM    330  CB  SER    23      42.872  25.058  54.142  1.00  0.00           C
ATOM    331  HB2 SER    23      43.742  25.616  54.490  1.00  0.00           H
ATOM    332  HB3 SER    23      42.781  25.082  53.057  1.00  0.00           H
ATOM    333  OG  SER    23      41.753  25.826  54.551  1.00  0.00           O
ATOM    334  HG  SER    23      41.281  26.128  53.771  1.00  0.00           H
ATOM    335  C   SER    23      42.802  23.673  56.272  1.00  0.00           C
ATOM    336  O   SER    23      43.779  23.131  56.883  1.00  0.00           O
ATOM    337  N   ILE    24      41.727  24.160  56.988  1.00  0.00           N
ATOM    338  H   ILE    24      40.994  24.651  56.497  1.00  0.00           H
ATOM    339  CA  ILE    24      41.704  24.238  58.441  1.00  0.00           C
ATOM    340  HA  ILE    24      42.687  24.605  58.735  1.00  0.00           H
ATOM    341  CB  ILE    24      40.846  25.443  58.859  1.00  0.00           C
ATOM    342  HB  ILE    24      39.824  25.139  58.634  1.00  0.00           H
ATOM    343  CG2 ILE    24      40.800  25.781  60.357  1.00  0.00           C
ATOM    344 HG21 ILE    24      40.669  24.940  61.039  1.00  0.00           H
ATOM    345 HG22 ILE    24      41.815  26.095  60.599  1.00  0.00           H
ATOM    346 HG23 ILE    24      40.088  26.573  60.587  1.00  0.00           H
ATOM    347  CG1 ILE    24      41.222  26.769  58.088  1.00  0.00           C
ATOM    348 HG12 ILE    24      40.882  26.562  57.072  1.00  0.00           H
ATOM    349 HG13 ILE    24      40.577  27.597  58.380  1.00  0.00           H
ATOM    350  CD1 ILE    24      42.697  27.363  58.130  1.00  0.00           C
ATOM    351 HD11 ILE    24      42.745  27.989  57.239  1.00  0.00           H
ATOM    352 HD12 ILE    24      42.883  27.991  59.002  1.00  0.00           H
ATOM    353 HD13 ILE    24      43.390  26.550  57.910  1.00  0.00           H
ATOM    354  C   ILE    24      41.498  22.949  59.222  1.00  0.00           C
ATOM    355  O   ILE    24      41.836  22.881  60.386  1.00  0.00           O
ATOM    356  N   ARG    25      41.023  21.869  58.606  1.00  0.00           N
ATOM    357  H   ARG    25      40.889  21.910  57.605  1.00  0.00           H
ATOM    358  CA  ARG    25      40.908  20.495  59.156  1.00  0.00           C
ATOM    359  HA  ARG    25      40.610  20.468  60.203  1.00  0.00           H
ATOM    360  CB  ARG    25      40.013  19.707  58.203  1.00  0.00           C
ATOM    361  HB2 ARG    25      39.117  20.301  58.021  1.00  0.00           H
ATOM    362  HB3 ARG    25      40.602  19.496  57.310  1.00  0.00           H
ATOM    363  CG  ARG    25      39.580  18.368  58.701  1.00  0.00           C
ATOM    364  HG2 ARG    25      40.444  17.710  58.795  1.00  0.00           H
ATOM    365  HG3 ARG    25      39.192  18.479  59.713  1.00  0.00           H
ATOM    366  CD  ARG    25      38.607  17.675  57.828  1.00  0.00           C
ATOM    367  HD2 ARG    25      38.231  16.789  58.338  1.00  0.00           H
ATOM    368  HD3 ARG    25      37.786  18.393  57.836  1.00  0.00           H
ATOM    369  NE  ARG    25      39.093  17.421  56.420  1.00  0.00           N
ATOM    370  HE  ARG    25      38.718  18.024  55.702  1.00  0.00           H
ATOM    371  CZ  ARG    25      39.729  16.358  55.980  1.00  0.00           C
ATOM    372  NH1 ARG    25      39.735  16.088  54.714  1.00  0.00           N
ATOM    373 HH11 ARG    25      39.213  16.686  54.090  1.00  0.00           H
ATOM    374 HH12 ARG    25      40.129  15.231  54.352  1.00  0.00           H
ATOM    375  NH2 ARG    25      40.195  15.421  56.693  1.00  0.00           N
ATOM    376 HH21 ARG    25      40.033  15.271  57.678  1.00  0.00           H
ATOM    377 HH22 ARG    25      40.580  14.568  56.312  1.00  0.00           H
ATOM    378  C   ARG    25      42.335  19.900  59.240  1.00  0.00           C
ATOM    379  O   ARG    25      42.849  19.650  60.313  1.00  0.00           O
ATOM    380  N   ILE    26      43.099  19.914  58.133  1.00  0.00           N
ATOM    381  H   ILE    26      42.697  20.222  57.260  1.00  0.00           H
ATOM    382  CA  ILE    26      44.425  19.355  58.189  1.00  0.00           C
ATOM    383  HA  ILE    26      44.326  18.393  58.694  1.00  0.00           H
ATOM    384  CB  ILE    26      45.082  19.070  56.798  1.00  0.00           C
ATOM    385  HB  ILE    26      45.140  20.060  56.345  1.00  0.00           H
ATOM    386  CG2 ILE    26      46.447  18.501  56.915  1.00  0.00           C
ATOM    387 HG21 ILE    26      46.683  18.461  55.852  1.00  0.00           H
ATOM    388 HG22 ILE    26      47.113  19.151  57.484  1.00  0.00           H
ATOM    389 HG23 ILE    26      46.444  17.490  57.322  1.00  0.00           H
ATOM    390  CG1 ILE    26      44.151  18.261  55.899  1.00  0.00           C
ATOM    391 HG12 ILE    26      43.195  18.783  55.852  1.00  0.00           H
ATOM    392 HG13 ILE    26      44.525  18.302  54.876  1.00  0.00           H
ATOM    393  CD1 ILE    26      43.858  16.817  56.259  1.00  0.00           C
ATOM    394 HD11 ILE    26      43.408  16.678  57.242  1.00  0.00           H
ATOM    395 HD12 ILE    26      43.135  16.510  55.503  1.00  0.00           H
ATOM    396 HD13 ILE    26      44.741  16.183  56.188  1.00  0.00           H
ATOM    397  C   ILE    26      45.372  20.239  58.984  1.00  0.00           C
ATOM    398  O   ILE    26      46.226  19.688  59.735  1.00  0.00           O
ATOM    399  N   GLY    27      45.207  21.563  59.020  1.00  0.00           N
ATOM    400  H   GLY    27      44.596  21.858  58.271  1.00  0.00           H
ATOM    401  CA  GLY    27      45.989  22.505  59.761  1.00  0.00           C
ATOM    402  HA2 GLY    27      47.029  22.432  59.441  1.00  0.00           H
ATOM    403  HA3 GLY    27      45.572  23.502  59.618  1.00  0.00           H
ATOM    404  C   GLY    27      45.969  22.103  61.282  1.00  0.00           C
ATOM    405  O   GLY    27      46.881  22.367  62.061  1.00  0.00           O
ATOM    406  N   SER    28      44.965  21.304  61.692  1.00  0.00           N
ATOM    407  H   SER    28      44.317  20.973  60.992  1.00  0.00           H
ATOM    408  CA  SER    28      44.963  20.776  63.120  1.00  0.00           C
ATOM    409  HA  SER    28      44.874  21.650  63.765  1.00  0.00           H
ATOM    410  CB  SER    28      43.566  19.997  63.336  1.00  0.00           C
ATOM    411  HB2 SER    28      42.787  20.744  63.492  1.00  0.00           H
ATOM    412  HB3 SER    28      43.296  19.393  62.470  1.00  0.00           H
ATOM    413  OG  SER    28      43.642  19.263  64.578  1.00  0.00           O
ATOM    414  HG  SER    28      42.735  19.247  64.891  1.00  0.00           H
ATOM    415  C   SER    28      46.182  19.807  63.460  1.00  0.00           C
ATOM    416  O   SER    28      46.584  19.769  64.621  1.00  0.00           O
ATOM    417  N   LYS    29      46.652  18.948  62.433  1.00  0.00           N
ATOM    418  H   LYS    29      46.197  18.912  61.532  1.00  0.00           H
ATOM    419  CA  LYS    29      47.744  18.024  62.613  1.00  0.00           C
ATOM    420  HA  LYS    29      48.167  18.163  63.608  1.00  0.00           H
ATOM    421  CB  LYS    29      47.155  16.644  62.314  1.00  0.00           C
ATOM    422  HB2 LYS    29      46.773  16.522  61.301  1.00  0.00           H
ATOM    423  HB3 LYS    29      47.904  15.872  62.495  1.00  0.00           H
ATOM    424  CG  LYS    29      45.984  16.207  63.188  1.00  0.00           C
ATOM    425  HG2 LYS    29      46.517  15.940  64.099  1.00  0.00           H
ATOM    426  HG3 LYS    29      45.371  17.050  63.505  1.00  0.00           H
ATOM    427  CD  LYS    29      45.117  15.013  62.618  1.00  0.00           C
ATOM    428  HD2 LYS    29      44.201  14.886  63.194  1.00  0.00           H
ATOM    429  HD3 LYS    29      44.796  15.174  61.588  1.00  0.00           H
ATOM    430  CE  LYS    29      45.888  13.684  62.441  1.00  0.00           C
ATOM    431  HE2 LYS    29      46.874  13.982  62.083  1.00  0.00           H
ATOM    432  HE3 LYS    29      45.892  13.149  63.392  1.00  0.00           H
ATOM    433  NZ  LYS    29      45.208  12.771  61.531  1.00  0.00           N
ATOM    434  HZ1 LYS    29      45.773  11.938  61.459  1.00  0.00           H
ATOM    435  HZ2 LYS    29      44.350  12.428  61.939  1.00  0.00           H
ATOM    436  HZ3 LYS    29      45.122  13.130  60.591  1.00  0.00           H
ATOM    437  C   LYS    29      48.929  18.266  61.678  1.00  0.00           C
ATOM    438  O   LYS    29      50.083  18.034  62.168  1.00  0.00           O
ATOM    439  N   GLY    30      48.772  18.774  60.466  1.00  0.00           N
ATOM    440  H   GLY    30      47.899  19.113  60.089  1.00  0.00           H
ATOM    441  CA  GLY    30      49.868  18.991  59.526  1.00  0.00           C
ATOM    442  HA2 GLY    30      50.586  18.184  59.677  1.00  0.00           H
ATOM    443  HA3 GLY    30      49.535  18.698  58.530  1.00  0.00           H
ATOM    444  C   GLY    30      50.627  20.261  59.632  1.00  0.00           C
ATOM    445  O   GLY    30      50.280  21.095  60.467  1.00  0.00           O
ATOM    446  N   ASP    31      51.499  20.472  58.644  1.00  0.00           N
ATOM    447  H   ASP    31      51.595  19.694  58.008  1.00  0.00           H
ATOM    448  CA  ASP    31      51.930  21.795  58.168  1.00  0.00           C
ATOM    449  HA  ASP    31      51.854  22.519  58.979  1.00  0.00           H
ATOM    450  CB  ASP    31      53.381  21.826  57.760  1.00  0.00           C
ATOM    451  HB2 ASP    31      53.520  21.098  56.961  1.00  0.00           H
ATOM    452  HB3 ASP    31      53.571  22.839  57.407  1.00  0.00           H
ATOM    453  CG  ASP    31      54.329  21.464  58.876  1.00  0.00           C
ATOM    454  OD1 ASP    31      53.945  21.560  60.065  1.00  0.00           O
ATOM    455  OD2 ASP    31      55.393  20.940  58.468  1.00  0.00           O
ATOM    456  C   ASP    31      51.053  22.314  57.006  1.00  0.00           C
ATOM    457  O   ASP    31      51.097  21.692  55.976  1.00  0.00           O
ATOM    458  N   VAL    32      50.364  23.433  57.253  1.00  0.00           N
ATOM    459  H   VAL    32      50.285  23.804  58.189  1.00  0.00           H
ATOM    460  CA  VAL    32      49.557  24.120  56.186  1.00  0.00           C
ATOM    461  HA  VAL    32      49.893  23.744  55.219  1.00  0.00           H
ATOM    462  CB  VAL    32      48.019  23.744  56.389  1.00  0.00           C
ATOM    463  HB  VAL    32      47.685  23.928  57.410  1.00  0.00           H
ATOM    464  CG1 VAL    32      47.005  24.469  55.436  1.00  0.00           C
ATOM    465 HG11 VAL    32      46.005  24.324  55.846  1.00  0.00           H
ATOM    466 HG12 VAL    32      47.200  25.540  55.491  1.00  0.00           H
ATOM    467 HG13 VAL    32      47.084  24.239  54.374  1.00  0.00           H
ATOM    468  CG2 VAL    32      47.876  22.224  56.069  1.00  0.00           C
ATOM    469 HG21 VAL    32      48.250  22.095  55.053  1.00  0.00           H
ATOM    470 HG22 VAL    32      48.409  21.568  56.757  1.00  0.00           H
ATOM    471 HG23 VAL    32      46.840  21.888  56.087  1.00  0.00           H
ATOM    472  C   VAL    32      49.800  25.610  56.232  1.00  0.00           C
ATOM    473  O   VAL    32      50.143  26.218  57.190  1.00  0.00           O
ATOM    474  N   PHE    33      49.648  26.211  55.047  1.00  0.00           N
ATOM    475  H   PHE    33      49.289  25.634  54.299  1.00  0.00           H
ATOM    476  CA  PHE    33      49.865  27.591  54.902  1.00  0.00           C
ATOM    477  HA  PHE    33      50.781  27.723  55.477  1.00  0.00           H
ATOM    478  CB  PHE    33      50.173  27.780  53.373  1.00  0.00           C
ATOM    479  HB2 PHE    33      49.375  27.471  52.697  1.00  0.00           H
ATOM    480  HB3 PHE    33      50.350  28.838  53.177  1.00  0.00           H
ATOM    481  CG  PHE    33      51.560  27.295  52.982  1.00  0.00           C
ATOM    482  CD1 PHE    33      51.636  26.233  51.978  1.00  0.00           C
ATOM    483  HD1 PHE    33      50.745  25.816  51.532  1.00  0.00           H
ATOM    484  CE1 PHE    33      52.966  25.836  51.511  1.00  0.00           C
ATOM    485  HE1 PHE    33      53.073  25.115  50.714  1.00  0.00           H
ATOM    486  CZ  PHE    33      54.077  26.376  52.000  1.00  0.00           C
ATOM    487  HZ  PHE    33      55.036  26.222  51.529  1.00  0.00           H
ATOM    488  CE2 PHE    33      53.961  27.457  52.961  1.00  0.00           C
ATOM    489  HE2 PHE    33      54.881  27.901  53.314  1.00  0.00           H
ATOM    490  CD2 PHE    33      52.739  27.914  53.409  1.00  0.00           C
ATOM    491  HD2 PHE    33      52.655  28.591  54.246  1.00  0.00           H
ATOM    492  C   PHE    33      48.752  28.491  55.583  1.00  0.00           C
ATOM    493  O   PHE    33      47.537  28.135  55.602  1.00  0.00           O
ATOM    494  N   VAL    34      49.141  29.742  55.970  1.00  0.00           N
ATOM    495  H   VAL    34      50.126  29.966  55.997  1.00  0.00           H
ATOM    496  CA  VAL    34      48.119  30.795  55.883  1.00  0.00           C
ATOM    497  HA  VAL    34      47.176  30.429  56.289  1.00  0.00           H
ATOM    498  CB  VAL    34      48.632  32.004  56.704  1.00  0.00           C
ATOM    499  HB  VAL    34      49.515  32.390  56.195  1.00  0.00           H
ATOM    500  CG1 VAL    34      47.561  33.200  56.674  1.00  0.00           C
ATOM    501 HG11 VAL    34      47.956  33.904  57.406  1.00  0.00           H
ATOM    502 HG12 VAL    34      47.635  33.484  55.624  1.00  0.00           H
ATOM    503 HG13 VAL    34      46.528  32.875  56.796  1.00  0.00           H
ATOM    504  CG2 VAL    34      48.969  31.682  58.124  1.00  0.00           C
ATOM    505 HG21 VAL    34      49.521  32.544  58.497  1.00  0.00           H
ATOM    506 HG22 VAL    34      48.001  31.633  58.623  1.00  0.00           H
ATOM    507 HG23 VAL    34      49.500  30.732  58.187  1.00  0.00           H
ATOM    508  C   VAL    34      47.953  31.235  54.450  1.00  0.00           C
ATOM    509  O   VAL    34      48.906  31.494  53.733  1.00  0.00           O
ATOM    510  N   ILE    35      46.647  31.208  54.023  1.00  0.00           N
ATOM    511  H   ILE    35      45.942  30.833  54.641  1.00  0.00           H
ATOM    512  CA  ILE    35      46.247  31.539  52.669  1.00  0.00           C
ATOM    513  HA  ILE    35      47.090  31.918  52.091  1.00  0.00           H
ATOM    514  CB  ILE    35      45.767  30.240  51.943  1.00  0.00           C
ATOM    515  HB  ILE    35      45.706  30.440  50.874  1.00  0.00           H
ATOM    516  CG2 ILE    35      46.821  29.201  52.221  1.00  0.00           C
ATOM    517 HG21 ILE    35      46.691  28.429  51.463  1.00  0.00           H
ATOM    518 HG22 ILE    35      47.827  29.566  52.015  1.00  0.00           H
ATOM    519 HG23 ILE    35      46.746  28.819  53.239  1.00  0.00           H
ATOM    520  CG1 ILE    35      44.323  29.757  52.372  1.00  0.00           C
ATOM    521 HG12 ILE    35      44.350  29.626  53.454  1.00  0.00           H
ATOM    522 HG13 ILE    35      43.563  30.526  52.233  1.00  0.00           H
ATOM    523  CD1 ILE    35      43.840  28.363  51.817  1.00  0.00           C
ATOM    524 HD11 ILE    35      43.989  28.301  50.740  1.00  0.00           H
ATOM    525 HD12 ILE    35      44.377  27.502  52.216  1.00  0.00           H
ATOM    526 HD13 ILE    35      42.798  28.274  52.124  1.00  0.00           H
ATOM    527  C   ILE    35      45.165  32.659  52.530  1.00  0.00           C
ATOM    528  O   ILE    35      44.330  32.859  53.375  1.00  0.00           O
ATOM    529  N   ARG    36      45.120  33.156  51.292  1.00  0.00           N
ATOM    530  H   ARG    36      45.885  32.930  50.672  1.00  0.00           H
ATOM    531  CA  ARG    36      43.993  34.029  50.781  1.00  0.00           C
ATOM    532  HA  ARG    36      43.104  33.700  51.320  1.00  0.00           H
ATOM    533  CB  ARG    36      44.163  35.576  51.041  1.00  0.00           C
ATOM    534  HB2 ARG    36      45.090  35.797  50.511  1.00  0.00           H
ATOM    535  HB3 ARG    36      43.366  36.135  50.547  1.00  0.00           H
ATOM    536  CG  ARG    36      44.247  36.021  52.540  1.00  0.00           C
ATOM    537  HG2 ARG    36      45.068  35.444  52.969  1.00  0.00           H
ATOM    538  HG3 ARG    36      44.509  37.074  52.649  1.00  0.00           H
ATOM    539  CD  ARG    36      42.944  35.740  53.369  1.00  0.00           C
ATOM    540  HD2 ARG    36      42.870  34.672  53.572  1.00  0.00           H
ATOM    541  HD3 ARG    36      43.125  36.228  54.327  1.00  0.00           H
ATOM    542  NE  ARG    36      41.676  36.203  52.765  1.00  0.00           N
ATOM    543  HE  ARG    36      41.177  35.571  52.154  1.00  0.00           H
ATOM    544  CZ  ARG    36      40.935  37.246  53.194  1.00  0.00           C
ATOM    545  NH1 ARG    36      39.850  37.453  52.548  1.00  0.00           N
ATOM    546 HH11 ARG    36      39.542  36.778  51.864  1.00  0.00           H
ATOM    547 HH12 ARG    36      39.404  38.359  52.532  1.00  0.00           H
ATOM    548  NH2 ARG    36      41.160  38.068  54.180  1.00  0.00           N
ATOM    549 HH21 ARG    36      41.955  37.996  54.798  1.00  0.00           H
ATOM    550 HH22 ARG    36      40.537  38.851  54.313  1.00  0.00           H
ATOM    551  C   ARG    36      43.688  33.737  49.305  1.00  0.00           C
ATOM    552  O   ARG    36      44.544  33.268  48.618  1.00  0.00           O
ATOM    553  N   GLH    37      42.477  34.143  48.965  1.00  0.00           N
ATOM    554  H   GLH    37      41.961  34.584  49.711  1.00  0.00           H
ATOM    555  CA  GLH    37      41.866  33.967  47.690  1.00  0.00           C
ATOM    556  HA  GLH    37      40.779  33.946  47.762  1.00  0.00           H
ATOM    557  CB  GLH    37      42.038  35.125  46.690  1.00  0.00           C
ATOM    558  HB2 GLH    37      41.459  34.951  45.782  1.00  0.00           H
ATOM    559  HB3 GLH    37      41.731  36.071  47.134  1.00  0.00           H
ATOM    560  CG  GLH    37      43.495  35.506  46.289  1.00  0.00           C
ATOM    561  HG2 GLH    37      44.078  34.595  46.420  1.00  0.00           H
ATOM    562  HG3 GLH    37      43.564  35.890  45.270  1.00  0.00           H
ATOM    563  CD  GLH    37      44.152  36.590  47.118  1.00  0.00           C
ATOM    564  OE1 GLH    37      44.348  36.511  48.337  1.00  0.00           O
ATOM    565  OE2 GLH    37      44.508  37.809  46.465  1.00  0.00           O
ATOM    566  HE2 GLH    37      44.204  37.776  45.556  1.00  0.00           H
ATOM    567  C   GLH    37      42.057  32.613  47.096  1.00  0.00           C
ATOM    568  O   GLH    37      42.472  32.596  45.947  1.00  0.00           O
ATOM    569  N   PRO    38      41.805  31.433  47.833  1.00  0.00           N
ATOM    570  CD  PRO    38      41.428  31.311  49.188  1.00  0.00           C
ATOM    571  HD2 PRO    38      40.606  31.971  49.464  1.00  0.00           H
ATOM    572  HD3 PRO    38      42.268  31.463  49.867  1.00  0.00           H
ATOM    573  CG  PRO    38      41.100  29.864  49.316  1.00  0.00           C
ATOM    574  HG2 PRO    38      40.092  29.748  48.918  1.00  0.00           H
ATOM    575  HG3 PRO    38      41.258  29.400  50.289  1.00  0.00           H
ATOM    576  CB  PRO    38      42.072  29.120  48.358  1.00  0.00           C
ATOM    577  HB2 PRO    38      41.750  28.105  48.126  1.00  0.00           H
ATOM    578  HB3 PRO    38      43.074  29.244  48.769  1.00  0.00           H
ATOM    579  CA  PRO    38      42.065  30.097  47.276  1.00  0.00           C
ATOM    580  HA  PRO    38      43.057  30.060  46.826  1.00  0.00           H
ATOM    581  C   PRO    38      41.093  29.775  46.123  1.00  0.00           C
ATOM    582  O   PRO    38      40.019  29.311  46.421  1.00  0.00           O
ATOM    583  N   PHE    39      41.324  30.122  44.871  1.00  0.00           N
ATOM    584  H   PHE    39      42.169  30.611  44.614  1.00  0.00           H
ATOM    585  CA  PHE    39      40.334  29.900  43.779  1.00  0.00           C
ATOM    586  HA  PHE    39      39.373  29.762  44.275  1.00  0.00           H
ATOM    587  CB  PHE    39      40.202  31.124  42.837  1.00  0.00           C
ATOM    588  HB2 PHE    39      39.439  30.963  42.075  1.00  0.00           H
ATOM    589  HB3 PHE    39      39.875  31.983  43.424  1.00  0.00           H
ATOM    590  CG  PHE    39      41.469  31.466  42.004  1.00  0.00           C
ATOM    591  CD1 PHE    39      41.680  30.837  40.761  1.00  0.00           C
ATOM    592  HD1 PHE    39      40.964  30.108  40.413  1.00  0.00           H
ATOM    593  CE1 PHE    39      42.768  31.155  39.962  1.00  0.00           C
ATOM    594  HE1 PHE    39      42.984  30.634  39.041  1.00  0.00           H
ATOM    595  CZ  PHE    39      43.716  32.066  40.350  1.00  0.00           C
ATOM    596  HZ  PHE    39      44.495  32.343  39.655  1.00  0.00           H
ATOM    597  CE2 PHE    39      43.572  32.697  41.562  1.00  0.00           C
ATOM    598  HE2 PHE    39      44.271  33.435  41.930  1.00  0.00           H
ATOM    599  CD2 PHE    39      42.483  32.406  42.402  1.00  0.00           C
ATOM    600  HD2 PHE    39      42.346  32.934  43.334  1.00  0.00           H
ATOM    601  C   PHE    39      40.766  28.624  43.092  1.00  0.00           C
ATOM    602  O   PHE    39      41.900  28.247  42.841  1.00  0.00           O
ATOM    603  N   ILE    40      39.692  27.996  42.588  1.00  0.00           N
ATOM    604  H   ILE    40      38.825  28.514  42.596  1.00  0.00           H
ATOM    605  CA  ILE    40      39.706  26.889  41.645  1.00  0.00           C
ATOM    606  HA  ILE    40      40.517  26.235  41.968  1.00  0.00           H
ATOM    607  CB  ILE    40      38.438  25.936  41.719  1.00  0.00           C
ATOM    608  HB  ILE    40      37.647  26.601  41.371  1.00  0.00           H
ATOM    609  CG2 ILE    40      38.694  24.713  40.870  1.00  0.00           C
ATOM    610 HG21 ILE    40      38.750  24.996  39.819  1.00  0.00           H
ATOM    611 HG22 ILE    40      39.661  24.304  41.162  1.00  0.00           H
ATOM    612 HG23 ILE    40      37.880  23.990  40.896  1.00  0.00           H
ATOM    613  CG1 ILE    40      38.201  25.633  43.148  1.00  0.00           C
ATOM    614 HG12 ILE    40      37.998  26.510  43.764  1.00  0.00           H
ATOM    615 HG13 ILE    40      37.168  25.313  43.280  1.00  0.00           H
ATOM    616  CD1 ILE    40      39.212  24.657  43.850  1.00  0.00           C
ATOM    617 HD11 ILE    40      40.251  24.972  43.761  1.00  0.00           H
ATOM    618 HD12 ILE    40      38.889  24.617  44.891  1.00  0.00           H
ATOM    619 HD13 ILE    40      39.174  23.674  43.380  1.00  0.00           H
ATOM    620  C   ILE    40      39.849  27.439  40.200  1.00  0.00           C
ATOM    621  O   ILE    40      39.197  28.444  39.841  1.00  0.00           O
ATOM    622  N   SER    41      40.740  26.787  39.417  1.00  0.00           N
ATOM    623  H   SER    41      41.323  26.073  39.831  1.00  0.00           H
ATOM    624  CA  SER    41      40.865  26.915  37.946  1.00  0.00           C
ATOM    625  HA  SER    41      39.937  27.238  37.476  1.00  0.00           H
ATOM    626  CB  SER    41      41.947  27.942  37.670  1.00  0.00           C
ATOM    627  HB2 SER    41      41.584  28.953  37.862  1.00  0.00           H
ATOM    628  HB3 SER    41      42.801  27.704  38.303  1.00  0.00           H
ATOM    629  OG  SER    41      42.126  27.954  36.265  1.00  0.00           O
ATOM    630  HG  SER    41      42.652  28.732  36.069  1.00  0.00           H
ATOM    631  C   SER    41      41.294  25.587  37.245  1.00  0.00           C
ATOM    632  O   SER    41      41.797  24.676  37.940  1.00  0.00           O
ATOM    633  N   CYX    42      41.083  25.416  35.931  1.00  0.00           N
ATOM    634  H   CYX    42      41.057  26.312  35.465  1.00  0.00           H
ATOM    635  CA  CYX    42      40.738  24.141  35.350  1.00  0.00           C
ATOM    636  HA  CYX    42      41.146  23.394  36.031  1.00  0.00           H
ATOM    637  CB  CYX    42      39.132  23.980  35.340  1.00  0.00           C
ATOM    638  HB2 CYX    42      38.727  24.725  34.656  1.00  0.00           H
ATOM    639  HB3 CYX    42      38.771  23.030  34.947  1.00  0.00           H
ATOM    640  SG  CYX    42      38.407  24.095  36.985  1.00  0.00           S
ATOM    641  C   CYX    42      41.344  23.870  33.994  1.00  0.00           C
ATOM    642  O   CYX    42      41.330  24.781  33.134  1.00  0.00           O
ATOM    643  N   SER    43      41.671  22.585  33.696  1.00  0.00           N
ATOM    644  H   SER    43      41.517  21.939  34.457  1.00  0.00           H
ATOM    645  CA  SER    43      42.282  22.010  32.520  1.00  0.00           C
ATOM    646  HA  SER    43      42.284  22.686  31.664  1.00  0.00           H
ATOM    647  CB  SER    43      43.688  21.657  32.859  1.00  0.00           C
ATOM    648  HB2 SER    43      44.465  21.480  32.115  1.00  0.00           H
ATOM    649  HB3 SER    43      44.064  22.548  33.363  1.00  0.00           H
ATOM    650  OG  SER    43      43.646  20.552  33.727  1.00  0.00           O
ATOM    651  HG  SER    43      43.290  20.863  34.562  1.00  0.00           H
ATOM    652  C   SER    43      41.513  20.745  32.072  1.00  0.00           C
ATOM    653  O   SER    43      40.492  20.437  32.689  1.00  0.00           O
ATOM    654  N   HID    44      42.026  20.009  31.128  1.00  0.00           N
ATOM    655  H   HID    44      42.927  20.357  30.834  1.00  0.00           H
ATOM    656  CA  HID    44      41.484  18.756  30.596  1.00  0.00           C
ATOM    657  HA  HID    44      40.398  18.793  30.507  1.00  0.00           H
ATOM    658  CB  HID    44      42.172  18.594  29.235  1.00  0.00           C
ATOM    659  HB2 HID    44      41.877  19.403  28.566  1.00  0.00           H
ATOM    660  HB3 HID    44      43.232  18.840  29.300  1.00  0.00           H
ATOM    661  CG  HID    44      42.019  17.308  28.535  1.00  0.00           C
ATOM    662  ND1 HID    44      42.950  16.626  27.790  1.00  0.00           N
ATOM    663  HD1 HID    44      43.941  16.725  27.620  1.00  0.00           H
ATOM    664  CE1 HID    44      42.363  15.464  27.477  1.00  0.00           C
ATOM    665  HE1 HID    44      42.907  14.678  26.974  1.00  0.00           H
ATOM    666  NE2 HID    44      41.046  15.422  27.751  1.00  0.00           N
ATOM    667  CD2 HID    44      40.826  16.619  28.414  1.00  0.00           C
ATOM    668  HD2 HID    44      39.936  16.969  28.916  1.00  0.00           H
ATOM    669  C   HID    44      41.761  17.588  31.513  1.00  0.00           C
ATOM    670  O   HID    44      40.997  16.625  31.527  1.00  0.00           O
ATOM    671  N   LEU    45      42.781  17.647  32.351  1.00  0.00           N
ATOM    672  H   LEU    45      43.525  18.218  31.977  1.00  0.00           H
ATOM    673  CA  LEU    45      43.148  16.596  33.291  1.00  0.00           C
ATOM    674  HA  LEU    45      42.828  15.605  32.968  1.00  0.00           H
ATOM    675  CB  LEU    45      44.661  16.567  33.502  1.00  0.00           C
ATOM    676  HB2 LEU    45      45.199  16.576  32.554  1.00  0.00           H
ATOM    677  HB3 LEU    45      45.005  17.480  33.989  1.00  0.00           H
ATOM    678  CG  LEU    45      45.082  15.351  34.332  1.00  0.00           C
ATOM    679  HG  LEU    45      44.498  15.233  35.245  1.00  0.00           H
ATOM    680  CD1 LEU    45      44.981  14.039  33.552  1.00  0.00           C
ATOM    681 HD11 LEU    45      43.953  13.792  33.286  1.00  0.00           H
ATOM    682 HD12 LEU    45      45.588  14.081  32.648  1.00  0.00           H
ATOM    683 HD13 LEU    45      45.418  13.262  34.180  1.00  0.00           H
ATOM    684  CD2 LEU    45      46.526  15.564  34.778  1.00  0.00           C
ATOM    685 HD21 LEU    45      46.876  14.889  35.558  1.00  0.00           H
ATOM    686 HD22 LEU    45      47.211  15.547  33.930  1.00  0.00           H
ATOM    687 HD23 LEU    45      46.558  16.533  35.277  1.00  0.00           H
ATOM    688  C   LEU    45      42.431  16.796  34.606  1.00  0.00           C
ATOM    689  O   LEU    45      41.946  15.862  35.292  1.00  0.00           O
ATOM    690  N   GLU    46      42.440  18.109  35.071  1.00  0.00           N
ATOM    691  H   GLU    46      43.009  18.777  34.570  1.00  0.00           H
ATOM    692  CA  GLU    46      41.976  18.552  36.447  1.00  0.00           C
ATOM    693  HA  GLU    46      41.064  17.996  36.666  1.00  0.00           H
ATOM    694  CB  GLU    46      43.082  18.149  37.512  1.00  0.00           C
ATOM    695  HB2 GLU    46      42.682  18.460  38.477  1.00  0.00           H
ATOM    696  HB3 GLU    46      43.093  17.062  37.436  1.00  0.00           H
ATOM    697  CG  GLU    46      44.460  18.911  37.271  1.00  0.00           C
ATOM    698  HG2 GLU    46      44.677  18.746  36.216  1.00  0.00           H
ATOM    699  HG3 GLU    46      44.279  19.978  37.403  1.00  0.00           H
ATOM    700  CD  GLU    46      45.668  18.362  38.210  1.00  0.00           C
ATOM    701  OE1 GLU    46      45.377  17.466  39.022  1.00  0.00           O
ATOM    702  OE2 GLU    46      46.849  18.869  38.094  1.00  0.00           O
ATOM    703  C   GLU    46      41.723  20.045  36.570  1.00  0.00           C
ATOM    704  O   GLU    46      42.230  20.906  35.841  1.00  0.00           O
ATOM    705  N   CYX    47      41.064  20.304  37.705  1.00  0.00           N
ATOM    706  H   CYX    47      40.880  19.564  38.368  1.00  0.00           H
ATOM    707  CA  CYX    47      41.055  21.584  38.280  1.00  0.00           C
ATOM    708  HA  CYX    47      41.427  22.321  37.569  1.00  0.00           H
ATOM    709  CB  CYX    47      39.565  21.864  38.722  1.00  0.00           C
ATOM    710  HB2 CYX    47      39.177  20.986  39.237  1.00  0.00           H
ATOM    711  HB3 CYX    47      39.563  22.754  39.352  1.00  0.00           H
ATOM    712  SG  CYX    47      38.240  22.137  37.495  1.00  0.00           S
ATOM    713  C   CYX    47      41.988  21.627  39.488  1.00  0.00           C
ATOM    714  O   CYX    47      42.432  20.597  39.981  1.00  0.00           O
ATOM    715  N   ARG    48      42.565  22.784  39.741  1.00  0.00           N
ATOM    716  H   ARG    48      42.094  23.584  39.341  1.00  0.00           H
ATOM    717  CA  ARG    48      43.594  23.034  40.680  1.00  0.00           C
ATOM    718  HA  ARG    48      43.672  22.177  41.350  1.00  0.00           H
ATOM    719  CB  ARG    48      45.003  23.234  40.042  1.00  0.00           C
ATOM    720  HB2 ARG    48      44.939  23.918  39.195  1.00  0.00           H
ATOM    721  HB3 ARG    48      45.724  23.643  40.749  1.00  0.00           H
ATOM    722  CG  ARG    48      45.610  21.945  39.507  1.00  0.00           C
ATOM    723  HG2 ARG    48      45.633  21.223  40.324  1.00  0.00           H
ATOM    724  HG3 ARG    48      44.879  21.620  38.767  1.00  0.00           H
ATOM    725  CD  ARG    48      46.909  22.246  38.774  1.00  0.00           C
ATOM    726  HD2 ARG    48      47.048  21.462  38.030  1.00  0.00           H
ATOM    727  HD3 ARG    48      46.815  23.162  38.190  1.00  0.00           H
ATOM    728  NE  ARG    48      48.088  22.392  39.649  1.00  0.00           N
ATOM    729  HE  ARG    48      48.552  23.280  39.774  1.00  0.00           H
ATOM    730  CZ  ARG    48      48.568  21.473  40.502  1.00  0.00           C
ATOM    731  NH1 ARG    48      49.305  21.695  41.512  1.00  0.00           N
ATOM    732 HH11 ARG    48      49.329  22.566  42.025  1.00  0.00           H
ATOM    733 HH12 ARG    48      49.882  20.942  41.859  1.00  0.00           H
ATOM    734  NH2 ARG    48      48.288  20.201  40.257  1.00  0.00           N
ATOM    735 HH21 ARG    48      47.808  19.869  39.432  1.00  0.00           H
ATOM    736 HH22 ARG    48      48.830  19.467  40.690  1.00  0.00           H
ATOM    737  C   ARG    48      43.254  24.259  41.526  1.00  0.00           C
ATOM    738  O   ARG    48      42.557  25.141  41.065  1.00  0.00           O
ATOM    739  N   THR    49      43.629  24.088  42.814  1.00  0.00           N
ATOM    740  H   THR    49      44.133  23.256  43.084  1.00  0.00           H
ATOM    741  CA  THR    49      43.527  25.163  43.839  1.00  0.00           C
ATOM    742  HA  THR    49      42.537  25.617  43.802  1.00  0.00           H
ATOM    743  CB  THR    49      43.509  24.574  45.257  1.00  0.00           C
ATOM    744  HB  THR    49      44.520  24.182  45.361  1.00  0.00           H
ATOM    745  CG2 THR    49      43.215  25.506  46.415  1.00  0.00           C
ATOM    746 HG21 THR    49      43.388  24.937  47.329  1.00  0.00           H
ATOM    747 HG22 THR    49      43.830  26.405  46.373  1.00  0.00           H
ATOM    748 HG23 THR    49      42.158  25.773  46.403  1.00  0.00           H
ATOM    749  OG1 THR    49      42.640  23.458  45.244  1.00  0.00           O
ATOM    750  HG1 THR    49      43.093  22.620  45.125  1.00  0.00           H
ATOM    751  C   THR    49      44.697  26.109  43.743  1.00  0.00           C
ATOM    752  O   THR    49      45.810  25.689  43.827  1.00  0.00           O
ATOM    753  N   PHE    50      44.410  27.404  43.497  1.00  0.00           N
ATOM    754  H   PHE    50      43.456  27.564  43.209  1.00  0.00           H
ATOM    755  CA  PHE    50      45.318  28.544  43.312  1.00  0.00           C
ATOM    756  HA  PHE    50      46.355  28.212  43.366  1.00  0.00           H
ATOM    757  CB  PHE    50      45.085  29.109  41.879  1.00  0.00           C
ATOM    758  HB2 PHE    50      44.065  29.451  41.702  1.00  0.00           H
ATOM    759  HB3 PHE    50      45.820  29.911  41.810  1.00  0.00           H
ATOM    760  CG  PHE    50      45.458  28.214  40.779  1.00  0.00           C
ATOM    761  CD1 PHE    50      44.564  27.495  40.036  1.00  0.00           C
ATOM    762  HD1 PHE    50      43.529  27.544  40.344  1.00  0.00           H
ATOM    763  CE1 PHE    50      45.090  26.778  38.924  1.00  0.00           C
ATOM    764  HE1 PHE    50      44.350  26.201  38.390  1.00  0.00           H
ATOM    765  CZ  PHE    50      46.402  26.803  38.589  1.00  0.00           C
ATOM    766  HZ  PHE    50      46.713  26.164  37.777  1.00  0.00           H
ATOM    767  CE2 PHE    50      47.312  27.621  39.251  1.00  0.00           C
ATOM    768  HE2 PHE    50      48.361  27.700  39.010  1.00  0.00           H
ATOM    769  CD2 PHE    50      46.842  28.265  40.416  1.00  0.00           C
ATOM    770  HD2 PHE    50      47.606  28.894  40.851  1.00  0.00           H
ATOM    771  C   PHE    50      45.260  29.612  44.373  1.00  0.00           C
ATOM    772  O   PHE    50      44.180  30.217  44.550  1.00  0.00           O
ATOM    773  N   PHE    51      46.301  29.764  45.228  1.00  0.00           N
ATOM    774  H   PHE    51      47.211  29.373  45.032  1.00  0.00           H
ATOM    775  CA  PHE    51      46.214  30.612  46.434  1.00  0.00           C
ATOM    776  HA  PHE    51      45.325  31.242  46.419  1.00  0.00           H
ATOM    777  CB  PHE    51      46.010  29.729  47.756  1.00  0.00           C
ATOM    778  HB2 PHE    51      45.918  30.353  48.645  1.00  0.00           H
ATOM    779  HB3 PHE    51      45.112  29.167  47.501  1.00  0.00           H
ATOM    780  CG  PHE    51      47.099  28.687  47.899  1.00  0.00           C
ATOM    781  CD1 PHE    51      48.122  28.888  48.766  1.00  0.00           C
ATOM    782  HD1 PHE    51      48.246  29.759  49.392  1.00  0.00           H
ATOM    783  CE1 PHE    51      48.996  27.808  48.998  1.00  0.00           C
ATOM    784  HE1 PHE    51      49.818  27.873  49.696  1.00  0.00           H
ATOM    785  CZ  PHE    51      48.811  26.563  48.321  1.00  0.00           C
ATOM    786  HZ  PHE    51      49.415  25.715  48.611  1.00  0.00           H
ATOM    787  CE2 PHE    51      47.869  26.420  47.311  1.00  0.00           C
ATOM    788  HE2 PHE    51      47.674  25.493  46.793  1.00  0.00           H
ATOM    789  CD2 PHE    51      46.920  27.501  47.192  1.00  0.00           C
ATOM    790  HD2 PHE    51      46.097  27.274  46.531  1.00  0.00           H
ATOM    791  C   PHE    51      47.422  31.458  46.552  1.00  0.00           C
ATOM    792  O   PHE    51      48.613  31.035  46.292  1.00  0.00           O
ATOM    793  N   LEU    52      47.321  32.656  47.134  1.00  0.00           N
ATOM    794  H   LEU    52      46.394  32.978  47.371  1.00  0.00           H
ATOM    795  CA  LEU    52      48.427  33.358  47.708  1.00  0.00           C
ATOM    796  HA  LEU    52      49.300  33.058  47.128  1.00  0.00           H
ATOM    797  CB  LEU    52      48.166  34.862  47.689  1.00  0.00           C
ATOM    798  HB2 LEU    52      47.287  35.081  48.296  1.00  0.00           H
ATOM    799  HB3 LEU    52      48.939  35.524  48.079  1.00  0.00           H
ATOM    800  CG  LEU    52      47.833  35.466  46.250  1.00  0.00           C
ATOM    801  HG  LEU    52      46.800  35.174  46.060  1.00  0.00           H
ATOM    802  CD1 LEU    52      47.962  36.999  46.306  1.00  0.00           C
ATOM    803 HD11 LEU    52      47.773  37.518  45.366  1.00  0.00           H
ATOM    804 HD12 LEU    52      47.260  37.415  47.028  1.00  0.00           H
ATOM    805 HD13 LEU    52      48.950  37.232  46.704  1.00  0.00           H
ATOM    806  CD2 LEU    52      48.763  34.999  45.173  1.00  0.00           C
ATOM    807 HD21 LEU    52      48.540  35.479  44.220  1.00  0.00           H
ATOM    808 HD22 LEU    52      49.798  35.290  45.349  1.00  0.00           H
ATOM    809 HD23 LEU    52      48.797  33.920  45.019  1.00  0.00           H
ATOM    810  C   LEU    52      48.664  32.954  49.187  1.00  0.00           C
ATOM    811  O   LEU    52      47.640  32.760  49.942  1.00  0.00           O
ATOM    812  N   THR    53      49.854  33.027  49.603  1.00  0.00           N
ATOM    813  H   THR    53      50.579  33.144  48.910  1.00  0.00           H
ATOM    814  CA  THR    53      50.390  32.739  50.921  1.00  0.00           C
ATOM    815  HA  THR    53      49.687  33.061  51.690  1.00  0.00           H
ATOM    816  CB  THR    53      50.636  31.230  51.063  1.00  0.00           C
ATOM    817  HB  THR    53      49.694  30.683  51.072  1.00  0.00           H
ATOM    818  CG2 THR    53      51.606  30.573  50.059  1.00  0.00           C
ATOM    819 HG21 THR    53      51.202  30.406  49.061  1.00  0.00           H
ATOM    820 HG22 THR    53      52.505  31.183  49.967  1.00  0.00           H
ATOM    821 HG23 THR    53      51.871  29.575  50.405  1.00  0.00           H
ATOM    822  OG1 THR    53      51.215  31.019  52.326  1.00  0.00           O
ATOM    823  HG1 THR    53      50.620  31.291  53.029  1.00  0.00           H
ATOM    824  C   THR    53      51.679  33.536  51.009  1.00  0.00           C
ATOM    825  O   THR    53      52.361  33.866  50.019  1.00  0.00           O
ATOM    826  N   GLN    54      51.993  34.080  52.219  1.00  0.00           N
ATOM    827  H   GLN    54      51.381  33.836  52.985  1.00  0.00           H
ATOM    828  CA  GLN    54      53.269  34.840  52.507  1.00  0.00           C
ATOM    829  HA  GLN    54      53.529  35.446  51.640  1.00  0.00           H
ATOM    830  CB  GLN    54      52.991  35.723  53.746  1.00  0.00           C
ATOM    831  HB2 GLN    54      52.864  35.073  54.612  1.00  0.00           H
ATOM    832  HB3 GLN    54      53.853  36.310  54.063  1.00  0.00           H
ATOM    833  CG  GLN    54      51.873  36.724  53.442  1.00  0.00           C
ATOM    834  HG2 GLN    54      51.154  36.388  52.696  1.00  0.00           H
ATOM    835  HG3 GLN    54      51.290  36.932  54.340  1.00  0.00           H
ATOM    836  CD  GLN    54      52.340  38.111  52.882  1.00  0.00           C
ATOM    837  OE1 GLN    54      53.530  38.288  52.646  1.00  0.00           O
ATOM    838  NE2 GLN    54      51.418  38.980  52.535  1.00  0.00           N
ATOM    839 HE21 GLN    54      50.432  38.769  52.602  1.00  0.00           H
ATOM    840 HE22 GLN    54      51.748  39.899  52.277  1.00  0.00           H
ATOM    841  C   GLN    54      54.393  33.865  52.750  1.00  0.00           C
ATOM    842  O   GLN    54      55.425  34.142  53.417  1.00  0.00           O
ATOM    843  N   GLY    55      54.180  32.583  52.450  1.00  0.00           N
ATOM    844  H   GLY    55      53.281  32.302  52.084  1.00  0.00           H
ATOM    845  CA  GLY    55      55.221  31.463  52.603  1.00  0.00           C
ATOM    846  HA2 GLY    55      54.904  30.705  51.886  1.00  0.00           H
ATOM    847  HA3 GLY    55      56.241  31.826  52.475  1.00  0.00           H
ATOM    848  C   GLY    55      55.141  30.677  53.918  1.00  0.00           C
ATOM    849  O   GLY    55      56.046  29.921  54.206  1.00  0.00           O
ATOM    850  N   ALA    56      54.154  30.990  54.741  1.00  0.00           N
ATOM    851  H   ALA    56      53.337  31.405  54.316  1.00  0.00           H
ATOM    852  CA  ALA    56      54.134  30.816  56.168  1.00  0.00           C
ATOM    853  HA  ALA    56      54.937  30.145  56.472  1.00  0.00           H
ATOM    854  CB  ALA    56      54.387  32.170  56.875  1.00  0.00           C
ATOM    855  HB1 ALA    56      53.678  32.908  56.498  1.00  0.00           H
ATOM    856  HB2 ALA    56      54.349  32.179  57.963  1.00  0.00           H
ATOM    857  HB3 ALA    56      55.373  32.520  56.571  1.00  0.00           H
ATOM    858  C   ALA    56      52.879  30.198  56.721  1.00  0.00           C
ATOM    859  O   ALA    56      51.764  30.531  56.290  1.00  0.00           O
ATOM    860  N   LEU    57      53.143  29.442  57.745  1.00  0.00           N
ATOM    861  H   LEU    57      54.098  29.490  58.073  1.00  0.00           H
ATOM    862  CA  LEU    57      52.154  28.502  58.239  1.00  0.00           C
ATOM    863  HA  LEU    57      51.534  28.059  57.459  1.00  0.00           H
ATOM    864  CB  LEU    57      52.931  27.370  58.962  1.00  0.00           C
ATOM    865  HB2 LEU    57      53.454  27.727  59.849  1.00  0.00           H
ATOM    866  HB3 LEU    57      52.203  26.646  59.328  1.00  0.00           H
ATOM    867  CG  LEU    57      53.998  26.624  58.151  1.00  0.00           C
ATOM    868  HG  LEU    57      54.778  27.346  57.906  1.00  0.00           H
ATOM    869  CD1 LEU    57      54.704  25.566  58.907  1.00  0.00           C
ATOM    870 HD11 LEU    57      53.927  24.926  59.324  1.00  0.00           H
ATOM    871 HD12 LEU    57      55.361  25.045  58.211  1.00  0.00           H
ATOM    872 HD13 LEU    57      55.312  25.885  59.753  1.00  0.00           H
ATOM    873  CD2 LEU    57      53.469  25.994  56.873  1.00  0.00           C
ATOM    874 HD21 LEU    57      52.614  25.361  57.108  1.00  0.00           H
ATOM    875 HD22 LEU    57      53.174  26.737  56.133  1.00  0.00           H
ATOM    876 HD23 LEU    57      54.242  25.351  56.451  1.00  0.00           H
ATOM    877  C   LEU    57      51.123  29.048  59.223  1.00  0.00           C
ATOM    878  O   LEU    57      51.281  30.027  59.918  1.00  0.00           O
ATOM    879  N   LEU    58      49.949  28.408  59.252  1.00  0.00           N
ATOM    880  H   LEU    58      49.900  27.579  58.680  1.00  0.00           H
ATOM    881  CA  LEU    58      48.920  28.478  60.306  1.00  0.00           C
ATOM    882  HA  LEU    58      48.534  29.498  60.299  1.00  0.00           H
ATOM    883  CB  LEU    58      47.758  27.402  60.200  1.00  0.00           C
ATOM    884  HB2 LEU    58      48.280  26.493  60.500  1.00  0.00           H
ATOM    885  HB3 LEU    58      47.116  27.473  61.078  1.00  0.00           H
ATOM    886  CG  LEU    58      47.026  27.341  58.916  1.00  0.00           C
ATOM    887  HG  LEU    58      47.703  27.245  58.066  1.00  0.00           H
ATOM    888  CD1 LEU    58      46.084  26.133  59.015  1.00  0.00           C
ATOM    889 HD11 LEU    58      45.196  26.410  59.582  1.00  0.00           H
ATOM    890 HD12 LEU    58      45.749  25.822  58.025  1.00  0.00           H
ATOM    891 HD13 LEU    58      46.665  25.336  59.479  1.00  0.00           H
ATOM    892  CD2 LEU    58      46.077  28.531  58.790  1.00  0.00           C
ATOM    893 HD21 LEU    58      46.765  29.331  58.516  1.00  0.00           H
ATOM    894 HD22 LEU    58      45.391  28.382  57.956  1.00  0.00           H
ATOM    895 HD23 LEU    58      45.426  28.644  59.656  1.00  0.00           H
ATOM    896  C   LEU    58      49.556  28.478  61.746  1.00  0.00           C
ATOM    897  O   LEU    58      50.459  27.625  61.916  1.00  0.00           O
ATOM    898  N   ASN    59      49.201  29.345  62.684  1.00  0.00           N
ATOM    899  H   ASN    59      48.632  30.133  62.411  1.00  0.00           H
ATOM    900  CA  ASN    59      49.579  29.210  64.108  1.00  0.00           C
ATOM    901  HA  ASN    59      49.032  30.064  64.509  1.00  0.00           H
ATOM    902  CB  ASN    59      48.993  27.929  64.753  1.00  0.00           C
ATOM    903  HB2 ASN    59      48.050  27.757  64.234  1.00  0.00           H
ATOM    904  HB3 ASN    59      49.663  27.099  64.530  1.00  0.00           H
ATOM    905  CG  ASN    59      48.751  28.148  66.242  1.00  0.00           C
ATOM    906  OD1 ASN    59      48.529  29.231  66.690  1.00  0.00           O
ATOM    907  ND2 ASN    59      48.885  27.153  67.073  1.00  0.00           N
ATOM    908 HD21 ASN    59      48.662  27.350  68.038  1.00  0.00           H
ATOM    909 HD22 ASN    59      49.092  26.257  66.656  1.00  0.00           H
ATOM    910  C   ASN    59      51.063  29.457  64.405  1.00  0.00           C
ATOM    911  O   ASN    59      51.407  29.421  65.588  1.00  0.00           O
ATOM    912  N   ASP    60      51.860  29.710  63.364  1.00  0.00           N
ATOM    913  H   ASP    60      51.493  29.632  62.425  1.00  0.00           H
ATOM    914  CA  ASP    60      53.316  29.829  63.545  1.00  0.00           C
ATOM    915  HA  ASP    60      53.599  29.023  64.222  1.00  0.00           H
ATOM    916  CB  ASP    60      54.099  29.711  62.170  1.00  0.00           C
ATOM    917  HB2 ASP    60      54.004  28.663  61.886  1.00  0.00           H
ATOM    918  HB3 ASP    60      53.636  30.339  61.409  1.00  0.00           H
ATOM    919  CG  ASP    60      55.554  30.032  62.143  1.00  0.00           C
ATOM    920  OD1 ASP    60      56.222  30.126  63.220  1.00  0.00           O
ATOM    921  OD2 ASP    60      56.045  30.430  61.042  1.00  0.00           O
ATOM    922  C   ASP    60      53.617  31.163  64.235  1.00  0.00           C
ATOM    923  O   ASP    60      53.314  32.249  63.733  1.00  0.00           O
ATOM    924  N   LYS    61      54.320  31.100  65.404  1.00  0.00           N
ATOM    925  H   LYS    61      54.518  30.165  65.727  1.00  0.00           H
ATOM    926  CA  LYS    61      54.498  32.246  66.343  1.00  0.00           C
ATOM    927  HA  LYS    61      53.542  32.731  66.537  1.00  0.00           H
ATOM    928  CB  LYS    61      55.018  31.783  67.759  1.00  0.00           C
ATOM    929  HB2 LYS    61      54.978  32.633  68.440  1.00  0.00           H
ATOM    930  HB3 LYS    61      54.323  31.012  68.092  1.00  0.00           H
ATOM    931  CG  LYS    61      56.498  31.408  67.777  1.00  0.00           C
ATOM    932  HG2 LYS    61      56.729  30.660  67.018  1.00  0.00           H
ATOM    933  HG3 LYS    61      57.004  32.332  67.497  1.00  0.00           H
ATOM    934  CD  LYS    61      57.013  30.890  69.155  1.00  0.00           C
ATOM    935  HD2 LYS    61      58.100  30.818  69.118  1.00  0.00           H
ATOM    936  HD3 LYS    61      56.721  31.650  69.879  1.00  0.00           H
ATOM    937  CE  LYS    61      56.377  29.568  69.538  1.00  0.00           C
ATOM    938  HE2 LYS    61      56.735  29.188  70.495  1.00  0.00           H
ATOM    939  HE3 LYS    61      55.323  29.827  69.636  1.00  0.00           H
ATOM    940  NZ  LYS    61      56.617  28.464  68.584  1.00  0.00           N
ATOM    941  HZ1 LYS    61      56.204  27.572  68.815  1.00  0.00           H
ATOM    942  HZ2 LYS    61      56.307  28.608  67.633  1.00  0.00           H
ATOM    943  HZ3 LYS    61      57.624  28.413  68.534  1.00  0.00           H
ATOM    944  C   LYS    61      55.447  33.322  65.737  1.00  0.00           C
ATOM    945  O   LYS    61      55.494  34.431  66.226  1.00  0.00           O
ATOM    946  N   HIP    62      56.118  33.032  64.637  1.00  0.00           N
ATOM    947  H   HIP    62      55.808  32.212  64.135  1.00  0.00           H
ATOM    948  CA  HIP    62      57.026  33.951  64.018  1.00  0.00           C
ATOM    949  HA  HIP    62      57.455  34.626  64.757  1.00  0.00           H
ATOM    950  CB  HIP    62      58.239  33.243  63.227  1.00  0.00           C
ATOM    951  HB2 HIP    62      57.769  32.734  62.384  1.00  0.00           H
ATOM    952  HB3 HIP    62      58.932  33.954  62.775  1.00  0.00           H
ATOM    953  CG  HIP    62      59.005  32.325  64.149  1.00  0.00           C
ATOM    954  ND1 HIP    62      58.591  31.018  64.396  1.00  0.00           N
ATOM    955  HD1 HIP    62      57.832  30.507  63.969  1.00  0.00           H
ATOM    956  CE1 HIP    62      59.485  30.497  65.316  1.00  0.00           C
ATOM    957  HE1 HIP    62      59.528  29.437  65.518  1.00  0.00           H
ATOM    958  NE2 HIP    62      60.378  31.387  65.673  1.00  0.00           N
ATOM    959  HE2 HIP    62      61.079  31.332  66.397  1.00  0.00           H
ATOM    960  CD2 HIP    62      59.998  32.571  65.025  1.00  0.00           C
ATOM    961  HD2 HIP    62      60.583  33.475  65.109  1.00  0.00           H
ATOM    962  C   HIP    62      56.322  34.920  63.063  1.00  0.00           C
ATOM    963  O   HIP    62      55.284  34.561  62.563  1.00  0.00           O
ATOM    964  N   SER    63      57.067  35.925  62.657  1.00  0.00           N
ATOM    965  H   SER    63      57.895  36.202  63.166  1.00  0.00           H
ATOM    966  CA  SER    63      56.683  36.871  61.605  1.00  0.00           C
ATOM    967  HA  SER    63      56.178  36.391  60.767  1.00  0.00           H
ATOM    968  CB  SER    63      55.637  37.986  62.124  1.00  0.00           C
ATOM    969  HB2 SER    63      55.456  38.767  61.385  1.00  0.00           H
ATOM    970  HB3 SER    63      54.721  37.435  62.338  1.00  0.00           H
ATOM    971  OG  SER    63      56.247  38.487  63.278  1.00  0.00           O
ATOM    972  HG  SER    63      55.717  38.183  64.018  1.00  0.00           H
ATOM    973  C   SER    63      57.946  37.601  61.048  1.00  0.00           C
ATOM    974  O   SER    63      57.965  37.923  59.885  1.00  0.00           O
ATOM    975  N   ASN    64      58.949  37.798  61.850  1.00  0.00           N
ATOM    976  H   ASN    64      58.766  37.632  62.829  1.00  0.00           H
ATOM    977  CA  ASN    64      60.246  38.427  61.551  1.00  0.00           C
ATOM    978  HA  ASN    64      60.819  38.661  62.448  1.00  0.00           H
ATOM    979  CB  ASN    64      61.104  37.446  60.780  1.00  0.00           C
ATOM    980  HB2 ASN    64      60.710  37.249  59.784  1.00  0.00           H
ATOM    981  HB3 ASN    64      62.115  37.817  60.612  1.00  0.00           H
ATOM    982  CG  ASN    64      61.331  36.094  61.473  1.00  0.00           C
ATOM    983  OD1 ASN    64      61.402  36.066  62.661  1.00  0.00           O
ATOM    984  ND2 ASN    64      61.411  34.953  60.819  1.00  0.00           N
ATOM    985 HD21 ASN    64      61.453  34.046  61.262  1.00  0.00           H
ATOM    986 HD22 ASN    64      61.361  35.087  59.820  1.00  0.00           H
ATOM    987  C   ASN    64      60.188  39.842  60.926  1.00  0.00           C
ATOM    988  O   ASN    64      61.167  40.199  60.225  1.00  0.00           O
ATOM    989  N   GLY    65      59.071  40.545  60.840  1.00  0.00           N
ATOM    990  H   GLY    65      58.241  40.189  61.293  1.00  0.00           H
ATOM    991  CA  GLY    65      58.800  41.702  59.975  1.00  0.00           C
ATOM    992  HA2 GLY    65      59.452  42.537  60.235  1.00  0.00           H
ATOM    993  HA3 GLY    65      59.187  41.382  59.008  1.00  0.00           H
ATOM    994  C   GLY    65      57.306  41.978  59.826  1.00  0.00           C
ATOM    995  O   GLY    65      56.403  41.221  60.249  1.00  0.00           O
ATOM    996  N   THR    66      57.034  43.055  59.083  1.00  0.00           N
ATOM    997  H   THR    66      57.778  43.606  58.677  1.00  0.00           H
ATOM    998  CA  THR    66      55.677  43.422  58.639  1.00  0.00           C
ATOM    999  HA  THR    66      55.004  43.527  59.491  1.00  0.00           H
ATOM   1000  CB  THR    66      55.725  44.787  57.837  1.00  0.00           C
ATOM   1001  HB  THR    66      54.738  45.022  57.438  1.00  0.00           H
ATOM   1002  CG2 THR    66      56.177  45.964  58.791  1.00  0.00           C
ATOM   1003 HG21 THR    66      55.563  45.881  59.688  1.00  0.00           H
ATOM   1004 HG22 THR    66      57.261  45.915  58.894  1.00  0.00           H
ATOM   1005 HG23 THR    66      56.009  46.974  58.415  1.00  0.00           H
ATOM   1006  OG1 THR    66      56.621  44.713  56.726  1.00  0.00           O
ATOM   1007  HG1 THR    66      56.080  44.478  55.969  1.00  0.00           H
ATOM   1008  C   THR    66      55.065  42.418  57.630  1.00  0.00           C
ATOM   1009  O   THR    66      55.765  41.535  57.127  1.00  0.00           O
ATOM   1010  N   VAL    67      53.721  42.483  57.367  1.00  0.00           N
ATOM   1011  H   VAL    67      53.336  43.319  57.782  1.00  0.00           H
ATOM   1012  CA  VAL    67      53.073  41.361  56.650  1.00  0.00           C
ATOM   1013  HA  VAL    67      53.776  40.994  55.903  1.00  0.00           H
ATOM   1014  CB  VAL    67      52.571  40.218  57.564  1.00  0.00           C
ATOM   1015  HB  VAL    67      51.666  40.568  58.062  1.00  0.00           H
ATOM   1016  CG1 VAL    67      52.188  39.057  56.694  1.00  0.00           C
ATOM   1017 HG11 VAL    67      51.644  38.328  57.295  1.00  0.00           H
ATOM   1018 HG12 VAL    67      51.553  39.306  55.842  1.00  0.00           H
ATOM   1019 HG13 VAL    67      53.103  38.632  56.280  1.00  0.00           H
ATOM   1020  CG2 VAL    67      53.605  39.676  58.618  1.00  0.00           C
ATOM   1021 HG21 VAL    67      53.614  40.423  59.412  1.00  0.00           H
ATOM   1022 HG22 VAL    67      53.336  38.701  59.027  1.00  0.00           H
ATOM   1023 HG23 VAL    67      54.612  39.632  58.203  1.00  0.00           H
ATOM   1024  C   VAL    67      51.940  42.036  55.778  1.00  0.00           C
ATOM   1025  O   VAL    67      50.718  41.905  55.889  1.00  0.00           O
ATOM   1026  N   LYS    68      52.413  42.832  54.784  1.00  0.00           N
ATOM   1027  H   LYS    68      53.406  42.997  54.697  1.00  0.00           H
ATOM   1028  CA  LYS    68      51.564  43.584  53.918  1.00  0.00           C
ATOM   1029  HA  LYS    68      50.745  44.013  54.495  1.00  0.00           H
ATOM   1030  CB  LYS    68      52.356  44.711  53.323  1.00  0.00           C
ATOM   1031  HB2 LYS    68      53.218  44.270  52.822  1.00  0.00           H
ATOM   1032  HB3 LYS    68      51.647  45.215  52.665  1.00  0.00           H
ATOM   1033  CG  LYS    68      52.647  45.762  54.372  1.00  0.00           C
ATOM   1034  HG2 LYS    68      51.703  46.051  54.837  1.00  0.00           H
ATOM   1035  HG3 LYS    68      53.287  45.388  55.170  1.00  0.00           H
ATOM   1036  CD  LYS    68      53.320  46.995  53.633  1.00  0.00           C
ATOM   1037  HD2 LYS    68      54.323  46.632  53.861  1.00  0.00           H
ATOM   1038  HD3 LYS    68      53.028  47.103  52.588  1.00  0.00           H
ATOM   1039  CE  LYS    68      53.044  48.261  54.502  1.00  0.00           C
ATOM   1040  HE2 LYS    68      52.016  48.616  54.564  1.00  0.00           H
ATOM   1041  HE3 LYS    68      53.349  48.045  55.526  1.00  0.00           H
ATOM   1042  NZ  LYS    68      53.882  49.433  54.070  1.00  0.00           N
ATOM   1043  HZ1 LYS    68      53.739  50.263  54.625  1.00  0.00           H
ATOM   1044  HZ2 LYS    68      54.854  49.177  54.168  1.00  0.00           H
ATOM   1045  HZ3 LYS    68      53.688  49.609  53.094  1.00  0.00           H
ATOM   1046  C   LYS    68      50.888  42.740  52.771  1.00  0.00           C
ATOM   1047  O   LYS    68      51.388  41.745  52.249  1.00  0.00           O
ATOM   1048  N   ASP    69      49.701  43.135  52.385  1.00  0.00           N
ATOM   1049  H   ASP    69      49.387  43.966  52.868  1.00  0.00           H
ATOM   1050  CA  ASP    69      48.911  42.512  51.267  1.00  0.00           C
ATOM   1051  HA  ASP    69      48.723  41.469  51.523  1.00  0.00           H
ATOM   1052  CB  ASP    69      47.569  43.156  51.022  1.00  0.00           C
ATOM   1053  HB2 ASP    69      47.212  42.905  50.024  1.00  0.00           H
ATOM   1054  HB3 ASP    69      46.839  42.886  51.787  1.00  0.00           H
ATOM   1055  CG  ASP    69      47.533  44.696  50.873  1.00  0.00           C
ATOM   1056  OD1 ASP    69      46.377  45.243  50.952  1.00  0.00           O
ATOM   1057  OD2 ASP    69      48.525  45.393  50.731  1.00  0.00           O
ATOM   1058  C   ASP    69      49.665  42.495  49.891  1.00  0.00           C
ATOM   1059  O   ASP    69      49.579  41.546  49.083  1.00  0.00           O
ATOM   1060  N   ARG    70      50.507  43.537  49.596  1.00  0.00           N
ATOM   1061  H   ARG    70      50.357  44.377  50.137  1.00  0.00           H
ATOM   1062  CA  ARG    70      51.457  43.666  48.517  1.00  0.00           C
ATOM   1063  HA  ARG    70      51.382  42.830  47.821  1.00  0.00           H
ATOM   1064  CB  ARG    70      51.222  44.974  47.795  1.00  0.00           C
ATOM   1065  HB2 ARG    70      51.368  45.841  48.441  1.00  0.00           H
ATOM   1066  HB3 ARG    70      51.919  44.941  46.958  1.00  0.00           H
ATOM   1067  CG  ARG    70      49.790  45.093  47.239  1.00  0.00           C
ATOM   1068  HG2 ARG    70      49.657  44.258  46.552  1.00  0.00           H
ATOM   1069  HG3 ARG    70      49.087  45.127  48.070  1.00  0.00           H
ATOM   1070  CD  ARG    70      49.453  46.265  46.304  1.00  0.00           C
ATOM   1071  HD2 ARG    70      48.702  45.951  45.579  1.00  0.00           H
ATOM   1072  HD3 ARG    70      48.896  47.011  46.872  1.00  0.00           H
ATOM   1073  NE  ARG    70      50.677  46.987  45.782  1.00  0.00           N
ATOM   1074  HE  ARG    70      50.989  46.657  44.880  1.00  0.00           H
ATOM   1075  CZ  ARG    70      51.498  47.869  46.272  1.00  0.00           C
ATOM   1076  NH1 ARG    70      52.628  48.099  45.698  1.00  0.00           N
ATOM   1077 HH11 ARG    70      52.928  47.609  44.869  1.00  0.00           H
ATOM   1078 HH12 ARG    70      53.287  48.730  46.130  1.00  0.00           H
ATOM   1079  NH2 ARG    70      51.195  48.512  47.347  1.00  0.00           N
ATOM   1080 HH21 ARG    70      50.308  48.276  47.768  1.00  0.00           H
ATOM   1081 HH22 ARG    70      51.957  48.954  47.841  1.00  0.00           H
ATOM   1082  C   ARG    70      52.854  43.411  49.024  1.00  0.00           C
ATOM   1083  O   ARG    70      53.833  44.055  48.592  1.00  0.00           O
ATOM   1084  N   SER    71      53.105  42.405  49.839  1.00  0.00           N
ATOM   1085  H   SER    71      52.386  41.874  50.309  1.00  0.00           H
ATOM   1086  CA  SER    71      54.500  42.024  50.278  1.00  0.00           C
ATOM   1087  HA  SER    71      55.126  42.841  50.635  1.00  0.00           H
ATOM   1088  CB  SER    71      54.404  41.133  51.487  1.00  0.00           C
ATOM   1089  HB2 SER    71      53.933  41.648  52.325  1.00  0.00           H
ATOM   1090  HB3 SER    71      53.806  40.270  51.191  1.00  0.00           H
ATOM   1091  OG  SER    71      55.673  40.663  51.897  1.00  0.00           O
ATOM   1092  HG  SER    71      55.549  40.274  52.766  1.00  0.00           H
ATOM   1093  C   SER    71      55.321  41.387  49.170  1.00  0.00           C
ATOM   1094  O   SER    71      54.813  40.453  48.586  1.00  0.00           O
ATOM   1095  N   PRO    72      56.625  41.622  49.013  1.00  0.00           N
ATOM   1096  CD  PRO    72      57.455  42.526  49.752  1.00  0.00           C
ATOM   1097  HD2 PRO    72      57.171  42.583  50.804  1.00  0.00           H
ATOM   1098  HD3 PRO    72      57.252  43.534  49.395  1.00  0.00           H
ATOM   1099  CG  PRO    72      58.937  42.157  49.575  1.00  0.00           C
ATOM   1100  HG2 PRO    72      59.325  41.442  50.300  1.00  0.00           H
ATOM   1101  HG3 PRO    72      59.503  43.087  49.628  1.00  0.00           H
ATOM   1102  CB  PRO    72      58.924  41.603  48.187  1.00  0.00           C
ATOM   1103  HB2 PRO    72      59.797  40.970  48.036  1.00  0.00           H
ATOM   1104  HB3 PRO    72      59.058  42.362  47.416  1.00  0.00           H
ATOM   1105  CA  PRO    72      57.519  40.815  48.132  1.00  0.00           C
ATOM   1106  HA  PRO    72      57.141  40.825  47.110  1.00  0.00           H
ATOM   1107  C   PRO    72      57.743  39.340  48.652  1.00  0.00           C
ATOM   1108  O   PRO    72      58.283  38.463  47.967  1.00  0.00           O
ATOM   1109  N   HID    73      57.358  39.074  49.916  1.00  0.00           N
ATOM   1110  H   HID    73      56.830  39.775  50.416  1.00  0.00           H
ATOM   1111  CA  HID    73      57.372  37.711  50.440  1.00  0.00           C
ATOM   1112  HA  HID    73      58.299  37.223  50.136  1.00  0.00           H
ATOM   1113  CB  HID    73      57.608  37.765  51.980  1.00  0.00           C
ATOM   1114  HB2 HID    73      56.655  37.961  52.473  1.00  0.00           H
ATOM   1115  HB3 HID    73      57.799  36.717  52.210  1.00  0.00           H
ATOM   1116  CG  HID    73      58.699  38.656  52.536  1.00  0.00           C
ATOM   1117  ND1 HID    73      58.822  39.154  53.778  1.00  0.00           N
ATOM   1118  HD1 HID    73      58.158  39.087  54.537  1.00  0.00           H
ATOM   1119  CE1 HID    73      59.924  39.901  53.805  1.00  0.00           C
ATOM   1120  HE1 HID    73      60.112  40.565  54.634  1.00  0.00           H
ATOM   1121  NE2 HID    73      60.574  39.856  52.657  1.00  0.00           N
ATOM   1122  CD2 HID    73      59.832  38.959  51.837  1.00  0.00           C
ATOM   1123  HD2 HID    73      60.046  38.742  50.801  1.00  0.00           H
ATOM   1124  C   HID    73      56.116  36.887  50.056  1.00  0.00           C
ATOM   1125  O   HID    73      56.195  35.669  50.226  1.00  0.00           O
ATOM   1126  N   ARG    74      55.088  37.485  49.448  1.00  0.00           N
ATOM   1127  H   ARG    74      55.177  38.482  49.317  1.00  0.00           H
ATOM   1128  CA  ARG    74      53.847  36.896  49.042  1.00  0.00           C
ATOM   1129  HA  ARG    74      53.588  36.180  49.821  1.00  0.00           H
ATOM   1130  CB  ARG    74      52.813  37.986  49.015  1.00  0.00           C
ATOM   1131  HB2 ARG    74      52.928  38.670  49.855  1.00  0.00           H
ATOM   1132  HB3 ARG    74      52.889  38.545  48.082  1.00  0.00           H
ATOM   1133  CG  ARG    74      51.404  37.412  49.148  1.00  0.00           C
ATOM   1134  HG2 ARG    74      51.196  36.601  48.450  1.00  0.00           H
ATOM   1135  HG3 ARG    74      51.362  36.941  50.130  1.00  0.00           H
ATOM   1136  CD  ARG    74      50.195  38.420  49.066  1.00  0.00           C
ATOM   1137  HD2 ARG    74      50.451  39.251  49.722  1.00  0.00           H
ATOM   1138  HD3 ARG    74      50.097  38.763  48.036  1.00  0.00           H
ATOM   1139  NE  ARG    74      49.000  37.850  49.651  1.00  0.00           N
ATOM   1140  HE  ARG    74      49.048  36.989  50.176  1.00  0.00           H
ATOM   1141  CZ  ARG    74      47.816  38.422  49.785  1.00  0.00           C
ATOM   1142  NH1 ARG    74      46.797  37.816  50.295  1.00  0.00           N
ATOM   1143 HH11 ARG    74      46.994  36.958  50.792  1.00  0.00           H
ATOM   1144 HH12 ARG    74      45.860  38.127  50.509  1.00  0.00           H
ATOM   1145  NH2 ARG    74      47.624  39.594  49.262  1.00  0.00           N
ATOM   1146 HH21 ARG    74      48.459  40.146  49.125  1.00  0.00           H
ATOM   1147 HH22 ARG    74      46.726  40.015  49.071  1.00  0.00           H
ATOM   1148  C   ARG    74      54.044  36.197  47.706  1.00  0.00           C
ATOM   1149  O   ARG    74      54.660  36.765  46.784  1.00  0.00           O
ATOM   1150  N   THR    75      53.390  35.038  47.660  1.00  0.00           N
ATOM   1151  H   THR    75      52.799  34.758  48.429  1.00  0.00           H
ATOM   1152  CA  THR    75      53.809  33.979  46.756  1.00  0.00           C
ATOM   1153  HA  THR    75      54.302  34.324  45.847  1.00  0.00           H
ATOM   1154  CB  THR    75      54.844  33.077  47.377  1.00  0.00           C
ATOM   1155  HB  THR    75      54.684  33.010  48.453  1.00  0.00           H
ATOM   1156  CG2 THR    75      54.885  31.607  46.827  1.00  0.00           C
ATOM   1157 HG21 THR    75      55.177  31.647  45.778  1.00  0.00           H
ATOM   1158 HG22 THR    75      55.664  31.126  47.419  1.00  0.00           H
ATOM   1159 HG23 THR    75      53.867  31.260  47.002  1.00  0.00           H
ATOM   1160  OG1 THR    75      56.074  33.648  47.085  1.00  0.00           O
ATOM   1161  HG1 THR    75      56.085  34.561  47.381  1.00  0.00           H
ATOM   1162  C   THR    75      52.496  33.262  46.315  1.00  0.00           C
ATOM   1163  O   THR    75      51.829  32.755  47.226  1.00  0.00           O
ATOM   1164  N   LEU    76      52.201  33.061  45.016  1.00  0.00           N
ATOM   1165  H   LEU    76      52.843  33.403  44.316  1.00  0.00           H
ATOM   1166  CA  LEU    76      51.179  32.151  44.487  1.00  0.00           C
ATOM   1167  HA  LEU    76      50.259  32.217  45.068  1.00  0.00           H
ATOM   1168  CB  LEU    76      50.859  32.548  43.045  1.00  0.00           C
ATOM   1169  HB2 LEU    76      50.327  33.501  43.029  1.00  0.00           H
ATOM   1170  HB3 LEU    76      51.792  32.635  42.490  1.00  0.00           H
ATOM   1171  CG  LEU    76      49.940  31.573  42.242  1.00  0.00           C
ATOM   1172  HG  LEU    76      50.402  30.595  42.100  1.00  0.00           H
ATOM   1173  CD1 LEU    76      48.537  31.413  42.967  1.00  0.00           C
ATOM   1174 HD11 LEU    76      47.814  30.940  42.302  1.00  0.00           H
ATOM   1175 HD12 LEU    76      48.628  30.706  43.792  1.00  0.00           H
ATOM   1176 HD13 LEU    76      48.269  32.448  43.185  1.00  0.00           H
ATOM   1177  CD2 LEU    76      49.859  32.109  40.849  1.00  0.00           C
ATOM   1178 HD21 LEU    76      49.423  31.301  40.261  1.00  0.00           H
ATOM   1179 HD22 LEU    76      49.120  32.888  40.664  1.00  0.00           H
ATOM   1180 HD23 LEU    76      50.882  32.265  40.505  1.00  0.00           H
ATOM   1181  C   LEU    76      51.757  30.743  44.502  1.00  0.00           C
ATOM   1182  O   LEU    76      52.898  30.592  44.037  1.00  0.00           O
ATOM   1183  N   MET    77      50.996  29.762  45.084  1.00  0.00           N
ATOM   1184  H   MET    77      50.182  30.095  45.580  1.00  0.00           H
ATOM   1185  CA  MET    77      51.286  28.331  45.030  1.00  0.00           C
ATOM   1186  HA  MET    77      52.131  28.228  44.350  1.00  0.00           H
ATOM   1187  CB  MET    77      51.763  27.735  46.373  1.00  0.00           C
ATOM   1188  HB2 MET    77      50.996  27.748  47.148  1.00  0.00           H
ATOM   1189  HB3 MET    77      51.988  26.694  46.138  1.00  0.00           H
ATOM   1190  CG  MET    77      53.036  28.394  46.950  1.00  0.00           C
ATOM   1191  HG2 MET    77      53.781  28.530  46.165  1.00  0.00           H
ATOM   1192  HG3 MET    77      52.754  29.386  47.304  1.00  0.00           H
ATOM   1193  SD  MET    77      53.733  27.444  48.342  1.00  0.00           S
ATOM   1194  CE  MET    77      55.227  28.379  48.683  1.00  0.00           C
ATOM   1195  HE1 MET    77      55.938  28.169  47.884  1.00  0.00           H
ATOM   1196  HE2 MET    77      54.956  29.396  48.966  1.00  0.00           H
ATOM   1197  HE3 MET    77      55.623  27.998  49.623  1.00  0.00           H
ATOM   1198  C   MET    77      50.078  27.641  44.502  1.00  0.00           C
ATOM   1199  O   MET    77      48.952  28.094  44.629  1.00  0.00           O
ATOM   1200  N   SER    78      50.166  26.454  43.847  1.00  0.00           N
ATOM   1201  H   SER    78      51.084  26.068  43.672  1.00  0.00           H
ATOM   1202  CA  SER    78      48.973  25.570  43.608  1.00  0.00           C
ATOM   1203  HA  SER    78      48.094  26.025  44.063  1.00  0.00           H
ATOM   1204  CB  SER    78      48.715  25.543  42.089  1.00  0.00           C
ATOM   1205  HB2 SER    78      47.726  25.091  42.019  1.00  0.00           H
ATOM   1206  HB3 SER    78      48.687  26.490  41.551  1.00  0.00           H
ATOM   1207  OG  SER    78      49.622  24.684  41.435  1.00  0.00           O
ATOM   1208  HG  SER    78      50.410  25.155  41.151  1.00  0.00           H
ATOM   1209  C   SER    78      49.067  24.183  44.285  1.00  0.00           C
ATOM   1210  O   SER    78      50.153  23.544  44.236  1.00  0.00           O
ATOM   1211  N   CYS    79      47.937  23.725  44.825  1.00  0.00           N
ATOM   1212  H   CYS    79      47.147  24.349  44.894  1.00  0.00           H
ATOM   1213  CA  CYS    79      47.759  22.311  45.148  1.00  0.00           C
ATOM   1214  HA  CYS    79      48.632  21.699  44.918  1.00  0.00           H
ATOM   1215  CB  CYS    79      47.426  22.225  46.687  1.00  0.00           C
ATOM   1216  HB2 CYS    79      47.031  21.233  46.905  1.00  0.00           H
ATOM   1217  HB3 CYS    79      48.366  22.377  47.217  1.00  0.00           H
ATOM   1218  SG  CYS    79      46.114  23.358  47.327  1.00  0.00           S
ATOM   1219  HG  CYS    79      45.083  22.508  47.288  1.00  0.00           H
ATOM   1220  C   CYS    79      46.609  21.690  44.288  1.00  0.00           C
ATOM   1221  O   CYS    79      45.848  22.482  43.726  1.00  0.00           O
ATOM   1222  N   PRO    80      46.456  20.393  44.242  1.00  0.00           N
ATOM   1223  CD  PRO    80      47.282  19.369  44.831  1.00  0.00           C
ATOM   1224  HD2 PRO    80      47.183  19.376  45.916  1.00  0.00           H
ATOM   1225  HD3 PRO    80      48.329  19.611  44.646  1.00  0.00           H
ATOM   1226  CG  PRO    80      46.811  17.985  44.385  1.00  0.00           C
ATOM   1227  HG2 PRO    80      46.802  17.208  45.150  1.00  0.00           H
ATOM   1228  HG3 PRO    80      47.315  17.630  43.486  1.00  0.00           H
ATOM   1229  CB  PRO    80      45.390  18.322  43.933  1.00  0.00           C
ATOM   1230  HB2 PRO    80      44.697  18.209  44.768  1.00  0.00           H
ATOM   1231  HB3 PRO    80      45.078  17.765  43.049  1.00  0.00           H
ATOM   1232  CA  PRO    80      45.310  19.757  43.620  1.00  0.00           C
ATOM   1233  HA  PRO    80      45.380  20.033  42.569  1.00  0.00           H
ATOM   1234  C   PRO    80      43.969  20.328  44.112  1.00  0.00           C
ATOM   1235  O   PRO    80      43.849  21.015  45.152  1.00  0.00           O
ATOM   1236  N   VAL    81      42.900  19.976  43.344  1.00  0.00           N
ATOM   1237  H   VAL    81      43.116  19.386  42.553  1.00  0.00           H
ATOM   1238  CA  VAL    81      41.486  20.358  43.651  1.00  0.00           C
ATOM   1239  HA  VAL    81      41.457  21.446  43.606  1.00  0.00           H
ATOM   1240  CB  VAL    81      40.459  19.921  42.553  1.00  0.00           C
ATOM   1241  HB  VAL    81      40.685  20.401  41.600  1.00  0.00           H
ATOM   1242  CG1 VAL    81      40.420  18.376  42.393  1.00  0.00           C
ATOM   1243 HG11 VAL    81      41.386  18.021  42.033  1.00  0.00           H
ATOM   1244 HG12 VAL    81      40.196  17.839  43.315  1.00  0.00           H
ATOM   1245 HG13 VAL    81      39.734  18.164  41.572  1.00  0.00           H
ATOM   1246  CG2 VAL    81      39.032  20.397  42.870  1.00  0.00           C
ATOM   1247 HG21 VAL    81      38.757  20.143  43.893  1.00  0.00           H
ATOM   1248 HG22 VAL    81      38.985  21.477  42.742  1.00  0.00           H
ATOM   1249 HG23 VAL    81      38.337  19.808  42.272  1.00  0.00           H
ATOM   1250  C   VAL    81      40.930  20.049  45.071  1.00  0.00           C
ATOM   1251  O   VAL    81      40.626  18.876  45.423  1.00  0.00           O
ATOM   1252  N   GLY    82      40.795  21.068  45.910  1.00  0.00           N
ATOM   1253  H   GLY    82      41.144  21.975  45.632  1.00  0.00           H
ATOM   1254  CA  GLY    82      40.154  20.821  47.222  1.00  0.00           C
ATOM   1255  HA2 GLY    82      39.826  21.778  47.626  1.00  0.00           H
ATOM   1256  HA3 GLY    82      39.240  20.252  47.054  1.00  0.00           H
ATOM   1257  C   GLY    82      40.945  20.007  48.218  1.00  0.00           C
ATOM   1258  O   GLY    82      40.457  19.416  49.153  1.00  0.00           O
ATOM   1259  N   GLU    83      42.225  20.040  47.985  1.00  0.00           N
ATOM   1260  H   GLU    83      42.507  20.786  47.366  1.00  0.00           H
ATOM   1261  CA  GLU    83      43.324  19.518  48.782  1.00  0.00           C
ATOM   1262  HA  GLU    83      42.942  18.816  49.524  1.00  0.00           H
ATOM   1263  CB  GLU    83      44.452  18.895  47.943  1.00  0.00           C
ATOM   1264  HB2 GLU    83      44.783  19.618  47.198  1.00  0.00           H
ATOM   1265  HB3 GLU    83      45.291  18.720  48.615  1.00  0.00           H
ATOM   1266  CG  GLU    83      44.092  17.588  47.157  1.00  0.00           C
ATOM   1267  HG2 GLU    83      43.363  17.853  46.393  1.00  0.00           H
ATOM   1268  HG3 GLU    83      45.025  17.167  46.780  1.00  0.00           H
ATOM   1269  CD  GLU    83      43.399  16.496  47.960  1.00  0.00           C
ATOM   1270  OE1 GLU    83      43.795  16.358  49.131  1.00  0.00           O
ATOM   1271  OE2 GLU    83      42.445  15.856  47.413  1.00  0.00           O
ATOM   1272  C   GLU    83      43.952  20.653  49.571  1.00  0.00           C
ATOM   1273  O   GLU    83      44.052  21.766  49.079  1.00  0.00           O
ATOM   1274  N   ALA    84      44.224  20.366  50.874  1.00  0.00           N
ATOM   1275  H   ALA    84      43.888  19.523  51.319  1.00  0.00           H
ATOM   1276  CA  ALA    84      44.796  21.310  51.877  1.00  0.00           C
ATOM   1277  HA  ALA    84      44.114  22.161  51.875  1.00  0.00           H
ATOM   1278  CB  ALA    84      44.772  20.753  53.339  1.00  0.00           C
ATOM   1279  HB1 ALA    84      45.215  21.366  54.124  1.00  0.00           H
ATOM   1280  HB2 ALA    84      43.723  20.553  53.554  1.00  0.00           H
ATOM   1281  HB3 ALA    84      45.314  19.807  53.325  1.00  0.00           H
ATOM   1282  C   ALA    84      46.243  21.791  51.555  1.00  0.00           C
ATOM   1283  O   ALA    84      46.996  20.913  51.153  1.00  0.00           O
ATOM   1284  N   PRO    85      46.643  23.078  51.556  1.00  0.00           N
ATOM   1285  CD  PRO    85      45.703  24.166  51.953  1.00  0.00           C
ATOM   1286  HD2 PRO    85      45.341  24.148  52.981  1.00  0.00           H
ATOM   1287  HD3 PRO    85      44.806  24.185  51.333  1.00  0.00           H
ATOM   1288  CG  PRO    85      46.462  25.475  51.706  1.00  0.00           C
ATOM   1289  HG2 PRO    85      46.937  25.719  52.656  1.00  0.00           H
ATOM   1290  HG3 PRO    85      45.809  26.237  51.279  1.00  0.00           H
ATOM   1291  CB  PRO    85      47.500  25.083  50.737  1.00  0.00           C
ATOM   1292  HB2 PRO    85      48.439  25.635  50.745  1.00  0.00           H
ATOM   1293  HB3 PRO    85      47.130  25.200  49.719  1.00  0.00           H
ATOM   1294  CA  PRO    85      47.839  23.581  50.998  1.00  0.00           C
ATOM   1295  HA  PRO    85      48.115  23.148  50.036  1.00  0.00           H
ATOM   1296  C   PRO    85      49.042  23.495  51.928  1.00  0.00           C
ATOM   1297  O   PRO    85      49.227  24.273  52.857  1.00  0.00           O
ATOM   1298  N   SER    86      49.670  22.359  51.807  1.00  0.00           N
ATOM   1299  H   SER    86      49.340  21.815  51.022  1.00  0.00           H
ATOM   1300  CA  SER    86      50.884  21.965  52.640  1.00  0.00           C
ATOM   1301  HA  SER    86      50.946  22.559  53.551  1.00  0.00           H
ATOM   1302  CB  SER    86      50.812  20.568  53.161  1.00  0.00           C
ATOM   1303  HB2 SER    86      51.624  20.263  53.822  1.00  0.00           H
ATOM   1304  HB3 SER    86      49.909  20.518  53.768  1.00  0.00           H
ATOM   1305  OG  SER    86      50.809  19.572  52.046  1.00  0.00           O
ATOM   1306  HG  SER    86      50.116  19.836  51.435  1.00  0.00           H
ATOM   1307  C   SER    86      52.124  22.282  51.878  1.00  0.00           C
ATOM   1308  O   SER    86      52.067  22.401  50.715  1.00  0.00           O
ATOM   1309  N   PRO    87      53.325  22.339  52.460  1.00  0.00           N
ATOM   1310  CD  PRO    87      53.613  22.526  53.884  1.00  0.00           C
ATOM   1311  HD2 PRO    87      53.719  21.590  54.433  1.00  0.00           H
ATOM   1312  HD3 PRO    87      52.835  23.145  54.328  1.00  0.00           H
ATOM   1313  CG  PRO    87      54.873  23.365  53.800  1.00  0.00           C
ATOM   1314  HG2 PRO    87      55.405  23.474  54.746  1.00  0.00           H
ATOM   1315  HG3 PRO    87      54.773  24.419  53.539  1.00  0.00           H
ATOM   1316  CB  PRO    87      55.669  22.543  52.738  1.00  0.00           C
ATOM   1317  HB2 PRO    87      55.973  21.554  53.083  1.00  0.00           H
ATOM   1318  HB3 PRO    87      56.376  23.300  52.400  1.00  0.00           H
ATOM   1319  CA  PRO    87      54.585  22.360  51.698  1.00  0.00           C
ATOM   1320  HA  PRO    87      54.553  23.101  50.898  1.00  0.00           H
ATOM   1321  C   PRO    87      54.778  21.020  50.916  1.00  0.00           C
ATOM   1322  O   PRO    87      55.469  21.045  49.878  1.00  0.00           O
ATOM   1323  N   TYR    88      54.086  19.972  51.359  1.00  0.00           N
ATOM   1324  H   TYR    88      53.699  20.031  52.290  1.00  0.00           H
ATOM   1325  CA  TYR    88      54.393  18.564  50.865  1.00  0.00           C
ATOM   1326  HA  TYR    88      55.410  18.590  50.473  1.00  0.00           H
ATOM   1327  CB  TYR    88      54.181  17.597  52.089  1.00  0.00           C
ATOM   1328  HB2 TYR    88      53.126  17.377  52.256  1.00  0.00           H
ATOM   1329  HB3 TYR    88      54.712  16.729  51.698  1.00  0.00           H
ATOM   1330  CG  TYR    88      54.853  18.052  53.426  1.00  0.00           C
ATOM   1331  CD1 TYR    88      54.040  18.294  54.553  1.00  0.00           C
ATOM   1332  HD1 TYR    88      52.969  18.194  54.454  1.00  0.00           H
ATOM   1333  CE1 TYR    88      54.627  18.681  55.802  1.00  0.00           C
ATOM   1334  HE1 TYR    88      53.914  18.941  56.572  1.00  0.00           H
ATOM   1335  CZ  TYR    88      56.045  18.809  55.926  1.00  0.00           C
ATOM   1336  OH  TYR    88      56.552  19.120  57.134  1.00  0.00           O
ATOM   1337  HH  TYR    88      55.864  19.574  57.627  1.00  0.00           H
ATOM   1338  CE2 TYR    88      56.812  18.557  54.783  1.00  0.00           C
ATOM   1339  HE2 TYR    88      57.892  18.583  54.814  1.00  0.00           H
ATOM   1340  CD2 TYR    88      56.236  18.129  53.576  1.00  0.00           C
ATOM   1341  HD2 TYR    88      56.876  18.005  52.716  1.00  0.00           H
ATOM   1342  C   TYR    88      53.512  18.188  49.693  1.00  0.00           C
ATOM   1343  O   TYR    88      53.686  17.156  49.061  1.00  0.00           O
ATOM   1344  N   ASN    89      52.444  18.915  49.403  1.00  0.00           N
ATOM   1345  H   ASN    89      51.993  19.541  50.053  1.00  0.00           H
ATOM   1346  CA  ASN    89      51.659  18.706  48.150  1.00  0.00           C
ATOM   1347  HA  ASN    89      52.075  17.912  47.529  1.00  0.00           H
ATOM   1348  CB  ASN    89      50.275  18.189  48.419  1.00  0.00           C
ATOM   1349  HB2 ASN    89      49.772  18.164  47.452  1.00  0.00           H
ATOM   1350  HB3 ASN    89      50.358  17.234  48.937  1.00  0.00           H
ATOM   1351  CG  ASN    89      49.444  19.025  49.357  1.00  0.00           C
ATOM   1352  OD1 ASN    89      49.793  20.120  49.703  1.00  0.00           O
ATOM   1353  ND2 ASN    89      48.263  18.590  49.784  1.00  0.00           N
ATOM   1354 HD21 ASN    89      47.758  19.277  50.326  1.00  0.00           H
ATOM   1355 HD22 ASN    89      47.837  17.716  49.512  1.00  0.00           H
ATOM   1356  C   ASN    89      51.629  19.984  47.275  1.00  0.00           C
ATOM   1357  O   ASN    89      51.196  19.967  46.158  1.00  0.00           O
ATOM   1358  N   SER    90      51.931  21.207  47.778  1.00  0.00           N
ATOM   1359  H   SER    90      52.227  21.217  48.743  1.00  0.00           H
ATOM   1360  CA  SER    90      51.889  22.451  46.996  1.00  0.00           C
ATOM   1361  HA  SER    90      51.074  22.408  46.273  1.00  0.00           H
ATOM   1362  CB  SER    90      51.480  23.694  47.845  1.00  0.00           C
ATOM   1363  HB2 SER    90      52.408  23.824  48.401  1.00  0.00           H
ATOM   1364  HB3 SER    90      51.100  24.451  47.157  1.00  0.00           H
ATOM   1365  OG  SER    90      50.455  23.395  48.787  1.00  0.00           O
ATOM   1366  HG  SER    90      50.961  23.114  49.553  1.00  0.00           H
ATOM   1367  C   SER    90      53.184  22.632  46.258  1.00  0.00           C
ATOM   1368  O   SER    90      54.298  22.334  46.708  1.00  0.00           O
ATOM   1369  N   ARG    91      53.022  23.252  45.027  1.00  0.00           N
ATOM   1370  H   ARG    91      52.106  23.451  44.652  1.00  0.00           H
ATOM   1371  CA  ARG    91      54.182  23.747  44.241  1.00  0.00           C
ATOM   1372  HA  ARG    91      55.077  23.559  44.835  1.00  0.00           H
ATOM   1373  CB  ARG    91      54.189  23.079  42.846  1.00  0.00           C
ATOM   1374  HB2 ARG    91      55.006  23.517  42.274  1.00  0.00           H
ATOM   1375  HB3 ARG    91      54.395  22.021  43.015  1.00  0.00           H
ATOM   1376  CG  ARG    91      52.886  23.121  42.013  1.00  0.00           C
ATOM   1377  HG2 ARG    91      52.102  22.481  42.417  1.00  0.00           H
ATOM   1378  HG3 ARG    91      52.363  24.074  41.924  1.00  0.00           H
ATOM   1379  CD  ARG    91      53.179  22.626  40.537  1.00  0.00           C
ATOM   1380  HD2 ARG    91      53.873  21.787  40.563  1.00  0.00           H
ATOM   1381  HD3 ARG    91      52.201  22.330  40.155  1.00  0.00           H
ATOM   1382  NE  ARG    91      53.578  23.818  39.674  1.00  0.00           N
ATOM   1383  HE  ARG    91      52.964  24.610  39.796  1.00  0.00           H
ATOM   1384  CZ  ARG    91      54.788  24.203  39.253  1.00  0.00           C
ATOM   1385  NH1 ARG    91      54.978  25.382  38.864  1.00  0.00           N
ATOM   1386 HH11 ARG    91      54.206  26.025  38.755  1.00  0.00           H
ATOM   1387 HH12 ARG    91      55.910  25.755  38.750  1.00  0.00           H
ATOM   1388  NH2 ARG    91      55.764  23.301  39.356  1.00  0.00           N
ATOM   1389 HH21 ARG    91      55.424  22.359  39.483  1.00  0.00           H
ATOM   1390 HH22 ARG    91      56.718  23.425  39.051  1.00  0.00           H
ATOM   1391  C   ARG    91      54.205  25.305  44.135  1.00  0.00           C
ATOM   1392  O   ARG    91      53.147  25.930  43.910  1.00  0.00           O
ATOM   1393  N   PHE    92      55.317  25.970  44.146  1.00  0.00           N
ATOM   1394  H   PHE    92      56.083  25.394  44.463  1.00  0.00           H
ATOM   1395  CA  PHE    92      55.558  27.369  43.871  1.00  0.00           C
ATOM   1396  HA  PHE    92      54.885  27.951  44.501  1.00  0.00           H
ATOM   1397  CB  PHE    92      57.021  27.639  44.181  1.00  0.00           C
ATOM   1398  HB2 PHE    92      57.064  27.626  45.270  1.00  0.00           H
ATOM   1399  HB3 PHE    92      57.641  26.909  43.661  1.00  0.00           H
ATOM   1400  CG  PHE    92      57.531  28.992  43.862  1.00  0.00           C
ATOM   1401  CD1 PHE    92      57.493  30.032  44.808  1.00  0.00           C
ATOM   1402  HD1 PHE    92      57.155  29.862  45.819  1.00  0.00           H
ATOM   1403  CE1 PHE    92      57.986  31.259  44.465  1.00  0.00           C
ATOM   1404  HE1 PHE    92      58.114  31.943  45.290  1.00  0.00           H
ATOM   1405  CZ  PHE    92      58.749  31.435  43.270  1.00  0.00           C
ATOM   1406  HZ  PHE    92      59.198  32.414  43.191  1.00  0.00           H
ATOM   1407  CE2 PHE    92      58.691  30.453  42.229  1.00  0.00           C
ATOM   1408  HE2 PHE    92      59.170  30.456  41.262  1.00  0.00           H
ATOM   1409  CD2 PHE    92      58.044  29.260  42.561  1.00  0.00           C
ATOM   1410  HD2 PHE    92      58.063  28.510  41.783  1.00  0.00           H
ATOM   1411  C   PHE    92      55.281  27.621  42.349  1.00  0.00           C
ATOM   1412  O   PHE    92      55.981  27.114  41.488  1.00  0.00           O
ATOM   1413  N   GLU    93      54.352  28.518  41.996  1.00  0.00           N
ATOM   1414  H   GLU    93      53.839  29.056  42.681  1.00  0.00           H
ATOM   1415  CA  GLU    93      54.080  29.051  40.620  1.00  0.00           C
ATOM   1416  HA  GLU    93      54.511  28.436  39.831  1.00  0.00           H
ATOM   1417  CB  GLU    93      52.563  29.327  40.398  1.00  0.00           C
ATOM   1418  HB2 GLU    93      52.211  30.055  41.130  1.00  0.00           H
ATOM   1419  HB3 GLU    93      52.235  29.574  39.389  1.00  0.00           H
ATOM   1420  CG  GLU    93      51.631  28.146  40.594  1.00  0.00           C
ATOM   1421  HG2 GLU    93      51.587  27.825  41.636  1.00  0.00           H
ATOM   1422  HG3 GLU    93      50.613  28.454  40.359  1.00  0.00           H
ATOM   1423  CD  GLU    93      52.049  26.928  39.739  1.00  0.00           C
ATOM   1424  OE1 GLU    93      51.576  25.829  40.115  1.00  0.00           O
ATOM   1425  OE2 GLU    93      52.582  27.038  38.627  1.00  0.00           O
ATOM   1426  C   GLU    93      54.810  30.378  40.415  1.00  0.00           C
ATOM   1427  O   GLU    93      55.609  30.573  39.488  1.00  0.00           O
ATOM   1428  N   SER    94      54.593  31.398  41.290  1.00  0.00           N
ATOM   1429  H   SER    94      54.059  31.172  42.117  1.00  0.00           H
ATOM   1430  CA  SER    94      54.925  32.805  40.970  1.00  0.00           C
ATOM   1431  HA  SER    94      55.873  32.811  40.433  1.00  0.00           H
ATOM   1432  CB  SER    94      53.837  33.334  40.054  1.00  0.00           C
ATOM   1433  HB2 SER    94      53.579  32.522  39.373  1.00  0.00           H
ATOM   1434  HB3 SER    94      52.940  33.547  40.635  1.00  0.00           H
ATOM   1435  OG  SER    94      54.175  34.463  39.248  1.00  0.00           O
ATOM   1436  HG  SER    94      53.711  34.431  38.408  1.00  0.00           H
ATOM   1437  C   SER    94      55.029  33.676  42.198  1.00  0.00           C
ATOM   1438  O   SER    94      54.290  33.475  43.159  1.00  0.00           O
ATOM   1439  N   VAL    95      55.893  34.667  42.179  1.00  0.00           N
ATOM   1440  H   VAL    95      56.513  34.731  41.385  1.00  0.00           H
ATOM   1441  CA  VAL    95      55.943  35.693  43.191  1.00  0.00           C
ATOM   1442  HA  VAL    95      55.897  35.357  44.227  1.00  0.00           H
ATOM   1443  CB  VAL    95      57.219  36.446  43.147  1.00  0.00           C
ATOM   1444  HB  VAL    95      57.219  36.663  42.079  1.00  0.00           H
ATOM   1445  CG1 VAL    95      57.219  37.819  43.798  1.00  0.00           C
ATOM   1446 HG11 VAL    95      58.128  38.402  43.640  1.00  0.00           H
ATOM   1447 HG12 VAL    95      56.557  38.513  43.282  1.00  0.00           H
ATOM   1448 HG13 VAL    95      57.039  37.762  44.872  1.00  0.00           H
ATOM   1449  CG2 VAL    95      58.383  35.588  43.539  1.00  0.00           C
ATOM   1450 HG21 VAL    95      58.268  35.178  44.542  1.00  0.00           H
ATOM   1451 HG22 VAL    95      58.244  34.789  42.810  1.00  0.00           H
ATOM   1452 HG23 VAL    95      59.302  36.174  43.504  1.00  0.00           H
ATOM   1453  C   VAL    95      54.801  36.645  42.887  1.00  0.00           C
ATOM   1454  O   VAL    95      54.665  37.233  41.775  1.00  0.00           O
ATOM   1455  N   ALA    96      53.839  36.803  43.808  1.00  0.00           N
ATOM   1456  H   ALA    96      54.114  36.558  44.749  1.00  0.00           H
ATOM   1457  CA  ALA    96      52.453  37.292  43.438  1.00  0.00           C
ATOM   1458  HA  ALA    96      52.571  38.040  42.654  1.00  0.00           H
ATOM   1459  CB  ALA    96      51.699  36.044  42.821  1.00  0.00           C
ATOM   1460  HB1 ALA    96      52.287  35.551  42.047  1.00  0.00           H
ATOM   1461  HB2 ALA    96      51.532  35.382  43.670  1.00  0.00           H
ATOM   1462  HB3 ALA    96      50.737  36.337  42.400  1.00  0.00           H
ATOM   1463  C   ALA    96      51.639  37.846  44.593  1.00  0.00           C
ATOM   1464  O   ALA    96      51.415  37.311  45.661  1.00  0.00           O
ATOM   1465  N   TRP    97      51.113  39.037  44.458  1.00  0.00           N
ATOM   1466  H   TRP    97      51.528  39.507  43.667  1.00  0.00           H
ATOM   1467  CA  TRP    97      50.099  39.747  45.265  1.00  0.00           C
ATOM   1468  HA  TRP    97      49.886  38.976  46.006  1.00  0.00           H
ATOM   1469  CB  TRP    97      50.695  40.970  46.042  1.00  0.00           C
ATOM   1470  HB2 TRP    97      49.872  41.545  46.465  1.00  0.00           H
ATOM   1471  HB3 TRP    97      51.351  40.626  46.841  1.00  0.00           H
ATOM   1472  CG  TRP    97      51.374  42.042  45.186  1.00  0.00           C
ATOM   1473  CD1 TRP    97      52.700  42.390  45.269  1.00  0.00           C
ATOM   1474  HD1 TRP    97      53.467  42.039  45.944  1.00  0.00           H
ATOM   1475  NE1 TRP    97      52.905  43.500  44.514  1.00  0.00           N
ATOM   1476  HE1 TRP    97      53.610  44.218  44.593  1.00  0.00           H
ATOM   1477  CE2 TRP    97      51.760  43.932  43.931  1.00  0.00           C
ATOM   1478  CZ2 TRP    97      51.442  44.989  43.096  1.00  0.00           C
ATOM   1479  HZ2 TRP    97      52.235  45.636  42.751  1.00  0.00           H
ATOM   1480  CH2 TRP    97      50.120  45.237  42.731  1.00  0.00           C
ATOM   1481  HH2 TRP    97      49.826  46.103  42.156  1.00  0.00           H
ATOM   1482  CZ3 TRP    97      49.065  44.348  42.997  1.00  0.00           C
ATOM   1483  HZ3 TRP    97      48.041  44.608  42.768  1.00  0.00           H
ATOM   1484  CE3 TRP    97      49.486  43.283  43.889  1.00  0.00           C
ATOM   1485  HE3 TRP    97      48.740  42.553  44.166  1.00  0.00           H
ATOM   1486  CD2 TRP    97      50.807  43.010  44.281  1.00  0.00           C
ATOM   1487  C   TRP    97      48.767  40.070  44.701  1.00  0.00           C
ATOM   1488  O   TRP    97      47.878  40.493  45.394  1.00  0.00           O
ATOM   1489  N   SER    98      48.575  39.771  43.403  1.00  0.00           N
ATOM   1490  H   SER    98      49.425  39.577  42.895  1.00  0.00           H
ATOM   1491  CA  SER    98      47.246  39.518  42.745  1.00  0.00           C
ATOM   1492  HA  SER    98      46.457  39.142  43.396  1.00  0.00           H
ATOM   1493  CB  SER    98      46.862  40.916  42.248  1.00  0.00           C
ATOM   1494  HB2 SER    98      46.751  41.685  43.011  1.00  0.00           H
ATOM   1495  HB3 SER    98      47.632  41.280  41.568  1.00  0.00           H
ATOM   1496  OG  SER    98      45.727  40.984  41.431  1.00  0.00           O
ATOM   1497  HG  SER    98      44.937  40.786  41.939  1.00  0.00           H
ATOM   1498  C   SER    98      47.589  38.564  41.580  1.00  0.00           C
ATOM   1499  O   SER    98      48.751  38.537  41.224  1.00  0.00           O
ATOM   1500  N   ALA    99      46.641  37.803  41.084  1.00  0.00           N
ATOM   1501  H   ALA    99      45.743  37.862  41.542  1.00  0.00           H
ATOM   1502  CA  ALA    99      46.923  36.549  40.277  1.00  0.00           C
ATOM   1503  HA  ALA    99      47.775  36.566  39.598  1.00  0.00           H
ATOM   1504  CB  ALA    99      47.170  35.489  41.291  1.00  0.00           C
ATOM   1505  HB1 ALA    99      47.702  34.650  40.841  1.00  0.00           H
ATOM   1506  HB2 ALA    99      47.706  35.884  42.154  1.00  0.00           H
ATOM   1507  HB3 ALA    99      46.201  35.188  41.689  1.00  0.00           H
ATOM   1508  C   ALA    99      45.736  36.098  39.435  1.00  0.00           C
ATOM   1509  O   ALA    99      44.621  36.392  39.779  1.00  0.00           O
ATOM   1510  N   SER   100      45.977  35.323  38.370  1.00  0.00           N
ATOM   1511  H   SER   100      46.948  35.052  38.307  1.00  0.00           H
ATOM   1512  CA  SER   100      45.011  34.548  37.640  1.00  0.00           C
ATOM   1513  HA  SER   100      44.241  34.221  38.338  1.00  0.00           H
ATOM   1514  CB  SER   100      44.395  35.474  36.632  1.00  0.00           C
ATOM   1515  HB2 SER   100      44.022  36.271  37.278  1.00  0.00           H
ATOM   1516  HB3 SER   100      45.266  35.814  36.073  1.00  0.00           H
ATOM   1517  OG  SER   100      43.476  34.908  35.818  1.00  0.00           O
ATOM   1518  HG  SER   100      42.660  34.671  36.263  1.00  0.00           H
ATOM   1519  C   SER   100      45.705  33.348  36.942  1.00  0.00           C
ATOM   1520  O   SER   100      46.764  33.462  36.295  1.00  0.00           O
ATOM   1521  N   ALA   101      45.077  32.196  36.948  1.00  0.00           N
ATOM   1522  H   ALA   101      44.180  32.160  37.411  1.00  0.00           H
ATOM   1523  CA  ALA   101      45.665  30.936  36.272  1.00  0.00           C
ATOM   1524  HA  ALA   101      46.279  31.293  35.446  1.00  0.00           H
ATOM   1525  CB  ALA   101      46.573  30.265  37.311  1.00  0.00           C
ATOM   1526  HB1 ALA   101      45.974  29.856  38.125  1.00  0.00           H
ATOM   1527  HB2 ALA   101      47.211  29.534  36.815  1.00  0.00           H
ATOM   1528  HB3 ALA   101      47.302  30.965  37.718  1.00  0.00           H
ATOM   1529  C   ALA   101      44.496  30.123  35.629  1.00  0.00           C
ATOM   1530  O   ALA   101      43.458  30.142  36.157  1.00  0.00           O
ATOM   1531  N   CYX   102      44.892  29.489  34.516  1.00  0.00           N
ATOM   1532  H   CYX   102      45.856  29.615  34.244  1.00  0.00           H
ATOM   1533  CA  CYX   102      43.991  28.817  33.515  1.00  0.00           C
ATOM   1534  HA  CYX   102      43.314  28.121  34.013  1.00  0.00           H
ATOM   1535  CB  CYX   102      43.058  29.806  32.758  1.00  0.00           C
ATOM   1536  HB2 CYX   102      42.402  29.299  32.049  1.00  0.00           H
ATOM   1537  HB3 CYX   102      42.473  30.363  33.490  1.00  0.00           H
ATOM   1538  SG  CYX   102      43.748  31.110  31.808  1.00  0.00           S
ATOM   1539  C   CYX   102      44.676  27.871  32.585  1.00  0.00           C
ATOM   1540  O   CYX   102      45.798  27.479  32.865  1.00  0.00           O
ATOM   1541  N   HIE   103      44.056  27.318  31.512  1.00  0.00           N
ATOM   1542  H   HIE   103      43.089  27.552  31.337  1.00  0.00           H
ATOM   1543  CA  HIE   103      44.624  26.268  30.654  1.00  0.00           C
ATOM   1544  HA  HIE   103      45.702  26.422  30.707  1.00  0.00           H
ATOM   1545  CB  HIE   103      44.439  24.928  31.371  1.00  0.00           C
ATOM   1546  HB2 HIE   103      44.511  25.023  32.455  1.00  0.00           H
ATOM   1547  HB3 HIE   103      43.408  24.610  31.215  1.00  0.00           H
ATOM   1548  CG  HIE   103      45.439  23.847  30.951  1.00  0.00           C
ATOM   1549  ND1 HIE   103      45.318  23.025  29.815  1.00  0.00           N
ATOM   1550  CE1 HIE   103      46.247  22.100  29.969  1.00  0.00           C
ATOM   1551  HE1 HIE   103      46.358  21.280  29.275  1.00  0.00           H
ATOM   1552  NE2 HIE   103      46.956  22.312  31.103  1.00  0.00           N
ATOM   1553  HE2 HIE   103      47.627  21.661  31.486  1.00  0.00           H
ATOM   1554  CD2 HIE   103      46.390  23.364  31.803  1.00  0.00           C
ATOM   1555  HD2 HIE   103      46.528  23.802  32.781  1.00  0.00           H
ATOM   1556  C   HIE   103      44.085  26.302  29.226  1.00  0.00           C
ATOM   1557  O   HIE   103      42.920  26.575  28.920  1.00  0.00           O
ATOM   1558  N   ASP   104      45.015  26.018  28.285  1.00  0.00           N
ATOM   1559  H   ASP   104      45.965  25.932  28.612  1.00  0.00           H
ATOM   1560  CA  ASP   104      44.695  26.159  26.840  1.00  0.00           C
ATOM   1561  HA  ASP   104      43.805  26.782  26.749  1.00  0.00           H
ATOM   1562  CB  ASP   104      45.763  26.974  26.188  1.00  0.00           C
ATOM   1563  HB2 ASP   104      45.433  27.187  25.171  1.00  0.00           H
ATOM   1564  HB3 ASP   104      45.836  27.928  26.710  1.00  0.00           H
ATOM   1565  CG  ASP   104      47.172  26.483  25.963  1.00  0.00           C
ATOM   1566  OD1 ASP   104      47.369  25.336  26.370  1.00  0.00           O
ATOM   1567  OD2 ASP   104      48.044  27.150  25.328  1.00  0.00           O
ATOM   1568  C   ASP   104      44.409  24.767  26.180  1.00  0.00           C
ATOM   1569  O   ASP   104      44.127  24.693  24.978  1.00  0.00           O
ATOM   1570  N   GLY   105      44.543  23.707  27.007  1.00  0.00           N
ATOM   1571  H   GLY   105      44.618  23.956  27.983  1.00  0.00           H
ATOM   1572  CA  GLY   105      44.492  22.298  26.734  1.00  0.00           C
ATOM   1573  HA2 GLY   105      44.036  21.774  27.574  1.00  0.00           H
ATOM   1574  HA3 GLY   105      43.889  22.081  25.853  1.00  0.00           H
ATOM   1575  C   GLY   105      45.847  21.599  26.555  1.00  0.00           C
ATOM   1576  O   GLY   105      45.952  20.399  26.838  1.00  0.00           O
ATOM   1577  N   THR   106      46.927  22.322  26.321  1.00  0.00           N
ATOM   1578  H   THR   106      46.811  23.324  26.259  1.00  0.00           H
ATOM   1579  CA  THR   106      48.343  21.880  26.378  1.00  0.00           C
ATOM   1580  HA  THR   106      48.351  20.806  26.191  1.00  0.00           H
ATOM   1581  CB  THR   106      49.086  22.447  25.242  1.00  0.00           C
ATOM   1582  HB  THR   106      48.957  23.526  25.161  1.00  0.00           H
ATOM   1583  CG2 THR   106      50.534  22.011  25.163  1.00  0.00           C
ATOM   1584 HG21 THR   106      51.093  22.459  25.984  1.00  0.00           H
ATOM   1585 HG22 THR   106      50.542  20.934  25.331  1.00  0.00           H
ATOM   1586 HG23 THR   106      51.009  22.387  24.256  1.00  0.00           H
ATOM   1587  OG1 THR   106      48.331  22.142  24.076  1.00  0.00           O
ATOM   1588  HG1 THR   106      47.575  22.728  23.996  1.00  0.00           H
ATOM   1589  C   THR   106      49.072  22.287  27.673  1.00  0.00           C
ATOM   1590  O   THR   106      49.698  21.385  28.146  1.00  0.00           O
ATOM   1591  N   SER   107      48.951  23.428  28.285  1.00  0.00           N
ATOM   1592  H   SER   107      48.321  24.089  27.852  1.00  0.00           H
ATOM   1593  CA  SER   107      49.611  23.754  29.552  1.00  0.00           C
ATOM   1594  HA  SER   107      49.618  22.876  30.197  1.00  0.00           H
ATOM   1595  CB  SER   107      51.083  24.104  29.247  1.00  0.00           C
ATOM   1596  HB2 SER   107      51.495  23.293  28.647  1.00  0.00           H
ATOM   1597  HB3 SER   107      51.253  24.978  28.618  1.00  0.00           H
ATOM   1598  OG  SER   107      51.885  24.219  30.361  1.00  0.00           O
ATOM   1599  HG  SER   107      52.806  24.202  30.093  1.00  0.00           H
ATOM   1600  C   SER   107      48.997  24.854  30.381  1.00  0.00           C
ATOM   1601  O   SER   107      48.203  25.596  29.814  1.00  0.00           O
ATOM   1602  N   TRP   108      49.345  24.902  31.655  1.00  0.00           N
ATOM   1603  H   TRP   108      50.103  24.326  31.993  1.00  0.00           H
ATOM   1604  CA  TRP   108      48.819  25.929  32.510  1.00  0.00           C
ATOM   1605  HA  TRP   108      47.733  25.842  32.463  1.00  0.00           H
ATOM   1606  CB  TRP   108      48.986  25.598  34.035  1.00  0.00           C
ATOM   1607  HB2 TRP   108      50.037  25.507  34.308  1.00  0.00           H
ATOM   1608  HB3 TRP   108      48.613  26.417  34.649  1.00  0.00           H
ATOM   1609  CG  TRP   108      48.325  24.295  34.473  1.00  0.00           C
ATOM   1610  CD1 TRP   108      48.796  23.052  34.322  1.00  0.00           C
ATOM   1611  HD1 TRP   108      49.801  22.863  33.973  1.00  0.00           H
ATOM   1612  NE1 TRP   108      47.809  22.160  34.695  1.00  0.00           N
ATOM   1613  HE1 TRP   108      47.975  21.167  34.619  1.00  0.00           H
ATOM   1614  CE2 TRP   108      46.730  22.813  35.243  1.00  0.00           C
ATOM   1615  CZ2 TRP   108      45.589  22.353  35.875  1.00  0.00           C
ATOM   1616  HZ2 TRP   108      45.381  21.293  35.852  1.00  0.00           H
ATOM   1617  CH2 TRP   108      44.624  23.313  36.254  1.00  0.00           C
ATOM   1618  HH2 TRP   108      43.833  22.952  36.896  1.00  0.00           H
ATOM   1619  CZ3 TRP   108      44.835  24.702  36.080  1.00  0.00           C
ATOM   1620  HZ3 TRP   108      44.089  25.432  36.361  1.00  0.00           H
ATOM   1621  CE3 TRP   108      46.142  25.127  35.560  1.00  0.00           C
ATOM   1622  HE3 TRP   108      46.425  26.112  35.223  1.00  0.00           H
ATOM   1623  CD2 TRP   108      47.004  24.165  35.078  1.00  0.00           C
ATOM   1624  C   TRP   108      49.311  27.377  32.209  1.00  0.00           C
ATOM   1625  O   TRP   108      50.513  27.673  32.441  1.00  0.00           O
ATOM   1626  N   LEU   109      48.448  28.288  31.857  1.00  0.00           N
ATOM   1627  H   LEU   109      47.479  28.110  31.637  1.00  0.00           H
ATOM   1628  CA  LEU   109      48.762  29.738  31.980  1.00  0.00           C
ATOM   1629  HA  LEU   109      49.697  29.999  31.483  1.00  0.00           H
ATOM   1630  CB  LEU   109      47.657  30.575  31.316  1.00  0.00           C
ATOM   1631  HB2 LEU   109      46.647  30.279  31.601  1.00  0.00           H
ATOM   1632  HB3 LEU   109      47.518  31.618  31.600  1.00  0.00           H
ATOM   1633  CG  LEU   109      47.666  30.345  29.754  1.00  0.00           C
ATOM   1634  HG  LEU   109      48.648  30.087  29.356  1.00  0.00           H
ATOM   1635  CD1 LEU   109      46.676  29.173  29.371  1.00  0.00           C
ATOM   1636 HD11 LEU   109      45.757  29.183  29.959  1.00  0.00           H
ATOM   1637 HD12 LEU   109      46.360  29.296  28.335  1.00  0.00           H
ATOM   1638 HD13 LEU   109      47.206  28.222  29.422  1.00  0.00           H
ATOM   1639  CD2 LEU   109      47.313  31.661  29.057  1.00  0.00           C
ATOM   1640 HD21 LEU   109      47.241  31.484  27.984  1.00  0.00           H
ATOM   1641 HD22 LEU   109      46.285  31.965  29.260  1.00  0.00           H
ATOM   1642 HD23 LEU   109      48.054  32.419  29.311  1.00  0.00           H
ATOM   1643  C   LEU   109      48.765  30.208  33.462  1.00  0.00           C
ATOM   1644  O   LEU   109      47.787  29.981  34.170  1.00  0.00           O
ATOM   1645  N   THR   110      49.761  31.034  33.844  1.00  0.00           N
ATOM   1646  H   THR   110      50.583  31.077  33.258  1.00  0.00           H
ATOM   1647  CA  THR   110      49.783  31.652  35.172  1.00  0.00           C
ATOM   1648  HA  THR   110      48.822  31.572  35.681  1.00  0.00           H
ATOM   1649  CB  THR   110      50.789  30.975  36.107  1.00  0.00           C
ATOM   1650  HB  THR   110      51.822  31.024  35.764  1.00  0.00           H
ATOM   1651  CG2 THR   110      50.662  31.595  37.463  1.00  0.00           C
ATOM   1652 HG21 THR   110      51.287  32.480  37.591  1.00  0.00           H
ATOM   1653 HG22 THR   110      49.646  31.737  37.830  1.00  0.00           H
ATOM   1654 HG23 THR   110      51.089  30.831  38.113  1.00  0.00           H
ATOM   1655  OG1 THR   110      50.429  29.658  36.200  1.00  0.00           O
ATOM   1656  HG1 THR   110      50.656  29.219  35.377  1.00  0.00           H
ATOM   1657  C   THR   110      50.147  33.200  34.925  1.00  0.00           C
ATOM   1658  O   THR   110      51.233  33.443  34.417  1.00  0.00           O
ATOM   1659  N   ILE   111      49.283  34.103  35.387  1.00  0.00           N
ATOM   1660  H   ILE   111      48.426  33.778  35.811  1.00  0.00           H
ATOM   1661  CA  ILE   111      49.550  35.568  35.526  1.00  0.00           C
ATOM   1662  HA  ILE   111      50.492  35.819  35.038  1.00  0.00           H
ATOM   1663  CB  ILE   111      48.467  36.382  34.811  1.00  0.00           C
ATOM   1664  HB  ILE   111      47.640  36.407  35.520  1.00  0.00           H
ATOM   1665  CG2 ILE   111      48.844  37.885  34.733  1.00  0.00           C
ATOM   1666 HG21 ILE   111      49.838  38.016  34.303  1.00  0.00           H
ATOM   1667 HG22 ILE   111      47.992  38.405  34.296  1.00  0.00           H
ATOM   1668 HG23 ILE   111      48.965  38.211  35.766  1.00  0.00           H
ATOM   1669  CG1 ILE   111      47.983  35.940  33.371  1.00  0.00           C
ATOM   1670 HG12 ILE   111      47.689  36.865  32.876  1.00  0.00           H
ATOM   1671 HG13 ILE   111      48.772  35.405  32.844  1.00  0.00           H
ATOM   1672  CD1 ILE   111      46.812  34.896  33.464  1.00  0.00           C
ATOM   1673 HD11 ILE   111      46.492  34.761  32.430  1.00  0.00           H
ATOM   1674 HD12 ILE   111      47.197  33.953  33.851  1.00  0.00           H
ATOM   1675 HD13 ILE   111      45.960  35.270  34.031  1.00  0.00           H
ATOM   1676  C   ILE   111      49.611  35.946  37.027  1.00  0.00           C
ATOM   1677  O   ILE   111      48.723  35.582  37.831  1.00  0.00           O
ATOM   1678  N   GLY   112      50.597  36.702  37.382  1.00  0.00           N
ATOM   1679  H   GLY   112      51.302  37.021  36.732  1.00  0.00           H
ATOM   1680  CA  GLY   112      50.885  37.046  38.841  1.00  0.00           C
ATOM   1681  HA2 GLY   112      49.993  37.012  39.468  1.00  0.00           H
ATOM   1682  HA3 GLY   112      51.606  36.319  39.213  1.00  0.00           H
ATOM   1683  C   GLY   112      51.593  38.410  38.852  1.00  0.00           C
ATOM   1684  O   GLY   112      52.458  38.642  38.063  1.00  0.00           O
ATOM   1685  N   ILE   113      51.143  39.352  39.672  1.00  0.00           N
ATOM   1686  H   ILE   113      50.475  39.095  40.385  1.00  0.00           H
ATOM   1687  CA  ILE   113      51.570  40.677  39.740  1.00  0.00           C
ATOM   1688  HA  ILE   113      51.827  40.970  38.722  1.00  0.00           H
ATOM   1689  CB  ILE   113      50.466  41.636  40.194  1.00  0.00           C
ATOM   1690  HB  ILE   113      50.321  41.642  41.274  1.00  0.00           H
ATOM   1691  CG2 ILE   113      50.945  43.102  39.947  1.00  0.00           C
ATOM   1692 HG21 ILE   113      51.160  43.228  38.886  1.00  0.00           H
ATOM   1693 HG22 ILE   113      50.118  43.792  40.119  1.00  0.00           H
ATOM   1694 HG23 ILE   113      51.753  43.446  40.592  1.00  0.00           H
ATOM   1695  CG1 ILE   113      49.109  41.354  39.386  1.00  0.00           C
ATOM   1696 HG12 ILE   113      48.682  40.394  39.677  1.00  0.00           H
ATOM   1697 HG13 ILE   113      48.307  42.035  39.675  1.00  0.00           H
ATOM   1698  CD1 ILE   113      49.255  41.356  37.817  1.00  0.00           C
ATOM   1699 HD11 ILE   113      49.573  42.346  37.493  1.00  0.00           H
ATOM   1700 HD12 ILE   113      49.851  40.486  37.540  1.00  0.00           H
ATOM   1701 HD13 ILE   113      48.357  41.273  37.204  1.00  0.00           H
ATOM   1702  C   ILE   113      52.706  40.807  40.773  1.00  0.00           C
ATOM   1703  O   ILE   113      52.542  40.276  41.866  1.00  0.00           O
ATOM   1704  N   SER   114      53.757  41.611  40.537  1.00  0.00           N
ATOM   1705  H   SER   114      53.919  41.990  39.615  1.00  0.00           H
ATOM   1706  CA  SER   114      54.721  41.938  41.503  1.00  0.00           C
ATOM   1707  HA  SER   114      54.311  41.554  42.437  1.00  0.00           H
ATOM   1708  CB  SER   114      55.971  41.118  41.215  1.00  0.00           C
ATOM   1709  HB2 SER   114      55.795  40.043  41.252  1.00  0.00           H
ATOM   1710  HB3 SER   114      56.269  41.522  40.247  1.00  0.00           H
ATOM   1711  OG  SER   114      56.989  41.433  42.092  1.00  0.00           O
ATOM   1712  HG  SER   114      56.725  41.209  42.987  1.00  0.00           H
ATOM   1713  C   SER   114      54.840  43.476  41.626  1.00  0.00           C
ATOM   1714  O   SER   114      54.488  44.198  40.646  1.00  0.00           O
ATOM   1715  N   GLY   115      55.436  43.967  42.701  1.00  0.00           N
ATOM   1716  H   GLY   115      55.739  43.224  43.314  1.00  0.00           H
ATOM   1717  CA  GLY   115      56.189  45.254  42.745  1.00  0.00           C
ATOM   1718  HA2 GLY   115      57.092  45.123  43.341  1.00  0.00           H
ATOM   1719  HA3 GLY   115      56.497  45.475  41.722  1.00  0.00           H
ATOM   1720  C   GLY   115      55.428  46.482  43.281  1.00  0.00           C
ATOM   1721  O   GLY   115      54.366  46.311  43.920  1.00  0.00           O
ATOM   1722  N   PRO   116      56.002  47.710  43.069  1.00  0.00           N
ATOM   1723  CD  PRO   116      57.332  47.860  42.388  1.00  0.00           C
ATOM   1724  HD2 PRO   116      57.246  47.922  41.302  1.00  0.00           H
ATOM   1725  HD3 PRO   116      58.008  47.071  42.718  1.00  0.00           H
ATOM   1726  CG  PRO   116      57.830  49.260  42.743  1.00  0.00           C
ATOM   1727  HG2 PRO   116      57.688  49.907  41.878  1.00  0.00           H
ATOM   1728  HG3 PRO   116      58.895  49.236  42.976  1.00  0.00           H
ATOM   1729  CB  PRO   116      57.024  49.826  43.900  1.00  0.00           C
ATOM   1730  HB2 PRO   116      56.842  50.901  43.916  1.00  0.00           H
ATOM   1731  HB3 PRO   116      57.613  49.624  44.795  1.00  0.00           H
ATOM   1732  CA  PRO   116      55.685  49.015  43.701  1.00  0.00           C
ATOM   1733  HA  PRO   116      55.391  48.864  44.740  1.00  0.00           H
ATOM   1734  C   PRO   116      54.520  49.649  42.983  1.00  0.00           C
ATOM   1735  O   PRO   116      54.134  49.240  41.868  1.00  0.00           O
ATOM   1736  N   ASP   117      53.784  50.598  43.642  1.00  0.00           N
ATOM   1737  H   ASP   117      54.148  50.844  44.551  1.00  0.00           H
ATOM   1738  CA  ASP   117      52.461  51.008  43.124  1.00  0.00           C
ATOM   1739  HA  ASP   117      51.906  50.071  43.086  1.00  0.00           H
ATOM   1740  CB  ASP   117      51.748  51.830  44.174  1.00  0.00           C
ATOM   1741  HB2 ASP   117      50.754  52.147  43.860  1.00  0.00           H
ATOM   1742  HB3 ASP   117      51.606  51.313  45.123  1.00  0.00           H
ATOM   1743  CG  ASP   117      52.476  53.120  44.666  1.00  0.00           C
ATOM   1744  OD1 ASP   117      52.612  53.284  45.866  1.00  0.00           O
ATOM   1745  OD2 ASP   117      52.766  54.060  43.892  1.00  0.00           O
ATOM   1746  C   ASP   117      52.419  51.669  41.761  1.00  0.00           C
ATOM   1747  O   ASP   117      51.392  51.529  41.098  1.00  0.00           O
ATOM   1748  N   ASN   118      53.435  52.415  41.400  1.00  0.00           N
ATOM   1749  H   ASN   118      54.178  52.401  42.085  1.00  0.00           H
ATOM   1750  CA  ASN   118      53.672  53.121  40.152  1.00  0.00           C
ATOM   1751  HA  ASN   118      52.666  53.296  39.772  1.00  0.00           H
ATOM   1752  CB  ASN   118      54.382  54.390  40.486  1.00  0.00           C
ATOM   1753  HB2 ASN   118      54.313  55.050  39.622  1.00  0.00           H
ATOM   1754  HB3 ASN   118      53.696  54.828  41.212  1.00  0.00           H
ATOM   1755  CG  ASN   118      55.769  54.459  41.011  1.00  0.00           C
ATOM   1756  OD1 ASN   118      56.205  53.652  41.801  1.00  0.00           O
ATOM   1757  ND2 ASN   118      56.594  55.426  40.468  1.00  0.00           N
ATOM   1758 HD21 ASN   118      57.551  55.330  40.776  1.00  0.00           H
ATOM   1759 HD22 ASN   118      56.349  56.102  39.758  1.00  0.00           H
ATOM   1760  C   ASN   118      54.454  52.245  39.073  1.00  0.00           C
ATOM   1761  O   ASN   118      54.624  52.665  37.930  1.00  0.00           O
ATOM   1762  N   GLY   119      54.990  51.097  39.422  1.00  0.00           N
ATOM   1763  H   GLY   119      54.807  50.858  40.386  1.00  0.00           H
ATOM   1764  CA  GLY   119      55.994  50.345  38.698  1.00  0.00           C
ATOM   1765  HA2 GLY   119      56.040  50.721  37.675  1.00  0.00           H
ATOM   1766  HA3 GLY   119      57.035  50.402  39.013  1.00  0.00           H
ATOM   1767  C   GLY   119      55.617  48.850  38.631  1.00  0.00           C
ATOM   1768  O   GLY   119      56.492  48.073  38.310  1.00  0.00           O
ATOM   1769  N   ALA   120      54.390  48.487  38.967  1.00  0.00           N
ATOM   1770  H   ALA   120      53.741  49.196  39.273  1.00  0.00           H
ATOM   1771  CA  ALA   120      54.004  47.104  39.049  1.00  0.00           C
ATOM   1772  HA  ALA   120      54.703  46.567  39.690  1.00  0.00           H
ATOM   1773  CB  ALA   120      52.602  46.992  39.661  1.00  0.00           C
ATOM   1774  HB1 ALA   120      51.940  47.430  38.914  1.00  0.00           H
ATOM   1775  HB2 ALA   120      52.161  46.002  39.772  1.00  0.00           H
ATOM   1776  HB3 ALA   120      52.714  47.519  40.608  1.00  0.00           H
ATOM   1777  C   ALA   120      54.042  46.305  37.711  1.00  0.00           C
ATOM   1778  O   ALA   120      53.917  46.901  36.661  1.00  0.00           O
ATOM   1779  N   VAL   121      54.327  45.005  37.671  1.00  0.00           N
ATOM   1780  H   VAL   121      54.594  44.616  38.565  1.00  0.00           H
ATOM   1781  CA  VAL   121      54.341  44.176  36.452  1.00  0.00           C
ATOM   1782  HA  VAL   121      54.082  44.752  35.563  1.00  0.00           H
ATOM   1783  CB  VAL   121      55.741  43.699  36.084  1.00  0.00           C
ATOM   1784  HB  VAL   121      55.572  42.877  35.388  1.00  0.00           H
ATOM   1785  CG1 VAL   121      56.555  44.723  35.161  1.00  0.00           C
ATOM   1786 HG11 VAL   121      55.911  45.010  34.328  1.00  0.00           H
ATOM   1787 HG12 VAL   121      56.876  45.580  35.752  1.00  0.00           H
ATOM   1788 HG13 VAL   121      57.297  44.082  34.686  1.00  0.00           H
ATOM   1789  CG2 VAL   121      56.547  43.252  37.370  1.00  0.00           C
ATOM   1790 HG21 VAL   121      55.888  42.670  38.015  1.00  0.00           H
ATOM   1791 HG22 VAL   121      57.381  42.626  37.053  1.00  0.00           H
ATOM   1792 HG23 VAL   121      56.886  44.070  38.005  1.00  0.00           H
ATOM   1793  C   VAL   121      53.345  42.993  36.579  1.00  0.00           C
ATOM   1794  O   VAL   121      53.494  42.232  37.559  1.00  0.00           O
ATOM   1795  N   ALA   122      52.415  42.789  35.671  1.00  0.00           N
ATOM   1796  H   ALA   122      52.394  43.517  34.972  1.00  0.00           H
ATOM   1797  CA  ALA   122      51.926  41.437  35.405  1.00  0.00           C
ATOM   1798  HA  ALA   122      51.702  40.948  36.353  1.00  0.00           H
ATOM   1799  CB  ALA   122      50.653  41.588  34.503  1.00  0.00           C
ATOM   1800  HB1 ALA   122      50.337  40.568  34.286  1.00  0.00           H
ATOM   1801  HB2 ALA   122      49.871  42.235  34.899  1.00  0.00           H
ATOM   1802  HB3 ALA   122      50.986  42.015  33.557  1.00  0.00           H
ATOM   1803  C   ALA   122      52.960  40.549  34.738  1.00  0.00           C
ATOM   1804  O   ALA   122      53.268  40.791  33.529  1.00  0.00           O
ATOM   1805  N   VAL   123      53.532  39.598  35.475  1.00  0.00           N
ATOM   1806  H   VAL   123      53.172  39.418  36.401  1.00  0.00           H
ATOM   1807  CA  VAL   123      54.370  38.518  34.903  1.00  0.00           C
ATOM   1808  HA  VAL   123      54.940  38.933  34.072  1.00  0.00           H
ATOM   1809  CB  VAL   123      55.454  37.933  35.806  1.00  0.00           C
ATOM   1810  HB  VAL   123      55.015  37.391  36.643  1.00  0.00           H
ATOM   1811  CG1 VAL   123      56.293  36.895  35.120  1.00  0.00           C
ATOM   1812 HG11 VAL   123      55.656  36.081  34.776  1.00  0.00           H
ATOM   1813 HG12 VAL   123      56.928  37.316  34.341  1.00  0.00           H
ATOM   1814 HG13 VAL   123      56.925  36.543  35.937  1.00  0.00           H
ATOM   1815  CG2 VAL   123      56.430  39.017  36.244  1.00  0.00           C
ATOM   1816 HG21 VAL   123      55.906  39.802  36.790  1.00  0.00           H
ATOM   1817 HG22 VAL   123      57.107  38.574  36.973  1.00  0.00           H
ATOM   1818 HG23 VAL   123      57.007  39.451  35.426  1.00  0.00           H
ATOM   1819  C   VAL   123      53.419  37.355  34.463  1.00  0.00           C
ATOM   1820  O   VAL   123      52.584  36.930  35.219  1.00  0.00           O
ATOM   1821  N   LEU   124      53.732  36.767  33.307  1.00  0.00           N
ATOM   1822  H   LEU   124      54.607  36.921  32.826  1.00  0.00           H
ATOM   1823  CA  LEU   124      53.056  35.558  32.785  1.00  0.00           C
ATOM   1824  HA  LEU   124      52.252  35.293  33.471  1.00  0.00           H
ATOM   1825  CB  LEU   124      52.502  35.968  31.391  1.00  0.00           C
ATOM   1826  HB2 LEU   124      53.395  36.139  30.789  1.00  0.00           H
ATOM   1827  HB3 LEU   124      52.092  35.090  30.891  1.00  0.00           H
ATOM   1828  CG  LEU   124      51.292  36.900  31.281  1.00  0.00           C
ATOM   1829  HG  LEU   124      50.766  36.925  32.235  1.00  0.00           H
ATOM   1830  CD1 LEU   124      51.774  38.355  30.978  1.00  0.00           C
ATOM   1831 HD11 LEU   124      52.062  38.826  31.918  1.00  0.00           H
ATOM   1832 HD12 LEU   124      52.668  38.359  30.356  1.00  0.00           H
ATOM   1833 HD13 LEU   124      51.027  38.903  30.404  1.00  0.00           H
ATOM   1834  CD2 LEU   124      50.348  36.522  30.123  1.00  0.00           C
ATOM   1835 HD21 LEU   124      49.968  35.519  30.316  1.00  0.00           H
ATOM   1836 HD22 LEU   124      49.453  37.142  30.066  1.00  0.00           H
ATOM   1837 HD23 LEU   124      50.906  36.476  29.187  1.00  0.00           H
ATOM   1838  C   LEU   124      53.987  34.342  32.618  1.00  0.00           C
ATOM   1839  O   LEU   124      55.088  34.331  32.057  1.00  0.00           O
ATOM   1840  N   LYS   125      53.447  33.184  33.001  1.00  0.00           N
ATOM   1841  H   LYS   125      52.502  33.174  33.357  1.00  0.00           H
ATOM   1842  CA  LYS   125      54.215  31.958  33.118  1.00  0.00           C
ATOM   1843  HA  LYS   125      55.147  32.068  32.563  1.00  0.00           H
ATOM   1844  CB  LYS   125      54.538  31.590  34.504  1.00  0.00           C
ATOM   1845  HB2 LYS   125      53.663  31.598  35.154  1.00  0.00           H
ATOM   1846  HB3 LYS   125      55.008  30.607  34.504  1.00  0.00           H
ATOM   1847  CG  LYS   125      55.504  32.446  35.332  1.00  0.00           C
ATOM   1848  HG2 LYS   125      56.343  32.746  34.703  1.00  0.00           H
ATOM   1849  HG3 LYS   125      55.015  33.302  35.798  1.00  0.00           H
ATOM   1850  CD  LYS   125      56.093  31.603  36.390  1.00  0.00           C
ATOM   1851  HD2 LYS   125      55.380  31.204  37.112  1.00  0.00           H
ATOM   1852  HD3 LYS   125      56.643  30.734  36.026  1.00  0.00           H
ATOM   1853  CE  LYS   125      57.002  32.568  37.176  1.00  0.00           C
ATOM   1854  HE2 LYS   125      57.778  32.934  36.503  1.00  0.00           H
ATOM   1855  HE3 LYS   125      56.456  33.449  37.515  1.00  0.00           H
ATOM   1856  NZ  LYS   125      57.596  31.989  38.424  1.00  0.00           N
ATOM   1857  HZ1 LYS   125      57.996  32.682  39.040  1.00  0.00           H
ATOM   1858  HZ2 LYS   125      56.823  31.580  38.930  1.00  0.00           H
ATOM   1859  HZ3 LYS   125      58.217  31.229  38.186  1.00  0.00           H
ATOM   1860  C   LYS   125      53.397  30.865  32.425  1.00  0.00           C
ATOM   1861  O   LYS   125      52.188  30.864  32.265  1.00  0.00           O
ATOM   1862  N   TYR   126      54.145  29.907  31.856  1.00  0.00           N
ATOM   1863  H   TYR   126      55.125  30.104  31.704  1.00  0.00           H
ATOM   1864  CA  TYR   126      53.553  28.851  30.959  1.00  0.00           C
ATOM   1865  HA  TYR   126      52.660  28.395  31.385  1.00  0.00           H
ATOM   1866  CB  TYR   126      53.199  29.534  29.578  1.00  0.00           C
ATOM   1867  HB2 TYR   126      52.493  30.335  29.801  1.00  0.00           H
ATOM   1868  HB3 TYR   126      54.068  30.013  29.126  1.00  0.00           H
ATOM   1869  CG  TYR   126      52.605  28.456  28.672  1.00  0.00           C
ATOM   1870  CD1 TYR   126      53.313  27.934  27.583  1.00  0.00           C
ATOM   1871  HD1 TYR   126      54.380  28.096  27.551  1.00  0.00           H
ATOM   1872  CE1 TYR   126      52.615  27.039  26.677  1.00  0.00           C
ATOM   1873  HE1 TYR   126      53.161  26.683  25.817  1.00  0.00           H
ATOM   1874  CZ  TYR   126      51.234  26.818  26.783  1.00  0.00           C
ATOM   1875  OH  TYR   126      50.588  26.163  25.746  1.00  0.00           O
ATOM   1876  HH  TYR   126      49.634  26.238  25.821  1.00  0.00           H
ATOM   1877  CE2 TYR   126      50.521  27.538  27.825  1.00  0.00           C
ATOM   1878  HE2 TYR   126      49.460  27.407  27.979  1.00  0.00           H
ATOM   1879  CD2 TYR   126      51.205  28.269  28.750  1.00  0.00           C
ATOM   1880  HD2 TYR   126      50.597  28.755  29.500  1.00  0.00           H
ATOM   1881  C   TYR   126      54.593  27.796  30.712  1.00  0.00           C
ATOM   1882  O   TYR   126      55.705  28.096  30.233  1.00  0.00           O
ATOM   1883  N   ASN   127      54.300  26.501  30.911  1.00  0.00           N
ATOM   1884  H   ASN   127      53.382  26.277  31.265  1.00  0.00           H
ATOM   1885  CA  ASN   127      55.317  25.458  31.176  1.00  0.00           C
ATOM   1886  HA  ASN   127      54.765  24.575  31.496  1.00  0.00           H
ATOM   1887  CB  ASN   127      56.024  25.082  29.852  1.00  0.00           C
ATOM   1888  HB2 ASN   127      56.460  25.932  29.328  1.00  0.00           H
ATOM   1889  HB3 ASN   127      56.836  24.369  30.000  1.00  0.00           H
ATOM   1890  CG  ASN   127      55.058  24.387  28.904  1.00  0.00           C
ATOM   1891  OD1 ASN   127      54.275  23.527  29.275  1.00  0.00           O
ATOM   1892  ND2 ASN   127      55.022  24.881  27.696  1.00  0.00           N
ATOM   1893 HD21 ASN   127      54.532  24.400  26.957  1.00  0.00           H
ATOM   1894 HD22 ASN   127      55.718  25.604  27.575  1.00  0.00           H
ATOM   1895  C   ASN   127      56.314  25.805  32.235  1.00  0.00           C
ATOM   1896  O   ASN   127      57.544  25.623  32.021  1.00  0.00           O
ATOM   1897  N   GLY   128      55.871  26.423  33.298  1.00  0.00           N
ATOM   1898  H   GLY   128      54.889  26.653  33.340  1.00  0.00           H
ATOM   1899  CA  GLY   128      56.606  26.884  34.454  1.00  0.00           C
ATOM   1900  HA2 GLY   128      55.899  27.213  35.216  1.00  0.00           H
ATOM   1901  HA3 GLY   128      57.236  26.099  34.870  1.00  0.00           H
ATOM   1902  C   GLY   128      57.589  28.059  34.169  1.00  0.00           C
ATOM   1903  O   GLY   128      58.009  28.740  35.069  1.00  0.00           O
ATOM   1904  N   ILE   129      57.950  28.255  32.982  1.00  0.00           N
ATOM   1905  H   ILE   129      57.640  27.574  32.302  1.00  0.00           H
ATOM   1906  CA  ILE   129      58.889  29.246  32.483  1.00  0.00           C
ATOM   1907  HA  ILE   129      59.592  29.410  33.300  1.00  0.00           H
ATOM   1908  CB  ILE   129      59.674  28.829  31.251  1.00  0.00           C
ATOM   1909  HB  ILE   129      60.273  29.721  31.065  1.00  0.00           H
ATOM   1910  CG2 ILE   129      60.650  27.707  31.697  1.00  0.00           C
ATOM   1911 HG21 ILE   129      60.085  26.983  32.284  1.00  0.00           H
ATOM   1912 HG22 ILE   129      61.244  27.270  30.893  1.00  0.00           H
ATOM   1913 HG23 ILE   129      61.304  28.156  32.444  1.00  0.00           H
ATOM   1914  CG1 ILE   129      58.841  28.396  30.060  1.00  0.00           C
ATOM   1915 HG12 ILE   129      58.424  27.401  30.208  1.00  0.00           H
ATOM   1916 HG13 ILE   129      58.026  29.110  29.937  1.00  0.00           H
ATOM   1917  CD1 ILE   129      59.737  28.574  28.787  1.00  0.00           C
ATOM   1918 HD11 ILE   129      60.699  28.114  29.010  1.00  0.00           H
ATOM   1919 HD12 ILE   129      59.173  28.070  28.002  1.00  0.00           H
ATOM   1920 HD13 ILE   129      59.721  29.587  28.388  1.00  0.00           H
ATOM   1921  C   ILE   129      58.138  30.611  32.243  1.00  0.00           C
ATOM   1922  O   ILE   129      57.076  30.729  31.561  1.00  0.00           O
ATOM   1923  N   ILE   130      58.798  31.691  32.694  1.00  0.00           N
ATOM   1924  H   ILE   130      59.580  31.580  33.323  1.00  0.00           H
ATOM   1925  CA  ILE   130      58.534  33.086  32.244  1.00  0.00           C
ATOM   1926  HA  ILE   130      57.492  33.202  32.540  1.00  0.00           H
ATOM   1927  CB  ILE   130      59.358  34.053  33.070  1.00  0.00           C
ATOM   1928  HB  ILE   130      60.411  33.768  33.072  1.00  0.00           H
ATOM   1929  CG2 ILE   130      59.236  35.444  32.449  1.00  0.00           C
ATOM   1930 HG21 ILE   130      60.017  36.140  32.755  1.00  0.00           H
ATOM   1931 HG22 ILE   130      59.183  35.441  31.360  1.00  0.00           H
ATOM   1932 HG23 ILE   130      58.249  35.837  32.695  1.00  0.00           H
ATOM   1933  CG1 ILE   130      58.934  34.100  34.558  1.00  0.00           C
ATOM   1934 HG12 ILE   130      57.901  34.431  34.660  1.00  0.00           H
ATOM   1935 HG13 ILE   130      59.104  33.091  34.934  1.00  0.00           H
ATOM   1936  CD1 ILE   130      59.875  34.875  35.442  1.00  0.00           C
ATOM   1937 HD11 ILE   130      59.729  35.938  35.247  1.00  0.00           H
ATOM   1938 HD12 ILE   130      59.800  34.769  36.524  1.00  0.00           H
ATOM   1939 HD13 ILE   130      60.873  34.607  35.095  1.00  0.00           H
ATOM   1940  C   ILE   130      58.485  33.205  30.744  1.00  0.00           C
ATOM   1941  O   ILE   130      59.390  32.928  30.021  1.00  0.00           O
ATOM   1942  N   THR   131      57.340  33.730  30.265  1.00  0.00           N
ATOM   1943  H   THR   131      56.596  33.783  30.946  1.00  0.00           H
ATOM   1944  CA  THR   131      56.917  33.697  28.869  1.00  0.00           C
ATOM   1945  HA  THR   131      57.698  33.311  28.214  1.00  0.00           H
ATOM   1946  CB  THR   131      55.753  32.731  28.757  1.00  0.00           C
ATOM   1947  HB  THR   131      55.119  32.901  29.626  1.00  0.00           H
ATOM   1948  CG2 THR   131      55.028  32.924  27.411  1.00  0.00           C
ATOM   1949 HG21 THR   131      55.695  32.757  26.566  1.00  0.00           H
ATOM   1950 HG22 THR   131      54.340  32.085  27.313  1.00  0.00           H
ATOM   1951 HG23 THR   131      54.616  33.932  27.350  1.00  0.00           H
ATOM   1952  OG1 THR   131      56.319  31.406  28.662  1.00  0.00           O
ATOM   1953  HG1 THR   131      56.661  31.128  29.515  1.00  0.00           H
ATOM   1954  C   THR   131      56.555  35.097  28.373  1.00  0.00           C
ATOM   1955  O   THR   131      57.063  35.558  27.360  1.00  0.00           O
ATOM   1956  N   ASP   132      55.790  35.857  29.191  1.00  0.00           N
ATOM   1957  H   ASP   132      55.566  35.614  30.145  1.00  0.00           H
ATOM   1958  CA  ASP   132      55.571  37.262  28.771  1.00  0.00           C
ATOM   1959  HA  ASP   132      56.469  37.580  28.241  1.00  0.00           H
ATOM   1960  CB  ASP   132      54.302  37.224  27.845  1.00  0.00           C
ATOM   1961  HB2 ASP   132      54.374  36.386  27.151  1.00  0.00           H
ATOM   1962  HB3 ASP   132      53.383  37.155  28.427  1.00  0.00           H
ATOM   1963  CG  ASP   132      54.148  38.453  26.945  1.00  0.00           C
ATOM   1964  OD1 ASP   132      55.084  39.230  26.800  1.00  0.00           O
ATOM   1965  OD2 ASP   132      53.135  38.461  26.227  1.00  0.00           O
ATOM   1966  C   ASP   132      55.347  38.223  30.000  1.00  0.00           C
ATOM   1967  O   ASP   132      55.392  37.764  31.122  1.00  0.00           O
ATOM   1968  N   THR   133      55.155  39.548  29.756  1.00  0.00           N
ATOM   1969  H   THR   133      55.200  39.788  28.775  1.00  0.00           H
ATOM   1970  CA  THR   133      54.885  40.575  30.798  1.00  0.00           C
ATOM   1971  HA  THR   133      54.356  40.018  31.569  1.00  0.00           H
ATOM   1972  CB  THR   133      56.292  40.985  31.455  1.00  0.00           C
ATOM   1973  HB  THR   133      57.004  41.079  30.634  1.00  0.00           H
ATOM   1974  CG2 THR   133      56.338  42.167  32.396  1.00  0.00           C
ATOM   1975 HG21 THR   133      56.290  43.081  31.806  1.00  0.00           H
ATOM   1976 HG22 THR   133      55.571  42.212  33.169  1.00  0.00           H
ATOM   1977 HG23 THR   133      57.264  42.189  32.970  1.00  0.00           H
ATOM   1978  OG1 THR   133      56.668  39.862  32.242  1.00  0.00           O
ATOM   1979  HG1 THR   133      56.615  39.033  31.761  1.00  0.00           H
ATOM   1980  C   THR   133      54.131  41.809  30.312  1.00  0.00           C
ATOM   1981  O   THR   133      54.560  42.346  29.316  1.00  0.00           O
ATOM   1982  N   ILE   134      53.307  42.422  31.120  1.00  0.00           N
ATOM   1983  H   ILE   134      53.101  41.896  31.957  1.00  0.00           H
ATOM   1984  CA  ILE   134      52.564  43.687  30.912  1.00  0.00           C
ATOM   1985  HA  ILE   134      52.908  44.158  29.992  1.00  0.00           H
ATOM   1986  CB  ILE   134      51.047  43.471  30.702  1.00  0.00           C
ATOM   1987  HB  ILE   134      50.741  42.904  31.582  1.00  0.00           H
ATOM   1988  CG2 ILE   134      50.145  44.707  30.681  1.00  0.00           C
ATOM   1989 HG21 ILE   134      50.486  45.409  29.920  1.00  0.00           H
ATOM   1990 HG22 ILE   134      49.110  44.484  30.423  1.00  0.00           H
ATOM   1991 HG23 ILE   134      50.227  45.201  31.649  1.00  0.00           H
ATOM   1992  CG1 ILE   134      50.802  42.604  29.479  1.00  0.00           C
ATOM   1993 HG12 ILE   134      51.389  41.688  29.556  1.00  0.00           H
ATOM   1994 HG13 ILE   134      49.761  42.297  29.382  1.00  0.00           H
ATOM   1995  CD1 ILE   134      51.189  43.149  28.120  1.00  0.00           C
ATOM   1996 HD11 ILE   134      51.007  42.304  27.455  1.00  0.00           H
ATOM   1997 HD12 ILE   134      50.633  44.059  27.893  1.00  0.00           H
ATOM   1998 HD13 ILE   134      52.254  43.379  28.114  1.00  0.00           H
ATOM   1999  C   ILE   134      52.879  44.690  31.979  1.00  0.00           C
ATOM   2000  O   ILE   134      52.977  44.287  33.176  1.00  0.00           O
ATOM   2001  N   LYS   135      53.180  45.890  31.529  1.00  0.00           N
ATOM   2002  H   LYS   135      53.055  46.003  30.533  1.00  0.00           H
ATOM   2003  CA  LYS   135      53.472  47.087  32.370  1.00  0.00           C
ATOM   2004  HA  LYS   135      54.150  46.779  33.166  1.00  0.00           H
ATOM   2005  CB  LYS   135      54.263  48.068  31.488  1.00  0.00           C
ATOM   2006  HB2 LYS   135      53.789  47.966  30.512  1.00  0.00           H
ATOM   2007  HB3 LYS   135      54.264  49.055  31.951  1.00  0.00           H
ATOM   2008  CG  LYS   135      55.692  47.515  31.363  1.00  0.00           C
ATOM   2009  HG2 LYS   135      56.187  47.492  32.334  1.00  0.00           H
ATOM   2010  HG3 LYS   135      55.693  46.451  31.131  1.00  0.00           H
ATOM   2011  CD  LYS   135      56.614  48.222  30.321  1.00  0.00           C
ATOM   2012  HD2 LYS   135      56.196  48.246  29.314  1.00  0.00           H
ATOM   2013  HD3 LYS   135      56.635  49.283  30.570  1.00  0.00           H
ATOM   2014  CE  LYS   135      58.176  47.869  30.192  1.00  0.00           C
ATOM   2015  HE2 LYS   135      58.736  48.679  29.724  1.00  0.00           H
ATOM   2016  HE3 LYS   135      58.651  47.844  31.172  1.00  0.00           H
ATOM   2017  NZ  LYS   135      58.368  46.586  29.477  1.00  0.00           N
ATOM   2018  HZ1 LYS   135      57.752  46.499  28.682  1.00  0.00           H
ATOM   2019  HZ2 LYS   135      59.273  46.306  29.128  1.00  0.00           H
ATOM   2020  HZ3 LYS   135      58.025  45.864  30.095  1.00  0.00           H
ATOM   2021  C   LYS   135      52.163  47.611  33.072  1.00  0.00           C
ATOM   2022  O   LYS   135      51.131  47.515  32.443  1.00  0.00           O
ATOM   2023  N   SER   136      52.373  48.368  34.184  1.00  0.00           N
ATOM   2024  H   SER   136      53.223  48.206  34.706  1.00  0.00           H
ATOM   2025  CA  SER   136      51.444  49.486  34.595  1.00  0.00           C
ATOM   2026  HA  SER   136      50.392  49.222  34.685  1.00  0.00           H
ATOM   2027  CB  SER   136      51.817  49.843  36.020  1.00  0.00           C
ATOM   2028  HB2 SER   136      51.636  48.954  36.624  1.00  0.00           H
ATOM   2029  HB3 SER   136      52.897  49.988  36.058  1.00  0.00           H
ATOM   2030  OG  SER   136      51.118  50.970  36.525  1.00  0.00           O
ATOM   2031  HG  SER   136      50.170  50.898  36.397  1.00  0.00           H
ATOM   2032  C   SER   136      51.553  50.615  33.644  1.00  0.00           C
ATOM   2033  O   SER   136      52.616  50.852  32.990  1.00  0.00           O
ATOM   2034  N   TRP   137      50.434  51.327  33.472  1.00  0.00           N
ATOM   2035  H   TRP   137      49.630  51.176  34.065  1.00  0.00           H
ATOM   2036  CA  TRP   137      50.294  52.443  32.498  1.00  0.00           C
ATOM   2037  HA  TRP   137      51.196  52.856  32.047  1.00  0.00           H
ATOM   2038  CB  TRP   137      49.563  51.824  31.209  1.00  0.00           C
ATOM   2039  HB2 TRP   137      49.729  52.563  30.425  1.00  0.00           H
ATOM   2040  HB3 TRP   137      49.966  50.880  30.842  1.00  0.00           H
ATOM   2041  CG  TRP   137      48.042  51.518  31.203  1.00  0.00           C
ATOM   2042  CD1 TRP   137      47.088  52.270  30.555  1.00  0.00           C
ATOM   2043  HD1 TRP   137      47.278  53.151  29.961  1.00  0.00           H
ATOM   2044  NE1 TRP   137      45.829  51.718  30.678  1.00  0.00           N
ATOM   2045  HE1 TRP   137      45.011  52.077  30.207  1.00  0.00           H
ATOM   2046  CE2 TRP   137      45.873  50.563  31.439  1.00  0.00           C
ATOM   2047  CZ2 TRP   137      44.891  49.612  31.857  1.00  0.00           C
ATOM   2048  HZ2 TRP   137      43.836  49.721  31.656  1.00  0.00           H
ATOM   2049  CH2 TRP   137      45.231  48.482  32.604  1.00  0.00           C
ATOM   2050  HH2 TRP   137      44.480  47.834  33.030  1.00  0.00           H
ATOM   2051  CZ3 TRP   137      46.592  48.247  32.804  1.00  0.00           C
ATOM   2052  HZ3 TRP   137      46.780  47.268  33.220  1.00  0.00           H
ATOM   2053  CE3 TRP   137      47.639  49.094  32.398  1.00  0.00           C
ATOM   2054  HE3 TRP   137      48.654  48.873  32.692  1.00  0.00           H
ATOM   2055  CD2 TRP   137      47.295  50.360  31.775  1.00  0.00           C
ATOM   2056  C   TRP   137      49.592  53.706  33.015  1.00  0.00           C
ATOM   2057  O   TRP   137      49.756  54.735  32.412  1.00  0.00           O
ATOM   2058  N   ARG   138      48.914  53.584  34.142  1.00  0.00           N
ATOM   2059  H   ARG   138      48.964  52.693  34.614  1.00  0.00           H
ATOM   2060  CA  ARG   138      48.085  54.565  34.961  1.00  0.00           C
ATOM   2061  HA  ARG   138      48.062  55.562  34.520  1.00  0.00           H
ATOM   2062  CB  ARG   138      46.650  54.039  35.277  1.00  0.00           C
ATOM   2063  HB2 ARG   138      46.695  53.206  35.978  1.00  0.00           H
ATOM   2064  HB3 ARG   138      46.128  54.822  35.827  1.00  0.00           H
ATOM   2065  CG  ARG   138      45.819  53.592  34.047  1.00  0.00           C
ATOM   2066  HG2 ARG   138      46.329  52.812  33.482  1.00  0.00           H
ATOM   2067  HG3 ARG   138      44.841  53.259  34.395  1.00  0.00           H
ATOM   2068  CD  ARG   138      45.727  54.819  33.067  1.00  0.00           C
ATOM   2069  HD2 ARG   138      46.739  55.203  32.934  1.00  0.00           H
ATOM   2070  HD3 ARG   138      45.362  54.384  32.137  1.00  0.00           H
ATOM   2071  NE  ARG   138      44.748  55.905  33.525  1.00  0.00           N
ATOM   2072  HE  ARG   138      44.923  56.300  34.438  1.00  0.00           H
ATOM   2073  CZ  ARG   138      43.674  56.351  32.873  1.00  0.00           C
ATOM   2074  NH1 ARG   138      43.548  56.180  31.636  1.00  0.00           N
ATOM   2075 HH11 ARG   138      44.388  55.936  31.132  1.00  0.00           H
ATOM   2076 HH12 ARG   138      42.788  56.656  31.172  1.00  0.00           H
ATOM   2077  NH2 ARG   138      42.640  56.957  33.550  1.00  0.00           N
ATOM   2078 HH21 ARG   138      42.876  57.185  34.505  1.00  0.00           H
ATOM   2079 HH22 ARG   138      41.806  57.312  33.105  1.00  0.00           H
ATOM   2080  C   ARG   138      48.778  54.680  36.313  1.00  0.00           C
ATOM   2081  O   ARG   138      48.568  55.716  36.996  1.00  0.00           O
ATOM   2082  N   ASN   139      49.529  53.661  36.685  1.00  0.00           N
ATOM   2083  H   ASN   139      49.302  52.742  36.333  1.00  0.00           H
ATOM   2084  CA  ASN   139      50.497  53.819  37.701  1.00  0.00           C
ATOM   2085  HA  ASN   139      51.060  52.887  37.635  1.00  0.00           H
ATOM   2086  CB  ASN   139      51.476  54.959  37.382  1.00  0.00           C
ATOM   2087  HB2 ASN   139      51.026  55.943  37.515  1.00  0.00           H
ATOM   2088  HB3 ASN   139      52.300  54.903  38.095  1.00  0.00           H
ATOM   2089  CG  ASN   139      52.040  54.835  35.964  1.00  0.00           C
ATOM   2090  OD1 ASN   139      51.500  55.410  35.033  1.00  0.00           O
ATOM   2091  ND2 ASN   139      53.072  54.078  35.761  1.00  0.00           N
ATOM   2092 HD21 ASN   139      53.473  54.137  34.837  1.00  0.00           H
ATOM   2093 HD22 ASN   139      53.361  53.514  36.547  1.00  0.00           H
ATOM   2094  C   ASN   139      49.908  53.869  39.136  1.00  0.00           C
ATOM   2095  O   ASN   139      50.351  54.550  40.028  1.00  0.00           O
ATOM   2096  N   ASN   140      48.829  53.068  39.378  1.00  0.00           N
ATOM   2097  H   ASN   140      48.531  52.456  38.631  1.00  0.00           H
ATOM   2098  CA  ASN   140      47.954  53.087  40.521  1.00  0.00           C
ATOM   2099  HA  ASN   140      48.611  53.266  41.372  1.00  0.00           H
ATOM   2100  CB  ASN   140      46.941  54.221  40.382  1.00  0.00           C
ATOM   2101  HB2 ASN   140      46.759  54.350  39.316  1.00  0.00           H
ATOM   2102  HB3 ASN   140      45.993  53.833  40.752  1.00  0.00           H
ATOM   2103  CG  ASN   140      47.195  55.607  40.906  1.00  0.00           C
ATOM   2104  OD1 ASN   140      46.770  55.922  42.016  1.00  0.00           O
ATOM   2105  ND2 ASN   140      47.885  56.400  40.175  1.00  0.00           N
ATOM   2106 HD21 ASN   140      48.396  57.130  40.651  1.00  0.00           H
ATOM   2107 HD22 ASN   140      48.335  55.966  39.382  1.00  0.00           H
ATOM   2108  C   ASN   140      47.458  51.700  40.885  1.00  0.00           C
ATOM   2109  O   ASN   140      46.214  51.465  40.942  1.00  0.00           O
ATOM   2110  N   ILE   141      48.429  50.821  41.260  1.00  0.00           N
ATOM   2111  H   ILE   141      49.361  51.176  41.423  1.00  0.00           H
ATOM   2112  CA  ILE   141      48.316  49.382  41.522  1.00  0.00           C
ATOM   2113  HA  ILE   141      49.315  48.947  41.530  1.00  0.00           H
ATOM   2114  CB  ILE   141      47.594  49.042  42.880  1.00  0.00           C
ATOM   2115  HB  ILE   141      46.726  49.699  42.826  1.00  0.00           H
ATOM   2116  CG2 ILE   141      47.138  47.641  43.026  1.00  0.00           C
ATOM   2117 HG21 ILE   141      47.649  47.132  43.843  1.00  0.00           H
ATOM   2118 HG22 ILE   141      46.071  47.560  43.238  1.00  0.00           H
ATOM   2119 HG23 ILE   141      47.308  47.041  42.133  1.00  0.00           H
ATOM   2120  CG1 ILE   141      48.351  49.532  44.069  1.00  0.00           C
ATOM   2121 HG12 ILE   141      49.097  48.792  44.362  1.00  0.00           H
ATOM   2122 HG13 ILE   141      48.800  50.474  43.753  1.00  0.00           H
ATOM   2123  CD1 ILE   141      47.453  49.663  45.292  1.00  0.00           C
ATOM   2124 HD11 ILE   141      46.748  50.492  45.228  1.00  0.00           H
ATOM   2125 HD12 ILE   141      46.874  48.747  45.415  1.00  0.00           H
ATOM   2126 HD13 ILE   141      48.185  49.753  46.095  1.00  0.00           H
ATOM   2127  C   ILE   141      47.608  48.789  40.223  1.00  0.00           C
ATOM   2128  O   ILE   141      46.430  48.729  40.131  1.00  0.00           O
ATOM   2129  N   LEU   142      48.434  48.193  39.340  1.00  0.00           N
ATOM   2130  H   LEU   142      49.438  48.285  39.397  1.00  0.00           H
ATOM   2131  CA  LEU   142      48.005  47.178  38.340  1.00  0.00           C
ATOM   2132  HA  LEU   142      47.154  47.503  37.743  1.00  0.00           H
ATOM   2133  CB  LEU   142      49.125  46.931  37.403  1.00  0.00           C
ATOM   2134  HB2 LEU   142      49.335  47.787  36.761  1.00  0.00           H
ATOM   2135  HB3 LEU   142      50.062  46.715  37.917  1.00  0.00           H
ATOM   2136  CG  LEU   142      48.837  45.693  36.469  1.00  0.00           C
ATOM   2137  HG  LEU   142      48.464  44.819  37.002  1.00  0.00           H
ATOM   2138  CD1 LEU   142      47.902  46.032  35.320  1.00  0.00           C
ATOM   2139 HD11 LEU   142      47.726  45.169  34.678  1.00  0.00           H
ATOM   2140 HD12 LEU   142      46.921  46.256  35.741  1.00  0.00           H
ATOM   2141 HD13 LEU   142      48.225  46.905  34.753  1.00  0.00           H
ATOM   2142  CD2 LEU   142      50.191  45.192  35.920  1.00  0.00           C
ATOM   2143 HD21 LEU   142      50.893  44.800  36.656  1.00  0.00           H
ATOM   2144 HD22 LEU   142      49.973  44.433  35.170  1.00  0.00           H
ATOM   2145 HD23 LEU   142      50.642  46.056  35.431  1.00  0.00           H
ATOM   2146  C   LEU   142      47.481  45.887  39.103  1.00  0.00           C
ATOM   2147  O   LEU   142      48.031  45.538  40.101  1.00  0.00           O
ATOM   2148  N   ARG   143      46.392  45.267  38.607  1.00  0.00           N
ATOM   2149  H   ARG   143      46.078  45.685  37.743  1.00  0.00           H
ATOM   2150  CA  ARG   143      45.635  44.167  39.216  1.00  0.00           C
ATOM   2151  HA  ARG   143      46.425  43.498  39.559  1.00  0.00           H
ATOM   2152  CB  ARG   143      44.954  44.788  40.448  1.00  0.00           C
ATOM   2153  HB2 ARG   143      44.444  44.010  41.015  1.00  0.00           H
ATOM   2154  HB3 ARG   143      45.705  45.117  41.166  1.00  0.00           H
ATOM   2155  CG  ARG   143      44.035  46.007  40.163  1.00  0.00           C
ATOM   2156  HG2 ARG   143      44.565  46.744  39.559  1.00  0.00           H
ATOM   2157  HG3 ARG   143      43.105  45.624  39.744  1.00  0.00           H
ATOM   2158  CD  ARG   143      43.647  46.579  41.542  1.00  0.00           C
ATOM   2159  HD2 ARG   143      43.324  45.733  42.150  1.00  0.00           H
ATOM   2160  HD3 ARG   143      44.507  46.869  42.145  1.00  0.00           H
ATOM   2161  NE  ARG   143      42.659  47.654  41.427  1.00  0.00           N
ATOM   2162  HE  ARG   143      41.746  47.499  41.828  1.00  0.00           H
ATOM   2163  CZ  ARG   143      42.753  48.837  40.844  1.00  0.00           C
ATOM   2164  NH1 ARG   143      41.621  49.403  40.555  1.00  0.00           N
ATOM   2165 HH11 ARG   143      40.830  48.885  40.910  1.00  0.00           H
ATOM   2166 HH12 ARG   143      41.502  50.346  40.211  1.00  0.00           H
ATOM   2167  NH2 ARG   143      43.801  49.453  40.457  1.00  0.00           N
ATOM   2168 HH21 ARG   143      44.732  49.068  40.536  1.00  0.00           H
ATOM   2169 HH22 ARG   143      43.680  50.426  40.212  1.00  0.00           H
ATOM   2170  C   ARG   143      44.812  43.358  38.256  1.00  0.00           C
ATOM   2171  O   ARG   143      44.502  43.788  37.160  1.00  0.00           O
ATOM   2172  N   THR   144      44.659  42.134  38.724  1.00  0.00           N
ATOM   2173  H   THR   144      44.922  41.991  39.689  1.00  0.00           H
ATOM   2174  CA  THR   144      44.052  41.074  37.872  1.00  0.00           C
ATOM   2175  HA  THR   144      43.661  41.550  36.972  1.00  0.00           H
ATOM   2176  CB  THR   144      45.219  40.227  37.304  1.00  0.00           C
ATOM   2177  HB  THR   144      45.987  40.900  36.922  1.00  0.00           H
ATOM   2178  CG2 THR   144      45.857  39.151  38.158  1.00  0.00           C
ATOM   2179 HG21 THR   144      46.683  38.725  37.589  1.00  0.00           H
ATOM   2180 HG22 THR   144      46.126  39.608  39.110  1.00  0.00           H
ATOM   2181 HG23 THR   144      45.122  38.392  38.430  1.00  0.00           H
ATOM   2182  OG1 THR   144      44.637  39.419  36.304  1.00  0.00           O
ATOM   2183  HG1 THR   144      44.563  39.762  35.411  1.00  0.00           H
ATOM   2184  C   THR   144      42.991  40.200  38.561  1.00  0.00           C
ATOM   2185  O   THR   144      42.439  40.548  39.628  1.00  0.00           O
ATOM   2186  N   GLN   145      42.491  39.163  37.925  1.00  0.00           N
ATOM   2187  H   GLN   145      42.958  38.870  37.078  1.00  0.00           H
ATOM   2188  CA  GLN   145      41.214  38.542  38.259  1.00  0.00           C
ATOM   2189  HA  GLN   145      40.420  39.261  38.054  1.00  0.00           H
ATOM   2190  CB  GLN   145      41.014  37.424  37.153  1.00  0.00           C
ATOM   2191  HB2 GLN   145      41.944  36.916  36.897  1.00  0.00           H
ATOM   2192  HB3 GLN   145      40.294  36.735  37.595  1.00  0.00           H
ATOM   2193  CG  GLN   145      40.456  38.067  35.856  1.00  0.00           C
ATOM   2194  HG2 GLN   145      39.649  38.746  36.130  1.00  0.00           H
ATOM   2195  HG3 GLN   145      41.255  38.664  35.416  1.00  0.00           H
ATOM   2196  CD  GLN   145      39.980  36.921  34.868  1.00  0.00           C
ATOM   2197  OE1 GLN   145      40.431  36.831  33.761  1.00  0.00           O
ATOM   2198  NE2 GLN   145      39.110  36.069  35.428  1.00  0.00           N
ATOM   2199 HE21 GLN   145      38.637  36.362  36.271  1.00  0.00           H
ATOM   2200 HE22 GLN   145      38.887  35.218  34.934  1.00  0.00           H
ATOM   2201  C   GLN   145      40.992  37.975  39.763  1.00  0.00           C
ATOM   2202  O   GLN   145      39.845  37.820  40.127  1.00  0.00           O
ATOM   2203  N   GLU   146      42.045  37.588  40.468  1.00  0.00           N
ATOM   2204  H   GLU   146      42.986  37.733  40.132  1.00  0.00           H
ATOM   2205  CA  GLU   146      41.899  36.664  41.619  1.00  0.00           C
ATOM   2206  HA  GLU   146      42.894  36.259  41.805  1.00  0.00           H
ATOM   2207  CB  GLU   146      41.312  37.479  42.761  1.00  0.00           C
ATOM   2208  HB2 GLU   146      40.250  37.639  42.571  1.00  0.00           H
ATOM   2209  HB3 GLU   146      41.404  36.877  43.664  1.00  0.00           H
ATOM   2210  CG  GLU   146      41.856  38.898  43.062  1.00  0.00           C
ATOM   2211  HG2 GLU   146      41.674  39.581  42.232  1.00  0.00           H
ATOM   2212  HG3 GLU   146      41.229  39.319  43.849  1.00  0.00           H
ATOM   2213  CD  GLU   146      43.352  38.983  43.375  1.00  0.00           C
ATOM   2214  OE1 GLU   146      43.861  37.969  44.004  1.00  0.00           O
ATOM   2215  OE2 GLU   146      43.972  40.030  43.081  1.00  0.00           O
ATOM   2216  C   GLU   146      40.995  35.405  41.345  1.00  0.00           C
ATOM   2217  O   GLU   146      40.322  34.925  42.256  1.00  0.00           O
ATOM   2218  N   SER   147      40.974  35.008  40.096  1.00  0.00           N
ATOM   2219  H   SER   147      41.526  35.550  39.448  1.00  0.00           H
ATOM   2220  CA  SER   147      40.140  33.847  39.645  1.00  0.00           C
ATOM   2221  HA  SER   147      40.131  33.012  40.343  1.00  0.00           H
ATOM   2222  CB  SER   147      38.689  34.284  39.399  1.00  0.00           C
ATOM   2223  HB2 SER   147      38.634  35.102  38.681  1.00  0.00           H
ATOM   2224  HB3 SER   147      38.092  33.391  39.216  1.00  0.00           H
ATOM   2225  OG  SER   147      38.146  34.878  40.558  1.00  0.00           O
ATOM   2226  HG  SER   147      38.834  34.645  41.186  1.00  0.00           H
ATOM   2227  C   SER   147      40.686  33.246  38.377  1.00  0.00           C
ATOM   2228  O   SER   147      41.625  33.743  37.696  1.00  0.00           O
ATOM   2229  N   GLH   148      40.093  32.117  37.986  1.00  0.00           N
ATOM   2230  H   GLH   148      39.311  31.796  38.539  1.00  0.00           H
ATOM   2231  CA  GLH   148      40.256  31.591  36.657  1.00  0.00           C
ATOM   2232  HA  GLH   148      41.204  31.071  36.527  1.00  0.00           H
ATOM   2233  CB  GLH   148      39.148  30.594  36.528  1.00  0.00           C
ATOM   2234  HB2 GLH   148      39.223  29.941  37.398  1.00  0.00           H
ATOM   2235  HB3 GLH   148      38.165  31.033  36.703  1.00  0.00           H
ATOM   2236  CG  GLH   148      39.214  29.641  35.314  1.00  0.00           C
ATOM   2237  HG2 GLH   148      38.988  30.197  34.406  1.00  0.00           H
ATOM   2238  HG3 GLH   148      40.190  29.192  35.127  1.00  0.00           H
ATOM   2239  CD  GLH   148      38.078  28.537  35.394  1.00  0.00           C
ATOM   2240  OE1 GLH   148      36.943  28.774  35.248  1.00  0.00           O
ATOM   2241  OE2 GLH   148      38.429  27.257  35.503  1.00  0.00           O
ATOM   2242  HE2 GLH   148      37.559  26.853  35.513  1.00  0.00           H
ATOM   2243  C   GLH   148      40.123  32.566  35.458  1.00  0.00           C
ATOM   2244  O   GLH   148      39.124  33.229  35.250  1.00  0.00           O
ATOM   2245  N   CYX   149      41.217  32.802  34.725  1.00  0.00           N
ATOM   2246  H   CYX   149      42.088  32.441  35.083  1.00  0.00           H
ATOM   2247  CA  CYX   149      41.260  33.323  33.383  1.00  0.00           C
ATOM   2248  HA  CYX   149      40.680  34.240  33.490  1.00  0.00           H
ATOM   2249  CB  CYX   149      42.651  33.732  32.856  1.00  0.00           C
ATOM   2250  HB2 CYX   149      42.579  33.835  31.774  1.00  0.00           H
ATOM   2251  HB3 CYX   149      42.873  34.706  33.292  1.00  0.00           H
ATOM   2252  SG  CYX   149      44.095  32.622  33.119  1.00  0.00           S
ATOM   2253  C   CYX   149      40.515  32.356  32.481  1.00  0.00           C
ATOM   2254  O   CYX   149      40.320  31.196  32.852  1.00  0.00           O
ATOM   2255  N   ALA   150      39.995  32.857  31.349  1.00  0.00           N
ATOM   2256  H   ALA   150      40.224  33.799  31.065  1.00  0.00           H
ATOM   2257  CA  ALA   150      38.975  32.162  30.521  1.00  0.00           C
ATOM   2258  HA  ALA   150      38.580  31.293  31.048  1.00  0.00           H
ATOM   2259  CB  ALA   150      37.894  33.099  30.168  1.00  0.00           C
ATOM   2260  HB1 ALA   150      38.299  33.950  29.621  1.00  0.00           H
ATOM   2261  HB2 ALA   150      37.054  32.602  29.682  1.00  0.00           H
ATOM   2262  HB3 ALA   150      37.519  33.399  31.147  1.00  0.00           H
ATOM   2263  C   ALA   150      39.643  31.667  29.206  1.00  0.00           C
ATOM   2264  O   ALA   150      40.374  32.418  28.544  1.00  0.00           O
ATOM   2265  N   CYX   151      39.089  30.524  28.749  1.00  0.00           N
ATOM   2266  H   CYX   151      38.267  30.195  29.235  1.00  0.00           H
ATOM   2267  CA  CYX   151      39.704  29.796  27.638  1.00  0.00           C
ATOM   2268  HA  CYX   151      40.128  30.531  26.954  1.00  0.00           H
ATOM   2269  CB  CYX   151      40.825  28.766  27.918  1.00  0.00           C
ATOM   2270  HB2 CYX   151      40.409  28.059  28.636  1.00  0.00           H
ATOM   2271  HB3 CYX   151      41.072  28.286  26.970  1.00  0.00           H
ATOM   2272  SG  CYX   151      42.316  29.591  28.504  1.00  0.00           S
ATOM   2273  C   CYX   151      38.613  29.185  26.762  1.00  0.00           C
ATOM   2274  O   CYX   151      37.586  28.791  27.336  1.00  0.00           O
ATOM   2275  N   VAL   152      38.734  29.298  25.445  1.00  0.00           N
ATOM   2276  H   VAL   152      39.534  29.745  25.019  1.00  0.00           H
ATOM   2277  CA  VAL   152      37.727  28.925  24.440  1.00  0.00           C
ATOM   2278  HA  VAL   152      36.993  28.207  24.806  1.00  0.00           H
ATOM   2279  CB  VAL   152      36.966  30.247  23.970  1.00  0.00           C
ATOM   2280  HB  VAL   152      37.673  31.001  23.625  1.00  0.00           H
ATOM   2281  CG1 VAL   152      36.115  30.136  22.715  1.00  0.00           C
ATOM   2282 HG11 VAL   152      35.773  31.162  22.587  1.00  0.00           H
ATOM   2283 HG12 VAL   152      36.792  29.797  21.931  1.00  0.00           H
ATOM   2284 HG13 VAL   152      35.217  29.528  22.829  1.00  0.00           H
ATOM   2285  CG2 VAL   152      35.991  30.824  24.972  1.00  0.00           C
ATOM   2286 HG21 VAL   152      36.472  30.890  25.947  1.00  0.00           H
ATOM   2287 HG22 VAL   152      35.682  31.848  24.762  1.00  0.00           H
ATOM   2288 HG23 VAL   152      35.148  30.137  25.046  1.00  0.00           H
ATOM   2289  C   VAL   152      38.508  28.353  23.317  1.00  0.00           C
ATOM   2290  O   VAL   152      39.049  29.089  22.526  1.00  0.00           O
ATOM   2291  N   ASN   153      38.428  27.059  23.084  1.00  0.00           N
ATOM   2292  H   ASN   153      38.051  26.537  23.863  1.00  0.00           H
ATOM   2293  CA  ASN   153      39.029  26.282  21.912  1.00  0.00           C
ATOM   2294  HA  ASN   153      38.778  25.235  22.086  1.00  0.00           H
ATOM   2295  CB  ASN   153      38.421  26.694  20.586  1.00  0.00           C
ATOM   2296  HB2 ASN   153      38.802  27.653  20.235  1.00  0.00           H
ATOM   2297  HB3 ASN   153      38.690  25.985  19.805  1.00  0.00           H
ATOM   2298  CG  ASN   153      36.885  26.694  20.588  1.00  0.00           C
ATOM   2299  OD1 ASN   153      36.286  26.226  21.526  1.00  0.00           O
ATOM   2300  ND2 ASN   153      36.255  27.146  19.586  1.00  0.00           N
ATOM   2301 HD21 ASN   153      35.293  27.447  19.662  1.00  0.00           H
ATOM   2302 HD22 ASN   153      36.710  27.497  18.756  1.00  0.00           H
ATOM   2303  C   ASN   153      40.522  26.451  21.911  1.00  0.00           C
ATOM   2304  O   ASN   153      41.121  26.529  20.888  1.00  0.00           O
ATOM   2305  N   GLY   154      41.189  26.476  23.105  1.00  0.00           N
ATOM   2306  H   GLY   154      40.715  26.426  23.995  1.00  0.00           H
ATOM   2307  CA  GLY   154      42.606  26.732  23.259  1.00  0.00           C
ATOM   2308  HA2 GLY   154      42.708  26.436  24.303  1.00  0.00           H
ATOM   2309  HA3 GLY   154      43.314  26.076  22.751  1.00  0.00           H
ATOM   2310  C   GLY   154      43.063  28.166  22.908  1.00  0.00           C
ATOM   2311  O   GLY   154      44.289  28.279  22.703  1.00  0.00           O
ATOM   2312  N   SER   155      42.109  29.120  22.743  1.00  0.00           N
ATOM   2313  H   SER   155      41.121  28.926  22.829  1.00  0.00           H
ATOM   2314  CA  SER   155      42.471  30.481  22.694  1.00  0.00           C
ATOM   2315  HA  SER   155      43.559  30.509  22.639  1.00  0.00           H
ATOM   2316  CB  SER   155      41.743  31.175  21.525  1.00  0.00           C
ATOM   2317  HB2 SER   155      42.159  30.568  20.721  1.00  0.00           H
ATOM   2318  HB3 SER   155      40.665  31.096  21.666  1.00  0.00           H
ATOM   2319  OG  SER   155      42.159  32.482  21.430  1.00  0.00           O
ATOM   2320  HG  SER   155      43.047  32.410  21.074  1.00  0.00           H
ATOM   2321  C   SER   155      42.136  31.057  24.060  1.00  0.00           C
ATOM   2322  O   SER   155      41.113  30.605  24.633  1.00  0.00           O
ATOM   2323  N   CYX   156      42.942  32.010  24.653  1.00  0.00           N
ATOM   2324  H   CYX   156      43.758  32.412  24.216  1.00  0.00           H
ATOM   2325  CA  CYX   156      42.672  32.419  26.042  1.00  0.00           C
ATOM   2326  HA  CYX   156      41.737  32.010  26.422  1.00  0.00           H
ATOM   2327  CB  CYX   156      43.716  31.631  26.932  1.00  0.00           C
ATOM   2328  HB2 CYX   156      44.686  31.896  26.509  1.00  0.00           H
ATOM   2329  HB3 CYX   156      43.832  32.028  27.940  1.00  0.00           H
ATOM   2330  SG  CYX   156      43.549  29.788  26.955  1.00  0.00           S
ATOM   2331  C   CYX   156      42.770  33.882  26.400  1.00  0.00           C
ATOM   2332  O   CYX   156      43.344  34.667  25.669  1.00  0.00           O
ATOM   2333  N   PHE   157      42.197  34.312  27.527  1.00  0.00           N
ATOM   2334  H   PHE   157      41.744  33.639  28.128  1.00  0.00           H
ATOM   2335  CA  PHE   157      41.788  35.675  27.765  1.00  0.00           C
ATOM   2336  HA  PHE   157      42.525  36.327  27.295  1.00  0.00           H
ATOM   2337  CB  PHE   157      40.384  35.799  27.129  1.00  0.00           C
ATOM   2338  HB2 PHE   157      39.737  35.145  27.716  1.00  0.00           H
ATOM   2339  HB3 PHE   157      39.921  36.761  27.349  1.00  0.00           H
ATOM   2340  CG  PHE   157      40.251  35.400  25.664  1.00  0.00           C
ATOM   2341  CD1 PHE   157      39.971  34.079  25.295  1.00  0.00           C
ATOM   2342  HD1 PHE   157      39.861  33.252  25.981  1.00  0.00           H
ATOM   2343  CE1 PHE   157      39.834  33.797  23.951  1.00  0.00           C
ATOM   2344  HE1 PHE   157      39.494  32.802  23.702  1.00  0.00           H
ATOM   2345  CZ  PHE   157      40.140  34.725  22.879  1.00  0.00           C
ATOM   2346  HZ  PHE   157      40.084  34.449  21.837  1.00  0.00           H
ATOM   2347  CE2 PHE   157      40.438  36.009  23.290  1.00  0.00           C
ATOM   2348  HE2 PHE   157      40.571  36.835  22.607  1.00  0.00           H
ATOM   2349  CD2 PHE   157      40.474  36.316  24.662  1.00  0.00           C
ATOM   2350  HD2 PHE   157      40.484  37.340  25.004  1.00  0.00           H
ATOM   2351  C   PHE   157      41.815  36.043  29.216  1.00  0.00           C
ATOM   2352  O   PHE   157      41.759  35.197  30.068  1.00  0.00           O
ATOM   2353  N   THR   158      41.810  37.306  29.554  1.00  0.00           N
ATOM   2354  H   THR   158      41.904  37.964  28.793  1.00  0.00           H
ATOM   2355  CA  THR   158      41.772  37.907  30.877  1.00  0.00           C
ATOM   2356  HA  THR   158      40.975  37.514  31.509  1.00  0.00           H
ATOM   2357  CB  THR   158      43.094  37.665  31.607  1.00  0.00           C
ATOM   2358  HB  THR   158      43.464  36.645  31.510  1.00  0.00           H
ATOM   2359  CG2 THR   158      44.161  38.780  31.447  1.00  0.00           C
ATOM   2360 HG21 THR   158      43.963  39.589  32.150  1.00  0.00           H
ATOM   2361 HG22 THR   158      45.168  38.365  31.491  1.00  0.00           H
ATOM   2362 HG23 THR   158      44.147  39.269  30.472  1.00  0.00           H
ATOM   2363  OG1 THR   158      42.893  37.813  33.016  1.00  0.00           O
ATOM   2364  HG1 THR   158      42.471  37.025  33.364  1.00  0.00           H
ATOM   2365  C   THR   158      41.339  39.363  30.847  1.00  0.00           C
ATOM   2366  O   THR   158      41.442  39.981  29.788  1.00  0.00           O
ATOM   2367  N   VAL   159      41.021  39.818  32.048  1.00  0.00           N
ATOM   2368  H   VAL   159      41.152  39.174  32.815  1.00  0.00           H
ATOM   2369  CA  VAL   159      40.794  41.270  32.384  1.00  0.00           C
ATOM   2370  HA  VAL   159      40.957  41.786  31.437  1.00  0.00           H
ATOM   2371  CB  VAL   159      39.424  41.455  32.995  1.00  0.00           C
ATOM   2372  HB  VAL   159      39.389  40.929  33.949  1.00  0.00           H
ATOM   2373  CG1 VAL   159      39.107  42.902  33.453  1.00  0.00           C
ATOM   2374 HG11 VAL   159      39.898  43.298  34.090  1.00  0.00           H
ATOM   2375 HG12 VAL   159      39.041  43.449  32.512  1.00  0.00           H
ATOM   2376 HG13 VAL   159      38.175  42.869  34.018  1.00  0.00           H
ATOM   2377  CG2 VAL   159      38.248  40.956  32.140  1.00  0.00           C
ATOM   2378 HG21 VAL   159      37.222  41.083  32.483  1.00  0.00           H
ATOM   2379 HG22 VAL   159      38.269  41.391  31.141  1.00  0.00           H
ATOM   2380 HG23 VAL   159      38.348  39.909  31.857  1.00  0.00           H
ATOM   2381  C   VAL   159      41.830  41.825  33.339  1.00  0.00           C
ATOM   2382  O   VAL   159      42.296  41.205  34.332  1.00  0.00           O
ATOM   2383  N   MET   160      42.253  43.066  33.142  1.00  0.00           N
ATOM   2384  H   MET   160      42.010  43.540  32.284  1.00  0.00           H
ATOM   2385  CA  MET   160      43.048  43.877  34.068  1.00  0.00           C
ATOM   2386  HA  MET   160      42.936  43.388  35.035  1.00  0.00           H
ATOM   2387  CB  MET   160      44.581  43.775  33.737  1.00  0.00           C
ATOM   2388  HB2 MET   160      44.686  44.183  32.731  1.00  0.00           H
ATOM   2389  HB3 MET   160      45.086  44.364  34.503  1.00  0.00           H
ATOM   2390  CG  MET   160      45.139  42.396  33.860  1.00  0.00           C
ATOM   2391  HG2 MET   160      44.672  41.834  34.668  1.00  0.00           H
ATOM   2392  HG3 MET   160      44.897  41.971  32.886  1.00  0.00           H
ATOM   2393  SD  MET   160      46.944  42.330  33.928  1.00  0.00           S
ATOM   2394  CE  MET   160      47.496  42.955  32.294  1.00  0.00           C
ATOM   2395  HE1 MET   160      46.817  42.523  31.559  1.00  0.00           H
ATOM   2396  HE2 MET   160      47.446  44.043  32.333  1.00  0.00           H
ATOM   2397  HE3 MET   160      48.518  42.614  32.129  1.00  0.00           H
ATOM   2398  C   MET   160      42.651  45.295  34.254  1.00  0.00           C
ATOM   2399  O   MET   160      42.076  45.895  33.325  1.00  0.00           O
ATOM   2400  N   THR   161      43.088  45.830  35.398  1.00  0.00           N
ATOM   2401  H   THR   161      43.541  45.283  36.115  1.00  0.00           H
ATOM   2402  CA  THR   161      42.829  47.175  35.852  1.00  0.00           C
ATOM   2403  HA  THR   161      42.420  47.593  34.932  1.00  0.00           H
ATOM   2404  CB  THR   161      41.715  47.203  36.885  1.00  0.00           C
ATOM   2405  HB  THR   161      42.073  46.817  37.840  1.00  0.00           H
ATOM   2406  CG2 THR   161      41.392  48.614  37.098  1.00  0.00           C
ATOM   2407 HG21 THR   161      41.522  49.249  36.220  1.00  0.00           H
ATOM   2408 HG22 THR   161      40.390  48.722  37.514  1.00  0.00           H
ATOM   2409 HG23 THR   161      42.105  49.093  37.770  1.00  0.00           H
ATOM   2410  OG1 THR   161      40.585  46.471  36.462  1.00  0.00           O
ATOM   2411  HG1 THR   161      39.759  46.543  36.946  1.00  0.00           H
ATOM   2412  C   THR   161      44.092  47.854  36.329  1.00  0.00           C
ATOM   2413  O   THR   161      44.834  47.194  37.115  1.00  0.00           O
ATOM   2414  N   ASP   162      44.297  49.125  36.007  1.00  0.00           N
ATOM   2415  H   ASP   162      43.599  49.555  35.417  1.00  0.00           H
ATOM   2416  CA  ASP   162      45.208  49.986  36.670  1.00  0.00           C
ATOM   2417  HA  ASP   162      45.415  49.546  37.645  1.00  0.00           H
ATOM   2418  CB  ASP   162      46.503  49.982  35.810  1.00  0.00           C
ATOM   2419  HB2 ASP   162      46.904  48.970  35.874  1.00  0.00           H
ATOM   2420  HB3 ASP   162      46.287  50.185  34.761  1.00  0.00           H
ATOM   2421  CG  ASP   162      47.666  50.817  36.287  1.00  0.00           C
ATOM   2422  OD1 ASP   162      48.650  51.021  35.557  1.00  0.00           O
ATOM   2423  OD2 ASP   162      47.651  51.352  37.426  1.00  0.00           O
ATOM   2424  C   ASP   162      44.579  51.406  36.900  1.00  0.00           C
ATOM   2425  O   ASP   162      43.794  51.816  36.091  1.00  0.00           O
ATOM   2426  N   GLY   163      44.822  51.991  38.107  1.00  0.00           N
ATOM   2427  H   GLY   163      45.544  51.644  38.723  1.00  0.00           H
ATOM   2428  CA  GLY   163      44.109  53.220  38.512  1.00  0.00           C
ATOM   2429  HA2 GLY   163      44.868  53.985  38.678  1.00  0.00           H
ATOM   2430  HA3 GLY   163      43.439  53.552  37.719  1.00  0.00           H
ATOM   2431  C   GLY   163      43.276  53.111  39.828  1.00  0.00           C
ATOM   2432  O   GLY   163      43.179  52.003  40.345  1.00  0.00           O
ATOM   2433  N   PRO   164      42.595  54.182  40.302  1.00  0.00           N
ATOM   2434  CD  PRO   164      42.599  55.518  39.700  1.00  0.00           C
ATOM   2435  HD2 PRO   164      42.103  55.509  38.730  1.00  0.00           H
ATOM   2436  HD3 PRO   164      43.656  55.670  39.483  1.00  0.00           H
ATOM   2437  CG  PRO   164      42.017  56.461  40.717  1.00  0.00           C
ATOM   2438  HG2 PRO   164      41.518  57.246  40.150  1.00  0.00           H
ATOM   2439  HG3 PRO   164      42.893  56.850  41.236  1.00  0.00           H
ATOM   2440  CB  PRO   164      41.095  55.608  41.562  1.00  0.00           C
ATOM   2441  HB2 PRO   164      40.143  55.653  41.035  1.00  0.00           H
ATOM   2442  HB3 PRO   164      40.894  56.036  42.544  1.00  0.00           H
ATOM   2443  CA  PRO   164      41.758  54.211  41.569  1.00  0.00           C
ATOM   2444  HA  PRO   164      42.482  54.070  42.371  1.00  0.00           H
ATOM   2445  C   PRO   164      40.720  53.024  41.668  1.00  0.00           C
ATOM   2446  O   PRO   164      40.198  52.518  40.674  1.00  0.00           O
ATOM   2447  N   SER   165      40.407  52.757  42.959  1.00  0.00           N
ATOM   2448  H   SER   165      40.919  53.217  43.699  1.00  0.00           H
ATOM   2449  CA  SER   165      39.328  51.888  43.316  1.00  0.00           C
ATOM   2450  HA  SER   165      39.246  51.188  42.485  1.00  0.00           H
ATOM   2451  CB  SER   165      39.902  51.164  44.499  1.00  0.00           C
ATOM   2452  HB2 SER   165      40.885  50.799  44.195  1.00  0.00           H
ATOM   2453  HB3 SER   165      39.907  51.830  45.362  1.00  0.00           H
ATOM   2454  OG  SER   165      39.212  50.053  44.837  1.00  0.00           O
ATOM   2455  HG  SER   165      38.444  50.370  45.316  1.00  0.00           H
ATOM   2456  C   SER   165      37.987  52.592  43.594  1.00  0.00           C
ATOM   2457  O   SER   165      36.963  52.073  43.158  1.00  0.00           O
ATOM   2458  N   ASN   166      38.006  53.748  44.219  1.00  0.00           N
ATOM   2459  H   ASN   166      38.935  54.103  44.395  1.00  0.00           H
ATOM   2460  CA  ASN   166      36.832  54.660  44.471  1.00  0.00           C
ATOM   2461  HA  ASN   166      35.939  54.077  44.691  1.00  0.00           H
ATOM   2462  CB  ASN   166      37.196  55.498  45.709  1.00  0.00           C
ATOM   2463  HB2 ASN   166      38.184  55.960  45.705  1.00  0.00           H
ATOM   2464  HB3 ASN   166      36.451  56.287  45.817  1.00  0.00           H
ATOM   2465  CG  ASN   166      37.424  54.709  46.966  1.00  0.00           C
ATOM   2466  OD1 ASN   166      38.140  53.747  47.081  1.00  0.00           O
ATOM   2467  ND2 ASN   166      36.791  55.100  48.083  1.00  0.00           N
ATOM   2468 HD21 ASN   166      36.844  54.459  48.861  1.00  0.00           H
ATOM   2469 HD22 ASN   166      36.240  55.946  48.038  1.00  0.00           H
ATOM   2470  C   ASN   166      36.371  55.550  43.265  1.00  0.00           C
ATOM   2471  O   ASN   166      35.509  56.408  43.390  1.00  0.00           O
ATOM   2472  N   GLY   167      36.940  55.311  42.068  1.00  0.00           N
ATOM   2473  H   GLY   167      37.620  54.565  42.097  1.00  0.00           H
ATOM   2474  CA  GLY   167      36.855  56.193  40.941  1.00  0.00           C
ATOM   2475  HA2 GLY   167      35.827  56.463  40.701  1.00  0.00           H
ATOM   2476  HA3 GLY   167      37.322  57.155  41.153  1.00  0.00           H
ATOM   2477  C   GLY   167      37.414  55.629  39.633  1.00  0.00           C
ATOM   2478  O   GLY   167      37.890  54.494  39.568  1.00  0.00           O
ATOM   2479  N   GLN   168      37.445  56.440  38.568  1.00  0.00           N
ATOM   2480  H   GLN   168      37.111  57.355  38.837  1.00  0.00           H
ATOM   2481  CA  GLN   168      37.735  56.180  37.167  1.00  0.00           C
ATOM   2482  HA  GLN   168      37.126  55.327  36.867  1.00  0.00           H
ATOM   2483  CB  GLN   168      37.457  57.418  36.328  1.00  0.00           C
ATOM   2484  HB2 GLN   168      36.477  57.801  36.611  1.00  0.00           H
ATOM   2485  HB3 GLN   168      38.147  58.129  36.781  1.00  0.00           H
ATOM   2486  CG  GLN   168      37.655  57.319  34.805  1.00  0.00           C
ATOM   2487  HG2 GLN   168      37.876  58.247  34.279  1.00  0.00           H
ATOM   2488  HG3 GLN   168      38.520  56.661  34.720  1.00  0.00           H
ATOM   2489  CD  GLN   168      36.389  56.741  34.119  1.00  0.00           C
ATOM   2490  OE1 GLN   168      35.385  57.411  34.092  1.00  0.00           O
ATOM   2491  NE2 GLN   168      36.393  55.487  33.697  1.00  0.00           N
ATOM   2492 HE21 GLN   168      37.323  55.125  33.542  1.00  0.00           H
ATOM   2493 HE22 GLN   168      35.702  55.202  33.017  1.00  0.00           H
ATOM   2494  C   GLN   168      39.194  55.645  37.119  1.00  0.00           C
ATOM   2495  O   GLN   168      40.217  56.369  36.915  1.00  0.00           O
ATOM   2496  N   ALA   169      39.420  54.358  37.260  1.00  0.00           N
ATOM   2497  H   ALA   169      38.636  53.756  37.469  1.00  0.00           H
ATOM   2498  CA  ALA   169      40.591  53.728  36.670  1.00  0.00           C
ATOM   2499  HA  ALA   169      41.520  54.254  36.892  1.00  0.00           H
ATOM   2500  CB  ALA   169      40.703  52.376  37.374  1.00  0.00           C
ATOM   2501  HB1 ALA   169      41.613  51.877  37.040  1.00  0.00           H
ATOM   2502  HB2 ALA   169      40.791  52.449  38.458  1.00  0.00           H
ATOM   2503  HB3 ALA   169      39.744  51.861  37.427  1.00  0.00           H
ATOM   2504  C   ALA   169      40.379  53.507  35.172  1.00  0.00           C
ATOM   2505  O   ALA   169      39.499  54.052  34.569  1.00  0.00           O
ATOM   2506  N   SER   170      41.260  52.671  34.562  1.00  0.00           N
ATOM   2507  H   SER   170      42.068  52.366  35.086  1.00  0.00           H
ATOM   2508  CA  SER   170      41.264  52.249  33.168  1.00  0.00           C
ATOM   2509  HA  SER   170      40.261  52.435  32.783  1.00  0.00           H
ATOM   2510  CB  SER   170      42.330  53.058  32.480  1.00  0.00           C
ATOM   2511  HB2 SER   170      42.209  54.073  32.860  1.00  0.00           H
ATOM   2512  HB3 SER   170      43.345  52.764  32.747  1.00  0.00           H
ATOM   2513  OG  SER   170      42.101  52.986  31.048  1.00  0.00           O
ATOM   2514  HG  SER   170      42.933  52.815  30.600  1.00  0.00           H
ATOM   2515  C   SER   170      41.589  50.751  32.956  1.00  0.00           C
ATOM   2516  O   SER   170      42.283  50.279  33.801  1.00  0.00           O
ATOM   2517  N   TYR   171      41.105  50.066  31.957  1.00  0.00           N
ATOM   2518  H   TYR   171      40.688  50.612  31.218  1.00  0.00           H
ATOM   2519  CA  TYR   171      40.685  48.650  31.976  1.00  0.00           C
ATOM   2520  HA  TYR   171      41.259  48.107  32.726  1.00  0.00           H
ATOM   2521  CB  TYR   171      39.157  48.542  32.393  1.00  0.00           C
ATOM   2522  HB2 TYR   171      38.685  48.776  31.439  1.00  0.00           H
ATOM   2523  HB3 TYR   171      38.873  47.595  32.851  1.00  0.00           H
ATOM   2524  CG  TYR   171      38.656  49.592  33.368  1.00  0.00           C
ATOM   2525  CD1 TYR   171      38.073  50.721  32.843  1.00  0.00           C
ATOM   2526  HD1 TYR   171      38.002  50.826  31.770  1.00  0.00           H
ATOM   2527  CE1 TYR   171      37.482  51.648  33.742  1.00  0.00           C
ATOM   2528  HE1 TYR   171      36.909  52.475  33.350  1.00  0.00           H
ATOM   2529  CZ  TYR   171      37.586  51.486  35.160  1.00  0.00           C
ATOM   2530  OH  TYR   171      37.052  52.422  35.975  1.00  0.00           O
ATOM   2531  HH  TYR   171      36.318  52.961  35.668  1.00  0.00           H
ATOM   2532  CE2 TYR   171      38.246  50.340  35.677  1.00  0.00           C
ATOM   2533  HE2 TYR   171      38.264  50.144  36.738  1.00  0.00           H
ATOM   2534  CD2 TYR   171      38.672  49.367  34.797  1.00  0.00           C
ATOM   2535  HD2 TYR   171      39.206  48.490  35.135  1.00  0.00           H
ATOM   2536  C   TYR   171      41.005  47.919  30.679  1.00  0.00           C
ATOM   2537  O   TYR   171      40.473  48.324  29.610  1.00  0.00           O
ATOM   2538  N   LYS   172      41.901  46.919  30.702  1.00  0.00           N
ATOM   2539  H   LYS   172      42.119  46.646  31.650  1.00  0.00           H
ATOM   2540  CA  LYS   172      42.355  46.299  29.499  1.00  0.00           C
ATOM   2541  HA  LYS   172      42.014  46.887  28.646  1.00  0.00           H
ATOM   2542  CB  LYS   172      43.967  46.353  29.428  1.00  0.00           C
ATOM   2543  HB2 LYS   172      44.380  46.101  30.405  1.00  0.00           H
ATOM   2544  HB3 LYS   172      44.390  45.697  28.668  1.00  0.00           H
ATOM   2545  CG  LYS   172      44.422  47.796  28.996  1.00  0.00           C
ATOM   2546  HG2 LYS   172      43.915  47.973  28.048  1.00  0.00           H
ATOM   2547  HG3 LYS   172      44.055  48.553  29.690  1.00  0.00           H
ATOM   2548  CD  LYS   172      45.900  47.836  28.703  1.00  0.00           C
ATOM   2549  HD2 LYS   172      46.449  47.458  29.565  1.00  0.00           H
ATOM   2550  HD3 LYS   172      46.082  47.170  27.859  1.00  0.00           H
ATOM   2551  CE  LYS   172      46.357  49.297  28.369  1.00  0.00           C
ATOM   2552  HE2 LYS   172      45.480  49.905  28.596  1.00  0.00           H
ATOM   2553  HE3 LYS   172      47.214  49.570  28.985  1.00  0.00           H
ATOM   2554  NZ  LYS   172      46.651  49.438  26.954  1.00  0.00           N
ATOM   2555  HZ1 LYS   172      47.432  48.811  26.826  1.00  0.00           H
ATOM   2556  HZ2 LYS   172      45.896  49.182  26.333  1.00  0.00           H
ATOM   2557  HZ3 LYS   172      46.898  50.373  26.667  1.00  0.00           H
ATOM   2558  C   LYS   172      41.935  44.757  29.444  1.00  0.00           C
ATOM   2559  O   LYS   172      42.158  44.010  30.413  1.00  0.00           O
ATOM   2560  N   ILE   173      41.417  44.413  28.283  1.00  0.00           N
ATOM   2561  H   ILE   173      41.241  45.162  27.628  1.00  0.00           H
ATOM   2562  CA  ILE   173      41.060  43.023  28.019  1.00  0.00           C
ATOM   2563  HA  ILE   173      41.201  42.397  28.899  1.00  0.00           H
ATOM   2564  CB  ILE   173      39.568  42.913  27.483  1.00  0.00           C
ATOM   2565  HB  ILE   173      39.368  41.919  27.083  1.00  0.00           H
ATOM   2566  CG2 ILE   173      38.605  43.290  28.585  1.00  0.00           C
ATOM   2567 HG21 ILE   173      38.848  42.687  29.458  1.00  0.00           H
ATOM   2568 HG22 ILE   173      38.745  44.333  28.870  1.00  0.00           H
ATOM   2569 HG23 ILE   173      37.577  43.091  28.282  1.00  0.00           H
ATOM   2570  CG1 ILE   173      39.253  43.791  26.311  1.00  0.00           C
ATOM   2571 HG12 ILE   173      39.260  44.847  26.582  1.00  0.00           H
ATOM   2572 HG13 ILE   173      40.043  43.536  25.605  1.00  0.00           H
ATOM   2573  CD1 ILE   173      37.985  43.526  25.508  1.00  0.00           C
ATOM   2574 HD11 ILE   173      38.003  44.176  24.633  1.00  0.00           H
ATOM   2575 HD12 ILE   173      38.015  42.514  25.103  1.00  0.00           H
ATOM   2576 HD13 ILE   173      37.108  43.699  26.133  1.00  0.00           H
ATOM   2577  C   ILE   173      42.073  42.384  27.012  1.00  0.00           C
ATOM   2578  O   ILE   173      42.562  43.133  26.131  1.00  0.00           O
ATOM   2579  N   PHE   174      42.460  41.089  27.085  1.00  0.00           N
ATOM   2580  H   PHE   174      41.919  40.505  27.706  1.00  0.00           H
ATOM   2581  CA  PHE   174      43.678  40.426  26.541  1.00  0.00           C
ATOM   2582  HA  PHE   174      44.117  41.135  25.839  1.00  0.00           H
ATOM   2583  CB  PHE   174      44.758  40.077  27.599  1.00  0.00           C
ATOM   2584  HB2 PHE   174      44.213  39.628  28.429  1.00  0.00           H
ATOM   2585  HB3 PHE   174      45.622  39.469  27.331  1.00  0.00           H
ATOM   2586  CG  PHE   174      45.296  41.409  28.204  1.00  0.00           C
ATOM   2587  CD1 PHE   174      44.611  42.126  29.170  1.00  0.00           C
ATOM   2588  HD1 PHE   174      43.769  41.672  29.669  1.00  0.00           H
ATOM   2589  CE1 PHE   174      45.085  43.385  29.615  1.00  0.00           C
ATOM   2590  HE1 PHE   174      44.546  43.887  30.404  1.00  0.00           H
ATOM   2591  CZ  PHE   174      46.233  43.946  29.048  1.00  0.00           C
ATOM   2592  HZ  PHE   174      46.713  44.817  29.470  1.00  0.00           H
ATOM   2593  CE2 PHE   174      46.901  43.193  28.088  1.00  0.00           C
ATOM   2594  HE2 PHE   174      47.764  43.664  27.641  1.00  0.00           H
ATOM   2595  CD2 PHE   174      46.451  41.935  27.650  1.00  0.00           C
ATOM   2596  HD2 PHE   174      47.030  41.372  26.933  1.00  0.00           H
ATOM   2597  C   PHE   174      43.354  39.160  25.750  1.00  0.00           C
ATOM   2598  O   PHE   174      42.470  38.412  26.194  1.00  0.00           O
ATOM   2599  N   LYS   175      44.245  38.698  24.825  1.00  0.00           N
ATOM   2600  H   LYS   175      44.873  39.393  24.446  1.00  0.00           H
ATOM   2601  CA  LYS   175      44.282  37.364  24.157  1.00  0.00           C
ATOM   2602  HA  LYS   175      43.546  36.702  24.613  1.00  0.00           H
ATOM   2603  CB  LYS   175      44.039  37.485  22.683  1.00  0.00           C
ATOM   2604  HB2 LYS   175      43.194  38.152  22.513  1.00  0.00           H
ATOM   2605  HB3 LYS   175      44.918  38.038  22.351  1.00  0.00           H
ATOM   2606  CG  LYS   175      43.875  36.106  22.016  1.00  0.00           C
ATOM   2607  HG2 LYS   175      44.852  35.629  22.092  1.00  0.00           H
ATOM   2608  HG3 LYS   175      43.220  35.450  22.591  1.00  0.00           H
ATOM   2609  CD  LYS   175      43.460  36.158  20.523  1.00  0.00           C
ATOM   2610  HD2 LYS   175      42.384  36.244  20.375  1.00  0.00           H
ATOM   2611  HD3 LYS   175      43.906  37.045  20.072  1.00  0.00           H
ATOM   2612  CE  LYS   175      43.969  34.895  19.725  1.00  0.00           C
ATOM   2613  HE2 LYS   175      45.058  34.858  19.753  1.00  0.00           H
ATOM   2614  HE3 LYS   175      43.606  33.985  20.204  1.00  0.00           H
ATOM   2615  NZ  LYS   175      43.517  34.899  18.348  1.00  0.00           N
ATOM   2616  HZ1 LYS   175      42.569  35.203  18.183  1.00  0.00           H
ATOM   2617  HZ2 LYS   175      44.058  35.541  17.787  1.00  0.00           H
ATOM   2618  HZ3 LYS   175      43.592  33.973  17.951  1.00  0.00           H
ATOM   2619  C   LYS   175      45.630  36.827  24.408  1.00  0.00           C
ATOM   2620  O   LYS   175      46.587  37.498  24.052  1.00  0.00           O
ATOM   2621  N   MET   176      45.745  35.530  24.695  1.00  0.00           N
ATOM   2622  H   MET   176      44.872  35.022  24.717  1.00  0.00           H
ATOM   2623  CA  MET   176      46.992  34.855  25.038  1.00  0.00           C
ATOM   2624  HA  MET   176      47.858  35.475  24.806  1.00  0.00           H
ATOM   2625  CB  MET   176      46.966  34.473  26.527  1.00  0.00           C
ATOM   2626  HB2 MET   176      46.069  33.883  26.715  1.00  0.00           H
ATOM   2627  HB3 MET   176      47.848  33.875  26.754  1.00  0.00           H
ATOM   2628  CG  MET   176      46.905  35.703  27.436  1.00  0.00           C
ATOM   2629  HG2 MET   176      47.799  36.290  27.223  1.00  0.00           H
ATOM   2630  HG3 MET   176      46.032  36.306  27.192  1.00  0.00           H
ATOM   2631  SD  MET   176      47.006  35.432  29.286  1.00  0.00           S
ATOM   2632  CE  MET   176      45.279  35.165  29.751  1.00  0.00           C
ATOM   2633  HE1 MET   176      44.812  36.151  29.749  1.00  0.00           H
ATOM   2634  HE2 MET   176      44.835  34.607  28.927  1.00  0.00           H
ATOM   2635  HE3 MET   176      45.084  34.599  30.662  1.00  0.00           H
ATOM   2636  C   MET   176      47.030  33.536  24.186  1.00  0.00           C
ATOM   2637  O   MET   176      46.091  32.782  24.228  1.00  0.00           O
ATOM   2638  N   GLU   177      48.196  33.121  23.611  1.00  0.00           N
ATOM   2639  H   GLU   177      48.926  33.812  23.717  1.00  0.00           H
ATOM   2640  CA  GLU   177      48.458  31.961  22.877  1.00  0.00           C
ATOM   2641  HA  GLU   177      47.948  31.062  23.221  1.00  0.00           H
ATOM   2642  CB  GLU   177      48.371  32.190  21.313  1.00  0.00           C
ATOM   2643  HB2 GLU   177      49.053  32.985  21.010  1.00  0.00           H
ATOM   2644  HB3 GLU   177      48.570  31.261  20.779  1.00  0.00           H
ATOM   2645  CG  GLU   177      46.948  32.739  20.983  1.00  0.00           C
ATOM   2646  HG2 GLU   177      46.639  33.570  21.616  1.00  0.00           H
ATOM   2647  HG3 GLU   177      47.066  33.096  19.959  1.00  0.00           H
ATOM   2648  CD  GLU   177      45.813  31.712  21.084  1.00  0.00           C
ATOM   2649  OE1 GLU   177      44.672  32.040  20.769  1.00  0.00           O
ATOM   2650  OE2 GLU   177      45.991  30.603  21.698  1.00  0.00           O
ATOM   2651  C   GLU   177      49.915  31.579  23.135  1.00  0.00           C
ATOM   2652  O   GLU   177      50.842  32.421  23.117  1.00  0.00           O
ATOM   2653  N   LYS   178      50.238  30.327  23.454  1.00  0.00           N
ATOM   2654  H   LYS   178      49.488  29.652  23.499  1.00  0.00           H
ATOM   2655  CA  LYS   178      51.465  29.789  24.080  1.00  0.00           C
ATOM   2656  HA  LYS   178      51.310  28.756  24.388  1.00  0.00           H
ATOM   2657  CB  LYS   178      52.621  29.717  23.080  1.00  0.00           C
ATOM   2658  HB2 LYS   178      52.950  30.752  22.971  1.00  0.00           H
ATOM   2659  HB3 LYS   178      53.500  29.236  23.509  1.00  0.00           H
ATOM   2660  CG  LYS   178      52.242  29.209  21.729  1.00  0.00           C
ATOM   2661  HG2 LYS   178      51.600  28.334  21.809  1.00  0.00           H
ATOM   2662  HG3 LYS   178      51.708  29.982  21.174  1.00  0.00           H
ATOM   2663  CD  LYS   178      53.457  28.832  20.932  1.00  0.00           C
ATOM   2664  HD2 LYS   178      54.179  29.647  20.871  1.00  0.00           H
ATOM   2665  HD3 LYS   178      53.974  28.029  21.457  1.00  0.00           H
ATOM   2666  CE  LYS   178      52.921  28.319  19.600  1.00  0.00           C
ATOM   2667  HE2 LYS   178      52.060  27.697  19.843  1.00  0.00           H
ATOM   2668  HE3 LYS   178      52.586  29.149  18.978  1.00  0.00           H
ATOM   2669  NZ  LYS   178      53.929  27.652  18.868  1.00  0.00           N
ATOM   2670  HZ1 LYS   178      54.321  26.979  19.512  1.00  0.00           H
ATOM   2671  HZ2 LYS   178      53.613  27.226  18.009  1.00  0.00           H
ATOM   2672  HZ3 LYS   178      54.630  28.327  18.600  1.00  0.00           H
ATOM   2673  C   LYS   178      51.886  30.524  25.358  1.00  0.00           C
ATOM   2674  O   LYS   178      53.062  30.661  25.592  1.00  0.00           O
ATOM   2675  N   GLY   179      50.878  31.027  26.071  1.00  0.00           N
ATOM   2676  H   GLY   179      49.922  30.782  25.861  1.00  0.00           H
ATOM   2677  CA  GLY   179      51.058  31.745  27.292  1.00  0.00           C
ATOM   2678  HA2 GLY   179      50.143  31.818  27.878  1.00  0.00           H
ATOM   2679  HA3 GLY   179      51.744  31.179  27.922  1.00  0.00           H
ATOM   2680  C   GLY   179      51.524  33.212  27.197  1.00  0.00           C
ATOM   2681  O   GLY   179      51.320  33.884  28.179  1.00  0.00           O
ATOM   2682  N   LYS   180      52.102  33.557  25.982  1.00  0.00           N
ATOM   2683  H   LYS   180      52.028  32.966  25.165  1.00  0.00           H
ATOM   2684  CA  LYS   180      52.295  34.978  25.628  1.00  0.00           C
ATOM   2685  HA  LYS   180      52.697  35.524  26.482  1.00  0.00           H
ATOM   2686  CB  LYS   180      53.090  35.186  24.330  1.00  0.00           C
ATOM   2687  HB2 LYS   180      52.574  34.692  23.507  1.00  0.00           H
ATOM   2688  HB3 LYS   180      53.135  36.224  24.006  1.00  0.00           H
ATOM   2689  CG  LYS   180      54.495  34.673  24.411  1.00  0.00           C
ATOM   2690  HG2 LYS   180      54.933  34.890  25.385  1.00  0.00           H
ATOM   2691  HG3 LYS   180      54.551  33.592  24.285  1.00  0.00           H
ATOM   2692  CD  LYS   180      55.366  35.240  23.266  1.00  0.00           C
ATOM   2693  HD2 LYS   180      54.934  35.213  22.266  1.00  0.00           H
ATOM   2694  HD3 LYS   180      55.544  36.282  23.531  1.00  0.00           H
ATOM   2695  CE  LYS   180      56.773  34.591  23.186  1.00  0.00           C
ATOM   2696  HE2 LYS   180      57.437  34.744  24.037  1.00  0.00           H
ATOM   2697  HE3 LYS   180      56.643  33.513  23.087  1.00  0.00           H
ATOM   2698  NZ  LYS   180      57.582  35.103  22.002  1.00  0.00           N
ATOM   2699  HZ1 LYS   180      57.703  36.107  22.009  1.00  0.00           H
ATOM   2700  HZ2 LYS   180      58.473  34.629  22.016  1.00  0.00           H
ATOM   2701  HZ3 LYS   180      57.137  34.804  21.146  1.00  0.00           H
ATOM   2702  C   LYS   180      50.940  35.629  25.448  1.00  0.00           C
ATOM   2703  O   LYS   180      49.970  34.991  25.027  1.00  0.00           O
ATOM   2704  N   VAL   181      50.974  36.997  25.487  1.00  0.00           N
ATOM   2705  H   VAL   181      51.833  37.439  25.779  1.00  0.00           H
ATOM   2706  CA  VAL   181      49.953  37.874  24.848  1.00  0.00           C
ATOM   2707  HA  VAL   181      48.941  37.497  24.994  1.00  0.00           H
ATOM   2708  CB  VAL   181      49.934  39.246  25.587  1.00  0.00           C
ATOM   2709  HB  VAL   181      50.902  39.728  25.442  1.00  0.00           H
ATOM   2710  CG1 VAL   181      48.824  40.198  25.096  1.00  0.00           C
ATOM   2711 HG11 VAL   181      48.891  41.110  25.690  1.00  0.00           H
ATOM   2712 HG12 VAL   181      48.926  40.464  24.045  1.00  0.00           H
ATOM   2713 HG13 VAL   181      47.780  40.011  25.349  1.00  0.00           H
ATOM   2714  CG2 VAL   181      49.802  39.187  27.137  1.00  0.00           C
ATOM   2715 HG21 VAL   181      49.775  40.156  27.635  1.00  0.00           H
ATOM   2716 HG22 VAL   181      48.810  38.812  27.387  1.00  0.00           H
ATOM   2717 HG23 VAL   181      50.470  38.441  27.568  1.00  0.00           H
ATOM   2718  C   VAL   181      50.286  38.011  23.403  1.00  0.00           C
ATOM   2719  O   VAL   181      51.431  37.993  22.907  1.00  0.00           O
ATOM   2720  N   VAL   182      49.213  38.212  22.620  1.00  0.00           N
ATOM   2721  H   VAL   182      48.309  38.238  23.069  1.00  0.00           H
ATOM   2722  CA  VAL   182      49.207  38.430  21.179  1.00  0.00           C
ATOM   2723  HA  VAL   182      50.203  38.782  20.908  1.00  0.00           H
ATOM   2724  CB  VAL   182      48.975  37.161  20.305  1.00  0.00           C
ATOM   2725  HB  VAL   182      49.866  36.537  20.368  1.00  0.00           H
ATOM   2726  CG1 VAL   182      47.936  36.156  20.866  1.00  0.00           C
ATOM   2727 HG11 VAL   182      46.946  36.613  20.877  1.00  0.00           H
ATOM   2728 HG12 VAL   182      47.899  35.274  20.226  1.00  0.00           H
ATOM   2729 HG13 VAL   182      48.325  35.776  21.810  1.00  0.00           H
ATOM   2730  CG2 VAL   182      48.693  37.498  18.817  1.00  0.00           C
ATOM   2731 HG21 VAL   182      49.390  38.170  18.317  1.00  0.00           H
ATOM   2732 HG22 VAL   182      48.802  36.555  18.281  1.00  0.00           H
ATOM   2733 HG23 VAL   182      47.649  37.794  18.712  1.00  0.00           H
ATOM   2734  C   VAL   182      48.349  39.658  20.807  1.00  0.00           C
ATOM   2735  O   VAL   182      48.766  40.346  19.887  1.00  0.00           O
ATOM   2736  N   LYS   183      47.327  39.991  21.595  1.00  0.00           N
ATOM   2737  H   LYS   183      46.999  39.371  22.321  1.00  0.00           H
ATOM   2738  CA  LYS   183      46.440  41.103  21.350  1.00  0.00           C
ATOM   2739  HA  LYS   183      46.989  41.954  20.949  1.00  0.00           H
ATOM   2740  CB  LYS   183      45.344  40.740  20.313  1.00  0.00           C
ATOM   2741  HB2 LYS   183      45.818  40.234  19.472  1.00  0.00           H
ATOM   2742  HB3 LYS   183      44.642  40.034  20.759  1.00  0.00           H
ATOM   2743  CG  LYS   183      44.536  41.934  19.780  1.00  0.00           C
ATOM   2744  HG2 LYS   183      44.054  42.495  20.580  1.00  0.00           H
ATOM   2745  HG3 LYS   183      45.310  42.608  19.410  1.00  0.00           H
ATOM   2746  CD  LYS   183      43.501  41.505  18.709  1.00  0.00           C
ATOM   2747  HD2 LYS   183      44.011  40.867  17.989  1.00  0.00           H
ATOM   2748  HD3 LYS   183      42.742  40.933  19.243  1.00  0.00           H
ATOM   2749  CE  LYS   183      42.893  42.773  18.118  1.00  0.00           C
ATOM   2750  HE2 LYS   183      42.709  43.467  18.938  1.00  0.00           H
ATOM   2751  HE3 LYS   183      43.486  43.269  17.349  1.00  0.00           H
ATOM   2752  NZ  LYS   183      41.708  42.445  17.349  1.00  0.00           N
ATOM   2753  HZ1 LYS   183      41.878  41.799  16.591  1.00  0.00           H
ATOM   2754  HZ2 LYS   183      41.043  41.996  17.962  1.00  0.00           H
ATOM   2755  HZ3 LYS   183      41.310  43.267  16.919  1.00  0.00           H
ATOM   2756  C   LYS   183      45.797  41.641  22.650  1.00  0.00           C
ATOM   2757  O   LYS   183      45.574  40.826  23.596  1.00  0.00           O
ATOM   2758  N   SER   184      45.473  42.888  22.738  1.00  0.00           N
ATOM   2759  H   SER   184      45.833  43.546  22.061  1.00  0.00           H
ATOM   2760  CA  SER   184      44.683  43.553  23.753  1.00  0.00           C
ATOM   2761  HA  SER   184      43.942  42.773  23.925  1.00  0.00           H
ATOM   2762  CB  SER   184      45.436  43.790  25.125  1.00  0.00           C
ATOM   2763  HB2 SER   184      44.796  44.103  25.949  1.00  0.00           H
ATOM   2764  HB3 SER   184      45.776  42.791  25.401  1.00  0.00           H
ATOM   2765  OG  SER   184      46.587  44.625  25.054  1.00  0.00           O
ATOM   2766  HG  SER   184      47.187  44.249  24.405  1.00  0.00           H
ATOM   2767  C   SER   184      44.001  44.843  23.336  1.00  0.00           C
ATOM   2768  O   SER   184      44.378  45.477  22.368  1.00  0.00           O
ATOM   2769  N   VAL   185      42.950  45.155  24.062  1.00  0.00           N
ATOM   2770  H   VAL   185      42.828  44.569  24.875  1.00  0.00           H
ATOM   2771  CA  VAL   185      42.007  46.336  23.817  1.00  0.00           C
ATOM   2772  HA  VAL   185      42.475  47.045  23.135  1.00  0.00           H
ATOM   2773  CB  VAL   185      40.679  45.914  23.162  1.00  0.00           C
ATOM   2774  HB  VAL   185      40.273  45.072  23.724  1.00  0.00           H
ATOM   2775  CG1 VAL   185      39.539  46.875  23.129  1.00  0.00           C
ATOM   2776 HG11 VAL   185      39.651  47.569  22.296  1.00  0.00           H
ATOM   2777 HG12 VAL   185      38.728  46.226  22.800  1.00  0.00           H
ATOM   2778 HG13 VAL   185      39.228  47.263  24.099  1.00  0.00           H
ATOM   2779  CG2 VAL   185      40.914  45.479  21.703  1.00  0.00           C
ATOM   2780 HG21 VAL   185      40.091  44.889  21.299  1.00  0.00           H
ATOM   2781 HG22 VAL   185      41.013  46.411  21.146  1.00  0.00           H
ATOM   2782 HG23 VAL   185      41.787  44.865  21.487  1.00  0.00           H
ATOM   2783  C   VAL   185      41.703  46.982  25.157  1.00  0.00           C
ATOM   2784  O   VAL   185      41.243  46.350  26.078  1.00  0.00           O
ATOM   2785  N   GLU   186      41.967  48.298  25.138  1.00  0.00           N
ATOM   2786  H   GLU   186      42.317  48.728  24.294  1.00  0.00           H
ATOM   2787  CA  GLU   186      41.768  49.113  26.296  1.00  0.00           C
ATOM   2788  HA  GLU   186      41.651  48.452  27.155  1.00  0.00           H
ATOM   2789  CB  GLU   186      42.918  50.159  26.568  1.00  0.00           C
ATOM   2790  HB2 GLU   186      43.922  49.739  26.620  1.00  0.00           H
ATOM   2791  HB3 GLU   186      43.044  50.777  25.679  1.00  0.00           H
ATOM   2792  CG  GLU   186      42.630  50.978  27.841  1.00  0.00           C
ATOM   2793  HG2 GLU   186      41.659  51.455  27.713  1.00  0.00           H
ATOM   2794  HG3 GLU   186      42.639  50.318  28.709  1.00  0.00           H
ATOM   2795  CD  GLU   186      43.708  52.031  28.023  1.00  0.00           C
ATOM   2796  OE1 GLU   186      43.880  52.640  29.134  1.00  0.00           O
ATOM   2797  OE2 GLU   186      44.482  52.339  27.073  1.00  0.00           O
ATOM   2798  C   GLU   186      40.476  49.845  26.171  1.00  0.00           C
ATOM   2799  O   GLU   186      40.274  50.507  25.157  1.00  0.00           O
ATOM   2800  N   LEU   187      39.485  49.649  27.032  1.00  0.00           N
ATOM   2801  H   LEU   187      39.644  49.027  27.811  1.00  0.00           H
ATOM   2802  CA  LEU   187      38.180  50.087  26.751  1.00  0.00           C
ATOM   2803  HA  LEU   187      37.943  49.842  25.717  1.00  0.00           H
ATOM   2804  CB  LEU   187      37.150  49.493  27.719  1.00  0.00           C
ATOM   2805  HB2 LEU   187      37.072  50.057  28.649  1.00  0.00           H
ATOM   2806  HB3 LEU   187      36.175  49.586  27.240  1.00  0.00           H
ATOM   2807  CG  LEU   187      37.248  48.099  28.247  1.00  0.00           C
ATOM   2808  HG  LEU   187      38.176  48.156  28.814  1.00  0.00           H
ATOM   2809  CD1 LEU   187      36.119  47.719  29.250  1.00  0.00           C
ATOM   2810 HD11 LEU   187      36.456  46.754  29.630  1.00  0.00           H
ATOM   2811 HD12 LEU   187      36.013  48.489  30.013  1.00  0.00           H
ATOM   2812 HD13 LEU   187      35.175  47.705  28.705  1.00  0.00           H
ATOM   2813  CD2 LEU   187      37.335  47.073  27.128  1.00  0.00           C
ATOM   2814 HD21 LEU   187      37.579  46.081  27.508  1.00  0.00           H
ATOM   2815 HD22 LEU   187      36.474  47.124  26.462  1.00  0.00           H
ATOM   2816 HD23 LEU   187      38.186  47.370  26.515  1.00  0.00           H
ATOM   2817  C   LEU   187      37.924  51.582  26.703  1.00  0.00           C
ATOM   2818  O   LEU   187      38.663  52.313  27.401  1.00  0.00           O
ATOM   2819  N   ASP   188      36.831  51.926  26.042  1.00  0.00           N
ATOM   2820  H   ASP   188      36.395  51.266  25.414  1.00  0.00           H
ATOM   2821  CA  ASP   188      36.174  53.239  26.050  1.00  0.00           C
ATOM   2822  HA  ASP   188      36.971  53.869  26.444  1.00  0.00           H
ATOM   2823  CB  ASP   188      35.808  53.581  24.624  1.00  0.00           C
ATOM   2824  HB2 ASP   188      35.194  52.820  24.143  1.00  0.00           H
ATOM   2825  HB3 ASP   188      35.175  54.467  24.686  1.00  0.00           H
ATOM   2826  CG  ASP   188      37.008  53.865  23.721  1.00  0.00           C
ATOM   2827  OD1 ASP   188      36.812  53.803  22.547  1.00  0.00           O
ATOM   2828  OD2 ASP   188      38.061  54.280  24.211  1.00  0.00           O
ATOM   2829  C   ASP   188      34.973  53.175  27.050  1.00  0.00           C
ATOM   2830  O   ASP   188      33.833  53.328  26.704  1.00  0.00           O
ATOM   2831  N   ALA   189      35.227  53.007  28.358  1.00  0.00           N
ATOM   2832  H   ALA   189      36.173  53.266  28.602  1.00  0.00           H
ATOM   2833  CA  ALA   189      34.236  52.697  29.412  1.00  0.00           C
ATOM   2834  HA  ALA   189      33.244  52.669  28.961  1.00  0.00           H
ATOM   2835  CB  ALA   189      34.706  51.412  30.118  1.00  0.00           C
ATOM   2836  HB1 ALA   189      34.830  50.588  29.415  1.00  0.00           H
ATOM   2837  HB2 ALA   189      35.700  51.539  30.548  1.00  0.00           H
ATOM   2838  HB3 ALA   189      34.002  51.069  30.876  1.00  0.00           H
ATOM   2839  C   ALA   189      34.123  53.863  30.549  1.00  0.00           C
ATOM   2840  O   ALA   189      34.430  53.624  31.693  1.00  0.00           O
ATOM   2841  N   PRO   190      33.847  55.090  30.259  1.00  0.00           N
ATOM   2842  CD  PRO   190      33.469  55.592  28.956  1.00  0.00           C
ATOM   2843  HD2 PRO   190      32.763  54.898  28.502  1.00  0.00           H
ATOM   2844  HD3 PRO   190      34.362  55.697  28.339  1.00  0.00           H
ATOM   2845  CG  PRO   190      32.780  57.023  29.155  1.00  0.00           C
ATOM   2846  HG2 PRO   190      31.754  56.842  29.474  1.00  0.00           H
ATOM   2847  HG3 PRO   190      32.890  57.671  28.286  1.00  0.00           H
ATOM   2848  CB  PRO   190      33.667  57.483  30.284  1.00  0.00           C
ATOM   2849  HB2 PRO   190      33.174  58.254  30.876  1.00  0.00           H
ATOM   2850  HB3 PRO   190      34.658  57.785  29.943  1.00  0.00           H
ATOM   2851  CA  PRO   190      33.719  56.237  31.165  1.00  0.00           C
ATOM   2852  HA  PRO   190      34.640  56.195  31.747  1.00  0.00           H
ATOM   2853  C   PRO   190      32.527  56.018  32.063  1.00  0.00           C
ATOM   2854  O   PRO   190      31.534  55.485  31.563  1.00  0.00           O
ATOM   2855  N   ASN   191      32.508  56.382  33.345  1.00  0.00           N
ATOM   2856  H   ASN   191      33.320  56.867  33.698  1.00  0.00           H
ATOM   2857  CA  ASN   191      31.417  55.806  34.248  1.00  0.00           C
ATOM   2858  HA  ASN   191      31.637  56.014  35.295  1.00  0.00           H
ATOM   2859  CB  ASN   191      30.150  56.633  34.014  1.00  0.00           C
ATOM   2860  HB2 ASN   191      29.852  56.529  32.971  1.00  0.00           H
ATOM   2861  HB3 ASN   191      29.384  56.143  34.614  1.00  0.00           H
ATOM   2862  CG  ASN   191      30.351  58.015  34.474  1.00  0.00           C
ATOM   2863  OD1 ASN   191      30.978  58.365  35.423  1.00  0.00           O
ATOM   2864  ND2 ASN   191      29.699  58.883  33.804  1.00  0.00           N
ATOM   2865 HD21 ASN   191      29.809  59.874  33.964  1.00  0.00           H
ATOM   2866 HD22 ASN   191      29.308  58.679  32.896  1.00  0.00           H
ATOM   2867  C   ASN   191      31.168  54.265  34.416  1.00  0.00           C
ATOM   2868  O   ASN   191      30.042  53.766  34.629  1.00  0.00           O
ATOM   2869  N   TYR   192      32.159  53.424  34.178  1.00  0.00           N
ATOM   2870  H   TYR   192      33.028  53.793  33.818  1.00  0.00           H
ATOM   2871  CA  TYR   192      32.210  52.062  34.651  1.00  0.00           C
ATOM   2872  HA  TYR   192      31.412  51.891  35.373  1.00  0.00           H
ATOM   2873  CB  TYR   192      32.274  51.083  33.467  1.00  0.00           C
ATOM   2874  HB2 TYR   192      33.129  51.364  32.852  1.00  0.00           H
ATOM   2875  HB3 TYR   192      32.417  50.027  33.695  1.00  0.00           H
ATOM   2876  CG  TYR   192      31.058  51.178  32.556  1.00  0.00           C
ATOM   2877  CD1 TYR   192      29.921  50.353  32.768  1.00  0.00           C
ATOM   2878  HD1 TYR   192      29.914  49.642  33.581  1.00  0.00           H
ATOM   2879  CE1 TYR   192      28.796  50.414  31.950  1.00  0.00           C
ATOM   2880  HE1 TYR   192      28.029  49.659  32.048  1.00  0.00           H
ATOM   2881  CZ  TYR   192      28.818  51.305  30.813  1.00  0.00           C
ATOM   2882  OH  TYR   192      27.820  51.191  29.848  1.00  0.00           O
ATOM   2883  HH  TYR   192      28.025  51.580  28.994  1.00  0.00           H
ATOM   2884  CE2 TYR   192      29.853  52.195  30.664  1.00  0.00           C
ATOM   2885  HE2 TYR   192      29.966  52.837  29.803  1.00  0.00           H
ATOM   2886  CD2 TYR   192      30.989  52.116  31.539  1.00  0.00           C
ATOM   2887  HD2 TYR   192      31.818  52.808  31.527  1.00  0.00           H
ATOM   2888  C   TYR   192      33.479  51.923  35.527  1.00  0.00           C
ATOM   2889  O   TYR   192      34.366  52.736  35.447  1.00  0.00           O
ATOM   2890  N   HIE   193      33.485  50.746  36.207  1.00  0.00           N
ATOM   2891  H   HIE   193      32.717  50.110  36.042  1.00  0.00           H
ATOM   2892  CA  HIE   193      34.634  50.220  36.968  1.00  0.00           C
ATOM   2893  HA  HIE   193      35.589  50.590  36.599  1.00  0.00           H
ATOM   2894  CB  HIE   193      34.490  50.624  38.421  1.00  0.00           C
ATOM   2895  HB2 HIE   193      33.900  51.533  38.543  1.00  0.00           H
ATOM   2896  HB3 HIE   193      33.954  49.792  38.878  1.00  0.00           H
ATOM   2897  CG  HIE   193      35.785  50.635  39.148  1.00  0.00           C
ATOM   2898  ND1 HIE   193      36.480  49.570  39.765  1.00  0.00           N
ATOM   2899  CE1 HIE   193      37.677  50.072  40.137  1.00  0.00           C
ATOM   2900  HE1 HIE   193      38.446  49.432  40.546  1.00  0.00           H
ATOM   2901  NE2 HIE   193      37.749  51.415  39.761  1.00  0.00           N
ATOM   2902  HE2 HIE   193      38.574  51.989  39.858  1.00  0.00           H
ATOM   2903  CD2 HIE   193      36.578  51.747  39.099  1.00  0.00           C
ATOM   2904  HD2 HIE   193      36.283  52.659  38.602  1.00  0.00           H
ATOM   2905  C   HIE   193      34.684  48.711  36.825  1.00  0.00           C
ATOM   2906  O   HIE   193      33.717  48.024  36.920  1.00  0.00           O
ATOM   2907  N   TYR   194      35.898  48.134  36.490  1.00  0.00           N
ATOM   2908  H   TYR   194      36.691  48.759  36.455  1.00  0.00           H
ATOM   2909  CA  TYR   194      36.198  46.719  36.557  1.00  0.00           C
ATOM   2910  HA  TYR   194      35.290  46.220  36.894  1.00  0.00           H
ATOM   2911  CB  TYR   194      36.441  46.264  35.107  1.00  0.00           C
ATOM   2912  HB2 TYR   194      37.346  46.756  34.748  1.00  0.00           H
ATOM   2913  HB3 TYR   194      36.552  45.181  35.147  1.00  0.00           H
ATOM   2914  CG  TYR   194      35.283  46.591  34.234  1.00  0.00           C
ATOM   2915  CD1 TYR   194      35.367  47.597  33.177  1.00  0.00           C
ATOM   2916  HD1 TYR   194      36.325  48.059  32.991  1.00  0.00           H
ATOM   2917  CE1 TYR   194      34.084  47.968  32.641  1.00  0.00           C
ATOM   2918  HE1 TYR   194      34.159  48.750  31.900  1.00  0.00           H
ATOM   2919  CZ  TYR   194      32.889  47.353  33.022  1.00  0.00           C
ATOM   2920  OH  TYR   194      31.684  47.647  32.447  1.00  0.00           O
ATOM   2921  HH  TYR   194      31.081  46.907  32.551  1.00  0.00           H
ATOM   2922  CE2 TYR   194      32.867  46.236  33.884  1.00  0.00           C
ATOM   2923  HE2 TYR   194      31.973  45.712  34.188  1.00  0.00           H
ATOM   2924  CD2 TYR   194      34.103  45.911  34.481  1.00  0.00           C
ATOM   2925  HD2 TYR   194      34.157  45.114  35.207  1.00  0.00           H
ATOM   2926  C   TYR   194      37.289  46.485  37.535  1.00  0.00           C
ATOM   2927  O   TYR   194      38.344  47.080  37.459  1.00  0.00           O
ATOM   2928  N   GLU   195      36.991  45.613  38.484  1.00  0.00           N
ATOM   2929  H   GLU   195      36.108  45.124  38.477  1.00  0.00           H
ATOM   2930  CA  GLU   195      37.849  45.414  39.684  1.00  0.00           C
ATOM   2931  HA  GLU   195      38.913  45.419  39.447  1.00  0.00           H
ATOM   2932  CB  GLU   195      37.614  46.500  40.730  1.00  0.00           C
ATOM   2933  HB2 GLU   195      38.151  47.338  40.285  1.00  0.00           H
ATOM   2934  HB3 GLU   195      36.565  46.793  40.762  1.00  0.00           H
ATOM   2935  CG  GLU   195      38.131  46.198  42.085  1.00  0.00           C
ATOM   2936  HG2 GLU   195      37.659  46.865  42.806  1.00  0.00           H
ATOM   2937  HG3 GLU   195      38.031  45.134  42.301  1.00  0.00           H
ATOM   2938  CD  GLU   195      39.602  46.646  42.222  1.00  0.00           C
ATOM   2939  OE1 GLU   195      40.389  45.850  42.809  1.00  0.00           O
ATOM   2940  OE2 GLU   195      39.887  47.806  41.840  1.00  0.00           O
ATOM   2941  C   GLU   195      37.526  44.030  40.250  1.00  0.00           C
ATOM   2942  O   GLU   195      36.378  43.600  40.281  1.00  0.00           O
ATOM   2943  N   GLU   196      38.555  43.259  40.478  1.00  0.00           N
ATOM   2944  H   GLU   196      39.427  43.729  40.278  1.00  0.00           H
ATOM   2945  CA  GLU   196      38.676  41.854  40.987  1.00  0.00           C
ATOM   2946  HA  GLU   196      39.672  41.454  40.798  1.00  0.00           H
ATOM   2947  CB  GLU   196      38.434  41.913  42.506  1.00  0.00           C
ATOM   2948  HB2 GLU   196      37.491  42.418  42.711  1.00  0.00           H
ATOM   2949  HB3 GLU   196      38.265  40.884  42.825  1.00  0.00           H
ATOM   2950  CG  GLU   196      39.474  42.633  43.389  1.00  0.00           C
ATOM   2951  HG2 GLU   196      40.418  42.088  43.418  1.00  0.00           H
ATOM   2952  HG3 GLU   196      39.685  43.575  42.884  1.00  0.00           H
ATOM   2953  CD  GLU   196      39.020  42.943  44.804  1.00  0.00           C
ATOM   2954  OE1 GLU   196      38.127  42.365  45.447  1.00  0.00           O
ATOM   2955  OE2 GLU   196      39.664  43.880  45.410  1.00  0.00           O
ATOM   2956  C   GLU   196      37.811  40.752  40.320  1.00  0.00           C
ATOM   2957  O   GLU   196      37.152  39.963  40.958  1.00  0.00           O
ATOM   2958  N   CYX   197      37.707  40.920  39.028  1.00  0.00           N
ATOM   2959  H   CYX   197      38.349  41.565  38.589  1.00  0.00           H
ATOM   2960  CA  CYX   197      36.664  40.271  38.139  1.00  0.00           C
ATOM   2961  HA  CYX   197      35.788  40.770  38.554  1.00  0.00           H
ATOM   2962  CB  CYX   197      36.919  40.856  36.729  1.00  0.00           C
ATOM   2963  HB2 CYX   197      37.973  40.705  36.492  1.00  0.00           H
ATOM   2964  HB3 CYX   197      36.358  40.375  35.928  1.00  0.00           H
ATOM   2965  SG  CYX   197      36.607  42.598  36.629  1.00  0.00           S
ATOM   2966  C   CYX   197      36.580  38.722  38.225  1.00  0.00           C
ATOM   2967  O   CYX   197      37.571  37.988  38.135  1.00  0.00           O
ATOM   2968  N   SER   198      35.365  38.296  38.539  1.00  0.00           N
ATOM   2969  H   SER   198      34.611  38.968  38.563  1.00  0.00           H
ATOM   2970  CA  SER   198      34.917  36.885  38.182  1.00  0.00           C
ATOM   2971  HA  SER   198      35.677  36.197  38.555  1.00  0.00           H
ATOM   2972  CB  SER   198      33.700  36.637  39.112  1.00  0.00           C
ATOM   2973  HB2 SER   198      32.842  37.230  38.795  1.00  0.00           H
ATOM   2974  HB3 SER   198      33.530  35.562  39.176  1.00  0.00           H
ATOM   2975  OG  SER   198      34.046  36.975  40.470  1.00  0.00           O
ATOM   2976  HG  SER   198      33.476  37.657  40.833  1.00  0.00           H
ATOM   2977  C   SER   198      34.480  36.636  36.762  1.00  0.00           C
ATOM   2978  O   SER   198      33.545  37.314  36.309  1.00  0.00           O
ATOM   2979  N   CYX   199      35.062  35.681  36.080  1.00  0.00           N
ATOM   2980  H   CYX   199      35.735  35.125  36.587  1.00  0.00           H
ATOM   2981  CA  CYX   199      34.842  35.338  34.660  1.00  0.00           C
ATOM   2982  HA  CYX   199      34.100  36.006  34.223  1.00  0.00           H
ATOM   2983  CB  CYX   199      36.115  35.835  33.844  1.00  0.00           C
ATOM   2984  HB2 CYX   199      36.932  35.202  34.191  1.00  0.00           H
ATOM   2985  HB3 CYX   199      35.901  35.680  32.786  1.00  0.00           H
ATOM   2986  SG  CYX   199      36.680  37.567  34.053  1.00  0.00           S
ATOM   2987  C   CYX   199      34.489  33.931  34.337  1.00  0.00           C
ATOM   2988  O   CYX   199      34.643  33.041  35.138  1.00  0.00           O
ATOM   2989  N   TYR   200      33.903  33.802  33.127  1.00  0.00           N
ATOM   2990  H   TYR   200      33.626  34.639  32.636  1.00  0.00           H
ATOM   2991  CA  TYR   200      33.629  32.471  32.512  1.00  0.00           C
ATOM   2992  HA  TYR   200      34.435  31.809  32.827  1.00  0.00           H
ATOM   2993  CB  TYR   200      32.271  31.908  33.087  1.00  0.00           C
ATOM   2994  HB2 TYR   200      32.117  30.895  32.715  1.00  0.00           H
ATOM   2995  HB3 TYR   200      32.233  31.808  34.172  1.00  0.00           H
ATOM   2996  CG  TYR   200      31.008  32.694  32.640  1.00  0.00           C
ATOM   2997  CD1 TYR   200      30.601  33.868  33.368  1.00  0.00           C
ATOM   2998  HD1 TYR   200      31.206  34.156  34.215  1.00  0.00           H
ATOM   2999  CE1 TYR   200      29.400  34.408  33.011  1.00  0.00           C
ATOM   3000  HE1 TYR   200      29.070  35.304  33.514  1.00  0.00           H
ATOM   3001  CZ  TYR   200      28.635  33.925  31.929  1.00  0.00           C
ATOM   3002  OH  TYR   200      27.479  34.595  31.664  1.00  0.00           O
ATOM   3003  HH  TYR   200      27.016  34.141  30.955  1.00  0.00           H
ATOM   3004  CE2 TYR   200      28.984  32.837  31.191  1.00  0.00           C
ATOM   3005  HE2 TYR   200      28.470  32.510  30.299  1.00  0.00           H
ATOM   3006  CD2 TYR   200      30.213  32.191  31.581  1.00  0.00           C
ATOM   3007  HD2 TYR   200      30.544  31.324  31.029  1.00  0.00           H
ATOM   3008  C   TYR   200      33.768  32.620  30.999  1.00  0.00           C
ATOM   3009  O   TYR   200      33.749  33.753  30.392  1.00  0.00           O
ATOM   3010  N   PRO   201      33.901  31.518  30.273  1.00  0.00           N
ATOM   3011  CD  PRO   201      34.355  30.232  30.766  1.00  0.00           C
ATOM   3012  HD2 PRO   201      33.597  29.507  31.063  1.00  0.00           H
ATOM   3013  HD3 PRO   201      35.140  30.348  31.513  1.00  0.00           H
ATOM   3014  CG  PRO   201      35.050  29.604  29.557  1.00  0.00           C
ATOM   3015  HG2 PRO   201      34.646  28.601  29.413  1.00  0.00           H
ATOM   3016  HG3 PRO   201      36.128  29.524  29.697  1.00  0.00           H
ATOM   3017  CB  PRO   201      34.763  30.509  28.308  1.00  0.00           C
ATOM   3018  HB2 PRO   201      34.620  29.895  27.419  1.00  0.00           H
ATOM   3019  HB3 PRO   201      35.588  31.198  28.126  1.00  0.00           H
ATOM   3020  CA  PRO   201      33.647  31.347  28.835  1.00  0.00           C
ATOM   3021  HA  PRO   201      33.629  32.329  28.363  1.00  0.00           H
ATOM   3022  C   PRO   201      32.222  30.770  28.612  1.00  0.00           C
ATOM   3023  O   PRO   201      31.711  29.997  29.369  1.00  0.00           O
ATOM   3024  N   ASN   202      31.599  31.230  27.485  1.00  0.00           N
ATOM   3025  H   ASN   202      32.106  31.825  26.846  1.00  0.00           H
ATOM   3026  CA  ASN   202      30.283  30.842  27.048  1.00  0.00           C
ATOM   3027  HA  ASN   202      30.197  29.776  27.260  1.00  0.00           H
ATOM   3028  CB  ASN   202      29.206  31.519  27.853  1.00  0.00           C
ATOM   3029  HB2 ASN   202      29.302  31.129  28.866  1.00  0.00           H
ATOM   3030  HB3 ASN   202      29.234  32.609  27.804  1.00  0.00           H
ATOM   3031  CG  ASN   202      27.816  31.085  27.447  1.00  0.00           C
ATOM   3032  OD1 ASN   202      27.399  29.983  27.718  1.00  0.00           O
ATOM   3033  ND2 ASN   202      26.924  31.981  27.028  1.00  0.00           N
ATOM   3034 HD21 ASN   202      25.944  31.783  26.877  1.00  0.00           H
ATOM   3035 HD22 ASN   202      27.301  32.908  26.889  1.00  0.00           H
ATOM   3036  C   ASN   202      30.051  30.995  25.651  1.00  0.00           C
ATOM   3037  O   ASN   202      30.135  32.126  25.207  1.00  0.00           O
ATOM   3038  N   ALA   203      29.611  29.975  24.931  1.00  0.00           N
ATOM   3039  H   ALA   203      29.574  29.057  25.353  1.00  0.00           H
ATOM   3040  CA  ALA   203      28.953  30.188  23.628  1.00  0.00           C
ATOM   3041  HA  ALA   203      28.786  29.179  23.250  1.00  0.00           H
ATOM   3042  CB  ALA   203      27.543  30.761  23.867  1.00  0.00           C
ATOM   3043  HB1 ALA   203      27.607  31.713  24.392  1.00  0.00           H
ATOM   3044  HB2 ALA   203      26.990  30.920  22.942  1.00  0.00           H
ATOM   3045  HB3 ALA   203      26.932  30.106  24.488  1.00  0.00           H
ATOM   3046  C   ALA   203      29.887  30.855  22.597  1.00  0.00           C
ATOM   3047  O   ALA   203      29.472  31.658  21.801  1.00  0.00           O
ATOM   3048  N   GLY   204      31.157  30.499  22.705  1.00  0.00           N
ATOM   3049  H   GLY   204      31.346  29.863  23.466  1.00  0.00           H
ATOM   3050  CA  GLY   204      32.299  31.070  21.935  1.00  0.00           C
ATOM   3051  HA2 GLY   204      33.145  30.431  22.188  1.00  0.00           H
ATOM   3052  HA3 GLY   204      32.174  30.978  20.856  1.00  0.00           H
ATOM   3053  C   GLY   204      32.810  32.452  22.347  1.00  0.00           C
ATOM   3054  O   GLY   204      33.816  32.885  21.701  1.00  0.00           O
ATOM   3055  N   GLU   205      32.279  33.146  23.337  1.00  0.00           N
ATOM   3056  H   GLU   205      31.554  32.746  23.915  1.00  0.00           H
ATOM   3057  CA  GLU   205      32.698  34.390  23.832  1.00  0.00           C
ATOM   3058  HA  GLU   205      33.552  34.727  23.245  1.00  0.00           H
ATOM   3059  CB  GLU   205      31.617  35.431  23.661  1.00  0.00           C
ATOM   3060  HB2 GLU   205      30.705  35.044  24.115  1.00  0.00           H
ATOM   3061  HB3 GLU   205      31.894  36.344  24.188  1.00  0.00           H
ATOM   3062  CG  GLU   205      31.179  35.859  22.239  1.00  0.00           C
ATOM   3063  HG2 GLU   205      32.103  35.844  21.662  1.00  0.00           H
ATOM   3064  HG3 GLU   205      30.593  35.069  21.769  1.00  0.00           H
ATOM   3065  CD  GLU   205      30.409  37.188  22.036  1.00  0.00           C
ATOM   3066  OE1 GLU   205      30.063  37.500  20.839  1.00  0.00           O
ATOM   3067  OE2 GLU   205      30.097  37.948  22.995  1.00  0.00           O
ATOM   3068  C   GLU   205      33.129  34.229  25.259  1.00  0.00           C
ATOM   3069  O   GLU   205      32.806  33.215  25.939  1.00  0.00           O
ATOM   3070  N   ILE   206      33.770  35.207  25.839  1.00  0.00           N
ATOM   3071  H   ILE   206      33.867  36.029  25.260  1.00  0.00           H
ATOM   3072  CA  ILE   206      34.119  35.370  27.234  1.00  0.00           C
ATOM   3073  HA  ILE   206      33.980  34.418  27.746  1.00  0.00           H
ATOM   3074  CB  ILE   206      35.622  35.863  27.295  1.00  0.00           C
ATOM   3075  HB  ILE   206      35.657  36.807  26.750  1.00  0.00           H
ATOM   3076  CG2 ILE   206      36.080  36.110  28.793  1.00  0.00           C
ATOM   3077 HG21 ILE   206      35.453  35.650  29.556  1.00  0.00           H
ATOM   3078 HG22 ILE   206      37.136  35.850  28.860  1.00  0.00           H
ATOM   3079 HG23 ILE   206      35.999  37.191  28.907  1.00  0.00           H
ATOM   3080  CG1 ILE   206      36.545  34.801  26.543  1.00  0.00           C
ATOM   3081 HG12 ILE   206      37.549  34.915  26.953  1.00  0.00           H
ATOM   3082 HG13 ILE   206      36.188  33.802  26.793  1.00  0.00           H
ATOM   3083  CD1 ILE   206      36.842  34.921  25.059  1.00  0.00           C
ATOM   3084 HD11 ILE   206      37.295  33.978  24.751  1.00  0.00           H
ATOM   3085 HD12 ILE   206      35.978  35.257  24.487  1.00  0.00           H
ATOM   3086 HD13 ILE   206      37.549  35.734  24.894  1.00  0.00           H
ATOM   3087  C   ILE   206      33.225  36.429  27.929  1.00  0.00           C
ATOM   3088  O   ILE   206      32.913  37.506  27.333  1.00  0.00           O
ATOM   3089  N   THR   207      32.852  36.249  29.187  1.00  0.00           N
ATOM   3090  H   THR   207      33.383  35.510  29.625  1.00  0.00           H
ATOM   3091  CA  THR   207      32.169  37.171  30.027  1.00  0.00           C
ATOM   3092  HA  THR   207      32.103  38.178  29.616  1.00  0.00           H
ATOM   3093  CB  THR   207      30.699  36.564  30.231  1.00  0.00           C
ATOM   3094  HB  THR   207      30.713  35.487  30.396  1.00  0.00           H
ATOM   3095  CG2 THR   207      29.714  37.260  31.258  1.00  0.00           C
ATOM   3096 HG21 THR   207      28.676  36.960  31.112  1.00  0.00           H
ATOM   3097 HG22 THR   207      30.084  37.065  32.265  1.00  0.00           H
ATOM   3098 HG23 THR   207      29.815  38.346  31.259  1.00  0.00           H
ATOM   3099  OG1 THR   207      29.917  36.811  29.063  1.00  0.00           O
ATOM   3100  HG1 THR   207      30.442  36.338  28.413  1.00  0.00           H
ATOM   3101  C   THR   207      32.820  37.376  31.441  1.00  0.00           C
ATOM   3102  O   THR   207      33.436  36.388  31.935  1.00  0.00           O
ATOM   3103  N   CYX   208      32.601  38.506  32.173  1.00  0.00           N
ATOM   3104  H   CYX   208      32.178  39.244  31.631  1.00  0.00           H
ATOM   3105  CA  CYX   208      33.028  38.804  33.475  1.00  0.00           C
ATOM   3106  HA  CYX   208      33.216  37.848  33.964  1.00  0.00           H
ATOM   3107  CB  CYX   208      34.448  39.530  33.445  1.00  0.00           C
ATOM   3108  HB2 CYX   208      34.458  40.516  32.981  1.00  0.00           H
ATOM   3109  HB3 CYX   208      34.843  39.754  34.436  1.00  0.00           H
ATOM   3110  SG  CYX   208      35.798  38.633  32.660  1.00  0.00           S
ATOM   3111  C   CYX   208      31.981  39.667  34.247  1.00  0.00           C
ATOM   3112  O   CYX   208      31.455  40.607  33.747  1.00  0.00           O
ATOM   3113  N   VAL   209      31.804  39.389  35.525  1.00  0.00           N
ATOM   3114  H   VAL   209      32.202  38.487  35.744  1.00  0.00           H
ATOM   3115  CA  VAL   209      31.002  40.120  36.556  1.00  0.00           C
ATOM   3116  HA  VAL   209      30.692  41.074  36.129  1.00  0.00           H
ATOM   3117  CB  VAL   209      29.752  39.355  36.968  1.00  0.00           C
ATOM   3118  HB  VAL   209      29.936  38.336  37.309  1.00  0.00           H
ATOM   3119  CG1 VAL   209      29.047  40.109  38.046  1.00  0.00           C
ATOM   3120 HG11 VAL   209      28.874  41.128  37.700  1.00  0.00           H
ATOM   3121 HG12 VAL   209      28.064  39.664  38.201  1.00  0.00           H
ATOM   3122 HG13 VAL   209      29.539  39.974  39.009  1.00  0.00           H
ATOM   3123  CG2 VAL   209      28.870  39.094  35.651  1.00  0.00           C
ATOM   3124 HG21 VAL   209      28.649  40.044  35.163  1.00  0.00           H
ATOM   3125 HG22 VAL   209      29.576  38.459  35.115  1.00  0.00           H
ATOM   3126 HG23 VAL   209      28.004  38.502  35.949  1.00  0.00           H
ATOM   3127  C   VAL   209      31.966  40.500  37.722  1.00  0.00           C
ATOM   3128  O   VAL   209      32.560  39.648  38.419  1.00  0.00           O
ATOM   3129  N   CYX   210      32.065  41.802  37.936  1.00  0.00           N
ATOM   3130  H   CYX   210      31.549  42.447  37.355  1.00  0.00           H
ATOM   3131  CA  CYX   210      33.174  42.487  38.695  1.00  0.00           C
ATOM   3132  HA  CYX   210      33.872  41.738  39.067  1.00  0.00           H
ATOM   3133  CB  CYX   210      33.993  43.537  37.840  1.00  0.00           C
ATOM   3134  HB2 CYX   210      33.363  44.403  37.638  1.00  0.00           H
ATOM   3135  HB3 CYX   210      34.926  43.851  38.308  1.00  0.00           H
ATOM   3136  SG  CYX   210      34.609  42.911  36.279  1.00  0.00           S
ATOM   3137  C   CYX   210      32.694  43.116  39.957  1.00  0.00           C
ATOM   3138  O   CYX   210      31.495  43.089  40.284  1.00  0.00           O
ATOM   3139  N   ARG   211      33.624  43.513  40.889  1.00  0.00           N
ATOM   3140  H   ARG   211      34.599  43.321  40.713  1.00  0.00           H
ATOM   3141  CA  ARG   211      33.311  44.373  42.090  1.00  0.00           C
ATOM   3142  HA  ARG   211      32.699  43.675  42.658  1.00  0.00           H
ATOM   3143  CB  ARG   211      34.581  44.854  42.807  1.00  0.00           C
ATOM   3144  HB2 ARG   211      35.395  45.034  42.105  1.00  0.00           H
ATOM   3145  HB3 ARG   211      34.388  45.848  43.213  1.00  0.00           H
ATOM   3146  CG  ARG   211      34.984  43.970  43.940  1.00  0.00           C
ATOM   3147  HG2 ARG   211      34.186  43.851  44.673  1.00  0.00           H
ATOM   3148  HG3 ARG   211      35.178  42.960  43.578  1.00  0.00           H
ATOM   3149  CD  ARG   211      36.180  44.487  44.606  1.00  0.00           C
ATOM   3150  HD2 ARG   211      36.328  43.885  45.504  1.00  0.00           H
ATOM   3151  HD3 ARG   211      36.987  44.349  43.888  1.00  0.00           H
ATOM   3152  NE  ARG   211      36.167  45.886  45.005  1.00  0.00           N
ATOM   3153  HE  ARG   211      35.457  46.500  44.632  1.00  0.00           H
ATOM   3154  CZ  ARG   211      37.016  46.523  45.747  1.00  0.00           C
ATOM   3155  NH1 ARG   211      36.833  47.817  46.040  1.00  0.00           N
ATOM   3156 HH11 ARG   211      36.096  48.336  45.583  1.00  0.00           H
ATOM   3157 HH12 ARG   211      37.512  48.282  46.626  1.00  0.00           H
ATOM   3158  NH2 ARG   211      38.034  45.955  46.336  1.00  0.00           N
ATOM   3159 HH21 ARG   211      38.488  45.086  46.092  1.00  0.00           H
ATOM   3160 HH22 ARG   211      38.520  46.651  46.885  1.00  0.00           H
ATOM   3161  C   ARG   211      32.408  45.544  41.770  1.00  0.00           C
ATOM   3162  O   ARG   211      32.639  46.256  40.831  1.00  0.00           O
ATOM   3163  N   ASP   212      31.377  45.765  42.572  1.00  0.00           N
ATOM   3164  H   ASP   212      31.296  45.113  43.339  1.00  0.00           H
ATOM   3165  CA  ASP   212      30.407  46.901  42.489  1.00  0.00           C
ATOM   3166  HA  ASP   212      30.132  46.949  41.436  1.00  0.00           H
ATOM   3167  CB  ASP   212      29.093  46.542  43.159  1.00  0.00           C
ATOM   3168  HB2 ASP   212      28.409  47.391  43.175  1.00  0.00           H
ATOM   3169  HB3 ASP   212      28.516  45.752  42.680  1.00  0.00           H
ATOM   3170  CG  ASP   212      29.265  46.090  44.550  1.00  0.00           C
ATOM   3171  OD1 ASP   212      29.084  46.798  45.531  1.00  0.00           O
ATOM   3172  OD2 ASP   212      29.573  44.888  44.576  1.00  0.00           O
ATOM   3173  C   ASP   212      30.961  48.285  42.906  1.00  0.00           C
ATOM   3174  O   ASP   212      30.395  48.824  43.845  1.00  0.00           O
ATOM   3175  N   ASN   213      32.103  48.657  42.385  1.00  0.00           N
ATOM   3176  H   ASN   213      32.547  48.147  41.635  1.00  0.00           H
ATOM   3177  CA  ASN   213      32.887  49.821  42.817  1.00  0.00           C
ATOM   3178  HA  ASN   213      32.871  49.882  43.905  1.00  0.00           H
ATOM   3179  CB  ASN   213      34.350  49.742  42.399  1.00  0.00           C
ATOM   3180  HB2 ASN   213      34.463  49.266  41.425  1.00  0.00           H
ATOM   3181  HB3 ASN   213      34.877  50.696  42.363  1.00  0.00           H
ATOM   3182  CG  ASN   213      35.246  49.018  43.357  1.00  0.00           C
ATOM   3183  OD1 ASN   213      34.787  48.277  44.173  1.00  0.00           O
ATOM   3184  ND2 ASN   213      36.542  49.141  43.124  1.00  0.00           N
ATOM   3185 HD21 ASN   213      37.285  48.660  43.612  1.00  0.00           H
ATOM   3186 HD22 ASN   213      36.841  49.804  42.423  1.00  0.00           H
ATOM   3187  C   ASN   213      32.393  51.156  42.315  1.00  0.00           C
ATOM   3188  O   ASN   213      31.594  51.224  41.357  1.00  0.00           O
ATOM   3189  N   TRP   214      33.026  52.260  42.856  1.00  0.00           N
ATOM   3190  H   TRP   214      33.620  52.090  43.655  1.00  0.00           H
ATOM   3191  CA  TRP   214      32.873  53.706  42.648  1.00  0.00           C
ATOM   3192  HA  TRP   214      33.631  54.131  43.306  1.00  0.00           H
ATOM   3193  CB  TRP   214      33.261  54.053  41.189  1.00  0.00           C
ATOM   3194  HB2 TRP   214      34.319  53.849  41.020  1.00  0.00           H
ATOM   3195  HB3 TRP   214      32.645  53.488  40.490  1.00  0.00           H
ATOM   3196  CG  TRP   214      33.072  55.432  40.717  1.00  0.00           C
ATOM   3197  CD1 TRP   214      32.870  56.497  41.419  1.00  0.00           C
ATOM   3198  HD1 TRP   214      32.815  56.531  42.497  1.00  0.00           H
ATOM   3199  NE1 TRP   214      32.867  57.661  40.613  1.00  0.00           N
ATOM   3200  HE1 TRP   214      32.771  58.616  40.926  1.00  0.00           H
ATOM   3201  CE2 TRP   214      33.205  57.339  39.308  1.00  0.00           C
ATOM   3202  CZ2 TRP   214      33.350  58.050  38.112  1.00  0.00           C
ATOM   3203  HZ2 TRP   214      33.213  59.118  38.024  1.00  0.00           H
ATOM   3204  CH2 TRP   214      33.342  57.299  36.916  1.00  0.00           C
ATOM   3205  HH2 TRP   214      33.363  57.868  35.998  1.00  0.00           H
ATOM   3206  CZ3 TRP   214      33.491  55.914  36.913  1.00  0.00           C
ATOM   3207  HZ3 TRP   214      33.438  55.291  36.034  1.00  0.00           H
ATOM   3208  CE3 TRP   214      33.433  55.176  38.136  1.00  0.00           C
ATOM   3209  HE3 TRP   214      33.562  54.105  38.189  1.00  0.00           H
ATOM   3210  CD2 TRP   214      33.252  55.908  39.354  1.00  0.00           C
ATOM   3211  C   TRP   214      31.460  54.200  43.051  1.00  0.00           C
ATOM   3212  O   TRP   214      31.215  54.938  44.033  1.00  0.00           O
ATOM   3213  N   HID   215      30.429  53.768  42.259  1.00  0.00           N
ATOM   3214  H   HID   215      30.630  53.138  41.495  1.00  0.00           H
ATOM   3215  CA  HID   215      29.055  54.259  42.426  1.00  0.00           C
ATOM   3216  HA  HID   215      28.842  54.563  43.450  1.00  0.00           H
ATOM   3217  CB  HID   215      28.878  55.433  41.439  1.00  0.00           C
ATOM   3218  HB2 HID   215      27.847  55.784  41.480  1.00  0.00           H
ATOM   3219  HB3 HID   215      29.547  56.223  41.780  1.00  0.00           H
ATOM   3220  CG  HID   215      29.309  55.172  39.997  1.00  0.00           C
ATOM   3221  ND1 HID   215      29.557  56.168  39.098  1.00  0.00           N
ATOM   3222  HD1 HID   215      29.693  57.149  39.296  1.00  0.00           H
ATOM   3223  CE1 HID   215      29.742  55.598  37.891  1.00  0.00           C
ATOM   3224  HE1 HID   215      30.024  56.015  36.935  1.00  0.00           H
ATOM   3225  NE2 HID   215      29.766  54.278  38.025  1.00  0.00           N
ATOM   3226  CD2 HID   215      29.396  54.010  39.330  1.00  0.00           C
ATOM   3227  HD2 HID   215      29.179  53.025  39.718  1.00  0.00           H
ATOM   3228  C   HID   215      27.942  53.161  42.349  1.00  0.00           C
ATOM   3229  O   HID   215      26.768  53.514  42.415  1.00  0.00           O
ATOM   3230  N   GLY   216      28.350  51.890  42.220  1.00  0.00           N
ATOM   3231  H   GLY   216      29.346  51.788  42.092  1.00  0.00           H
ATOM   3232  CA  GLY   216      27.456  50.723  42.134  1.00  0.00           C
ATOM   3233  HA2 GLY   216      26.455  51.066  41.877  1.00  0.00           H
ATOM   3234  HA3 GLY   216      27.683  50.079  41.284  1.00  0.00           H
ATOM   3235  C   GLY   216      27.159  49.803  43.368  1.00  0.00           C
ATOM   3236  O   GLY   216      27.880  49.836  44.369  1.00  0.00           O
ATOM   3237  N   SER   217      26.217  48.914  43.227  1.00  0.00           N
ATOM   3238  H   SER   217      25.643  49.062  42.410  1.00  0.00           H
ATOM   3239  CA  SER   217      25.737  47.967  44.256  1.00  0.00           C
ATOM   3240  HA  SER   217      26.523  47.681  44.956  1.00  0.00           H
ATOM   3241  CB  SER   217      24.644  48.589  45.180  1.00  0.00           C
ATOM   3242  HB2 SER   217      24.275  47.918  45.955  1.00  0.00           H
ATOM   3243  HB3 SER   217      25.230  49.399  45.616  1.00  0.00           H
ATOM   3244  OG  SER   217      23.588  49.041  44.500  1.00  0.00           O
ATOM   3245  HG  SER   217      23.723  49.951  44.226  1.00  0.00           H
ATOM   3246  C   SER   217      25.140  46.767  43.565  1.00  0.00           C
ATOM   3247  O   SER   217      25.532  45.597  43.774  1.00  0.00           O
ATOM   3248  N   ASN   218      24.304  47.011  42.546  1.00  0.00           N
ATOM   3249  H   ASN   218      24.090  47.978  42.348  1.00  0.00           H
ATOM   3250  CA  ASN   218      24.158  46.079  41.395  1.00  0.00           C
ATOM   3251  HA  ASN   218      24.084  45.058  41.766  1.00  0.00           H
ATOM   3252  CB  ASN   218      22.959  46.416  40.496  1.00  0.00           C
ATOM   3253  HB2 ASN   218      22.907  45.790  39.606  1.00  0.00           H
ATOM   3254  HB3 ASN   218      22.075  46.235  41.107  1.00  0.00           H
ATOM   3255  CG  ASN   218      22.883  47.852  40.019  1.00  0.00           C
ATOM   3256  OD1 ASN   218      23.473  48.806  40.552  1.00  0.00           O
ATOM   3257  ND2 ASN   218      22.385  47.970  38.811  1.00  0.00           N
ATOM   3258 HD21 ASN   218      22.578  48.755  38.207  1.00  0.00           H
ATOM   3259 HD22 ASN   218      21.839  47.248  38.363  1.00  0.00           H
ATOM   3260  C   ASN   218      25.447  46.254  40.587  1.00  0.00           C
ATOM   3261  O   ASN   218      26.089  47.369  40.629  1.00  0.00           O
ATOM   3262  N   ARG   219      25.968  45.216  39.956  1.00  0.00           N
ATOM   3263  H   ARG   219      25.355  44.419  39.867  1.00  0.00           H
ATOM   3264  CA  ARG   219      27.399  44.915  39.671  1.00  0.00           C
ATOM   3265  HA  ARG   219      27.953  45.614  40.298  1.00  0.00           H
ATOM   3266  CB  ARG   219      27.741  43.441  39.844  1.00  0.00           C
ATOM   3267  HB2 ARG   219      26.912  42.824  39.498  1.00  0.00           H
ATOM   3268  HB3 ARG   219      28.528  43.102  39.170  1.00  0.00           H
ATOM   3269  CG  ARG   219      28.101  43.114  41.308  1.00  0.00           C
ATOM   3270  HG2 ARG   219      28.894  43.790  41.627  1.00  0.00           H
ATOM   3271  HG3 ARG   219      27.170  43.115  41.874  1.00  0.00           H
ATOM   3272  CD  ARG   219      28.734  41.719  41.524  1.00  0.00           C
ATOM   3273  HD2 ARG   219      28.115  40.930  41.100  1.00  0.00           H
ATOM   3274  HD3 ARG   219      29.709  41.676  41.038  1.00  0.00           H
ATOM   3275  NE  ARG   219      28.846  41.408  42.996  1.00  0.00           N
ATOM   3276  HE  ARG   219      28.092  40.812  43.307  1.00  0.00           H
ATOM   3277  CZ  ARG   219      29.899  41.552  43.764  1.00  0.00           C
ATOM   3278  NH1 ARG   219      29.780  41.287  45.003  1.00  0.00           N
ATOM   3279 HH11 ARG   219      28.844  41.171  45.365  1.00  0.00           H
ATOM   3280 HH12 ARG   219      30.492  41.379  45.715  1.00  0.00           H
ATOM   3281  NH2 ARG   219      31.093  41.904  43.409  1.00  0.00           N
ATOM   3282 HH21 ARG   219      31.216  42.354  42.513  1.00  0.00           H
ATOM   3283 HH22 ARG   219      31.685  41.917  44.226  1.00  0.00           H
ATOM   3284  C   ARG   219      27.584  45.307  38.232  1.00  0.00           C
ATOM   3285  O   ARG   219      26.650  45.161  37.392  1.00  0.00           O
ATOM   3286  N   PRO   220      28.817  45.734  37.887  1.00  0.00           N
ATOM   3287  CD  PRO   220      29.845  46.150  38.833  1.00  0.00           C
ATOM   3288  HD2 PRO   220      30.087  45.245  39.391  1.00  0.00           H
ATOM   3289  HD3 PRO   220      29.490  47.055  39.325  1.00  0.00           H
ATOM   3290  CG  PRO   220      31.092  46.606  38.099  1.00  0.00           C
ATOM   3291  HG2 PRO   220      31.863  45.836  38.078  1.00  0.00           H
ATOM   3292  HG3 PRO   220      31.555  47.511  38.492  1.00  0.00           H
ATOM   3293  CB  PRO   220      30.611  46.716  36.630  1.00  0.00           C
ATOM   3294  HB2 PRO   220      31.442  46.400  36.000  1.00  0.00           H
ATOM   3295  HB3 PRO   220      30.350  47.752  36.414  1.00  0.00           H
ATOM   3296  CA  PRO   220      29.333  45.915  36.521  1.00  0.00           C
ATOM   3297  HA  PRO   220      28.529  46.414  35.980  1.00  0.00           H
ATOM   3298  C   PRO   220      29.686  44.535  35.894  1.00  0.00           C
ATOM   3299  O   PRO   220      30.136  43.651  36.590  1.00  0.00           O
ATOM   3300  N   TRP   221      29.623  44.501  34.540  1.00  0.00           N
ATOM   3301  H   TRP   221      29.191  45.293  34.084  1.00  0.00           H
ATOM   3302  CA  TRP   221      29.951  43.416  33.673  1.00  0.00           C
ATOM   3303  HA  TRP   221      30.665  42.724  34.119  1.00  0.00           H
ATOM   3304  CB  TRP   221      28.681  42.623  33.470  1.00  0.00           C
ATOM   3305  HB2 TRP   221      28.994  41.660  33.065  1.00  0.00           H
ATOM   3306  HB3 TRP   221      28.311  42.450  34.481  1.00  0.00           H
ATOM   3307  CG  TRP   221      27.565  43.206  32.656  1.00  0.00           C
ATOM   3308  CD1 TRP   221      26.356  43.630  33.210  1.00  0.00           C
ATOM   3309  HD1 TRP   221      26.099  43.691  34.257  1.00  0.00           H
ATOM   3310  NE1 TRP   221      25.562  44.049  32.118  1.00  0.00           N
ATOM   3311  HE1 TRP   221      24.704  44.547  32.308  1.00  0.00           H
ATOM   3312  CE2 TRP   221      26.193  43.897  30.926  1.00  0.00           C
ATOM   3313  CZ2 TRP   221      25.855  44.184  29.574  1.00  0.00           C
ATOM   3314  HZ2 TRP   221      24.894  44.622  29.348  1.00  0.00           H
ATOM   3315  CH2 TRP   221      26.677  43.854  28.577  1.00  0.00           C
ATOM   3316  HH2 TRP   221      26.400  44.055  27.553  1.00  0.00           H
ATOM   3317  CZ3 TRP   221      27.881  43.244  28.838  1.00  0.00           C
ATOM   3318  HZ3 TRP   221      28.635  43.151  28.070  1.00  0.00           H
ATOM   3319  CE3 TRP   221      28.209  42.872  30.161  1.00  0.00           C
ATOM   3320  HE3 TRP   221      29.114  42.313  30.350  1.00  0.00           H
ATOM   3321  CD2 TRP   221      27.451  43.282  31.229  1.00  0.00           C
ATOM   3322  C   TRP   221      30.660  43.887  32.379  1.00  0.00           C
ATOM   3323  O   TRP   221      30.524  45.082  31.997  1.00  0.00           O
ATOM   3324  N   VAL   222      31.410  42.992  31.777  1.00  0.00           N
ATOM   3325  H   VAL   222      31.554  42.081  32.192  1.00  0.00           H
ATOM   3326  CA  VAL   222      32.144  43.221  30.548  1.00  0.00           C
ATOM   3327  HA  VAL   222      31.439  43.767  29.922  1.00  0.00           H
ATOM   3328  CB  VAL   222      33.519  43.921  30.643  1.00  0.00           C
ATOM   3329  HB  VAL   222      33.333  44.985  30.797  1.00  0.00           H
ATOM   3330  CG1 VAL   222      34.534  43.438  31.690  1.00  0.00           C
ATOM   3331 HG11 VAL   222      34.706  42.365  31.774  1.00  0.00           H
ATOM   3332 HG12 VAL   222      35.445  43.885  31.292  1.00  0.00           H
ATOM   3333 HG13 VAL   222      34.372  43.809  32.702  1.00  0.00           H
ATOM   3334  CG2 VAL   222      34.184  43.869  29.328  1.00  0.00           C
ATOM   3335 HG21 VAL   222      34.957  44.635  29.273  1.00  0.00           H
ATOM   3336 HG22 VAL   222      34.513  42.894  28.967  1.00  0.00           H
ATOM   3337 HG23 VAL   222      33.406  44.275  28.682  1.00  0.00           H
ATOM   3338  C   VAL   222      32.296  41.862  29.881  1.00  0.00           C
ATOM   3339  O   VAL   222      32.659  40.943  30.528  1.00  0.00           O
ATOM   3340  N   SER   223      31.928  41.748  28.606  1.00  0.00           N
ATOM   3341  H   SER   223      31.329  42.499  28.296  1.00  0.00           H
ATOM   3342  CA  SER   223      31.955  40.466  27.878  1.00  0.00           C
ATOM   3343  HA  SER   223      32.765  39.911  28.351  1.00  0.00           H
ATOM   3344  CB  SER   223      30.631  39.731  27.984  1.00  0.00           C
ATOM   3345  HB2 SER   223      30.732  38.780  27.461  1.00  0.00           H
ATOM   3346  HB3 SER   223      30.492  39.519  29.044  1.00  0.00           H
ATOM   3347  OG  SER   223      29.559  40.518  27.552  1.00  0.00           O
ATOM   3348  HG  SER   223      29.733  40.492  26.607  1.00  0.00           H
ATOM   3349  C   SER   223      32.345  40.739  26.400  1.00  0.00           C
ATOM   3350  O   SER   223      31.991  41.765  25.847  1.00  0.00           O
ATOM   3351  N   PHE   224      33.077  39.805  25.750  1.00  0.00           N
ATOM   3352  H   PHE   224      33.138  38.864  26.114  1.00  0.00           H
ATOM   3353  CA  PHE   224      33.828  40.135  24.492  1.00  0.00           C
ATOM   3354  HA  PHE   224      33.134  40.684  23.856  1.00  0.00           H
ATOM   3355  CB  PHE   224      35.111  40.870  24.807  1.00  0.00           C
ATOM   3356  HB2 PHE   224      35.526  40.984  23.806  1.00  0.00           H
ATOM   3357  HB3 PHE   224      34.792  41.867  25.111  1.00  0.00           H
ATOM   3358  CG  PHE   224      36.191  40.286  25.797  1.00  0.00           C
ATOM   3359  CD1 PHE   224      36.887  39.165  25.340  1.00  0.00           C
ATOM   3360  HD1 PHE   224      36.718  38.660  24.400  1.00  0.00           H
ATOM   3361  CE1 PHE   224      37.871  38.610  26.171  1.00  0.00           C
ATOM   3362  HE1 PHE   224      38.342  37.675  25.907  1.00  0.00           H
ATOM   3363  CZ  PHE   224      38.056  39.200  27.459  1.00  0.00           C
ATOM   3364  HZ  PHE   224      38.690  38.739  28.202  1.00  0.00           H
ATOM   3365  CE2 PHE   224      37.361  40.294  27.943  1.00  0.00           C
ATOM   3366  HE2 PHE   224      37.444  40.794  28.897  1.00  0.00           H
ATOM   3367  CD2 PHE   224      36.344  40.820  27.102  1.00  0.00           C
ATOM   3368  HD2 PHE   224      35.694  41.655  27.321  1.00  0.00           H
ATOM   3369  C   PHE   224      34.163  38.884  23.695  1.00  0.00           C
ATOM   3370  O   PHE   224      34.279  37.760  24.187  1.00  0.00           O
ATOM   3371  N   ASN   225      34.114  39.067  22.372  1.00  0.00           N
ATOM   3372  H   ASN   225      33.972  40.041  22.147  1.00  0.00           H
ATOM   3373  CA  ASN   225      34.414  37.966  21.437  1.00  0.00           C
ATOM   3374  HA  ASN   225      34.102  37.056  21.950  1.00  0.00           H
ATOM   3375  CB  ASN   225      33.692  38.146  20.069  1.00  0.00           C
ATOM   3376  HB2 ASN   225      33.600  37.202  19.533  1.00  0.00           H
ATOM   3377  HB3 ASN   225      32.648  38.391  20.265  1.00  0.00           H
ATOM   3378  CG  ASN   225      34.393  39.142  19.164  1.00  0.00           C
ATOM   3379  OD1 ASN   225      35.405  39.751  19.424  1.00  0.00           O
ATOM   3380  ND2 ASN   225      33.863  39.333  17.956  1.00  0.00           N
ATOM   3381 HD21 ASN   225      34.265  39.919  17.238  1.00  0.00           H
ATOM   3382 HD22 ASN   225      33.007  38.896  17.648  1.00  0.00           H
ATOM   3383  C   ASN   225      35.939  37.644  21.353  1.00  0.00           C
ATOM   3384  O   ASN   225      36.750  38.398  21.868  1.00  0.00           O
ATOM   3385  N   GLN   226      36.427  36.627  20.684  1.00  0.00           N
ATOM   3386  H   GLN   226      35.858  35.944  20.204  1.00  0.00           H
ATOM   3387  CA  GLN   226      37.918  36.262  20.646  1.00  0.00           C
ATOM   3388  HA  GLN   226      38.211  36.315  21.695  1.00  0.00           H
ATOM   3389  CB  GLN   226      38.049  34.923  19.955  1.00  0.00           C
ATOM   3390  HB2 GLN   226      37.497  34.996  19.018  1.00  0.00           H
ATOM   3391  HB3 GLN   226      39.124  34.767  19.854  1.00  0.00           H
ATOM   3392  CG  GLN   226      37.373  33.816  20.838  1.00  0.00           C
ATOM   3393  HG2 GLN   226      38.034  33.602  21.678  1.00  0.00           H
ATOM   3394  HG3 GLN   226      36.391  34.106  21.216  1.00  0.00           H
ATOM   3395  CD  GLN   226      37.158  32.522  20.074  1.00  0.00           C
ATOM   3396  OE1 GLN   226      37.829  32.170  19.131  1.00  0.00           O
ATOM   3397  NE2 GLN   226      36.068  31.880  20.238  1.00  0.00           N
ATOM   3398 HE21 GLN   226      35.338  32.245  20.833  1.00  0.00           H
ATOM   3399 HE22 GLN   226      35.830  31.160  19.570  1.00  0.00           H
ATOM   3400  C   GLN   226      38.705  37.357  19.832  1.00  0.00           C
ATOM   3401  O   GLN   226      39.917  37.471  20.002  1.00  0.00           O
ATOM   3402  N   ASN   227      38.052  38.244  19.009  1.00  0.00           N
ATOM   3403  H   ASN   227      37.042  38.256  19.025  1.00  0.00           H
ATOM   3404  CA  ASN   227      38.692  39.380  18.336  1.00  0.00           C
ATOM   3405  HA  ASN   227      39.700  39.205  17.960  1.00  0.00           H
ATOM   3406  CB  ASN   227      37.830  39.639  17.104  1.00  0.00           C
ATOM   3407  HB2 ASN   227      37.725  38.748  16.486  1.00  0.00           H
ATOM   3408  HB3 ASN   227      36.850  39.960  17.458  1.00  0.00           H
ATOM   3409  CG  ASN   227      38.377  40.651  16.105  1.00  0.00           C
ATOM   3410  OD1 ASN   227      39.562  40.752  15.861  1.00  0.00           O
ATOM   3411  ND2 ASN   227      37.587  41.582  15.614  1.00  0.00           N
ATOM   3412 HD21 ASN   227      37.928  42.326  15.021  1.00  0.00           H
ATOM   3413 HD22 ASN   227      36.636  41.590  15.952  1.00  0.00           H
ATOM   3414  C   ASN   227      38.770  40.577  19.205  1.00  0.00           C
ATOM   3415  O   ASN   227      39.374  41.566  18.837  1.00  0.00           O
ATOM   3416  N   LEU   228      38.309  40.521  20.405  1.00  0.00           N
ATOM   3417  H   LEU   228      37.727  39.723  20.620  1.00  0.00           H
ATOM   3418  CA  LEU   228      38.260  41.618  21.414  1.00  0.00           C
ATOM   3419  HA  LEU   228      37.913  41.066  22.289  1.00  0.00           H
ATOM   3420  CB  LEU   228      39.628  42.105  21.793  1.00  0.00           C
ATOM   3421  HB2 LEU   228      40.170  42.650  21.021  1.00  0.00           H
ATOM   3422  HB3 LEU   228      39.571  42.872  22.566  1.00  0.00           H
ATOM   3423  CG  LEU   228      40.578  40.966  22.246  1.00  0.00           C
ATOM   3424  HG  LEU   228      40.868  40.368  21.383  1.00  0.00           H
ATOM   3425  CD1 LEU   228      41.710  41.673  23.008  1.00  0.00           C
ATOM   3426 HD11 LEU   228      42.169  42.432  22.374  1.00  0.00           H
ATOM   3427 HD12 LEU   228      41.349  42.169  23.910  1.00  0.00           H
ATOM   3428 HD13 LEU   228      42.377  40.867  23.313  1.00  0.00           H
ATOM   3429  CD2 LEU   228      39.990  39.958  23.254  1.00  0.00           C
ATOM   3430 HD21 LEU   228      40.691  39.157  23.489  1.00  0.00           H
ATOM   3431 HD22 LEU   228      39.772  40.538  24.150  1.00  0.00           H
ATOM   3432 HD23 LEU   228      39.215  39.363  22.769  1.00  0.00           H
ATOM   3433  C   LEU   228      37.291  42.735  21.207  1.00  0.00           C
ATOM   3434  O   LEU   228      37.333  43.763  21.852  1.00  0.00           O
ATOM   3435  N   GLU   229      36.345  42.498  20.280  1.00  0.00           N
ATOM   3436  H   GLU   229      36.294  41.548  19.942  1.00  0.00           H
ATOM   3437  CA  GLU   229      35.097  43.329  20.264  1.00  0.00           C
ATOM   3438  HA  GLU   229      35.352  44.388  20.232  1.00  0.00           H
ATOM   3439  CB  GLU   229      34.237  42.952  19.072  1.00  0.00           C
ATOM   3440  HB2 GLU   229      34.014  41.896  19.227  1.00  0.00           H
ATOM   3441  HB3 GLU   229      33.329  43.545  18.958  1.00  0.00           H
ATOM   3442  CG  GLU   229      35.092  43.069  17.770  1.00  0.00           C
ATOM   3443  HG2 GLU   229      35.331  44.114  17.577  1.00  0.00           H
ATOM   3444  HG3 GLU   229      36.072  42.663  18.023  1.00  0.00           H
ATOM   3445  CD  GLU   229      34.392  42.357  16.560  1.00  0.00           C
ATOM   3446  OE1 GLU   229      34.820  41.259  16.114  1.00  0.00           O
ATOM   3447  OE2 GLU   229      33.449  42.954  16.025  1.00  0.00           O
ATOM   3448  C   GLU   229      34.200  43.096  21.531  1.00  0.00           C
ATOM   3449  O   GLU   229      33.865  41.939  21.848  1.00  0.00           O
ATOM   3450  N   TYR   230      33.856  44.148  22.263  1.00  0.00           N
ATOM   3451  H   TYR   230      34.125  45.014  21.817  1.00  0.00           H
ATOM   3452  CA  TYR   230      33.397  44.151  23.674  1.00  0.00           C
ATOM   3453  HA  TYR   230      33.401  43.086  23.909  1.00  0.00           H
ATOM   3454  CB  TYR   230      34.462  44.791  24.591  1.00  0.00           C
ATOM   3455  HB2 TYR   230      34.363  44.533  25.645  1.00  0.00           H
ATOM   3456  HB3 TYR   230      35.447  44.335  24.500  1.00  0.00           H
ATOM   3457  CG  TYR   230      34.778  46.292  24.317  1.00  0.00           C
ATOM   3458  CD1 TYR   230      34.037  47.307  25.005  1.00  0.00           C
ATOM   3459  HD1 TYR   230      33.279  47.079  25.739  1.00  0.00           H
ATOM   3460  CE1 TYR   230      34.356  48.595  24.711  1.00  0.00           C
ATOM   3461  HE1 TYR   230      33.891  49.465  25.151  1.00  0.00           H
ATOM   3462  CZ  TYR   230      35.452  48.942  23.906  1.00  0.00           C
ATOM   3463  OH  TYR   230      35.869  50.258  23.924  1.00  0.00           O
ATOM   3464  HH  TYR   230      36.444  50.519  23.202  1.00  0.00           H
ATOM   3465  CE2 TYR   230      36.221  47.962  23.342  1.00  0.00           C
ATOM   3466  HE2 TYR   230      37.144  48.282  22.882  1.00  0.00           H
ATOM   3467  CD2 TYR   230      35.809  46.604  23.419  1.00  0.00           C
ATOM   3468  HD2 TYR   230      36.420  45.803  23.027  1.00  0.00           H
ATOM   3469  C   TYR   230      31.943  44.769  23.877  1.00  0.00           C
ATOM   3470  O   TYR   230      31.594  45.733  23.139  1.00  0.00           O
ATOM   3471  N   GLN   231      31.234  44.324  24.919  1.00  0.00           N
ATOM   3472  H   GLN   231      31.670  43.548  25.395  1.00  0.00           H
ATOM   3473  CA  GLN   231      30.063  44.873  25.416  1.00  0.00           C
ATOM   3474  HA  GLN   231      29.996  45.857  24.953  1.00  0.00           H
ATOM   3475  CB  GLN   231      28.861  44.063  25.062  1.00  0.00           C
ATOM   3476  HB2 GLN   231      28.932  43.087  25.543  1.00  0.00           H
ATOM   3477  HB3 GLN   231      28.008  44.508  25.575  1.00  0.00           H
ATOM   3478  CG  GLN   231      28.445  43.828  23.610  1.00  0.00           C
ATOM   3479  HG2 GLN   231      27.469  43.344  23.582  1.00  0.00           H
ATOM   3480  HG3 GLN   231      28.229  44.838  23.263  1.00  0.00           H
ATOM   3481  CD  GLN   231      29.354  43.033  22.738  1.00  0.00           C
ATOM   3482  OE1 GLN   231      29.568  41.826  23.035  1.00  0.00           O
ATOM   3483  NE2 GLN   231      29.891  43.498  21.602  1.00  0.00           N
ATOM   3484 HE21 GLN   231      29.468  44.300  21.158  1.00  0.00           H
ATOM   3485 HE22 GLN   231      30.344  42.818  21.007  1.00  0.00           H
ATOM   3486  C   GLN   231      30.238  45.143  26.936  1.00  0.00           C
ATOM   3487  O   GLN   231      31.037  44.365  27.561  1.00  0.00           O
ATOM   3488  N   ILE   232      29.465  46.085  27.530  1.00  0.00           N
ATOM   3489  H   ILE   232      28.846  46.589  26.911  1.00  0.00           H
ATOM   3490  CA  ILE   232      29.603  46.502  28.983  1.00  0.00           C
ATOM   3491  HA  ILE   232      30.109  45.724  29.553  1.00  0.00           H
ATOM   3492  CB  ILE   232      30.569  47.759  29.091  1.00  0.00           C
ATOM   3493  HB  ILE   232      30.285  48.304  29.991  1.00  0.00           H
ATOM   3494  CG2 ILE   232      32.054  47.292  29.363  1.00  0.00           C
ATOM   3495 HG21 ILE   232      32.115  46.540  30.150  1.00  0.00           H
ATOM   3496 HG22 ILE   232      32.443  46.816  28.463  1.00  0.00           H
ATOM   3497 HG23 ILE   232      32.694  48.135  29.624  1.00  0.00           H
ATOM   3498  CG1 ILE   232      30.521  48.732  27.857  1.00  0.00           C
ATOM   3499 HG12 ILE   232      31.012  48.267  27.003  1.00  0.00           H
ATOM   3500 HG13 ILE   232      29.480  48.962  27.632  1.00  0.00           H
ATOM   3501  CD1 ILE   232      31.233  50.007  28.170  1.00  0.00           C
ATOM   3502 HD11 ILE   232      30.920  50.548  29.064  1.00  0.00           H
ATOM   3503 HD12 ILE   232      32.303  49.820  28.265  1.00  0.00           H
ATOM   3504 HD13 ILE   232      31.092  50.702  27.342  1.00  0.00           H
ATOM   3505  C   ILE   232      28.229  46.852  29.561  1.00  0.00           C
ATOM   3506  O   ILE   232      27.353  47.422  28.959  1.00  0.00           O
ATOM   3507  N   GLY   233      28.141  46.680  30.915  1.00  0.00           N
ATOM   3508  H   GLY   233      28.909  46.257  31.415  1.00  0.00           H
ATOM   3509  CA  GLY   233      26.967  47.143  31.651  1.00  0.00           C
ATOM   3510  HA2 GLY   233      26.662  48.134  31.314  1.00  0.00           H
ATOM   3511  HA3 GLY   233      26.092  46.590  31.308  1.00  0.00           H
ATOM   3512  C   GLY   233      27.020  47.114  33.119  1.00  0.00           C
ATOM   3513  O   GLY   233      27.935  46.549  33.790  1.00  0.00           O
ATOM   3514  N   TYR   234      25.917  47.414  33.724  1.00  0.00           N
ATOM   3515  H   TYR   234      25.167  47.812  33.177  1.00  0.00           H
ATOM   3516  CA  TYR   234      25.453  47.148  35.046  1.00  0.00           C
ATOM   3517  HA  TYR   234      26.264  46.634  35.562  1.00  0.00           H
ATOM   3518  CB  TYR   234      25.082  48.393  35.823  1.00  0.00           C
ATOM   3519  HB2 TYR   234      24.424  49.047  35.250  1.00  0.00           H
ATOM   3520  HB3 TYR   234      24.479  48.280  36.723  1.00  0.00           H
ATOM   3521  CG  TYR   234      26.325  49.207  36.176  1.00  0.00           C
ATOM   3522  CD1 TYR   234      26.862  50.198  35.312  1.00  0.00           C
ATOM   3523  HD1 TYR   234      26.293  50.309  34.401  1.00  0.00           H
ATOM   3524  CE1 TYR   234      28.083  50.841  35.596  1.00  0.00           C
ATOM   3525  HE1 TYR   234      28.438  51.626  34.943  1.00  0.00           H
ATOM   3526  CZ  TYR   234      28.774  50.590  36.779  1.00  0.00           C
ATOM   3527  OH  TYR   234      29.962  51.135  37.014  1.00  0.00           O
ATOM   3528  HH  TYR   234      29.995  52.082  36.856  1.00  0.00           H
ATOM   3529  CE2 TYR   234      28.210  49.625  37.722  1.00  0.00           C
ATOM   3530  HE2 TYR   234      28.770  49.345  38.602  1.00  0.00           H
ATOM   3531  CD2 TYR   234      27.051  48.954  37.415  1.00  0.00           C
ATOM   3532  HD2 TYR   234      26.599  48.221  38.066  1.00  0.00           H
ATOM   3533  C   TYR   234      24.181  46.247  35.015  1.00  0.00           C
ATOM   3534  O   TYR   234      23.295  46.424  34.224  1.00  0.00           O
ATOM   3535  N   ILE   235      24.104  45.306  35.986  1.00  0.00           N
ATOM   3536  H   ILE   235      24.897  45.050  36.556  1.00  0.00           H
ATOM   3537  CA  ILE   235      22.923  44.425  36.084  1.00  0.00           C
ATOM   3538  HA  ILE   235      22.703  44.049  35.084  1.00  0.00           H
ATOM   3539  CB  ILE   235      23.297  43.194  36.976  1.00  0.00           C
ATOM   3540  HB  ILE   235      23.685  43.580  37.919  1.00  0.00           H
ATOM   3541  CG2 ILE   235      22.056  42.294  37.212  1.00  0.00           C
ATOM   3542 HG21 ILE   235      21.306  42.884  37.740  1.00  0.00           H
ATOM   3543 HG22 ILE   235      21.643  41.940  36.269  1.00  0.00           H
ATOM   3544 HG23 ILE   235      22.413  41.471  37.832  1.00  0.00           H
ATOM   3545  CG1 ILE   235      24.412  42.384  36.279  1.00  0.00           C
ATOM   3546 HG12 ILE   235      24.130  42.194  35.244  1.00  0.00           H
ATOM   3547 HG13 ILE   235      25.284  43.030  36.385  1.00  0.00           H
ATOM   3548  CD1 ILE   235      24.978  41.036  36.826  1.00  0.00           C
ATOM   3549 HD11 ILE   235      24.129  40.422  37.128  1.00  0.00           H
ATOM   3550 HD12 ILE   235      25.629  40.431  36.193  1.00  0.00           H
ATOM   3551 HD13 ILE   235      25.568  41.145  37.736  1.00  0.00           H
ATOM   3552  C   ILE   235      21.643  45.074  36.480  1.00  0.00           C
ATOM   3553  O   ILE   235      21.535  45.653  37.603  1.00  0.00           O
ATOM   3554  N   CYX   236      20.652  44.931  35.653  1.00  0.00           N
ATOM   3555  H   CYX   236      20.922  44.279  34.929  1.00  0.00           H
ATOM   3556  CA  CYX   236      19.295  45.464  35.671  1.00  0.00           C
ATOM   3557  HA  CYX   236      19.434  46.539  35.791  1.00  0.00           H
ATOM   3558  CB  CYX   236      18.630  45.233  34.310  1.00  0.00           C
ATOM   3559  HB2 CYX   236      18.389  44.182  34.156  1.00  0.00           H
ATOM   3560  HB3 CYX   236      17.645  45.694  34.241  1.00  0.00           H
ATOM   3561  SG  CYX   236      19.484  45.938  32.855  1.00  0.00           S
ATOM   3562  C   CYX   236      18.337  44.975  36.806  1.00  0.00           C
ATOM   3563  O   CYX   236      17.116  45.021  36.607  1.00  0.00           O
ATOM   3564  N   SER   237      18.867  44.514  37.929  1.00  0.00           N
ATOM   3565  H   SER   237      19.771  44.938  38.088  1.00  0.00           H
ATOM   3566  CA  SER   237      18.121  43.915  39.076  1.00  0.00           C
ATOM   3567  HA  SER   237      17.036  43.940  38.984  1.00  0.00           H
ATOM   3568  CB  SER   237      18.533  42.453  39.214  1.00  0.00           C
ATOM   3569  HB2 SER   237      18.533  42.021  38.212  1.00  0.00           H
ATOM   3570  HB3 SER   237      19.582  42.333  39.483  1.00  0.00           H
ATOM   3571  OG  SER   237      17.666  41.771  39.996  1.00  0.00           O
ATOM   3572  HG  SER   237      17.103  41.265  39.404  1.00  0.00           H
ATOM   3573  C   SER   237      18.211  44.688  40.371  1.00  0.00           C
ATOM   3574  O   SER   237      19.224  44.903  40.971  1.00  0.00           O
ATOM   3575  N   GLY   238      16.995  44.896  40.974  1.00  0.00           N
ATOM   3576  H   GLY   238      16.187  44.774  40.380  1.00  0.00           H
ATOM   3577  CA  GLY   238      16.860  45.442  42.358  1.00  0.00           C
ATOM   3578  HA2 GLY   238      17.265  46.453  42.317  1.00  0.00           H
ATOM   3579  HA3 GLY   238      15.787  45.602  42.460  1.00  0.00           H
ATOM   3580  C   GLY   238      17.418  44.566  43.493  1.00  0.00           C
ATOM   3581  O   GLY   238      17.422  44.972  44.661  1.00  0.00           O
ATOM   3582  N   VAL   239      18.007  43.397  43.184  1.00  0.00           N
ATOM   3583  H   VAL   239      18.150  43.218  42.201  1.00  0.00           H
ATOM   3584  CA  VAL   239      18.714  42.514  44.061  1.00  0.00           C
ATOM   3585  HA  VAL   239      18.321  42.457  45.076  1.00  0.00           H
ATOM   3586  CB  VAL   239      18.483  41.061  43.556  1.00  0.00           C
ATOM   3587  HB  VAL   239      18.779  41.186  42.515  1.00  0.00           H
ATOM   3588  CG1 VAL   239      19.426  40.035  44.261  1.00  0.00           C
ATOM   3589 HG11 VAL   239      19.268  39.029  43.871  1.00  0.00           H
ATOM   3590 HG12 VAL   239      20.471  40.305  44.108  1.00  0.00           H
ATOM   3591 HG13 VAL   239      19.123  40.006  45.307  1.00  0.00           H
ATOM   3592  CG2 VAL   239      17.065  40.559  43.572  1.00  0.00           C
ATOM   3593 HG21 VAL   239      17.229  39.596  43.089  1.00  0.00           H
ATOM   3594 HG22 VAL   239      16.630  40.459  44.566  1.00  0.00           H
ATOM   3595 HG23 VAL   239      16.428  41.221  42.986  1.00  0.00           H
ATOM   3596  C   VAL   239      20.139  43.092  44.135  1.00  0.00           C
ATOM   3597  O   VAL   239      21.005  42.785  43.296  1.00  0.00           O
ATOM   3598  N   PHE   240      20.439  43.799  45.211  1.00  0.00           N
ATOM   3599  H   PHE   240      19.703  44.164  45.798  1.00  0.00           H
ATOM   3600  CA  PHE   240      21.798  44.424  45.140  1.00  0.00           C
ATOM   3601  HA  PHE   240      22.049  44.761  44.135  1.00  0.00           H
ATOM   3602  CB  PHE   240      21.777  45.746  45.917  1.00  0.00           C
ATOM   3603  HB2 PHE   240      21.486  45.510  46.940  1.00  0.00           H
ATOM   3604  HB3 PHE   240      22.808  46.063  45.763  1.00  0.00           H
ATOM   3605  CG  PHE   240      20.907  46.890  45.505  1.00  0.00           C
ATOM   3606  CD1 PHE   240      20.680  47.897  46.485  1.00  0.00           C
ATOM   3607  HD1 PHE   240      21.165  47.732  47.437  1.00  0.00           H
ATOM   3608  CE1 PHE   240      19.686  48.930  46.198  1.00  0.00           C
ATOM   3609  HE1 PHE   240      19.308  49.588  46.965  1.00  0.00           H
ATOM   3610  CZ  PHE   240      19.112  48.944  44.909  1.00  0.00           C
ATOM   3611  HZ  PHE   240      18.342  49.655  44.643  1.00  0.00           H
ATOM   3612  CE2 PHE   240      19.391  47.985  43.956  1.00  0.00           C
ATOM   3613  HE2 PHE   240      18.813  48.033  43.045  1.00  0.00           H
ATOM   3614  CD2 PHE   240      20.229  46.890  44.268  1.00  0.00           C
ATOM   3615  HD2 PHE   240      20.396  46.126  43.524  1.00  0.00           H
ATOM   3616  C   PHE   240      22.855  43.450  45.606  1.00  0.00           C
ATOM   3617  O   PHE   240      22.701  42.677  46.526  1.00  0.00           O
ATOM   3618  N   GLY   241      23.839  43.352  44.764  1.00  0.00           N
ATOM   3619  H   GLY   241      23.861  44.078  44.062  1.00  0.00           H
ATOM   3620  CA  GLY   241      24.843  42.352  44.685  1.00  0.00           C
ATOM   3621  HA2 GLY   241      24.333  41.390  44.736  1.00  0.00           H
ATOM   3622  HA3 GLY   241      25.348  42.412  43.721  1.00  0.00           H
ATOM   3623  C   GLY   241      25.948  42.360  45.812  1.00  0.00           C
ATOM   3624  O   GLY   241      26.935  41.693  45.614  1.00  0.00           O
ATOM   3625  N   ASH   242      25.731  43.217  46.833  1.00  0.00           N
ATOM   3626  H   ASH   242      24.898  43.783  46.764  1.00  0.00           H
ATOM   3627  CA  ASH   242      26.842  43.452  47.906  1.00  0.00           C
ATOM   3628  HA  ASH   242      27.267  42.457  48.045  1.00  0.00           H
ATOM   3629  CB  ASH   242      27.881  44.320  47.213  1.00  0.00           C
ATOM   3630  HB2 ASH   242      27.922  43.918  46.200  1.00  0.00           H
ATOM   3631  HB3 ASH   242      27.564  45.361  47.262  1.00  0.00           H
ATOM   3632  CG  ASH   242      29.326  44.138  47.760  1.00  0.00           C
ATOM   3633  OD1 ASH   242      29.532  43.854  48.968  1.00  0.00           O
ATOM   3634  OD2 ASH   242      30.292  44.075  46.830  1.00  0.00           O
ATOM   3635  HD2 ASH   242      30.058  44.361  45.944  1.00  0.00           H
ATOM   3636  C   ASH   242      26.191  44.017  49.158  1.00  0.00           C
ATOM   3637  O   ASH   242      24.925  43.922  49.316  1.00  0.00           O
ATOM   3638  N   ASN   243      26.949  44.636  50.074  1.00  0.00           N
ATOM   3639  H   ASN   243      27.950  44.533  49.981  1.00  0.00           H
ATOM   3640  CA  ASN   243      26.446  44.986  51.452  1.00  0.00           C
ATOM   3641  HA  ASN   243      25.406  45.277  51.304  1.00  0.00           H
ATOM   3642  CB  ASN   243      26.568  43.746  52.416  1.00  0.00           C
ATOM   3643  HB2 ASN   243      26.246  43.986  53.430  1.00  0.00           H
ATOM   3644  HB3 ASN   243      25.949  42.935  52.033  1.00  0.00           H
ATOM   3645  CG  ASN   243      28.009  43.273  52.421  1.00  0.00           C
ATOM   3646  OD1 ASN   243      28.418  42.414  51.684  1.00  0.00           O
ATOM   3647  ND2 ASN   243      28.777  43.696  53.350  1.00  0.00           N
ATOM   3648 HD21 ASN   243      29.624  43.144  53.359  1.00  0.00           H
ATOM   3649 HD22 ASN   243      28.584  44.346  54.097  1.00  0.00           H
ATOM   3650  C   ASN   243      27.254  46.183  51.992  1.00  0.00           C
ATOM   3651  O   ASN   243      28.350  46.452  51.581  1.00  0.00           O
ATOM   3652  N   PRO   244      26.662  46.973  52.882  1.00  0.00           N
ATOM   3653  CD  PRO   244      27.352  48.036  53.672  1.00  0.00           C
ATOM   3654  HD2 PRO   244      27.336  48.923  53.038  1.00  0.00           H
ATOM   3655  HD3 PRO   244      28.395  47.769  53.843  1.00  0.00           H
ATOM   3656  CG  PRO   244      26.516  48.229  54.950  1.00  0.00           C
ATOM   3657  HG2 PRO   244      26.610  49.246  55.331  1.00  0.00           H
ATOM   3658  HG3 PRO   244      26.896  47.592  55.748  1.00  0.00           H
ATOM   3659  CB  PRO   244      25.106  47.845  54.515  1.00  0.00           C
ATOM   3660  HB2 PRO   244      24.597  48.760  54.215  1.00  0.00           H
ATOM   3661  HB3 PRO   244      24.571  47.347  55.324  1.00  0.00           H
ATOM   3662  CA  PRO   244      25.276  46.975  53.322  1.00  0.00           C
ATOM   3663  HA  PRO   244      25.060  45.957  53.648  1.00  0.00           H
ATOM   3664  C   PRO   244      24.317  47.315  52.172  1.00  0.00           C
ATOM   3665  O   PRO   244      24.672  47.928  51.162  1.00  0.00           O
ATOM   3666  N   ARG   245      23.061  46.851  52.335  1.00  0.00           N
ATOM   3667  H   ARG   245      22.768  46.346  53.159  1.00  0.00           H
ATOM   3668  CA  ARG   245      21.942  47.150  51.442  1.00  0.00           C
ATOM   3669  HA  ARG   245      22.073  48.117  50.956  1.00  0.00           H
ATOM   3670  CB  ARG   245      21.880  46.035  50.393  1.00  0.00           C
ATOM   3671  HB2 ARG   245      21.066  46.272  49.709  1.00  0.00           H
ATOM   3672  HB3 ARG   245      22.745  46.241  49.761  1.00  0.00           H
ATOM   3673  CG  ARG   245      21.712  44.676  50.945  1.00  0.00           C
ATOM   3674  HG2 ARG   245      22.581  44.493  51.576  1.00  0.00           H
ATOM   3675  HG3 ARG   245      20.714  44.627  51.381  1.00  0.00           H
ATOM   3676  CD  ARG   245      21.562  43.760  49.736  1.00  0.00           C
ATOM   3677  HD2 ARG   245      20.720  44.041  49.103  1.00  0.00           H
ATOM   3678  HD3 ARG   245      22.442  43.891  49.106  1.00  0.00           H
ATOM   3679  NE  ARG   245      21.386  42.411  50.302  1.00  0.00           N
ATOM   3680  HE  ARG   245      20.478  42.051  50.561  1.00  0.00           H
ATOM   3681  CZ  ARG   245      22.298  41.476  50.411  1.00  0.00           C
ATOM   3682  NH1 ARG   245      22.003  40.227  50.715  1.00  0.00           N
ATOM   3683 HH11 ARG   245      21.020  40.041  50.859  1.00  0.00           H
ATOM   3684 HH12 ARG   245      22.674  39.538  51.021  1.00  0.00           H
ATOM   3685  NH2 ARG   245      23.540  41.738  50.154  1.00  0.00           N
ATOM   3686 HH21 ARG   245      23.855  42.664  49.900  1.00  0.00           H
ATOM   3687 HH22 ARG   245      24.160  40.949  50.039  1.00  0.00           H
ATOM   3688  C   ARG   245      20.501  47.224  52.087  1.00  0.00           C
ATOM   3689  O   ARG   245      20.453  46.744  53.166  1.00  0.00           O
ATOM   3690  N   PRO   246      19.458  47.780  51.402  1.00  0.00           N
ATOM   3691  CD  PRO   246      19.536  48.695  50.329  1.00  0.00           C
ATOM   3692  HD2 PRO   246      20.192  48.323  49.541  1.00  0.00           H
ATOM   3693  HD3 PRO   246      19.903  49.697  50.555  1.00  0.00           H
ATOM   3694  CG  PRO   246      18.056  48.939  49.903  1.00  0.00           C
ATOM   3695  HG2 PRO   246      17.744  48.290  49.085  1.00  0.00           H
ATOM   3696  HG3 PRO   246      17.876  49.950  49.541  1.00  0.00           H
ATOM   3697  CB  PRO   246      17.232  48.634  51.159  1.00  0.00           C
ATOM   3698  HB2 PRO   246      16.292  48.249  50.764  1.00  0.00           H
ATOM   3699  HB3 PRO   246      17.050  49.507  51.786  1.00  0.00           H
ATOM   3700  CA  PRO   246      18.040  47.553  51.883  1.00  0.00           C
ATOM   3701  HA  PRO   246      17.961  47.677  52.963  1.00  0.00           H
ATOM   3702  C   PRO   246      17.444  46.153  51.562  1.00  0.00           C
ATOM   3703  O   PRO   246      18.056  45.402  50.848  1.00  0.00           O
ATOM   3704  N   ASN   247      16.216  45.849  51.999  1.00  0.00           N
ATOM   3705  H   ASN   247      15.727  46.415  52.677  1.00  0.00           H
ATOM   3706  CA  ASN   247      15.443  44.710  51.406  1.00  0.00           C
ATOM   3707  HA  ASN   247      16.102  43.845  51.480  1.00  0.00           H
ATOM   3708  CB  ASN   247      14.183  44.526  52.195  1.00  0.00           C
ATOM   3709  HB2 ASN   247      14.359  44.318  53.250  1.00  0.00           H
ATOM   3710  HB3 ASN   247      13.537  45.401  52.120  1.00  0.00           H
ATOM   3711  CG  ASN   247      13.264  43.348  51.625  1.00  0.00           C
ATOM   3712  OD1 ASN   247      13.652  42.291  51.198  1.00  0.00           O
ATOM   3713  ND2 ASN   247      12.028  43.449  51.866  1.00  0.00           N
ATOM   3714 HD21 ASN   247      11.451  42.656  51.626  1.00  0.00           H
ATOM   3715 HD22 ASN   247      11.646  44.286  52.282  1.00  0.00           H
ATOM   3716  C   ASN   247      15.316  44.920  49.923  1.00  0.00           C
ATOM   3717  O   ASN   247      15.094  46.032  49.464  1.00  0.00           O
ATOM   3718  N   ASP   248      15.524  43.827  49.094  1.00  0.00           N
ATOM   3719  H   ASP   248      15.953  43.042  49.562  1.00  0.00           H
ATOM   3720  CA  ASP   248      15.354  43.970  47.656  1.00  0.00           C
ATOM   3721  HA  ASP   248      16.235  44.534  47.348  1.00  0.00           H
ATOM   3722  CB  ASP   248      15.516  42.585  46.986  1.00  0.00           C
ATOM   3723  HB2 ASP   248      14.649  42.056  47.384  1.00  0.00           H
ATOM   3724  HB3 ASP   248      15.357  42.557  45.908  1.00  0.00           H
ATOM   3725  CG  ASP   248      16.807  41.871  47.409  1.00  0.00           C
ATOM   3726  OD1 ASP   248      17.852  42.548  47.670  1.00  0.00           O
ATOM   3727  OD2 ASP   248      16.951  40.641  47.565  1.00  0.00           O
ATOM   3728  C   ASP   248      14.050  44.644  47.186  1.00  0.00           C
ATOM   3729  O   ASP   248      12.963  44.455  47.722  1.00  0.00           O
ATOM   3730  N   GLY   249      14.106  45.400  46.092  1.00  0.00           N
ATOM   3731  H   GLY   249      15.027  45.491  45.688  1.00  0.00           H
ATOM   3732  CA  GLY   249      13.049  46.375  45.702  1.00  0.00           C
ATOM   3733  HA2 GLY   249      12.091  45.854  45.706  1.00  0.00           H
ATOM   3734  HA3 GLY   249      13.095  47.225  46.383  1.00  0.00           H
ATOM   3735  C   GLY   249      13.377  46.774  44.247  1.00  0.00           C
ATOM   3736  O   GLY   249      13.689  45.883  43.452  1.00  0.00           O
ATOM   3737  N   THR   250      13.252  48.046  43.900  1.00  0.00           N
ATOM   3738  H   THR   250      12.780  48.697  44.511  1.00  0.00           H
ATOM   3739  CA  THR   250      13.543  48.544  42.545  1.00  0.00           C
ATOM   3740  HA  THR   250      13.113  47.811  41.863  1.00  0.00           H
ATOM   3741  CB  THR   250      13.030  50.006  42.246  1.00  0.00           C
ATOM   3742  HB  THR   250      11.962  50.008  42.461  1.00  0.00           H
ATOM   3743  CG2 THR   250      13.720  51.007  43.127  1.00  0.00           C
ATOM   3744 HG21 THR   250      13.414  50.833  44.159  1.00  0.00           H
ATOM   3745 HG22 THR   250      14.802  50.952  43.016  1.00  0.00           H
ATOM   3746 HG23 THR   250      13.430  52.012  42.818  1.00  0.00           H
ATOM   3747  OG1 THR   250      13.013  50.565  40.958  1.00  0.00           O
ATOM   3748  HG1 THR   250      12.563  50.067  40.272  1.00  0.00           H
ATOM   3749  C   THR   250      15.011  48.456  42.276  1.00  0.00           C
ATOM   3750  O   THR   250      15.854  48.473  43.163  1.00  0.00           O
ATOM   3751  N   GLY   251      15.342  48.502  41.002  1.00  0.00           N
ATOM   3752  H   GLY   251      14.576  48.492  40.344  1.00  0.00           H
ATOM   3753  CA  GLY   251      16.711  48.414  40.424  1.00  0.00           C
ATOM   3754  HA2 GLY   251      17.394  48.884  41.131  1.00  0.00           H
ATOM   3755  HA3 GLY   251      16.948  47.361  40.274  1.00  0.00           H
ATOM   3756  C   GLY   251      16.899  49.210  39.135  1.00  0.00           C
ATOM   3757  O   GLY   251      15.930  49.816  38.693  1.00  0.00           O
ATOM   3758  N   SER   252      18.075  49.363  38.532  1.00  0.00           N
ATOM   3759  H   SER   252      18.825  48.793  38.894  1.00  0.00           H
ATOM   3760  CA  SER   252      18.297  50.130  37.341  1.00  0.00           C
ATOM   3761  HA  SER   252      17.397  50.169  36.727  1.00  0.00           H
ATOM   3762  CB  SER   252      18.705  51.567  37.690  1.00  0.00           C
ATOM   3763  HB2 SER   252      18.017  52.053  38.382  1.00  0.00           H
ATOM   3764  HB3 SER   252      19.635  51.550  38.258  1.00  0.00           H
ATOM   3765  OG  SER   252      18.806  52.358  36.506  1.00  0.00           O
ATOM   3766  HG  SER   252      17.928  52.644  36.245  1.00  0.00           H
ATOM   3767  C   SER   252      19.412  49.373  36.505  1.00  0.00           C
ATOM   3768  O   SER   252      20.243  48.704  37.154  1.00  0.00           O
ATOM   3769  N   CYX   253      19.472  49.550  35.164  1.00  0.00           N
ATOM   3770  H   CYX   253      18.719  50.010  34.673  1.00  0.00           H
ATOM   3771  CA  CYX   253      20.504  49.065  34.323  1.00  0.00           C
ATOM   3772  HA  CYX   253      20.712  48.078  34.735  1.00  0.00           H
ATOM   3773  CB  CYX   253      20.000  48.920  32.909  1.00  0.00           C
ATOM   3774  HB2 CYX   253      19.819  49.931  32.545  1.00  0.00           H
ATOM   3775  HB3 CYX   253      20.792  48.497  32.292  1.00  0.00           H
ATOM   3776  SG  CYX   253      18.573  47.761  32.639  1.00  0.00           S
ATOM   3777  C   CYX   253      21.718  50.007  34.370  1.00  0.00           C
ATOM   3778  O   CYX   253      22.717  49.772  33.587  1.00  0.00           O
ATOM   3779  N   GLY   254      21.703  51.096  35.205  1.00  0.00           N
ATOM   3780  H   GLY   254      20.789  51.284  35.592  1.00  0.00           H
ATOM   3781  CA  GLY   254      22.786  51.938  35.679  1.00  0.00           C
ATOM   3782  HA2 GLY   254      23.582  51.884  34.937  1.00  0.00           H
ATOM   3783  HA3 GLY   254      22.350  52.938  35.685  1.00  0.00           H
ATOM   3784  C   GLY   254      23.404  51.492  37.002  1.00  0.00           C
ATOM   3785  O   GLY   254      22.962  50.509  37.590  1.00  0.00           O
ATOM   3786  N   PRO   255      24.417  52.257  37.457  1.00  0.00           N
ATOM   3787  CD  PRO   255      25.108  53.376  36.789  1.00  0.00           C
ATOM   3788  HD2 PRO   255      24.349  54.144  36.640  1.00  0.00           H
ATOM   3789  HD3 PRO   255      25.737  52.960  36.002  1.00  0.00           H
ATOM   3790  CG  PRO   255      26.098  53.974  37.865  1.00  0.00           C
ATOM   3791  HG2 PRO   255      25.487  54.672  38.437  1.00  0.00           H
ATOM   3792  HG3 PRO   255      26.988  54.425  37.425  1.00  0.00           H
ATOM   3793  CB  PRO   255      26.412  52.744  38.741  1.00  0.00           C
ATOM   3794  HB2 PRO   255      26.808  53.019  39.719  1.00  0.00           H
ATOM   3795  HB3 PRO   255      27.183  52.141  38.265  1.00  0.00           H
ATOM   3796  CA  PRO   255      25.040  51.978  38.753  1.00  0.00           C
ATOM   3797  HA  PRO   255      25.223  50.917  38.926  1.00  0.00           H
ATOM   3798  C   PRO   255      24.065  52.457  39.882  1.00  0.00           C
ATOM   3799  O   PRO   255      23.915  53.636  40.027  1.00  0.00           O
ATOM   3800  N   VAL   256      23.389  51.603  40.653  1.00  0.00           N
ATOM   3801  H   VAL   256      23.604  50.617  40.666  1.00  0.00           H
ATOM   3802  CA  VAL   256      22.454  52.090  41.700  1.00  0.00           C
ATOM   3803  HA  VAL   256      22.074  53.077  41.433  1.00  0.00           H
ATOM   3804  CB  VAL   256      21.264  51.103  41.882  1.00  0.00           C
ATOM   3805  HB  VAL   256      21.567  50.092  42.154  1.00  0.00           H
ATOM   3806  CG1 VAL   256      20.242  51.449  42.983  1.00  0.00           C
ATOM   3807 HG11 VAL   256      19.429  50.723  42.970  1.00  0.00           H
ATOM   3808 HG12 VAL   256      20.764  51.438  43.939  1.00  0.00           H
ATOM   3809 HG13 VAL   256      19.838  52.440  42.775  1.00  0.00           H
ATOM   3810  CG2 VAL   256      20.367  50.966  40.586  1.00  0.00           C
ATOM   3811 HG21 VAL   256      19.513  50.329  40.815  1.00  0.00           H
ATOM   3812 HG22 VAL   256      20.019  51.967  40.331  1.00  0.00           H
ATOM   3813 HG23 VAL   256      20.976  50.523  39.798  1.00  0.00           H
ATOM   3814  C   VAL   256      23.127  52.316  43.018  1.00  0.00           C
ATOM   3815  O   VAL   256      23.830  51.420  43.512  1.00  0.00           O
ATOM   3816  N   SER   257      22.850  53.477  43.650  1.00  0.00           N
ATOM   3817  H   SER   257      22.009  54.000  43.447  1.00  0.00           H
ATOM   3818  CA  SER   257      23.812  54.031  44.616  1.00  0.00           C
ATOM   3819  HA  SER   257      24.700  54.107  43.987  1.00  0.00           H
ATOM   3820  CB  SER   257      23.514  55.531  44.748  1.00  0.00           C
ATOM   3821  HB2 SER   257      24.321  56.091  45.222  1.00  0.00           H
ATOM   3822  HB3 SER   257      23.151  55.977  43.822  1.00  0.00           H
ATOM   3823  OG  SER   257      22.358  55.606  45.694  1.00  0.00           O
ATOM   3824  HG  SER   257      22.047  56.515  45.721  1.00  0.00           H
ATOM   3825  C   SER   257      24.067  53.452  46.003  1.00  0.00           C
ATOM   3826  O   SER   257      24.907  53.965  46.674  1.00  0.00           O
ATOM   3827  N   SER   258      23.326  52.371  46.356  1.00  0.00           N
ATOM   3828  H   SER   258      22.581  52.060  45.749  1.00  0.00           H
ATOM   3829  CA  SER   258      23.468  51.816  47.695  1.00  0.00           C
ATOM   3830  HA  SER   258      23.150  52.611  48.370  1.00  0.00           H
ATOM   3831  CB  SER   258      22.430  50.780  47.988  1.00  0.00           C
ATOM   3832  HB2 SER   258      21.432  51.209  48.082  1.00  0.00           H
ATOM   3833  HB3 SER   258      22.283  50.002  47.239  1.00  0.00           H
ATOM   3834  OG  SER   258      22.629  50.132  49.221  1.00  0.00           O
ATOM   3835  HG  SER   258      22.367  50.700  49.949  1.00  0.00           H
ATOM   3836  C   SER   258      24.867  51.453  48.158  1.00  0.00           C
ATOM   3837  O   SER   258      25.347  50.426  47.732  1.00  0.00           O
ATOM   3838  N   ASN   259      25.555  52.244  48.981  1.00  0.00           N
ATOM   3839  H   ASN   259      25.168  53.148  49.213  1.00  0.00           H
ATOM   3840  CA  ASN   259      27.023  52.021  49.207  1.00  0.00           C
ATOM   3841  HA  ASN   259      27.398  52.913  49.708  1.00  0.00           H
ATOM   3842  CB  ASN   259      27.193  50.933  50.269  1.00  0.00           C
ATOM   3843  HB2 ASN   259      26.963  49.949  49.859  1.00  0.00           H
ATOM   3844  HB3 ASN   259      28.241  50.779  50.527  1.00  0.00           H
ATOM   3845  CG  ASN   259      26.483  51.206  51.544  1.00  0.00           C
ATOM   3846  OD1 ASN   259      26.978  51.841  52.475  1.00  0.00           O
ATOM   3847  ND2 ASN   259      25.300  50.644  51.698  1.00  0.00           N
ATOM   3848 HD21 ASN   259      24.743  50.931  52.491  1.00  0.00           H
ATOM   3849 HD22 ASN   259      25.030  49.928  51.039  1.00  0.00           H
ATOM   3850  C   ASN   259      27.914  51.999  47.886  1.00  0.00           C
ATOM   3851  O   ASN   259      28.022  50.961  47.178  1.00  0.00           O
ATOM   3852  N   GLY   260      28.481  53.156  47.497  1.00  0.00           N
ATOM   3853  H   GLY   260      28.250  54.068  47.863  1.00  0.00           H
ATOM   3854  CA  GLY   260      29.134  53.260  46.150  1.00  0.00           C
ATOM   3855  HA2 GLY   260      28.546  52.714  45.413  1.00  0.00           H
ATOM   3856  HA3 GLY   260      29.069  54.327  45.937  1.00  0.00           H
ATOM   3857  C   GLY   260      30.538  52.694  46.095  1.00  0.00           C
ATOM   3858  O   GLY   260      30.649  51.607  45.537  1.00  0.00           O
ATOM   3859  N   ALA   261      31.520  53.365  46.686  1.00  0.00           N
ATOM   3860  H   ALA   261      31.284  54.185  47.228  1.00  0.00           H
ATOM   3861  CA  ALA   261      32.831  53.242  46.266  1.00  0.00           C
ATOM   3862  HA  ALA   261      32.893  53.587  45.235  1.00  0.00           H
ATOM   3863  CB  ALA   261      33.692  54.146  47.148  1.00  0.00           C
ATOM   3864  HB1 ALA   261      33.234  55.114  46.950  1.00  0.00           H
ATOM   3865  HB2 ALA   261      33.679  54.016  48.231  1.00  0.00           H
ATOM   3866  HB3 ALA   261      34.725  54.199  46.805  1.00  0.00           H
ATOM   3867  C   ALA   261      33.391  51.791  46.270  1.00  0.00           C
ATOM   3868  O   ALA   261      34.071  51.395  45.302  1.00  0.00           O
ATOM   3869  N   TYR   262      33.339  51.024  47.416  1.00  0.00           N
ATOM   3870  H   TYR   262      32.877  51.487  48.185  1.00  0.00           H
ATOM   3871  CA  TYR   262      33.927  49.667  47.582  1.00  0.00           C
ATOM   3872  HA  TYR   262      34.772  49.543  46.907  1.00  0.00           H
ATOM   3873  CB  TYR   262      34.491  49.583  49.001  1.00  0.00           C
ATOM   3874  HB2 TYR   262      33.678  49.280  49.661  1.00  0.00           H
ATOM   3875  HB3 TYR   262      35.253  48.812  49.117  1.00  0.00           H
ATOM   3876  CG  TYR   262      35.021  50.849  49.555  1.00  0.00           C
ATOM   3877  CD1 TYR   262      34.223  51.672  50.429  1.00  0.00           C
ATOM   3878  HD1 TYR   262      33.243  51.355  50.752  1.00  0.00           H
ATOM   3879  CE1 TYR   262      34.821  52.815  51.021  1.00  0.00           C
ATOM   3880  HE1 TYR   262      34.173  53.344  51.702  1.00  0.00           H
ATOM   3881  CZ  TYR   262      36.165  53.069  50.736  1.00  0.00           C
ATOM   3882  OH  TYR   262      36.832  54.082  51.375  1.00  0.00           O
ATOM   3883  HH  TYR   262      36.333  54.367  52.144  1.00  0.00           H
ATOM   3884  CE2 TYR   262      37.002  52.264  49.993  1.00  0.00           C
ATOM   3885  HE2 TYR   262      38.043  52.512  49.847  1.00  0.00           H
ATOM   3886  CD2 TYR   262      36.374  51.171  49.340  1.00  0.00           C
ATOM   3887  HD2 TYR   262      36.981  50.603  48.650  1.00  0.00           H
ATOM   3888  C   TYR   262      33.075  48.441  47.139  1.00  0.00           C
ATOM   3889  O   TYR   262      32.008  48.585  46.580  1.00  0.00           O
ATOM   3890  N   GLY   263      33.612  47.248  47.331  1.00  0.00           N
ATOM   3891  H   GLY   263      34.530  47.184  47.747  1.00  0.00           H
ATOM   3892  CA  GLY   263      32.888  45.933  47.148  1.00  0.00           C
ATOM   3893  HA2 GLY   263      31.975  46.017  47.736  1.00  0.00           H
ATOM   3894  HA3 GLY   263      32.664  45.780  46.092  1.00  0.00           H
ATOM   3895  C   GLY   263      33.742  44.717  47.525  1.00  0.00           C
ATOM   3896  O   GLY   263      34.976  44.814  47.501  1.00  0.00           O
ATOM   3897  N   VAL   264      33.041  43.619  47.850  1.00  0.00           N
ATOM   3898  H   VAL   264      32.032  43.643  47.860  1.00  0.00           H
ATOM   3899  CA  VAL   264      33.553  42.280  47.944  1.00  0.00           C
ATOM   3900  HA  VAL   264      34.567  42.402  48.321  1.00  0.00           H
ATOM   3901  CB  VAL   264      32.706  41.439  48.951  1.00  0.00           C
ATOM   3902  HB  VAL   264      32.495  42.090  49.799  1.00  0.00           H
ATOM   3903  CG1 VAL   264      31.402  41.027  48.319  1.00  0.00           C
ATOM   3904 HG11 VAL   264      30.719  40.733  49.116  1.00  0.00           H
ATOM   3905 HG12 VAL   264      30.962  41.936  47.909  1.00  0.00           H
ATOM   3906 HG13 VAL   264      31.582  40.212  47.619  1.00  0.00           H
ATOM   3907  CG2 VAL   264      33.386  40.273  49.600  1.00  0.00           C
ATOM   3908 HG21 VAL   264      32.688  39.793  50.287  1.00  0.00           H
ATOM   3909 HG22 VAL   264      33.700  39.546  48.852  1.00  0.00           H
ATOM   3910 HG23 VAL   264      34.222  40.699  50.154  1.00  0.00           H
ATOM   3911  C   VAL   264      33.637  41.605  46.621  1.00  0.00           C
ATOM   3912  O   VAL   264      32.748  41.869  45.793  1.00  0.00           O
ATOM   3913  N   LYS   265      34.506  40.684  46.405  1.00  0.00           N
ATOM   3914  H   LYS   265      35.168  40.587  47.162  1.00  0.00           H
ATOM   3915  CA  LYS   265      34.526  40.037  45.198  1.00  0.00           C
ATOM   3916  HA  LYS   265      34.538  40.820  44.441  1.00  0.00           H
ATOM   3917  CB  LYS   265      35.815  39.243  45.045  1.00  0.00           C
ATOM   3918  HB2 LYS   265      36.558  39.968  45.381  1.00  0.00           H
ATOM   3919  HB3 LYS   265      36.014  38.394  45.698  1.00  0.00           H
ATOM   3920  CG  LYS   265      36.148  38.771  43.596  1.00  0.00           C
ATOM   3921  HG2 LYS   265      35.300  38.277  43.122  1.00  0.00           H
ATOM   3922  HG3 LYS   265      36.164  39.643  42.941  1.00  0.00           H
ATOM   3923  CD  LYS   265      37.436  37.905  43.651  1.00  0.00           C
ATOM   3924  HD2 LYS   265      38.297  38.500  43.345  1.00  0.00           H
ATOM   3925  HD3 LYS   265      37.658  37.543  44.655  1.00  0.00           H
ATOM   3926  CE  LYS   265      37.348  36.709  42.600  1.00  0.00           C
ATOM   3927  HE2 LYS   265      38.406  36.465  42.504  1.00  0.00           H
ATOM   3928  HE3 LYS   265      36.681  35.966  43.038  1.00  0.00           H
ATOM   3929  NZ  LYS   265      36.901  37.175  41.225  1.00  0.00           N
ATOM   3930  HZ1 LYS   265      37.133  38.154  41.145  1.00  0.00           H
ATOM   3931  HZ2 LYS   265      37.373  36.652  40.500  1.00  0.00           H
ATOM   3932  HZ3 LYS   265      35.920  37.009  41.050  1.00  0.00           H
ATOM   3933  C   LYS   265      33.397  39.051  44.929  1.00  0.00           C
ATOM   3934  O   LYS   265      32.812  38.481  45.822  1.00  0.00           O
ATOM   3935  N   GLY   266      32.851  38.983  43.699  1.00  0.00           N
ATOM   3936  H   GLY   266      33.334  39.422  42.929  1.00  0.00           H
ATOM   3937  CA  GLY   266      31.501  38.482  43.409  1.00  0.00           C
ATOM   3938  HA2 GLY   266      31.311  37.536  43.916  1.00  0.00           H
ATOM   3939  HA3 GLY   266      30.763  39.169  43.823  1.00  0.00           H
ATOM   3940  C   GLY   266      31.251  38.242  41.991  1.00  0.00           C
ATOM   3941  O   GLY   266      32.083  38.536  41.147  1.00  0.00           O
ATOM   3942  N   PHE   267      30.125  37.649  41.647  1.00  0.00           N
ATOM   3943  H   PHE   267      29.453  37.469  42.380  1.00  0.00           H
ATOM   3944  CA  PHE   267      29.889  37.027  40.333  1.00  0.00           C
ATOM   3945  HA  PHE   267      30.302  37.767  39.647  1.00  0.00           H
ATOM   3946  CB  PHE   267      30.481  35.597  40.299  1.00  0.00           C
ATOM   3947  HB2 PHE   267      30.381  35.352  39.243  1.00  0.00           H
ATOM   3948  HB3 PHE   267      31.537  35.628  40.567  1.00  0.00           H
ATOM   3949  CG  PHE   267      29.735  34.514  41.035  1.00  0.00           C
ATOM   3950  CD1 PHE   267      29.763  34.452  42.396  1.00  0.00           C
ATOM   3951  HD1 PHE   267      30.315  35.137  43.023  1.00  0.00           H
ATOM   3952  CE1 PHE   267      29.102  33.418  43.081  1.00  0.00           C
ATOM   3953  HE1 PHE   267      29.168  33.356  44.158  1.00  0.00           H
ATOM   3954  CZ  PHE   267      28.325  32.512  42.379  1.00  0.00           C
ATOM   3955  HZ  PHE   267      27.836  31.754  42.973  1.00  0.00           H
ATOM   3956  CE2 PHE   267      28.200  32.598  40.947  1.00  0.00           C
ATOM   3957  HE2 PHE   267      27.630  31.891  40.364  1.00  0.00           H
ATOM   3958  CD2 PHE   267      28.921  33.617  40.323  1.00  0.00           C
ATOM   3959  HD2 PHE   267      28.852  33.699  39.248  1.00  0.00           H
ATOM   3960  C   PHE   267      28.375  37.004  39.990  1.00  0.00           C
ATOM   3961  O   PHE   267      27.420  37.292  40.709  1.00  0.00           O
ATOM   3962  N   SER   268      28.131  36.573  38.734  1.00  0.00           N
ATOM   3963  H   SER   268      28.920  36.480  38.109  1.00  0.00           H
ATOM   3964  CA  SER   268      26.852  36.195  38.178  1.00  0.00           C
ATOM   3965  HA  SER   268      26.276  35.616  38.900  1.00  0.00           H
ATOM   3966  CB  SER   268      25.853  37.392  37.800  1.00  0.00           C
ATOM   3967  HB2 SER   268      26.204  38.119  37.068  1.00  0.00           H
ATOM   3968  HB3 SER   268      24.917  36.935  37.479  1.00  0.00           H
ATOM   3969  OG  SER   268      25.436  38.006  39.027  1.00  0.00           O
ATOM   3970  HG  SER   268      26.129  38.114  39.683  1.00  0.00           H
ATOM   3971  C   SER   268      27.036  35.292  36.950  1.00  0.00           C
ATOM   3972  O   SER   268      28.113  35.266  36.360  1.00  0.00           O
ATOM   3973  N   PHE   269      25.894  34.717  36.437  1.00  0.00           N
ATOM   3974  H   PHE   269      25.036  34.717  36.970  1.00  0.00           H
ATOM   3975  CA  PHE   269      25.895  34.074  35.075  1.00  0.00           C
ATOM   3976  HA  PHE   269      26.760  34.278  34.442  1.00  0.00           H
ATOM   3977  CB  PHE   269      25.835  32.469  35.207  1.00  0.00           C
ATOM   3978  HB2 PHE   269      25.080  32.185  35.939  1.00  0.00           H
ATOM   3979  HB3 PHE   269      25.628  31.885  34.311  1.00  0.00           H
ATOM   3980  CG  PHE   269      27.057  31.804  35.782  1.00  0.00           C
ATOM   3981  CD1 PHE   269      27.224  31.612  37.154  1.00  0.00           C
ATOM   3982  HD1 PHE   269      26.477  31.972  37.845  1.00  0.00           H
ATOM   3983  CE1 PHE   269      28.437  31.025  37.595  1.00  0.00           C
ATOM   3984  HE1 PHE   269      28.638  30.842  38.640  1.00  0.00           H
ATOM   3985  CZ  PHE   269      29.442  30.633  36.684  1.00  0.00           C
ATOM   3986  HZ  PHE   269      30.421  30.287  36.981  1.00  0.00           H
ATOM   3987  CE2 PHE   269      29.233  30.901  35.356  1.00  0.00           C
ATOM   3988  HE2 PHE   269      30.144  30.842  34.779  1.00  0.00           H
ATOM   3989  CD2 PHE   269      28.051  31.500  34.892  1.00  0.00           C
ATOM   3990  HD2 PHE   269      28.086  31.795  33.854  1.00  0.00           H
ATOM   3991  C   PHE   269      24.593  34.477  34.319  1.00  0.00           C
ATOM   3992  O   PHE   269      23.485  34.634  34.825  1.00  0.00           O
ATOM   3993  N   LYS   270      24.789  34.634  33.013  1.00  0.00           N
ATOM   3994  H   LYS   270      25.726  34.453  32.682  1.00  0.00           H
ATOM   3995  CA  LYS   270      23.703  35.053  32.035  1.00  0.00           C
ATOM   3996  HA  LYS   270      22.982  35.534  32.695  1.00  0.00           H
ATOM   3997  CB  LYS   270      24.237  36.080  30.972  1.00  0.00           C
ATOM   3998  HB2 LYS   270      24.839  36.788  31.540  1.00  0.00           H
ATOM   3999  HB3 LYS   270      24.960  35.622  30.296  1.00  0.00           H
ATOM   4000  CG  LYS   270      23.069  36.831  30.221  1.00  0.00           C
ATOM   4001  HG2 LYS   270      22.455  36.237  29.543  1.00  0.00           H
ATOM   4002  HG3 LYS   270      22.475  37.180  31.066  1.00  0.00           H
ATOM   4003  CD  LYS   270      23.502  38.040  29.466  1.00  0.00           C
ATOM   4004  HD2 LYS   270      22.634  38.693  29.373  1.00  0.00           H
ATOM   4005  HD3 LYS   270      24.319  38.579  29.946  1.00  0.00           H
ATOM   4006  CE  LYS   270      23.949  37.645  28.009  1.00  0.00           C
ATOM   4007  HE2 LYS   270      24.847  37.045  28.161  1.00  0.00           H
ATOM   4008  HE3 LYS   270      23.118  37.210  27.454  1.00  0.00           H
ATOM   4009  NZ  LYS   270      24.382  38.857  27.277  1.00  0.00           N
ATOM   4010  HZ1 LYS   270      25.180  39.361  27.636  1.00  0.00           H
ATOM   4011  HZ2 LYS   270      24.474  38.776  26.274  1.00  0.00           H
ATOM   4012  HZ3 LYS   270      23.639  39.540  27.239  1.00  0.00           H
ATOM   4013  C   LYS   270      22.980  33.909  31.423  1.00  0.00           C
ATOM   4014  O   LYS   270      23.607  32.923  30.985  1.00  0.00           O
ATOM   4015  N   TYR   271      21.666  34.022  31.231  1.00  0.00           N
ATOM   4016  H   TYR   271      21.314  34.919  31.533  1.00  0.00           H
ATOM   4017  CA  TYR   271      20.772  33.003  30.566  1.00  0.00           C
ATOM   4018  HA  TYR   271      21.299  32.262  29.964  1.00  0.00           H
ATOM   4019  CB  TYR   271      20.127  32.066  31.687  1.00  0.00           C
ATOM   4020  HB2 TYR   271      19.890  32.729  32.518  1.00  0.00           H
ATOM   4021  HB3 TYR   271      19.170  31.657  31.362  1.00  0.00           H
ATOM   4022  CG  TYR   271      21.003  30.889  32.127  1.00  0.00           C
ATOM   4023  CD1 TYR   271      21.990  31.083  33.067  1.00  0.00           C
ATOM   4024  HD1 TYR   271      22.046  32.076  33.487  1.00  0.00           H
ATOM   4025  CE1 TYR   271      22.866  30.040  33.412  1.00  0.00           C
ATOM   4026  HE1 TYR   271      23.584  30.157  34.210  1.00  0.00           H
ATOM   4027  CZ  TYR   271      22.685  28.780  32.838  1.00  0.00           C
ATOM   4028  OH  TYR   271      23.371  27.719  33.315  1.00  0.00           O
ATOM   4029  HH  TYR   271      23.129  26.935  32.816  1.00  0.00           H
ATOM   4030  CE2 TYR   271      21.733  28.578  31.796  1.00  0.00           C
ATOM   4031  HE2 TYR   271      21.522  27.616  31.354  1.00  0.00           H
ATOM   4032  CD2 TYR   271      20.914  29.663  31.465  1.00  0.00           C
ATOM   4033  HD2 TYR   271      20.042  29.519  30.845  1.00  0.00           H
ATOM   4034  C   TYR   271      19.901  33.721  29.603  1.00  0.00           C
ATOM   4035  O   TYR   271      18.730  33.799  29.818  1.00  0.00           O
ATOM   4036  N   GLY   272      20.480  34.315  28.565  1.00  0.00           N
ATOM   4037  H   GLY   272      21.454  34.066  28.472  1.00  0.00           H
ATOM   4038  CA  GLY   272      19.824  35.124  27.599  1.00  0.00           C
ATOM   4039  HA2 GLY   272      20.397  35.142  26.672  1.00  0.00           H
ATOM   4040  HA3 GLY   272      18.802  34.746  27.570  1.00  0.00           H
ATOM   4041  C   GLY   272      19.701  36.580  27.977  1.00  0.00           C
ATOM   4042  O   GLY   272      20.533  37.474  27.665  1.00  0.00           O
ATOM   4043  N   ASN   273      18.598  36.838  28.728  1.00  0.00           N
ATOM   4044  H   ASN   273      17.923  36.102  28.874  1.00  0.00           H
ATOM   4045  CA  ASN   273      18.308  38.128  29.434  1.00  0.00           C
ATOM   4046  HA  ASN   273      19.143  38.793  29.217  1.00  0.00           H
ATOM   4047  CB  ASN   273      17.133  38.764  28.737  1.00  0.00           C
ATOM   4048  HB2 ASN   273      16.274  38.108  28.873  1.00  0.00           H
ATOM   4049  HB3 ASN   273      16.807  39.656  29.272  1.00  0.00           H
ATOM   4050  CG  ASN   273      17.334  39.019  27.267  1.00  0.00           C
ATOM   4051  OD1 ASN   273      17.575  38.125  26.506  1.00  0.00           O
ATOM   4052  ND2 ASN   273      17.400  40.258  26.845  1.00  0.00           N
ATOM   4053 HD21 ASN   273      17.954  40.392  26.012  1.00  0.00           H
ATOM   4054 HD22 ASN   273      17.277  40.987  27.532  1.00  0.00           H
ATOM   4055  C   ASN   273      18.114  38.017  30.915  1.00  0.00           C
ATOM   4056  O   ASN   273      18.331  39.013  31.599  1.00  0.00           O
ATOM   4057  N   GLY   274      17.936  36.750  31.410  1.00  0.00           N
ATOM   4058  H   GLY   274      17.871  35.995  30.741  1.00  0.00           H
ATOM   4059  CA  GLY   274      17.903  36.300  32.773  1.00  0.00           C
ATOM   4060  HA2 GLY   274      17.151  36.822  33.364  1.00  0.00           H
ATOM   4061  HA3 GLY   274      17.721  35.232  32.665  1.00  0.00           H
ATOM   4062  C   GLY   274      19.278  36.315  33.339  1.00  0.00           C
ATOM   4063  O   GLY   274      20.295  36.098  32.593  1.00  0.00           O
ATOM   4064  N   VAL   275      19.372  36.378  34.643  1.00  0.00           N
ATOM   4065  H   VAL   275      18.535  36.449  35.205  1.00  0.00           H
ATOM   4066  CA  VAL   275      20.637  36.421  35.432  1.00  0.00           C
ATOM   4067  HA  VAL   275      21.412  36.090  34.740  1.00  0.00           H
ATOM   4068  CB  VAL   275      20.937  37.838  35.823  1.00  0.00           C
ATOM   4069  HB  VAL   275      20.880  38.435  34.913  1.00  0.00           H
ATOM   4070  CG1 VAL   275      19.843  38.445  36.703  1.00  0.00           C
ATOM   4071 HG11 VAL   275      18.847  38.255  36.304  1.00  0.00           H
ATOM   4072 HG12 VAL   275      19.888  37.908  37.651  1.00  0.00           H
ATOM   4073 HG13 VAL   275      19.926  39.515  36.895  1.00  0.00           H
ATOM   4074  CG2 VAL   275      22.246  37.886  36.673  1.00  0.00           C
ATOM   4075 HG21 VAL   275      23.023  37.351  36.127  1.00  0.00           H
ATOM   4076 HG22 VAL   275      22.629  38.905  36.636  1.00  0.00           H
ATOM   4077 HG23 VAL   275      22.043  37.437  37.646  1.00  0.00           H
ATOM   4078  C   VAL   275      20.580  35.435  36.647  1.00  0.00           C
ATOM   4079  O   VAL   275      19.534  35.483  37.386  1.00  0.00           O
ATOM   4080  N   TRP   276      21.601  34.567  36.826  1.00  0.00           N
ATOM   4081  H   TRP   276      22.310  34.589  36.107  1.00  0.00           H
ATOM   4082  CA  TRP   276      21.876  33.849  38.080  1.00  0.00           C
ATOM   4083  HA  TRP   276      20.972  33.881  38.688  1.00  0.00           H
ATOM   4084  CB  TRP   276      22.290  32.387  37.808  1.00  0.00           C
ATOM   4085  HB2 TRP   276      22.904  32.401  36.907  1.00  0.00           H
ATOM   4086  HB3 TRP   276      22.959  32.001  38.576  1.00  0.00           H
ATOM   4087  CG  TRP   276      21.239  31.225  37.801  1.00  0.00           C
ATOM   4088  CD1 TRP   276      20.702  30.558  36.745  1.00  0.00           C
ATOM   4089  HD1 TRP   276      20.939  30.712  35.702  1.00  0.00           H
ATOM   4090  NE1 TRP   276      19.893  29.580  37.320  1.00  0.00           N
ATOM   4091  HE1 TRP   276      19.320  29.062  36.669  1.00  0.00           H
ATOM   4092  CE2 TRP   276      19.592  29.731  38.651  1.00  0.00           C
ATOM   4093  CZ2 TRP   276      18.791  29.035  39.620  1.00  0.00           C
ATOM   4094  HZ2 TRP   276      18.278  28.178  39.208  1.00  0.00           H
ATOM   4095  CH2 TRP   276      18.789  29.435  40.995  1.00  0.00           C
ATOM   4096  HH2 TRP   276      18.036  29.096  41.690  1.00  0.00           H
ATOM   4097  CZ3 TRP   276      19.670  30.538  41.351  1.00  0.00           C
ATOM   4098  HZ3 TRP   276      19.640  30.850  42.385  1.00  0.00           H
ATOM   4099  CE3 TRP   276      20.596  31.104  40.423  1.00  0.00           C
ATOM   4100  HE3 TRP   276      21.300  31.805  40.848  1.00  0.00           H
ATOM   4101  CD2 TRP   276      20.582  30.723  39.007  1.00  0.00           C
ATOM   4102  C   TRP   276      23.007  34.576  38.916  1.00  0.00           C
ATOM   4103  O   TRP   276      24.122  34.602  38.478  1.00  0.00           O
ATOM   4104  N   ILE   277      22.665  35.209  40.058  1.00  0.00           N
ATOM   4105  H   ILE   277      21.763  34.968  40.444  1.00  0.00           H
ATOM   4106  CA  ILE   277      23.545  35.906  40.911  1.00  0.00           C
ATOM   4107  HA  ILE   277      24.404  36.364  40.420  1.00  0.00           H
ATOM   4108  CB  ILE   277      22.781  37.116  41.541  1.00  0.00           C
ATOM   4109  HB  ILE   277      21.955  36.686  42.109  1.00  0.00           H
ATOM   4110  CG2 ILE   277      23.665  37.927  42.475  1.00  0.00           C
ATOM   4111 HG21 ILE   277      23.167  38.776  42.943  1.00  0.00           H
ATOM   4112 HG22 ILE   277      24.024  37.282  43.277  1.00  0.00           H
ATOM   4113 HG23 ILE   277      24.532  38.282  41.918  1.00  0.00           H
ATOM   4114  CG1 ILE   277      22.253  38.097  40.386  1.00  0.00           C
ATOM   4115 HG12 ILE   277      23.036  38.604  39.822  1.00  0.00           H
ATOM   4116 HG13 ILE   277      21.607  37.569  39.685  1.00  0.00           H
ATOM   4117  CD1 ILE   277      21.401  39.299  40.890  1.00  0.00           C
ATOM   4118 HD11 ILE   277      22.104  40.054  41.241  1.00  0.00           H
ATOM   4119 HD12 ILE   277      20.813  39.760  40.097  1.00  0.00           H
ATOM   4120 HD13 ILE   277      20.692  39.013  41.669  1.00  0.00           H
ATOM   4121  C   ILE   277      23.997  35.030  42.061  1.00  0.00           C
ATOM   4122  O   ILE   277      23.202  34.230  42.516  1.00  0.00           O
ATOM   4123  N   GLY   278      25.266  35.170  42.468  1.00  0.00           N
ATOM   4124  H   GLY   278      25.783  35.877  41.965  1.00  0.00           H
ATOM   4125  CA  GLY   278      25.730  34.871  43.839  1.00  0.00           C
ATOM   4126  HA2 GLY   278      24.919  34.367  44.367  1.00  0.00           H
ATOM   4127  HA3 GLY   278      26.611  34.237  43.747  1.00  0.00           H
ATOM   4128  C   GLY   278      26.181  36.109  44.628  1.00  0.00           C
ATOM   4129  O   GLY   278      26.894  36.947  44.036  1.00  0.00           O
ATOM   4130  N   ARG   279      25.767  36.281  45.898  1.00  0.00           N
ATOM   4131  H   ARG   279      25.201  35.537  46.280  1.00  0.00           H
ATOM   4132  CA  ARG   279      26.182  37.376  46.673  1.00  0.00           C
ATOM   4133  HA  ARG   279      27.140  37.810  46.385  1.00  0.00           H
ATOM   4134  CB  ARG   279      25.160  38.594  46.397  1.00  0.00           C
ATOM   4135  HB2 ARG   279      25.646  39.433  46.893  1.00  0.00           H
ATOM   4136  HB3 ARG   279      25.247  38.775  45.326  1.00  0.00           H
ATOM   4137  CG  ARG   279      23.702  38.308  46.802  1.00  0.00           C
ATOM   4138  HG2 ARG   279      23.221  37.697  46.039  1.00  0.00           H
ATOM   4139  HG3 ARG   279      23.793  37.743  47.729  1.00  0.00           H
ATOM   4140  CD  ARG   279      22.775  39.501  47.031  1.00  0.00           C
ATOM   4141  HD2 ARG   279      23.293  40.151  47.735  1.00  0.00           H
ATOM   4142  HD3 ARG   279      22.521  40.030  46.113  1.00  0.00           H
ATOM   4143  NE  ARG   279      21.486  39.051  47.575  1.00  0.00           N
ATOM   4144  HE  ARG   279      21.341  38.136  47.977  1.00  0.00           H
ATOM   4145  CZ  ARG   279      20.364  39.786  47.727  1.00  0.00           C
ATOM   4146  NH1 ARG   279      19.291  39.234  48.272  1.00  0.00           N
ATOM   4147 HH11 ARG   279      19.372  38.279  48.587  1.00  0.00           H
ATOM   4148 HH12 ARG   279      18.395  39.699  48.261  1.00  0.00           H
ATOM   4149  NH2 ARG   279      20.260  40.999  47.434  1.00  0.00           N
ATOM   4150 HH21 ARG   279      21.108  41.418  47.079  1.00  0.00           H
ATOM   4151 HH22 ARG   279      19.357  41.451  47.458  1.00  0.00           H
ATOM   4152  C   ARG   279      26.196  37.030  48.170  1.00  0.00           C
ATOM   4153  O   ARG   279      25.872  35.915  48.564  1.00  0.00           O
ATOM   4154  N   THR   280      26.672  37.997  49.008  1.00  0.00           N
ATOM   4155  H   THR   280      27.089  38.837  48.631  1.00  0.00           H
ATOM   4156  CA  THR   280      26.617  37.870  50.463  1.00  0.00           C
ATOM   4157  HA  THR   280      27.098  36.903  50.609  1.00  0.00           H
ATOM   4158  CB  THR   280      27.330  39.062  51.150  1.00  0.00           C
ATOM   4159  HB  THR   280      27.273  38.827  52.214  1.00  0.00           H
ATOM   4160  CG2 THR   280      28.793  39.089  50.669  1.00  0.00           C
ATOM   4161 HG21 THR   280      28.944  39.275  49.606  1.00  0.00           H
ATOM   4162 HG22 THR   280      29.387  39.817  51.220  1.00  0.00           H
ATOM   4163 HG23 THR   280      29.326  38.149  50.813  1.00  0.00           H
ATOM   4164  OG1 THR   280      26.891  40.414  50.889  1.00  0.00           O
ATOM   4165  HG1 THR   280      27.507  41.002  51.335  1.00  0.00           H
ATOM   4166  C   THR   280      25.114  37.935  50.996  1.00  0.00           C
ATOM   4167  O   THR   280      24.342  38.704  50.353  1.00  0.00           O
ATOM   4168  N   LYS   281      24.727  37.273  52.100  1.00  0.00           N
ATOM   4169  H   LYS   281      25.434  36.717  52.558  1.00  0.00           H
ATOM   4170  CA  LYS   281      23.350  37.082  52.518  1.00  0.00           C
ATOM   4171  HA  LYS   281      22.823  37.155  51.567  1.00  0.00           H
ATOM   4172  CB  LYS   281      23.294  35.680  53.037  1.00  0.00           C
ATOM   4173  HB2 LYS   281      23.403  35.015  52.181  1.00  0.00           H
ATOM   4174  HB3 LYS   281      24.113  35.454  53.720  1.00  0.00           H
ATOM   4175  CG  LYS   281      21.969  35.456  53.852  1.00  0.00           C
ATOM   4176  HG2 LYS   281      22.012  36.196  54.652  1.00  0.00           H
ATOM   4177  HG3 LYS   281      21.082  35.633  53.244  1.00  0.00           H
ATOM   4178  CD  LYS   281      21.793  34.021  54.329  1.00  0.00           C
ATOM   4179  HD2 LYS   281      21.834  33.375  53.452  1.00  0.00           H
ATOM   4180  HD3 LYS   281      22.540  33.732  55.068  1.00  0.00           H
ATOM   4181  CE  LYS   281      20.452  33.895  54.924  1.00  0.00           C
ATOM   4182  HE2 LYS   281      20.506  34.377  55.900  1.00  0.00           H
ATOM   4183  HE3 LYS   281      19.680  34.505  54.457  1.00  0.00           H
ATOM   4184  NZ  LYS   281      20.134  32.535  55.095  1.00  0.00           N
ATOM   4185  HZ1 LYS   281      20.826  32.071  55.666  1.00  0.00           H
ATOM   4186  HZ2 LYS   281      19.244  32.484  55.571  1.00  0.00           H
ATOM   4187  HZ3 LYS   281      19.997  32.079  54.205  1.00  0.00           H
ATOM   4188  C   LYS   281      22.926  38.252  53.370  1.00  0.00           C
ATOM   4189  O   LYS   281      21.850  38.823  53.101  1.00  0.00           O
ATOM   4190  N   SER   282      23.707  38.572  54.353  1.00  0.00           N
ATOM   4191  H   SER   282      24.605  38.113  54.403  1.00  0.00           H
ATOM   4192  CA  SER   282      23.384  39.658  55.268  1.00  0.00           C
ATOM   4193  HA  SER   282      22.503  39.396  55.854  1.00  0.00           H
ATOM   4194  CB  SER   282      24.471  39.674  56.296  1.00  0.00           C
ATOM   4195  HB2 SER   282      24.325  38.785  56.910  1.00  0.00           H
ATOM   4196  HB3 SER   282      25.410  39.754  55.748  1.00  0.00           H
ATOM   4197  OG  SER   282      24.334  40.895  57.013  1.00  0.00           O
ATOM   4198  HG  SER   282      24.086  40.672  57.913  1.00  0.00           H
ATOM   4199  C   SER   282      23.135  40.956  54.546  1.00  0.00           C
ATOM   4200  O   SER   282      23.900  41.353  53.679  1.00  0.00           O
ATOM   4201  N   THR   283      22.116  41.669  54.971  1.00  0.00           N
ATOM   4202  H   THR   283      21.441  41.296  55.624  1.00  0.00           H
ATOM   4203  CA  THR   283      21.851  43.002  54.376  1.00  0.00           C
ATOM   4204  HA  THR   283      22.157  42.949  53.330  1.00  0.00           H
ATOM   4205  CB  THR   283      20.442  43.550  54.624  1.00  0.00           C
ATOM   4206  HB  THR   283      20.286  44.490  54.095  1.00  0.00           H
ATOM   4207  CG2 THR   283      19.345  42.567  54.156  1.00  0.00           C
ATOM   4208 HG21 THR   283      18.410  43.079  54.385  1.00  0.00           H
ATOM   4209 HG22 THR   283      19.449  42.377  53.087  1.00  0.00           H
ATOM   4210 HG23 THR   283      19.328  41.593  54.645  1.00  0.00           H
ATOM   4211  OG1 THR   283      20.219  43.740  55.976  1.00  0.00           O
ATOM   4212  HG1 THR   283      19.443  44.283  56.132  1.00  0.00           H
ATOM   4213  C   THR   283      22.814  44.071  55.022  1.00  0.00           C
ATOM   4214  O   THR   283      22.760  45.294  54.705  1.00  0.00           O
ATOM   4215  N   ASN   284      23.644  43.649  56.001  1.00  0.00           N
ATOM   4216  H   ASN   284      23.538  42.661  56.176  1.00  0.00           H
ATOM   4217  CA  ASN   284      24.444  44.461  56.927  1.00  0.00           C
ATOM   4218  HA  ASN   284      24.375  45.504  56.618  1.00  0.00           H
ATOM   4219  CB  ASN   284      23.839  44.333  58.350  1.00  0.00           C
ATOM   4220  HB2 ASN   284      24.022  43.340  58.761  1.00  0.00           H
ATOM   4221  HB3 ASN   284      24.323  45.092  58.965  1.00  0.00           H
ATOM   4222  CG  ASN   284      22.351  44.447  58.455  1.00  0.00           C
ATOM   4223  OD1 ASN   284      21.743  45.445  58.095  1.00  0.00           O
ATOM   4224  ND2 ASN   284      21.657  43.458  59.006  1.00  0.00           N
ATOM   4225 HD21 ASN   284      20.657  43.582  59.084  1.00  0.00           H
ATOM   4226 HD22 ASN   284      22.094  42.563  59.168  1.00  0.00           H
ATOM   4227  C   ASN   284      25.939  44.096  57.000  1.00  0.00           C
ATOM   4228  O   ASN   284      26.768  44.814  57.498  1.00  0.00           O
ATOM   4229  N   SER   285      26.393  43.010  56.482  1.00  0.00           N
ATOM   4230  H   SER   285      25.831  42.292  56.050  1.00  0.00           H
ATOM   4231  CA  SER   285      27.782  42.536  56.612  1.00  0.00           C
ATOM   4232  HA  SER   285      28.540  43.294  56.410  1.00  0.00           H
ATOM   4233  CB  SER   285      27.809  41.675  57.891  1.00  0.00           C
ATOM   4234  HB2 SER   285      27.690  42.335  58.751  1.00  0.00           H
ATOM   4235  HB3 SER   285      26.998  40.951  57.803  1.00  0.00           H
ATOM   4236  OG  SER   285      29.090  41.127  58.039  1.00  0.00           O
ATOM   4237  HG  SER   285      28.933  40.447  58.698  1.00  0.00           H
ATOM   4238  C   SER   285      28.114  41.587  55.410  1.00  0.00           C
ATOM   4239  O   SER   285      27.245  41.164  54.712  1.00  0.00           O
ATOM   4240  N   ARG   286      29.374  41.129  55.206  1.00  0.00           N
ATOM   4241  H   ARG   286      30.047  41.342  55.929  1.00  0.00           H
ATOM   4242  CA  ARG   286      29.718  40.087  54.211  1.00  0.00           C
ATOM   4243  HA  ARG   286      29.128  40.340  53.330  1.00  0.00           H
ATOM   4244  CB  ARG   286      31.234  40.027  53.840  1.00  0.00           C
ATOM   4245  HB2 ARG   286      31.811  39.813  54.740  1.00  0.00           H
ATOM   4246  HB3 ARG   286      31.375  39.205  53.138  1.00  0.00           H
ATOM   4247  CG  ARG   286      31.774  41.351  53.303  1.00  0.00           C
ATOM   4248  HG2 ARG   286      31.228  41.510  52.373  1.00  0.00           H
ATOM   4249  HG3 ARG   286      31.592  42.205  53.956  1.00  0.00           H
ATOM   4250  CD  ARG   286      33.273  41.472  52.985  1.00  0.00           C
ATOM   4251  HD2 ARG   286      33.865  41.448  53.899  1.00  0.00           H
ATOM   4252  HD3 ARG   286      33.536  40.606  52.378  1.00  0.00           H
ATOM   4253  NE  ARG   286      33.562  42.675  52.228  1.00  0.00           N
ATOM   4254  HE  ARG   286      32.860  43.390  52.100  1.00  0.00           H
ATOM   4255  CZ  ARG   286      34.724  43.062  51.693  1.00  0.00           C
ATOM   4256  NH1 ARG   286      34.803  44.100  50.921  1.00  0.00           N
ATOM   4257 HH11 ARG   286      34.016  44.734  50.892  1.00  0.00           H
ATOM   4258 HH12 ARG   286      35.657  44.293  50.418  1.00  0.00           H
ATOM   4259  NH2 ARG   286      35.804  42.271  51.752  1.00  0.00           N
ATOM   4260 HH21 ARG   286      35.714  41.353  52.165  1.00  0.00           H
ATOM   4261 HH22 ARG   286      36.668  42.484  51.276  1.00  0.00           H
ATOM   4262  C   ARG   286      29.252  38.729  54.687  1.00  0.00           C
ATOM   4263  O   ARG   286      29.496  37.743  54.015  1.00  0.00           O
ATOM   4264  N   SER   287      28.517  38.604  55.794  1.00  0.00           N
ATOM   4265  H   SER   287      28.462  39.482  56.291  1.00  0.00           H
ATOM   4266  CA  SER   287      28.144  37.358  56.461  1.00  0.00           C
ATOM   4267  HA  SER   287      29.041  36.752  56.592  1.00  0.00           H
ATOM   4268  CB  SER   287      27.514  37.572  57.838  1.00  0.00           C
ATOM   4269  HB2 SER   287      26.663  38.250  57.787  1.00  0.00           H
ATOM   4270  HB3 SER   287      27.240  36.603  58.256  1.00  0.00           H
ATOM   4271  OG  SER   287      28.428  38.209  58.683  1.00  0.00           O
ATOM   4272  HG  SER   287      28.121  38.124  59.588  1.00  0.00           H
ATOM   4273  C   SER   287      27.077  36.593  55.694  1.00  0.00           C
ATOM   4274  O   SER   287      26.033  37.150  55.393  1.00  0.00           O
ATOM   4275  N   GLY   288      27.468  35.311  55.586  1.00  0.00           N
ATOM   4276  H   GLY   288      28.412  35.171  55.916  1.00  0.00           H
ATOM   4277  CA  GLY   288      26.804  34.216  54.885  1.00  0.00           C
ATOM   4278  HA2 GLY   288      27.326  33.280  55.082  1.00  0.00           H
ATOM   4279  HA3 GLY   288      25.825  34.085  55.348  1.00  0.00           H
ATOM   4280  C   GLY   288      26.627  34.512  53.354  1.00  0.00           C
ATOM   4281  O   GLY   288      27.015  35.561  52.845  1.00  0.00           O
ATOM   4282  N   PHE   289      26.133  33.558  52.532  1.00  0.00           N
ATOM   4283  H   PHE   289      25.584  32.842  52.988  1.00  0.00           H
ATOM   4284  CA  PHE   289      26.037  33.707  51.089  1.00  0.00           C
ATOM   4285  HA  PHE   289      26.075  34.771  50.859  1.00  0.00           H
ATOM   4286  CB  PHE   289      27.239  32.904  50.455  1.00  0.00           C
ATOM   4287  HB2 PHE   289      28.037  32.700  51.169  1.00  0.00           H
ATOM   4288  HB3 PHE   289      26.955  31.912  50.104  1.00  0.00           H
ATOM   4289  CG  PHE   289      27.821  33.750  49.288  1.00  0.00           C
ATOM   4290  CD1 PHE   289      28.761  34.757  49.493  1.00  0.00           C
ATOM   4291  HD1 PHE   289      29.293  34.878  50.425  1.00  0.00           H
ATOM   4292  CE1 PHE   289      29.200  35.588  48.384  1.00  0.00           C
ATOM   4293  HE1 PHE   289      29.893  36.398  48.557  1.00  0.00           H
ATOM   4294  CZ  PHE   289      28.806  35.173  47.094  1.00  0.00           C
ATOM   4295  HZ  PHE   289      29.236  35.581  46.191  1.00  0.00           H
ATOM   4296  CE2 PHE   289      27.959  34.070  46.899  1.00  0.00           C
ATOM   4297  HE2 PHE   289      27.626  33.897  45.885  1.00  0.00           H
ATOM   4298  CD2 PHE   289      27.456  33.375  47.988  1.00  0.00           C
ATOM   4299  HD2 PHE   289      26.852  32.511  47.758  1.00  0.00           H
ATOM   4300  C   PHE   289      24.784  33.039  50.545  1.00  0.00           C
ATOM   4301  O   PHE   289      24.173  32.168  51.159  1.00  0.00           O
ATOM   4302  N   GLU   290      24.434  33.527  49.393  1.00  0.00           N
ATOM   4303  H   GLU   290      24.981  34.267  48.978  1.00  0.00           H
ATOM   4304  CA  GLU   290      23.209  33.074  48.603  1.00  0.00           C
ATOM   4305  HA  GLU   290      23.042  32.021  48.827  1.00  0.00           H
ATOM   4306  CB  GLU   290      21.979  33.812  49.146  1.00  0.00           C
ATOM   4307  HB2 GLU   290      21.063  33.382  48.743  1.00  0.00           H
ATOM   4308  HB3 GLU   290      21.833  33.610  50.207  1.00  0.00           H
ATOM   4309  CG  GLU   290      22.064  35.345  48.933  1.00  0.00           C
ATOM   4310  HG2 GLU   290      22.996  35.740  49.338  1.00  0.00           H
ATOM   4311  HG3 GLU   290      22.203  35.491  47.862  1.00  0.00           H
ATOM   4312  CD  GLU   290      20.843  36.004  49.503  1.00  0.00           C
ATOM   4313  OE1 GLU   290      20.157  35.478  50.405  1.00  0.00           O
ATOM   4314  OE2 GLU   290      20.365  36.990  48.917  1.00  0.00           O
ATOM   4315  C   GLU   290      23.312  33.294  47.111  1.00  0.00           C
ATOM   4316  O   GLU   290      23.944  34.225  46.684  1.00  0.00           O
ATOM   4317  N   MET   291      22.536  32.513  46.378  1.00  0.00           N
ATOM   4318  H   MET   291      22.259  31.657  46.837  1.00  0.00           H
ATOM   4319  CA  MET   291      22.220  32.709  44.938  1.00  0.00           C
ATOM   4320  HA  MET   291      22.932  33.449  44.572  1.00  0.00           H
ATOM   4321  CB  MET   291      22.466  31.385  44.170  1.00  0.00           C
ATOM   4322  HB2 MET   291      21.660  30.686  44.394  1.00  0.00           H
ATOM   4323  HB3 MET   291      22.486  31.585  43.099  1.00  0.00           H
ATOM   4324  CG  MET   291      23.856  30.697  44.454  1.00  0.00           C
ATOM   4325  HG2 MET   291      24.024  30.621  45.529  1.00  0.00           H
ATOM   4326  HG3 MET   291      23.829  29.669  44.093  1.00  0.00           H
ATOM   4327  SD  MET   291      25.274  31.504  43.912  1.00  0.00           S
ATOM   4328  CE  MET   291      24.969  31.211  42.193  1.00  0.00           C
ATOM   4329  HE1 MET   291      25.900  31.460  41.684  1.00  0.00           H
ATOM   4330  HE2 MET   291      24.916  30.125  42.113  1.00  0.00           H
ATOM   4331  HE3 MET   291      24.138  31.723  41.710  1.00  0.00           H
ATOM   4332  C   MET   291      20.801  33.193  44.714  1.00  0.00           C
ATOM   4333  O   MET   291      19.929  32.811  45.537  1.00  0.00           O
ATOM   4334  N   ILE   292      20.608  33.934  43.598  1.00  0.00           N
ATOM   4335  H   ILE   292      21.452  34.287  43.170  1.00  0.00           H
ATOM   4336  CA  ILE   292      19.291  34.403  43.097  1.00  0.00           C
ATOM   4337  HA  ILE   292      18.563  33.798  43.637  1.00  0.00           H
ATOM   4338  CB  ILE   292      19.120  35.871  43.462  1.00  0.00           C
ATOM   4339  HB  ILE   292      19.808  36.486  42.880  1.00  0.00           H
ATOM   4340  CG2 ILE   292      17.689  36.468  43.028  1.00  0.00           C
ATOM   4341 HG21 ILE   292      17.562  37.469  43.440  1.00  0.00           H
ATOM   4342 HG22 ILE   292      17.610  36.557  41.944  1.00  0.00           H
ATOM   4343 HG23 ILE   292      16.973  35.761  43.447  1.00  0.00           H
ATOM   4344  CG1 ILE   292      19.338  36.181  44.974  1.00  0.00           C
ATOM   4345 HG12 ILE   292      18.746  37.006  45.371  1.00  0.00           H
ATOM   4346 HG13 ILE   292      19.148  35.259  45.524  1.00  0.00           H
ATOM   4347  CD1 ILE   292      20.862  36.594  45.231  1.00  0.00           C
ATOM   4348 HD11 ILE   292      21.081  36.708  46.293  1.00  0.00           H
ATOM   4349 HD12 ILE   292      21.540  35.767  45.021  1.00  0.00           H
ATOM   4350 HD13 ILE   292      21.085  37.498  44.665  1.00  0.00           H
ATOM   4351  C   ILE   292      19.148  34.242  41.570  1.00  0.00           C
ATOM   4352  O   ILE   292      20.076  34.425  40.770  1.00  0.00           O
ATOM   4353  N   TRP   293      17.924  33.990  41.159  1.00  0.00           N
ATOM   4354  H   TRP   293      17.220  33.895  41.878  1.00  0.00           H
ATOM   4355  CA  TRP   293      17.537  33.986  39.772  1.00  0.00           C
ATOM   4356  HA  TRP   293      18.407  34.203  39.153  1.00  0.00           H
ATOM   4357  CB  TRP   293      17.274  32.439  39.415  1.00  0.00           C
ATOM   4358  HB2 TRP   293      18.225  31.914  39.324  1.00  0.00           H
ATOM   4359  HB3 TRP   293      16.629  32.029  40.192  1.00  0.00           H
ATOM   4360  CG  TRP   293      16.487  32.225  38.180  1.00  0.00           C
ATOM   4361  CD1 TRP   293      15.360  31.507  38.091  1.00  0.00           C
ATOM   4362  HD1 TRP   293      14.790  31.045  38.883  1.00  0.00           H
ATOM   4363  NE1 TRP   293      14.803  31.727  36.846  1.00  0.00           N
ATOM   4364  HE1 TRP   293      13.890  31.377  36.589  1.00  0.00           H
ATOM   4365  CE2 TRP   293      15.680  32.321  35.996  1.00  0.00           C
ATOM   4366  CZ2 TRP   293      15.719  32.687  34.601  1.00  0.00           C
ATOM   4367  HZ2 TRP   293      14.887  32.471  33.948  1.00  0.00           H
ATOM   4368  CH2 TRP   293      16.920  33.190  34.107  1.00  0.00           C
ATOM   4369  HH2 TRP   293      16.880  33.300  33.033  1.00  0.00           H
ATOM   4370  CZ3 TRP   293      18.089  33.439  34.888  1.00  0.00           C
ATOM   4371  HZ3 TRP   293      19.051  33.669  34.453  1.00  0.00           H
ATOM   4372  CE3 TRP   293      17.979  33.198  36.293  1.00  0.00           C
ATOM   4373  HE3 TRP   293      18.882  33.228  36.885  1.00  0.00           H
ATOM   4374  CD2 TRP   293      16.821  32.617  36.811  1.00  0.00           C
ATOM   4375  C   TRP   293      16.396  34.926  39.434  1.00  0.00           C
ATOM   4376  O   TRP   293      15.376  34.884  40.114  1.00  0.00           O
ATOM   4377  N   ASP   294      16.638  35.758  38.359  1.00  0.00           N
ATOM   4378  H   ASP   294      17.522  35.584  37.900  1.00  0.00           H
ATOM   4379  CA  ASP   294      15.785  36.841  38.028  1.00  0.00           C
ATOM   4380  HA  ASP   294      14.828  36.668  38.521  1.00  0.00           H
ATOM   4381  CB  ASP   294      16.389  38.129  38.618  1.00  0.00           C
ATOM   4382  HB2 ASP   294      16.457  37.938  39.689  1.00  0.00           H
ATOM   4383  HB3 ASP   294      17.390  38.386  38.269  1.00  0.00           H
ATOM   4384  CG  ASP   294      15.575  39.367  38.305  1.00  0.00           C
ATOM   4385  OD1 ASP   294      14.383  39.233  38.147  1.00  0.00           O
ATOM   4386  OD2 ASP   294      16.028  40.512  38.561  1.00  0.00           O
ATOM   4387  C   ASP   294      15.645  36.706  36.489  1.00  0.00           C
ATOM   4388  O   ASP   294      16.536  37.289  35.847  1.00  0.00           O
ATOM   4389  N   PRO   295      14.562  36.104  35.924  1.00  0.00           N
ATOM   4390  CD  PRO   295      13.537  35.292  36.628  1.00  0.00           C
ATOM   4391  HD2 PRO   295      12.942  35.789  37.394  1.00  0.00           H
ATOM   4392  HD3 PRO   295      14.145  34.504  37.070  1.00  0.00           H
ATOM   4393  CG  PRO   295      12.617  34.597  35.608  1.00  0.00           C
ATOM   4394  HG2 PRO   295      11.610  34.519  36.019  1.00  0.00           H
ATOM   4395  HG3 PRO   295      13.087  33.660  35.311  1.00  0.00           H
ATOM   4396  CB  PRO   295      12.786  35.613  34.474  1.00  0.00           C
ATOM   4397  HB2 PRO   295      12.045  36.374  34.722  1.00  0.00           H
ATOM   4398  HB3 PRO   295      12.663  35.241  33.458  1.00  0.00           H
ATOM   4399  CA  PRO   295      14.167  36.271  34.544  1.00  0.00           C
ATOM   4400  HA  PRO   295      14.844  35.694  33.913  1.00  0.00           H
ATOM   4401  C   PRO   295      14.063  37.721  34.064  1.00  0.00           C
ATOM   4402  O   PRO   295      13.570  38.593  34.744  1.00  0.00           O
ATOM   4403  N   ASN   296      14.675  37.891  32.846  1.00  0.00           N
ATOM   4404  H   ASN   296      14.827  37.148  32.179  1.00  0.00           H
ATOM   4405  CA  ASN   296      14.950  39.236  32.260  1.00  0.00           C
ATOM   4406  HA  ASN   296      15.416  38.999  31.304  1.00  0.00           H
ATOM   4407  CB  ASN   296      13.629  39.934  31.863  1.00  0.00           C
ATOM   4408  HB2 ASN   296      13.038  40.048  32.771  1.00  0.00           H
ATOM   4409  HB3 ASN   296      13.739  40.937  31.449  1.00  0.00           H
ATOM   4410  CG  ASN   296      12.968  39.094  30.799  1.00  0.00           C
ATOM   4411  OD1 ASN   296      13.440  38.746  29.684  1.00  0.00           O
ATOM   4412  ND2 ASN   296      11.702  38.661  31.113  1.00  0.00           N
ATOM   4413 HD21 ASN   296      11.294  37.939  30.537  1.00  0.00           H
ATOM   4414 HD22 ASN   296      11.173  38.994  31.906  1.00  0.00           H
ATOM   4415  C   ASN   296      15.920  40.149  32.970  1.00  0.00           C
ATOM   4416  O   ASN   296      16.392  41.200  32.475  1.00  0.00           O
ATOM   4417  N   GLY   297      16.472  39.700  34.154  1.00  0.00           N
ATOM   4418  H   GLY   297      16.190  38.782  34.466  1.00  0.00           H
ATOM   4419  CA  GLY   297      17.148  40.577  35.149  1.00  0.00           C
ATOM   4420  HA2 GLY   297      16.465  41.416  35.286  1.00  0.00           H
ATOM   4421  HA3 GLY   297      17.382  40.107  36.105  1.00  0.00           H
ATOM   4422  C   GLY   297      18.570  41.173  34.667  1.00  0.00           C
ATOM   4423  O   GLY   297      19.133  42.093  35.316  1.00  0.00           O
ATOM   4424  N   TRP   298      19.204  40.591  33.606  1.00  0.00           N
ATOM   4425  H   TRP   298      18.671  40.017  32.969  1.00  0.00           H
ATOM   4426  CA  TRP   298      20.471  41.090  33.166  1.00  0.00           C
ATOM   4427  HA  TRP   298      21.088  41.315  34.036  1.00  0.00           H
ATOM   4428  CB  TRP   298      21.105  40.002  32.308  1.00  0.00           C
ATOM   4429  HB2 TRP   298      21.047  39.029  32.796  1.00  0.00           H
ATOM   4430  HB3 TRP   298      20.656  39.924  31.317  1.00  0.00           H
ATOM   4431  CG  TRP   298      22.590  40.305  32.093  1.00  0.00           C
ATOM   4432  CD1 TRP   298      23.149  41.203  31.231  1.00  0.00           C
ATOM   4433  HD1 TRP   298      22.559  41.871  30.620  1.00  0.00           H
ATOM   4434  NE1 TRP   298      24.483  41.154  31.334  1.00  0.00           N
ATOM   4435  HE1 TRP   298      25.140  41.697  30.792  1.00  0.00           H
ATOM   4436  CE2 TRP   298      24.887  40.230  32.343  1.00  0.00           C
ATOM   4437  CZ2 TRP   298      26.153  39.791  32.809  1.00  0.00           C
ATOM   4438  HZ2 TRP   298      27.065  40.280  32.500  1.00  0.00           H
ATOM   4439  CH2 TRP   298      26.234  38.665  33.626  1.00  0.00           C
ATOM   4440  HH2 TRP   298      27.204  38.224  33.803  1.00  0.00           H
ATOM   4441  CZ3 TRP   298      24.999  38.038  33.996  1.00  0.00           C
ATOM   4442  HZ3 TRP   298      24.979  37.115  34.557  1.00  0.00           H
ATOM   4443  CE3 TRP   298      23.750  38.506  33.602  1.00  0.00           C
ATOM   4444  HE3 TRP   298      22.797  38.057  33.841  1.00  0.00           H
ATOM   4445  CD2 TRP   298      23.687  39.652  32.778  1.00  0.00           C
ATOM   4446  C   TRP   298      20.303  42.450  32.301  1.00  0.00           C
ATOM   4447  O   TRP   298      21.159  43.351  32.363  1.00  0.00           O
ATOM   4448  N   THR   299      19.188  42.653  31.717  1.00  0.00           N
ATOM   4449  H   THR   299      18.556  41.867  31.709  1.00  0.00           H
ATOM   4450  CA  THR   299      19.016  43.556  30.559  1.00  0.00           C
ATOM   4451  HA  THR   299      19.847  44.257  30.469  1.00  0.00           H
ATOM   4452  CB  THR   299      18.789  42.840  29.198  1.00  0.00           C
ATOM   4453  HB  THR   299      18.766  43.424  28.279  1.00  0.00           H
ATOM   4454  CG2 THR   299      19.839  41.693  28.877  1.00  0.00           C
ATOM   4455 HG21 THR   299      19.574  41.321  27.886  1.00  0.00           H
ATOM   4456 HG22 THR   299      20.912  41.888  28.880  1.00  0.00           H
ATOM   4457 HG23 THR   299      19.731  40.839  29.546  1.00  0.00           H
ATOM   4458  OG1 THR   299      17.580  42.087  29.208  1.00  0.00           O
ATOM   4459  HG1 THR   299      16.793  42.627  29.108  1.00  0.00           H
ATOM   4460  C   THR   299      17.788  44.450  30.746  1.00  0.00           C
ATOM   4461  O   THR   299      17.732  45.439  29.964  1.00  0.00           O
ATOM   4462  N   GLU   300      16.785  44.043  31.443  1.00  0.00           N
ATOM   4463  H   GLU   300      16.857  43.194  31.985  1.00  0.00           H
ATOM   4464  CA  GLU   300      15.574  44.853  31.754  1.00  0.00           C
ATOM   4465  HA  GLU   300      15.857  45.863  31.454  1.00  0.00           H
ATOM   4466  CB  GLU   300      14.265  44.306  31.105  1.00  0.00           C
ATOM   4467  HB2 GLU   300      14.002  43.338  31.532  1.00  0.00           H
ATOM   4468  HB3 GLU   300      13.496  45.019  31.403  1.00  0.00           H
ATOM   4469  CG  GLU   300      14.270  44.000  29.601  1.00  0.00           C
ATOM   4470  HG2 GLU   300      14.876  43.106  29.455  1.00  0.00           H
ATOM   4471  HG3 GLU   300      13.290  43.827  29.156  1.00  0.00           H
ATOM   4472  CD  GLU   300      15.046  44.961  28.719  1.00  0.00           C
ATOM   4473  OE1 GLU   300      15.766  44.508  27.784  1.00  0.00           O
ATOM   4474  OE2 GLU   300      15.013  46.204  28.859  1.00  0.00           O
ATOM   4475  C   GLU   300      15.338  44.891  33.252  1.00  0.00           C
ATOM   4476  O   GLU   300      15.498  43.854  33.886  1.00  0.00           O
ATOM   4477  N   THR   301      14.829  45.996  33.781  1.00  0.00           N
ATOM   4478  H   THR   301      14.827  46.868  33.271  1.00  0.00           H
ATOM   4479  CA  THR   301      14.263  46.105  35.122  1.00  0.00           C
ATOM   4480  HA  THR   301      14.999  45.620  35.762  1.00  0.00           H
ATOM   4481  CB  THR   301      14.225  47.511  35.576  1.00  0.00           C
ATOM   4482  HB  THR   301      13.641  47.690  36.478  1.00  0.00           H
ATOM   4483  CG2 THR   301      15.624  48.222  35.677  1.00  0.00           C
ATOM   4484 HG21 THR   301      16.336  47.687  36.305  1.00  0.00           H
ATOM   4485 HG22 THR   301      16.028  48.354  34.674  1.00  0.00           H
ATOM   4486 HG23 THR   301      15.389  49.221  36.045  1.00  0.00           H
ATOM   4487  OG1 THR   301      13.504  48.271  34.690  1.00  0.00           O
ATOM   4488  HG1 THR   301      12.575  48.073  34.831  1.00  0.00           H
ATOM   4489  C   THR   301      12.929  45.381  35.193  1.00  0.00           C
ATOM   4490  O   THR   301      12.056  45.625  34.387  1.00  0.00           O
ATOM   4491  N   ASP   302      12.742  44.728  36.301  1.00  0.00           N
ATOM   4492  H   ASP   302      13.551  44.573  36.885  1.00  0.00           H
ATOM   4493  CA  ASP   302      11.559  44.343  36.998  1.00  0.00           C
ATOM   4494  HA  ASP   302      10.792  45.114  36.923  1.00  0.00           H
ATOM   4495  CB  ASP   302      10.859  43.098  36.405  1.00  0.00           C
ATOM   4496  HB2 ASP   302       9.834  43.096  36.774  1.00  0.00           H
ATOM   4497  HB3 ASP   302      10.747  43.261  35.333  1.00  0.00           H
ATOM   4498  CG  ASP   302      11.462  41.714  36.609  1.00  0.00           C
ATOM   4499  OD1 ASP   302      10.931  40.726  36.088  1.00  0.00           O
ATOM   4500  OD2 ASP   302      12.515  41.526  37.206  1.00  0.00           O
ATOM   4501  C   ASP   302      11.786  44.212  38.468  1.00  0.00           C
ATOM   4502  O   ASP   302      12.842  43.664  38.753  1.00  0.00           O
ATOM   4503  N   SER   303      10.963  44.771  39.387  1.00  0.00           N
ATOM   4504  H   SER   303      10.304  45.452  39.036  1.00  0.00           H
ATOM   4505  CA  SER   303      11.297  44.901  40.824  1.00  0.00           C
ATOM   4506  HA  SER   303      12.338  45.211  40.907  1.00  0.00           H
ATOM   4507  CB  SER   303      10.522  46.063  41.426  1.00  0.00           C
ATOM   4508  HB2 SER   303       9.455  45.847  41.464  1.00  0.00           H
ATOM   4509  HB3 SER   303      10.778  46.272  42.465  1.00  0.00           H
ATOM   4510  OG  SER   303      10.679  47.210  40.626  1.00  0.00           O
ATOM   4511  HG  SER   303      10.025  47.844  40.930  1.00  0.00           H
ATOM   4512  C   SER   303      11.119  43.677  41.724  1.00  0.00           C
ATOM   4513  O   SER   303      10.907  43.829  42.953  1.00  0.00           O
ATOM   4514  N   SER   304      11.122  42.521  40.976  1.00  0.00           N
ATOM   4515  H   SER   304      11.364  42.482  39.996  1.00  0.00           H
ATOM   4516  CA  SER   304      10.924  41.216  41.562  1.00  0.00           C
ATOM   4517  HA  SER   304      10.932  41.306  42.648  1.00  0.00           H
ATOM   4518  CB  SER   304       9.511  40.775  41.235  1.00  0.00           C
ATOM   4519  HB2 SER   304       8.778  41.420  41.718  1.00  0.00           H
ATOM   4520  HB3 SER   304       9.307  40.687  40.168  1.00  0.00           H
ATOM   4521  OG  SER   304       9.284  39.538  41.824  1.00  0.00           O
ATOM   4522  HG  SER   304       8.878  39.713  42.676  1.00  0.00           H
ATOM   4523  C   SER   304      11.975  40.224  40.952  1.00  0.00           C
ATOM   4524  O   SER   304      12.112  40.134  39.749  1.00  0.00           O
ATOM   4525  N   PHE   305      12.527  39.362  41.828  1.00  0.00           N
ATOM   4526  H   PHE   305      12.427  39.526  42.820  1.00  0.00           H
ATOM   4527  CA  PHE   305      13.188  38.094  41.396  1.00  0.00           C
ATOM   4528  HA  PHE   305      13.574  38.143  40.378  1.00  0.00           H
ATOM   4529  CB  PHE   305      14.395  37.830  42.336  1.00  0.00           C
ATOM   4530  HB2 PHE   305      14.871  36.894  42.045  1.00  0.00           H
ATOM   4531  HB3 PHE   305      15.134  38.618  42.189  1.00  0.00           H
ATOM   4532  CG  PHE   305      14.155  37.790  43.840  1.00  0.00           C
ATOM   4533  CD1 PHE   305      13.730  36.573  44.468  1.00  0.00           C
ATOM   4534  HD1 PHE   305      13.658  35.654  43.909  1.00  0.00           H
ATOM   4535  CE1 PHE   305      13.348  36.468  45.837  1.00  0.00           C
ATOM   4536  HE1 PHE   305      12.924  35.563  46.246  1.00  0.00           H
ATOM   4537  CZ  PHE   305      13.387  37.634  46.595  1.00  0.00           C
ATOM   4538  HZ  PHE   305      13.005  37.533  47.600  1.00  0.00           H
ATOM   4539  CE2 PHE   305      13.813  38.872  46.049  1.00  0.00           C
ATOM   4540  HE2 PHE   305      13.758  39.773  46.641  1.00  0.00           H
ATOM   4541  CD2 PHE   305      14.182  38.926  44.666  1.00  0.00           C
ATOM   4542  HD2 PHE   305      14.546  39.865  44.274  1.00  0.00           H
ATOM   4543  C   PHE   305      12.214  36.886  41.350  1.00  0.00           C
ATOM   4544  O   PHE   305      11.090  37.002  41.867  1.00  0.00           O
ATOM   4545  N   SER   306      12.712  35.724  40.902  1.00  0.00           N
ATOM   4546  H   SER   306      13.679  35.761  40.612  1.00  0.00           H
ATOM   4547  CA  SER   306      11.954  34.498  40.974  1.00  0.00           C
ATOM   4548  HA  SER   306      10.899  34.772  40.963  1.00  0.00           H
ATOM   4549  CB  SER   306      12.157  33.495  39.786  1.00  0.00           C
ATOM   4550  HB2 SER   306      11.472  33.570  38.942  1.00  0.00           H
ATOM   4551  HB3 SER   306      13.169  33.564  39.389  1.00  0.00           H
ATOM   4552  OG  SER   306      12.163  32.157  40.066  1.00  0.00           O
ATOM   4553  HG  SER   306      11.322  31.792  39.782  1.00  0.00           H
ATOM   4554  C   SER   306      12.278  33.744  42.235  1.00  0.00           C
ATOM   4555  O   SER   306      11.505  33.869  43.184  1.00  0.00           O
ATOM   4556  N   VAL   307      13.473  33.123  42.468  1.00  0.00           N
ATOM   4557  H   VAL   307      14.115  33.117  41.689  1.00  0.00           H
ATOM   4558  CA  VAL   307      13.801  32.348  43.599  1.00  0.00           C
ATOM   4559  HA  VAL   307      13.154  32.439  44.472  1.00  0.00           H
ATOM   4560  CB  VAL   307      13.705  30.815  43.230  1.00  0.00           C
ATOM   4561  HB  VAL   307      14.117  30.305  44.100  1.00  0.00           H
ATOM   4562  CG1 VAL   307      12.262  30.297  43.173  1.00  0.00           C
ATOM   4563 HG11 VAL   307      11.640  30.645  43.998  1.00  0.00           H
ATOM   4564 HG12 VAL   307      11.839  30.660  42.237  1.00  0.00           H
ATOM   4565 HG13 VAL   307      12.374  29.213  43.196  1.00  0.00           H
ATOM   4566  CG2 VAL   307      14.546  30.536  41.956  1.00  0.00           C
ATOM   4567 HG21 VAL   307      14.312  31.147  41.085  1.00  0.00           H
ATOM   4568 HG22 VAL   307      15.568  30.665  42.311  1.00  0.00           H
ATOM   4569 HG23 VAL   307      14.366  29.504  41.655  1.00  0.00           H
ATOM   4570  C   VAL   307      15.125  32.698  44.142  1.00  0.00           C
ATOM   4571  O   VAL   307      15.954  33.314  43.444  1.00  0.00           O
ATOM   4572  N   LYS   308      15.390  32.342  45.428  1.00  0.00           N
ATOM   4573  H   LYS   308      14.731  31.904  46.055  1.00  0.00           H
ATOM   4574  CA  LYS   308      16.743  32.358  46.013  1.00  0.00           C
ATOM   4575  HA  LYS   308      17.416  32.717  45.233  1.00  0.00           H
ATOM   4576  CB  LYS   308      16.832  33.321  47.239  1.00  0.00           C
ATOM   4577  HB2 LYS   308      16.119  33.069  48.024  1.00  0.00           H
ATOM   4578  HB3 LYS   308      17.836  33.186  47.642  1.00  0.00           H
ATOM   4579  CG  LYS   308      16.657  34.779  46.781  1.00  0.00           C
ATOM   4580  HG2 LYS   308      17.169  34.916  45.828  1.00  0.00           H
ATOM   4581  HG3 LYS   308      15.591  34.930  46.614  1.00  0.00           H
ATOM   4582  CD  LYS   308      17.212  35.883  47.685  1.00  0.00           C
ATOM   4583  HD2 LYS   308      18.295  35.912  47.561  1.00  0.00           H
ATOM   4584  HD3 LYS   308      16.874  36.863  47.347  1.00  0.00           H
ATOM   4585  CE  LYS   308      16.880  35.710  49.162  1.00  0.00           C
ATOM   4586  HE2 LYS   308      15.841  35.905  49.425  1.00  0.00           H
ATOM   4587  HE3 LYS   308      17.140  34.713  49.519  1.00  0.00           H
ATOM   4588  NZ  LYS   308      17.753  36.638  49.964  1.00  0.00           N
ATOM   4589  HZ1 LYS   308      17.689  36.253  50.895  1.00  0.00           H
ATOM   4590  HZ2 LYS   308      18.736  36.542  49.749  1.00  0.00           H
ATOM   4591  HZ3 LYS   308      17.394  37.581  49.913  1.00  0.00           H
ATOM   4592  C   LYS   308      17.153  30.938  46.354  1.00  0.00           C
ATOM   4593  O   LYS   308      16.362  29.997  46.317  1.00  0.00           O
ATOM   4594  N   GLN   309      18.454  30.785  46.642  1.00  0.00           N
ATOM   4595  H   GLN   309      19.078  31.576  46.563  1.00  0.00           H
ATOM   4596  CA  GLN   309      18.998  29.579  47.331  1.00  0.00           C
ATOM   4597  HA  GLN   309      18.251  29.183  48.018  1.00  0.00           H
ATOM   4598  CB  GLN   309      19.459  28.558  46.274  1.00  0.00           C
ATOM   4599  HB2 GLN   309      18.578  28.208  45.736  1.00  0.00           H
ATOM   4600  HB3 GLN   309      20.139  29.106  45.623  1.00  0.00           H
ATOM   4601  CG  GLN   309      20.125  27.361  46.915  1.00  0.00           C
ATOM   4602  HG2 GLN   309      20.989  27.686  47.494  1.00  0.00           H
ATOM   4603  HG3 GLN   309      19.468  26.863  47.629  1.00  0.00           H
ATOM   4604  CD  GLN   309      20.608  26.269  45.966  1.00  0.00           C
ATOM   4605  OE1 GLN   309      20.267  26.242  44.813  1.00  0.00           O
ATOM   4606  NE2 GLN   309      21.406  25.366  46.456  1.00  0.00           N
ATOM   4607 HE21 GLN   309      21.698  25.419  47.421  1.00  0.00           H
ATOM   4608 HE22 GLN   309      21.713  24.622  45.847  1.00  0.00           H
ATOM   4609  C   GLN   309      20.203  30.013  48.261  1.00  0.00           C
ATOM   4610  O   GLN   309      21.177  30.559  47.791  1.00  0.00           O
ATOM   4611  N   ASP   310      20.043  29.859  49.573  1.00  0.00           N
ATOM   4612  H   ASP   310      19.207  29.415  49.927  1.00  0.00           H
ATOM   4613  CA  ASP   310      21.024  30.291  50.540  1.00  0.00           C
ATOM   4614  HA  ASP   310      21.457  31.269  50.328  1.00  0.00           H
ATOM   4615  CB  ASP   310      20.396  30.475  51.886  1.00  0.00           C
ATOM   4616  HB2 ASP   310      20.089  29.484  52.221  1.00  0.00           H
ATOM   4617  HB3 ASP   310      21.174  30.880  52.533  1.00  0.00           H
ATOM   4618  CG  ASP   310      19.126  31.307  51.889  1.00  0.00           C
ATOM   4619  OD1 ASP   310      19.161  32.364  52.458  1.00  0.00           O
ATOM   4620  OD2 ASP   310      18.062  30.751  51.505  1.00  0.00           O
ATOM   4621  C   ASP   310      22.128  29.226  50.564  1.00  0.00           C
ATOM   4622  O   ASP   310      21.818  27.982  50.604  1.00  0.00           O
ATOM   4623  N   ILE   311      23.411  29.615  50.684  1.00  0.00           N
ATOM   4624  H   ILE   311      23.622  30.599  50.773  1.00  0.00           H
ATOM   4625  CA  ILE   311      24.531  28.717  50.480  1.00  0.00           C
ATOM   4626  HA  ILE   311      24.265  27.673  50.317  1.00  0.00           H
ATOM   4627  CB  ILE   311      25.340  29.291  49.311  1.00  0.00           C
ATOM   4628  HB  ILE   311      25.583  30.346  49.441  1.00  0.00           H
ATOM   4629  CG2 ILE   311      26.672  28.487  49.214  1.00  0.00           C
ATOM   4630 HG21 ILE   311      27.275  28.757  50.081  1.00  0.00           H
ATOM   4631 HG22 ILE   311      26.497  27.413  49.277  1.00  0.00           H
ATOM   4632 HG23 ILE   311      27.093  28.673  48.226  1.00  0.00           H
ATOM   4633  CG1 ILE   311      24.697  29.366  47.911  1.00  0.00           C
ATOM   4634 HG12 ILE   311      23.909  30.119  47.911  1.00  0.00           H
ATOM   4635 HG13 ILE   311      25.354  29.734  47.123  1.00  0.00           H
ATOM   4636  CD1 ILE   311      24.079  28.114  47.354  1.00  0.00           C
ATOM   4637 HD11 ILE   311      23.714  28.308  46.345  1.00  0.00           H
ATOM   4638 HD12 ILE   311      24.885  27.387  47.256  1.00  0.00           H
ATOM   4639 HD13 ILE   311      23.282  27.698  47.970  1.00  0.00           H
ATOM   4640  C   ILE   311      25.346  28.598  51.750  1.00  0.00           C
ATOM   4641  O   ILE   311      25.934  27.595  51.939  1.00  0.00           O
ATOM   4642  N   VAL   312      25.581  29.716  52.522  1.00  0.00           N
ATOM   4643  H   VAL   312      25.068  30.547  52.260  1.00  0.00           H
ATOM   4644  CA  VAL   312      26.430  29.828  53.659  1.00  0.00           C
ATOM   4645  HA  VAL   312      26.610  28.825  54.047  1.00  0.00           H
ATOM   4646  CB  VAL   312      27.795  30.493  53.466  1.00  0.00           C
ATOM   4647  HB  VAL   312      27.540  31.541  53.315  1.00  0.00           H
ATOM   4648  CG1 VAL   312      28.631  30.310  54.706  1.00  0.00           C
ATOM   4649 HG11 VAL   312      29.070  29.320  54.825  1.00  0.00           H
ATOM   4650 HG12 VAL   312      29.432  31.045  54.627  1.00  0.00           H
ATOM   4651 HG13 VAL   312      28.056  30.324  55.631  1.00  0.00           H
ATOM   4652  CG2 VAL   312      28.677  29.893  52.338  1.00  0.00           C
ATOM   4653 HG21 VAL   312      28.722  28.811  52.459  1.00  0.00           H
ATOM   4654 HG22 VAL   312      28.256  30.120  51.358  1.00  0.00           H
ATOM   4655 HG23 VAL   312      29.653  30.374  52.408  1.00  0.00           H
ATOM   4656  C   VAL   312      25.530  30.558  54.762  1.00  0.00           C
ATOM   4657  O   VAL   312      24.901  31.561  54.487  1.00  0.00           O
ATOM   4658  N   ALA   313      25.610  29.977  55.992  1.00  0.00           N
ATOM   4659  H   ALA   313      26.175  29.142  56.055  1.00  0.00           H
ATOM   4660  CA  ALA   313      24.835  30.387  57.151  1.00  0.00           C
ATOM   4661  HA  ALA   313      23.805  30.429  56.799  1.00  0.00           H
ATOM   4662  CB  ALA   313      24.852  29.302  58.192  1.00  0.00           C
ATOM   4663  HB1 ALA   313      25.772  29.379  58.771  1.00  0.00           H
ATOM   4664  HB2 ALA   313      24.007  29.517  58.846  1.00  0.00           H
ATOM   4665  HB3 ALA   313      24.772  28.366  57.638  1.00  0.00           H
ATOM   4666  C   ALA   313      25.221  31.837  57.690  1.00  0.00           C
ATOM   4667  O   ALA   313      26.372  32.215  57.589  1.00  0.00           O
ATOM   4668  N   ILE   314      24.336  32.616  58.304  1.00  0.00           N
ATOM   4669  H   ILE   314      23.376  32.301  58.318  1.00  0.00           H
ATOM   4670  CA  ILE   314      24.565  34.022  58.684  1.00  0.00           C
ATOM   4671  HA  ILE   314      24.947  34.466  57.764  1.00  0.00           H
ATOM   4672  CB  ILE   314      23.248  34.785  58.930  1.00  0.00           C
ATOM   4673  HB  ILE   314      22.472  34.510  58.215  1.00  0.00           H
ATOM   4674  CG2 ILE   314      22.536  34.585  60.340  1.00  0.00           C
ATOM   4675 HG21 ILE   314      21.951  33.678  60.496  1.00  0.00           H
ATOM   4676 HG22 ILE   314      23.358  34.607  61.055  1.00  0.00           H
ATOM   4677 HG23 ILE   314      21.812  35.348  60.625  1.00  0.00           H
ATOM   4678  CG1 ILE   314      23.409  36.319  58.700  1.00  0.00           C
ATOM   4679 HG12 ILE   314      23.694  36.966  59.529  1.00  0.00           H
ATOM   4680 HG13 ILE   314      24.158  36.481  57.926  1.00  0.00           H
ATOM   4681  CD1 ILE   314      22.108  36.946  58.025  1.00  0.00           C
ATOM   4682 HD11 ILE   314      21.258  36.922  58.707  1.00  0.00           H
ATOM   4683 HD12 ILE   314      22.332  38.001  57.862  1.00  0.00           H
ATOM   4684 HD13 ILE   314      21.833  36.593  57.032  1.00  0.00           H
ATOM   4685  C   ILE   314      25.593  34.234  59.768  1.00  0.00           C
ATOM   4686  O   ILE   314      26.152  35.321  59.922  1.00  0.00           O
ATOM   4687  N   THR   315      25.988  33.140  60.364  1.00  0.00           N
ATOM   4688  H   THR   315      25.637  32.275  59.979  1.00  0.00           H
ATOM   4689  CA  THR   315      27.184  33.084  61.256  1.00  0.00           C
ATOM   4690  HA  THR   315      27.061  33.759  62.105  1.00  0.00           H
ATOM   4691  CB  THR   315      27.303  31.644  61.830  1.00  0.00           C
ATOM   4692  HB  THR   315      28.303  31.609  62.262  1.00  0.00           H
ATOM   4693  CG2 THR   315      26.309  31.398  63.011  1.00  0.00           C
ATOM   4694 HG21 THR   315      25.279  31.520  62.676  1.00  0.00           H
ATOM   4695 HG22 THR   315      26.380  30.419  63.487  1.00  0.00           H
ATOM   4696 HG23 THR   315      26.449  32.066  63.860  1.00  0.00           H
ATOM   4697  OG1 THR   315      27.096  30.568  61.011  1.00  0.00           O
ATOM   4698  HG1 THR   315      27.918  30.543  60.515  1.00  0.00           H
ATOM   4699  C   THR   315      28.630  33.327  60.643  1.00  0.00           C
ATOM   4700  O   THR   315      29.522  33.838  61.376  1.00  0.00           O
ATOM   4701  N   ASP   316      28.890  32.877  59.399  1.00  0.00           N
ATOM   4702  H   ASP   316      28.164  32.540  58.783  1.00  0.00           H
ATOM   4703  CA  ASP   316      30.217  32.870  58.841  1.00  0.00           C
ATOM   4704  HA  ASP   316      30.917  32.706  59.661  1.00  0.00           H
ATOM   4705  CB  ASP   316      30.314  31.657  57.790  1.00  0.00           C
ATOM   4706  HB2 ASP   316      29.656  31.814  56.934  1.00  0.00           H
ATOM   4707  HB3 ASP   316      31.322  31.690  57.378  1.00  0.00           H
ATOM   4708  CG  ASP   316      30.215  30.321  58.530  1.00  0.00           C
ATOM   4709  OD1 ASP   316      30.988  29.429  58.191  1.00  0.00           O
ATOM   4710  OD2 ASP   316      29.233  30.003  59.304  1.00  0.00           O
ATOM   4711  C   ASP   316      30.456  34.217  58.139  1.00  0.00           C
ATOM   4712  O   ASP   316      29.718  34.579  57.249  1.00  0.00           O
ATOM   4713  N   TRP   317      31.588  34.915  58.343  1.00  0.00           N
ATOM   4714  H   TRP   317      32.174  34.586  59.096  1.00  0.00           H
ATOM   4715  CA  TRP   317      32.042  36.044  57.578  1.00  0.00           C
ATOM   4716  HA  TRP   317      31.167  36.660  57.376  1.00  0.00           H
ATOM   4717  CB  TRP   317      33.100  36.858  58.442  1.00  0.00           C
ATOM   4718  HB2 TRP   317      33.787  36.149  58.906  1.00  0.00           H
ATOM   4719  HB3 TRP   317      33.740  37.547  57.890  1.00  0.00           H
ATOM   4720  CG  TRP   317      32.684  37.701  59.668  1.00  0.00           C
ATOM   4721  CD1 TRP   317      31.556  37.601  60.437  1.00  0.00           C
ATOM   4722  HD1 TRP   317      30.885  36.760  60.345  1.00  0.00           H
ATOM   4723  NE1 TRP   317      31.531  38.586  61.424  1.00  0.00           N
ATOM   4724  HE1 TRP   317      30.735  38.711  62.031  1.00  0.00           H
ATOM   4725  CE2 TRP   317      32.635  39.389  61.331  1.00  0.00           C
ATOM   4726  CZ2 TRP   317      33.074  40.495  62.126  1.00  0.00           C
ATOM   4727  HZ2 TRP   317      32.455  40.854  62.935  1.00  0.00           H
ATOM   4728  CH2 TRP   317      34.335  41.068  61.900  1.00  0.00           C
ATOM   4729  HH2 TRP   317      34.667  41.790  62.632  1.00  0.00           H
ATOM   4730  CZ3 TRP   317      35.185  40.589  60.870  1.00  0.00           C
ATOM   4731  HZ3 TRP   317      36.174  41.003  60.738  1.00  0.00           H
ATOM   4732  CE3 TRP   317      34.672  39.494  60.101  1.00  0.00           C
ATOM   4733  HE3 TRP   317      35.273  39.121  59.286  1.00  0.00           H
ATOM   4734  CD2 TRP   317      33.389  38.853  60.227  1.00  0.00           C
ATOM   4735  C   TRP   317      32.552  35.590  56.205  1.00  0.00           C
ATOM   4736  O   TRP   317      33.536  34.857  56.062  1.00  0.00           O
ATOM   4737  N   SER   318      31.922  36.127  55.162  1.00  0.00           N
ATOM   4738  H   SER   318      31.118  36.699  55.376  1.00  0.00           H
ATOM   4739  CA  SER   318      32.535  36.015  53.845  1.00  0.00           C
ATOM   4740  HA  SER   318      32.844  34.973  53.753  1.00  0.00           H
ATOM   4741  CB  SER   318      31.545  36.117  52.631  1.00  0.00           C
ATOM   4742  HB2 SER   318      31.136  37.128  52.597  1.00  0.00           H
ATOM   4743  HB3 SER   318      32.047  35.887  51.691  1.00  0.00           H
ATOM   4744  OG  SER   318      30.412  35.289  52.742  1.00  0.00           O
ATOM   4745  HG  SER   318      29.681  35.779  53.127  1.00  0.00           H
ATOM   4746  C   SER   318      33.813  36.789  53.662  1.00  0.00           C
ATOM   4747  O   SER   318      33.964  37.936  54.124  1.00  0.00           O
ATOM   4748  N   GLY   319      34.763  36.148  53.011  1.00  0.00           N
ATOM   4749  H   GLY   319      34.535  35.255  52.598  1.00  0.00           H
ATOM   4750  CA  GLY   319      35.987  36.729  52.491  1.00  0.00           C
ATOM   4751  HA2 GLY   319      36.291  37.582  53.099  1.00  0.00           H
ATOM   4752  HA3 GLY   319      36.746  35.978  52.712  1.00  0.00           H
ATOM   4753  C   GLY   319      35.663  37.076  51.063  1.00  0.00           C
ATOM   4754  O   GLY   319      34.675  37.768  50.771  1.00  0.00           O
ATOM   4755  N   TYR   320      36.449  36.600  50.094  1.00  0.00           N
ATOM   4756  H   TYR   320      37.323  36.144  50.315  1.00  0.00           H
ATOM   4757  CA  TYR   320      36.197  36.779  48.661  1.00  0.00           C
ATOM   4758  HA  TYR   320      35.838  37.797  48.508  1.00  0.00           H
ATOM   4759  CB  TYR   320      37.484  36.530  47.846  1.00  0.00           C
ATOM   4760  HB2 TYR   320      37.830  35.584  48.263  1.00  0.00           H
ATOM   4761  HB3 TYR   320      37.121  36.588  46.820  1.00  0.00           H
ATOM   4762  CG  TYR   320      38.659  37.505  48.030  1.00  0.00           C
ATOM   4763  CD1 TYR   320      39.875  37.126  48.624  1.00  0.00           C
ATOM   4764  HD1 TYR   320      39.967  36.101  48.955  1.00  0.00           H
ATOM   4765  CE1 TYR   320      40.969  37.965  48.867  1.00  0.00           C
ATOM   4766  HE1 TYR   320      41.865  37.492  49.242  1.00  0.00           H
ATOM   4767  CZ  TYR   320      40.951  39.241  48.390  1.00  0.00           C
ATOM   4768  OH  TYR   320      41.905  40.166  48.682  1.00  0.00           O
ATOM   4769  HH  TYR   320      42.071  40.721  47.916  1.00  0.00           H
ATOM   4770  CE2 TYR   320      39.847  39.654  47.602  1.00  0.00           C
ATOM   4771  HE2 TYR   320      39.748  40.616  47.122  1.00  0.00           H
ATOM   4772  CD2 TYR   320      38.704  38.809  47.519  1.00  0.00           C
ATOM   4773  HD2 TYR   320      37.773  39.199  47.134  1.00  0.00           H
ATOM   4774  C   TYR   320      35.039  35.888  48.273  1.00  0.00           C
ATOM   4775  O   TYR   320      34.620  35.048  49.014  1.00  0.00           O
ATOM   4776  N   SER   321      34.490  36.040  47.040  1.00  0.00           N
ATOM   4777  H   SER   321      34.872  36.885  46.642  1.00  0.00           H
ATOM   4778  CA  SER   321      33.697  35.053  46.334  1.00  0.00           C
ATOM   4779  HA  SER   321      34.078  34.051  46.528  1.00  0.00           H
ATOM   4780  CB  SER   321      32.193  34.985  46.616  1.00  0.00           C
ATOM   4781  HB2 SER   321      31.868  33.959  46.447  1.00  0.00           H
ATOM   4782  HB3 SER   321      31.996  35.221  47.662  1.00  0.00           H
ATOM   4783  OG  SER   321      31.496  35.971  45.848  1.00  0.00           O
ATOM   4784  HG  SER   321      31.744  36.881  46.028  1.00  0.00           H
ATOM   4785  C   SER   321      34.028  35.135  44.769  1.00  0.00           C
ATOM   4786  O   SER   321      34.549  36.164  44.342  1.00  0.00           O
ATOM   4787  N   GLY   322      33.774  34.086  43.989  1.00  0.00           N
ATOM   4788  H   GLY   322      33.665  33.173  44.406  1.00  0.00           H
ATOM   4789  CA  GLY   322      33.920  34.202  42.516  1.00  0.00           C
ATOM   4790  HA2 GLY   322      33.200  34.932  42.146  1.00  0.00           H
ATOM   4791  HA3 GLY   322      34.936  34.395  42.176  1.00  0.00           H
ATOM   4792  C   GLY   322      33.658  32.925  41.743  1.00  0.00           C
ATOM   4793  O   GLY   322      33.403  31.871  42.300  1.00  0.00           O
ATOM   4794  N   SER   323      33.625  33.001  40.397  1.00  0.00           N
ATOM   4795  H   SER   323      33.754  33.905  39.965  1.00  0.00           H
ATOM   4796  CA  SER   323      33.216  31.985  39.523  1.00  0.00           C
ATOM   4797  HA  SER   323      32.392  31.431  39.973  1.00  0.00           H
ATOM   4798  CB  SER   323      32.636  32.554  38.222  1.00  0.00           C
ATOM   4799  HB2 SER   323      32.569  31.728  37.515  1.00  0.00           H
ATOM   4800  HB3 SER   323      31.636  32.874  38.520  1.00  0.00           H
ATOM   4801  OG  SER   323      33.348  33.660  37.654  1.00  0.00           O
ATOM   4802  HG  SER   323      33.968  33.410  36.966  1.00  0.00           H
ATOM   4803  C   SER   323      34.473  31.139  39.037  1.00  0.00           C
ATOM   4804  O   SER   323      35.589  31.628  38.840  1.00  0.00           O
ATOM   4805  N   PHE   324      34.208  29.845  38.631  1.00  0.00           N
ATOM   4806  H   PHE   324      33.316  29.432  38.864  1.00  0.00           H
ATOM   4807  CA  PHE   324      34.960  29.100  37.587  1.00  0.00           C
ATOM   4808  HA  PHE   324      35.505  29.767  36.921  1.00  0.00           H
ATOM   4809  CB  PHE   324      36.059  28.353  38.249  1.00  0.00           C
ATOM   4810  HB2 PHE   324      36.778  27.953  37.535  1.00  0.00           H
ATOM   4811  HB3 PHE   324      36.648  29.054  38.840  1.00  0.00           H
ATOM   4812  CG  PHE   324      35.607  27.191  39.133  1.00  0.00           C
ATOM   4813  CD1 PHE   324      35.223  27.488  40.456  1.00  0.00           C
ATOM   4814  HD1 PHE   324      35.323  28.514  40.779  1.00  0.00           H
ATOM   4815  CE1 PHE   324      34.709  26.418  41.301  1.00  0.00           C
ATOM   4816  HE1 PHE   324      34.318  26.672  42.275  1.00  0.00           H
ATOM   4817  CZ  PHE   324      34.635  25.122  40.796  1.00  0.00           C
ATOM   4818  HZ  PHE   324      34.268  24.312  41.409  1.00  0.00           H
ATOM   4819  CE2 PHE   324      34.979  24.860  39.426  1.00  0.00           C
ATOM   4820  HE2 PHE   324      34.929  23.885  38.964  1.00  0.00           H
ATOM   4821  CD2 PHE   324      35.468  25.866  38.600  1.00  0.00           C
ATOM   4822  HD2 PHE   324      35.599  25.700  37.541  1.00  0.00           H
ATOM   4823  C   PHE   324      34.011  28.201  36.792  1.00  0.00           C
ATOM   4824  O   PHE   324      32.850  28.270  37.042  1.00  0.00           O
ATOM   4825  N   VAL   325      34.439  27.426  35.850  1.00  0.00           N
ATOM   4826  H   VAL   325      35.311  27.611  35.374  1.00  0.00           H
ATOM   4827  CA  VAL   325      33.548  26.399  35.195  1.00  0.00           C
ATOM   4828  HA  VAL   325      32.566  26.325  35.664  1.00  0.00           H
ATOM   4829  CB  VAL   325      33.247  26.875  33.720  1.00  0.00           C
ATOM   4830  HB  VAL   325      32.795  26.064  33.150  1.00  0.00           H
ATOM   4831  CG1 VAL   325      32.175  27.972  33.765  1.00  0.00           C
ATOM   4832 HG11 VAL   325      32.579  28.706  34.462  1.00  0.00           H
ATOM   4833 HG12 VAL   325      32.146  28.350  32.744  1.00  0.00           H
ATOM   4834 HG13 VAL   325      31.233  27.631  34.195  1.00  0.00           H
ATOM   4835  CG2 VAL   325      34.494  27.483  33.087  1.00  0.00           C
ATOM   4836 HG21 VAL   325      34.897  28.310  33.672  1.00  0.00           H
ATOM   4837 HG22 VAL   325      35.250  26.701  33.034  1.00  0.00           H
ATOM   4838 HG23 VAL   325      34.412  27.840  32.061  1.00  0.00           H
ATOM   4839  C   VAL   325      34.210  25.018  35.049  1.00  0.00           C
ATOM   4840  O   VAL   325      35.416  24.892  34.939  1.00  0.00           O
ATOM   4841  N   GLN   326      33.426  23.970  34.917  1.00  0.00           N
ATOM   4842  H   GLN   326      32.441  24.154  34.792  1.00  0.00           H
ATOM   4843  CA  GLN   326      33.966  22.689  34.349  1.00  0.00           C
ATOM   4844  HA  GLN   326      35.022  22.513  34.557  1.00  0.00           H
ATOM   4845  CB  GLN   326      33.209  21.515  34.968  1.00  0.00           C
ATOM   4846  HB2 GLN   326      32.125  21.632  34.964  1.00  0.00           H
ATOM   4847  HB3 GLN   326      33.575  20.610  34.484  1.00  0.00           H
ATOM   4848  CG  GLN   326      33.546  21.425  36.444  1.00  0.00           C
ATOM   4849  HG2 GLN   326      34.630  21.313  36.466  1.00  0.00           H
ATOM   4850  HG3 GLN   326      33.173  22.291  36.991  1.00  0.00           H
ATOM   4851  CD  GLN   326      32.789  20.236  37.052  1.00  0.00           C
ATOM   4852  OE1 GLN   326      31.731  20.487  37.649  1.00  0.00           O
ATOM   4853  NE2 GLN   326      33.080  18.935  36.934  1.00  0.00           N
ATOM   4854 HE21 GLN   326      33.884  18.689  36.374  1.00  0.00           H
ATOM   4855 HE22 GLN   326      32.456  18.274  37.373  1.00  0.00           H
ATOM   4856  C   GLN   326      33.764  22.704  32.810  1.00  0.00           C
ATOM   4857  O   GLN   326      32.625  22.907  32.357  1.00  0.00           O
ATOM   4858  N   HID   327      34.856  22.654  32.029  1.00  0.00           N
ATOM   4859  H   HID   327      35.698  22.391  32.521  1.00  0.00           H
ATOM   4860  CA  HID   327      34.787  22.622  30.520  1.00  0.00           C
ATOM   4861  HA  HID   327      34.034  23.335  30.186  1.00  0.00           H
ATOM   4862  CB  HID   327      36.166  23.042  29.980  1.00  0.00           C
ATOM   4863  HB2 HID   327      36.935  22.495  30.526  1.00  0.00           H
ATOM   4864  HB3 HID   327      36.275  22.818  28.918  1.00  0.00           H
ATOM   4865  CG  HID   327      36.451  24.513  30.095  1.00  0.00           C
ATOM   4866  ND1 HID   327      36.217  25.500  29.126  1.00  0.00           N
ATOM   4867  HD1 HID   327      35.873  25.362  28.187  1.00  0.00           H
ATOM   4868  CE1 HID   327      36.641  26.725  29.642  1.00  0.00           C
ATOM   4869  HE1 HID   327      36.697  27.629  29.054  1.00  0.00           H
ATOM   4870  NE2 HID   327      37.118  26.529  30.884  1.00  0.00           N
ATOM   4871  CD2 HID   327      36.948  25.194  31.152  1.00  0.00           C
ATOM   4872  HD2 HID   327      37.142  24.739  32.112  1.00  0.00           H
ATOM   4873  C   HID   327      34.346  21.277  29.999  1.00  0.00           C
ATOM   4874  O   HID   327      34.708  20.279  30.697  1.00  0.00           O
ATOM   4875  N   PRO   328      33.678  21.161  28.829  1.00  0.00           N
ATOM   4876  CD  PRO   328      33.310  22.274  27.989  1.00  0.00           C
ATOM   4877  HD2 PRO   328      34.095  22.516  27.273  1.00  0.00           H
ATOM   4878  HD3 PRO   328      33.065  23.161  28.576  1.00  0.00           H
ATOM   4879  CG  PRO   328      32.093  21.810  27.197  1.00  0.00           C
ATOM   4880  HG2 PRO   328      31.998  22.412  26.293  1.00  0.00           H
ATOM   4881  HG3 PRO   328      31.188  21.933  27.791  1.00  0.00           H
ATOM   4882  CB  PRO   328      32.402  20.370  27.005  1.00  0.00           C
ATOM   4883  HB2 PRO   328      33.117  20.303  26.185  1.00  0.00           H
ATOM   4884  HB3 PRO   328      31.518  19.791  26.734  1.00  0.00           H
ATOM   4885  CA  PRO   328      32.977  19.943  28.361  1.00  0.00           C
ATOM   4886  HA  PRO   328      32.168  19.745  29.063  1.00  0.00           H
ATOM   4887  C   PRO   328      33.884  18.690  28.177  1.00  0.00           C
ATOM   4888  O   PRO   328      33.434  17.574  28.271  1.00  0.00           O
ATOM   4889  N   GLU   329      35.195  18.794  27.975  1.00  0.00           N
ATOM   4890  H   GLU   329      35.549  19.737  27.902  1.00  0.00           H
ATOM   4891  CA  GLU   329      36.185  17.780  27.724  1.00  0.00           C
ATOM   4892  HA  GLU   329      35.699  16.985  27.159  1.00  0.00           H
ATOM   4893  CB  GLU   329      37.422  18.470  27.012  1.00  0.00           C
ATOM   4894  HB2 GLU   329      37.813  19.183  27.739  1.00  0.00           H
ATOM   4895  HB3 GLU   329      38.146  17.691  26.775  1.00  0.00           H
ATOM   4896  CG  GLU   329      37.101  19.298  25.732  1.00  0.00           C
ATOM   4897  HG2 GLU   329      36.332  18.758  25.179  1.00  0.00           H
ATOM   4898  HG3 GLU   329      36.724  20.256  26.091  1.00  0.00           H
ATOM   4899  CD  GLU   329      38.375  19.484  24.917  1.00  0.00           C
ATOM   4900  OE1 GLU   329      39.025  18.429  24.584  1.00  0.00           O
ATOM   4901  OE2 GLU   329      38.619  20.627  24.436  1.00  0.00           O
ATOM   4902  C   GLU   329      36.673  17.176  29.001  1.00  0.00           C
ATOM   4903  O   GLU   329      37.055  15.983  29.023  1.00  0.00           O
ATOM   4904  N   LEU   330      36.608  17.974  30.085  1.00  0.00           N
ATOM   4905  H   LEU   330      36.071  18.829  30.057  1.00  0.00           H
ATOM   4906  CA  LEU   330      36.883  17.475  31.496  1.00  0.00           C
ATOM   4907  HA  LEU   330      37.842  16.968  31.605  1.00  0.00           H
ATOM   4908  CB  LEU   330      36.900  18.656  32.484  1.00  0.00           C
ATOM   4909  HB2 LEU   330      37.655  19.280  32.006  1.00  0.00           H
ATOM   4910  HB3 LEU   330      35.868  19.010  32.453  1.00  0.00           H
ATOM   4911  CG  LEU   330      37.319  18.385  33.970  1.00  0.00           C
ATOM   4912  HG  LEU   330      36.720  17.509  34.215  1.00  0.00           H
ATOM   4913  CD1 LEU   330      38.793  18.079  34.176  1.00  0.00           C
ATOM   4914 HD11 LEU   330      39.292  18.959  34.581  1.00  0.00           H
ATOM   4915 HD12 LEU   330      38.872  17.146  34.736  1.00  0.00           H
ATOM   4916 HD13 LEU   330      39.222  17.936  33.184  1.00  0.00           H
ATOM   4917  CD2 LEU   330      36.864  19.361  34.973  1.00  0.00           C
ATOM   4918 HD21 LEU   330      35.792  19.550  34.903  1.00  0.00           H
ATOM   4919 HD22 LEU   330      37.097  19.055  35.993  1.00  0.00           H
ATOM   4920 HD23 LEU   330      37.411  20.285  34.786  1.00  0.00           H
ATOM   4921  C   LEU   330      35.835  16.496  32.012  1.00  0.00           C
ATOM   4922  O   LEU   330      36.065  15.666  32.896  1.00  0.00           O
ATOM   4923  N   THR   331      34.667  16.481  31.394  1.00  0.00           N
ATOM   4924  H   THR   331      34.691  16.940  30.495  1.00  0.00           H
ATOM   4925  CA  THR   331      33.454  15.892  31.899  1.00  0.00           C
ATOM   4926  HA  THR   331      33.745  15.374  32.813  1.00  0.00           H
ATOM   4927  CB  THR   331      32.517  17.093  32.279  1.00  0.00           C
ATOM   4928  HB  THR   331      31.598  16.637  32.646  1.00  0.00           H
ATOM   4929  CG2 THR   331      32.891  17.998  33.492  1.00  0.00           C
ATOM   4930 HG21 THR   331      32.162  18.790  33.662  1.00  0.00           H
ATOM   4931 HG22 THR   331      33.007  17.363  34.370  1.00  0.00           H
ATOM   4932 HG23 THR   331      33.858  18.499  33.462  1.00  0.00           H
ATOM   4933  OG1 THR   331      32.207  17.851  31.132  1.00  0.00           O
ATOM   4934  HG1 THR   331      31.827  18.649  31.507  1.00  0.00           H
ATOM   4935  C   THR   331      32.700  14.890  31.019  1.00  0.00           C
ATOM   4936  O   THR   331      32.115  13.941  31.529  1.00  0.00           O
ATOM   4937  N   GLY   332      32.753  15.081  29.680  1.00  0.00           N
ATOM   4938  H   GLY   332      33.442  15.749  29.360  1.00  0.00           H
ATOM   4939  CA  GLY   332      31.970  14.344  28.717  1.00  0.00           C
ATOM   4940  HA2 GLY   332      32.560  14.118  27.829  1.00  0.00           H
ATOM   4941  HA3 GLY   332      31.703  13.391  29.173  1.00  0.00           H
ATOM   4942  C   GLY   332      30.663  15.079  28.384  1.00  0.00           C
ATOM   4943  O   GLY   332      29.974  14.775  27.416  1.00  0.00           O
ATOM   4944  N   LEU   333      30.242  16.141  29.076  1.00  0.00           N
ATOM   4945  H   LEU   333      30.847  16.450  29.823  1.00  0.00           H
ATOM   4946  CA  LEU   333      29.019  16.924  28.904  1.00  0.00           C
ATOM   4947  HA  LEU   333      28.296  16.111  28.968  1.00  0.00           H
ATOM   4948  CB  LEU   333      28.815  17.910  30.060  1.00  0.00           C
ATOM   4949  HB2 LEU   333      29.581  18.685  30.021  1.00  0.00           H
ATOM   4950  HB3 LEU   333      27.846  18.379  29.892  1.00  0.00           H
ATOM   4951  CG  LEU   333      28.748  17.294  31.502  1.00  0.00           C
ATOM   4952  HG  LEU   333      29.468  16.517  31.757  1.00  0.00           H
ATOM   4953  CD1 LEU   333      28.969  18.384  32.521  1.00  0.00           C
ATOM   4954 HD11 LEU   333      29.971  18.811  32.564  1.00  0.00           H
ATOM   4955 HD12 LEU   333      28.259  19.181  32.302  1.00  0.00           H
ATOM   4956 HD13 LEU   333      28.635  18.090  33.516  1.00  0.00           H
ATOM   4957  CD2 LEU   333      27.349  16.748  31.845  1.00  0.00           C
ATOM   4958 HD21 LEU   333      26.519  17.453  31.802  1.00  0.00           H
ATOM   4959 HD22 LEU   333      27.170  15.975  31.098  1.00  0.00           H
ATOM   4960 HD23 LEU   333      27.327  16.336  32.854  1.00  0.00           H
ATOM   4961  C   LEU   333      28.928  17.616  27.504  1.00  0.00           C
ATOM   4962  O   LEU   333      29.856  17.500  26.691  1.00  0.00           O
ATOM   4963  N   ASP   334      27.780  18.079  27.093  1.00  0.00           N
ATOM   4964  H   ASP   334      26.979  17.729  27.598  1.00  0.00           H
ATOM   4965  CA  ASP   334      27.619  18.963  25.895  1.00  0.00           C
ATOM   4966  HA  ASP   334      28.603  19.060  25.437  1.00  0.00           H
ATOM   4967  CB  ASP   334      26.626  18.320  24.926  1.00  0.00           C
ATOM   4968  HB2 ASP   334      26.822  18.844  23.991  1.00  0.00           H
ATOM   4969  HB3 ASP   334      26.886  17.269  24.802  1.00  0.00           H
ATOM   4970  CG  ASP   334      25.145  18.416  25.315  1.00  0.00           C
ATOM   4971  OD1 ASP   334      24.918  18.175  26.554  1.00  0.00           O
ATOM   4972  OD2 ASP   334      24.180  18.517  24.477  1.00  0.00           O
ATOM   4973  C   ASP   334      27.109  20.406  26.198  1.00  0.00           C
ATOM   4974  O   ASP   334      26.331  21.020  25.433  1.00  0.00           O
ATOM   4975  N   CYX   335      27.624  20.889  27.317  1.00  0.00           N
ATOM   4976  H   CYX   335      28.250  20.313  27.862  1.00  0.00           H
ATOM   4977  CA  CYX   335      27.341  22.161  27.883  1.00  0.00           C
ATOM   4978  HA  CYX   335      27.332  22.898  27.079  1.00  0.00           H
ATOM   4979  CB  CYX   335      25.943  22.037  28.516  1.00  0.00           C
ATOM   4980  HB2 CYX   335      25.624  23.036  28.815  1.00  0.00           H
ATOM   4981  HB3 CYX   335      25.315  21.726  27.681  1.00  0.00           H
ATOM   4982  SG  CYX   335      25.807  20.972  29.989  1.00  0.00           S
ATOM   4983  C   CYX   335      28.433  22.593  28.821  1.00  0.00           C
ATOM   4984  O   CYX   335      29.171  21.725  29.385  1.00  0.00           O
ATOM   4985  N   ILE   336      28.601  23.914  29.110  1.00  0.00           N
ATOM   4986  H   ILE   336      27.961  24.568  28.683  1.00  0.00           H
ATOM   4987  CA  ILE   336      29.518  24.347  30.142  1.00  0.00           C
ATOM   4988  HA  ILE   336      30.379  23.678  30.175  1.00  0.00           H
ATOM   4989  CB  ILE   336      30.247  25.658  29.805  1.00  0.00           C
ATOM   4990  HB  ILE   336      29.500  26.440  29.673  1.00  0.00           H
ATOM   4991  CG2 ILE   336      31.182  26.063  30.997  1.00  0.00           C
ATOM   4992 HG21 ILE   336      30.612  26.310  31.893  1.00  0.00           H
ATOM   4993 HG22 ILE   336      31.890  25.265  31.221  1.00  0.00           H
ATOM   4994 HG23 ILE   336      31.723  26.961  30.699  1.00  0.00           H
ATOM   4995  CG1 ILE   336      30.939  25.594  28.445  1.00  0.00           C
ATOM   4996 HG12 ILE   336      31.712  24.829  28.370  1.00  0.00           H
ATOM   4997 HG13 ILE   336      30.183  25.346  27.699  1.00  0.00           H
ATOM   4998  CD1 ILE   336      31.661  26.835  27.838  1.00  0.00           C
ATOM   4999 HD11 ILE   336      32.576  27.105  28.366  1.00  0.00           H
ATOM   5000 HD12 ILE   336      31.828  26.618  26.782  1.00  0.00           H
ATOM   5001 HD13 ILE   336      30.950  27.654  27.946  1.00  0.00           H
ATOM   5002  C   ILE   336      28.752  24.388  31.457  1.00  0.00           C
ATOM   5003  O   ILE   336      27.796  25.119  31.672  1.00  0.00           O
ATOM   5004  N   ARG   337      29.285  23.658  32.439  1.00  0.00           N
ATOM   5005  H   ARG   337      29.995  22.949  32.319  1.00  0.00           H
ATOM   5006  CA  ARG   337      28.705  23.686  33.769  1.00  0.00           C
ATOM   5007  HA  ARG   337      27.621  23.799  33.744  1.00  0.00           H
ATOM   5008  CB  ARG   337      29.132  22.466  34.505  1.00  0.00           C
ATOM   5009  HB2 ARG   337      28.958  21.651  33.802  1.00  0.00           H
ATOM   5010  HB3 ARG   337      30.166  22.409  34.847  1.00  0.00           H
ATOM   5011  CG  ARG   337      28.164  22.199  35.675  1.00  0.00           C
ATOM   5012  HG2 ARG   337      28.384  22.945  36.438  1.00  0.00           H
ATOM   5013  HG3 ARG   337      27.100  22.156  35.446  1.00  0.00           H
ATOM   5014  CD  ARG   337      28.662  20.898  36.302  1.00  0.00           C
ATOM   5015  HD2 ARG   337      28.588  20.080  35.585  1.00  0.00           H
ATOM   5016  HD3 ARG   337      29.717  21.034  36.543  1.00  0.00           H
ATOM   5017  NE  ARG   337      27.868  20.672  37.545  1.00  0.00           N
ATOM   5018  HE  ARG   337      27.086  21.309  37.613  1.00  0.00           H
ATOM   5019  CZ  ARG   337      28.185  19.856  38.513  1.00  0.00           C
ATOM   5020  NH1 ARG   337      29.362  19.352  38.655  1.00  0.00           N
ATOM   5021 HH11 ARG   337      30.111  19.616  38.031  1.00  0.00           H
ATOM   5022 HH12 ARG   337      29.612  18.880  39.513  1.00  0.00           H
ATOM   5023  NH2 ARG   337      27.468  19.684  39.547  1.00  0.00           N
ATOM   5024 HH21 ARG   337      26.486  19.915  39.609  1.00  0.00           H
ATOM   5025 HH22 ARG   337      27.892  19.112  40.263  1.00  0.00           H
ATOM   5026  C   ARG   337      29.257  24.902  34.503  1.00  0.00           C
ATOM   5027  O   ARG   337      30.483  25.086  34.605  1.00  0.00           O
ATOM   5028  N   PRO   338      28.336  25.750  35.029  1.00  0.00           N
ATOM   5029  CD  PRO   338      26.881  25.649  34.969  1.00  0.00           C
ATOM   5030  HD2 PRO   338      26.581  24.661  35.321  1.00  0.00           H
ATOM   5031  HD3 PRO   338      26.532  25.630  33.937  1.00  0.00           H
ATOM   5032  CG  PRO   338      26.266  26.765  35.773  1.00  0.00           C
ATOM   5033  HG2 PRO   338      25.849  26.379  36.704  1.00  0.00           H
ATOM   5034  HG3 PRO   338      25.459  27.157  35.155  1.00  0.00           H
ATOM   5035  CB  PRO   338      27.391  27.804  36.012  1.00  0.00           C
ATOM   5036  HB2 PRO   338      27.396  28.415  36.915  1.00  0.00           H
ATOM   5037  HB3 PRO   338      27.421  28.547  35.215  1.00  0.00           H
ATOM   5038  CA  PRO   338      28.628  26.879  35.936  1.00  0.00           C
ATOM   5039  HA  PRO   338      29.419  27.548  35.596  1.00  0.00           H
ATOM   5040  C   PRO   338      29.031  26.397  37.374  1.00  0.00           C
ATOM   5041  O   PRO   338      28.264  25.678  38.000  1.00  0.00           O
ATOM   5042  N   CYX   339      30.170  26.903  37.824  1.00  0.00           N
ATOM   5043  H   CYX   339      30.732  27.460  37.196  1.00  0.00           H
ATOM   5044  CA  CYX   339      30.751  26.673  39.074  1.00  0.00           C
ATOM   5045  HA  CYX   339      30.013  26.297  39.783  1.00  0.00           H
ATOM   5046  CB  CYX   339      31.905  25.713  39.021  1.00  0.00           C
ATOM   5047  HB2 CYX   339      32.738  26.120  38.447  1.00  0.00           H
ATOM   5048  HB3 CYX   339      32.218  25.578  40.057  1.00  0.00           H
[truncated: 55,727 more chars]
