# Supplementary material for: Worth the Weight: Sub-Pocket EXplorer (SubPEx), a Weighted Ensemble Method to Enhance Binding-Pocket Conformational Sampling
Source: J Chem Theory Comput. 2023 Aug 16;19(17):5677–89. doi: 10.1021/acs.jctc.3c00478 (PMC10500992; doi:10.1021/acs.jctc.3c00478)
Supplement: Supplementary file 2 — ct3c00478_si_002.zip [file ct3c00478_si_002.zip › clustered_structures/NA/subpex/rep.c7.aligned.pdb]

HELIX    1   1 SER     23  SER     28  1                                   6
HELIX    2   2 PRO    328  THR    331  1                                   4
SHEET    1   1 1 GLY    14  LYS    20  0
SHEET    2   2 1 ILE    40  CYX    42  0
SHEET    3   3 1 CYX    47  THR    53  0
SHEET    4   4 1 THR    75  PRO    80  0
SHEET    5   5 1 ARG    91  VAL    95  0
SHEET    6   6 1 SER    98  HIE   103  0
SHEET    7   7 1 TRP   108  SER   114  0
SHEET    8   8 1 VAL   121  TYR   126  0
SHEET    9   9 1 ILE   129  ILE   134  0
SHEET   10  10 1 ALA   150  VAL   152  0
SHEET   11  11 1 SER   155  ASP   162  0
SHEET   12  12 1 SER   170  GLU   177  0
SHEET   13  13 1 LYS   180  GLU   186  0
SHEET   14  14 1 SER   198  ASN   202  0
SHEET   15  15 1 GLU   205  VAL   209  0
SHEET   16  16 1 PRO   220  PHE   224  0
SHEET   17  17 1 TYR   230  TYR   234  0
SHEET   18  18 1 PHE   267  TYR   271  0
SHEET   19  19 1 GLY   274  THR   280  0
SHEET   20  20 1 PHE   289  ASP   294  0
SHEET   21  21 1 VAL   307  VAL   312  0
SHEET   22  22 1 SER   318  GLN   326  0
SHEET   23  23 1 ARG   337  GLY   347  0
SHEET   24  24 1 THR   356  VAL   366  0
CRYST1   83.093   71.215   84.046  90.00  90.00  90.00               1
ATOM      1  N   VAL     1      45.027  18.821  22.355  1.00  0.00           N
ATOM      2  H1  VAL     1      45.926  19.243  22.539  1.00  0.00           H
ATOM      3  H2  VAL     1      44.595  18.830  23.268  1.00  0.00           H
ATOM      4  H3  VAL     1      45.030  17.851  22.076  1.00  0.00           H
ATOM      5  CA  VAL     1      44.164  19.641  21.455  1.00  0.00           C
ATOM      6  HA  VAL     1      44.733  19.916  20.568  1.00  0.00           H
ATOM      7  CB  VAL     1      42.906  18.906  21.024  1.00  0.00           C
ATOM      8  HB  VAL     1      43.184  17.879  20.786  1.00  0.00           H
ATOM      9  CG1 VAL     1      41.828  18.806  22.140  1.00  0.00           C
ATOM     10 HG11 VAL     1      41.048  18.095  21.870  1.00  0.00           H
ATOM     11 HG12 VAL     1      42.337  18.492  23.051  1.00  0.00           H
ATOM     12 HG13 VAL     1      41.400  19.783  22.364  1.00  0.00           H
ATOM     13  CG2 VAL     1      42.110  19.490  19.907  1.00  0.00           C
ATOM     14 HG21 VAL     1      41.303  18.784  19.709  1.00  0.00           H
ATOM     15 HG22 VAL     1      41.513  20.394  20.035  1.00  0.00           H
ATOM     16 HG23 VAL     1      42.738  19.526  19.017  1.00  0.00           H
ATOM     17  C   VAL     1      43.831  20.930  22.230  1.00  0.00           C
ATOM     18  O   VAL     1      43.586  20.926  23.402  1.00  0.00           O
ATOM     19  N   LYS     2      43.735  22.024  21.534  1.00  0.00           N
ATOM     20  H   LYS     2      44.145  22.056  20.612  1.00  0.00           H
ATOM     21  CA  LYS     2      43.211  23.312  21.958  1.00  0.00           C
ATOM     22  HA  LYS     2      44.007  23.626  22.633  1.00  0.00           H
ATOM     23  CB  LYS     2      43.083  24.326  20.784  1.00  0.00           C
ATOM     24  HB2 LYS     2      42.413  23.873  20.053  1.00  0.00           H
ATOM     25  HB3 LYS     2      42.560  25.179  21.217  1.00  0.00           H
ATOM     26  CG  LYS     2      44.439  24.730  20.082  1.00  0.00           C
ATOM     27  HG2 LYS     2      45.041  25.213  20.853  1.00  0.00           H
ATOM     28  HG3 LYS     2      44.891  23.836  19.653  1.00  0.00           H
ATOM     29  CD  LYS     2      44.228  25.739  18.957  1.00  0.00           C
ATOM     30  HD2 LYS     2      43.351  25.429  18.387  1.00  0.00           H
ATOM     31  HD3 LYS     2      44.021  26.705  19.420  1.00  0.00           H
ATOM     32  CE  LYS     2      45.469  25.834  18.036  1.00  0.00           C
ATOM     33  HE2 LYS     2      46.248  26.389  18.562  1.00  0.00           H
ATOM     34  HE3 LYS     2      45.880  24.829  17.956  1.00  0.00           H
ATOM     35  NZ  LYS     2      45.143  26.495  16.762  1.00  0.00           N
ATOM     36  HZ1 LYS     2      45.126  27.477  17.001  1.00  0.00           H
ATOM     37  HZ2 LYS     2      45.876  26.391  16.076  1.00  0.00           H
ATOM     38  HZ3 LYS     2      44.306  26.187  16.288  1.00  0.00           H
ATOM     39  C   LYS     2      41.897  23.198  22.761  1.00  0.00           C
ATOM     40  O   LYS     2      40.956  22.479  22.319  1.00  0.00           O
ATOM     41  N   LEU     3      41.928  23.726  23.997  1.00  0.00           N
ATOM     42  H   LEU     3      42.744  24.166  24.398  1.00  0.00           H
ATOM     43  CA  LEU     3      40.696  23.693  24.909  1.00  0.00           C
ATOM     44  HA  LEU     3      40.233  22.708  24.983  1.00  0.00           H
ATOM     45  CB  LEU     3      41.038  24.072  26.307  1.00  0.00           C
ATOM     46  HB2 LEU     3      41.949  23.525  26.551  1.00  0.00           H
ATOM     47  HB3 LEU     3      41.335  25.120  26.289  1.00  0.00           H
ATOM     48  CG  LEU     3      39.964  23.795  27.374  1.00  0.00           C
ATOM     49  HG  LEU     3      39.150  23.085  27.226  1.00  0.00           H
ATOM     50  CD1 LEU     3      40.760  23.284  28.534  1.00  0.00           C
ATOM     51 HD11 LEU     3      40.230  23.207  29.483  1.00  0.00           H
ATOM     52 HD12 LEU     3      41.369  22.388  28.412  1.00  0.00           H
ATOM     53 HD13 LEU     3      41.503  24.074  28.654  1.00  0.00           H
ATOM     54  CD2 LEU     3      39.119  25.013  27.728  1.00  0.00           C
ATOM     55 HD21 LEU     3      38.207  25.027  27.131  1.00  0.00           H
ATOM     56 HD22 LEU     3      38.997  24.972  28.811  1.00  0.00           H
ATOM     57 HD23 LEU     3      39.741  25.889  27.549  1.00  0.00           H
ATOM     58  C   LEU     3      39.583  24.606  24.390  1.00  0.00           C
ATOM     59  O   LEU     3      39.855  25.786  24.136  1.00  0.00           O
ATOM     60  N   ALA     4      38.374  24.028  24.240  1.00  0.00           N
ATOM     61  H   ALA     4      38.297  23.036  24.413  1.00  0.00           H
ATOM     62  CA  ALA     4      37.358  24.596  23.408  1.00  0.00           C
ATOM     63  HA  ALA     4      37.729  25.428  22.811  1.00  0.00           H
ATOM     64  CB  ALA     4      36.779  23.557  22.447  1.00  0.00           C
ATOM     65  HB1 ALA     4      37.712  23.154  22.052  1.00  0.00           H
ATOM     66  HB2 ALA     4      36.196  22.781  22.944  1.00  0.00           H
ATOM     67  HB3 ALA     4      36.247  24.071  21.646  1.00  0.00           H
ATOM     68  C   ALA     4      36.242  25.344  24.219  1.00  0.00           C
ATOM     69  O   ALA     4      35.936  24.919  25.367  1.00  0.00           O
ATOM     70  N   GLY     5      35.741  26.580  23.781  1.00  0.00           N
ATOM     71  H   GLY     5      36.147  26.922  22.921  1.00  0.00           H
ATOM     72  CA  GLY     5      34.755  27.415  24.440  1.00  0.00           C
ATOM     73  HA2 GLY     5      34.366  26.802  25.254  1.00  0.00           H
ATOM     74  HA3 GLY     5      35.196  28.283  24.930  1.00  0.00           H
ATOM     75  C   GLY     5      33.572  27.844  23.610  1.00  0.00           C
ATOM     76  O   GLY     5      32.905  28.786  23.871  1.00  0.00           O
ATOM     77  N   ASN     6      33.356  27.172  22.470  1.00  0.00           N
ATOM     78  H   ASN     6      33.900  26.359  22.218  1.00  0.00           H
ATOM     79  CA  ASN     6      32.262  27.414  21.573  1.00  0.00           C
ATOM     80  HA  ASN     6      32.099  28.491  21.579  1.00  0.00           H
ATOM     81  CB  ASN     6      32.662  27.035  20.178  1.00  0.00           C
ATOM     82  HB2 ASN     6      31.874  27.315  19.479  1.00  0.00           H
ATOM     83  HB3 ASN     6      33.440  27.723  19.843  1.00  0.00           H
ATOM     84  CG  ASN     6      32.979  25.624  19.744  1.00  0.00           C
ATOM     85  OD1 ASN     6      34.076  25.230  19.725  1.00  0.00           O
ATOM     86  ND2 ASN     6      31.967  24.811  19.553  1.00  0.00           N
ATOM     87 HD21 ASN     6      31.018  25.152  19.606  1.00  0.00           H
ATOM     88 HD22 ASN     6      32.099  23.812  19.480  1.00  0.00           H
ATOM     89  C   ASN     6      30.942  26.760  22.069  1.00  0.00           C
ATOM     90  O   ASN     6      29.821  27.141  21.685  1.00  0.00           O
ATOM     91  N   SER     7      31.030  25.815  23.001  1.00  0.00           N
ATOM     92  H   SER     7      31.933  25.495  23.322  1.00  0.00           H
ATOM     93  CA  SER     7      29.795  25.182  23.551  1.00  0.00           C
ATOM     94  HA  SER     7      29.049  24.838  22.834  1.00  0.00           H
ATOM     95  CB  SER     7      30.199  23.859  24.183  1.00  0.00           C
ATOM     96  HB2 SER     7      30.871  23.277  23.553  1.00  0.00           H
ATOM     97  HB3 SER     7      30.804  24.055  25.068  1.00  0.00           H
ATOM     98  OG  SER     7      28.999  23.227  24.623  1.00  0.00           O
ATOM     99  HG  SER     7      29.173  22.286  24.559  1.00  0.00           H
ATOM    100  C   SER     7      29.106  26.178  24.498  1.00  0.00           C
ATOM    101  O   SER     7      29.831  27.076  25.004  1.00  0.00           O
ATOM    102  N   SER     8      27.796  26.069  24.736  1.00  0.00           N
ATOM    103  H   SER     8      27.271  25.283  24.377  1.00  0.00           H
ATOM    104  CA  SER     8      27.031  26.952  25.614  1.00  0.00           C
ATOM    105  HA  SER     8      27.430  27.958  25.487  1.00  0.00           H
ATOM    106  CB  SER     8      25.586  26.871  25.188  1.00  0.00           C
ATOM    107  HB2 SER     8      25.059  27.773  25.499  1.00  0.00           H
ATOM    108  HB3 SER     8      25.509  26.815  24.102  1.00  0.00           H
ATOM    109  OG  SER     8      24.929  25.851  25.760  1.00  0.00           O
ATOM    110  HG  SER     8      25.320  24.999  25.551  1.00  0.00           H
ATOM    111  C   SER     8      27.156  26.574  27.055  1.00  0.00           C
ATOM    112  O   SER     8      27.814  25.614  27.380  1.00  0.00           O
ATOM    113  N   LEU     9      26.648  27.452  27.925  1.00  0.00           N
ATOM    114  H   LEU     9      26.442  28.382  27.587  1.00  0.00           H
ATOM    115  CA  LEU     9      26.494  27.080  29.341  1.00  0.00           C
ATOM    116  HA  LEU     9      27.456  26.695  29.680  1.00  0.00           H
ATOM    117  CB  LEU     9      26.231  28.181  30.390  1.00  0.00           C
ATOM    118  HB2 LEU     9      25.239  28.569  30.164  1.00  0.00           H
ATOM    119  HB3 LEU     9      26.247  27.691  31.363  1.00  0.00           H
ATOM    120  CG  LEU     9      27.197  29.376  30.575  1.00  0.00           C
ATOM    121  HG  LEU     9      27.385  30.004  29.704  1.00  0.00           H
ATOM    122  CD1 LEU     9      26.764  30.281  31.802  1.00  0.00           C
ATOM    123 HD11 LEU     9      27.285  31.233  31.915  1.00  0.00           H
ATOM    124 HD12 LEU     9      25.681  30.389  31.759  1.00  0.00           H
ATOM    125 HD13 LEU     9      26.866  29.687  32.710  1.00  0.00           H
ATOM    126  CD2 LEU     9      28.554  28.834  30.902  1.00  0.00           C
ATOM    127 HD21 LEU     9      28.434  28.105  31.702  1.00  0.00           H
ATOM    128 HD22 LEU     9      29.055  28.236  30.141  1.00  0.00           H
ATOM    129 HD23 LEU     9      29.188  29.704  31.074  1.00  0.00           H
ATOM    130  C   LEU     9      25.371  26.005  29.471  1.00  0.00           C
ATOM    131  O   LEU     9      24.266  26.151  28.847  1.00  0.00           O
ATOM    132  N   CYX    10      25.594  24.967  30.213  1.00  0.00           N
ATOM    133  H   CYX    10      26.563  24.711  30.340  1.00  0.00           H
ATOM    134  CA  CYX    10      24.569  24.013  30.459  1.00  0.00           C
ATOM    135  HA  CYX    10      24.212  23.701  29.477  1.00  0.00           H
ATOM    136  CB  CYX    10      25.130  22.779  31.226  1.00  0.00           C
ATOM    137  HB2 CYX    10      25.297  23.171  32.229  1.00  0.00           H
ATOM    138  HB3 CYX    10      24.335  22.038  31.302  1.00  0.00           H
ATOM    139  SG  CYX    10      26.675  22.030  30.638  1.00  0.00           S
ATOM    140  C   CYX    10      23.319  24.555  31.254  1.00  0.00           C
ATOM    141  O   CYX    10      23.510  25.527  32.039  1.00  0.00           O
ATOM    142  N   PRO    11      22.142  23.917  31.114  1.00  0.00           N
ATOM    143  CD  PRO    11      21.835  22.897  30.139  1.00  0.00           C
ATOM    144  HD2 PRO    11      22.673  22.214  30.008  1.00  0.00           H
ATOM    145  HD3 PRO    11      21.567  23.236  29.137  1.00  0.00           H
ATOM    146  CG  PRO    11      20.558  22.228  30.618  1.00  0.00           C
ATOM    147  HG2 PRO    11      20.832  21.551  31.427  1.00  0.00           H
ATOM    148  HG3 PRO    11      20.038  21.634  29.866  1.00  0.00           H
ATOM    149  CB  PRO    11      19.764  23.447  31.081  1.00  0.00           C
ATOM    150  HB2 PRO    11      18.848  23.293  31.653  1.00  0.00           H
ATOM    151  HB3 PRO    11      19.505  24.088  30.238  1.00  0.00           H
ATOM    152  CA  PRO    11      20.885  24.223  31.846  1.00  0.00           C
ATOM    153  HA  PRO    11      20.583  25.268  31.772  1.00  0.00           H
ATOM    154  C   PRO    11      20.956  23.739  33.322  1.00  0.00           C
ATOM    155  O   PRO    11      21.340  22.599  33.655  1.00  0.00           O
ATOM    156  N   ILE    12      20.366  24.558  34.158  1.00  0.00           N
ATOM    157  H   ILE    12      20.029  25.361  33.647  1.00  0.00           H
ATOM    158  CA  ILE    12      20.418  24.388  35.680  1.00  0.00           C
ATOM    159  HA  ILE    12      20.538  23.323  35.879  1.00  0.00           H
ATOM    160  CB  ILE    12      21.704  25.103  36.199  1.00  0.00           C
ATOM    161  HB  ILE    12      21.607  24.919  37.269  1.00  0.00           H
ATOM    162  CG2 ILE    12      22.991  24.507  35.660  1.00  0.00           C
ATOM    163 HG21 ILE    12      23.094  24.833  34.625  1.00  0.00           H
ATOM    164 HG22 ILE    12      23.920  24.845  36.120  1.00  0.00           H
ATOM    165 HG23 ILE    12      23.057  23.420  35.714  1.00  0.00           H
ATOM    166  CG1 ILE    12      21.763  26.574  35.827  1.00  0.00           C
ATOM    167 HG12 ILE    12      22.206  26.745  34.846  1.00  0.00           H
ATOM    168 HG13 ILE    12      20.759  26.986  35.718  1.00  0.00           H
ATOM    169  CD1 ILE    12      22.492  27.452  36.802  1.00  0.00           C
ATOM    170 HD11 ILE    12      23.436  26.999  37.105  1.00  0.00           H
ATOM    171 HD12 ILE    12      22.604  28.406  36.286  1.00  0.00           H
ATOM    172 HD13 ILE    12      21.761  27.528  37.606  1.00  0.00           H
ATOM    173  C   ILE    12      19.139  24.842  36.344  1.00  0.00           C
ATOM    174  O   ILE    12      18.320  25.630  35.754  1.00  0.00           O
ATOM    175  N   ASN    13      18.922  24.276  37.511  1.00  0.00           N
ATOM    176  H   ASN    13      19.611  23.598  37.804  1.00  0.00           H
ATOM    177  CA  ASN    13      17.808  24.615  38.370  1.00  0.00           C
ATOM    178  HA  ASN    13      17.461  25.567  37.967  1.00  0.00           H
ATOM    179  CB  ASN    13      16.695  23.615  38.072  1.00  0.00           C
ATOM    180  HB2 ASN    13      16.990  22.625  38.418  1.00  0.00           H
ATOM    181  HB3 ASN    13      15.797  23.868  38.636  1.00  0.00           H
ATOM    182  CG  ASN    13      16.227  23.610  36.642  1.00  0.00           C
ATOM    183  OD1 ASN    13      15.558  24.532  36.171  1.00  0.00           O
ATOM    184  ND2 ASN    13      16.333  22.527  35.966  1.00  0.00           N
ATOM    185 HD21 ASN    13      16.120  22.469  34.981  1.00  0.00           H
ATOM    186 HD22 ASN    13      16.829  21.746  36.373  1.00  0.00           H
ATOM    187  C   ASN    13      18.172  24.697  39.865  1.00  0.00           C
ATOM    188  O   ASN    13      17.311  24.865  40.708  1.00  0.00           O
ATOM    189  N   GLY    14      19.470  24.710  40.179  1.00  0.00           N
ATOM    190  H   GLY    14      20.098  24.684  39.390  1.00  0.00           H
ATOM    191  CA  GLY    14      20.038  24.459  41.458  1.00  0.00           C
ATOM    192  HA2 GLY    14      19.729  25.145  42.246  1.00  0.00           H
ATOM    193  HA3 GLY    14      19.640  23.463  41.659  1.00  0.00           H
ATOM    194  C   GLY    14      21.547  24.500  41.424  1.00  0.00           C
ATOM    195  O   GLY    14      22.222  24.598  40.371  1.00  0.00           O
ATOM    196  N   TRP    15      22.137  24.301  42.630  1.00  0.00           N
ATOM    197  H   TRP    15      21.500  24.069  43.379  1.00  0.00           H
ATOM    198  CA  TRP    15      23.565  24.438  42.955  1.00  0.00           C
ATOM    199  HA  TRP    15      24.141  24.108  42.089  1.00  0.00           H
ATOM    200  CB  TRP    15      24.003  25.967  43.279  1.00  0.00           C
ATOM    201  HB2 TRP    15      23.521  26.235  44.220  1.00  0.00           H
ATOM    202  HB3 TRP    15      25.090  26.001  43.350  1.00  0.00           H
ATOM    203  CG  TRP    15      23.582  26.992  42.243  1.00  0.00           C
ATOM    204  CD1 TRP    15      22.458  27.668  42.126  1.00  0.00           C
ATOM    205  HD1 TRP    15      21.605  27.573  42.779  1.00  0.00           H
ATOM    206  NE1 TRP    15      22.440  28.383  40.978  1.00  0.00           N
ATOM    207  HE1 TRP    15      21.647  28.976  40.780  1.00  0.00           H
ATOM    208  CE2 TRP    15      23.655  28.270  40.300  1.00  0.00           C
ATOM    209  CZ2 TRP    15      24.200  28.977  39.212  1.00  0.00           C
ATOM    210  HZ2 TRP    15      23.645  29.772  38.735  1.00  0.00           H
ATOM    211  CH2 TRP    15      25.536  28.792  38.836  1.00  0.00           C
ATOM    212  HH2 TRP    15      25.879  29.376  37.994  1.00  0.00           H
ATOM    213  CZ3 TRP    15      26.312  27.927  39.566  1.00  0.00           C
ATOM    214  HZ3 TRP    15      27.329  27.799  39.225  1.00  0.00           H
ATOM    215  CE3 TRP    15      25.754  27.222  40.667  1.00  0.00           C
ATOM    216  HE3 TRP    15      26.334  26.489  41.208  1.00  0.00           H
ATOM    217  CD2 TRP    15      24.437  27.379  41.077  1.00  0.00           C
ATOM    218  C   TRP    15      23.916  23.462  44.092  1.00  0.00           C
ATOM    219  O   TRP    15      23.131  23.255  45.048  1.00  0.00           O
ATOM    220  N   ALA    16      25.106  22.825  44.009  1.00  0.00           N
ATOM    221  H   ALA    16      25.629  23.176  43.219  1.00  0.00           H
ATOM    222  CA  ALA    16      25.560  21.768  44.862  1.00  0.00           C
ATOM    223  HA  ALA    16      25.073  22.015  45.805  1.00  0.00           H
ATOM    224  CB  ALA    16      25.010  20.517  44.262  1.00  0.00           C
ATOM    225  HB1 ALA    16      25.051  19.737  45.023  1.00  0.00           H
ATOM    226  HB2 ALA    16      24.017  20.667  43.838  1.00  0.00           H
ATOM    227  HB3 ALA    16      25.749  20.287  43.495  1.00  0.00           H
ATOM    228  C   ALA    16      27.087  21.777  45.073  1.00  0.00           C
ATOM    229  O   ALA    16      27.814  21.992  44.126  1.00  0.00           O
ATOM    230  N   VAL    17      27.610  21.488  46.230  1.00  0.00           N
ATOM    231  H   VAL    17      27.036  21.320  47.044  1.00  0.00           H
ATOM    232  CA  VAL    17      29.104  21.445  46.609  1.00  0.00           C
ATOM    233  HA  VAL    17      29.511  22.436  46.409  1.00  0.00           H
ATOM    234  CB  VAL    17      29.350  20.954  48.056  1.00  0.00           C
ATOM    235  HB  VAL    17      28.700  21.562  48.685  1.00  0.00           H
ATOM    236  CG1 VAL    17      29.001  19.462  48.317  1.00  0.00           C
ATOM    237 HG11 VAL    17      29.895  18.939  47.977  1.00  0.00           H
ATOM    238 HG12 VAL    17      28.862  19.312  49.388  1.00  0.00           H
ATOM    239 HG13 VAL    17      28.191  19.233  47.624  1.00  0.00           H
ATOM    240  CG2 VAL    17      30.793  21.309  48.512  1.00  0.00           C
ATOM    241 HG21 VAL    17      30.991  20.872  49.490  1.00  0.00           H
ATOM    242 HG22 VAL    17      31.580  20.920  47.866  1.00  0.00           H
ATOM    243 HG23 VAL    17      30.879  22.395  48.489  1.00  0.00           H
ATOM    244  C   VAL    17      29.846  20.511  45.621  1.00  0.00           C
ATOM    245  O   VAL    17      29.289  19.506  45.186  1.00  0.00           O
ATOM    246  N   TYR    18      31.059  20.879  45.316  1.00  0.00           N
ATOM    247  H   TYR    18      31.464  21.656  45.818  1.00  0.00           H
ATOM    248  CA  TYR    18      31.893  20.239  44.376  1.00  0.00           C
ATOM    249  HA  TYR    18      31.359  19.359  44.016  1.00  0.00           H
ATOM    250  CB  TYR    18      32.123  21.229  43.244  1.00  0.00           C
ATOM    251  HB2 TYR    18      31.251  21.278  42.592  1.00  0.00           H
ATOM    252  HB3 TYR    18      32.360  22.237  43.580  1.00  0.00           H
ATOM    253  CG  TYR    18      33.243  20.753  42.344  1.00  0.00           C
ATOM    254  CD1 TYR    18      32.975  19.677  41.476  1.00  0.00           C
ATOM    255  HD1 TYR    18      32.041  19.136  41.466  1.00  0.00           H
ATOM    256  CE1 TYR    18      33.982  19.176  40.609  1.00  0.00           C
ATOM    257  HE1 TYR    18      33.769  18.417  39.870  1.00  0.00           H
ATOM    258  CZ  TYR    18      35.264  19.785  40.639  1.00  0.00           C
ATOM    259  OH  TYR    18      36.216  19.535  39.694  1.00  0.00           O
ATOM    260  HH  TYR    18      35.948  18.839  39.091  1.00  0.00           H
ATOM    261  CE2 TYR    18      35.603  20.818  41.524  1.00  0.00           C
ATOM    262  HE2 TYR    18      36.619  21.171  41.611  1.00  0.00           H
ATOM    263  CD2 TYR    18      34.575  21.311  42.366  1.00  0.00           C
ATOM    264  HD2 TYR    18      34.713  22.141  43.044  1.00  0.00           H
ATOM    265  C   TYR    18      33.146  19.783  45.102  1.00  0.00           C
ATOM    266  O   TYR    18      33.597  18.676  44.893  1.00  0.00           O
ATOM    267  N   SER    19      33.749  20.585  45.996  1.00  0.00           N
ATOM    268  H   SER    19      33.303  21.479  46.145  1.00  0.00           H
ATOM    269  CA  SER    19      35.027  20.384  46.796  1.00  0.00           C
ATOM    270  HA  SER    19      35.023  19.382  47.227  1.00  0.00           H
ATOM    271  CB  SER    19      36.210  20.498  45.901  1.00  0.00           C
ATOM    272  HB2 SER    19      36.046  20.069  44.913  1.00  0.00           H
ATOM    273  HB3 SER    19      36.636  21.495  45.793  1.00  0.00           H
ATOM    274  OG  SER    19      37.245  19.782  46.536  1.00  0.00           O
ATOM    275  HG  SER    19      37.251  18.875  46.221  1.00  0.00           H
ATOM    276  C   SER    19      35.211  21.434  47.919  1.00  0.00           C
ATOM    277  O   SER    19      34.642  22.476  47.810  1.00  0.00           O
ATOM    278  N   LYS    20      36.029  21.184  48.953  1.00  0.00           N
ATOM    279  H   LYS    20      36.535  20.310  48.997  1.00  0.00           H
ATOM    280  CA  LYS    20      36.182  22.021  50.180  1.00  0.00           C
ATOM    281  HA  LYS    20      36.286  23.048  49.832  1.00  0.00           H
ATOM    282  CB  LYS    20      34.929  21.642  51.056  1.00  0.00           C
ATOM    283  HB2 LYS    20      33.943  21.829  50.632  1.00  0.00           H
ATOM    284  HB3 LYS    20      35.035  20.600  51.358  1.00  0.00           H
ATOM    285  CG  LYS    20      34.972  22.497  52.286  1.00  0.00           C
ATOM    286  HG2 LYS    20      35.969  22.341  52.699  1.00  0.00           H
ATOM    287  HG3 LYS    20      35.016  23.493  51.844  1.00  0.00           H
ATOM    288  CD  LYS    20      33.789  22.376  53.323  1.00  0.00           C
ATOM    289  HD2 LYS    20      32.855  22.282  52.769  1.00  0.00           H
ATOM    290  HD3 LYS    20      34.039  21.524  53.955  1.00  0.00           H
ATOM    291  CE  LYS    20      33.737  23.595  54.226  1.00  0.00           C
ATOM    292  HE2 LYS    20      34.734  23.911  54.535  1.00  0.00           H
ATOM    293  HE3 LYS    20      33.318  24.429  53.663  1.00  0.00           H
ATOM    294  NZ  LYS    20      32.901  23.319  55.460  1.00  0.00           N
ATOM    295  HZ1 LYS    20      33.446  22.682  56.023  1.00  0.00           H
ATOM    296  HZ2 LYS    20      32.813  24.171  55.994  1.00  0.00           H
ATOM    297  HZ3 LYS    20      32.050  22.862  55.166  1.00  0.00           H
ATOM    298  C   LYS    20      37.563  21.602  50.683  1.00  0.00           C
ATOM    299  O   LYS    20      37.844  20.426  50.784  1.00  0.00           O
ATOM    300  N   ASP    21      38.372  22.568  51.133  1.00  0.00           N
ATOM    301  H   ASP    21      38.029  23.512  51.029  1.00  0.00           H
ATOM    302  CA  ASP    21      39.782  22.231  51.529  1.00  0.00           C
ATOM    303  HA  ASP    21      40.058  21.291  51.051  1.00  0.00           H
ATOM    304  CB  ASP    21      40.764  23.376  51.077  1.00  0.00           C
ATOM    305  HB2 ASP    21      41.808  23.088  51.199  1.00  0.00           H
ATOM    306  HB3 ASP    21      40.631  23.528  50.005  1.00  0.00           H
ATOM    307  CG  ASP    21      40.560  24.772  51.667  1.00  0.00           C
ATOM    308  OD1 ASP    21      41.015  25.722  51.034  1.00  0.00           O
ATOM    309  OD2 ASP    21      40.070  24.990  52.815  1.00  0.00           O
ATOM    310  C   ASP    21      39.884  22.103  53.051  1.00  0.00           C
ATOM    311  O   ASP    21      40.779  21.360  53.407  1.00  0.00           O
ATOM    312  N   ASN    22      39.012  22.623  53.905  1.00  0.00           N
ATOM    313  H   ASN    22      38.279  23.220  53.547  1.00  0.00           H
ATOM    314  CA  ASN    22      39.001  22.312  55.307  1.00  0.00           C
ATOM    315  HA  ASN    22      38.252  22.923  55.811  1.00  0.00           H
ATOM    316  CB  ASN    22      38.477  20.886  55.626  1.00  0.00           C
ATOM    317  HB2 ASN    22      39.103  20.109  55.189  1.00  0.00           H
ATOM    318  HB3 ASN    22      38.518  20.676  56.695  1.00  0.00           H
ATOM    319  CG  ASN    22      36.977  20.754  55.202  1.00  0.00           C
ATOM    320  OD1 ASN    22      36.154  21.683  55.291  1.00  0.00           O
ATOM    321  ND2 ASN    22      36.529  19.507  54.915  1.00  0.00           N
ATOM    322 HD21 ASN    22      37.251  18.805  54.826  1.00  0.00           H
ATOM    323 HD22 ASN    22      35.585  19.363  54.585  1.00  0.00           H
ATOM    324  C   ASN    22      40.317  22.772  56.023  1.00  0.00           C
ATOM    325  O   ASN    22      40.706  22.384  57.059  1.00  0.00           O
ATOM    326  N   SER    23      40.923  23.723  55.342  1.00  0.00           N
ATOM    327  H   SER    23      40.617  24.035  54.432  1.00  0.00           H
ATOM    328  CA  SER    23      42.269  24.169  55.717  1.00  0.00           C
ATOM    329  HA  SER    23      42.874  23.266  55.637  1.00  0.00           H
ATOM    330  CB  SER    23      42.893  25.079  54.587  1.00  0.00           C
ATOM    331  HB2 SER    23      43.715  25.612  55.068  1.00  0.00           H
ATOM    332  HB3 SER    23      43.328  24.404  53.851  1.00  0.00           H
ATOM    333  OG  SER    23      42.023  26.057  54.137  1.00  0.00           O
ATOM    334  HG  SER    23      41.381  25.772  53.483  1.00  0.00           H
ATOM    335  C   SER    23      42.391  24.851  57.067  1.00  0.00           C
ATOM    336  O   SER    23      43.343  24.621  57.765  1.00  0.00           O
ATOM    337  N   ILE    24      41.341  25.554  57.533  1.00  0.00           N
ATOM    338  H   ILE    24      40.502  25.618  56.975  1.00  0.00           H
ATOM    339  CA  ILE    24      41.332  26.160  58.854  1.00  0.00           C
ATOM    340  HA  ILE    24      42.297  26.538  59.189  1.00  0.00           H
ATOM    341  CB  ILE    24      40.348  27.226  59.085  1.00  0.00           C
ATOM    342  HB  ILE    24      39.370  26.757  58.977  1.00  0.00           H
ATOM    343  CG2 ILE    24      40.286  27.834  60.513  1.00  0.00           C
ATOM    344 HG21 ILE    24      39.475  28.563  60.524  1.00  0.00           H
ATOM    345 HG22 ILE    24      40.069  27.023  61.210  1.00  0.00           H
ATOM    346 HG23 ILE    24      41.271  28.230  60.759  1.00  0.00           H
ATOM    347  CG1 ILE    24      40.462  28.356  58.026  1.00  0.00           C
ATOM    348 HG12 ILE    24      41.433  28.824  57.858  1.00  0.00           H
ATOM    349 HG13 ILE    24      40.265  27.799  57.110  1.00  0.00           H
ATOM    350  CD1 ILE    24      39.424  29.464  58.054  1.00  0.00           C
ATOM    351 HD11 ILE    24      39.362  30.110  57.179  1.00  0.00           H
ATOM    352 HD12 ILE    24      38.422  29.045  58.144  1.00  0.00           H
ATOM    353 HD13 ILE    24      39.684  30.021  58.954  1.00  0.00           H
ATOM    354  C   ILE    24      41.167  24.998  59.916  1.00  0.00           C
ATOM    355  O   ILE    24      41.838  25.147  60.931  1.00  0.00           O
ATOM    356  N   ARG    25      40.323  23.965  59.745  1.00  0.00           N
ATOM    357  H   ARG    25      40.042  23.831  58.784  1.00  0.00           H
ATOM    358  CA  ARG    25      40.162  22.799  60.666  1.00  0.00           C
ATOM    359  HA  ARG    25      40.131  23.183  61.686  1.00  0.00           H
ATOM    360  CB  ARG    25      38.938  22.027  60.282  1.00  0.00           C
ATOM    361  HB2 ARG    25      38.153  22.773  60.152  1.00  0.00           H
ATOM    362  HB3 ARG    25      39.183  21.311  59.497  1.00  0.00           H
ATOM    363  CG  ARG    25      38.483  21.183  61.487  1.00  0.00           C
ATOM    364  HG2 ARG    25      39.364  20.669  61.869  1.00  0.00           H
ATOM    365  HG3 ARG    25      38.245  21.895  62.279  1.00  0.00           H
ATOM    366  CD  ARG    25      37.329  20.143  61.202  1.00  0.00           C
ATOM    367  HD2 ARG    25      36.647  20.722  60.580  1.00  0.00           H
ATOM    368  HD3 ARG    25      37.601  19.305  60.559  1.00  0.00           H
ATOM    369  NE  ARG    25      36.711  19.632  62.395  1.00  0.00           N
ATOM    370  HE  ARG    25      36.964  18.676  62.596  1.00  0.00           H
ATOM    371  CZ  ARG    25      35.883  20.262  63.231  1.00  0.00           C
ATOM    372  NH1 ARG    25      35.475  19.629  64.246  1.00  0.00           N
ATOM    373 HH11 ARG    25      35.778  18.669  64.326  1.00  0.00           H
ATOM    374 HH12 ARG    25      35.138  20.179  65.023  1.00  0.00           H
ATOM    375  NH2 ARG    25      35.460  21.448  63.158  1.00  0.00           N
ATOM    376 HH21 ARG    25      35.592  21.874  62.253  1.00  0.00           H
ATOM    377 HH22 ARG    25      34.748  21.855  63.746  1.00  0.00           H
ATOM    378  C   ARG    25      41.429  21.999  60.645  1.00  0.00           C
ATOM    379  O   ARG    25      41.939  21.615  61.740  1.00  0.00           O
ATOM    380  N   ILE    26      41.930  21.687  59.399  1.00  0.00           N
ATOM    381  H   ILE    26      41.430  22.109  58.628  1.00  0.00           H
ATOM    382  CA  ILE    26      43.186  20.985  59.243  1.00  0.00           C
ATOM    383  HA  ILE    26      42.991  20.024  59.719  1.00  0.00           H
ATOM    384  CB  ILE    26      43.341  20.644  57.751  1.00  0.00           C
ATOM    385  HB  ILE    26      43.209  21.493  57.081  1.00  0.00           H
ATOM    386  CG2 ILE    26      44.671  20.001  57.527  1.00  0.00           C
ATOM    387 HG21 ILE    26      44.824  19.104  58.127  1.00  0.00           H
ATOM    388 HG22 ILE    26      44.864  19.697  56.499  1.00  0.00           H
ATOM    389 HG23 ILE    26      45.508  20.662  57.755  1.00  0.00           H
ATOM    390  CG1 ILE    26      42.353  19.473  57.453  1.00  0.00           C
ATOM    391 HG12 ILE    26      42.586  18.504  57.896  1.00  0.00           H
ATOM    392 HG13 ILE    26      41.395  19.749  57.894  1.00  0.00           H
ATOM    393  CD1 ILE    26      42.174  19.182  55.931  1.00  0.00           C
ATOM    394 HD11 ILE    26      41.751  20.130  55.596  1.00  0.00           H
ATOM    395 HD12 ILE    26      43.135  18.990  55.456  1.00  0.00           H
ATOM    396 HD13 ILE    26      41.550  18.291  55.858  1.00  0.00           H
ATOM    397  C   ILE    26      44.406  21.796  59.814  1.00  0.00           C
ATOM    398  O   ILE    26      45.402  21.227  60.212  1.00  0.00           O
ATOM    399  N   GLY    27      44.270  23.076  60.049  1.00  0.00           N
ATOM    400  H   GLY    27      43.505  23.599  59.647  1.00  0.00           H
ATOM    401  CA  GLY    27      45.355  24.031  60.586  1.00  0.00           C
ATOM    402  HA2 GLY    27      46.232  23.981  59.939  1.00  0.00           H
ATOM    403  HA3 GLY    27      44.855  24.985  60.426  1.00  0.00           H
ATOM    404  C   GLY    27      45.839  23.776  61.977  1.00  0.00           C
ATOM    405  O   GLY    27      47.028  24.017  62.224  1.00  0.00           O
ATOM    406  N   SER    28      45.065  23.093  62.815  1.00  0.00           N
ATOM    407  H   SER    28      44.107  22.921  62.545  1.00  0.00           H
ATOM    408  CA  SER    28      45.483  22.533  64.076  1.00  0.00           C
ATOM    409  HA  SER    28      46.440  22.955  64.383  1.00  0.00           H
ATOM    410  CB  SER    28      44.404  22.858  65.137  1.00  0.00           C
ATOM    411  HB2 SER    28      44.525  22.480  66.152  1.00  0.00           H
ATOM    412  HB3 SER    28      44.333  23.945  65.176  1.00  0.00           H
ATOM    413  OG  SER    28      43.204  22.389  64.700  1.00  0.00           O
ATOM    414  HG  SER    28      42.900  23.092  64.123  1.00  0.00           H
ATOM    415  C   SER    28      45.782  21.024  64.095  1.00  0.00           C
ATOM    416  O   SER    28      45.981  20.468  65.128  1.00  0.00           O
ATOM    417  N   LYS    29      45.589  20.323  62.921  1.00  0.00           N
ATOM    418  H   LYS    29      45.579  20.840  62.052  1.00  0.00           H
ATOM    419  CA  LYS    29      45.591  18.879  62.769  1.00  0.00           C
ATOM    420  HA  LYS    29      45.662  18.478  63.780  1.00  0.00           H
ATOM    421  CB  LYS    29      44.299  18.292  62.183  1.00  0.00           C
ATOM    422  HB2 LYS    29      44.195  18.700  61.178  1.00  0.00           H
ATOM    423  HB3 LYS    29      44.452  17.216  62.103  1.00  0.00           H
ATOM    424  CG  LYS    29      43.072  18.537  63.042  1.00  0.00           C
ATOM    425  HG2 LYS    29      42.838  19.590  63.199  1.00  0.00           H
ATOM    426  HG3 LYS    29      42.287  18.177  62.378  1.00  0.00           H
ATOM    427  CD  LYS    29      42.988  17.809  64.433  1.00  0.00           C
ATOM    428  HD2 LYS    29      43.846  18.086  65.047  1.00  0.00           H
ATOM    429  HD3 LYS    29      42.056  18.036  64.949  1.00  0.00           H
ATOM    430  CE  LYS    29      42.954  16.288  64.367  1.00  0.00           C
ATOM    431  HE2 LYS    29      42.008  16.037  63.887  1.00  0.00           H
ATOM    432  HE3 LYS    29      43.743  16.092  63.641  1.00  0.00           H
ATOM    433  NZ  LYS    29      43.292  15.697  65.688  1.00  0.00           N
ATOM    434  HZ1 LYS    29      44.014  16.312  66.036  1.00  0.00           H
ATOM    435  HZ2 LYS    29      42.439  15.651  66.228  1.00  0.00           H
ATOM    436  HZ3 LYS    29      43.788  14.823  65.588  1.00  0.00           H
ATOM    437  C   LYS    29      46.774  18.326  61.956  1.00  0.00           C
ATOM    438  O   LYS    29      47.310  17.293  62.373  1.00  0.00           O
ATOM    439  N   GLY    30      47.193  19.010  60.906  1.00  0.00           N
ATOM    440  H   GLY    30      46.665  19.816  60.601  1.00  0.00           H
ATOM    441  CA  GLY    30      48.439  18.701  60.196  1.00  0.00           C
ATOM    442  HA2 GLY    30      49.177  18.376  60.930  1.00  0.00           H
ATOM    443  HA3 GLY    30      48.317  17.921  59.446  1.00  0.00           H
ATOM    444  C   GLY    30      49.041  19.845  59.467  1.00  0.00           C
ATOM    445  O   GLY    30      48.338  20.883  59.314  1.00  0.00           O
ATOM    446  N   ASP    31      50.167  19.682  58.788  1.00  0.00           N
ATOM    447  H   ASP    31      50.755  18.897  59.033  1.00  0.00           H
ATOM    448  CA  ASP    31      50.776  20.643  57.909  1.00  0.00           C
ATOM    449  HA  ASP    31      50.968  21.509  58.543  1.00  0.00           H
ATOM    450  CB  ASP    31      52.012  20.135  57.229  1.00  0.00           C
ATOM    451  HB2 ASP    31      51.703  19.471  56.422  1.00  0.00           H
ATOM    452  HB3 ASP    31      52.509  20.781  56.506  1.00  0.00           H
ATOM    453  CG  ASP    31      53.125  19.648  58.156  1.00  0.00           C
ATOM    454  OD1 ASP    31      54.030  18.862  57.647  1.00  0.00           O
ATOM    455  OD2 ASP    31      53.074  20.010  59.368  1.00  0.00           O
ATOM    456  C   ASP    31      49.811  21.226  56.809  1.00  0.00           C
ATOM    457  O   ASP    31      49.267  20.455  55.934  1.00  0.00           O
ATOM    458  N   VAL    32      49.523  22.502  56.894  1.00  0.00           N
ATOM    459  H   VAL    32      49.964  22.961  57.679  1.00  0.00           H
ATOM    460  CA  VAL    32      48.775  23.282  55.908  1.00  0.00           C
ATOM    461  HA  VAL    32      49.158  22.923  54.953  1.00  0.00           H
ATOM    462  CB  VAL    32      47.238  23.060  55.970  1.00  0.00           C
ATOM    463  HB  VAL    32      46.932  22.035  55.765  1.00  0.00           H
ATOM    464  CG1 VAL    32      46.773  23.282  57.408  1.00  0.00           C
ATOM    465 HG11 VAL    32      46.990  24.231  57.899  1.00  0.00           H
ATOM    466 HG12 VAL    32      45.709  23.042  57.432  1.00  0.00           H
ATOM    467 HG13 VAL    32      47.147  22.427  57.972  1.00  0.00           H
ATOM    468  CG2 VAL    32      46.420  23.978  55.003  1.00  0.00           C
ATOM    469 HG21 VAL    32      46.555  25.016  55.306  1.00  0.00           H
ATOM    470 HG22 VAL    32      46.732  23.789  53.976  1.00  0.00           H
ATOM    471 HG23 VAL    32      45.345  23.802  55.001  1.00  0.00           H
ATOM    472  C   VAL    32      49.181  24.791  55.991  1.00  0.00           C
ATOM    473  O   VAL    32      49.635  25.267  57.060  1.00  0.00           O
ATOM    474  N   PHE    33      49.117  25.546  54.928  1.00  0.00           N
ATOM    475  H   PHE    33      48.852  24.950  54.156  1.00  0.00           H
ATOM    476  CA  PHE    33      49.466  26.926  54.782  1.00  0.00           C
ATOM    477  HA  PHE    33      50.364  26.996  55.397  1.00  0.00           H
ATOM    478  CB  PHE    33      49.767  27.301  53.322  1.00  0.00           C
ATOM    479  HB2 PHE    33      48.874  27.073  52.740  1.00  0.00           H
ATOM    480  HB3 PHE    33      49.744  28.390  53.292  1.00  0.00           H
ATOM    481  CG  PHE    33      50.959  26.723  52.632  1.00  0.00           C
ATOM    482  CD1 PHE    33      50.911  25.937  51.429  1.00  0.00           C
ATOM    483  HD1 PHE    33      49.932  25.548  51.187  1.00  0.00           H
ATOM    484  CE1 PHE    33      52.042  25.570  50.652  1.00  0.00           C
ATOM    485  HE1 PHE    33      51.843  24.973  49.774  1.00  0.00           H
ATOM    486  CZ  PHE    33      53.362  25.886  51.122  1.00  0.00           C
ATOM    487  HZ  PHE    33      54.266  25.533  50.648  1.00  0.00           H
ATOM    488  CE2 PHE    33      53.401  26.578  52.352  1.00  0.00           C
ATOM    489  HE2 PHE    33      54.327  26.988  52.728  1.00  0.00           H
ATOM    490  CD2 PHE    33      52.287  27.094  53.026  1.00  0.00           C
ATOM    491  HD2 PHE    33      52.427  27.632  53.952  1.00  0.00           H
ATOM    492  C   PHE    33      48.481  27.951  55.345  1.00  0.00           C
ATOM    493  O   PHE    33      47.315  27.685  55.369  1.00  0.00           O
ATOM    494  N   VAL    34      48.971  29.146  55.738  1.00  0.00           N
ATOM    495  H   VAL    34      49.947  29.405  55.741  1.00  0.00           H
ATOM    496  CA  VAL    34      48.050  30.332  55.985  1.00  0.00           C
ATOM    497  HA  VAL    34      47.063  29.994  56.298  1.00  0.00           H
ATOM    498  CB  VAL    34      48.665  31.370  56.992  1.00  0.00           C
ATOM    499  HB  VAL    34      48.193  32.324  56.758  1.00  0.00           H
ATOM    500  CG1 VAL    34      48.203  31.140  58.434  1.00  0.00           C
ATOM    501 HG11 VAL    34      47.135  30.950  58.538  1.00  0.00           H
ATOM    502 HG12 VAL    34      48.798  30.298  58.787  1.00  0.00           H
ATOM    503 HG13 VAL    34      48.414  31.930  59.155  1.00  0.00           H
ATOM    504  CG2 VAL    34      50.185  31.471  57.016  1.00  0.00           C
ATOM    505 HG21 VAL    34      50.666  30.546  57.334  1.00  0.00           H
ATOM    506 HG22 VAL    34      50.483  31.798  56.021  1.00  0.00           H
ATOM    507 HG23 VAL    34      50.572  32.238  57.686  1.00  0.00           H
ATOM    508  C   VAL    34      47.792  30.972  54.594  1.00  0.00           C
ATOM    509  O   VAL    34      48.722  31.484  53.938  1.00  0.00           O
ATOM    510  N   ILE    35      46.578  30.848  54.058  1.00  0.00           N
ATOM    511  H   ILE    35      45.772  30.548  54.589  1.00  0.00           H
ATOM    512  CA  ILE    35      46.216  31.157  52.656  1.00  0.00           C
ATOM    513  HA  ILE    35      47.087  31.552  52.132  1.00  0.00           H
ATOM    514  CB  ILE    35      45.761  29.888  51.861  1.00  0.00           C
ATOM    515  HB  ILE    35      45.534  30.120  50.820  1.00  0.00           H
ATOM    516  CG2 ILE    35      46.967  28.862  51.890  1.00  0.00           C
ATOM    517 HG21 ILE    35      47.165  28.654  52.941  1.00  0.00           H
ATOM    518 HG22 ILE    35      46.707  27.986  51.295  1.00  0.00           H
ATOM    519 HG23 ILE    35      47.773  29.395  51.387  1.00  0.00           H
ATOM    520  CG1 ILE    35      44.566  29.249  52.507  1.00  0.00           C
ATOM    521 HG12 ILE    35      44.851  28.752  53.434  1.00  0.00           H
ATOM    522 HG13 ILE    35      43.783  29.979  52.712  1.00  0.00           H
ATOM    523  CD1 ILE    35      43.954  28.152  51.583  1.00  0.00           C
ATOM    524 HD11 ILE    35      44.601  27.290  51.743  1.00  0.00           H
ATOM    525 HD12 ILE    35      42.967  27.783  51.864  1.00  0.00           H
ATOM    526 HD13 ILE    35      43.861  28.446  50.538  1.00  0.00           H
ATOM    527  C   ILE    35      45.198  32.282  52.505  1.00  0.00           C
ATOM    528  O   ILE    35      44.370  32.392  53.378  1.00  0.00           O
ATOM    529  N   ARG    36      45.259  32.960  51.368  1.00  0.00           N
ATOM    530  H   ARG    36      45.866  32.633  50.630  1.00  0.00           H
ATOM    531  CA  ARG    36      44.133  33.940  50.867  1.00  0.00           C
ATOM    532  HA  ARG    36      43.213  33.648  51.376  1.00  0.00           H
ATOM    533  CB  ARG    36      44.466  35.374  51.303  1.00  0.00           C
ATOM    534  HB2 ARG    36      45.468  35.607  50.943  1.00  0.00           H
ATOM    535  HB3 ARG    36      43.768  36.009  50.758  1.00  0.00           H
ATOM    536  CG  ARG    36      44.356  35.783  52.767  1.00  0.00           C
ATOM    537  HG2 ARG    36      45.061  35.200  53.359  1.00  0.00           H
ATOM    538  HG3 ARG    36      44.696  36.810  52.898  1.00  0.00           H
ATOM    539  CD  ARG    36      43.008  35.467  53.480  1.00  0.00           C
ATOM    540  HD2 ARG    36      42.836  34.392  53.512  1.00  0.00           H
ATOM    541  HD3 ARG    36      43.107  35.858  54.491  1.00  0.00           H
ATOM    542  NE  ARG    36      41.837  36.102  52.800  1.00  0.00           N
ATOM    543  HE  ARG    36      41.281  35.525  52.185  1.00  0.00           H
ATOM    544  CZ  ARG    36      41.318  37.307  53.020  1.00  0.00           C
ATOM    545  NH1 ARG    36      40.209  37.544  52.453  1.00  0.00           N
ATOM    546 HH11 ARG    36      39.778  36.707  52.085  1.00  0.00           H
ATOM    547 HH12 ARG    36      39.652  38.377  52.583  1.00  0.00           H
ATOM    548  NH2 ARG    36      41.827  38.219  53.856  1.00  0.00           N
ATOM    549 HH21 ARG    36      42.562  37.881  54.460  1.00  0.00           H
ATOM    550 HH22 ARG    36      41.383  39.123  53.940  1.00  0.00           H
ATOM    551  C   ARG    36      43.812  33.876  49.360  1.00  0.00           C
ATOM    552  O   ARG    36      44.572  33.447  48.535  1.00  0.00           O
ATOM    553  N   GLH    37      42.599  34.376  49.038  1.00  0.00           N
ATOM    554  H   GLH    37      41.915  34.484  49.773  1.00  0.00           H
ATOM    555  CA  GLH    37      41.892  34.291  47.724  1.00  0.00           C
ATOM    556  HA  GLH    37      40.883  34.388  48.122  1.00  0.00           H
ATOM    557  CB  GLH    37      42.198  35.560  46.923  1.00  0.00           C
ATOM    558  HB2 GLH    37      41.441  35.650  46.143  1.00  0.00           H
ATOM    559  HB3 GLH    37      42.104  36.467  47.518  1.00  0.00           H
ATOM    560  CG  GLH    37      43.563  35.743  46.173  1.00  0.00           C
ATOM    561  HG2 GLH    37      44.246  34.926  46.402  1.00  0.00           H
ATOM    562  HG3 GLH    37      43.345  35.784  45.105  1.00  0.00           H
ATOM    563  CD  GLH    37      44.420  36.934  46.669  1.00  0.00           C
ATOM    564  OE1 GLH    37      44.455  37.206  47.878  1.00  0.00           O
ATOM    565  OE2 GLH    37      45.142  37.598  45.731  1.00  0.00           O
ATOM    566  HE2 GLH    37      44.822  37.399  44.849  1.00  0.00           H
ATOM    567  C   GLH    37      42.072  32.957  47.063  1.00  0.00           C
ATOM    568  O   GLH    37      42.561  32.912  45.968  1.00  0.00           O
ATOM    569  N   PRO    38      41.702  31.826  47.700  1.00  0.00           N
ATOM    570  CD  PRO    38      41.025  31.679  49.041  1.00  0.00           C
ATOM    571  HD2 PRO    38      40.131  32.300  49.079  1.00  0.00           H
ATOM    572  HD3 PRO    38      41.731  32.157  49.721  1.00  0.00           H
ATOM    573  CG  PRO    38      40.726  30.196  49.293  1.00  0.00           C
ATOM    574  HG2 PRO    38      39.681  29.958  49.095  1.00  0.00           H
ATOM    575  HG3 PRO    38      40.883  29.891  50.328  1.00  0.00           H
ATOM    576  CB  PRO    38      41.685  29.506  48.349  1.00  0.00           C
ATOM    577  HB2 PRO    38      41.370  28.548  47.936  1.00  0.00           H
ATOM    578  HB3 PRO    38      42.666  29.493  48.825  1.00  0.00           H
ATOM    579  CA  PRO    38      41.791  30.459  47.138  1.00  0.00           C
ATOM    580  HA  PRO    38      42.801  30.237  46.791  1.00  0.00           H
ATOM    581  C   PRO    38      40.754  30.129  46.053  1.00  0.00           C
ATOM    582  O   PRO    38      39.696  29.694  46.318  1.00  0.00           O
ATOM    583  N   PHE    39      41.052  30.651  44.858  1.00  0.00           N
ATOM    584  H   PHE    39      41.899  31.187  44.736  1.00  0.00           H
ATOM    585  CA  PHE    39      40.249  30.447  43.662  1.00  0.00           C
ATOM    586  HA  PHE    39      39.219  30.398  44.016  1.00  0.00           H
ATOM    587  CB  PHE    39      40.338  31.633  42.613  1.00  0.00           C
ATOM    588  HB2 PHE    39      39.678  31.344  41.796  1.00  0.00           H
ATOM    589  HB3 PHE    39      39.843  32.512  43.024  1.00  0.00           H
ATOM    590  CG  PHE    39      41.670  31.938  42.010  1.00  0.00           C
ATOM    591  CD1 PHE    39      42.171  31.240  40.855  1.00  0.00           C
ATOM    592  HD1 PHE    39      41.580  30.420  40.478  1.00  0.00           H
ATOM    593  CE1 PHE    39      43.450  31.533  40.355  1.00  0.00           C
ATOM    594  HE1 PHE    39      43.908  30.899  39.610  1.00  0.00           H
ATOM    595  CZ  PHE    39      44.192  32.586  40.904  1.00  0.00           C
ATOM    596  HZ  PHE    39      45.220  32.667  40.584  1.00  0.00           H
ATOM    597  CE2 PHE    39      43.674  33.366  41.946  1.00  0.00           C
ATOM    598  HE2 PHE    39      44.209  34.212  42.351  1.00  0.00           H
ATOM    599  CD2 PHE    39      42.387  33.043  42.498  1.00  0.00           C
ATOM    600  HD2 PHE    39      41.954  33.589  43.324  1.00  0.00           H
ATOM    601  C   PHE    39      40.498  29.046  43.140  1.00  0.00           C
ATOM    602  O   PHE    39      41.576  28.660  42.801  1.00  0.00           O
ATOM    603  N   ILE    40      39.467  28.313  42.892  1.00  0.00           N
ATOM    604  H   ILE    40      38.559  28.705  43.102  1.00  0.00           H
ATOM    605  CA  ILE    40      39.563  27.092  42.036  1.00  0.00           C
ATOM    606  HA  ILE    40      40.457  26.526  42.296  1.00  0.00           H
ATOM    607  CB  ILE    40      38.324  26.181  42.122  1.00  0.00           C
ATOM    608  HB  ILE    40      37.548  26.513  41.431  1.00  0.00           H
ATOM    609  CG2 ILE    40      38.659  24.695  41.772  1.00  0.00           C
ATOM    610 HG21 ILE    40      38.910  24.737  40.712  1.00  0.00           H
ATOM    611 HG22 ILE    40      39.543  24.382  42.327  1.00  0.00           H
ATOM    612 HG23 ILE    40      37.770  24.074  41.879  1.00  0.00           H
ATOM    613  CG1 ILE    40      37.814  26.183  43.561  1.00  0.00           C
ATOM    614 HG12 ILE    40      37.287  27.117  43.756  1.00  0.00           H
ATOM    615 HG13 ILE    40      36.983  25.477  43.576  1.00  0.00           H
ATOM    616  CD1 ILE    40      38.665  25.810  44.814  1.00  0.00           C
ATOM    617 HD11 ILE    40      39.032  24.784  44.772  1.00  0.00           H
ATOM    618 HD12 ILE    40      39.529  26.473  44.783  1.00  0.00           H
ATOM    619 HD13 ILE    40      38.095  25.925  45.736  1.00  0.00           H
ATOM    620  C   ILE    40      39.694  27.631  40.552  1.00  0.00           C
ATOM    621  O   ILE    40      39.233  28.710  40.150  1.00  0.00           O
ATOM    622  N   SER    41      40.371  26.804  39.761  1.00  0.00           N
ATOM    623  H   SER    41      40.765  25.975  40.183  1.00  0.00           H
ATOM    624  CA  SER    41      40.395  26.832  38.295  1.00  0.00           C
ATOM    625  HA  SER    41      39.412  27.110  37.916  1.00  0.00           H
ATOM    626  CB  SER    41      41.414  27.827  37.719  1.00  0.00           C
ATOM    627  HB2 SER    41      41.199  28.794  38.173  1.00  0.00           H
ATOM    628  HB3 SER    41      42.450  27.604  37.976  1.00  0.00           H
ATOM    629  OG  SER    41      41.426  27.858  36.405  1.00  0.00           O
ATOM    630  HG  SER    41      41.816  28.693  36.139  1.00  0.00           H
ATOM    631  C   SER    41      40.722  25.504  37.659  1.00  0.00           C
ATOM    632  O   SER    41      41.276  24.652  38.325  1.00  0.00           O
ATOM    633  N   CYX    42      40.356  25.279  36.366  1.00  0.00           N
ATOM    634  H   CYX    42      40.297  26.036  35.700  1.00  0.00           H
ATOM    635  CA  CYX    42      40.147  23.988  35.717  1.00  0.00           C
ATOM    636  HA  CYX    42      40.684  23.182  36.216  1.00  0.00           H
ATOM    637  CB  CYX    42      38.623  23.647  35.777  1.00  0.00           C
ATOM    638  HB2 CYX    42      38.096  24.452  35.265  1.00  0.00           H
ATOM    639  HB3 CYX    42      38.424  22.731  35.221  1.00  0.00           H
ATOM    640  SG  CYX    42      37.955  23.505  37.444  1.00  0.00           S
ATOM    641  C   CYX    42      40.730  23.895  34.263  1.00  0.00           C
ATOM    642  O   CYX    42      41.197  24.902  33.723  1.00  0.00           O
ATOM    643  N   SER    43      40.732  22.694  33.630  1.00  0.00           N
ATOM    644  H   SER    43      40.546  21.932  34.265  1.00  0.00           H
ATOM    645  CA  SER    43      41.590  22.512  32.503  1.00  0.00           C
ATOM    646  HA  SER    43      41.574  23.323  31.775  1.00  0.00           H
ATOM    647  CB  SER    43      43.064  22.269  32.988  1.00  0.00           C
ATOM    648  HB2 SER    43      43.751  22.128  32.154  1.00  0.00           H
ATOM    649  HB3 SER    43      43.465  23.012  33.678  1.00  0.00           H
ATOM    650  OG  SER    43      43.212  21.027  33.628  1.00  0.00           O
ATOM    651  HG  SER    43      42.845  21.048  34.514  1.00  0.00           H
ATOM    652  C   SER    43      41.143  21.315  31.667  1.00  0.00           C
ATOM    653  O   SER    43      40.211  20.572  32.033  1.00  0.00           O
ATOM    654  N   HID    44      41.858  20.944  30.600  1.00  0.00           N
ATOM    655  H   HID    44      42.686  21.504  30.464  1.00  0.00           H
ATOM    656  CA  HID    44      41.564  19.737  29.760  1.00  0.00           C
ATOM    657  HA  HID    44      40.529  19.824  29.429  1.00  0.00           H
ATOM    658  CB  HID    44      42.556  19.751  28.573  1.00  0.00           C
ATOM    659  HB2 HID    44      42.884  20.760  28.321  1.00  0.00           H
ATOM    660  HB3 HID    44      43.492  19.272  28.863  1.00  0.00           H
ATOM    661  CG  HID    44      42.039  18.961  27.419  1.00  0.00           C
ATOM    662  ND1 HID    44      41.910  17.590  27.356  1.00  0.00           N
ATOM    663  HD1 HID    44      41.867  16.923  28.113  1.00  0.00           H
ATOM    664  CE1 HID    44      41.624  17.161  26.099  1.00  0.00           C
ATOM    665  HE1 HID    44      41.601  16.135  25.765  1.00  0.00           H
ATOM    666  NE2 HID    44      41.447  18.308  25.396  1.00  0.00           N
ATOM    667  CD2 HID    44      41.794  19.399  26.164  1.00  0.00           C
ATOM    668  HD2 HID    44      41.936  20.423  25.850  1.00  0.00           H
ATOM    669  C   HID    44      41.739  18.461  30.554  1.00  0.00           C
ATOM    670  O   HID    44      41.217  17.441  30.067  1.00  0.00           O
ATOM    671  N   LEU    45      42.461  18.517  31.676  1.00  0.00           N
ATOM    672  H   LEU    45      42.588  19.431  32.085  1.00  0.00           H
ATOM    673  CA  LEU    45      43.066  17.320  32.372  1.00  0.00           C
ATOM    674  HA  LEU    45      42.554  16.449  31.965  1.00  0.00           H
ATOM    675  CB  LEU    45      44.521  17.217  32.063  1.00  0.00           C
ATOM    676  HB2 LEU    45      44.694  17.403  31.003  1.00  0.00           H
ATOM    677  HB3 LEU    45      44.938  18.158  32.423  1.00  0.00           H
ATOM    678  CG  LEU    45      45.269  15.987  32.570  1.00  0.00           C
ATOM    679  HG  LEU    45      45.185  15.965  33.656  1.00  0.00           H
ATOM    680  CD1 LEU    45      44.738  14.591  32.079  1.00  0.00           C
ATOM    681 HD11 LEU    45      45.309  13.888  32.687  1.00  0.00           H
ATOM    682 HD12 LEU    45      43.664  14.479  32.222  1.00  0.00           H
ATOM    683 HD13 LEU    45      44.827  14.470  31.000  1.00  0.00           H
ATOM    684  CD2 LEU    45      46.727  16.212  32.220  1.00  0.00           C
ATOM    685 HD21 LEU    45      47.176  17.058  32.741  1.00  0.00           H
ATOM    686 HD22 LEU    45      47.299  15.308  32.428  1.00  0.00           H
ATOM    687 HD23 LEU    45      46.907  16.247  31.146  1.00  0.00           H
ATOM    688  C   LEU    45      42.712  17.256  33.887  1.00  0.00           C
ATOM    689  O   LEU    45      42.508  16.106  34.340  1.00  0.00           O
ATOM    690  N   GLU    46      42.523  18.346  34.640  1.00  0.00           N
ATOM    691  H   GLU    46      42.583  19.222  34.143  1.00  0.00           H
ATOM    692  CA  GLU    46      42.086  18.369  36.009  1.00  0.00           C
ATOM    693  HA  GLU    46      41.274  17.657  36.161  1.00  0.00           H
ATOM    694  CB  GLU    46      43.172  17.851  36.964  1.00  0.00           C
ATOM    695  HB2 GLU    46      42.812  17.722  37.985  1.00  0.00           H
ATOM    696  HB3 GLU    46      43.491  16.857  36.652  1.00  0.00           H
ATOM    697  CG  GLU    46      44.387  18.835  37.031  1.00  0.00           C
ATOM    698  HG2 GLU    46      44.608  19.134  36.006  1.00  0.00           H
ATOM    699  HG3 GLU    46      44.188  19.699  37.664  1.00  0.00           H
ATOM    700  CD  GLU    46      45.635  18.260  37.629  1.00  0.00           C
ATOM    701  OE1 GLU    46      45.819  16.987  37.580  1.00  0.00           O
ATOM    702  OE2 GLU    46      46.450  19.101  38.107  1.00  0.00           O
ATOM    703  C   GLU    46      41.662  19.731  36.504  1.00  0.00           C
ATOM    704  O   GLU    46      42.027  20.774  35.918  1.00  0.00           O
ATOM    705  N   CYX    47      40.993  19.855  37.674  1.00  0.00           N
ATOM    706  H   CYX    47      40.733  19.046  38.219  1.00  0.00           H
ATOM    707  CA  CYX    47      40.791  21.143  38.322  1.00  0.00           C
ATOM    708  HA  CYX    47      40.855  21.930  37.570  1.00  0.00           H
ATOM    709  CB  CYX    47      39.370  21.148  38.856  1.00  0.00           C
ATOM    710  HB2 CYX    47      39.054  20.204  39.303  1.00  0.00           H
ATOM    711  HB3 CYX    47      39.343  21.949  39.594  1.00  0.00           H
ATOM    712  SG  CYX    47      38.047  21.460  37.692  1.00  0.00           S
ATOM    713  C   CYX    47      41.836  21.315  39.426  1.00  0.00           C
ATOM    714  O   CYX    47      42.230  20.237  39.991  1.00  0.00           O
ATOM    715  N   ARG    48      42.243  22.555  39.784  1.00  0.00           N
ATOM    716  H   ARG    48      41.860  23.259  39.169  1.00  0.00           H
ATOM    717  CA  ARG    48      43.243  22.813  40.804  1.00  0.00           C
ATOM    718  HA  ARG    48      43.439  21.969  41.466  1.00  0.00           H
ATOM    719  CB  ARG    48      44.646  23.180  40.262  1.00  0.00           C
ATOM    720  HB2 ARG    48      44.605  24.022  39.570  1.00  0.00           H
ATOM    721  HB3 ARG    48      45.293  23.343  41.124  1.00  0.00           H
ATOM    722  CG  ARG    48      45.262  21.965  39.511  1.00  0.00           C
ATOM    723  HG2 ARG    48      45.167  21.050  40.096  1.00  0.00           H
ATOM    724  HG3 ARG    48      44.714  21.678  38.614  1.00  0.00           H
ATOM    725  CD  ARG    48      46.728  22.149  39.023  1.00  0.00           C
ATOM    726  HD2 ARG    48      46.931  21.282  38.394  1.00  0.00           H
ATOM    727  HD3 ARG    48      46.744  23.093  38.478  1.00  0.00           H
ATOM    728  NE  ARG    48      47.728  22.379  40.097  1.00  0.00           N
ATOM    729  HE  ARG    48      48.196  23.264  40.229  1.00  0.00           H
ATOM    730  CZ  ARG    48      48.263  21.312  40.724  1.00  0.00           C
ATOM    731  NH1 ARG    48      49.182  21.502  41.658  1.00  0.00           N
ATOM    732 HH11 ARG    48      49.501  22.432  41.888  1.00  0.00           H
ATOM    733 HH12 ARG    48      49.684  20.752  42.110  1.00  0.00           H
ATOM    734  NH2 ARG    48      48.101  20.105  40.314  1.00  0.00           N
ATOM    735 HH21 ARG    48      47.484  19.916  39.537  1.00  0.00           H
ATOM    736 HH22 ARG    48      48.551  19.369  40.841  1.00  0.00           H
ATOM    737  C   ARG    48      42.735  23.926  41.758  1.00  0.00           C
ATOM    738  O   ARG    48      42.116  24.922  41.313  1.00  0.00           O
ATOM    739  N   THR    49      43.005  23.890  43.048  1.00  0.00           N
ATOM    740  H   THR    49      43.611  23.118  43.288  1.00  0.00           H
ATOM    741  CA  THR    49      42.888  25.036  43.942  1.00  0.00           C
ATOM    742  HA  THR    49      42.102  25.737  43.663  1.00  0.00           H
ATOM    743  CB  THR    49      42.574  24.639  45.374  1.00  0.00           C
ATOM    744  HB  THR    49      43.459  24.132  45.756  1.00  0.00           H
ATOM    745  CG2 THR    49      42.429  25.908  46.234  1.00  0.00           C
ATOM    746 HG21 THR    49      41.868  25.661  47.136  1.00  0.00           H
ATOM    747 HG22 THR    49      43.468  26.044  46.534  1.00  0.00           H
ATOM    748 HG23 THR    49      42.066  26.831  45.782  1.00  0.00           H
ATOM    749  OG1 THR    49      41.413  23.874  45.548  1.00  0.00           O
ATOM    750  HG1 THR    49      40.731  24.210  44.961  1.00  0.00           H
ATOM    751  C   THR    49      44.133  25.889  43.807  1.00  0.00           C
ATOM    752  O   THR    49      45.216  25.468  44.199  1.00  0.00           O
ATOM    753  N   PHE    50      43.927  27.001  43.255  1.00  0.00           N
ATOM    754  H   PHE    50      42.974  27.270  43.054  1.00  0.00           H
ATOM    755  CA  PHE    50      44.987  28.010  43.242  1.00  0.00           C
ATOM    756  HA  PHE    50      45.927  27.461  43.211  1.00  0.00           H
ATOM    757  CB  PHE    50      44.838  28.929  42.012  1.00  0.00           C
ATOM    758  HB2 PHE    50      43.814  29.178  41.736  1.00  0.00           H
ATOM    759  HB3 PHE    50      45.287  29.911  42.159  1.00  0.00           H
ATOM    760  CG  PHE    50      45.359  28.236  40.732  1.00  0.00           C
ATOM    761  CD1 PHE    50      44.537  27.337  39.974  1.00  0.00           C
ATOM    762  HD1 PHE    50      43.498  27.199  40.236  1.00  0.00           H
ATOM    763  CE1 PHE    50      45.083  26.621  39.002  1.00  0.00           C
ATOM    764  HE1 PHE    50      44.478  25.969  38.388  1.00  0.00           H
ATOM    765  CZ  PHE    50      46.474  26.702  38.743  1.00  0.00           C
ATOM    766  HZ  PHE    50      46.864  25.944  38.081  1.00  0.00           H
ATOM    767  CE2 PHE    50      47.266  27.640  39.382  1.00  0.00           C
ATOM    768  HE2 PHE    50      48.306  27.632  39.093  1.00  0.00           H
ATOM    769  CD2 PHE    50      46.747  28.476  40.362  1.00  0.00           C
ATOM    770  HD2 PHE    50      47.300  29.193  40.952  1.00  0.00           H
ATOM    771  C   PHE    50      44.818  28.899  44.438  1.00  0.00           C
ATOM    772  O   PHE    50      43.679  29.025  44.950  1.00  0.00           O
ATOM    773  N   PHE    51      45.933  29.468  44.967  1.00  0.00           N
ATOM    774  H   PHE    51      46.818  29.195  44.566  1.00  0.00           H
ATOM    775  CA  PHE    51      45.961  30.248  46.145  1.00  0.00           C
ATOM    776  HA  PHE    51      45.051  30.847  46.092  1.00  0.00           H
ATOM    777  CB  PHE    51      45.889  29.368  47.389  1.00  0.00           C
ATOM    778  HB2 PHE    51      45.798  30.067  48.221  1.00  0.00           H
ATOM    779  HB3 PHE    51      44.995  28.745  47.377  1.00  0.00           H
ATOM    780  CG  PHE    51      47.151  28.549  47.713  1.00  0.00           C
ATOM    781  CD1 PHE    51      48.021  28.939  48.734  1.00  0.00           C
ATOM    782  HD1 PHE    51      47.859  29.875  49.247  1.00  0.00           H
ATOM    783  CE1 PHE    51      49.175  28.242  49.099  1.00  0.00           C
ATOM    784  HE1 PHE    51      49.765  28.611  49.926  1.00  0.00           H
ATOM    785  CZ  PHE    51      49.365  26.951  48.465  1.00  0.00           C
ATOM    786  HZ  PHE    51      50.200  26.355  48.806  1.00  0.00           H
ATOM    787  CE2 PHE    51      48.504  26.492  47.415  1.00  0.00           C
ATOM    788  HE2 PHE    51      48.571  25.502  46.989  1.00  0.00           H
ATOM    789  CD2 PHE    51      47.351  27.278  47.060  1.00  0.00           C
ATOM    790  HD2 PHE    51      46.684  26.851  46.325  1.00  0.00           H
ATOM    791  C   PHE    51      47.142  31.232  46.142  1.00  0.00           C
ATOM    792  O   PHE    51      48.202  31.018  45.544  1.00  0.00           O
ATOM    793  N   LEU    52      47.014  32.362  46.761  1.00  0.00           N
ATOM    794  H   LEU    52      46.174  32.708  47.201  1.00  0.00           H
ATOM    795  CA  LEU    52      48.134  33.061  47.352  1.00  0.00           C
ATOM    796  HA  LEU    52      49.030  32.630  46.907  1.00  0.00           H
ATOM    797  CB  LEU    52      48.059  34.616  47.164  1.00  0.00           C
ATOM    798  HB2 LEU    52      47.295  34.985  47.849  1.00  0.00           H
ATOM    799  HB3 LEU    52      49.023  34.896  47.589  1.00  0.00           H
ATOM    800  CG  LEU    52      47.925  35.375  45.812  1.00  0.00           C
ATOM    801  HG  LEU    52      46.911  35.229  45.439  1.00  0.00           H
ATOM    802  CD1 LEU    52      48.069  36.867  46.147  1.00  0.00           C
ATOM    803 HD11 LEU    52      49.039  36.915  46.641  1.00  0.00           H
ATOM    804 HD12 LEU    52      48.084  37.437  45.217  1.00  0.00           H
ATOM    805 HD13 LEU    52      47.257  37.107  46.832  1.00  0.00           H
ATOM    806  CD2 LEU    52      48.973  35.009  44.812  1.00  0.00           C
ATOM    807 HD21 LEU    52      48.898  35.654  43.938  1.00  0.00           H
ATOM    808 HD22 LEU    52      49.904  35.233  45.334  1.00  0.00           H
ATOM    809 HD23 LEU    52      48.742  33.951  44.687  1.00  0.00           H
ATOM    810  C   LEU    52      48.308  32.717  48.838  1.00  0.00           C
ATOM    811  O   LEU    52      47.327  32.445  49.544  1.00  0.00           O
ATOM    812  N   THR    53      49.576  32.711  49.256  1.00  0.00           N
ATOM    813  H   THR    53      50.284  32.882  48.557  1.00  0.00           H
ATOM    814  CA  THR    53      50.056  32.617  50.628  1.00  0.00           C
ATOM    815  HA  THR    53      49.252  32.925  51.296  1.00  0.00           H
ATOM    816  CB  THR    53      50.420  31.192  51.066  1.00  0.00           C
ATOM    817  HB  THR    53      49.511  30.647  50.811  1.00  0.00           H
ATOM    818  CG2 THR    53      51.532  30.524  50.262  1.00  0.00           C
ATOM    819 HG21 THR    53      51.090  30.359  49.279  1.00  0.00           H
ATOM    820 HG22 THR    53      52.399  31.184  50.283  1.00  0.00           H
ATOM    821 HG23 THR    53      51.762  29.484  50.495  1.00  0.00           H
ATOM    822  OG1 THR    53      50.753  31.060  52.403  1.00  0.00           O
ATOM    823  HG1 THR    53      49.909  31.163  52.850  1.00  0.00           H
ATOM    824  C   THR    53      51.325  33.571  50.800  1.00  0.00           C
ATOM    825  O   THR    53      51.997  33.988  49.930  1.00  0.00           O
ATOM    826  N   GLN    54      51.630  33.788  52.050  1.00  0.00           N
ATOM    827  H   GLN    54      50.911  33.444  52.671  1.00  0.00           H
ATOM    828  CA  GLN    54      52.917  34.271  52.660  1.00  0.00           C
ATOM    829  HA  GLN    54      53.142  35.274  52.298  1.00  0.00           H
ATOM    830  CB  GLN    54      52.591  34.590  54.136  1.00  0.00           C
ATOM    831  HB2 GLN    54      51.945  35.468  54.127  1.00  0.00           H
ATOM    832  HB3 GLN    54      52.129  33.726  54.614  1.00  0.00           H
ATOM    833  CG  GLN    54      53.867  34.922  54.997  1.00  0.00           C
ATOM    834  HG2 GLN    54      54.409  34.007  55.240  1.00  0.00           H
ATOM    835  HG3 GLN    54      54.388  35.726  54.478  1.00  0.00           H
ATOM    836  CD  GLN    54      53.533  35.532  56.380  1.00  0.00           C
ATOM    837  OE1 GLN    54      52.464  35.562  56.930  1.00  0.00           O
ATOM    838  NE2 GLN    54      54.513  35.904  57.180  1.00  0.00           N
ATOM    839 HE21 GLN    54      55.399  35.992  56.702  1.00  0.00           H
ATOM    840 HE22 GLN    54      54.340  36.301  58.092  1.00  0.00           H
ATOM    841  C   GLN    54      54.124  33.321  52.595  1.00  0.00           C
ATOM    842  O   GLN    54      55.309  33.584  52.550  1.00  0.00           O
ATOM    843  N   GLY    55      53.845  31.988  52.482  1.00  0.00           N
ATOM    844  H   GLY    55      52.864  31.758  52.568  1.00  0.00           H
ATOM    845  CA  GLY    55      54.747  30.780  52.419  1.00  0.00           C
ATOM    846  HA2 GLY    55      54.484  30.117  51.593  1.00  0.00           H
ATOM    847  HA3 GLY    55      55.782  31.096  52.285  1.00  0.00           H
ATOM    848  C   GLY    55      54.734  29.954  53.736  1.00  0.00           C
ATOM    849  O   GLY    55      55.536  29.033  53.974  1.00  0.00           O
ATOM    850  N   ALA    56      53.896  30.401  54.676  1.00  0.00           N
ATOM    851  H   ALA    56      53.197  31.062  54.371  1.00  0.00           H
ATOM    852  CA  ALA    56      53.953  30.061  56.076  1.00  0.00           C
ATOM    853  HA  ALA    56      54.896  29.541  56.250  1.00  0.00           H
ATOM    854  CB  ALA    56      53.884  31.318  56.995  1.00  0.00           C
ATOM    855  HB1 ALA    56      53.017  31.937  56.767  1.00  0.00           H
ATOM    856  HB2 ALA    56      53.845  31.028  58.045  1.00  0.00           H
ATOM    857  HB3 ALA    56      54.764  31.936  56.820  1.00  0.00           H
ATOM    858  C   ALA    56      52.939  28.977  56.481  1.00  0.00           C
ATOM    859  O   ALA    56      51.885  28.826  55.808  1.00  0.00           O
ATOM    860  N   LEU    57      53.260  28.223  57.518  1.00  0.00           N
ATOM    861  H   LEU    57      54.234  28.349  57.753  1.00  0.00           H
ATOM    862  CA  LEU    57      52.530  27.021  58.052  1.00  0.00           C
ATOM    863  HA  LEU    57      51.677  26.889  57.388  1.00  0.00           H
ATOM    864  CB  LEU    57      53.408  25.739  58.164  1.00  0.00           C
ATOM    865  HB2 LEU    57      54.361  25.922  58.659  1.00  0.00           H
ATOM    866  HB3 LEU    57      52.864  25.192  58.936  1.00  0.00           H
ATOM    867  CG  LEU    57      53.454  24.905  56.903  1.00  0.00           C
ATOM    868  HG  LEU    57      52.429  24.893  56.530  1.00  0.00           H
ATOM    869  CD1 LEU    57      54.391  25.636  55.909  1.00  0.00           C
ATOM    870 HD11 LEU    57      54.029  26.613  55.591  1.00  0.00           H
ATOM    871 HD12 LEU    57      55.377  25.769  56.355  1.00  0.00           H
ATOM    872 HD13 LEU    57      54.415  25.047  54.993  1.00  0.00           H
ATOM    873  CD2 LEU    57      53.933  23.457  57.244  1.00  0.00           C
ATOM    874 HD21 LEU    57      53.768  22.845  56.358  1.00  0.00           H
ATOM    875 HD22 LEU    57      54.994  23.454  57.493  1.00  0.00           H
ATOM    876 HD23 LEU    57      53.480  22.941  58.091  1.00  0.00           H
ATOM    877  C   LEU    57      51.727  27.346  59.343  1.00  0.00           C
ATOM    878  O   LEU    57      52.134  28.062  60.299  1.00  0.00           O
ATOM    879  N   LEU    58      50.455  26.935  59.339  1.00  0.00           N
ATOM    880  H   LEU    58      50.037  26.593  58.485  1.00  0.00           H
ATOM    881  CA  LEU    58      49.592  27.063  60.523  1.00  0.00           C
ATOM    882  HA  LEU    58      49.525  28.123  60.766  1.00  0.00           H
ATOM    883  CB  LEU    58      48.199  26.566  60.163  1.00  0.00           C
ATOM    884  HB2 LEU    58      48.338  25.643  59.600  1.00  0.00           H
ATOM    885  HB3 LEU    58      47.740  26.246  61.098  1.00  0.00           H
ATOM    886  CG  LEU    58      47.345  27.570  59.408  1.00  0.00           C
ATOM    887  HG  LEU    58      47.953  27.970  58.598  1.00  0.00           H
ATOM    888  CD1 LEU    58      45.969  27.017  58.831  1.00  0.00           C
ATOM    889 HD11 LEU    58      46.163  26.086  58.299  1.00  0.00           H
ATOM    890 HD12 LEU    58      45.353  26.874  59.717  1.00  0.00           H
ATOM    891 HD13 LEU    58      45.688  27.791  58.116  1.00  0.00           H
ATOM    892  CD2 LEU    58      46.949  28.659  60.473  1.00  0.00           C
ATOM    893 HD21 LEU    58      46.669  28.270  61.452  1.00  0.00           H
ATOM    894 HD22 LEU    58      47.695  29.451  60.549  1.00  0.00           H
ATOM    895 HD23 LEU    58      46.092  29.208  60.083  1.00  0.00           H
ATOM    896  C   LEU    58      50.177  26.284  61.717  1.00  0.00           C
ATOM    897  O   LEU    58      50.829  25.296  61.550  1.00  0.00           O
ATOM    898  N   ASN    59      49.969  26.764  62.904  1.00  0.00           N
ATOM    899  H   ASN    59      49.687  27.734  62.927  1.00  0.00           H
ATOM    900  CA  ASN    59      50.435  26.169  64.186  1.00  0.00           C
ATOM    901  HA  ASN    59      50.052  26.784  64.999  1.00  0.00           H
ATOM    902  CB  ASN    59      49.775  24.787  64.454  1.00  0.00           C
ATOM    903  HB2 ASN    59      48.782  24.665  64.020  1.00  0.00           H
ATOM    904  HB3 ASN    59      50.335  23.982  63.978  1.00  0.00           H
ATOM    905  CG  ASN    59      49.469  24.421  65.930  1.00  0.00           C
ATOM    906  OD1 ASN    59      49.489  25.199  66.911  1.00  0.00           O
ATOM    907  ND2 ASN    59      49.256  23.152  66.187  1.00  0.00           N
ATOM    908 HD21 ASN    59      49.044  22.929  67.150  1.00  0.00           H
ATOM    909 HD22 ASN    59      49.484  22.464  65.484  1.00  0.00           H
ATOM    910  C   ASN    59      52.030  26.172  64.377  1.00  0.00           C
ATOM    911  O   ASN    59      52.471  25.797  65.469  1.00  0.00           O
ATOM    912  N   ASP    60      52.811  26.680  63.386  1.00  0.00           N
ATOM    913  H   ASP    60      52.291  27.090  62.623  1.00  0.00           H
ATOM    914  CA  ASP    60      54.269  26.779  63.396  1.00  0.00           C
ATOM    915  HA  ASP    60      54.627  25.818  63.765  1.00  0.00           H
ATOM    916  CB  ASP    60      54.790  27.072  61.978  1.00  0.00           C
ATOM    917  HB2 ASP    60      54.660  26.091  61.523  1.00  0.00           H
ATOM    918  HB3 ASP    60      54.184  27.741  61.367  1.00  0.00           H
ATOM    919  CG  ASP    60      56.262  27.377  61.795  1.00  0.00           C
ATOM    920  OD1 ASP    60      56.662  27.598  60.617  1.00  0.00           O
ATOM    921  OD2 ASP    60      57.054  27.528  62.742  1.00  0.00           O
ATOM    922  C   ASP    60      54.631  27.860  64.368  1.00  0.00           C
ATOM    923  O   ASP    60      54.000  28.949  64.363  1.00  0.00           O
ATOM    924  N   LYS    61      55.541  27.589  65.296  1.00  0.00           N
ATOM    925  H   LYS    61      55.974  26.682  65.199  1.00  0.00           H
ATOM    926  CA  LYS    61      56.045  28.512  66.328  1.00  0.00           C
ATOM    927  HA  LYS    61      55.185  28.818  66.923  1.00  0.00           H
ATOM    928  CB  LYS    61      56.970  27.784  67.258  1.00  0.00           C
ATOM    929  HB2 LYS    61      57.112  28.295  68.211  1.00  0.00           H
ATOM    930  HB3 LYS    61      56.443  26.876  67.550  1.00  0.00           H
ATOM    931  CG  LYS    61      58.312  27.410  66.618  1.00  0.00           C
ATOM    932  HG2 LYS    61      58.138  26.939  65.651  1.00  0.00           H
ATOM    933  HG3 LYS    61      58.822  28.369  66.518  1.00  0.00           H
ATOM    934  CD  LYS    61      59.184  26.390  67.326  1.00  0.00           C
ATOM    935  HD2 LYS    61      59.416  26.742  68.331  1.00  0.00           H
ATOM    936  HD3 LYS    61      58.632  25.458  67.454  1.00  0.00           H
ATOM    937  CE  LYS    61      60.441  26.156  66.603  1.00  0.00           C
ATOM    938  HE2 LYS    61      60.644  27.088  66.077  1.00  0.00           H
ATOM    939  HE3 LYS    61      61.142  26.127  67.436  1.00  0.00           H
ATOM    940  NZ  LYS    61      60.492  24.923  65.719  1.00  0.00           N
ATOM    941  HZ1 LYS    61      60.312  24.047  66.189  1.00  0.00           H
ATOM    942  HZ2 LYS    61      59.832  25.014  64.959  1.00  0.00           H
ATOM    943  HZ3 LYS    61      61.369  24.793  65.235  1.00  0.00           H
ATOM    944  C   LYS    61      56.645  29.830  65.775  1.00  0.00           C
ATOM    945  O   LYS    61      56.661  30.876  66.406  1.00  0.00           O
ATOM    946  N   HIP    62      56.868  29.884  64.473  1.00  0.00           N
ATOM    947  H   HIP    62      56.874  29.034  63.926  1.00  0.00           H
ATOM    948  CA  HIP    62      57.233  31.198  63.773  1.00  0.00           C
ATOM    949  HA  HIP    62      57.121  32.011  64.490  1.00  0.00           H
ATOM    950  CB  HIP    62      58.703  31.103  63.265  1.00  0.00           C
ATOM    951  HB2 HIP    62      58.692  30.356  62.471  1.00  0.00           H
ATOM    952  HB3 HIP    62      58.996  32.045  62.801  1.00  0.00           H
ATOM    953  CG  HIP    62      59.812  30.710  64.234  1.00  0.00           C
ATOM    954  ND1 HIP    62      60.924  29.911  63.942  1.00  0.00           N
ATOM    955  HD1 HIP    62      61.131  29.675  62.983  1.00  0.00           H
ATOM    956  CE1 HIP    62      61.613  29.700  65.102  1.00  0.00           C
ATOM    957  HE1 HIP    62      62.413  28.994  65.269  1.00  0.00           H
ATOM    958  NE2 HIP    62      60.923  30.345  66.108  1.00  0.00           N
ATOM    959  HE2 HIP    62      61.184  30.225  67.077  1.00  0.00           H
ATOM    960  CD2 HIP    62      59.848  30.981  65.557  1.00  0.00           C
ATOM    961  HD2 HIP    62      59.081  31.566  66.043  1.00  0.00           H
ATOM    962  C   HIP    62      56.296  31.673  62.657  1.00  0.00           C
ATOM    963  O   HIP    62      56.676  32.593  61.897  1.00  0.00           O
ATOM    964  N   SER    63      55.157  31.040  62.609  1.00  0.00           N
ATOM    965  H   SER    63      54.986  30.205  63.150  1.00  0.00           H
ATOM    966  CA  SER    63      54.170  31.204  61.563  1.00  0.00           C
ATOM    967  HA  SER    63      54.549  30.729  60.659  1.00  0.00           H
ATOM    968  CB  SER    63      52.904  30.454  61.955  1.00  0.00           C
ATOM    969  HB2 SER    63      52.193  30.530  61.133  1.00  0.00           H
ATOM    970  HB3 SER    63      53.162  29.411  62.136  1.00  0.00           H
ATOM    971  OG  SER    63      52.318  31.151  63.079  1.00  0.00           O
ATOM    972  HG  SER    63      52.578  30.728  63.901  1.00  0.00           H
ATOM    973  C   SER    63      53.891  32.630  61.154  1.00  0.00           C
ATOM    974  O   SER    63      53.902  32.947  60.031  1.00  0.00           O
ATOM    975  N   ASN    64      53.753  33.465  62.203  1.00  0.00           N
ATOM    976  H   ASN    64      53.575  32.935  63.044  1.00  0.00           H
ATOM    977  CA  ASN    64      53.384  34.929  61.950  1.00  0.00           C
ATOM    978  HA  ASN    64      53.199  35.406  62.912  1.00  0.00           H
ATOM    979  CB  ASN    64      54.520  35.696  61.279  1.00  0.00           C
ATOM    980  HB2 ASN    64      55.409  35.700  61.910  1.00  0.00           H
ATOM    981  HB3 ASN    64      54.771  35.126  60.384  1.00  0.00           H
ATOM    982  CG  ASN    64      54.275  37.176  60.991  1.00  0.00           C
ATOM    983  OD1 ASN    64      53.898  37.381  59.876  1.00  0.00           O
ATOM    984  ND2 ASN    64      54.351  38.147  61.878  1.00  0.00           N
ATOM    985 HD21 ASN    64      54.328  39.060  61.445  1.00  0.00           H
ATOM    986 HD22 ASN    64      54.803  38.085  62.778  1.00  0.00           H
ATOM    987  C   ASN    64      52.051  35.197  61.217  1.00  0.00           C
ATOM    988  O   ASN    64      51.272  35.984  61.811  1.00  0.00           O
ATOM    989  N   GLY    65      51.810  34.662  60.019  1.00  0.00           N
ATOM    990  H   GLY    65      52.557  34.036  59.749  1.00  0.00           H
ATOM    991  CA  GLY    65      50.585  34.733  59.214  1.00  0.00           C
ATOM    992  HA2 GLY    65      50.843  34.474  58.187  1.00  0.00           H
ATOM    993  HA3 GLY    65      49.812  34.033  59.532  1.00  0.00           H
ATOM    994  C   GLY    65      49.871  36.050  59.043  1.00  0.00           C
ATOM    995  O   GLY    65      48.665  36.228  59.043  1.00  0.00           O
ATOM    996  N   THR    66      50.757  37.069  58.916  1.00  0.00           N
ATOM    997  H   THR    66      51.752  36.929  58.815  1.00  0.00           H
ATOM    998  CA  THR    66      50.320  38.457  58.705  1.00  0.00           C
ATOM    999  HA  THR    66      49.335  38.557  58.249  1.00  0.00           H
ATOM   1000  CB  THR    66      50.220  39.236  60.052  1.00  0.00           C
ATOM   1001  HB  THR    66      51.134  39.149  60.640  1.00  0.00           H
ATOM   1002  CG2 THR    66      49.829  40.705  59.918  1.00  0.00           C
ATOM   1003 HG21 THR    66      48.837  40.749  59.468  1.00  0.00           H
ATOM   1004 HG22 THR    66      49.853  41.235  60.870  1.00  0.00           H
ATOM   1005 HG23 THR    66      50.518  41.227  59.253  1.00  0.00           H
ATOM   1006  OG1 THR    66      49.152  38.691  60.818  1.00  0.00           O
ATOM   1007  HG1 THR    66      49.553  38.071  61.431  1.00  0.00           H
ATOM   1008  C   THR    66      51.398  39.192  57.869  1.00  0.00           C
ATOM   1009  O   THR    66      52.487  39.575  58.329  1.00  0.00           O
ATOM   1010  N   VAL    67      50.868  39.615  56.723  1.00  0.00           N
ATOM   1011  H   VAL    67      50.093  39.097  56.335  1.00  0.00           H
ATOM   1012  CA  VAL    67      51.367  40.723  55.896  1.00  0.00           C
ATOM   1013  HA  VAL    67      51.929  41.361  56.577  1.00  0.00           H
ATOM   1014  CB  VAL    67      52.342  40.188  54.908  1.00  0.00           C
ATOM   1015  HB  VAL    67      52.579  41.021  54.246  1.00  0.00           H
ATOM   1016  CG1 VAL    67      53.603  39.737  55.578  1.00  0.00           C
ATOM   1017 HG11 VAL    67      54.379  39.572  54.831  1.00  0.00           H
ATOM   1018 HG12 VAL    67      53.863  40.526  56.284  1.00  0.00           H
ATOM   1019 HG13 VAL    67      53.405  38.805  56.108  1.00  0.00           H
ATOM   1020  CG2 VAL    67      51.900  39.071  53.989  1.00  0.00           C
ATOM   1021 HG21 VAL    67      51.876  38.137  54.551  1.00  0.00           H
ATOM   1022 HG22 VAL    67      50.881  39.218  53.630  1.00  0.00           H
ATOM   1023 HG23 VAL    67      52.516  38.979  53.095  1.00  0.00           H
ATOM   1024  C   VAL    67      50.335  41.521  55.199  1.00  0.00           C
ATOM   1025  O   VAL    67      49.180  41.020  55.090  1.00  0.00           O
ATOM   1026  N   LYS    68      50.608  42.702  54.716  1.00  0.00           N
ATOM   1027  H   LYS    68      51.531  43.068  54.900  1.00  0.00           H
ATOM   1028  CA  LYS    68      49.701  43.481  53.779  1.00  0.00           C
ATOM   1029  HA  LYS    68      48.817  43.903  54.257  1.00  0.00           H
ATOM   1030  CB  LYS    68      50.469  44.788  53.474  1.00  0.00           C
ATOM   1031  HB2 LYS    68      50.645  45.324  54.407  1.00  0.00           H
ATOM   1032  HB3 LYS    68      51.450  44.548  53.061  1.00  0.00           H
ATOM   1033  CG  LYS    68      49.800  45.709  52.465  1.00  0.00           C
ATOM   1034  HG2 LYS    68      49.775  45.256  51.473  1.00  0.00           H
ATOM   1035  HG3 LYS    68      48.780  45.991  52.725  1.00  0.00           H
ATOM   1036  CD  LYS    68      50.683  46.923  52.269  1.00  0.00           C
ATOM   1037  HD2 LYS    68      50.793  47.470  53.206  1.00  0.00           H
ATOM   1038  HD3 LYS    68      51.704  46.668  51.988  1.00  0.00           H
ATOM   1039  CE  LYS    68      50.053  47.892  51.313  1.00  0.00           C
ATOM   1040  HE2 LYS    68      49.892  47.441  50.335  1.00  0.00           H
ATOM   1041  HE3 LYS    68      49.056  48.194  51.631  1.00  0.00           H
ATOM   1042  NZ  LYS    68      50.866  49.121  51.183  1.00  0.00           N
ATOM   1043  HZ1 LYS    68      50.898  49.618  52.063  1.00  0.00           H
ATOM   1044  HZ2 LYS    68      51.840  48.913  51.016  1.00  0.00           H
ATOM   1045  HZ3 LYS    68      50.542  49.786  50.494  1.00  0.00           H
ATOM   1046  C   LYS    68      49.329  42.688  52.483  1.00  0.00           C
ATOM   1047  O   LYS    68      50.214  41.921  51.988  1.00  0.00           O
ATOM   1048  N   ASP    69      48.179  42.935  51.824  1.00  0.00           N
ATOM   1049  H   ASP    69      47.685  43.742  52.175  1.00  0.00           H
ATOM   1050  CA  ASP    69      47.708  42.399  50.620  1.00  0.00           C
ATOM   1051  HA  ASP    69      47.602  41.348  50.885  1.00  0.00           H
ATOM   1052  CB  ASP    69      46.315  42.953  50.239  1.00  0.00           C
ATOM   1053  HB2 ASP    69      45.928  42.321  49.439  1.00  0.00           H
ATOM   1054  HB3 ASP    69      45.751  42.762  51.152  1.00  0.00           H
ATOM   1055  CG  ASP    69      46.352  44.462  49.844  1.00  0.00           C
ATOM   1056  OD1 ASP    69      47.237  45.233  50.293  1.00  0.00           O
ATOM   1057  OD2 ASP    69      45.432  44.917  49.139  1.00  0.00           O
ATOM   1058  C   ASP    69      48.694  42.545  49.461  1.00  0.00           C
ATOM   1059  O   ASP    69      49.114  41.582  48.940  1.00  0.00           O
ATOM   1060  N   ARG    70      49.190  43.800  49.104  1.00  0.00           N
ATOM   1061  H   ARG    70      48.879  44.531  49.728  1.00  0.00           H
ATOM   1062  CA  ARG    70      50.246  44.087  48.060  1.00  0.00           C
ATOM   1063  HA  ARG    70      50.163  43.524  47.129  1.00  0.00           H
ATOM   1064  CB  ARG    70      50.080  45.584  47.749  1.00  0.00           C
ATOM   1065  HB2 ARG    70      50.139  46.275  48.589  1.00  0.00           H
ATOM   1066  HB3 ARG    70      50.887  45.841  47.062  1.00  0.00           H
ATOM   1067  CG  ARG    70      48.727  45.694  47.040  1.00  0.00           C
ATOM   1068  HG2 ARG    70      48.716  44.943  46.250  1.00  0.00           H
ATOM   1069  HG3 ARG    70      47.897  45.699  47.746  1.00  0.00           H
ATOM   1070  CD  ARG    70      48.527  46.977  46.215  1.00  0.00           C
ATOM   1071  HD2 ARG    70      49.263  47.053  45.415  1.00  0.00           H
ATOM   1072  HD3 ARG    70      47.568  46.943  45.699  1.00  0.00           H
ATOM   1073  NE  ARG    70      48.715  48.208  46.931  1.00  0.00           N
ATOM   1074  HE  ARG    70      49.475  48.770  46.575  1.00  0.00           H
ATOM   1075  CZ  ARG    70      47.890  48.754  47.804  1.00  0.00           C
ATOM   1076  NH1 ARG    70      48.245  49.839  48.448  1.00  0.00           N
ATOM   1077 HH11 ARG    70      49.097  50.335  48.231  1.00  0.00           H
ATOM   1078 HH12 ARG    70      47.518  50.209  49.045  1.00  0.00           H
ATOM   1079  NH2 ARG    70      46.762  48.231  48.065  1.00  0.00           N
ATOM   1080 HH21 ARG    70      46.458  47.435  47.521  1.00  0.00           H
ATOM   1081 HH22 ARG    70      46.102  48.733  48.640  1.00  0.00           H
ATOM   1082  C   ARG    70      51.687  43.713  48.466  1.00  0.00           C
ATOM   1083  O   ARG    70      52.595  44.198  47.845  1.00  0.00           O
ATOM   1084  N   SER    71      51.932  42.983  49.610  1.00  0.00           N
ATOM   1085  H   SER    71      51.092  42.659  50.067  1.00  0.00           H
ATOM   1086  CA  SER    71      53.242  42.654  50.213  1.00  0.00           C
ATOM   1087  HA  SER    71      53.691  43.605  50.498  1.00  0.00           H
ATOM   1088  CB  SER    71      53.049  41.897  51.482  1.00  0.00           C
ATOM   1089  HB2 SER    71      52.575  42.579  52.188  1.00  0.00           H
ATOM   1090  HB3 SER    71      52.359  41.067  51.337  1.00  0.00           H
ATOM   1091  OG  SER    71      54.251  41.486  52.032  1.00  0.00           O
ATOM   1092  HG  SER    71      54.623  42.124  52.644  1.00  0.00           H
ATOM   1093  C   SER    71      54.175  41.913  49.275  1.00  0.00           C
ATOM   1094  O   SER    71      53.666  41.071  48.537  1.00  0.00           O
ATOM   1095  N   PRO    72      55.411  42.281  49.211  1.00  0.00           N
ATOM   1096  CD  PRO    72      56.055  43.488  49.703  1.00  0.00           C
ATOM   1097  HD2 PRO    72      56.324  43.338  50.748  1.00  0.00           H
ATOM   1098  HD3 PRO    72      55.397  44.355  49.769  1.00  0.00           H
ATOM   1099  CG  PRO    72      57.263  43.743  48.820  1.00  0.00           C
ATOM   1100  HG2 PRO    72      57.999  44.342  49.356  1.00  0.00           H
ATOM   1101  HG3 PRO    72      57.099  44.317  47.907  1.00  0.00           H
ATOM   1102  CB  PRO    72      57.723  42.317  48.491  1.00  0.00           C
ATOM   1103  HB2 PRO    72      58.159  41.955  49.422  1.00  0.00           H
ATOM   1104  HB3 PRO    72      58.318  42.272  47.578  1.00  0.00           H
ATOM   1105  CA  PRO    72      56.390  41.486  48.352  1.00  0.00           C
ATOM   1106  HA  PRO    72      56.122  41.426  47.297  1.00  0.00           H
ATOM   1107  C   PRO    72      56.506  40.113  48.945  1.00  0.00           C
ATOM   1108  O   PRO    72      57.041  39.200  48.255  1.00  0.00           O
ATOM   1109  N   HID    73      56.182  39.896  50.219  1.00  0.00           N
ATOM   1110  H   HID    73      55.715  40.582  50.794  1.00  0.00           H
ATOM   1111  CA  HID    73      56.265  38.569  50.929  1.00  0.00           C
ATOM   1112  HA  HID    73      57.098  38.005  50.509  1.00  0.00           H
ATOM   1113  CB  HID    73      56.577  38.814  52.406  1.00  0.00           C
ATOM   1114  HB2 HID    73      55.727  39.381  52.785  1.00  0.00           H
ATOM   1115  HB3 HID    73      56.659  37.913  53.015  1.00  0.00           H
ATOM   1116  CG  HID    73      57.792  39.638  52.572  1.00  0.00           C
ATOM   1117  ND1 HID    73      59.039  39.378  52.159  1.00  0.00           N
ATOM   1118  HD1 HID    73      59.404  38.543  51.724  1.00  0.00           H
ATOM   1119  CE1 HID    73      59.842  40.367  52.558  1.00  0.00           C
ATOM   1120  HE1 HID    73      60.900  40.194  52.691  1.00  0.00           H
ATOM   1121  NE2 HID    73      59.157  41.289  53.238  1.00  0.00           N
ATOM   1122  CD2 HID    73      57.848  40.845  53.161  1.00  0.00           C
ATOM   1123  HD2 HID    73      57.009  41.516  53.281  1.00  0.00           H
ATOM   1124  C   HID    73      55.024  37.699  50.680  1.00  0.00           C
ATOM   1125  O   HID    73      54.685  36.894  51.596  1.00  0.00           O
ATOM   1126  N   ARG    74      54.409  37.788  49.483  1.00  0.00           N
ATOM   1127  H   ARG    74      54.698  38.508  48.834  1.00  0.00           H
ATOM   1128  CA  ARG    74      53.320  36.896  49.069  1.00  0.00           C
ATOM   1129  HA  ARG    74      53.281  36.116  49.831  1.00  0.00           H
ATOM   1130  CB  ARG    74      51.956  37.646  48.957  1.00  0.00           C
ATOM   1131  HB2 ARG    74      51.998  38.503  48.285  1.00  0.00           H
ATOM   1132  HB3 ARG    74      51.171  36.996  48.570  1.00  0.00           H
ATOM   1133  CG  ARG    74      51.591  38.179  50.349  1.00  0.00           C
ATOM   1134  HG2 ARG    74      51.532  37.387  51.096  1.00  0.00           H
ATOM   1135  HG3 ARG    74      52.355  38.887  50.672  1.00  0.00           H
ATOM   1136  CD  ARG    74      50.233  38.968  50.377  1.00  0.00           C
ATOM   1137  HD2 ARG    74      50.214  39.433  51.364  1.00  0.00           H
ATOM   1138  HD3 ARG    74      50.247  39.653  49.530  1.00  0.00           H
ATOM   1139  NE  ARG    74      49.034  38.149  50.348  1.00  0.00           N
ATOM   1140  HE  ARG    74      48.901  37.382  50.992  1.00  0.00           H
ATOM   1141  CZ  ARG    74      48.003  38.154  49.540  1.00  0.00           C
ATOM   1142  NH1 ARG    74      47.057  37.242  49.737  1.00  0.00           N
ATOM   1143 HH11 ARG    74      47.076  36.732  50.609  1.00  0.00           H
ATOM   1144 HH12 ARG    74      46.109  37.419  49.436  1.00  0.00           H
ATOM   1145  NH2 ARG    74      47.821  39.118  48.670  1.00  0.00           N
ATOM   1146 HH21 ARG    74      48.337  39.979  48.784  1.00  0.00           H
ATOM   1147 HH22 ARG    74      46.882  39.165  48.305  1.00  0.00           H
ATOM   1148  C   ARG    74      53.659  36.126  47.746  1.00  0.00           C
ATOM   1149  O   ARG    74      54.340  36.718  46.929  1.00  0.00           O
ATOM   1150  N   THR    75      53.126  34.905  47.542  1.00  0.00           N
ATOM   1151  H   THR    75      52.575  34.477  48.273  1.00  0.00           H
ATOM   1152  CA  THR    75      53.486  33.928  46.477  1.00  0.00           C
ATOM   1153  HA  THR    75      53.795  34.520  45.615  1.00  0.00           H
ATOM   1154  CB  THR    75      54.512  32.953  46.925  1.00  0.00           C
ATOM   1155  HB  THR    75      54.148  32.428  47.809  1.00  0.00           H
ATOM   1156  CG2 THR    75      54.854  31.878  45.868  1.00  0.00           C
ATOM   1157 HG21 THR    75      55.054  32.289  44.879  1.00  0.00           H
ATOM   1158 HG22 THR    75      55.805  31.433  46.162  1.00  0.00           H
ATOM   1159 HG23 THR    75      53.955  31.262  45.827  1.00  0.00           H
ATOM   1160  OG1 THR    75      55.639  33.585  47.226  1.00  0.00           O
ATOM   1161  HG1 THR    75      55.455  34.114  48.005  1.00  0.00           H
ATOM   1162  C   THR    75      52.190  33.309  46.052  1.00  0.00           C
ATOM   1163  O   THR    75      51.336  32.861  46.874  1.00  0.00           O
ATOM   1164  N   LEU    76      52.028  33.135  44.761  1.00  0.00           N
ATOM   1165  H   LEU    76      52.849  33.434  44.255  1.00  0.00           H
ATOM   1166  CA  LEU    76      51.101  32.320  44.032  1.00  0.00           C
ATOM   1167  HA  LEU    76      50.176  32.341  44.608  1.00  0.00           H
ATOM   1168  CB  LEU    76      50.871  32.932  42.666  1.00  0.00           C
ATOM   1169  HB2 LEU    76      50.526  33.959  42.792  1.00  0.00           H
ATOM   1170  HB3 LEU    76      51.806  32.928  42.105  1.00  0.00           H
ATOM   1171  CG  LEU    76      49.940  32.119  41.766  1.00  0.00           C
ATOM   1172  HG  LEU    76      50.183  31.068  41.925  1.00  0.00           H
ATOM   1173  CD1 LEU    76      48.513  32.282  42.175  1.00  0.00           C
ATOM   1174 HD11 LEU    76      48.341  31.822  43.149  1.00  0.00           H
ATOM   1175 HD12 LEU    76      48.364  33.357  42.280  1.00  0.00           H
ATOM   1176 HD13 LEU    76      47.734  31.843  41.553  1.00  0.00           H
ATOM   1177  CD2 LEU    76      50.109  32.393  40.254  1.00  0.00           C
ATOM   1178 HD21 LEU    76      49.358  31.890  39.644  1.00  0.00           H
ATOM   1179 HD22 LEU    76      49.873  33.453  40.176  1.00  0.00           H
ATOM   1180 HD23 LEU    76      51.120  32.209  39.890  1.00  0.00           H
ATOM   1181  C   LEU    76      51.511  30.787  44.079  1.00  0.00           C
ATOM   1182  O   LEU    76      52.624  30.477  43.740  1.00  0.00           O
ATOM   1183  N   MET    77      50.564  29.910  44.414  1.00  0.00           N
ATOM   1184  H   MET    77      49.672  30.275  44.718  1.00  0.00           H
ATOM   1185  CA  MET    77      50.748  28.431  44.465  1.00  0.00           C
ATOM   1186  HA  MET    77      51.593  28.180  43.825  1.00  0.00           H
ATOM   1187  CB  MET    77      51.114  27.980  45.876  1.00  0.00           C
ATOM   1188  HB2 MET    77      50.392  28.437  46.552  1.00  0.00           H
ATOM   1189  HB3 MET    77      51.079  26.906  46.060  1.00  0.00           H
ATOM   1190  CG  MET    77      52.525  28.576  46.258  1.00  0.00           C
ATOM   1191  HG2 MET    77      53.155  28.594  45.369  1.00  0.00           H
ATOM   1192  HG3 MET    77      52.451  29.632  46.521  1.00  0.00           H
ATOM   1193  SD  MET    77      53.235  27.619  47.622  1.00  0.00           S
ATOM   1194  CE  MET    77      53.628  25.966  46.943  1.00  0.00           C
ATOM   1195  HE1 MET    77      53.730  25.272  47.777  1.00  0.00           H
ATOM   1196  HE2 MET    77      52.821  25.632  46.291  1.00  0.00           H
ATOM   1197  HE3 MET    77      54.538  26.003  46.344  1.00  0.00           H
ATOM   1198  C   MET    77      49.436  27.775  44.025  1.00  0.00           C
ATOM   1199  O   MET    77      48.428  28.399  43.721  1.00  0.00           O
ATOM   1200  N   SER    78      49.455  26.452  43.998  1.00  0.00           N
ATOM   1201  H   SER    78      50.358  26.020  44.128  1.00  0.00           H
ATOM   1202  CA  SER    78      48.297  25.589  43.565  1.00  0.00           C
ATOM   1203  HA  SER    78      47.400  26.112  43.899  1.00  0.00           H
ATOM   1204  CB  SER    78      48.134  25.448  42.021  1.00  0.00           C
ATOM   1205  HB2 SER    78      47.197  24.953  41.766  1.00  0.00           H
ATOM   1206  HB3 SER    78      47.954  26.456  41.646  1.00  0.00           H
ATOM   1207  OG  SER    78      49.240  24.808  41.343  1.00  0.00           O
ATOM   1208  HG  SER    78      49.680  25.471  40.806  1.00  0.00           H
ATOM   1209  C   SER    78      48.463  24.183  44.096  1.00  0.00           C
ATOM   1210  O   SER    78      49.482  23.547  44.109  1.00  0.00           O
ATOM   1211  N   CYS    79      47.367  23.619  44.547  1.00  0.00           N
ATOM   1212  H   CYS    79      46.540  24.190  44.447  1.00  0.00           H
ATOM   1213  CA  CYS    79      47.270  22.236  45.024  1.00  0.00           C
ATOM   1214  HA  CYS    79      48.199  21.727  44.768  1.00  0.00           H
ATOM   1215  CB  CYS    79      47.058  22.133  46.473  1.00  0.00           C
ATOM   1216  HB2 CYS    79      47.016  21.066  46.694  1.00  0.00           H
ATOM   1217  HB3 CYS    79      47.924  22.596  46.947  1.00  0.00           H
ATOM   1218  SG  CYS    79      45.599  22.976  46.982  1.00  0.00           S
ATOM   1219  HG  CYS    79      45.424  22.411  48.179  1.00  0.00           H
ATOM   1220  C   CYS    79      46.124  21.494  44.175  1.00  0.00           C
ATOM   1221  O   CYS    79      45.266  22.105  43.464  1.00  0.00           O
ATOM   1222  N   PRO    80      46.134  20.090  44.169  1.00  0.00           N
ATOM   1223  CD  PRO    80      47.260  19.263  44.601  1.00  0.00           C
ATOM   1224  HD2 PRO    80      47.324  19.194  45.686  1.00  0.00           H
ATOM   1225  HD3 PRO    80      48.141  19.724  44.155  1.00  0.00           H
ATOM   1226  CG  PRO    80      46.994  17.829  44.109  1.00  0.00           C
ATOM   1227  HG2 PRO    80      47.349  17.214  44.936  1.00  0.00           H
ATOM   1228  HG3 PRO    80      47.549  17.759  43.175  1.00  0.00           H
ATOM   1229  CB  PRO    80      45.489  17.835  43.936  1.00  0.00           C
ATOM   1230  HB2 PRO    80      45.046  17.576  44.899  1.00  0.00           H
ATOM   1231  HB3 PRO    80      45.143  17.005  43.321  1.00  0.00           H
ATOM   1232  CA  PRO    80      45.030  19.301  43.626  1.00  0.00           C
ATOM   1233  HA  PRO    80      44.851  19.484  42.566  1.00  0.00           H
ATOM   1234  C   PRO    80      43.704  19.639  44.362  1.00  0.00           C
ATOM   1235  O   PRO    80      43.777  19.757  45.602  1.00  0.00           O
ATOM   1236  N   VAL    81      42.628  19.825  43.583  1.00  0.00           N
ATOM   1237  H   VAL    81      42.659  19.611  42.596  1.00  0.00           H
ATOM   1238  CA  VAL    81      41.466  20.534  44.149  1.00  0.00           C
ATOM   1239  HA  VAL    81      41.787  21.562  44.319  1.00  0.00           H
ATOM   1240  CB  VAL    81      40.499  20.731  43.020  1.00  0.00           C
ATOM   1241  HB  VAL    81      41.091  21.159  42.211  1.00  0.00           H
ATOM   1242  CG1 VAL    81      39.872  19.438  42.519  1.00  0.00           C
ATOM   1243 HG11 VAL    81      39.022  19.226  43.167  1.00  0.00           H
ATOM   1244 HG12 VAL    81      39.599  19.535  41.468  1.00  0.00           H
ATOM   1245 HG13 VAL    81      40.644  18.669  42.496  1.00  0.00           H
ATOM   1246  CG2 VAL    81      39.395  21.644  43.506  1.00  0.00           C
ATOM   1247 HG21 VAL    81      38.898  22.004  42.606  1.00  0.00           H
ATOM   1248 HG22 VAL    81      38.706  21.250  44.253  1.00  0.00           H
ATOM   1249 HG23 VAL    81      39.852  22.464  44.061  1.00  0.00           H
ATOM   1250  C   VAL    81      40.852  19.867  45.430  1.00  0.00           C
ATOM   1251  O   VAL    81      40.578  18.631  45.542  1.00  0.00           O
ATOM   1252  N   GLY    82      40.755  20.664  46.463  1.00  0.00           N
ATOM   1253  H   GLY    82      40.984  21.644  46.377  1.00  0.00           H
ATOM   1254  CA  GLY    82      40.271  20.278  47.772  1.00  0.00           C
ATOM   1255  HA2 GLY    82      39.795  21.063  48.361  1.00  0.00           H
ATOM   1256  HA3 GLY    82      39.402  19.633  47.643  1.00  0.00           H
ATOM   1257  C   GLY    82      41.231  19.466  48.630  1.00  0.00           C
ATOM   1258  O   GLY    82      40.838  18.883  49.608  1.00  0.00           O
ATOM   1259  N   GLU    83      42.504  19.299  48.267  1.00  0.00           N
ATOM   1260  H   GLU    83      42.812  19.879  47.499  1.00  0.00           H
ATOM   1261  CA  GLU    83      43.567  18.893  49.213  1.00  0.00           C
ATOM   1262  HA  GLU    83      43.114  18.216  49.937  1.00  0.00           H
ATOM   1263  CB  GLU    83      44.776  18.304  48.452  1.00  0.00           C
ATOM   1264  HB2 GLU    83      45.151  19.036  47.737  1.00  0.00           H
ATOM   1265  HB3 GLU    83      45.589  18.194  49.170  1.00  0.00           H
ATOM   1266  CG  GLU    83      44.630  16.933  47.817  1.00  0.00           C
ATOM   1267  HG2 GLU    83      43.941  17.003  46.974  1.00  0.00           H
ATOM   1268  HG3 GLU    83      45.562  16.484  47.470  1.00  0.00           H
ATOM   1269  CD  GLU    83      44.087  15.935  48.926  1.00  0.00           C
ATOM   1270  OE1 GLU    83      43.281  15.030  48.573  1.00  0.00           O
ATOM   1271  OE2 GLU    83      44.465  15.999  50.085  1.00  0.00           O
ATOM   1272  C   GLU    83      44.000  20.160  49.965  1.00  0.00           C
ATOM   1273  O   GLU    83      44.336  21.235  49.437  1.00  0.00           O
ATOM   1274  N   ALA    84      44.167  20.074  51.328  1.00  0.00           N
ATOM   1275  H   ALA    84      44.204  19.136  51.702  1.00  0.00           H
ATOM   1276  CA  ALA    84      44.533  21.123  52.232  1.00  0.00           C
ATOM   1277  HA  ALA    84      43.843  21.951  52.070  1.00  0.00           H
ATOM   1278  CB  ALA    84      44.395  20.706  53.735  1.00  0.00           C
ATOM   1279  HB1 ALA    84      44.995  19.859  54.066  1.00  0.00           H
ATOM   1280  HB2 ALA    84      44.673  21.548  54.371  1.00  0.00           H
ATOM   1281  HB3 ALA    84      43.343  20.468  53.892  1.00  0.00           H
ATOM   1282  C   ALA    84      46.077  21.574  52.010  1.00  0.00           C
ATOM   1283  O   ALA    84      47.025  20.776  52.274  1.00  0.00           O
ATOM   1284  N   PRO    85      46.323  22.814  51.446  1.00  0.00           N
ATOM   1285  CD  PRO    85      45.316  23.777  51.109  1.00  0.00           C
ATOM   1286  HD2 PRO    85      44.903  24.311  51.964  1.00  0.00           H
ATOM   1287  HD3 PRO    85      44.506  23.260  50.594  1.00  0.00           H
ATOM   1288  CG  PRO    85      46.007  24.695  50.031  1.00  0.00           C
ATOM   1289  HG2 PRO    85      46.000  25.746  50.319  1.00  0.00           H
ATOM   1290  HG3 PRO    85      45.586  24.563  49.034  1.00  0.00           H
ATOM   1291  CB  PRO    85      47.478  24.343  50.018  1.00  0.00           C
ATOM   1292  HB2 PRO    85      48.020  25.151  50.509  1.00  0.00           H
ATOM   1293  HB3 PRO    85      47.815  24.265  48.985  1.00  0.00           H
ATOM   1294  CA  PRO    85      47.578  23.076  50.787  1.00  0.00           C
ATOM   1295  HA  PRO    85      47.568  22.380  49.948  1.00  0.00           H
ATOM   1296  C   PRO    85      48.807  23.032  51.708  1.00  0.00           C
ATOM   1297  O   PRO    85      48.881  23.744  52.697  1.00  0.00           O
ATOM   1298  N   SER    86      49.789  22.186  51.368  1.00  0.00           N
ATOM   1299  H   SER    86      49.762  21.784  50.441  1.00  0.00           H
ATOM   1300  CA  SER    86      50.979  21.952  52.210  1.00  0.00           C
ATOM   1301  HA  SER    86      51.055  22.616  53.071  1.00  0.00           H
ATOM   1302  CB  SER    86      50.941  20.507  52.770  1.00  0.00           C
ATOM   1303  HB2 SER    86      51.671  20.357  53.565  1.00  0.00           H
ATOM   1304  HB3 SER    86      49.966  20.255  53.186  1.00  0.00           H
ATOM   1305  OG  SER    86      51.122  19.537  51.780  1.00  0.00           O
ATOM   1306  HG  SER    86      50.465  18.871  51.993  1.00  0.00           H
ATOM   1307  C   SER    86      52.202  22.132  51.272  1.00  0.00           C
ATOM   1308  O   SER    86      52.040  22.085  50.019  1.00  0.00           O
ATOM   1309  N   PRO    87      53.403  22.233  51.791  1.00  0.00           N
ATOM   1310  CD  PRO    87      53.709  22.451  53.234  1.00  0.00           C
ATOM   1311  HD2 PRO    87      53.465  21.556  53.807  1.00  0.00           H
ATOM   1312  HD3 PRO    87      53.071  23.263  53.583  1.00  0.00           H
ATOM   1313  CG  PRO    87      55.206  22.824  53.277  1.00  0.00           C
ATOM   1314  HG2 PRO    87      55.607  22.532  54.248  1.00  0.00           H
ATOM   1315  HG3 PRO    87      55.261  23.907  53.170  1.00  0.00           H
ATOM   1316  CB  PRO    87      55.784  22.076  52.112  1.00  0.00           C
ATOM   1317  HB2 PRO    87      55.932  21.029  52.375  1.00  0.00           H
ATOM   1318  HB3 PRO    87      56.686  22.605  51.802  1.00  0.00           H
ATOM   1319  CA  PRO    87      54.626  22.177  51.019  1.00  0.00           C
ATOM   1320  HA  PRO    87      54.891  23.026  50.390  1.00  0.00           H
ATOM   1321  C   PRO    87      54.807  20.891  50.283  1.00  0.00           C
ATOM   1322  O   PRO    87      55.552  20.871  49.288  1.00  0.00           O
ATOM   1323  N   TYR    88      54.097  19.776  50.673  1.00  0.00           N
ATOM   1324  H   TYR    88      53.519  19.801  51.502  1.00  0.00           H
ATOM   1325  CA  TYR    88      54.185  18.449  50.042  1.00  0.00           C
ATOM   1326  HA  TYR    88      55.198  18.191  49.733  1.00  0.00           H
ATOM   1327  CB  TYR    88      53.928  17.299  51.068  1.00  0.00           C
ATOM   1328  HB2 TYR    88      52.871  17.037  51.120  1.00  0.00           H
ATOM   1329  HB3 TYR    88      54.333  16.380  50.643  1.00  0.00           H
ATOM   1330  CG  TYR    88      54.502  17.710  52.365  1.00  0.00           C
ATOM   1331  CD1 TYR    88      53.662  17.888  53.455  1.00  0.00           C
ATOM   1332  HD1 TYR    88      52.607  17.724  53.291  1.00  0.00           H
ATOM   1333  CE1 TYR    88      54.133  18.226  54.659  1.00  0.00           C
ATOM   1334  HE1 TYR    88      53.369  18.187  55.422  1.00  0.00           H
ATOM   1335  CZ  TYR    88      55.550  18.322  54.827  1.00  0.00           C
ATOM   1336  OH  TYR    88      56.036  18.521  56.114  1.00  0.00           O
ATOM   1337  HH  TYR    88      55.297  18.508  56.726  1.00  0.00           H
ATOM   1338  CE2 TYR    88      56.449  18.237  53.849  1.00  0.00           C
ATOM   1339  HE2 TYR    88      57.492  18.376  54.096  1.00  0.00           H
ATOM   1340  CD2 TYR    88      55.907  17.841  52.566  1.00  0.00           C
ATOM   1341  HD2 TYR    88      56.579  17.660  51.740  1.00  0.00           H
ATOM   1342  C   TYR    88      53.151  18.377  48.874  1.00  0.00           C
ATOM   1343  O   TYR    88      53.500  18.118  47.684  1.00  0.00           O
ATOM   1344  N   ASN    89      51.885  18.655  49.102  1.00  0.00           N
ATOM   1345  H   ASN    89      51.631  18.892  50.051  1.00  0.00           H
ATOM   1346  CA  ASN    89      50.929  18.646  47.970  1.00  0.00           C
ATOM   1347  HA  ASN    89      51.267  17.730  47.486  1.00  0.00           H
ATOM   1348  CB  ASN    89      49.437  18.380  48.369  1.00  0.00           C
ATOM   1349  HB2 ASN    89      48.696  18.271  47.576  1.00  0.00           H
ATOM   1350  HB3 ASN    89      49.345  17.479  48.974  1.00  0.00           H
ATOM   1351  CG  ASN    89      48.981  19.491  49.302  1.00  0.00           C
ATOM   1352  OD1 ASN    89      49.149  20.646  49.047  1.00  0.00           O
ATOM   1353  ND2 ASN    89      48.183  19.147  50.308  1.00  0.00           N
ATOM   1354 HD21 ASN    89      47.791  19.929  50.813  1.00  0.00           H
ATOM   1355 HD22 ASN    89      47.904  18.181  50.406  1.00  0.00           H
ATOM   1356  C   ASN    89      51.064  19.792  46.906  1.00  0.00           C
ATOM   1357  O   ASN    89      50.548  19.631  45.802  1.00  0.00           O
ATOM   1358  N   SER    90      51.619  20.984  47.291  1.00  0.00           N
ATOM   1359  H   SER    90      51.976  21.072  48.232  1.00  0.00           H
ATOM   1360  CA  SER    90      51.489  22.192  46.441  1.00  0.00           C
ATOM   1361  HA  SER    90      50.568  21.979  45.899  1.00  0.00           H
ATOM   1362  CB  SER    90      51.214  23.425  47.324  1.00  0.00           C
ATOM   1363  HB2 SER    90      52.125  23.737  47.834  1.00  0.00           H
ATOM   1364  HB3 SER    90      50.787  24.114  46.594  1.00  0.00           H
ATOM   1365  OG  SER    90      50.222  23.325  48.392  1.00  0.00           O
ATOM   1366  HG  SER    90      50.379  22.571  48.964  1.00  0.00           H
ATOM   1367  C   SER    90      52.761  22.423  45.597  1.00  0.00           C
ATOM   1368  O   SER    90      53.878  22.328  46.080  1.00  0.00           O
ATOM   1369  N   ARG    91      52.555  22.952  44.375  1.00  0.00           N
ATOM   1370  H   ARG    91      51.596  23.020  44.067  1.00  0.00           H
ATOM   1371  CA  ARG    91      53.573  23.644  43.582  1.00  0.00           C
ATOM   1372  HA  ARG    91      54.585  23.281  43.761  1.00  0.00           H
ATOM   1373  CB  ARG    91      53.367  23.299  42.135  1.00  0.00           C
ATOM   1374  HB2 ARG    91      54.067  23.928  41.584  1.00  0.00           H
ATOM   1375  HB3 ARG    91      53.709  22.277  41.970  1.00  0.00           H
ATOM   1376  CG  ARG    91      51.979  23.627  41.555  1.00  0.00           C
ATOM   1377  HG2 ARG    91      51.270  23.049  42.146  1.00  0.00           H
ATOM   1378  HG3 ARG    91      51.715  24.666  41.752  1.00  0.00           H
ATOM   1379  CD  ARG    91      51.830  23.323  40.081  1.00  0.00           C
ATOM   1380  HD2 ARG    91      50.873  23.714  39.737  1.00  0.00           H
ATOM   1381  HD3 ARG    91      52.653  23.792  39.540  1.00  0.00           H
ATOM   1382  NE  ARG    91      51.899  21.856  39.862  1.00  0.00           N
ATOM   1383  HE  ARG    91      52.641  21.318  40.285  1.00  0.00           H
ATOM   1384  CZ  ARG    91      51.282  21.255  38.883  1.00  0.00           C
ATOM   1385  NH1 ARG    91      51.602  20.047  38.777  1.00  0.00           N
ATOM   1386 HH11 ARG    91      52.193  19.627  39.481  1.00  0.00           H
ATOM   1387 HH12 ARG    91      51.198  19.503  38.027  1.00  0.00           H
ATOM   1388  NH2 ARG    91      50.403  21.764  38.023  1.00  0.00           N
ATOM   1389 HH21 ARG    91      50.347  22.763  37.883  1.00  0.00           H
ATOM   1390 HH22 ARG    91      49.821  21.104  37.527  1.00  0.00           H
ATOM   1391  C   ARG    91      53.591  25.136  43.719  1.00  0.00           C
ATOM   1392  O   ARG    91      52.587  25.896  43.735  1.00  0.00           O
ATOM   1393  N   PHE    92      54.836  25.651  43.676  1.00  0.00           N
ATOM   1394  H   PHE    92      55.664  25.086  43.552  1.00  0.00           H
ATOM   1395  CA  PHE    92      55.031  27.062  43.468  1.00  0.00           C
ATOM   1396  HA  PHE    92      54.417  27.552  44.223  1.00  0.00           H
ATOM   1397  CB  PHE    92      56.544  27.169  43.629  1.00  0.00           C
ATOM   1398  HB2 PHE    92      57.002  26.975  44.599  1.00  0.00           H
ATOM   1399  HB3 PHE    92      56.946  26.353  43.030  1.00  0.00           H
ATOM   1400  CG  PHE    92      57.127  28.468  43.204  1.00  0.00           C
ATOM   1401  CD1 PHE    92      57.210  29.620  44.079  1.00  0.00           C
ATOM   1402  HD1 PHE    92      56.738  29.657  45.050  1.00  0.00           H
ATOM   1403  CE1 PHE    92      57.822  30.822  43.699  1.00  0.00           C
ATOM   1404  HE1 PHE    92      57.696  31.646  44.387  1.00  0.00           H
ATOM   1405  CZ  PHE    92      58.397  30.946  42.462  1.00  0.00           C
ATOM   1406  HZ  PHE    92      58.861  31.877  42.172  1.00  0.00           H
ATOM   1407  CE2 PHE    92      58.248  29.900  41.577  1.00  0.00           C
ATOM   1408  HE2 PHE    92      58.637  30.065  40.582  1.00  0.00           H
ATOM   1409  CD2 PHE    92      57.689  28.663  41.939  1.00  0.00           C
ATOM   1410  HD2 PHE    92      57.635  27.928  41.151  1.00  0.00           H
ATOM   1411  C   PHE    92      54.695  27.431  42.014  1.00  0.00           C
ATOM   1412  O   PHE    92      55.211  26.770  41.081  1.00  0.00           O
ATOM   1413  N   GLU    93      53.990  28.556  41.814  1.00  0.00           N
ATOM   1414  H   GLU    93      53.537  28.953  42.624  1.00  0.00           H
ATOM   1415  CA  GLU    93      53.687  29.169  40.506  1.00  0.00           C
ATOM   1416  HA  GLU    93      53.840  28.434  39.716  1.00  0.00           H
ATOM   1417  CB  GLU    93      52.191  29.536  40.284  1.00  0.00           C
ATOM   1418  HB2 GLU    93      51.968  30.205  41.114  1.00  0.00           H
ATOM   1419  HB3 GLU    93      52.012  30.069  39.350  1.00  0.00           H
ATOM   1420  CG  GLU    93      51.235  28.341  40.439  1.00  0.00           C
ATOM   1421  HG2 GLU    93      51.429  27.805  41.367  1.00  0.00           H
ATOM   1422  HG3 GLU    93      50.193  28.654  40.359  1.00  0.00           H
ATOM   1423  CD  GLU    93      51.327  27.224  39.453  1.00  0.00           C
ATOM   1424  OE1 GLU    93      50.481  26.300  39.611  1.00  0.00           O
ATOM   1425  OE2 GLU    93      52.076  27.260  38.495  1.00  0.00           O
ATOM   1426  C   GLU    93      54.579  30.412  40.259  1.00  0.00           C
ATOM   1427  O   GLU    93      55.426  30.357  39.358  1.00  0.00           O
ATOM   1428  N   SER    94      54.581  31.464  41.157  1.00  0.00           N
ATOM   1429  H   SER    94      53.965  31.433  41.956  1.00  0.00           H
ATOM   1430  CA  SER    94      55.522  32.576  41.119  1.00  0.00           C
ATOM   1431  HA  SER    94      56.545  32.201  41.121  1.00  0.00           H
ATOM   1432  CB  SER    94      55.363  33.420  39.822  1.00  0.00           C
ATOM   1433  HB2 SER    94      55.446  32.766  38.955  1.00  0.00           H
ATOM   1434  HB3 SER    94      54.408  33.922  39.976  1.00  0.00           H
ATOM   1435  OG  SER    94      56.445  34.328  39.585  1.00  0.00           O
ATOM   1436  HG  SER    94      56.102  35.172  39.284  1.00  0.00           H
ATOM   1437  C   SER    94      55.394  33.515  42.327  1.00  0.00           C
ATOM   1438  O   SER    94      54.291  33.579  42.872  1.00  0.00           O
ATOM   1439  N   VAL    95      56.392  34.276  42.780  1.00  0.00           N
ATOM   1440  H   VAL    95      57.226  34.331  42.211  1.00  0.00           H
ATOM   1441  CA  VAL    95      56.139  35.430  43.707  1.00  0.00           C
ATOM   1442  HA  VAL    95      55.779  35.085  44.676  1.00  0.00           H
ATOM   1443  CB  VAL    95      57.530  36.133  43.987  1.00  0.00           C
ATOM   1444  HB  VAL    95      57.970  36.466  43.047  1.00  0.00           H
ATOM   1445  CG1 VAL    95      57.445  37.451  44.843  1.00  0.00           C
ATOM   1446 HG11 VAL    95      58.435  37.700  45.226  1.00  0.00           H
ATOM   1447 HG12 VAL    95      57.071  38.240  44.191  1.00  0.00           H
ATOM   1448 HG13 VAL    95      56.825  37.319  45.730  1.00  0.00           H
ATOM   1449  CG2 VAL    95      58.642  35.320  44.694  1.00  0.00           C
ATOM   1450 HG21 VAL    95      58.408  35.164  45.747  1.00  0.00           H
ATOM   1451 HG22 VAL    95      58.756  34.327  44.258  1.00  0.00           H
ATOM   1452 HG23 VAL    95      59.657  35.705  44.593  1.00  0.00           H
ATOM   1453  C   VAL    95      55.123  36.398  43.116  1.00  0.00           C
ATOM   1454  O   VAL    95      55.284  36.876  41.967  1.00  0.00           O
ATOM   1455  N   ALA    96      54.093  36.661  43.870  1.00  0.00           N
ATOM   1456  H   ALA    96      53.955  36.355  44.822  1.00  0.00           H
ATOM   1457  CA  ALA    96      53.051  37.534  43.416  1.00  0.00           C
ATOM   1458  HA  ALA    96      53.484  38.413  42.938  1.00  0.00           H
ATOM   1459  CB  ALA    96      52.330  36.817  42.301  1.00  0.00           C
ATOM   1460  HB1 ALA    96      52.050  35.885  42.792  1.00  0.00           H
ATOM   1461  HB2 ALA    96      51.415  37.295  41.950  1.00  0.00           H
ATOM   1462  HB3 ALA    96      52.993  36.667  41.449  1.00  0.00           H
ATOM   1463  C   ALA    96      52.007  38.067  44.449  1.00  0.00           C
ATOM   1464  O   ALA    96      51.835  37.380  45.466  1.00  0.00           O
ATOM   1465  N   TRP    97      51.265  39.147  44.128  1.00  0.00           N
ATOM   1466  H   TRP    97      51.616  39.780  43.423  1.00  0.00           H
ATOM   1467  CA  TRP    97      50.211  39.723  45.056  1.00  0.00           C
ATOM   1468  HA  TRP    97      49.958  39.052  45.877  1.00  0.00           H
ATOM   1469  CB  TRP    97      50.794  40.955  45.755  1.00  0.00           C
ATOM   1470  HB2 TRP    97      49.966  41.432  46.279  1.00  0.00           H
ATOM   1471  HB3 TRP    97      51.512  40.599  46.494  1.00  0.00           H
ATOM   1472  CG  TRP    97      51.441  42.032  44.937  1.00  0.00           C
ATOM   1473  CD1 TRP    97      52.718  42.309  44.851  1.00  0.00           C
ATOM   1474  HD1 TRP    97      53.574  41.806  45.276  1.00  0.00           H
ATOM   1475  NE1 TRP    97      52.946  43.487  44.144  1.00  0.00           N
ATOM   1476  HE1 TRP    97      53.860  43.780  43.832  1.00  0.00           H
ATOM   1477  CE2 TRP    97      51.798  44.034  43.779  1.00  0.00           C
ATOM   1478  CZ2 TRP    97      51.518  45.194  42.968  1.00  0.00           C
ATOM   1479  HZ2 TRP    97      52.318  45.895  42.777  1.00  0.00           H
ATOM   1480  CH2 TRP    97      50.155  45.467  42.537  1.00  0.00           C
ATOM   1481  HH2 TRP    97      50.016  46.285  41.847  1.00  0.00           H
ATOM   1482  CZ3 TRP    97      49.185  44.545  42.980  1.00  0.00           C
ATOM   1483  HZ3 TRP    97      48.185  44.726  42.613  1.00  0.00           H
ATOM   1484  CE3 TRP    97      49.544  43.407  43.710  1.00  0.00           C
ATOM   1485  HE3 TRP    97      48.770  42.694  43.952  1.00  0.00           H
ATOM   1486  CD2 TRP    97      50.836  43.097  44.128  1.00  0.00           C
ATOM   1487  C   TRP    97      48.805  39.975  44.476  1.00  0.00           C
ATOM   1488  O   TRP    97      47.943  40.605  45.061  1.00  0.00           O
ATOM   1489  N   SER    98      48.580  39.497  43.289  1.00  0.00           N
ATOM   1490  H   SER    98      49.378  39.239  42.725  1.00  0.00           H
ATOM   1491  CA  SER    98      47.286  39.444  42.596  1.00  0.00           C
ATOM   1492  HA  SER    98      46.427  39.144  43.196  1.00  0.00           H
ATOM   1493  CB  SER    98      46.993  40.809  42.035  1.00  0.00           C
ATOM   1494  HB2 SER    98      46.795  41.426  42.911  1.00  0.00           H
ATOM   1495  HB3 SER    98      47.851  41.172  41.469  1.00  0.00           H
ATOM   1496  OG  SER    98      45.841  40.878  41.209  1.00  0.00           O
ATOM   1497  HG  SER    98      45.168  40.303  41.582  1.00  0.00           H
ATOM   1498  C   SER    98      47.461  38.425  41.423  1.00  0.00           C
ATOM   1499  O   SER    98      48.554  38.348  40.850  1.00  0.00           O
ATOM   1500  N   ALA    99      46.421  37.660  41.178  1.00  0.00           N
ATOM   1501  H   ALA    99      45.618  37.689  41.791  1.00  0.00           H
ATOM   1502  CA  ALA    99      46.639  36.511  40.308  1.00  0.00           C
ATOM   1503  HA  ALA    99      47.399  36.751  39.565  1.00  0.00           H
ATOM   1504  CB  ALA    99      47.111  35.333  41.181  1.00  0.00           C
ATOM   1505  HB1 ALA    99      47.370  34.542  40.477  1.00  0.00           H
ATOM   1506  HB2 ALA    99      47.935  35.710  41.788  1.00  0.00           H
ATOM   1507  HB3 ALA    99      46.270  35.007  41.791  1.00  0.00           H
ATOM   1508  C   ALA    99      45.454  35.917  39.454  1.00  0.00           C
ATOM   1509  O   ALA    99      44.297  36.021  39.801  1.00  0.00           O
ATOM   1510  N   SER   100      45.838  35.227  38.325  1.00  0.00           N
ATOM   1511  H   SER   100      46.817  35.230  38.078  1.00  0.00           H
ATOM   1512  CA  SER   100      44.876  34.475  37.615  1.00  0.00           C
ATOM   1513  HA  SER   100      44.088  34.238  38.329  1.00  0.00           H
ATOM   1514  CB  SER   100      44.276  35.276  36.425  1.00  0.00           C
ATOM   1515  HB2 SER   100      44.198  36.313  36.749  1.00  0.00           H
ATOM   1516  HB3 SER   100      44.926  35.129  35.562  1.00  0.00           H
ATOM   1517  OG  SER   100      43.132  34.745  35.878  1.00  0.00           O
ATOM   1518  HG  SER   100      42.492  34.648  36.588  1.00  0.00           H
ATOM   1519  C   SER   100      45.525  33.197  37.065  1.00  0.00           C
ATOM   1520  O   SER   100      46.807  33.226  36.883  1.00  0.00           O
ATOM   1521  N   ALA   101      44.690  32.159  36.766  1.00  0.00           N
ATOM   1522  H   ALA   101      43.723  32.418  36.896  1.00  0.00           H
ATOM   1523  CA  ALA   101      45.191  30.855  36.298  1.00  0.00           C
ATOM   1524  HA  ALA   101      46.085  31.078  35.715  1.00  0.00           H
ATOM   1525  CB  ALA   101      45.729  30.023  37.477  1.00  0.00           C
ATOM   1526  HB1 ALA   101      46.533  30.604  37.928  1.00  0.00           H
ATOM   1527  HB2 ALA   101      45.079  29.795  38.320  1.00  0.00           H
ATOM   1528  HB3 ALA   101      46.119  29.074  37.106  1.00  0.00           H
ATOM   1529  C   ALA   101      44.229  30.037  35.399  1.00  0.00           C
ATOM   1530  O   ALA   101      43.007  30.184  35.598  1.00  0.00           O
ATOM   1531  N   CYX   102      44.713  29.384  34.337  1.00  0.00           N
ATOM   1532  H   CYX   102      45.710  29.288  34.205  1.00  0.00           H
ATOM   1533  CA  CYX   102      43.879  28.642  33.368  1.00  0.00           C
ATOM   1534  HA  CYX   102      43.220  28.009  33.960  1.00  0.00           H
ATOM   1535  CB  CYX   102      43.135  29.611  32.468  1.00  0.00           C
ATOM   1536  HB2 CYX   102      42.610  28.977  31.753  1.00  0.00           H
ATOM   1537  HB3 CYX   102      42.406  30.054  33.147  1.00  0.00           H
ATOM   1538  SG  CYX   102      43.877  31.007  31.606  1.00  0.00           S
ATOM   1539  C   CYX   102      44.798  27.805  32.365  1.00  0.00           C
ATOM   1540  O   CYX   102      45.962  27.565  32.648  1.00  0.00           O
ATOM   1541  N   HIE   103      44.307  27.251  31.319  1.00  0.00           N
ATOM   1542  H   HIE   103      43.343  27.463  31.100  1.00  0.00           H
ATOM   1543  CA  HIE   103      44.888  26.135  30.568  1.00  0.00           C
ATOM   1544  HA  HIE   103      45.972  26.238  30.576  1.00  0.00           H
ATOM   1545  CB  HIE   103      44.495  24.892  31.340  1.00  0.00           C
ATOM   1546  HB2 HIE   103      44.929  24.924  32.339  1.00  0.00           H
ATOM   1547  HB3 HIE   103      43.411  24.885  31.441  1.00  0.00           H
ATOM   1548  CG  HIE   103      45.102  23.601  30.778  1.00  0.00           C
ATOM   1549  ND1 HIE   103      44.605  22.696  29.779  1.00  0.00           N
ATOM   1550  CE1 HIE   103      45.489  21.690  29.648  1.00  0.00           C
ATOM   1551  HE1 HIE   103      45.397  20.850  28.977  1.00  0.00           H
ATOM   1552  NE2 HIE   103      46.505  21.927  30.495  1.00  0.00           N
ATOM   1553  HE2 HIE   103      47.244  21.254  30.636  1.00  0.00           H
ATOM   1554  CD2 HIE   103      46.329  23.148  31.169  1.00  0.00           C
ATOM   1555  HD2 HIE   103      46.911  23.518  32.000  1.00  0.00           H
ATOM   1556  C   HIE   103      44.412  26.226  29.090  1.00  0.00           C
ATOM   1557  O   HIE   103      43.254  26.387  28.794  1.00  0.00           O
ATOM   1558  N   ASP   104      45.304  25.959  28.162  1.00  0.00           N
ATOM   1559  H   ASP   104      46.215  25.722  28.528  1.00  0.00           H
ATOM   1560  CA  ASP   104      45.061  26.139  26.700  1.00  0.00           C
ATOM   1561  HA  ASP   104      44.160  26.750  26.639  1.00  0.00           H
ATOM   1562  CB  ASP   104      46.163  26.919  26.005  1.00  0.00           C
ATOM   1563  HB2 ASP   104      45.688  27.280  25.093  1.00  0.00           H
ATOM   1564  HB3 ASP   104      46.495  27.695  26.693  1.00  0.00           H
ATOM   1565  CG  ASP   104      47.419  26.162  25.683  1.00  0.00           C
ATOM   1566  OD1 ASP   104      48.337  26.743  24.957  1.00  0.00           O
ATOM   1567  OD2 ASP   104      47.642  25.114  26.341  1.00  0.00           O
ATOM   1568  C   ASP   104      44.777  24.819  25.907  1.00  0.00           C
ATOM   1569  O   ASP   104      44.755  24.866  24.669  1.00  0.00           O
ATOM   1570  N   GLY   105      44.498  23.755  26.676  1.00  0.00           N
ATOM   1571  H   GLY   105      44.403  23.999  27.652  1.00  0.00           H
ATOM   1572  CA  GLY   105      44.569  22.354  26.154  1.00  0.00           C
ATOM   1573  HA2 GLY   105      43.963  21.692  26.773  1.00  0.00           H
ATOM   1574  HA3 GLY   105      44.156  22.368  25.146  1.00  0.00           H
ATOM   1575  C   GLY   105      45.935  21.627  26.071  1.00  0.00           C
ATOM   1576  O   GLY   105      45.977  20.425  26.054  1.00  0.00           O
ATOM   1577  N   THR   106      47.051  22.401  26.105  1.00  0.00           N
ATOM   1578  H   THR   106      46.983  23.408  26.079  1.00  0.00           H
ATOM   1579  CA  THR   106      48.418  21.888  26.044  1.00  0.00           C
ATOM   1580  HA  THR   106      48.294  20.812  25.927  1.00  0.00           H
ATOM   1581  CB  THR   106      49.061  22.342  24.776  1.00  0.00           C
ATOM   1582  HB  THR   106      49.019  23.427  24.672  1.00  0.00           H
ATOM   1583  CG2 THR   106      50.505  21.903  24.596  1.00  0.00           C
ATOM   1584 HG21 THR   106      51.129  22.389  25.346  1.00  0.00           H
ATOM   1585 HG22 THR   106      50.546  20.833  24.805  1.00  0.00           H
ATOM   1586 HG23 THR   106      50.855  22.097  23.583  1.00  0.00           H
ATOM   1587  OG1 THR   106      48.356  21.805  23.662  1.00  0.00           O
ATOM   1588  HG1 THR   106      47.670  22.453  23.484  1.00  0.00           H
ATOM   1589  C   THR   106      49.283  22.024  27.332  1.00  0.00           C
ATOM   1590  O   THR   106      49.861  21.016  27.744  1.00  0.00           O
ATOM   1591  N   SER   107      49.220  23.173  27.990  1.00  0.00           N
ATOM   1592  H   SER   107      48.525  23.845  27.698  1.00  0.00           H
ATOM   1593  CA  SER   107      49.906  23.446  29.262  1.00  0.00           C
ATOM   1594  HA  SER   107      50.056  22.503  29.788  1.00  0.00           H
ATOM   1595  CB  SER   107      51.221  24.168  28.940  1.00  0.00           C
ATOM   1596  HB2 SER   107      51.745  23.399  28.372  1.00  0.00           H
ATOM   1597  HB3 SER   107      51.047  25.013  28.273  1.00  0.00           H
ATOM   1598  OG  SER   107      51.871  24.492  30.135  1.00  0.00           O
ATOM   1599  HG  SER   107      52.266  23.688  30.480  1.00  0.00           H
ATOM   1600  C   SER   107      49.042  24.378  30.157  1.00  0.00           C
ATOM   1601  O   SER   107      48.183  25.066  29.637  1.00  0.00           O
ATOM   1602  N   TRP   108      49.214  24.448  31.462  1.00  0.00           N
ATOM   1603  H   TRP   108      50.044  23.950  31.748  1.00  0.00           H
ATOM   1604  CA  TRP   108      48.701  25.514  32.423  1.00  0.00           C
ATOM   1605  HA  TRP   108      47.694  25.699  32.049  1.00  0.00           H
ATOM   1606  CB  TRP   108      48.669  25.148  33.908  1.00  0.00           C
ATOM   1607  HB2 TRP   108      49.690  24.935  34.227  1.00  0.00           H
ATOM   1608  HB3 TRP   108      48.265  25.935  34.545  1.00  0.00           H
ATOM   1609  CG  TRP   108      47.865  23.963  34.448  1.00  0.00           C
ATOM   1610  CD1 TRP   108      48.345  22.711  34.510  1.00  0.00           C
ATOM   1611  HD1 TRP   108      49.295  22.448  34.070  1.00  0.00           H
ATOM   1612  NE1 TRP   108      47.379  21.949  35.115  1.00  0.00           N
ATOM   1613  HE1 TRP   108      47.536  20.996  35.411  1.00  0.00           H
ATOM   1614  CE2 TRP   108      46.228  22.643  35.383  1.00  0.00           C
ATOM   1615  CZ2 TRP   108      45.026  22.299  36.090  1.00  0.00           C
ATOM   1616  HZ2 TRP   108      44.984  21.253  36.355  1.00  0.00           H
ATOM   1617  CH2 TRP   108      44.031  23.278  36.338  1.00  0.00           C
ATOM   1618  HH2 TRP   108      43.102  23.118  36.863  1.00  0.00           H
ATOM   1619  CZ3 TRP   108      44.217  24.614  35.823  1.00  0.00           C
ATOM   1620  HZ3 TRP   108      43.435  25.359  35.845  1.00  0.00           H
ATOM   1621  CE3 TRP   108      45.478  24.944  35.277  1.00  0.00           C
ATOM   1622  HE3 TRP   108      45.609  25.987  35.030  1.00  0.00           H
ATOM   1623  CD2 TRP   108      46.527  23.967  35.035  1.00  0.00           C
ATOM   1624  C   TRP   108      49.438  26.867  32.272  1.00  0.00           C
ATOM   1625  O   TRP   108      50.676  26.934  32.495  1.00  0.00           O
ATOM   1626  N   LEU   109      48.615  27.819  32.013  1.00  0.00           N
ATOM   1627  H   LEU   109      47.621  27.649  32.074  1.00  0.00           H
ATOM   1628  CA  LEU   109      49.037  29.261  32.072  1.00  0.00           C
ATOM   1629  HA  LEU   109      50.119  29.282  31.935  1.00  0.00           H
ATOM   1630  CB  LEU   109      48.372  29.933  30.897  1.00  0.00           C
ATOM   1631  HB2 LEU   109      48.682  29.484  29.953  1.00  0.00           H
ATOM   1632  HB3 LEU   109      47.304  29.814  31.084  1.00  0.00           H
ATOM   1633  CG  LEU   109      48.557  31.440  30.768  1.00  0.00           C
ATOM   1634  HG  LEU   109      48.102  31.823  31.681  1.00  0.00           H
ATOM   1635  CD1 LEU   109      49.988  31.950  30.663  1.00  0.00           C
ATOM   1636 HD11 LEU   109      50.638  31.571  31.452  1.00  0.00           H
ATOM   1637 HD12 LEU   109      50.476  31.413  29.851  1.00  0.00           H
ATOM   1638 HD13 LEU   109      50.055  33.014  30.440  1.00  0.00           H
ATOM   1639  CD2 LEU   109      47.790  31.990  29.527  1.00  0.00           C
ATOM   1640 HD21 LEU   109      46.856  31.430  29.556  1.00  0.00           H
ATOM   1641 HD22 LEU   109      47.606  33.064  29.482  1.00  0.00           H
ATOM   1642 HD23 LEU   109      48.390  31.667  28.677  1.00  0.00           H
ATOM   1643  C   LEU   109      48.687  29.837  33.466  1.00  0.00           C
ATOM   1644  O   LEU   109      47.649  29.616  34.054  1.00  0.00           O
ATOM   1645  N   THR   110      49.601  30.678  34.007  1.00  0.00           N
ATOM   1646  H   THR   110      50.503  30.680  33.552  1.00  0.00           H
ATOM   1647  CA  THR   110      49.346  31.498  35.196  1.00  0.00           C
ATOM   1648  HA  THR   110      48.270  31.620  35.320  1.00  0.00           H
ATOM   1649  CB  THR   110      49.920  30.893  36.508  1.00  0.00           C
ATOM   1650  HB  THR   110      49.694  31.603  37.305  1.00  0.00           H
ATOM   1651  CG2 THR   110      49.327  29.465  36.735  1.00  0.00           C
ATOM   1652 HG21 THR   110      48.286  29.369  36.424  1.00  0.00           H
ATOM   1653 HG22 THR   110      49.876  28.709  36.175  1.00  0.00           H
ATOM   1654 HG23 THR   110      49.458  29.091  37.751  1.00  0.00           H
ATOM   1655  OG1 THR   110      51.339  30.652  36.366  1.00  0.00           O
ATOM   1656  HG1 THR   110      51.700  31.541  36.350  1.00  0.00           H
ATOM   1657  C   THR   110      49.878  32.933  35.011  1.00  0.00           C
ATOM   1658  O   THR   110      51.036  33.056  34.644  1.00  0.00           O
ATOM   1659  N   ILE   111      49.057  33.924  35.326  1.00  0.00           N
ATOM   1660  H   ILE   111      48.180  33.678  35.763  1.00  0.00           H
ATOM   1661  CA  ILE   111      49.292  35.329  35.210  1.00  0.00           C
ATOM   1662  HA  ILE   111      50.226  35.483  34.671  1.00  0.00           H
ATOM   1663  CB  ILE   111      48.132  35.986  34.280  1.00  0.00           C
ATOM   1664  HB  ILE   111      47.164  35.900  34.773  1.00  0.00           H
ATOM   1665  CG2 ILE   111      48.394  37.482  34.175  1.00  0.00           C
ATOM   1666 HG21 ILE   111      48.177  37.877  35.168  1.00  0.00           H
ATOM   1667 HG22 ILE   111      49.412  37.691  33.845  1.00  0.00           H
ATOM   1668 HG23 ILE   111      47.688  37.955  33.492  1.00  0.00           H
ATOM   1669  CG1 ILE   111      48.153  35.312  32.937  1.00  0.00           C
ATOM   1670 HG12 ILE   111      48.224  36.047  32.135  1.00  0.00           H
ATOM   1671 HG13 ILE   111      49.050  34.710  32.793  1.00  0.00           H
ATOM   1672  CD1 ILE   111      46.937  34.424  32.752  1.00  0.00           C
ATOM   1673 HD11 ILE   111      46.067  35.080  32.774  1.00  0.00           H
ATOM   1674 HD12 ILE   111      46.983  33.863  31.819  1.00  0.00           H
ATOM   1675 HD13 ILE   111      46.844  33.651  33.516  1.00  0.00           H
ATOM   1676  C   ILE   111      49.365  36.076  36.559  1.00  0.00           C
ATOM   1677  O   ILE   111      48.325  36.131  37.157  1.00  0.00           O
ATOM   1678  N   GLY   112      50.579  36.306  37.078  1.00  0.00           N
ATOM   1679  H   GLY   112      51.445  36.116  36.596  1.00  0.00           H
ATOM   1680  CA  GLY   112      50.723  36.731  38.431  1.00  0.00           C
ATOM   1681  HA2 GLY   112      49.746  36.839  38.902  1.00  0.00           H
ATOM   1682  HA3 GLY   112      51.310  35.983  38.965  1.00  0.00           H
ATOM   1683  C   GLY   112      51.336  38.099  38.464  1.00  0.00           C
ATOM   1684  O   GLY   112      52.341  38.368  37.722  1.00  0.00           O
ATOM   1685  N   ILE   113      50.795  38.999  39.294  1.00  0.00           N
ATOM   1686  H   ILE   113      50.048  38.684  39.896  1.00  0.00           H
ATOM   1687  CA  ILE   113      51.201  40.387  39.496  1.00  0.00           C
ATOM   1688  HA  ILE   113      51.642  40.698  38.549  1.00  0.00           H
ATOM   1689  CB  ILE   113      50.093  41.380  39.872  1.00  0.00           C
ATOM   1690  HB  ILE   113      49.876  41.375  40.940  1.00  0.00           H
ATOM   1691  CG2 ILE   113      50.528  42.832  39.682  1.00  0.00           C
ATOM   1692 HG21 ILE   113      51.378  43.115  40.303  1.00  0.00           H
ATOM   1693 HG22 ILE   113      50.749  43.097  38.648  1.00  0.00           H
ATOM   1694 HG23 ILE   113      49.707  43.480  39.991  1.00  0.00           H
ATOM   1695  CG1 ILE   113      48.807  41.250  39.050  1.00  0.00           C
ATOM   1696 HG12 ILE   113      48.236  40.424  39.473  1.00  0.00           H
ATOM   1697 HG13 ILE   113      48.162  42.118  39.192  1.00  0.00           H
ATOM   1698  CD1 ILE   113      48.951  41.078  37.538  1.00  0.00           C
ATOM   1699 HD11 ILE   113      49.343  40.074  37.377  1.00  0.00           H
ATOM   1700 HD12 ILE   113      47.977  41.167  37.057  1.00  0.00           H
ATOM   1701 HD13 ILE   113      49.696  41.779  37.160  1.00  0.00           H
ATOM   1702  C   ILE   113      52.308  40.432  40.537  1.00  0.00           C
ATOM   1703  O   ILE   113      52.330  39.771  41.560  1.00  0.00           O
ATOM   1704  N   SER   114      53.384  41.164  40.241  1.00  0.00           N
ATOM   1705  H   SER   114      53.337  41.765  39.431  1.00  0.00           H
ATOM   1706  CA  SER   114      54.513  41.355  41.152  1.00  0.00           C
ATOM   1707  HA  SER   114      54.217  41.248  42.196  1.00  0.00           H
ATOM   1708  CB  SER   114      55.593  40.346  40.850  1.00  0.00           C
ATOM   1709  HB2 SER   114      55.099  39.382  40.727  1.00  0.00           H
ATOM   1710  HB3 SER   114      56.129  40.588  39.933  1.00  0.00           H
ATOM   1711  OG  SER   114      56.419  40.239  41.934  1.00  0.00           O
ATOM   1712  HG  SER   114      57.231  39.763  41.752  1.00  0.00           H
ATOM   1713  C   SER   114      55.032  42.808  41.078  1.00  0.00           C
ATOM   1714  O   SER   114      54.473  43.584  40.354  1.00  0.00           O
ATOM   1715  N   GLY   115      56.165  43.103  41.750  1.00  0.00           N
ATOM   1716  H   GLY   115      56.726  42.328  42.076  1.00  0.00           H
ATOM   1717  CA  GLY   115      56.784  44.461  41.795  1.00  0.00           C
ATOM   1718  HA2 GLY   115      57.807  44.397  42.162  1.00  0.00           H
ATOM   1719  HA3 GLY   115      56.807  44.727  40.739  1.00  0.00           H
ATOM   1720  C   GLY   115      56.043  45.452  42.650  1.00  0.00           C
ATOM   1721  O   GLY   115      55.095  45.083  43.383  1.00  0.00           O
ATOM   1722  N   PRO   116      56.397  46.763  42.611  1.00  0.00           N
ATOM   1723  CD  PRO   116      57.611  47.261  42.048  1.00  0.00           C
ATOM   1724  HD2 PRO   116      57.538  47.168  40.964  1.00  0.00           H
ATOM   1725  HD3 PRO   116      58.384  46.541  42.314  1.00  0.00           H
ATOM   1726  CG  PRO   116      57.916  48.650  42.575  1.00  0.00           C
ATOM   1727  HG2 PRO   116      57.636  49.433  41.870  1.00  0.00           H
ATOM   1728  HG3 PRO   116      58.977  48.816  42.765  1.00  0.00           H
ATOM   1729  CB  PRO   116      57.068  48.732  43.872  1.00  0.00           C
ATOM   1730  HB2 PRO   116      56.741  49.716  44.208  1.00  0.00           H
ATOM   1731  HB3 PRO   116      57.391  48.263  44.802  1.00  0.00           H
ATOM   1732  CA  PRO   116      55.839  47.842  43.505  1.00  0.00           C
ATOM   1733  HA  PRO   116      55.417  47.403  44.410  1.00  0.00           H
ATOM   1734  C   PRO   116      54.700  48.577  42.795  1.00  0.00           C
ATOM   1735  O   PRO   116      54.708  48.794  41.584  1.00  0.00           O
ATOM   1736  N   ASP   117      53.655  49.053  43.510  1.00  0.00           N
ATOM   1737  H   ASP   117      53.708  49.114  44.517  1.00  0.00           H
ATOM   1738  CA  ASP   117      52.444  49.426  42.818  1.00  0.00           C
ATOM   1739  HA  ASP   117      52.246  48.614  42.119  1.00  0.00           H
ATOM   1740  CB  ASP   117      51.348  49.393  43.871  1.00  0.00           C
ATOM   1741  HB2 ASP   117      50.374  49.509  43.396  1.00  0.00           H
ATOM   1742  HB3 ASP   117      51.261  48.366  44.227  1.00  0.00           H
ATOM   1743  CG  ASP   117      51.340  50.321  45.116  1.00  0.00           C
ATOM   1744  OD1 ASP   117      52.199  51.245  44.995  1.00  0.00           O
ATOM   1745  OD2 ASP   117      50.601  50.197  46.152  1.00  0.00           O
ATOM   1746  C   ASP   117      52.574  50.701  42.045  1.00  0.00           C
ATOM   1747  O   ASP   117      51.574  51.114  41.376  1.00  0.00           O
ATOM   1748  N   ASN   118      53.668  51.510  42.156  1.00  0.00           N
ATOM   1749  H   ASN   118      54.431  51.158  42.718  1.00  0.00           H
ATOM   1750  CA  ASN   118      54.008  52.663  41.343  1.00  0.00           C
ATOM   1751  HA  ASN   118      53.163  53.318  41.132  1.00  0.00           H
ATOM   1752  CB  ASN   118      55.050  53.540  42.134  1.00  0.00           C
ATOM   1753  HB2 ASN   118      54.562  53.880  43.047  1.00  0.00           H
ATOM   1754  HB3 ASN   118      55.817  52.842  42.467  1.00  0.00           H
ATOM   1755  CG  ASN   118      55.709  54.661  41.323  1.00  0.00           C
ATOM   1756  OD1 ASN   118      55.147  55.707  40.997  1.00  0.00           O
ATOM   1757  ND2 ASN   118      57.031  54.483  41.081  1.00  0.00           N
ATOM   1758 HD21 ASN   118      57.591  55.274  40.792  1.00  0.00           H
ATOM   1759 HD22 ASN   118      57.563  53.689  41.407  1.00  0.00           H
ATOM   1760  C   ASN   118      54.350  52.255  39.875  1.00  0.00           C
ATOM   1761  O   ASN   118      54.522  53.144  39.037  1.00  0.00           O
ATOM   1762  N   GLY   119      54.423  50.967  39.631  1.00  0.00           N
ATOM   1763  H   GLY   119      54.470  50.320  40.404  1.00  0.00           H
ATOM   1764  CA  GLY   119      54.857  50.448  38.339  1.00  0.00           C
ATOM   1765  HA2 GLY   119      54.110  50.695  37.585  1.00  0.00           H
ATOM   1766  HA3 GLY   119      55.857  50.804  38.092  1.00  0.00           H
ATOM   1767  C   GLY   119      54.878  48.898  38.409  1.00  0.00           C
ATOM   1768  O   GLY   119      55.880  48.251  38.043  1.00  0.00           O
ATOM   1769  N   ALA   120      53.799  48.281  38.931  1.00  0.00           N
ATOM   1770  H   ALA   120      53.009  48.874  39.144  1.00  0.00           H
ATOM   1771  CA  ALA   120      53.620  46.820  38.901  1.00  0.00           C
ATOM   1772  HA  ALA   120      54.488  46.405  39.414  1.00  0.00           H
ATOM   1773  CB  ALA   120      52.464  46.435  39.738  1.00  0.00           C
ATOM   1774  HB1 ALA   120      51.592  47.030  39.466  1.00  0.00           H
ATOM   1775  HB2 ALA   120      52.165  45.388  39.715  1.00  0.00           H
ATOM   1776  HB3 ALA   120      52.690  46.717  40.766  1.00  0.00           H
ATOM   1777  C   ALA   120      53.568  46.143  37.541  1.00  0.00           C
ATOM   1778  O   ALA   120      53.225  46.873  36.595  1.00  0.00           O
ATOM   1779  N   VAL   121      53.937  44.864  37.568  1.00  0.00           N
ATOM   1780  H   VAL   121      53.948  44.448  38.488  1.00  0.00           H
ATOM   1781  CA  VAL   121      54.009  43.933  36.407  1.00  0.00           C
ATOM   1782  HA  VAL   121      53.540  44.470  35.583  1.00  0.00           H
ATOM   1783  CB  VAL   121      55.494  43.602  35.967  1.00  0.00           C
ATOM   1784  HB  VAL   121      55.453  42.738  35.305  1.00  0.00           H
ATOM   1785  CG1 VAL   121      56.192  44.634  35.012  1.00  0.00           C
ATOM   1786 HG11 VAL   121      57.207  44.288  34.814  1.00  0.00           H
ATOM   1787 HG12 VAL   121      55.626  44.651  34.080  1.00  0.00           H
ATOM   1788 HG13 VAL   121      56.205  45.621  35.475  1.00  0.00           H
ATOM   1789  CG2 VAL   121      56.348  43.107  37.154  1.00  0.00           C
ATOM   1790 HG21 VAL   121      55.688  42.567  37.834  1.00  0.00           H
ATOM   1791 HG22 VAL   121      57.255  42.607  36.812  1.00  0.00           H
ATOM   1792 HG23 VAL   121      56.739  43.947  37.728  1.00  0.00           H
ATOM   1793  C   VAL   121      53.146  42.631  36.433  1.00  0.00           C
ATOM   1794  O   VAL   121      53.171  41.959  37.423  1.00  0.00           O
ATOM   1795  N   ALA   122      52.479  42.373  35.338  1.00  0.00           N
ATOM   1796  H   ALA   122      52.431  43.042  34.582  1.00  0.00           H
ATOM   1797  CA  ALA   122      51.932  40.958  35.163  1.00  0.00           C
ATOM   1798  HA  ALA   122      51.667  40.506  36.119  1.00  0.00           H
ATOM   1799  CB  ALA   122      50.641  41.066  34.410  1.00  0.00           C
ATOM   1800  HB1 ALA   122      49.927  41.483  35.120  1.00  0.00           H
ATOM   1801  HB2 ALA   122      50.843  41.776  33.608  1.00  0.00           H
ATOM   1802  HB3 ALA   122      50.413  40.081  34.003  1.00  0.00           H
ATOM   1803  C   ALA   122      52.879  40.097  34.447  1.00  0.00           C
ATOM   1804  O   ALA   122      53.158  40.314  33.277  1.00  0.00           O
ATOM   1805  N   VAL   123      53.435  39.148  35.165  1.00  0.00           N
ATOM   1806  H   VAL   123      53.140  39.067  36.129  1.00  0.00           H
ATOM   1807  CA  VAL   123      54.388  38.116  34.727  1.00  0.00           C
ATOM   1808  HA  VAL   123      54.937  38.357  33.815  1.00  0.00           H
ATOM   1809  CB  VAL   123      55.587  37.911  35.725  1.00  0.00           C
ATOM   1810  HB  VAL   123      55.268  37.454  36.663  1.00  0.00           H
ATOM   1811  CG1 VAL   123      56.647  36.997  35.177  1.00  0.00           C
ATOM   1812 HG11 VAL   123      56.093  36.081  34.968  1.00  0.00           H
ATOM   1813 HG12 VAL   123      57.149  37.371  34.285  1.00  0.00           H
ATOM   1814 HG13 VAL   123      57.397  36.704  35.911  1.00  0.00           H
ATOM   1815  CG2 VAL   123      56.363  39.200  36.101  1.00  0.00           C
ATOM   1816 HG21 VAL   123      56.572  39.649  35.131  1.00  0.00           H
ATOM   1817 HG22 VAL   123      55.663  39.760  36.721  1.00  0.00           H
ATOM   1818 HG23 VAL   123      57.286  39.015  36.653  1.00  0.00           H
ATOM   1819  C   VAL   123      53.592  36.867  34.339  1.00  0.00           C
ATOM   1820  O   VAL   123      52.800  36.442  35.107  1.00  0.00           O
ATOM   1821  N   LEU   124      53.856  36.285  33.193  1.00  0.00           N
ATOM   1822  H   LEU   124      54.559  36.681  32.586  1.00  0.00           H
ATOM   1823  CA  LEU   124      53.109  35.178  32.586  1.00  0.00           C
ATOM   1824  HA  LEU   124      52.188  34.949  33.122  1.00  0.00           H
ATOM   1825  CB  LEU   124      52.617  35.377  31.175  1.00  0.00           C
ATOM   1826  HB2 LEU   124      53.407  35.668  30.483  1.00  0.00           H
ATOM   1827  HB3 LEU   124      52.183  34.409  30.923  1.00  0.00           H
ATOM   1828  CG  LEU   124      51.477  36.435  31.108  1.00  0.00           C
ATOM   1829  HG  LEU   124      50.647  36.292  31.800  1.00  0.00           H
ATOM   1830  CD1 LEU   124      52.059  37.818  31.183  1.00  0.00           C
ATOM   1831 HD11 LEU   124      51.350  38.639  31.086  1.00  0.00           H
ATOM   1832 HD12 LEU   124      52.369  38.158  32.170  1.00  0.00           H
ATOM   1833 HD13 LEU   124      52.819  37.936  30.410  1.00  0.00           H
ATOM   1834  CD2 LEU   124      50.829  36.280  29.739  1.00  0.00           C
ATOM   1835 HD21 LEU   124      51.599  36.089  28.993  1.00  0.00           H
ATOM   1836 HD22 LEU   124      50.331  35.312  29.814  1.00  0.00           H
ATOM   1837 HD23 LEU   124      50.067  37.042  29.575  1.00  0.00           H
ATOM   1838  C   LEU   124      54.043  33.935  32.667  1.00  0.00           C
ATOM   1839  O   LEU   124      55.207  34.036  32.275  1.00  0.00           O
ATOM   1840  N   LYS   125      53.572  32.741  33.054  1.00  0.00           N
ATOM   1841  H   LYS   125      52.602  32.640  33.317  1.00  0.00           H
ATOM   1842  CA  LYS   125      54.422  31.473  33.101  1.00  0.00           C
ATOM   1843  HA  LYS   125      55.342  31.645  32.541  1.00  0.00           H
ATOM   1844  CB  LYS   125      54.740  31.159  34.534  1.00  0.00           C
ATOM   1845  HB2 LYS   125      53.834  31.134  35.140  1.00  0.00           H
ATOM   1846  HB3 LYS   125      55.240  30.194  34.446  1.00  0.00           H
ATOM   1847  CG  LYS   125      55.650  32.137  35.266  1.00  0.00           C
ATOM   1848  HG2 LYS   125      56.571  32.190  34.686  1.00  0.00           H
ATOM   1849  HG3 LYS   125      55.143  33.093  35.392  1.00  0.00           H
ATOM   1850  CD  LYS   125      56.068  31.603  36.621  1.00  0.00           C
ATOM   1851  HD2 LYS   125      56.670  32.322  37.177  1.00  0.00           H
ATOM   1852  HD3 LYS   125      55.098  31.438  37.092  1.00  0.00           H
ATOM   1853  CE  LYS   125      56.929  30.283  36.631  1.00  0.00           C
ATOM   1854  HE2 LYS   125      56.349  29.374  36.476  1.00  0.00           H
ATOM   1855  HE3 LYS   125      57.588  30.259  35.762  1.00  0.00           H
ATOM   1856  NZ  LYS   125      57.758  30.124  37.841  1.00  0.00           N
ATOM   1857  HZ1 LYS   125      58.361  29.326  37.702  1.00  0.00           H
ATOM   1858  HZ2 LYS   125      58.178  31.022  38.033  1.00  0.00           H
ATOM   1859  HZ3 LYS   125      57.171  29.977  38.650  1.00  0.00           H
ATOM   1860  C   LYS   125      53.589  30.384  32.435  1.00  0.00           C
ATOM   1861  O   LYS   125      52.365  30.211  32.603  1.00  0.00           O
ATOM   1862  N   TYR   126      54.232  29.629  31.589  1.00  0.00           N
ATOM   1863  H   TYR   126      55.237  29.723  31.581  1.00  0.00           H
ATOM   1864  CA  TYR   126      53.661  28.698  30.583  1.00  0.00           C
ATOM   1865  HA  TYR   126      52.991  28.067  31.167  1.00  0.00           H
ATOM   1866  CB  TYR   126      52.963  29.475  29.492  1.00  0.00           C
ATOM   1867  HB2 TYR   126      52.191  29.994  30.060  1.00  0.00           H
ATOM   1868  HB3 TYR   126      53.751  30.071  29.031  1.00  0.00           H
ATOM   1869  CG  TYR   126      52.378  28.524  28.462  1.00  0.00           C
ATOM   1870  CD1 TYR   126      53.112  28.184  27.317  1.00  0.00           C
ATOM   1871  HD1 TYR   126      54.106  28.595  27.208  1.00  0.00           H
ATOM   1872  CE1 TYR   126      52.514  27.284  26.299  1.00  0.00           C
ATOM   1873  HE1 TYR   126      53.121  27.118  25.420  1.00  0.00           H
ATOM   1874  CZ  TYR   126      51.245  26.854  26.484  1.00  0.00           C
ATOM   1875  OH  TYR   126      50.634  25.987  25.650  1.00  0.00           O
ATOM   1876  HH  TYR   126      49.687  26.139  25.586  1.00  0.00           H
ATOM   1877  CE2 TYR   126      50.506  27.235  27.687  1.00  0.00           C
ATOM   1878  HE2 TYR   126      49.496  26.913  27.894  1.00  0.00           H
ATOM   1879  CD2 TYR   126      51.057  28.089  28.670  1.00  0.00           C
ATOM   1880  HD2 TYR   126      50.650  28.321  29.643  1.00  0.00           H
ATOM   1881  C   TYR   126      54.709  27.718  30.072  1.00  0.00           C
ATOM   1882  O   TYR   126      55.739  28.086  29.568  1.00  0.00           O
ATOM   1883  N   ASN   127      54.333  26.444  30.084  1.00  0.00           N
ATOM   1884  H   ASN   127      53.376  26.203  30.298  1.00  0.00           H
ATOM   1885  CA  ASN   127      55.152  25.402  29.648  1.00  0.00           C
ATOM   1886  HA  ASN   127      54.638  24.507  29.996  1.00  0.00           H
ATOM   1887  CB  ASN   127      55.138  25.223  28.138  1.00  0.00           C
ATOM   1888  HB2 ASN   127      54.178  25.545  27.737  1.00  0.00           H
ATOM   1889  HB3 ASN   127      55.824  25.952  27.706  1.00  0.00           H
ATOM   1890  CG  ASN   127      55.518  23.803  27.691  1.00  0.00           C
ATOM   1891  OD1 ASN   127      55.510  22.897  28.516  1.00  0.00           O
ATOM   1892  ND2 ASN   127      55.876  23.657  26.431  1.00  0.00           N
ATOM   1893 HD21 ASN   127      56.010  22.690  26.171  1.00  0.00           H
ATOM   1894 HD22 ASN   127      55.873  24.362  25.708  1.00  0.00           H
ATOM   1895  C   ASN   127      56.466  25.384  30.342  1.00  0.00           C
ATOM   1896  O   ASN   127      57.571  25.400  29.756  1.00  0.00           O
ATOM   1897  N   GLY   128      56.375  25.355  31.711  1.00  0.00           N
ATOM   1898  H   GLY   128      55.418  25.428  32.028  1.00  0.00           H
ATOM   1899  CA  GLY   128      57.498  25.112  32.664  1.00  0.00           C
ATOM   1900  HA2 GLY   128      57.104  24.979  33.672  1.00  0.00           H
ATOM   1901  HA3 GLY   128      58.129  24.292  32.319  1.00  0.00           H
ATOM   1902  C   GLY   128      58.363  26.359  32.877  1.00  0.00           C
ATOM   1903  O   GLY   128      59.211  26.216  33.844  1.00  0.00           O
ATOM   1904  N   ILE   129      58.278  27.509  32.188  1.00  0.00           N
ATOM   1905  H   ILE   129      57.580  27.656  31.472  1.00  0.00           H
ATOM   1906  CA  ILE   129      59.136  28.698  32.362  1.00  0.00           C
ATOM   1907  HA  ILE   129      59.689  28.612  33.297  1.00  0.00           H
ATOM   1908  CB  ILE   129      60.245  28.734  31.209  1.00  0.00           C
ATOM   1909  HB  ILE   129      60.816  29.659  31.287  1.00  0.00           H
ATOM   1910  CG2 ILE   129      61.209  27.535  31.412  1.00  0.00           C
ATOM   1911 HG21 ILE   129      62.046  27.613  30.719  1.00  0.00           H
ATOM   1912 HG22 ILE   129      61.677  27.566  32.396  1.00  0.00           H
ATOM   1913 HG23 ILE   129      60.656  26.607  31.269  1.00  0.00           H
ATOM   1914  CG1 ILE   129      59.530  28.743  29.833  1.00  0.00           C
ATOM   1915 HG12 ILE   129      58.928  27.842  29.711  1.00  0.00           H
ATOM   1916 HG13 ILE   129      58.838  29.585  29.789  1.00  0.00           H
ATOM   1917  CD1 ILE   129      60.388  28.911  28.551  1.00  0.00           C
ATOM   1918 HD11 ILE   129      61.063  29.760  28.669  1.00  0.00           H
ATOM   1919 HD12 ILE   129      61.114  28.100  28.528  1.00  0.00           H
ATOM   1920 HD13 ILE   129      59.807  28.943  27.629  1.00  0.00           H
ATOM   1921  C   ILE   129      58.372  29.992  32.408  1.00  0.00           C
ATOM   1922  O   ILE   129      57.127  30.014  32.286  1.00  0.00           O
ATOM   1923  N   ILE   130      59.009  31.125  32.627  1.00  0.00           N
ATOM   1924  H   ILE   130      59.986  31.120  32.880  1.00  0.00           H
ATOM   1925  CA  ILE   130      58.436  32.471  32.442  1.00  0.00           C
ATOM   1926  HA  ILE   130      57.401  32.566  32.768  1.00  0.00           H
ATOM   1927  CB  ILE   130      59.145  33.560  33.284  1.00  0.00           C
ATOM   1928  HB  ILE   130      60.200  33.400  33.065  1.00  0.00           H
ATOM   1929  CG2 ILE   130      58.689  34.992  32.911  1.00  0.00           C
ATOM   1930 HG21 ILE   130      59.065  35.772  33.573  1.00  0.00           H
ATOM   1931 HG22 ILE   130      58.932  35.092  31.853  1.00  0.00           H
ATOM   1932 HG23 ILE   130      57.608  35.017  33.052  1.00  0.00           H
ATOM   1933  CG1 ILE   130      58.832  33.317  34.778  1.00  0.00           C
ATOM   1934 HG12 ILE   130      57.873  33.761  35.043  1.00  0.00           H
ATOM   1935 HG13 ILE   130      58.667  32.247  34.909  1.00  0.00           H
ATOM   1936  CD1 ILE   130      59.969  33.842  35.670  1.00  0.00           C
ATOM   1937 HD11 ILE   130      60.931  33.381  35.442  1.00  0.00           H
ATOM   1938 HD12 ILE   130      60.047  34.923  35.544  1.00  0.00           H
ATOM   1939 HD13 ILE   130      59.782  33.622  36.721  1.00  0.00           H
ATOM   1940  C   ILE   130      58.415  32.764  30.940  1.00  0.00           C
ATOM   1941  O   ILE   130      59.387  32.427  30.222  1.00  0.00           O
ATOM   1942  N   THR   131      57.303  33.333  30.443  1.00  0.00           N
ATOM   1943  H   THR   131      56.557  33.610  31.065  1.00  0.00           H
ATOM   1944  CA  THR   131      56.995  33.334  28.985  1.00  0.00           C
ATOM   1945  HA  THR   131      57.873  33.100  28.383  1.00  0.00           H
ATOM   1946  CB  THR   131      55.768  32.382  28.642  1.00  0.00           C
ATOM   1947  HB  THR   131      54.926  32.785  29.204  1.00  0.00           H
ATOM   1948  CG2 THR   131      55.413  32.261  27.213  1.00  0.00           C
ATOM   1949 HG21 THR   131      54.868  33.146  26.887  1.00  0.00           H
ATOM   1950 HG22 THR   131      56.401  32.243  26.752  1.00  0.00           H
ATOM   1951 HG23 THR   131      54.801  31.389  26.986  1.00  0.00           H
ATOM   1952  OG1 THR   131      55.982  31.135  29.137  1.00  0.00           O
ATOM   1953  HG1 THR   131      56.419  30.691  28.407  1.00  0.00           H
ATOM   1954  C   THR   131      56.718  34.722  28.424  1.00  0.00           C
ATOM   1955  O   THR   131      57.201  35.156  27.380  1.00  0.00           O
ATOM   1956  N   ASP   132      55.938  35.551  29.163  1.00  0.00           N
ATOM   1957  H   ASP   132      55.521  35.291  30.046  1.00  0.00           H
ATOM   1958  CA  ASP   132      55.766  36.971  28.831  1.00  0.00           C
ATOM   1959  HA  ASP   132      56.682  37.345  28.374  1.00  0.00           H
ATOM   1960  CB  ASP   132      54.580  37.150  27.801  1.00  0.00           C
ATOM   1961  HB2 ASP   132      54.666  36.243  27.204  1.00  0.00           H
ATOM   1962  HB3 ASP   132      53.661  37.115  28.386  1.00  0.00           H
ATOM   1963  CG  ASP   132      54.587  38.328  26.803  1.00  0.00           C
ATOM   1964  OD1 ASP   132      55.556  39.041  26.793  1.00  0.00           O
ATOM   1965  OD2 ASP   132      53.669  38.319  26.004  1.00  0.00           O
ATOM   1966  C   ASP   132      55.535  37.879  30.065  1.00  0.00           C
ATOM   1967  O   ASP   132      55.417  37.407  31.205  1.00  0.00           O
ATOM   1968  N   THR   133      55.427  39.238  29.883  1.00  0.00           N
ATOM   1969  H   THR   133      55.315  39.543  28.926  1.00  0.00           H
ATOM   1970  CA  THR   133      55.158  40.143  30.931  1.00  0.00           C
ATOM   1971  HA  THR   133      54.397  39.716  31.583  1.00  0.00           H
ATOM   1972  CB  THR   133      56.488  40.487  31.711  1.00  0.00           C
ATOM   1973  HB  THR   133      57.224  40.791  30.968  1.00  0.00           H
ATOM   1974  CG2 THR   133      56.294  41.570  32.676  1.00  0.00           C
ATOM   1975 HG21 THR   133      55.458  41.450  33.365  1.00  0.00           H
ATOM   1976 HG22 THR   133      57.210  41.614  33.265  1.00  0.00           H
ATOM   1977 HG23 THR   133      56.321  42.542  32.183  1.00  0.00           H
ATOM   1978  OG1 THR   133      56.889  39.286  32.442  1.00  0.00           O
ATOM   1979  HG1 THR   133      56.363  38.627  31.985  1.00  0.00           H
ATOM   1980  C   THR   133      54.557  41.412  30.214  1.00  0.00           C
ATOM   1981  O   THR   133      54.633  41.653  29.062  1.00  0.00           O
ATOM   1982  N   ILE   134      53.838  42.201  31.066  1.00  0.00           N
ATOM   1983  H   ILE   134      53.885  41.770  31.979  1.00  0.00           H
ATOM   1984  CA  ILE   134      53.092  43.426  30.787  1.00  0.00           C
ATOM   1985  HA  ILE   134      53.566  43.852  29.902  1.00  0.00           H
ATOM   1986  CB  ILE   134      51.630  43.150  30.610  1.00  0.00           C
ATOM   1987  HB  ILE   134      51.416  42.424  31.394  1.00  0.00           H
ATOM   1988  CG2 ILE   134      50.634  44.233  30.848  1.00  0.00           C
ATOM   1989 HG21 ILE   134      50.613  45.058  30.137  1.00  0.00           H
ATOM   1990 HG22 ILE   134      49.663  43.740  30.894  1.00  0.00           H
ATOM   1991 HG23 ILE   134      50.785  44.602  31.862  1.00  0.00           H
ATOM   1992  CG1 ILE   134      51.248  42.408  29.266  1.00  0.00           C
ATOM   1993 HG12 ILE   134      51.908  41.542  29.228  1.00  0.00           H
ATOM   1994 HG13 ILE   134      50.210  42.087  29.349  1.00  0.00           H
ATOM   1995  CD1 ILE   134      51.390  43.259  28.097  1.00  0.00           C
ATOM   1996 HD11 ILE   134      50.701  44.102  28.134  1.00  0.00           H
ATOM   1997 HD12 ILE   134      52.369  43.735  28.032  1.00  0.00           H
ATOM   1998 HD13 ILE   134      51.182  42.644  27.221  1.00  0.00           H
ATOM   1999  C   ILE   134      53.275  44.409  31.954  1.00  0.00           C
ATOM   2000  O   ILE   134      52.999  44.161  33.138  1.00  0.00           O
ATOM   2001  N   LYS   135      53.756  45.580  31.583  1.00  0.00           N
ATOM   2002  H   LYS   135      53.780  45.654  30.576  1.00  0.00           H
ATOM   2003  CA  LYS   135      54.150  46.640  32.506  1.00  0.00           C
ATOM   2004  HA  LYS   135      54.547  46.264  33.449  1.00  0.00           H
ATOM   2005  CB  LYS   135      55.390  47.327  31.899  1.00  0.00           C
ATOM   2006  HB2 LYS   135      55.138  47.980  31.063  1.00  0.00           H
ATOM   2007  HB3 LYS   135      55.643  48.118  32.605  1.00  0.00           H
ATOM   2008  CG  LYS   135      56.614  46.449  31.628  1.00  0.00           C
ATOM   2009  HG2 LYS   135      56.735  45.836  32.521  1.00  0.00           H
ATOM   2010  HG3 LYS   135      56.417  45.698  30.863  1.00  0.00           H
ATOM   2011  CD  LYS   135      57.806  47.336  31.243  1.00  0.00           C
ATOM   2012  HD2 LYS   135      57.340  47.833  30.392  1.00  0.00           H
ATOM   2013  HD3 LYS   135      57.994  48.041  32.052  1.00  0.00           H
ATOM   2014  CE  LYS   135      58.977  46.565  30.706  1.00  0.00           C
ATOM   2015  HE2 LYS   135      59.446  46.027  31.530  1.00  0.00           H
ATOM   2016  HE3 LYS   135      58.612  45.771  30.053  1.00  0.00           H
ATOM   2017  NZ  LYS   135      59.975  47.411  30.015  1.00  0.00           N
ATOM   2018  HZ1 LYS   135      59.540  48.055  29.371  1.00  0.00           H
ATOM   2019  HZ2 LYS   135      60.443  47.973  30.712  1.00  0.00           H
ATOM   2020  HZ3 LYS   135      60.704  46.927  29.509  1.00  0.00           H
ATOM   2021  C   LYS   135      52.972  47.515  32.909  1.00  0.00           C
ATOM   2022  O   LYS   135      51.944  47.417  32.269  1.00  0.00           O
ATOM   2023  N   SER   136      53.142  48.437  33.839  1.00  0.00           N
ATOM   2024  H   SER   136      54.025  48.597  34.301  1.00  0.00           H
ATOM   2025  CA  SER   136      52.143  49.414  34.328  1.00  0.00           C
ATOM   2026  HA  SER   136      51.225  48.954  34.694  1.00  0.00           H
ATOM   2027  CB  SER   136      52.701  50.152  35.557  1.00  0.00           C
ATOM   2028  HB2 SER   136      52.726  49.493  36.424  1.00  0.00           H
ATOM   2029  HB3 SER   136      53.712  50.432  35.263  1.00  0.00           H
ATOM   2030  OG  SER   136      51.922  51.273  35.845  1.00  0.00           O
ATOM   2031  HG  SER   136      51.054  50.917  36.048  1.00  0.00           H
ATOM   2032  C   SER   136      51.759  50.376  33.167  1.00  0.00           C
ATOM   2033  O   SER   136      52.623  50.770  32.328  1.00  0.00           O
ATOM   2034  N   TRP   137      50.585  50.938  33.227  1.00  0.00           N
ATOM   2035  H   TRP   137      49.942  50.705  33.970  1.00  0.00           H
ATOM   2036  CA  TRP   137      50.120  52.084  32.425  1.00  0.00           C
ATOM   2037  HA  TRP   137      50.968  52.488  31.873  1.00  0.00           H
ATOM   2038  CB  TRP   137      49.133  51.501  31.337  1.00  0.00           C
ATOM   2039  HB2 TRP   137      48.794  52.297  30.674  1.00  0.00           H
ATOM   2040  HB3 TRP   137      49.653  50.997  30.521  1.00  0.00           H
ATOM   2041  CG  TRP   137      47.940  50.723  31.867  1.00  0.00           C
ATOM   2042  CD1 TRP   137      46.782  51.266  32.357  1.00  0.00           C
ATOM   2043  HD1 TRP   137      46.574  52.325  32.402  1.00  0.00           H
ATOM   2044  NE1 TRP   137      45.926  50.311  32.718  1.00  0.00           N
ATOM   2045  HE1 TRP   137      44.937  50.411  32.896  1.00  0.00           H
ATOM   2046  CE2 TRP   137      46.480  49.050  32.602  1.00  0.00           C
ATOM   2047  CZ2 TRP   137      45.976  47.781  32.864  1.00  0.00           C
ATOM   2048  HZ2 TRP   137      45.015  47.793  33.357  1.00  0.00           H
ATOM   2049  CH2 TRP   137      46.779  46.668  32.695  1.00  0.00           C
ATOM   2050  HH2 TRP   137      46.422  45.666  32.884  1.00  0.00           H
ATOM   2051  CZ3 TRP   137      48.061  46.866  32.182  1.00  0.00           C
ATOM   2052  HZ3 TRP   137      48.645  45.998  31.913  1.00  0.00           H
ATOM   2053  CE3 TRP   137      48.544  48.160  31.879  1.00  0.00           C
ATOM   2054  HE3 TRP   137      49.450  48.211  31.292  1.00  0.00           H
ATOM   2055  CD2 TRP   137      47.776  49.278  32.074  1.00  0.00           C
ATOM   2056  C   TRP   137      49.412  53.254  33.083  1.00  0.00           C
ATOM   2057  O   TRP   137      49.215  54.260  32.419  1.00  0.00           O
ATOM   2058  N   ARG   138      48.996  53.125  34.366  1.00  0.00           N
ATOM   2059  H   ARG   138      49.215  52.278  34.870  1.00  0.00           H
ATOM   2060  CA  ARG   138      48.312  54.275  35.085  1.00  0.00           C
ATOM   2061  HA  ARG   138      48.519  55.252  34.646  1.00  0.00           H
ATOM   2062  CB  ARG   138      46.798  54.018  35.133  1.00  0.00           C
ATOM   2063  HB2 ARG   138      46.478  53.272  34.405  1.00  0.00           H
ATOM   2064  HB3 ARG   138      46.693  53.394  36.021  1.00  0.00           H
ATOM   2065  CG  ARG   138      45.880  55.223  34.996  1.00  0.00           C
ATOM   2066  HG2 ARG   138      44.858  54.977  35.281  1.00  0.00           H
ATOM   2067  HG3 ARG   138      46.323  56.088  35.491  1.00  0.00           H
ATOM   2068  CD  ARG   138      45.864  55.505  33.517  1.00  0.00           C
ATOM   2069  HD2 ARG   138      46.839  55.877  33.204  1.00  0.00           H
ATOM   2070  HD3 ARG   138      45.678  54.537  33.052  1.00  0.00           H
ATOM   2071  NE  ARG   138      44.794  56.420  33.147  1.00  0.00           N
ATOM   2072  HE  ARG   138      44.320  56.888  33.906  1.00  0.00           H
ATOM   2073  CZ  ARG   138      44.356  56.536  31.886  1.00  0.00           C
ATOM   2074  NH1 ARG   138      44.806  55.786  30.918  1.00  0.00           N
ATOM   2075 HH11 ARG   138      45.622  55.191  30.907  1.00  0.00           H
ATOM   2076 HH12 ARG   138      44.310  55.898  30.046  1.00  0.00           H
ATOM   2077  NH2 ARG   138      43.505  57.411  31.609  1.00  0.00           N
ATOM   2078 HH21 ARG   138      42.928  57.852  32.311  1.00  0.00           H
ATOM   2079 HH22 ARG   138      43.120  57.571  30.689  1.00  0.00           H
ATOM   2080  C   ARG   138      48.825  54.375  36.565  1.00  0.00           C
ATOM   2081  O   ARG   138      48.380  55.213  37.284  1.00  0.00           O
ATOM   2082  N   ASN   139      49.835  53.602  36.914  1.00  0.00           N
ATOM   2083  H   ASN   139      50.180  52.973  36.204  1.00  0.00           H
ATOM   2084  CA  ASN   139      50.779  53.808  38.081  1.00  0.00           C
ATOM   2085  HA  ASN   139      51.438  52.939  38.092  1.00  0.00           H
ATOM   2086  CB  ASN   139      51.731  55.055  37.733  1.00  0.00           C
ATOM   2087  HB2 ASN   139      51.021  55.880  37.752  1.00  0.00           H
ATOM   2088  HB3 ASN   139      52.451  55.276  38.521  1.00  0.00           H
ATOM   2089  CG  ASN   139      52.471  54.888  36.454  1.00  0.00           C
ATOM   2090  OD1 ASN   139      51.989  55.217  35.388  1.00  0.00           O
ATOM   2091  ND2 ASN   139      53.589  54.408  36.512  1.00  0.00           N
ATOM   2092 HD21 ASN   139      54.096  54.471  35.640  1.00  0.00           H
ATOM   2093 HD22 ASN   139      53.973  54.032  37.366  1.00  0.00           H
ATOM   2094  C   ASN   139      50.291  53.729  39.523  1.00  0.00           C
ATOM   2095  O   ASN   139      50.936  54.326  40.400  1.00  0.00           O
ATOM   2096  N   ASN   140      49.167  53.071  39.740  1.00  0.00           N
ATOM   2097  H   ASN   140      48.743  52.462  39.055  1.00  0.00           H
ATOM   2098  CA  ASN   140      48.573  53.033  41.098  1.00  0.00           C
ATOM   2099  HA  ASN   140      49.368  52.976  41.842  1.00  0.00           H
ATOM   2100  CB  ASN   140      47.803  54.376  41.403  1.00  0.00           C
ATOM   2101  HB2 ASN   140      48.462  55.222  41.205  1.00  0.00           H
ATOM   2102  HB3 ASN   140      46.929  54.607  40.794  1.00  0.00           H
ATOM   2103  CG  ASN   140      47.260  54.465  42.840  1.00  0.00           C
ATOM   2104  OD1 ASN   140      47.162  53.530  43.611  1.00  0.00           O
ATOM   2105  ND2 ASN   140      46.937  55.657  43.313  1.00  0.00           N
ATOM   2106 HD21 ASN   140      46.403  55.746  44.166  1.00  0.00           H
ATOM   2107 HD22 ASN   140      46.880  56.438  42.675  1.00  0.00           H
ATOM   2108  C   ASN   140      47.840  51.655  41.125  1.00  0.00           C
ATOM   2109  O   ASN   140      46.639  51.576  41.014  1.00  0.00           O
ATOM   2110  N   ILE   141      48.597  50.614  41.342  1.00  0.00           N
ATOM   2111  H   ILE   141      49.534  50.862  41.627  1.00  0.00           H
ATOM   2112  CA  ILE   141      48.165  49.207  41.491  1.00  0.00           C
ATOM   2113  HA  ILE   141      49.046  48.606  41.716  1.00  0.00           H
ATOM   2114  CB  ILE   141      47.100  48.971  42.603  1.00  0.00           C
ATOM   2115  HB  ILE   141      46.201  49.473  42.243  1.00  0.00           H
ATOM   2116  CG2 ILE   141      46.859  47.440  42.887  1.00  0.00           C
ATOM   2117 HG21 ILE   141      47.765  46.889  43.134  1.00  0.00           H
ATOM   2118 HG22 ILE   141      46.186  47.335  43.737  1.00  0.00           H
ATOM   2119 HG23 ILE   141      46.446  46.965  41.997  1.00  0.00           H
ATOM   2120  CG1 ILE   141      47.533  49.779  43.929  1.00  0.00           C
ATOM   2121 HG12 ILE   141      48.065  49.082  44.577  1.00  0.00           H
ATOM   2122 HG13 ILE   141      48.160  50.648  43.728  1.00  0.00           H
ATOM   2123  CD1 ILE   141      46.207  50.266  44.661  1.00  0.00           C
ATOM   2124 HD11 ILE   141      45.717  49.382  45.069  1.00  0.00           H
ATOM   2125 HD12 ILE   141      46.512  50.899  45.494  1.00  0.00           H
ATOM   2126 HD13 ILE   141      45.574  50.750  43.918  1.00  0.00           H
ATOM   2127  C   ILE   141      47.679  48.582  40.143  1.00  0.00           C
ATOM   2128  O   ILE   141      46.518  48.626  39.836  1.00  0.00           O
ATOM   2129  N   LEU   142      48.574  47.918  39.371  1.00  0.00           N
ATOM   2130  H   LEU   142      49.573  48.039  39.450  1.00  0.00           H
ATOM   2131  CA  LEU   142      48.235  46.919  38.434  1.00  0.00           C
ATOM   2132  HA  LEU   142      47.488  47.327  37.753  1.00  0.00           H
ATOM   2133  CB  LEU   142      49.439  46.511  37.514  1.00  0.00           C
ATOM   2134  HB2 LEU   142      49.777  47.354  36.912  1.00  0.00           H
ATOM   2135  HB3 LEU   142      50.342  46.261  38.072  1.00  0.00           H
ATOM   2136  CG  LEU   142      49.112  45.438  36.519  1.00  0.00           C
ATOM   2137  HG  LEU   142      48.719  44.511  36.937  1.00  0.00           H
ATOM   2138  CD1 LEU   142      48.104  46.053  35.477  1.00  0.00           C
ATOM   2139 HD11 LEU   142      47.964  45.416  34.605  1.00  0.00           H
ATOM   2140 HD12 LEU   142      47.112  46.167  35.916  1.00  0.00           H
ATOM   2141 HD13 LEU   142      48.370  47.044  35.109  1.00  0.00           H
ATOM   2142  CD2 LEU   142      50.305  44.958  35.811  1.00  0.00           C
ATOM   2143 HD21 LEU   142      50.061  44.317  34.965  1.00  0.00           H
ATOM   2144 HD22 LEU   142      50.778  45.868  35.441  1.00  0.00           H
ATOM   2145 HD23 LEU   142      50.918  44.359  36.484  1.00  0.00           H
ATOM   2146  C   LEU   142      47.687  45.740  39.276  1.00  0.00           C
ATOM   2147  O   LEU   142      48.168  45.279  40.308  1.00  0.00           O
ATOM   2148  N   ARG   143      46.536  45.232  38.803  1.00  0.00           N
ATOM   2149  H   ARG   143      46.055  45.782  38.105  1.00  0.00           H
ATOM   2150  CA  ARG   143      45.813  44.052  39.340  1.00  0.00           C
ATOM   2151  HA  ARG   143      46.557  43.422  39.828  1.00  0.00           H
ATOM   2152  CB  ARG   143      44.939  44.465  40.524  1.00  0.00           C
ATOM   2153  HB2 ARG   143      44.324  43.633  40.864  1.00  0.00           H
ATOM   2154  HB3 ARG   143      45.507  44.703  41.423  1.00  0.00           H
ATOM   2155  CG  ARG   143      44.069  45.705  40.240  1.00  0.00           C
ATOM   2156  HG2 ARG   143      44.662  46.494  39.775  1.00  0.00           H
ATOM   2157  HG3 ARG   143      43.289  45.336  39.575  1.00  0.00           H
ATOM   2158  CD  ARG   143      43.559  46.113  41.659  1.00  0.00           C
ATOM   2159  HD2 ARG   143      42.922  45.316  42.040  1.00  0.00           H
ATOM   2160  HD3 ARG   143      44.329  46.273  42.414  1.00  0.00           H
ATOM   2161  NE  ARG   143      42.700  47.269  41.682  1.00  0.00           N
ATOM   2162  HE  ARG   143      41.709  47.092  41.751  1.00  0.00           H
ATOM   2163  CZ  ARG   143      42.918  48.516  41.281  1.00  0.00           C
ATOM   2164  NH1 ARG   143      41.929  49.350  41.336  1.00  0.00           N
ATOM   2165 HH11 ARG   143      41.062  48.961  41.678  1.00  0.00           H
ATOM   2166 HH12 ARG   143      42.069  50.205  40.816  1.00  0.00           H
ATOM   2167  NH2 ARG   143      44.015  48.853  40.706  1.00  0.00           N
ATOM   2168 HH21 ARG   143      44.833  48.266  40.627  1.00  0.00           H
ATOM   2169 HH22 ARG   143      44.261  49.794  40.432  1.00  0.00           H
ATOM   2170  C   ARG   143      45.058  43.298  38.290  1.00  0.00           C
ATOM   2171  O   ARG   143      44.757  43.812  37.277  1.00  0.00           O
ATOM   2172  N   THR   144      44.765  42.049  38.614  1.00  0.00           N
ATOM   2173  H   THR   144      44.907  41.735  39.564  1.00  0.00           H
ATOM   2174  CA  THR   144      44.082  41.032  37.792  1.00  0.00           C
ATOM   2175  HA  THR   144      43.525  41.411  36.936  1.00  0.00           H
ATOM   2176  CB  THR   144      45.142  40.105  37.132  1.00  0.00           C
ATOM   2177  HB  THR   144      45.936  40.637  36.609  1.00  0.00           H
ATOM   2178  CG2 THR   144      45.803  39.144  38.121  1.00  0.00           C
ATOM   2179 HG21 THR   144      45.075  38.396  38.434  1.00  0.00           H
ATOM   2180 HG22 THR   144      46.651  38.619  37.682  1.00  0.00           H
ATOM   2181 HG23 THR   144      46.201  39.664  38.992  1.00  0.00           H
ATOM   2182  OG1 THR   144      44.541  39.384  36.078  1.00  0.00           O
ATOM   2183  HG1 THR   144      44.635  39.885  35.264  1.00  0.00           H
ATOM   2184  C   THR   144      43.037  40.356  38.603  1.00  0.00           C
ATOM   2185  O   THR   144      42.418  40.977  39.481  1.00  0.00           O
ATOM   2186  N   GLN   145      42.591  39.162  38.127  1.00  0.00           N
ATOM   2187  H   GLN   145      43.228  38.585  37.595  1.00  0.00           H
ATOM   2188  CA  GLN   145      41.268  38.651  38.379  1.00  0.00           C
ATOM   2189  HA  GLN   145      40.624  39.507  38.179  1.00  0.00           H
ATOM   2190  CB  GLN   145      40.999  37.481  37.365  1.00  0.00           C
ATOM   2191  HB2 GLN   145      41.698  36.672  37.578  1.00  0.00           H
ATOM   2192  HB3 GLN   145      40.016  37.124  37.672  1.00  0.00           H
ATOM   2193  CG  GLN   145      40.869  38.013  35.864  1.00  0.00           C
ATOM   2194  HG2 GLN   145      40.056  38.738  35.825  1.00  0.00           H
ATOM   2195  HG3 GLN   145      41.776  38.476  35.475  1.00  0.00           H
ATOM   2196  CD  GLN   145      40.577  36.901  34.838  1.00  0.00           C
ATOM   2197  OE1 GLN   145      40.987  36.933  33.679  1.00  0.00           O
ATOM   2198  NE2 GLN   145      39.967  35.831  35.330  1.00  0.00           N
ATOM   2199 HE21 GLN   145      39.797  35.828  36.325  1.00  0.00           H
ATOM   2200 HE22 GLN   145      39.754  34.978  34.832  1.00  0.00           H
ATOM   2201  C   GLN   145      40.912  38.214  39.757  1.00  0.00           C
ATOM   2202  O   GLN   145      39.736  38.410  40.251  1.00  0.00           O
ATOM   2203  N   GLU   146      41.815  37.510  40.390  1.00  0.00           N
ATOM   2204  H   GLU   146      42.692  37.471  39.890  1.00  0.00           H
ATOM   2205  CA  GLU   146      41.622  36.570  41.525  1.00  0.00           C
ATOM   2206  HA  GLU   146      42.549  36.036  41.732  1.00  0.00           H
ATOM   2207  CB  GLU   146      41.184  37.340  42.830  1.00  0.00           C
ATOM   2208  HB2 GLU   146      40.130  37.615  42.776  1.00  0.00           H
ATOM   2209  HB3 GLU   146      41.390  36.714  43.698  1.00  0.00           H
ATOM   2210  CG  GLU   146      41.886  38.664  43.147  1.00  0.00           C
ATOM   2211  HG2 GLU   146      41.543  39.387  42.408  1.00  0.00           H
ATOM   2212  HG3 GLU   146      41.733  39.065  44.149  1.00  0.00           H
ATOM   2213  CD  GLU   146      43.433  38.558  43.059  1.00  0.00           C
ATOM   2214  OE1 GLU   146      44.016  37.536  43.490  1.00  0.00           O
ATOM   2215  OE2 GLU   146      44.038  39.541  42.496  1.00  0.00           O
ATOM   2216  C   GLU   146      40.653  35.421  41.133  1.00  0.00           C
ATOM   2217  O   GLU   146      39.650  35.216  41.866  1.00  0.00           O
ATOM   2218  N   SER   147      40.674  34.844  39.954  1.00  0.00           N
ATOM   2219  H   SER   147      41.401  35.149  39.323  1.00  0.00           H
ATOM   2220  CA  SER   147      39.733  33.801  39.396  1.00  0.00           C
ATOM   2221  HA  SER   147      39.520  33.036  40.143  1.00  0.00           H
ATOM   2222  CB  SER   147      38.395  34.289  38.922  1.00  0.00           C
ATOM   2223  HB2 SER   147      38.564  35.328  38.638  1.00  0.00           H
ATOM   2224  HB3 SER   147      37.929  33.709  38.126  1.00  0.00           H
ATOM   2225  OG  SER   147      37.598  34.421  40.029  1.00  0.00           O
ATOM   2226  HG  SER   147      38.216  34.735  40.694  1.00  0.00           H
ATOM   2227  C   SER   147      40.342  33.105  38.153  1.00  0.00           C
ATOM   2228  O   SER   147      41.381  33.565  37.679  1.00  0.00           O
ATOM   2229  N   GLH   148      39.809  31.973  37.739  1.00  0.00           N
ATOM   2230  H   GLH   148      38.955  31.766  38.238  1.00  0.00           H
ATOM   2231  CA  GLH   148      40.026  31.370  36.417  1.00  0.00           C
ATOM   2232  HA  GLH   148      41.013  30.937  36.577  1.00  0.00           H
ATOM   2233  CB  GLH   148      38.988  30.192  36.140  1.00  0.00           C
ATOM   2234  HB2 GLH   148      39.065  29.601  37.052  1.00  0.00           H
ATOM   2235  HB3 GLH   148      37.964  30.552  36.034  1.00  0.00           H
ATOM   2236  CG  GLH   148      39.264  29.419  34.850  1.00  0.00           C
ATOM   2237  HG2 GLH   148      38.859  29.940  33.983  1.00  0.00           H
ATOM   2238  HG3 GLH   148      40.330  29.374  34.625  1.00  0.00           H
ATOM   2239  CD  GLH   148      38.797  27.942  34.794  1.00  0.00           C
ATOM   2240  OE1 GLH   148      38.170  27.425  35.655  1.00  0.00           O
ATOM   2241  OE2 GLH   148      39.077  27.300  33.640  1.00  0.00           O
ATOM   2242  HE2 GLH   148      38.816  26.378  33.691  1.00  0.00           H
ATOM   2243  C   GLH   148      40.043  32.401  35.232  1.00  0.00           C
ATOM   2244  O   GLH   148      39.135  33.193  35.009  1.00  0.00           O
ATOM   2245  N   CYX   149      41.097  32.361  34.443  1.00  0.00           N
ATOM   2246  H   CYX   149      41.844  31.732  34.701  1.00  0.00           H
ATOM   2247  CA  CYX   149      41.155  33.096  33.182  1.00  0.00           C
ATOM   2248  HA  CYX   149      40.663  34.058  33.318  1.00  0.00           H
ATOM   2249  CB  CYX   149      42.529  33.567  32.593  1.00  0.00           C
ATOM   2250  HB2 CYX   149      42.496  33.667  31.508  1.00  0.00           H
ATOM   2251  HB3 CYX   149      42.737  34.584  32.925  1.00  0.00           H
ATOM   2252  SG  CYX   149      43.994  32.483  32.995  1.00  0.00           S
ATOM   2253  C   CYX   149      40.275  32.266  32.219  1.00  0.00           C
ATOM   2254  O   CYX   149      40.244  31.059  32.296  1.00  0.00           O
ATOM   2255  N   ALA   150      39.551  32.984  31.308  1.00  0.00           N
ATOM   2256  H   ALA   150      39.660  33.986  31.242  1.00  0.00           H
ATOM   2257  CA  ALA   150      38.766  32.271  30.307  1.00  0.00           C
ATOM   2258  HA  ALA   150      38.361  31.326  30.670  1.00  0.00           H
ATOM   2259  CB  ALA   150      37.561  33.126  29.803  1.00  0.00           C
ATOM   2260  HB1 ALA   150      38.059  33.958  29.303  1.00  0.00           H
ATOM   2261  HB2 ALA   150      36.906  32.480  29.219  1.00  0.00           H
ATOM   2262  HB3 ALA   150      36.961  33.546  30.611  1.00  0.00           H
ATOM   2263  C   ALA   150      39.754  31.884  29.147  1.00  0.00           C
ATOM   2264  O   ALA   150      40.511  32.691  28.624  1.00  0.00           O
ATOM   2265  N   CYX   151      39.499  30.699  28.617  1.00  0.00           N
ATOM   2266  H   CYX   151      38.946  30.029  29.131  1.00  0.00           H
ATOM   2267  CA  CYX   151      40.066  30.208  27.348  1.00  0.00           C
ATOM   2268  HA  CYX   151      40.753  30.893  26.853  1.00  0.00           H
ATOM   2269  CB  CYX   151      40.905  29.002  27.627  1.00  0.00           C
ATOM   2270  HB2 CYX   151      40.301  28.245  28.128  1.00  0.00           H
ATOM   2271  HB3 CYX   151      41.207  28.580  26.668  1.00  0.00           H
ATOM   2272  SG  CYX   151      42.431  29.231  28.607  1.00  0.00           S
ATOM   2273  C   CYX   151      38.839  29.870  26.402  1.00  0.00           C
ATOM   2274  O   CYX   151      37.912  29.300  26.921  1.00  0.00           O
ATOM   2275  N   VAL   152      38.902  30.220  25.091  1.00  0.00           N
ATOM   2276  H   VAL   152      39.757  30.655  24.774  1.00  0.00           H
ATOM   2277  CA  VAL   152      37.935  29.801  24.079  1.00  0.00           C
ATOM   2278  HA  VAL   152      37.520  28.869  24.461  1.00  0.00           H
ATOM   2279  CB  VAL   152      36.818  30.860  23.697  1.00  0.00           C
ATOM   2280  HB  VAL   152      37.372  31.747  23.386  1.00  0.00           H
ATOM   2281  CG1 VAL   152      35.884  30.404  22.562  1.00  0.00           C
ATOM   2282 HG11 VAL   152      35.066  31.115  22.441  1.00  0.00           H
ATOM   2283 HG12 VAL   152      36.453  30.190  21.658  1.00  0.00           H
ATOM   2284 HG13 VAL   152      35.450  29.515  23.019  1.00  0.00           H
ATOM   2285  CG2 VAL   152      35.983  31.286  24.947  1.00  0.00           C
ATOM   2286 HG21 VAL   152      36.661  31.533  25.763  1.00  0.00           H
ATOM   2287 HG22 VAL   152      35.364  32.159  24.737  1.00  0.00           H
ATOM   2288 HG23 VAL   152      35.258  30.506  25.180  1.00  0.00           H
ATOM   2289  C   VAL   152      38.781  29.397  22.840  1.00  0.00           C
ATOM   2290  O   VAL   152      39.181  30.223  22.087  1.00  0.00           O
ATOM   2291  N   ASN   153      38.874  28.076  22.682  1.00  0.00           N
ATOM   2292  H   ASN   153      38.470  27.481  23.393  1.00  0.00           H
ATOM   2293  CA  ASN   153      39.547  27.481  21.450  1.00  0.00           C
ATOM   2294  HA  ASN   153      39.494  26.393  21.445  1.00  0.00           H
ATOM   2295  CB  ASN   153      38.654  27.721  20.149  1.00  0.00           C
ATOM   2296  HB2 ASN   153      38.808  28.774  19.916  1.00  0.00           H
ATOM   2297  HB3 ASN   153      39.100  27.063  19.402  1.00  0.00           H
ATOM   2298  CG  ASN   153      37.244  27.311  20.307  1.00  0.00           C
ATOM   2299  OD1 ASN   153      36.623  27.393  21.358  1.00  0.00           O
ATOM   2300  ND2 ASN   153      36.647  26.757  19.310  1.00  0.00           N
ATOM   2301 HD21 ASN   153      35.806  26.234  19.508  1.00  0.00           H
ATOM   2302 HD22 ASN   153      37.174  26.553  18.473  1.00  0.00           H
ATOM   2303  C   ASN   153      41.014  27.783  21.371  1.00  0.00           C
ATOM   2304  O   ASN   153      41.536  28.185  20.366  1.00  0.00           O
ATOM   2305  N   GLY   154      41.707  27.577  22.497  1.00  0.00           N
ATOM   2306  H   GLY   154      41.213  27.107  23.243  1.00  0.00           H
ATOM   2307  CA  GLY   154      43.197  27.633  22.456  1.00  0.00           C
ATOM   2308  HA2 GLY   154      43.610  27.055  23.282  1.00  0.00           H
ATOM   2309  HA3 GLY   154      43.615  27.312  21.501  1.00  0.00           H
ATOM   2310  C   GLY   154      43.787  29.064  22.548  1.00  0.00           C
ATOM   2311  O   GLY   154      44.955  29.191  22.994  1.00  0.00           O
ATOM   2312  N   SER   155      42.949  30.077  22.254  1.00  0.00           N
ATOM   2313  H   SER   155      42.058  29.721  21.939  1.00  0.00           H
ATOM   2314  CA  SER   155      43.077  31.422  22.771  1.00  0.00           C
ATOM   2315  HA  SER   155      44.146  31.556  22.935  1.00  0.00           H
ATOM   2316  CB  SER   155      42.564  32.517  21.821  1.00  0.00           C
ATOM   2317  HB2 SER   155      41.487  32.425  21.689  1.00  0.00           H
ATOM   2318  HB3 SER   155      42.776  33.512  22.211  1.00  0.00           H
ATOM   2319  OG  SER   155      43.150  32.433  20.543  1.00  0.00           O
ATOM   2320  HG  SER   155      43.234  31.525  20.246  1.00  0.00           H
ATOM   2321  C   SER   155      42.592  31.506  24.205  1.00  0.00           C
ATOM   2322  O   SER   155      41.705  30.716  24.615  1.00  0.00           O
ATOM   2323  N   CYX   156      43.270  32.266  25.016  1.00  0.00           N
ATOM   2324  H   CYX   156      43.987  32.834  24.587  1.00  0.00           H
ATOM   2325  CA  CYX   156      42.882  32.561  26.408  1.00  0.00           C
ATOM   2326  HA  CYX   156      41.816  32.364  26.519  1.00  0.00           H
ATOM   2327  CB  CYX   156      43.788  31.702  27.375  1.00  0.00           C
ATOM   2328  HB2 CYX   156      44.782  32.031  27.072  1.00  0.00           H
ATOM   2329  HB3 CYX   156      43.643  31.941  28.429  1.00  0.00           H
ATOM   2330  SG  CYX   156      43.762  29.806  27.169  1.00  0.00           S
ATOM   2331  C   CYX   156      42.958  34.082  26.663  1.00  0.00           C
ATOM   2332  O   CYX   156      43.611  34.751  25.848  1.00  0.00           O
ATOM   2333  N   PHE   157      42.277  34.615  27.678  1.00  0.00           N
ATOM   2334  H   PHE   157      41.957  34.052  28.452  1.00  0.00           H
ATOM   2335  CA  PHE   157      41.853  35.950  27.723  1.00  0.00           C
ATOM   2336  HA  PHE   157      42.583  36.571  27.203  1.00  0.00           H
ATOM   2337  CB  PHE   157      40.507  36.177  27.052  1.00  0.00           C
ATOM   2338  HB2 PHE   157      39.789  35.717  27.731  1.00  0.00           H
ATOM   2339  HB3 PHE   157      40.288  37.243  26.993  1.00  0.00           H
ATOM   2340  CG  PHE   157      40.290  35.580  25.656  1.00  0.00           C
ATOM   2341  CD1 PHE   157      39.821  34.287  25.448  1.00  0.00           C
ATOM   2342  HD1 PHE   157      39.696  33.542  26.220  1.00  0.00           H
ATOM   2343  CE1 PHE   157      39.776  33.841  24.131  1.00  0.00           C
ATOM   2344  HE1 PHE   157      39.508  32.808  23.964  1.00  0.00           H
ATOM   2345  CZ  PHE   157      39.926  34.637  23.041  1.00  0.00           C
ATOM   2346  HZ  PHE   157      39.944  34.343  22.002  1.00  0.00           H
ATOM   2347  CE2 PHE   157      40.242  36.007  23.229  1.00  0.00           C
ATOM   2348  HE2 PHE   157      40.324  36.733  22.433  1.00  0.00           H
ATOM   2349  CD2 PHE   157      40.481  36.441  24.527  1.00  0.00           C
ATOM   2350  HD2 PHE   157      40.866  37.431  24.725  1.00  0.00           H
ATOM   2351  C   PHE   157      41.658  36.438  29.182  1.00  0.00           C
ATOM   2352  O   PHE   157      41.128  35.666  29.955  1.00  0.00           O
ATOM   2353  N   THR   158      42.078  37.694  29.483  1.00  0.00           N
ATOM   2354  H   THR   158      42.530  38.186  28.727  1.00  0.00           H
ATOM   2355  CA  THR   158      41.977  38.297  30.838  1.00  0.00           C
ATOM   2356  HA  THR   158      41.192  37.704  31.307  1.00  0.00           H
ATOM   2357  CB  THR   158      43.296  37.965  31.579  1.00  0.00           C
ATOM   2358  HB  THR   158      43.479  36.890  31.573  1.00  0.00           H
ATOM   2359  CG2 THR   158      44.450  38.827  31.005  1.00  0.00           C
ATOM   2360 HG21 THR   158      45.384  38.730  31.559  1.00  0.00           H
ATOM   2361 HG22 THR   158      44.611  38.483  29.984  1.00  0.00           H
ATOM   2362 HG23 THR   158      44.170  39.875  30.898  1.00  0.00           H
ATOM   2363  OG1 THR   158      43.260  38.316  32.938  1.00  0.00           O
ATOM   2364  HG1 THR   158      42.709  37.657  33.367  1.00  0.00           H
ATOM   2365  C   THR   158      41.471  39.732  30.909  1.00  0.00           C
ATOM   2366  O   THR   158      41.423  40.407  29.943  1.00  0.00           O
ATOM   2367  N   VAL   159      41.069  40.228  32.092  1.00  0.00           N
ATOM   2368  H   VAL   159      41.040  39.630  32.905  1.00  0.00           H
ATOM   2369  CA  VAL   159      40.689  41.581  32.371  1.00  0.00           C
ATOM   2370  HA  VAL   159      40.859  42.236  31.515  1.00  0.00           H
ATOM   2371  CB  VAL   159      39.249  41.733  32.827  1.00  0.00           C
ATOM   2372  HB  VAL   159      39.127  41.264  33.803  1.00  0.00           H
ATOM   2373  CG1 VAL   159      38.872  43.217  32.985  1.00  0.00           C
ATOM   2374 HG11 VAL   159      39.582  43.592  33.721  1.00  0.00           H
ATOM   2375 HG12 VAL   159      38.848  43.789  32.058  1.00  0.00           H
ATOM   2376 HG13 VAL   159      37.911  43.361  33.481  1.00  0.00           H
ATOM   2377  CG2 VAL   159      38.198  41.149  31.831  1.00  0.00           C
ATOM   2378 HG21 VAL   159      38.434  41.303  30.779  1.00  0.00           H
ATOM   2379 HG22 VAL   159      37.997  40.098  32.037  1.00  0.00           H
ATOM   2380 HG23 VAL   159      37.391  41.826  32.110  1.00  0.00           H
ATOM   2381  C   VAL   159      41.700  42.020  33.509  1.00  0.00           C
ATOM   2382  O   VAL   159      41.573  41.534  34.638  1.00  0.00           O
ATOM   2383  N   MET   160      42.489  43.045  33.286  1.00  0.00           N
ATOM   2384  H   MET   160      42.404  43.610  32.453  1.00  0.00           H
ATOM   2385  CA  MET   160      43.417  43.634  34.301  1.00  0.00           C
ATOM   2386  HA  MET   160      43.129  43.212  35.263  1.00  0.00           H
ATOM   2387  CB  MET   160      44.887  43.162  34.167  1.00  0.00           C
ATOM   2388  HB2 MET   160      45.459  43.845  33.538  1.00  0.00           H
ATOM   2389  HB3 MET   160      45.527  43.150  35.048  1.00  0.00           H
ATOM   2390  CG  MET   160      45.046  41.793  33.442  1.00  0.00           C
ATOM   2391  HG2 MET   160      44.395  41.123  34.004  1.00  0.00           H
ATOM   2392  HG3 MET   160      44.643  41.901  32.435  1.00  0.00           H
ATOM   2393  SD  MET   160      46.698  41.119  33.529  1.00  0.00           S
ATOM   2394  CE  MET   160      47.461  41.584  31.960  1.00  0.00           C
ATOM   2395  HE1 MET   160      48.469  41.171  31.969  1.00  0.00           H
ATOM   2396  HE2 MET   160      46.885  41.129  31.154  1.00  0.00           H
ATOM   2397  HE3 MET   160      47.515  42.670  31.878  1.00  0.00           H
ATOM   2398  C   MET   160      43.192  45.182  34.417  1.00  0.00           C
ATOM   2399  O   MET   160      42.762  45.773  33.403  1.00  0.00           O
ATOM   2400  N   THR   161      43.504  45.818  35.616  1.00  0.00           N
ATOM   2401  H   THR   161      44.018  45.322  36.330  1.00  0.00           H
ATOM   2402  CA  THR   161      43.320  47.275  35.856  1.00  0.00           C
ATOM   2403  HA  THR   161      43.131  47.845  34.946  1.00  0.00           H
ATOM   2404  CB  THR   161      42.096  47.420  36.769  1.00  0.00           C
ATOM   2405  HB  THR   161      42.120  46.923  37.739  1.00  0.00           H
ATOM   2406  CG2 THR   161      41.958  48.840  37.184  1.00  0.00           C
ATOM   2407 HG21 THR   161      42.008  49.602  36.407  1.00  0.00           H
ATOM   2408 HG22 THR   161      40.949  48.938  37.584  1.00  0.00           H
ATOM   2409 HG23 THR   161      42.678  48.939  37.996  1.00  0.00           H
ATOM   2410  OG1 THR   161      40.873  47.075  36.140  1.00  0.00           O
ATOM   2411  HG1 THR   161      40.188  47.157  36.808  1.00  0.00           H
ATOM   2412  C   THR   161      44.544  47.906  36.479  1.00  0.00           C
ATOM   2413  O   THR   161      45.263  47.334  37.242  1.00  0.00           O
ATOM   2414  N   ASP   162      44.757  49.189  36.093  1.00  0.00           N
ATOM   2415  H   ASP   162      44.193  49.600  35.363  1.00  0.00           H
ATOM   2416  CA  ASP   162      45.787  49.988  36.803  1.00  0.00           C
ATOM   2417  HA  ASP   162      46.072  49.632  37.793  1.00  0.00           H
ATOM   2418  CB  ASP   162      47.112  50.137  35.973  1.00  0.00           C
ATOM   2419  HB2 ASP   162      47.384  49.118  35.702  1.00  0.00           H
ATOM   2420  HB3 ASP   162      46.918  50.697  35.058  1.00  0.00           H
ATOM   2421  CG  ASP   162      48.355  50.714  36.652  1.00  0.00           C
ATOM   2422  OD1 ASP   162      49.302  50.809  35.814  1.00  0.00           O
ATOM   2423  OD2 ASP   162      48.427  50.924  37.871  1.00  0.00           O
ATOM   2424  C   ASP   162      45.249  51.312  37.084  1.00  0.00           C
ATOM   2425  O   ASP   162      44.623  51.840  36.168  1.00  0.00           O
ATOM   2426  N   GLY   163      45.446  51.799  38.316  1.00  0.00           N
ATOM   2427  H   GLY   163      45.936  51.160  38.925  1.00  0.00           H
ATOM   2428  CA  GLY   163      44.836  52.998  38.920  1.00  0.00           C
ATOM   2429  HA2 GLY   163      45.636  53.574  39.387  1.00  0.00           H
ATOM   2430  HA3 GLY   163      44.283  53.623  38.220  1.00  0.00           H
ATOM   2431  C   GLY   163      43.954  52.658  40.083  1.00  0.00           C
ATOM   2432  O   GLY   163      43.790  51.489  40.380  1.00  0.00           O
ATOM   2433  N   PRO   164      43.407  53.675  40.745  1.00  0.00           N
ATOM   2434  CD  PRO   164      43.411  55.121  40.342  1.00  0.00           C
ATOM   2435  HD2 PRO   164      43.136  55.191  39.290  1.00  0.00           H
ATOM   2436  HD3 PRO   164      44.398  55.563  40.477  1.00  0.00           H
ATOM   2437  CG  PRO   164      42.403  55.890  41.219  1.00  0.00           C
ATOM   2438  HG2 PRO   164      41.405  55.851  40.781  1.00  0.00           H
ATOM   2439  HG3 PRO   164      42.618  56.933  41.455  1.00  0.00           H
ATOM   2440  CB  PRO   164      42.478  55.028  42.502  1.00  0.00           C
ATOM   2441  HB2 PRO   164      41.527  55.308  42.957  1.00  0.00           H
ATOM   2442  HB3 PRO   164      43.267  55.449  43.123  1.00  0.00           H
ATOM   2443  CA  PRO   164      42.658  53.543  42.012  1.00  0.00           C
ATOM   2444  HA  PRO   164      43.251  52.999  42.749  1.00  0.00           H
ATOM   2445  C   PRO   164      41.412  52.818  41.927  1.00  0.00           C
ATOM   2446  O   PRO   164      40.797  52.578  40.917  1.00  0.00           O
ATOM   2447  N   SER   165      40.930  52.441  43.083  1.00  0.00           N
ATOM   2448  H   SER   165      41.205  53.019  43.865  1.00  0.00           H
ATOM   2449  CA  SER   165      39.821  51.518  43.240  1.00  0.00           C
ATOM   2450  HA  SER   165      39.793  50.784  42.434  1.00  0.00           H
ATOM   2451  CB  SER   165      39.979  50.703  44.607  1.00  0.00           C
ATOM   2452  HB2 SER   165      40.072  51.502  45.342  1.00  0.00           H
ATOM   2453  HB3 SER   165      39.143  50.011  44.714  1.00  0.00           H
ATOM   2454  OG  SER   165      41.175  50.003  44.505  1.00  0.00           O
ATOM   2455  HG  SER   165      41.865  50.565  44.866  1.00  0.00           H
ATOM   2456  C   SER   165      38.470  52.150  43.327  1.00  0.00           C
ATOM   2457  O   SER   165      37.471  51.392  43.215  1.00  0.00           O
ATOM   2458  N   ASN   166      38.459  53.485  43.426  1.00  0.00           N
ATOM   2459  H   ASN   166      39.399  53.852  43.489  1.00  0.00           H
ATOM   2460  CA  ASN   166      37.328  54.388  43.245  1.00  0.00           C
ATOM   2461  HA  ASN   166      36.570  53.778  42.754  1.00  0.00           H
ATOM   2462  CB  ASN   166      36.932  54.862  44.594  1.00  0.00           C
ATOM   2463  HB2 ASN   166      37.754  55.438  45.019  1.00  0.00           H
ATOM   2464  HB3 ASN   166      36.092  55.546  44.485  1.00  0.00           H
ATOM   2465  CG  ASN   166      36.655  53.740  45.603  1.00  0.00           C
ATOM   2466  OD1 ASN   166      35.509  53.310  45.810  1.00  0.00           O
ATOM   2467  ND2 ASN   166      37.644  53.382  46.449  1.00  0.00           N
ATOM   2468 HD21 ASN   166      37.335  52.832  47.238  1.00  0.00           H
ATOM   2469 HD22 ASN   166      38.535  53.856  46.460  1.00  0.00           H
ATOM   2470  C   ASN   166      37.666  55.585  42.396  1.00  0.00           C
ATOM   2471  O   ASN   166      38.752  56.102  42.482  1.00  0.00           O
ATOM   2472  N   GLY   167      36.758  56.007  41.577  1.00  0.00           N
ATOM   2473  H   GLY   167      35.835  55.610  41.681  1.00  0.00           H
ATOM   2474  CA  GLY   167      37.069  56.952  40.505  1.00  0.00           C
ATOM   2475  HA2 GLY   167      36.212  57.512  40.131  1.00  0.00           H
ATOM   2476  HA3 GLY   167      37.780  57.714  40.823  1.00  0.00           H
ATOM   2477  C   GLY   167      37.682  56.270  39.305  1.00  0.00           C
ATOM   2478  O   GLY   167      37.964  55.098  39.293  1.00  0.00           O
ATOM   2479  N   GLN   168      37.953  57.036  38.231  1.00  0.00           N
ATOM   2480  H   GLN   168      37.662  58.003  38.240  1.00  0.00           H
ATOM   2481  CA  GLN   168      38.292  56.510  36.903  1.00  0.00           C
ATOM   2482  HA  GLN   168      37.663  55.664  36.624  1.00  0.00           H
ATOM   2483  CB  GLN   168      37.957  57.552  35.835  1.00  0.00           C
ATOM   2484  HB2 GLN   168      36.978  57.990  36.032  1.00  0.00           H
ATOM   2485  HB3 GLN   168      38.706  58.344  35.819  1.00  0.00           H
ATOM   2486  CG  GLN   168      37.870  56.799  34.498  1.00  0.00           C
ATOM   2487  HG2 GLN   168      37.951  57.529  33.692  1.00  0.00           H
ATOM   2488  HG3 GLN   168      38.751  56.162  34.417  1.00  0.00           H
ATOM   2489  CD  GLN   168      36.486  56.065  34.190  1.00  0.00           C
ATOM   2490  OE1 GLN   168      35.476  56.189  34.865  1.00  0.00           O
ATOM   2491  NE2 GLN   168      36.504  55.209  33.222  1.00  0.00           N
ATOM   2492 HE21 GLN   168      37.332  55.134  32.649  1.00  0.00           H
ATOM   2493 HE22 GLN   168      35.638  54.841  32.857  1.00  0.00           H
ATOM   2494  C   GLN   168      39.801  56.040  36.793  1.00  0.00           C
ATOM   2495  O   GLN   168      40.708  56.885  36.950  1.00  0.00           O
ATOM   2496  N   ALA   169      40.057  54.783  36.698  1.00  0.00           N
ATOM   2497  H   ALA   169      39.269  54.152  36.658  1.00  0.00           H
ATOM   2498  CA  ALA   169      41.381  54.191  36.544  1.00  0.00           C
ATOM   2499  HA  ALA   169      42.094  54.832  37.065  1.00  0.00           H
ATOM   2500  CB  ALA   169      41.323  52.782  37.208  1.00  0.00           C
ATOM   2501  HB1 ALA   169      40.639  52.104  36.698  1.00  0.00           H
ATOM   2502  HB2 ALA   169      42.259  52.223  37.176  1.00  0.00           H
ATOM   2503  HB3 ALA   169      41.025  52.840  38.255  1.00  0.00           H
ATOM   2504  C   ALA   169      41.787  54.041  35.005  1.00  0.00           C
ATOM   2505  O   ALA   169      41.433  54.906  34.217  1.00  0.00           O
ATOM   2506  N   SER   170      42.388  52.966  34.522  1.00  0.00           N
ATOM   2507  H   SER   170      42.895  52.409  35.193  1.00  0.00           H
ATOM   2508  CA  SER   170      42.410  52.473  33.088  1.00  0.00           C
ATOM   2509  HA  SER   170      41.556  52.876  32.542  1.00  0.00           H
ATOM   2510  CB  SER   170      43.653  53.042  32.454  1.00  0.00           C
ATOM   2511  HB2 SER   170      43.613  54.130  32.387  1.00  0.00           H
ATOM   2512  HB3 SER   170      44.470  52.804  33.134  1.00  0.00           H
ATOM   2513  OG  SER   170      43.963  52.442  31.223  1.00  0.00           O
ATOM   2514  HG  SER   170      43.669  52.997  30.497  1.00  0.00           H
ATOM   2515  C   SER   170      42.418  50.947  33.065  1.00  0.00           C
ATOM   2516  O   SER   170      43.286  50.235  33.551  1.00  0.00           O
ATOM   2517  N   TYR   171      41.263  50.424  32.569  1.00  0.00           N
ATOM   2518  H   TYR   171      40.595  51.094  32.215  1.00  0.00           H
ATOM   2519  CA  TYR   171      40.822  49.023  32.566  1.00  0.00           C
ATOM   2520  HA  TYR   171      41.302  48.468  33.372  1.00  0.00           H
ATOM   2521  CB  TYR   171      39.251  48.939  32.796  1.00  0.00           C
ATOM   2522  HB2 TYR   171      38.776  49.041  31.820  1.00  0.00           H
ATOM   2523  HB3 TYR   171      38.979  47.949  33.164  1.00  0.00           H
ATOM   2524  CG  TYR   171      38.695  49.983  33.748  1.00  0.00           C
ATOM   2525  CD1 TYR   171      37.953  51.089  33.289  1.00  0.00           C
ATOM   2526  HD1 TYR   171      37.773  51.174  32.227  1.00  0.00           H
ATOM   2527  CE1 TYR   171      37.539  52.038  34.195  1.00  0.00           C
ATOM   2528  HE1 TYR   171      36.973  52.898  33.871  1.00  0.00           H
ATOM   2529  CZ  TYR   171      37.875  51.875  35.564  1.00  0.00           C
ATOM   2530  OH  TYR   171      37.677  52.888  36.445  1.00  0.00           O
ATOM   2531  HH  TYR   171      36.830  53.324  36.330  1.00  0.00           H
ATOM   2532  CE2 TYR   171      38.582  50.766  36.077  1.00  0.00           C
ATOM   2533  HE2 TYR   171      38.783  50.710  37.137  1.00  0.00           H
ATOM   2534  CD2 TYR   171      38.952  49.798  35.126  1.00  0.00           C
ATOM   2535  HD2 TYR   171      39.382  48.912  35.567  1.00  0.00           H
ATOM   2536  C   TYR   171      41.250  48.482  31.199  1.00  0.00           C
ATOM   2537  O   TYR   171      40.985  49.151  30.168  1.00  0.00           O
ATOM   2538  N   LYS   172      41.820  47.255  31.104  1.00  0.00           N
ATOM   2539  H   LYS   172      42.146  46.860  31.975  1.00  0.00           H
ATOM   2540  CA  LYS   172      42.129  46.620  29.823  1.00  0.00           C
ATOM   2541  HA  LYS   172      41.433  47.069  29.113  1.00  0.00           H
ATOM   2542  CB  LYS   172      43.628  46.740  29.460  1.00  0.00           C
ATOM   2543  HB2 LYS   172      44.186  46.088  30.131  1.00  0.00           H
ATOM   2544  HB3 LYS   172      43.796  46.453  28.421  1.00  0.00           H
ATOM   2545  CG  LYS   172      44.089  48.212  29.537  1.00  0.00           C
ATOM   2546  HG2 LYS   172      43.434  48.698  28.812  1.00  0.00           H
ATOM   2547  HG3 LYS   172      43.880  48.604  30.532  1.00  0.00           H
ATOM   2548  CD  LYS   172      45.516  48.330  29.086  1.00  0.00           C
ATOM   2549  HD2 LYS   172      46.167  47.788  29.771  1.00  0.00           H
ATOM   2550  HD3 LYS   172      45.528  47.956  28.062  1.00  0.00           H
ATOM   2551  CE  LYS   172      45.866  49.897  29.145  1.00  0.00           C
ATOM   2552  HE2 LYS   172      45.279  50.490  28.444  1.00  0.00           H
ATOM   2553  HE3 LYS   172      45.699  50.241  30.167  1.00  0.00           H
ATOM   2554  NZ  LYS   172      47.272  50.090  28.736  1.00  0.00           N
ATOM   2555  HZ1 LYS   172      47.604  49.629  27.902  1.00  0.00           H
ATOM   2556  HZ2 LYS   172      47.438  51.078  28.605  1.00  0.00           H
ATOM   2557  HZ3 LYS   172      47.894  49.641  29.394  1.00  0.00           H
ATOM   2558  C   LYS   172      41.727  45.153  29.777  1.00  0.00           C
ATOM   2559  O   LYS   172      41.732  44.448  30.778  1.00  0.00           O
ATOM   2560  N   ILE   173      41.537  44.595  28.539  1.00  0.00           N
ATOM   2561  H   ILE   173      41.604  45.214  27.744  1.00  0.00           H
ATOM   2562  CA  ILE   173      41.267  43.187  28.170  1.00  0.00           C
ATOM   2563  HA  ILE   173      41.368  42.663  29.121  1.00  0.00           H
ATOM   2564  CB  ILE   173      39.829  43.059  27.509  1.00  0.00           C
ATOM   2565  HB  ILE   173      39.687  42.020  27.214  1.00  0.00           H
ATOM   2566  CG2 ILE   173      38.743  43.345  28.607  1.00  0.00           C
ATOM   2567 HG21 ILE   173      37.776  43.453  28.118  1.00  0.00           H
ATOM   2568 HG22 ILE   173      38.900  42.459  29.223  1.00  0.00           H
ATOM   2569 HG23 ILE   173      39.002  44.291  29.083  1.00  0.00           H
ATOM   2570  CG1 ILE   173      39.625  43.877  26.267  1.00  0.00           C
ATOM   2571 HG12 ILE   173      39.848  44.902  26.560  1.00  0.00           H
ATOM   2572 HG13 ILE   173      40.384  43.630  25.524  1.00  0.00           H
ATOM   2573  CD1 ILE   173      38.253  43.878  25.571  1.00  0.00           C
ATOM   2574 HD11 ILE   173      37.395  44.186  26.168  1.00  0.00           H
ATOM   2575 HD12 ILE   173      38.252  44.535  24.702  1.00  0.00           H
ATOM   2576 HD13 ILE   173      38.103  42.900  25.113  1.00  0.00           H
ATOM   2577  C   ILE   173      42.415  42.734  27.310  1.00  0.00           C
ATOM   2578  O   ILE   173      43.105  43.545  26.649  1.00  0.00           O
ATOM   2579  N   PHE   174      42.737  41.468  27.313  1.00  0.00           N
ATOM   2580  H   PHE   174      42.045  40.955  27.842  1.00  0.00           H
ATOM   2581  CA  PHE   174      43.978  40.907  26.654  1.00  0.00           C
ATOM   2582  HA  PHE   174      44.216  41.614  25.859  1.00  0.00           H
ATOM   2583  CB  PHE   174      45.075  40.723  27.721  1.00  0.00           C
ATOM   2584  HB2 PHE   174      44.612  40.180  28.545  1.00  0.00           H
ATOM   2585  HB3 PHE   174      45.889  40.047  27.460  1.00  0.00           H
ATOM   2586  CG  PHE   174      45.783  41.974  28.273  1.00  0.00           C
ATOM   2587  CD1 PHE   174      45.333  42.665  29.366  1.00  0.00           C
ATOM   2588  HD1 PHE   174      44.459  42.265  29.857  1.00  0.00           H
ATOM   2589  CE1 PHE   174      46.006  43.818  29.842  1.00  0.00           C
ATOM   2590  HE1 PHE   174      45.754  44.343  30.751  1.00  0.00           H
ATOM   2591  CZ  PHE   174      47.169  44.278  29.194  1.00  0.00           C
ATOM   2592  HZ  PHE   174      47.652  45.194  29.500  1.00  0.00           H
ATOM   2593  CE2 PHE   174      47.606  43.720  27.979  1.00  0.00           C
ATOM   2594  HE2 PHE   174      48.409  44.077  27.352  1.00  0.00           H
ATOM   2595  CD2 PHE   174      46.891  42.535  27.574  1.00  0.00           C
ATOM   2596  HD2 PHE   174      47.189  42.023  26.672  1.00  0.00           H
ATOM   2597  C   PHE   174      43.612  39.556  26.032  1.00  0.00           C
ATOM   2598  O   PHE   174      42.793  38.827  26.589  1.00  0.00           O
ATOM   2599  N   LYS   175      44.231  39.258  24.907  1.00  0.00           N
ATOM   2600  H   LYS   175      44.974  39.851  24.566  1.00  0.00           H
ATOM   2601  CA  LYS   175      44.363  37.917  24.343  1.00  0.00           C
ATOM   2602  HA  LYS   175      43.726  37.296  24.975  1.00  0.00           H
ATOM   2603  CB  LYS   175      43.950  37.873  22.871  1.00  0.00           C
ATOM   2604  HB2 LYS   175      42.958  38.323  22.918  1.00  0.00           H
ATOM   2605  HB3 LYS   175      44.610  38.510  22.281  1.00  0.00           H
ATOM   2606  CG  LYS   175      43.794  36.479  22.248  1.00  0.00           C
ATOM   2607  HG2 LYS   175      44.741  35.971  22.066  1.00  0.00           H
ATOM   2608  HG3 LYS   175      43.127  35.808  22.789  1.00  0.00           H
ATOM   2609  CD  LYS   175      43.225  36.797  20.834  1.00  0.00           C
ATOM   2610  HD2 LYS   175      42.383  37.487  20.874  1.00  0.00           H
ATOM   2611  HD3 LYS   175      43.957  37.339  20.235  1.00  0.00           H
ATOM   2612  CE  LYS   175      42.822  35.454  20.151  1.00  0.00           C
ATOM   2613  HE2 LYS   175      43.700  34.811  20.087  1.00  0.00           H
ATOM   2614  HE3 LYS   175      42.046  34.972  20.745  1.00  0.00           H
ATOM   2615  NZ  LYS   175      42.271  35.658  18.812  1.00  0.00           N
ATOM   2616  HZ1 LYS   175      42.261  34.708  18.472  1.00  0.00           H
ATOM   2617  HZ2 LYS   175      41.373  36.121  18.788  1.00  0.00           H
ATOM   2618  HZ3 LYS   175      42.949  36.153  18.250  1.00  0.00           H
ATOM   2619  C   LYS   175      45.786  37.383  24.416  1.00  0.00           C
ATOM   2620  O   LYS   175      46.791  38.111  24.075  1.00  0.00           O
ATOM   2621  N   MET   176      45.874  36.088  24.758  1.00  0.00           N
ATOM   2622  H   MET   176      45.001  35.657  25.027  1.00  0.00           H
ATOM   2623  CA  MET   176      47.032  35.241  24.954  1.00  0.00           C
ATOM   2624  HA  MET   176      47.831  35.868  24.559  1.00  0.00           H
ATOM   2625  CB  MET   176      47.194  34.908  26.465  1.00  0.00           C
ATOM   2626  HB2 MET   176      46.253  34.438  26.749  1.00  0.00           H
ATOM   2627  HB3 MET   176      48.057  34.249  26.557  1.00  0.00           H
ATOM   2628  CG  MET   176      47.391  36.269  27.190  1.00  0.00           C
ATOM   2629  HG2 MET   176      48.424  36.591  27.054  1.00  0.00           H
ATOM   2630  HG3 MET   176      46.678  37.004  26.818  1.00  0.00           H
ATOM   2631  SD  MET   176      47.142  36.287  28.975  1.00  0.00           S
ATOM   2632  CE  MET   176      45.387  35.754  29.144  1.00  0.00           C
ATOM   2633  HE1 MET   176      45.227  34.811  28.622  1.00  0.00           H
ATOM   2634  HE2 MET   176      44.987  35.748  30.159  1.00  0.00           H
ATOM   2635  HE3 MET   176      44.856  36.565  28.642  1.00  0.00           H
ATOM   2636  C   MET   176      47.008  33.981  24.106  1.00  0.00           C
ATOM   2637  O   MET   176      45.926  33.337  24.001  1.00  0.00           O
ATOM   2638  N   GLU   177      48.168  33.506  23.587  1.00  0.00           N
ATOM   2639  H   GLU   177      48.968  34.121  23.536  1.00  0.00           H
ATOM   2640  CA  GLU   177      48.266  32.360  22.754  1.00  0.00           C
ATOM   2641  HA  GLU   177      47.570  31.605  23.119  1.00  0.00           H
ATOM   2642  CB  GLU   177      47.795  32.759  21.398  1.00  0.00           C
ATOM   2643  HB2 GLU   177      46.775  33.100  21.574  1.00  0.00           H
ATOM   2644  HB3 GLU   177      48.455  33.533  21.006  1.00  0.00           H
ATOM   2645  CG  GLU   177      47.547  31.565  20.548  1.00  0.00           C
ATOM   2646  HG2 GLU   177      47.444  30.731  21.241  1.00  0.00           H
ATOM   2647  HG3 GLU   177      46.624  31.702  19.984  1.00  0.00           H
ATOM   2648  CD  GLU   177      48.624  31.236  19.482  1.00  0.00           C
ATOM   2649  OE1 GLU   177      49.266  32.116  18.858  1.00  0.00           O
ATOM   2650  OE2 GLU   177      48.745  30.009  19.198  1.00  0.00           O
ATOM   2651  C   GLU   177      49.693  31.769  22.911  1.00  0.00           C
ATOM   2652  O   GLU   177      50.624  32.543  22.777  1.00  0.00           O
ATOM   2653  N   LYS   178      49.867  30.442  23.096  1.00  0.00           N
ATOM   2654  H   LYS   178      49.018  29.911  23.231  1.00  0.00           H
ATOM   2655  CA  LYS   178      51.129  29.855  23.504  1.00  0.00           C
ATOM   2656  HA  LYS   178      51.086  28.890  24.009  1.00  0.00           H
ATOM   2657  CB  LYS   178      51.973  29.677  22.245  1.00  0.00           C
ATOM   2658  HB2 LYS   178      52.014  30.662  21.780  1.00  0.00           H
ATOM   2659  HB3 LYS   178      52.952  29.295  22.536  1.00  0.00           H
ATOM   2660  CG  LYS   178      51.393  28.757  21.168  1.00  0.00           C
ATOM   2661  HG2 LYS   178      51.085  27.798  21.585  1.00  0.00           H
ATOM   2662  HG3 LYS   178      50.604  29.396  20.771  1.00  0.00           H
ATOM   2663  CD  LYS   178      52.435  28.362  20.111  1.00  0.00           C
ATOM   2664  HD2 LYS   178      53.218  29.056  19.808  1.00  0.00           H
ATOM   2665  HD3 LYS   178      53.038  27.495  20.377  1.00  0.00           H
ATOM   2666  CE  LYS   178      51.524  27.986  18.878  1.00  0.00           C
ATOM   2667  HE2 LYS   178      52.104  27.333  18.226  1.00  0.00           H
ATOM   2668  HE3 LYS   178      50.668  27.420  19.247  1.00  0.00           H
ATOM   2669  NZ  LYS   178      51.045  29.285  18.171  1.00  0.00           N
ATOM   2670  HZ1 LYS   178      50.274  29.758  18.619  1.00  0.00           H
ATOM   2671  HZ2 LYS   178      51.849  29.828  17.889  1.00  0.00           H
ATOM   2672  HZ3 LYS   178      50.617  29.049  17.288  1.00  0.00           H
ATOM   2673  C   LYS   178      51.893  30.652  24.675  1.00  0.00           C
ATOM   2674  O   LYS   178      53.098  30.867  24.618  1.00  0.00           O
ATOM   2675  N   GLY   179      51.172  30.987  25.737  1.00  0.00           N
ATOM   2676  H   GLY   179      50.182  30.825  25.611  1.00  0.00           H
ATOM   2677  CA  GLY   179      51.599  31.681  27.001  1.00  0.00           C
ATOM   2678  HA2 GLY   179      50.787  31.484  27.702  1.00  0.00           H
ATOM   2679  HA3 GLY   179      52.530  31.309  27.427  1.00  0.00           H
ATOM   2680  C   GLY   179      51.745  33.244  26.866  1.00  0.00           C
ATOM   2681  O   GLY   179      51.977  33.978  27.812  1.00  0.00           O
ATOM   2682  N   LYS   180      51.893  33.679  25.580  1.00  0.00           N
ATOM   2683  H   LYS   180      51.849  32.991  24.842  1.00  0.00           H
ATOM   2684  CA  LYS   180      52.253  35.077  25.196  1.00  0.00           C
ATOM   2685  HA  LYS   180      52.562  35.561  26.123  1.00  0.00           H
ATOM   2686  CB  LYS   180      53.610  35.157  24.395  1.00  0.00           C
ATOM   2687  HB2 LYS   180      53.823  36.215  24.551  1.00  0.00           H
ATOM   2688  HB3 LYS   180      54.310  34.495  24.906  1.00  0.00           H
ATOM   2689  CG  LYS   180      53.511  34.754  22.911  1.00  0.00           C
ATOM   2690  HG2 LYS   180      53.304  33.684  22.919  1.00  0.00           H
ATOM   2691  HG3 LYS   180      52.696  35.245  22.379  1.00  0.00           H
ATOM   2692  CD  LYS   180      54.875  35.079  22.280  1.00  0.00           C
ATOM   2693  HD2 LYS   180      55.656  34.588  22.862  1.00  0.00           H
ATOM   2694  HD3 LYS   180      54.979  34.678  21.271  1.00  0.00           H
ATOM   2695  CE  LYS   180      55.305  36.511  22.154  1.00  0.00           C
ATOM   2696  HE2 LYS   180      54.656  36.892  21.367  1.00  0.00           H
ATOM   2697  HE3 LYS   180      55.062  36.990  23.103  1.00  0.00           H
ATOM   2698  NZ  LYS   180      56.742  36.636  21.874  1.00  0.00           N
ATOM   2699  HZ1 LYS   180      57.375  36.481  22.646  1.00  0.00           H
ATOM   2700  HZ2 LYS   180      56.915  35.847  21.270  1.00  0.00           H
ATOM   2701  HZ3 LYS   180      56.960  37.555  21.514  1.00  0.00           H
ATOM   2702  C   LYS   180      51.138  35.880  24.558  1.00  0.00           C
ATOM   2703  O   LYS   180      50.226  35.322  23.902  1.00  0.00           O
ATOM   2704  N   VAL   181      51.126  37.161  24.745  1.00  0.00           N
ATOM   2705  H   VAL   181      51.813  37.512  25.397  1.00  0.00           H
ATOM   2706  CA  VAL   181      50.210  38.194  24.276  1.00  0.00           C
ATOM   2707  HA  VAL   181      49.182  37.873  24.446  1.00  0.00           H
ATOM   2708  CB  VAL   181      50.355  39.493  25.118  1.00  0.00           C
ATOM   2709  HB  VAL   181      51.389  39.823  25.024  1.00  0.00           H
ATOM   2710  CG1 VAL   181      49.577  40.696  24.632  1.00  0.00           C
ATOM   2711 HG11 VAL   181      49.397  41.431  25.415  1.00  0.00           H
ATOM   2712 HG12 VAL   181      50.121  41.100  23.778  1.00  0.00           H
ATOM   2713 HG13 VAL   181      48.606  40.349  24.276  1.00  0.00           H
ATOM   2714  CG2 VAL   181      49.960  39.218  26.578  1.00  0.00           C
ATOM   2715 HG21 VAL   181      50.049  40.129  27.170  1.00  0.00           H
ATOM   2716 HG22 VAL   181      48.927  38.872  26.610  1.00  0.00           H
ATOM   2717 HG23 VAL   181      50.593  38.489  27.085  1.00  0.00           H
ATOM   2718  C   VAL   181      50.400  38.458  22.765  1.00  0.00           C
ATOM   2719  O   VAL   181      51.496  38.416  22.238  1.00  0.00           O
ATOM   2720  N   VAL   182      49.268  38.751  22.102  1.00  0.00           N
ATOM   2721  H   VAL   182      48.469  38.682  22.717  1.00  0.00           H
ATOM   2722  CA  VAL   182      48.956  38.881  20.687  1.00  0.00           C
ATOM   2723  HA  VAL   182      49.866  39.207  20.185  1.00  0.00           H
ATOM   2724  CB  VAL   182      48.666  37.513  20.106  1.00  0.00           C
ATOM   2725  HB  VAL   182      48.437  37.639  19.049  1.00  0.00           H
ATOM   2726  CG1 VAL   182      49.870  36.584  20.073  1.00  0.00           C
ATOM   2727 HG11 VAL   182      50.737  37.093  19.652  1.00  0.00           H
ATOM   2728 HG12 VAL   182      50.180  36.218  21.051  1.00  0.00           H
ATOM   2729 HG13 VAL   182      49.668  35.755  19.395  1.00  0.00           H
ATOM   2730  CG2 VAL   182      47.493  36.721  20.705  1.00  0.00           C
ATOM   2731 HG21 VAL   182      47.383  35.738  20.249  1.00  0.00           H
ATOM   2732 HG22 VAL   182      47.696  36.544  21.762  1.00  0.00           H
ATOM   2733 HG23 VAL   182      46.548  37.253  20.594  1.00  0.00           H
ATOM   2734  C   VAL   182      47.857  39.971  20.369  1.00  0.00           C
ATOM   2735  O   VAL   182      48.017  40.557  19.316  1.00  0.00           O
ATOM   2736  N   LYS   183      46.831  40.306  21.199  1.00  0.00           N
ATOM   2737  H   LYS   183      46.821  39.819  22.083  1.00  0.00           H
ATOM   2738  CA  LYS   183      46.029  41.502  21.032  1.00  0.00           C
ATOM   2739  HA  LYS   183      46.723  42.210  20.579  1.00  0.00           H
ATOM   2740  CB  LYS   183      44.699  41.158  20.281  1.00  0.00           C
ATOM   2741  HB2 LYS   183      44.952  40.383  19.556  1.00  0.00           H
ATOM   2742  HB3 LYS   183      43.989  40.845  21.047  1.00  0.00           H
ATOM   2743  CG  LYS   183      44.221  42.403  19.510  1.00  0.00           C
ATOM   2744  HG2 LYS   183      44.039  43.228  20.198  1.00  0.00           H
ATOM   2745  HG3 LYS   183      45.073  42.683  18.891  1.00  0.00           H
ATOM   2746  CD  LYS   183      42.889  42.344  18.849  1.00  0.00           C
ATOM   2747  HD2 LYS   183      42.775  41.441  18.250  1.00  0.00           H
ATOM   2748  HD3 LYS   183      42.056  42.266  19.547  1.00  0.00           H
ATOM   2749  CE  LYS   183      42.661  43.591  17.979  1.00  0.00           C
ATOM   2750  HE2 LYS   183      42.065  44.284  18.573  1.00  0.00           H
ATOM   2751  HE3 LYS   183      43.652  43.963  17.717  1.00  0.00           H
ATOM   2752  NZ  LYS   183      42.063  43.311  16.594  1.00  0.00           N
ATOM   2753  HZ1 LYS   183      41.949  44.231  16.197  1.00  0.00           H
ATOM   2754  HZ2 LYS   183      42.748  42.879  15.991  1.00  0.00           H
ATOM   2755  HZ3 LYS   183      41.170  42.839  16.575  1.00  0.00           H
ATOM   2756  C   LYS   183      45.788  42.124  22.399  1.00  0.00           C
ATOM   2757  O   LYS   183      45.731  41.421  23.431  1.00  0.00           O
ATOM   2758  N   SER   184      45.521  43.436  22.509  1.00  0.00           N
ATOM   2759  H   SER   184      45.674  44.025  21.703  1.00  0.00           H
ATOM   2760  CA  SER   184      44.859  44.042  23.687  1.00  0.00           C
ATOM   2761  HA  SER   184      44.271  43.328  24.264  1.00  0.00           H
ATOM   2762  CB  SER   184      45.904  44.439  24.707  1.00  0.00           C
ATOM   2763  HB2 SER   184      45.370  44.671  25.629  1.00  0.00           H
ATOM   2764  HB3 SER   184      46.535  43.560  24.843  1.00  0.00           H
ATOM   2765  OG  SER   184      46.756  45.536  24.231  1.00  0.00           O
ATOM   2766  HG  SER   184      47.278  45.140  23.530  1.00  0.00           H
ATOM   2767  C   SER   184      44.029  45.364  23.469  1.00  0.00           C
ATOM   2768  O   SER   184      44.212  45.978  22.370  1.00  0.00           O
ATOM   2769  N   VAL   185      43.130  45.738  24.398  1.00  0.00           N
ATOM   2770  H   VAL   185      43.208  45.218  25.261  1.00  0.00           H
ATOM   2771  CA  VAL   185      42.180  46.931  24.208  1.00  0.00           C
ATOM   2772  HA  VAL   185      42.601  47.625  23.480  1.00  0.00           H
ATOM   2773  CB  VAL   185      40.827  46.454  23.750  1.00  0.00           C
ATOM   2774  HB  VAL   185      40.552  45.619  24.395  1.00  0.00           H
ATOM   2775  CG1 VAL   185      39.690  47.548  23.847  1.00  0.00           C
ATOM   2776 HG11 VAL   185      39.393  47.728  24.881  1.00  0.00           H
ATOM   2777 HG12 VAL   185      39.916  48.467  23.307  1.00  0.00           H
ATOM   2778 HG13 VAL   185      38.771  47.130  23.436  1.00  0.00           H
ATOM   2779  CG2 VAL   185      40.822  45.835  22.426  1.00  0.00           C
ATOM   2780 HG21 VAL   185      41.446  44.942  22.396  1.00  0.00           H
ATOM   2781 HG22 VAL   185      39.864  45.530  22.006  1.00  0.00           H
ATOM   2782 HG23 VAL   185      41.067  46.613  21.702  1.00  0.00           H
ATOM   2783  C   VAL   185      42.077  47.658  25.518  1.00  0.00           C
ATOM   2784  O   VAL   185      42.144  47.052  26.578  1.00  0.00           O
ATOM   2785  N   GLU   186      41.878  48.932  25.424  1.00  0.00           N
ATOM   2786  H   GLU   186      41.997  49.343  24.510  1.00  0.00           H
ATOM   2787  CA  GLU   186      41.345  49.735  26.492  1.00  0.00           C
ATOM   2788  HA  GLU   186      41.454  49.176  27.421  1.00  0.00           H
ATOM   2789  CB  GLU   186      42.208  50.971  26.684  1.00  0.00           C
ATOM   2790  HB2 GLU   186      43.214  50.577  26.829  1.00  0.00           H
ATOM   2791  HB3 GLU   186      42.145  51.612  25.804  1.00  0.00           H
ATOM   2792  CG  GLU   186      41.730  51.882  27.874  1.00  0.00           C
ATOM   2793  HG2 GLU   186      40.978  52.564  27.475  1.00  0.00           H
ATOM   2794  HG3 GLU   186      41.273  51.313  28.683  1.00  0.00           H
ATOM   2795  CD  GLU   186      42.784  52.712  28.454  1.00  0.00           C
ATOM   2796  OE1 GLU   186      43.955  52.658  28.036  1.00  0.00           O
ATOM   2797  OE2 GLU   186      42.481  53.596  29.312  1.00  0.00           O
ATOM   2798  C   GLU   186      39.793  49.985  26.479  1.00  0.00           C
ATOM   2799  O   GLU   186      39.198  50.194  25.407  1.00  0.00           O
ATOM   2800  N   LEU   187      39.204  49.878  27.695  1.00  0.00           N
ATOM   2801  H   LEU   187      39.791  49.805  28.512  1.00  0.00           H
ATOM   2802  CA  LEU   187      37.723  50.118  27.859  1.00  0.00           C
ATOM   2803  HA  LEU   187      37.240  49.608  27.026  1.00  0.00           H
ATOM   2804  CB  LEU   187      37.155  49.208  28.966  1.00  0.00           C
ATOM   2805  HB2 LEU   187      37.442  49.567  29.953  1.00  0.00           H
ATOM   2806  HB3 LEU   187      36.072  49.309  28.888  1.00  0.00           H
ATOM   2807  CG  LEU   187      37.641  47.726  29.047  1.00  0.00           C
ATOM   2808  HG  LEU   187      38.697  47.739  29.320  1.00  0.00           H
ATOM   2809  CD1 LEU   187      36.931  46.983  30.149  1.00  0.00           C
ATOM   2810 HD11 LEU   187      35.997  46.599  29.736  1.00  0.00           H
ATOM   2811 HD12 LEU   187      37.650  46.206  30.407  1.00  0.00           H
ATOM   2812 HD13 LEU   187      36.728  47.642  30.994  1.00  0.00           H
ATOM   2813  CD2 LEU   187      37.375  46.991  27.702  1.00  0.00           C
ATOM   2814 HD21 LEU   187      36.301  46.854  27.580  1.00  0.00           H
ATOM   2815 HD22 LEU   187      37.887  47.594  26.951  1.00  0.00           H
ATOM   2816 HD23 LEU   187      37.830  46.002  27.654  1.00  0.00           H
ATOM   2817  C   LEU   187      37.463  51.600  28.012  1.00  0.00           C
ATOM   2818  O   LEU   187      37.657  52.121  29.087  1.00  0.00           O
ATOM   2819  N   ASP   188      36.832  52.205  26.977  1.00  0.00           N
ATOM   2820  H   ASP   188      36.591  51.556  26.242  1.00  0.00           H
ATOM   2821  CA  ASP   188      36.409  53.611  26.830  1.00  0.00           C
ATOM   2822  HA  ASP   188      37.175  54.268  27.244  1.00  0.00           H
ATOM   2823  CB  ASP   188      36.212  54.073  25.315  1.00  0.00           C
ATOM   2824  HB2 ASP   188      35.605  53.341  24.781  1.00  0.00           H
ATOM   2825  HB3 ASP   188      35.738  55.051  25.234  1.00  0.00           H
ATOM   2826  CG  ASP   188      37.461  54.145  24.421  1.00  0.00           C
ATOM   2827  OD1 ASP   188      38.460  54.785  24.842  1.00  0.00           O
ATOM   2828  OD2 ASP   188      37.440  53.616  23.297  1.00  0.00           O
ATOM   2829  C   ASP   188      35.046  53.748  27.652  1.00  0.00           C
ATOM   2830  O   ASP   188      34.015  54.234  27.183  1.00  0.00           O
ATOM   2831  N   ALA   189      34.946  53.136  28.825  1.00  0.00           N
ATOM   2832  H   ALA   189      35.669  52.496  29.122  1.00  0.00           H
ATOM   2833  CA  ALA   189      33.763  53.143  29.669  1.00  0.00           C
ATOM   2834  HA  ALA   189      32.972  53.167  28.919  1.00  0.00           H
ATOM   2835  CB  ALA   189      33.731  51.794  30.370  1.00  0.00           C
ATOM   2836  HB1 ALA   189      33.482  50.975  29.696  1.00  0.00           H
ATOM   2837  HB2 ALA   189      34.624  51.708  30.989  1.00  0.00           H
ATOM   2838  HB3 ALA   189      32.859  51.835  31.021  1.00  0.00           H
ATOM   2839  C   ALA   189      33.674  54.378  30.736  1.00  0.00           C
ATOM   2840  O   ALA   189      34.192  54.286  31.832  1.00  0.00           O
ATOM   2841  N   PRO   190      32.873  55.422  30.390  1.00  0.00           N
ATOM   2842  CD  PRO   190      31.875  55.478  29.280  1.00  0.00           C
ATOM   2843  HD2 PRO   190      31.159  54.666  29.405  1.00  0.00           H
ATOM   2844  HD3 PRO   190      32.405  55.269  28.351  1.00  0.00           H
ATOM   2845  CG  PRO   190      31.251  56.858  29.314  1.00  0.00           C
ATOM   2846  HG2 PRO   190      30.393  56.911  29.983  1.00  0.00           H
ATOM   2847  HG3 PRO   190      31.066  57.264  28.319  1.00  0.00           H
ATOM   2848  CB  PRO   190      32.339  57.683  30.035  1.00  0.00           C
ATOM   2849  HB2 PRO   190      31.884  58.516  30.571  1.00  0.00           H
ATOM   2850  HB3 PRO   190      33.088  58.147  29.394  1.00  0.00           H
ATOM   2851  CA  PRO   190      32.883  56.720  31.065  1.00  0.00           C
ATOM   2852  HA  PRO   190      33.911  57.047  31.217  1.00  0.00           H
ATOM   2853  C   PRO   190      32.155  56.677  32.430  1.00  0.00           C
ATOM   2854  O   PRO   190      30.965  56.373  32.401  1.00  0.00           O
ATOM   2855  N   ASN   191      32.789  56.951  33.582  1.00  0.00           N
ATOM   2856  H   ASN   191      33.797  56.905  33.602  1.00  0.00           H
ATOM   2857  CA  ASN   191      32.222  56.785  34.916  1.00  0.00           C
ATOM   2858  HA  ASN   191      33.033  56.916  35.632  1.00  0.00           H
ATOM   2859  CB  ASN   191      31.276  57.921  35.267  1.00  0.00           C
ATOM   2860  HB2 ASN   191      31.007  58.336  34.295  1.00  0.00           H
ATOM   2861  HB3 ASN   191      30.366  57.583  35.762  1.00  0.00           H
ATOM   2862  CG  ASN   191      31.990  59.072  35.933  1.00  0.00           C
ATOM   2863  OD1 ASN   191      33.096  59.457  35.590  1.00  0.00           O
ATOM   2864  ND2 ASN   191      31.342  59.828  36.850  1.00  0.00           N
ATOM   2865 HD21 ASN   191      31.758  60.604  37.343  1.00  0.00           H
ATOM   2866 HD22 ASN   191      30.416  59.457  37.010  1.00  0.00           H
ATOM   2867  C   ASN   191      31.760  55.270  35.117  1.00  0.00           C
ATOM   2868  O   ASN   191      30.675  54.993  35.591  1.00  0.00           O
ATOM   2869  N   TYR   192      32.732  54.338  35.018  1.00  0.00           N
ATOM   2870  H   TYR   192      33.613  54.634  34.622  1.00  0.00           H
ATOM   2871  CA  TYR   192      32.564  52.944  35.442  1.00  0.00           C
ATOM   2872  HA  TYR   192      31.616  52.734  35.937  1.00  0.00           H
ATOM   2873  CB  TYR   192      32.688  52.093  34.140  1.00  0.00           C
ATOM   2874  HB2 TYR   192      33.348  52.604  33.438  1.00  0.00           H
ATOM   2875  HB3 TYR   192      33.124  51.101  34.257  1.00  0.00           H
ATOM   2876  CG  TYR   192      31.357  51.761  33.558  1.00  0.00           C
ATOM   2877  CD1 TYR   192      30.789  50.498  33.792  1.00  0.00           C
ATOM   2878  HD1 TYR   192      31.368  49.773  34.347  1.00  0.00           H
ATOM   2879  CE1 TYR   192      29.427  50.261  33.369  1.00  0.00           C
ATOM   2880  HE1 TYR   192      29.024  49.308  33.680  1.00  0.00           H
ATOM   2881  CZ  TYR   192      28.792  51.236  32.518  1.00  0.00           C
ATOM   2882  OH  TYR   192      27.679  50.859  31.731  1.00  0.00           O
ATOM   2883  HH  TYR   192      27.461  51.361  30.943  1.00  0.00           H
ATOM   2884  CE2 TYR   192      29.429  52.475  32.222  1.00  0.00           C
ATOM   2885  HE2 TYR   192      29.146  53.201  31.474  1.00  0.00           H
ATOM   2886  CD2 TYR   192      30.673  52.771  32.866  1.00  0.00           C
ATOM   2887  HD2 TYR   192      31.204  53.694  32.689  1.00  0.00           H
ATOM   2888  C   TYR   192      33.711  52.461  36.308  1.00  0.00           C
ATOM   2889  O   TYR   192      34.728  53.149  36.365  1.00  0.00           O
ATOM   2890  N   HIE   193      33.607  51.212  36.879  1.00  0.00           N
ATOM   2891  H   HIE   193      32.731  50.710  36.882  1.00  0.00           H
ATOM   2892  CA  HIE   193      34.835  50.642  37.481  1.00  0.00           C
ATOM   2893  HA  HIE   193      35.681  51.128  36.995  1.00  0.00           H
ATOM   2894  CB  HIE   193      34.920  50.896  38.980  1.00  0.00           C
ATOM   2895  HB2 HIE   193      34.404  51.840  39.147  1.00  0.00           H
ATOM   2896  HB3 HIE   193      34.348  50.166  39.553  1.00  0.00           H
ATOM   2897  CG  HIE   193      36.378  50.952  39.489  1.00  0.00           C
ATOM   2898  ND1 HIE   193      37.362  49.919  39.519  1.00  0.00           N
ATOM   2899  CE1 HIE   193      38.478  50.402  40.036  1.00  0.00           C
ATOM   2900  HE1 HIE   193      39.467  49.977  39.948  1.00  0.00           H
ATOM   2901  NE2 HIE   193      38.365  51.724  40.088  1.00  0.00           N
ATOM   2902  HE2 HIE   193      39.089  52.409  40.249  1.00  0.00           H
ATOM   2903  CD2 HIE   193      37.023  52.071  39.843  1.00  0.00           C
ATOM   2904  HD2 HIE   193      36.661  53.087  39.784  1.00  0.00           H
ATOM   2905  C   HIE   193      34.972  49.177  37.149  1.00  0.00           C
ATOM   2906  O   HIE   193      33.911  48.516  36.956  1.00  0.00           O
ATOM   2907  N   TYR   194      36.157  48.663  37.053  1.00  0.00           N
ATOM   2908  H   TYR   194      36.913  49.207  37.447  1.00  0.00           H
ATOM   2909  CA  TYR   194      36.374  47.254  36.938  1.00  0.00           C
ATOM   2910  HA  TYR   194      35.595  46.698  37.460  1.00  0.00           H
ATOM   2911  CB  TYR   194      36.514  46.913  35.467  1.00  0.00           C
ATOM   2912  HB2 TYR   194      37.311  47.581  35.141  1.00  0.00           H
ATOM   2913  HB3 TYR   194      36.835  45.872  35.443  1.00  0.00           H
ATOM   2914  CG  TYR   194      35.287  47.128  34.477  1.00  0.00           C
ATOM   2915  CD1 TYR   194      35.285  48.068  33.436  1.00  0.00           C
ATOM   2916  HD1 TYR   194      36.040  48.832  33.322  1.00  0.00           H
ATOM   2917  CE1 TYR   194      34.168  48.025  32.549  1.00  0.00           C
ATOM   2918  HE1 TYR   194      34.295  48.707  31.721  1.00  0.00           H
ATOM   2919  CZ  TYR   194      33.161  47.044  32.563  1.00  0.00           C
ATOM   2920  OH  TYR   194      32.058  47.085  31.804  1.00  0.00           O
ATOM   2921  HH  TYR   194      31.433  46.407  32.069  1.00  0.00           H
ATOM   2922  CE2 TYR   194      33.175  46.135  33.691  1.00  0.00           C
ATOM   2923  HE2 TYR   194      32.412  45.381  33.815  1.00  0.00           H
ATOM   2924  CD2 TYR   194      34.271  46.115  34.536  1.00  0.00           C
ATOM   2925  HD2 TYR   194      34.330  45.334  35.279  1.00  0.00           H
ATOM   2926  C   TYR   194      37.638  46.896  37.729  1.00  0.00           C
ATOM   2927  O   TYR   194      38.727  47.415  37.493  1.00  0.00           O
ATOM   2928  N   GLU   195      37.487  45.982  38.668  1.00  0.00           N
ATOM   2929  H   GLU   195      36.598  45.504  38.668  1.00  0.00           H
ATOM   2930  CA  GLU   195      38.484  45.194  39.337  1.00  0.00           C
ATOM   2931  HA  GLU   195      39.203  44.920  38.565  1.00  0.00           H
ATOM   2932  CB  GLU   195      39.287  45.994  40.321  1.00  0.00           C
ATOM   2933  HB2 GLU   195      40.153  45.454  40.703  1.00  0.00           H
ATOM   2934  HB3 GLU   195      39.634  46.924  39.869  1.00  0.00           H
ATOM   2935  CG  GLU   195      38.412  46.434  41.471  1.00  0.00           C
ATOM   2936  HG2 GLU   195      37.858  47.327  41.185  1.00  0.00           H
ATOM   2937  HG3 GLU   195      37.695  45.646  41.703  1.00  0.00           H
ATOM   2938  CD  GLU   195      39.184  46.816  42.695  1.00  0.00           C
ATOM   2939  OE1 GLU   195      38.833  46.456  43.861  1.00  0.00           O
ATOM   2940  OE2 GLU   195      40.201  47.525  42.617  1.00  0.00           O
ATOM   2941  C   GLU   195      37.941  43.793  39.910  1.00  0.00           C
ATOM   2942  O   GLU   195      36.762  43.559  39.885  1.00  0.00           O
ATOM   2943  N   GLU   196      38.843  42.955  40.379  1.00  0.00           N
ATOM   2944  H   GLU   196      39.835  43.144  40.374  1.00  0.00           H
ATOM   2945  CA  GLU   196      38.588  41.667  40.945  1.00  0.00           C
ATOM   2946  HA  GLU   196      39.579  41.217  41.014  1.00  0.00           H
ATOM   2947  CB  GLU   196      38.092  41.856  42.409  1.00  0.00           C
ATOM   2948  HB2 GLU   196      37.040  42.139  42.413  1.00  0.00           H
ATOM   2949  HB3 GLU   196      38.231  40.925  42.958  1.00  0.00           H
ATOM   2950  CG  GLU   196      38.689  42.975  43.211  1.00  0.00           C
ATOM   2951  HG2 GLU   196      38.386  43.881  42.684  1.00  0.00           H
ATOM   2952  HG3 GLU   196      38.286  42.982  44.223  1.00  0.00           H
ATOM   2953  CD  GLU   196      40.186  43.076  43.400  1.00  0.00           C
ATOM   2954  OE1 GLU   196      40.704  43.125  44.575  1.00  0.00           O
ATOM   2955  OE2 GLU   196      40.931  43.175  42.416  1.00  0.00           O
ATOM   2956  C   GLU   196      37.609  40.858  40.078  1.00  0.00           C
ATOM   2957  O   GLU   196      36.614  40.241  40.450  1.00  0.00           O
ATOM   2958  N   CYX   197      37.937  40.853  38.821  1.00  0.00           N
ATOM   2959  H   CYX   197      38.803  41.331  38.613  1.00  0.00           H
ATOM   2960  CA  CYX   197      36.974  40.297  37.797  1.00  0.00           C
ATOM   2961  HA  CYX   197      35.999  40.758  37.962  1.00  0.00           H
ATOM   2962  CB  CYX   197      37.210  40.812  36.404  1.00  0.00           C
ATOM   2963  HB2 CYX   197      38.257  40.636  36.151  1.00  0.00           H
ATOM   2964  HB3 CYX   197      36.631  40.285  35.646  1.00  0.00           H
ATOM   2965  SG  CYX   197      36.983  42.660  36.113  1.00  0.00           S
ATOM   2966  C   CYX   197      36.795  38.766  37.914  1.00  0.00           C
ATOM   2967  O   CYX   197      37.727  38.012  37.966  1.00  0.00           O
ATOM   2968  N   SER   198      35.550  38.266  37.992  1.00  0.00           N
ATOM   2969  H   SER   198      34.760  38.869  38.172  1.00  0.00           H
ATOM   2970  CA  SER   198      34.995  36.934  37.869  1.00  0.00           C
ATOM   2971  HA  SER   198      35.766  36.292  38.293  1.00  0.00           H
ATOM   2972  CB  SER   198      33.777  36.728  38.707  1.00  0.00           C
ATOM   2973  HB2 SER   198      32.931  37.347  38.409  1.00  0.00           H
ATOM   2974  HB3 SER   198      33.473  35.684  38.631  1.00  0.00           H
ATOM   2975  OG  SER   198      33.909  37.020  40.129  1.00  0.00           O
ATOM   2976  HG  SER   198      33.312  37.723  40.394  1.00  0.00           H
ATOM   2977  C   SER   198      34.579  36.673  36.452  1.00  0.00           C
ATOM   2978  O   SER   198      33.557  37.183  36.005  1.00  0.00           O
ATOM   2979  N   CYX   199      35.317  35.755  35.741  1.00  0.00           N
ATOM   2980  H   CYX   199      36.043  35.275  36.254  1.00  0.00           H
ATOM   2981  CA  CYX   199      35.217  35.458  34.327  1.00  0.00           C
ATOM   2982  HA  CYX   199      34.514  36.213  33.974  1.00  0.00           H
ATOM   2983  CB  CYX   199      36.552  35.711  33.661  1.00  0.00           C
ATOM   2984  HB2 CYX   199      37.196  35.000  34.179  1.00  0.00           H
ATOM   2985  HB3 CYX   199      36.532  35.410  32.614  1.00  0.00           H
ATOM   2986  SG  CYX   199      37.093  37.446  33.768  1.00  0.00           S
ATOM   2987  C   CYX   199      34.581  34.047  34.031  1.00  0.00           C
ATOM   2988  O   CYX   199      34.761  33.063  34.785  1.00  0.00           O
ATOM   2989  N   TYR   200      34.083  33.858  32.768  1.00  0.00           N
ATOM   2990  H   TYR   200      34.033  34.735  32.267  1.00  0.00           H
ATOM   2991  CA  TYR   200      33.794  32.526  32.184  1.00  0.00           C
ATOM   2992  HA  TYR   200      34.666  31.927  32.450  1.00  0.00           H
ATOM   2993  CB  TYR   200      32.587  31.969  32.916  1.00  0.00           C
ATOM   2994  HB2 TYR   200      32.487  30.915  32.655  1.00  0.00           H
ATOM   2995  HB3 TYR   200      32.780  31.965  33.989  1.00  0.00           H
ATOM   2996  CG  TYR   200      31.290  32.703  32.666  1.00  0.00           C
ATOM   2997  CD1 TYR   200      30.774  33.606  33.574  1.00  0.00           C
ATOM   2998  HD1 TYR   200      31.402  33.792  34.434  1.00  0.00           H
ATOM   2999  CE1 TYR   200      29.530  34.198  33.425  1.00  0.00           C
ATOM   3000  HE1 TYR   200      29.149  34.853  34.194  1.00  0.00           H
ATOM   3001  CZ  TYR   200      28.773  33.949  32.244  1.00  0.00           C
ATOM   3002  OH  TYR   200      27.531  34.561  32.114  1.00  0.00           O
ATOM   3003  HH  TYR   200      27.190  34.317  31.251  1.00  0.00           H
ATOM   3004  CE2 TYR   200      29.264  32.986  31.350  1.00  0.00           C
ATOM   3005  HE2 TYR   200      28.663  32.676  30.509  1.00  0.00           H
ATOM   3006  CD2 TYR   200      30.482  32.334  31.569  1.00  0.00           C
ATOM   3007  HD2 TYR   200      30.672  31.566  30.833  1.00  0.00           H
ATOM   3008  C   TYR   200      33.635  32.625  30.616  1.00  0.00           C
ATOM   3009  O   TYR   200      33.171  33.665  30.100  1.00  0.00           O
ATOM   3010  N   PRO   201      34.019  31.515  29.923  1.00  0.00           N
ATOM   3011  CD  PRO   201      34.647  30.346  30.489  1.00  0.00           C
ATOM   3012  HD2 PRO   201      34.002  29.784  31.163  1.00  0.00           H
ATOM   3013  HD3 PRO   201      35.575  30.625  30.988  1.00  0.00           H
ATOM   3014  CG  PRO   201      35.078  29.413  29.394  1.00  0.00           C
ATOM   3015  HG2 PRO   201      34.518  28.480  29.350  1.00  0.00           H
ATOM   3016  HG3 PRO   201      36.129  29.130  29.367  1.00  0.00           H
ATOM   3017  CB  PRO   201      34.767  30.181  28.106  1.00  0.00           C
ATOM   3018  HB2 PRO   201      34.229  29.583  27.370  1.00  0.00           H
ATOM   3019  HB3 PRO   201      35.718  30.587  27.759  1.00  0.00           H
ATOM   3020  CA  PRO   201      33.771  31.330  28.527  1.00  0.00           C
ATOM   3021  HA  PRO   201      34.039  32.269  28.043  1.00  0.00           H
ATOM   3022  C   PRO   201      32.331  30.857  28.353  1.00  0.00           C
ATOM   3023  O   PRO   201      31.801  30.215  29.253  1.00  0.00           O
ATOM   3024  N   ASN   202      31.668  31.145  27.215  1.00  0.00           N
ATOM   3025  H   ASN   202      32.159  31.659  26.498  1.00  0.00           H
ATOM   3026  CA  ASN   202      30.281  30.697  26.911  1.00  0.00           C
ATOM   3027  HA  ASN   202      30.147  29.616  26.959  1.00  0.00           H
ATOM   3028  CB  ASN   202      29.168  31.399  27.703  1.00  0.00           C
ATOM   3029  HB2 ASN   202      29.341  31.067  28.726  1.00  0.00           H
ATOM   3030  HB3 ASN   202      29.393  32.466  27.679  1.00  0.00           H
ATOM   3031  CG  ASN   202      27.786  31.220  27.192  1.00  0.00           C
ATOM   3032  OD1 ASN   202      27.337  30.062  27.138  1.00  0.00           O
ATOM   3033  ND2 ASN   202      27.091  32.189  26.748  1.00  0.00           N
ATOM   3034 HD21 ASN   202      26.171  31.921  26.429  1.00  0.00           H
ATOM   3035 HD22 ASN   202      27.409  33.146  26.795  1.00  0.00           H
ATOM   3036  C   ASN   202      30.042  30.964  25.446  1.00  0.00           C
ATOM   3037  O   ASN   202      30.017  32.136  24.955  1.00  0.00           O
ATOM   3038  N   ALA   203      29.765  29.977  24.642  1.00  0.00           N
ATOM   3039  H   ALA   203      29.712  29.046  25.029  1.00  0.00           H
ATOM   3040  CA  ALA   203      29.139  30.064  23.293  1.00  0.00           C
ATOM   3041  HA  ALA   203      29.194  29.028  22.957  1.00  0.00           H
ATOM   3042  CB  ALA   203      27.658  30.587  23.403  1.00  0.00           C
ATOM   3043  HB1 ALA   203      27.100  30.615  22.467  1.00  0.00           H
ATOM   3044  HB2 ALA   203      27.138  29.944  24.114  1.00  0.00           H
ATOM   3045  HB3 ALA   203      27.699  31.590  23.827  1.00  0.00           H
ATOM   3046  C   ALA   203      30.078  30.812  22.314  1.00  0.00           C
ATOM   3047  O   ALA   203      29.583  31.568  21.442  1.00  0.00           O
ATOM   3048  N   GLY   204      31.349  30.616  22.427  1.00  0.00           N
ATOM   3049  H   GLY   204      31.595  29.904  23.100  1.00  0.00           H
ATOM   3050  CA  GLY   204      32.368  31.237  21.562  1.00  0.00           C
ATOM   3051  HA2 GLY   204      33.259  30.617  21.465  1.00  0.00           H
ATOM   3052  HA3 GLY   204      31.983  31.323  20.546  1.00  0.00           H
ATOM   3053  C   GLY   204      32.867  32.609  22.027  1.00  0.00           C
ATOM   3054  O   GLY   204      33.739  33.242  21.470  1.00  0.00           O
ATOM   3055  N   GLU   205      32.418  33.051  23.166  1.00  0.00           N
ATOM   3056  H   GLU   205      31.702  32.518  23.637  1.00  0.00           H
ATOM   3057  CA  GLU   205      32.841  34.367  23.755  1.00  0.00           C
ATOM   3058  HA  GLU   205      33.720  34.798  23.279  1.00  0.00           H
ATOM   3059  CB  GLU   205      31.654  35.394  23.587  1.00  0.00           C
ATOM   3060  HB2 GLU   205      30.776  34.991  24.091  1.00  0.00           H
ATOM   3061  HB3 GLU   205      31.924  36.304  24.123  1.00  0.00           H
ATOM   3062  CG  GLU   205      31.211  35.757  22.099  1.00  0.00           C
ATOM   3063  HG2 GLU   205      30.910  36.785  21.892  1.00  0.00           H
ATOM   3064  HG3 GLU   205      32.090  35.568  21.484  1.00  0.00           H
ATOM   3065  CD  GLU   205      30.112  34.922  21.597  1.00  0.00           C
ATOM   3066  OE1 GLU   205      29.064  34.709  22.289  1.00  0.00           O
ATOM   3067  OE2 GLU   205      30.099  34.631  20.363  1.00  0.00           O
ATOM   3068  C   GLU   205      33.211  34.294  25.209  1.00  0.00           C
ATOM   3069  O   GLU   205      33.012  33.281  25.832  1.00  0.00           O
ATOM   3070  N   ILE   206      33.621  35.409  25.777  1.00  0.00           N
ATOM   3071  H   ILE   206      33.629  36.213  25.165  1.00  0.00           H
ATOM   3072  CA  ILE   206      33.936  35.678  27.200  1.00  0.00           C
ATOM   3073  HA  ILE   206      33.996  34.723  27.723  1.00  0.00           H
ATOM   3074  CB  ILE   206      35.462  36.137  27.357  1.00  0.00           C
ATOM   3075  HB  ILE   206      35.653  37.142  26.980  1.00  0.00           H
ATOM   3076  CG2 ILE   206      35.874  36.225  28.830  1.00  0.00           C
ATOM   3077 HG21 ILE   206      36.935  36.431  28.966  1.00  0.00           H
ATOM   3078 HG22 ILE   206      35.367  37.021  29.376  1.00  0.00           H
ATOM   3079 HG23 ILE   206      35.676  35.304  29.379  1.00  0.00           H
ATOM   3080  CG1 ILE   206      36.446  35.236  26.699  1.00  0.00           C
ATOM   3081 HG12 ILE   206      37.333  35.216  27.332  1.00  0.00           H
ATOM   3082 HG13 ILE   206      36.008  34.238  26.666  1.00  0.00           H
ATOM   3083  CD1 ILE   206      36.758  35.751  25.280  1.00  0.00           C
ATOM   3084 HD11 ILE   206      37.166  34.915  24.711  1.00  0.00           H
ATOM   3085 HD12 ILE   206      35.910  36.155  24.726  1.00  0.00           H
ATOM   3086 HD13 ILE   206      37.463  36.550  25.505  1.00  0.00           H
ATOM   3087  C   ILE   206      32.940  36.671  27.843  1.00  0.00           C
ATOM   3088  O   ILE   206      32.494  37.693  27.190  1.00  0.00           O
ATOM   3089  N   THR   207      32.718  36.434  29.165  1.00  0.00           N
ATOM   3090  H   THR   207      33.024  35.549  29.542  1.00  0.00           H
ATOM   3091  CA  THR   207      31.931  37.285  30.038  1.00  0.00           C
ATOM   3092  HA  THR   207      31.817  38.291  29.631  1.00  0.00           H
ATOM   3093  CB  THR   207      30.527  36.731  30.225  1.00  0.00           C
ATOM   3094  HB  THR   207      30.546  35.650  30.368  1.00  0.00           H
ATOM   3095  CG2 THR   207      29.530  37.449  31.178  1.00  0.00           C
ATOM   3096 HG21 THR   207      29.994  37.470  32.164  1.00  0.00           H
ATOM   3097 HG22 THR   207      29.377  38.474  30.843  1.00  0.00           H
ATOM   3098 HG23 THR   207      28.607  36.873  31.247  1.00  0.00           H
ATOM   3099  OG1 THR   207      29.893  36.977  28.976  1.00  0.00           O
ATOM   3100  HG1 THR   207      30.121  36.362  28.276  1.00  0.00           H
ATOM   3101  C   THR   207      32.660  37.418  31.370  1.00  0.00           C
ATOM   3102  O   THR   207      33.139  36.343  31.855  1.00  0.00           O
ATOM   3103  N   CYX   208      32.733  38.539  32.034  1.00  0.00           N
ATOM   3104  H   CYX   208      32.291  39.306  31.548  1.00  0.00           H
ATOM   3105  CA  CYX   208      33.225  38.797  33.289  1.00  0.00           C
ATOM   3106  HA  CYX   208      33.326  37.841  33.803  1.00  0.00           H
ATOM   3107  CB  CYX   208      34.661  39.388  33.307  1.00  0.00           C
ATOM   3108  HB2 CYX   208      34.585  40.348  32.798  1.00  0.00           H
ATOM   3109  HB3 CYX   208      35.017  39.579  34.320  1.00  0.00           H
ATOM   3110  SG  CYX   208      35.890  38.456  32.421  1.00  0.00           S
ATOM   3111  C   CYX   208      32.346  39.804  34.068  1.00  0.00           C
ATOM   3112  O   CYX   208      31.822  40.781  33.449  1.00  0.00           O
ATOM   3113  N   VAL   209      32.236  39.665  35.395  1.00  0.00           N
ATOM   3114  H   VAL   209      32.803  38.934  35.799  1.00  0.00           H
ATOM   3115  CA  VAL   209      31.507  40.392  36.413  1.00  0.00           C
ATOM   3116  HA  VAL   209      31.126  41.325  35.998  1.00  0.00           H
ATOM   3117  CB  VAL   209      30.311  39.544  36.860  1.00  0.00           C
ATOM   3118  HB  VAL   209      30.630  38.834  37.623  1.00  0.00           H
ATOM   3119  CG1 VAL   209      29.343  40.506  37.562  1.00  0.00           C
ATOM   3120 HG11 VAL   209      28.524  39.966  38.037  1.00  0.00           H
ATOM   3121 HG12 VAL   209      29.840  41.087  38.338  1.00  0.00           H
ATOM   3122 HG13 VAL   209      29.041  41.168  36.751  1.00  0.00           H
ATOM   3123  CG2 VAL   209      29.550  38.820  35.769  1.00  0.00           C
ATOM   3124 HG21 VAL   209      30.050  38.026  35.213  1.00  0.00           H
ATOM   3125 HG22 VAL   209      28.580  38.464  36.116  1.00  0.00           H
ATOM   3126 HG23 VAL   209      29.309  39.533  34.981  1.00  0.00           H
ATOM   3127  C   VAL   209      32.435  40.696  37.565  1.00  0.00           C
ATOM   3128  O   VAL   209      33.073  39.789  38.027  1.00  0.00           O
ATOM   3129  N   CYX   210      32.541  41.979  38.020  1.00  0.00           N
ATOM   3130  H   CYX   210      31.880  42.674  37.702  1.00  0.00           H
ATOM   3131  CA  CYX   210      33.670  42.558  38.765  1.00  0.00           C
ATOM   3132  HA  CYX   210      34.329  41.724  39.004  1.00  0.00           H
ATOM   3133  CB  CYX   210      34.311  43.499  37.754  1.00  0.00           C
ATOM   3134  HB2 CYX   210      33.606  44.175  37.267  1.00  0.00           H
ATOM   3135  HB3 CYX   210      35.043  44.141  38.243  1.00  0.00           H
ATOM   3136  SG  CYX   210      34.929  42.789  36.201  1.00  0.00           S
ATOM   3137  C   CYX   210      33.188  43.163  40.124  1.00  0.00           C
ATOM   3138  O   CYX   210      31.979  43.027  40.498  1.00  0.00           O
ATOM   3139  N   ARG   211      34.093  43.805  40.894  1.00  0.00           N
ATOM   3140  H   ARG   211      35.031  43.778  40.519  1.00  0.00           H
ATOM   3141  CA  ARG   211      33.788  44.499  42.088  1.00  0.00           C
ATOM   3142  HA  ARG   211      33.087  43.813  42.565  1.00  0.00           H
ATOM   3143  CB  ARG   211      35.059  44.750  42.996  1.00  0.00           C
ATOM   3144  HB2 ARG   211      35.754  43.924  42.841  1.00  0.00           H
ATOM   3145  HB3 ARG   211      35.456  45.700  42.640  1.00  0.00           H
ATOM   3146  CG  ARG   211      34.823  44.719  44.522  1.00  0.00           C
ATOM   3147  HG2 ARG   211      34.420  45.671  44.869  1.00  0.00           H
ATOM   3148  HG3 ARG   211      34.008  44.073  44.851  1.00  0.00           H
ATOM   3149  CD  ARG   211      36.109  44.375  45.315  1.00  0.00           C
ATOM   3150  HD2 ARG   211      36.263  43.300  45.402  1.00  0.00           H
ATOM   3151  HD3 ARG   211      36.910  44.800  44.709  1.00  0.00           H
ATOM   3152  NE  ARG   211      36.103  44.934  46.619  1.00  0.00           N
ATOM   3153  HE  ARG   211      35.357  44.557  47.185  1.00  0.00           H
ATOM   3154  CZ  ARG   211      36.891  45.902  47.129  1.00  0.00           C
ATOM   3155  NH1 ARG   211      36.753  46.392  48.308  1.00  0.00           N
ATOM   3156 HH11 ARG   211      35.949  46.041  48.807  1.00  0.00           H
ATOM   3157 HH12 ARG   211      37.172  47.279  48.550  1.00  0.00           H
ATOM   3158  NH2 ARG   211      37.851  46.423  46.470  1.00  0.00           N
ATOM   3159 HH21 ARG   211      38.072  46.270  45.496  1.00  0.00           H
ATOM   3160 HH22 ARG   211      38.295  47.248  46.849  1.00  0.00           H
ATOM   3161  C   ARG   211      33.165  45.829  41.905  1.00  0.00           C
ATOM   3162  O   ARG   211      33.512  46.480  40.964  1.00  0.00           O
ATOM   3163  N   ASP   212      32.060  46.078  42.561  1.00  0.00           N
ATOM   3164  H   ASP   212      31.839  45.377  43.253  1.00  0.00           H
ATOM   3165  CA  ASP   212      31.136  47.196  42.391  1.00  0.00           C
ATOM   3166  HA  ASP   212      31.183  47.571  41.368  1.00  0.00           H
ATOM   3167  CB  ASP   212      29.684  46.688  42.693  1.00  0.00           C
ATOM   3168  HB2 ASP   212      28.935  47.480  42.674  1.00  0.00           H
ATOM   3169  HB3 ASP   212      29.280  45.874  42.090  1.00  0.00           H
ATOM   3170  CG  ASP   212      29.584  46.100  44.138  1.00  0.00           C
ATOM   3171  OD1 ASP   212      28.981  46.733  45.040  1.00  0.00           O
ATOM   3172  OD2 ASP   212      30.057  44.970  44.348  1.00  0.00           O
ATOM   3173  C   ASP   212      31.440  48.366  43.305  1.00  0.00           C
ATOM   3174  O   ASP   212      30.698  48.855  44.170  1.00  0.00           O
ATOM   3175  N   ASN   213      32.702  48.797  43.220  1.00  0.00           N
ATOM   3176  H   ASN   213      33.354  48.229  42.697  1.00  0.00           H
ATOM   3177  CA  ASN   213      33.292  49.893  44.008  1.00  0.00           C
ATOM   3178  HA  ASN   213      33.077  49.737  45.065  1.00  0.00           H
ATOM   3179  CB  ASN   213      34.804  49.877  43.734  1.00  0.00           C
ATOM   3180  HB2 ASN   213      34.935  50.011  42.660  1.00  0.00           H
ATOM   3181  HB3 ASN   213      35.233  50.757  44.214  1.00  0.00           H
ATOM   3182  CG  ASN   213      35.424  48.621  44.274  1.00  0.00           C
ATOM   3183  OD1 ASN   213      35.310  48.216  45.448  1.00  0.00           O
ATOM   3184  ND2 ASN   213      36.407  48.065  43.579  1.00  0.00           N
ATOM   3185 HD21 ASN   213      37.033  47.422  44.042  1.00  0.00           H
ATOM   3186 HD22 ASN   213      36.656  48.491  42.698  1.00  0.00           H
ATOM   3187  C   ASN   213      32.741  51.293  43.545  1.00  0.00           C
ATOM   3188  O   ASN   213      32.129  51.372  42.482  1.00  0.00           O
ATOM   3189  N   TRP   214      33.045  52.433  44.145  1.00  0.00           N
ATOM   3190  H   TRP   214      33.619  52.412  44.974  1.00  0.00           H
ATOM   3191  CA  TRP   214      32.479  53.789  43.757  1.00  0.00           C
ATOM   3192  HA  TRP   214      32.865  54.463  44.523  1.00  0.00           H
ATOM   3193  CB  TRP   214      33.173  54.238  42.493  1.00  0.00           C
ATOM   3194  HB2 TRP   214      34.239  54.123  42.693  1.00  0.00           H
ATOM   3195  HB3 TRP   214      32.964  53.493  41.726  1.00  0.00           H
ATOM   3196  CG  TRP   214      32.991  55.486  41.894  1.00  0.00           C
ATOM   3197  CD1 TRP   214      32.407  56.571  42.379  1.00  0.00           C
ATOM   3198  HD1 TRP   214      32.051  56.638  43.396  1.00  0.00           H
ATOM   3199  NE1 TRP   214      32.462  57.570  41.436  1.00  0.00           N
ATOM   3200  HE1 TRP   214      32.000  58.461  41.555  1.00  0.00           H
ATOM   3201  CE2 TRP   214      33.078  57.200  40.273  1.00  0.00           C
ATOM   3202  CZ2 TRP   214      33.447  57.872  39.143  1.00  0.00           C
ATOM   3203  HZ2 TRP   214      33.086  58.879  38.995  1.00  0.00           H
ATOM   3204  CH2 TRP   214      34.137  57.208  38.155  1.00  0.00           C
ATOM   3205  HH2 TRP   214      34.398  57.724  37.243  1.00  0.00           H
ATOM   3206  CZ3 TRP   214      34.566  55.893  38.293  1.00  0.00           C
ATOM   3207  HZ3 TRP   214      35.161  55.419  37.527  1.00  0.00           H
ATOM   3208  CE3 TRP   214      34.244  55.236  39.511  1.00  0.00           C
ATOM   3209  HE3 TRP   214      34.615  54.247  39.735  1.00  0.00           H
ATOM   3210  CD2 TRP   214      33.500  55.858  40.576  1.00  0.00           C
ATOM   3211  C   TRP   214      30.948  54.130  43.771  1.00  0.00           C
ATOM   3212  O   TRP   214      30.406  54.943  44.516  1.00  0.00           O
ATOM   3213  N   HID   215      30.270  53.484  42.823  1.00  0.00           N
ATOM   3214  H   HID   215      30.888  52.884  42.296  1.00  0.00           H
ATOM   3215  CA  HID   215      28.837  53.846  42.506  1.00  0.00           C
ATOM   3216  HA  HID   215      28.385  54.445  43.296  1.00  0.00           H
ATOM   3217  CB  HID   215      28.818  54.719  41.190  1.00  0.00           C
ATOM   3218  HB2 HID   215      27.803  54.878  40.825  1.00  0.00           H
ATOM   3219  HB3 HID   215      29.185  55.703  41.482  1.00  0.00           H
ATOM   3220  CG  HID   215      29.722  54.238  40.120  1.00  0.00           C
ATOM   3221  ND1 HID   215      30.682  55.050  39.479  1.00  0.00           N
ATOM   3222  HD1 HID   215      30.880  56.039  39.531  1.00  0.00           H
ATOM   3223  CE1 HID   215      31.290  54.292  38.594  1.00  0.00           C
ATOM   3224  HE1 HID   215      32.135  54.585  37.989  1.00  0.00           H
ATOM   3225  NE2 HID   215      30.801  53.008  38.635  1.00  0.00           N
ATOM   3226  CD2 HID   215      29.805  53.001  39.640  1.00  0.00           C
ATOM   3227  HD2 HID   215      29.174  52.159  39.879  1.00  0.00           H
ATOM   3228  C   HID   215      27.960  52.627  42.337  1.00  0.00           C
ATOM   3229  O   HID   215      26.770  52.741  41.926  1.00  0.00           O
ATOM   3230  N   GLY   216      28.516  51.437  42.524  1.00  0.00           N
ATOM   3231  H   GLY   216      29.424  51.372  42.963  1.00  0.00           H
ATOM   3232  CA  GLY   216      27.946  50.195  41.967  1.00  0.00           C
ATOM   3233  HA2 GLY   216      27.293  50.566  41.178  1.00  0.00           H
ATOM   3234  HA3 GLY   216      28.754  49.607  41.532  1.00  0.00           H
ATOM   3235  C   GLY   216      27.249  49.387  43.053  1.00  0.00           C
ATOM   3236  O   GLY   216      27.839  49.295  44.112  1.00  0.00           O
ATOM   3237  N   SER   217      26.095  48.793  42.840  1.00  0.00           N
ATOM   3238  H   SER   217      25.695  48.966  41.929  1.00  0.00           H
ATOM   3239  CA  SER   217      25.503  47.842  43.783  1.00  0.00           C
ATOM   3240  HA  SER   217      26.298  47.448  44.416  1.00  0.00           H
ATOM   3241  CB  SER   217      24.522  48.598  44.693  1.00  0.00           C
ATOM   3242  HB2 SER   217      24.084  47.901  45.407  1.00  0.00           H
ATOM   3243  HB3 SER   217      25.085  49.446  45.084  1.00  0.00           H
ATOM   3244  OG  SER   217      23.526  49.017  43.855  1.00  0.00           O
ATOM   3245  HG  SER   217      23.836  49.904  43.657  1.00  0.00           H
ATOM   3246  C   SER   217      24.789  46.616  43.178  1.00  0.00           C
ATOM   3247  O   SER   217      24.865  45.461  43.660  1.00  0.00           O
ATOM   3248  N   ASN   218      24.235  46.843  41.975  1.00  0.00           N
ATOM   3249  H   ASN   218      24.164  47.812  41.701  1.00  0.00           H
ATOM   3250  CA  ASN   218      24.284  45.929  40.802  1.00  0.00           C
ATOM   3251  HA  ASN   218      23.942  44.917  41.018  1.00  0.00           H
ATOM   3252  CB  ASN   218      23.277  46.503  39.718  1.00  0.00           C
ATOM   3253  HB2 ASN   218      23.501  46.117  38.723  1.00  0.00           H
ATOM   3254  HB3 ASN   218      22.272  46.218  40.033  1.00  0.00           H
ATOM   3255  CG  ASN   218      23.148  48.026  39.555  1.00  0.00           C
ATOM   3256  OD1 ASN   218      23.959  48.853  40.101  1.00  0.00           O
ATOM   3257  ND2 ASN   218      22.214  48.412  38.697  1.00  0.00           N
ATOM   3258 HD21 ASN   218      22.130  49.382  38.429  1.00  0.00           H
ATOM   3259 HD22 ASN   218      21.921  47.850  37.911  1.00  0.00           H
ATOM   3260  C   ASN   218      25.795  45.914  40.299  1.00  0.00           C
ATOM   3261  O   ASN   218      26.496  46.922  40.482  1.00  0.00           O
ATOM   3262  N   ARG   219      26.292  44.831  39.698  1.00  0.00           N
ATOM   3263  H   ARG   219      25.717  44.041  39.441  1.00  0.00           H
ATOM   3264  CA  ARG   219      27.740  44.699  39.556  1.00  0.00           C
ATOM   3265  HA  ARG   219      28.240  45.346  40.276  1.00  0.00           H
ATOM   3266  CB  ARG   219      28.116  43.287  39.795  1.00  0.00           C
ATOM   3267  HB2 ARG   219      27.493  42.559  39.276  1.00  0.00           H
ATOM   3268  HB3 ARG   219      29.100  43.152  39.345  1.00  0.00           H
ATOM   3269  CG  ARG   219      28.280  42.877  41.302  1.00  0.00           C
ATOM   3270  HG2 ARG   219      28.948  43.526  41.870  1.00  0.00           H
ATOM   3271  HG3 ARG   219      27.366  43.002  41.880  1.00  0.00           H
ATOM   3272  CD  ARG   219      28.782  41.462  41.436  1.00  0.00           C
ATOM   3273  HD2 ARG   219      28.086  40.742  41.008  1.00  0.00           H
ATOM   3274  HD3 ARG   219      29.718  41.306  40.899  1.00  0.00           H
ATOM   3275  NE  ARG   219      28.974  41.122  42.934  1.00  0.00           N
ATOM   3276  HE  ARG   219      28.281  40.853  43.617  1.00  0.00           H
ATOM   3277  CZ  ARG   219      29.975  41.475  43.659  1.00  0.00           C
ATOM   3278  NH1 ARG   219      29.981  41.250  44.928  1.00  0.00           N
ATOM   3279 HH11 ARG   219      29.125  40.879  45.315  1.00  0.00           H
ATOM   3280 HH12 ARG   219      30.698  41.708  45.473  1.00  0.00           H
ATOM   3281  NH2 ARG   219      31.048  42.045  43.153  1.00  0.00           N
ATOM   3282 HH21 ARG   219      31.083  42.351  42.191  1.00  0.00           H
ATOM   3283 HH22 ARG   219      31.689  42.388  43.854  1.00  0.00           H
ATOM   3284  C   ARG   219      28.103  45.079  38.122  1.00  0.00           C
ATOM   3285  O   ARG   219      27.371  44.732  37.173  1.00  0.00           O
ATOM   3286  N   PRO   220      29.247  45.776  37.883  1.00  0.00           N
ATOM   3287  CD  PRO   220      30.233  46.219  38.910  1.00  0.00           C
ATOM   3288  HD2 PRO   220      30.377  45.524  39.737  1.00  0.00           H
ATOM   3289  HD3 PRO   220      29.770  47.133  39.283  1.00  0.00           H
ATOM   3290  CG  PRO   220      31.480  46.672  38.147  1.00  0.00           C
ATOM   3291  HG2 PRO   220      32.252  45.904  38.091  1.00  0.00           H
ATOM   3292  HG3 PRO   220      32.001  47.507  38.615  1.00  0.00           H
ATOM   3293  CB  PRO   220      30.981  46.996  36.751  1.00  0.00           C
ATOM   3294  HB2 PRO   220      31.781  46.858  36.025  1.00  0.00           H
ATOM   3295  HB3 PRO   220      30.639  48.029  36.694  1.00  0.00           H
ATOM   3296  CA  PRO   220      29.813  46.042  36.555  1.00  0.00           C
ATOM   3297  HA  PRO   220      29.112  46.595  35.929  1.00  0.00           H
ATOM   3298  C   PRO   220      30.136  44.748  35.879  1.00  0.00           C
ATOM   3299  O   PRO   220      30.865  43.897  36.431  1.00  0.00           O
ATOM   3300  N   TRP   221      29.760  44.740  34.562  1.00  0.00           N
ATOM   3301  H   TRP   221      29.197  45.534  34.293  1.00  0.00           H
ATOM   3302  CA  TRP   221      30.007  43.615  33.707  1.00  0.00           C
ATOM   3303  HA  TRP   221      30.836  43.012  34.077  1.00  0.00           H
ATOM   3304  CB  TRP   221      28.829  42.670  33.654  1.00  0.00           C
ATOM   3305  HB2 TRP   221      29.112  41.667  33.331  1.00  0.00           H
ATOM   3306  HB3 TRP   221      28.534  42.525  34.694  1.00  0.00           H
ATOM   3307  CG  TRP   221      27.624  43.115  32.865  1.00  0.00           C
ATOM   3308  CD1 TRP   221      26.463  43.479  33.483  1.00  0.00           C
ATOM   3309  HD1 TRP   221      26.332  43.510  34.554  1.00  0.00           H
ATOM   3310  NE1 TRP   221      25.654  44.069  32.519  1.00  0.00           N
ATOM   3311  HE1 TRP   221      24.666  44.140  32.718  1.00  0.00           H
ATOM   3312  CE2 TRP   221      26.079  43.824  31.191  1.00  0.00           C
ATOM   3313  CZ2 TRP   221      25.487  43.940  29.940  1.00  0.00           C
ATOM   3314  HZ2 TRP   221      24.449  44.224  29.863  1.00  0.00           H
ATOM   3315  CH2 TRP   221      26.240  43.692  28.765  1.00  0.00           C
ATOM   3316  HH2 TRP   221      25.699  43.751  27.832  1.00  0.00           H
ATOM   3317  CZ3 TRP   221      27.613  43.378  28.875  1.00  0.00           C
ATOM   3318  HZ3 TRP   221      28.185  43.317  27.960  1.00  0.00           H
ATOM   3319  CE3 TRP   221      28.089  43.093  30.190  1.00  0.00           C
ATOM   3320  HE3 TRP   221      29.071  42.644  30.179  1.00  0.00           H
ATOM   3321  CD2 TRP   221      27.383  43.348  31.403  1.00  0.00           C
ATOM   3322  C   TRP   221      30.535  44.003  32.319  1.00  0.00           C
ATOM   3323  O   TRP   221      30.406  45.139  31.794  1.00  0.00           O
ATOM   3324  N   VAL   222      31.219  43.045  31.695  1.00  0.00           N
ATOM   3325  H   VAL   222      31.458  42.210  32.211  1.00  0.00           H
ATOM   3326  CA  VAL   222      31.740  43.072  30.326  1.00  0.00           C
ATOM   3327  HA  VAL   222      31.253  43.804  29.684  1.00  0.00           H
ATOM   3328  CB  VAL   222      33.209  43.501  30.376  1.00  0.00           C
ATOM   3329  HB  VAL   222      33.105  44.402  30.980  1.00  0.00           H
ATOM   3330  CG1 VAL   222      34.288  42.615  31.117  1.00  0.00           C
ATOM   3331 HG11 VAL   222      34.104  42.600  32.192  1.00  0.00           H
ATOM   3332 HG12 VAL   222      34.402  41.599  30.738  1.00  0.00           H
ATOM   3333 HG13 VAL   222      35.264  43.097  31.078  1.00  0.00           H
ATOM   3334  CG2 VAL   222      33.864  44.030  29.055  1.00  0.00           C
ATOM   3335 HG21 VAL   222      34.851  44.473  29.188  1.00  0.00           H
ATOM   3336 HG22 VAL   222      33.975  43.312  28.243  1.00  0.00           H
ATOM   3337 HG23 VAL   222      33.160  44.753  28.642  1.00  0.00           H
ATOM   3338  C   VAL   222      31.638  41.640  29.669  1.00  0.00           C
ATOM   3339  O   VAL   222      31.978  40.600  30.223  1.00  0.00           O
ATOM   3340  N   SER   223      31.253  41.697  28.401  1.00  0.00           N
ATOM   3341  H   SER   223      30.932  42.565  27.998  1.00  0.00           H
ATOM   3342  CA  SER   223      31.344  40.577  27.443  1.00  0.00           C
ATOM   3343  HA  SER   223      31.902  39.784  27.942  1.00  0.00           H
ATOM   3344  CB  SER   223      29.936  39.917  27.153  1.00  0.00           C
ATOM   3345  HB2 SER   223      29.538  39.587  28.112  1.00  0.00           H
ATOM   3346  HB3 SER   223      29.244  40.525  26.572  1.00  0.00           H
ATOM   3347  OG  SER   223      30.025  38.775  26.415  1.00  0.00           O
ATOM   3348  HG  SER   223      30.537  38.178  26.964  1.00  0.00           H
ATOM   3349  C   SER   223      32.130  40.929  26.175  1.00  0.00           C
ATOM   3350  O   SER   223      31.779  41.927  25.564  1.00  0.00           O
ATOM   3351  N   PHE   224      33.042  40.072  25.743  1.00  0.00           N
ATOM   3352  H   PHE   224      32.988  39.160  26.174  1.00  0.00           H
ATOM   3353  CA  PHE   224      33.884  40.364  24.613  1.00  0.00           C
ATOM   3354  HA  PHE   224      33.271  41.027  24.003  1.00  0.00           H
ATOM   3355  CB  PHE   224      35.127  41.187  24.920  1.00  0.00           C
ATOM   3356  HB2 PHE   224      35.676  41.404  24.004  1.00  0.00           H
ATOM   3357  HB3 PHE   224      34.899  42.184  25.295  1.00  0.00           H
ATOM   3358  CG  PHE   224      35.912  40.509  25.977  1.00  0.00           C
ATOM   3359  CD1 PHE   224      37.049  39.730  25.649  1.00  0.00           C
ATOM   3360  HD1 PHE   224      37.355  39.405  24.667  1.00  0.00           H
ATOM   3361  CE1 PHE   224      37.934  39.303  26.632  1.00  0.00           C
ATOM   3362  HE1 PHE   224      38.786  38.708  26.338  1.00  0.00           H
ATOM   3363  CZ  PHE   224      37.701  39.471  27.978  1.00  0.00           C
ATOM   3364  HZ  PHE   224      38.424  39.182  28.726  1.00  0.00           H
ATOM   3365  CE2 PHE   224      36.580  40.336  28.311  1.00  0.00           C
ATOM   3366  HE2 PHE   224      36.371  40.746  29.288  1.00  0.00           H
ATOM   3367  CD2 PHE   224      35.705  40.829  27.298  1.00  0.00           C
ATOM   3368  HD2 PHE   224      35.063  41.666  27.534  1.00  0.00           H
ATOM   3369  C   PHE   224      34.070  39.095  23.728  1.00  0.00           C
ATOM   3370  O   PHE   224      34.058  38.023  24.297  1.00  0.00           O
ATOM   3371  N   ASN   225      34.316  39.246  22.438  1.00  0.00           N
ATOM   3372  H   ASN   225      34.430  40.172  22.053  1.00  0.00           H
ATOM   3373  CA  ASN   225      34.569  38.197  21.450  1.00  0.00           C
ATOM   3374  HA  ASN   225      34.077  37.334  21.897  1.00  0.00           H
ATOM   3375  CB  ASN   225      33.965  38.630  20.080  1.00  0.00           C
ATOM   3376  HB2 ASN   225      33.751  37.688  19.574  1.00  0.00           H
ATOM   3377  HB3 ASN   225      33.018  39.136  20.263  1.00  0.00           H
ATOM   3378  CG  ASN   225      34.872  39.514  19.203  1.00  0.00           C
ATOM   3379  OD1 ASN   225      35.761  40.243  19.685  1.00  0.00           O
ATOM   3380  ND2 ASN   225      34.699  39.579  17.910  1.00  0.00           N
ATOM   3381 HD21 ASN   225      35.039  40.394  17.421  1.00  0.00           H
ATOM   3382 HD22 ASN   225      34.124  38.895  17.438  1.00  0.00           H
ATOM   3383  C   ASN   225      36.061  37.821  21.348  1.00  0.00           C
ATOM   3384  O   ASN   225      36.938  38.470  21.919  1.00  0.00           O
ATOM   3385  N   GLN   226      36.355  36.723  20.597  1.00  0.00           N
ATOM   3386  H   GLN   226      35.606  36.294  20.071  1.00  0.00           H
ATOM   3387  CA  GLN   226      37.762  36.391  20.310  1.00  0.00           C
ATOM   3388  HA  GLN   226      38.152  36.257  21.318  1.00  0.00           H
ATOM   3389  CB  GLN   226      37.715  35.053  19.582  1.00  0.00           C
ATOM   3390  HB2 GLN   226      37.053  35.015  18.717  1.00  0.00           H
ATOM   3391  HB3 GLN   226      38.746  34.789  19.349  1.00  0.00           H
ATOM   3392  CG  GLN   226      37.147  33.925  20.392  1.00  0.00           C
ATOM   3393  HG2 GLN   226      37.749  33.659  21.262  1.00  0.00           H
ATOM   3394  HG3 GLN   226      36.120  34.081  20.724  1.00  0.00           H
ATOM   3395  CD  GLN   226      37.013  32.652  19.520  1.00  0.00           C
ATOM   3396  OE1 GLN   226      37.988  32.152  18.959  1.00  0.00           O
ATOM   3397  NE2 GLN   226      35.783  32.272  19.172  1.00  0.00           N
ATOM   3398 HE21 GLN   226      35.007  32.689  19.666  1.00  0.00           H
ATOM   3399 HE22 GLN   226      35.796  31.443  18.597  1.00  0.00           H
ATOM   3400  C   GLN   226      38.702  37.391  19.573  1.00  0.00           C
ATOM   3401  O   GLN   226      39.862  37.037  19.449  1.00  0.00           O
ATOM   3402  N   ASN   227      38.229  38.499  19.064  1.00  0.00           N
ATOM   3403  H   ASN   227      37.220  38.548  19.040  1.00  0.00           H
ATOM   3404  CA  ASN   227      38.928  39.617  18.443  1.00  0.00           C
ATOM   3405  HA  ASN   227      39.934  39.264  18.216  1.00  0.00           H
ATOM   3406  CB  ASN   227      38.347  39.896  16.967  1.00  0.00           C
ATOM   3407  HB2 ASN   227      38.423  38.964  16.408  1.00  0.00           H
ATOM   3408  HB3 ASN   227      37.324  40.130  17.266  1.00  0.00           H
ATOM   3409  CG  ASN   227      39.086  40.988  16.197  1.00  0.00           C
ATOM   3410  OD1 ASN   227      40.303  41.088  16.119  1.00  0.00           O
ATOM   3411  ND2 ASN   227      38.259  41.927  15.720  1.00  0.00           N
ATOM   3412 HD21 ASN   227      38.710  42.721  15.288  1.00  0.00           H
ATOM   3413 HD22 ASN   227      37.274  41.867  15.929  1.00  0.00           H
ATOM   3414  C   ASN   227      38.988  40.855  19.436  1.00  0.00           C
ATOM   3415  O   ASN   227      39.238  41.986  19.003  1.00  0.00           O
ATOM   3416  N   LEU   228      38.598  40.743  20.668  1.00  0.00           N
ATOM   3417  H   LEU   228      38.257  39.849  20.992  1.00  0.00           H
ATOM   3418  CA  LEU   228      38.436  41.814  21.681  1.00  0.00           C
ATOM   3419  HA  LEU   228      37.910  41.250  22.451  1.00  0.00           H
ATOM   3420  CB  LEU   228      39.825  42.197  22.168  1.00  0.00           C
ATOM   3421  HB2 LEU   228      40.274  42.711  21.318  1.00  0.00           H
ATOM   3422  HB3 LEU   228      39.690  42.943  22.951  1.00  0.00           H
ATOM   3423  CG  LEU   228      40.761  41.154  22.675  1.00  0.00           C
ATOM   3424  HG  LEU   228      40.904  40.441  21.863  1.00  0.00           H
ATOM   3425  CD1 LEU   228      42.013  41.829  23.221  1.00  0.00           C
ATOM   3426 HD11 LEU   228      41.745  42.561  23.982  1.00  0.00           H
ATOM   3427 HD12 LEU   228      42.793  41.146  23.560  1.00  0.00           H
ATOM   3428 HD13 LEU   228      42.469  42.405  22.415  1.00  0.00           H
ATOM   3429  CD2 LEU   228      40.285  40.358  23.831  1.00  0.00           C
ATOM   3430 HD21 LEU   228      39.872  41.081  24.535  1.00  0.00           H
ATOM   3431 HD22 LEU   228      39.533  39.618  23.557  1.00  0.00           H
ATOM   3432 HD23 LEU   228      41.091  39.786  24.292  1.00  0.00           H
ATOM   3433  C   LEU   228      37.495  42.964  21.347  1.00  0.00           C
ATOM   3434  O   LEU   228      37.482  44.084  21.839  1.00  0.00           O
ATOM   3435  N   GLU   229      36.497  42.766  20.421  1.00  0.00           N
ATOM   3436  H   GLU   229      36.437  41.839  20.023  1.00  0.00           H
ATOM   3437  CA  GLU   229      35.371  43.706  20.264  1.00  0.00           C
ATOM   3438  HA  GLU   229      35.714  44.741  20.289  1.00  0.00           H
ATOM   3439  CB  GLU   229      34.693  43.468  18.906  1.00  0.00           C
ATOM   3440  HB2 GLU   229      34.461  42.405  18.847  1.00  0.00           H
ATOM   3441  HB3 GLU   229      33.782  44.065  18.952  1.00  0.00           H
ATOM   3442  CG  GLU   229      35.568  43.694  17.681  1.00  0.00           C
ATOM   3443  HG2 GLU   229      36.539  43.228  17.847  1.00  0.00           H
ATOM   3444  HG3 GLU   229      35.046  43.387  16.775  1.00  0.00           H
ATOM   3445  CD  GLU   229      35.900  45.153  17.526  1.00  0.00           C
ATOM   3446  OE1 GLU   229      37.104  45.637  17.454  1.00  0.00           O
ATOM   3447  OE2 GLU   229      34.955  45.897  17.258  1.00  0.00           O
ATOM   3448  C   GLU   229      34.437  43.459  21.469  1.00  0.00           C
ATOM   3449  O   GLU   229      33.969  42.355  21.738  1.00  0.00           O
ATOM   3450  N   TYR   230      34.046  44.471  22.189  1.00  0.00           N
ATOM   3451  H   TYR   230      34.098  45.407  21.812  1.00  0.00           H
ATOM   3452  CA  TYR   230      33.677  44.479  23.631  1.00  0.00           C
ATOM   3453  HA  TYR   230      33.586  43.455  23.993  1.00  0.00           H
ATOM   3454  CB  TYR   230      34.885  44.912  24.436  1.00  0.00           C
ATOM   3455  HB2 TYR   230      34.762  44.432  25.406  1.00  0.00           H
ATOM   3456  HB3 TYR   230      35.811  44.541  24.000  1.00  0.00           H
ATOM   3457  CG  TYR   230      34.906  46.395  24.582  1.00  0.00           C
ATOM   3458  CD1 TYR   230      34.206  47.109  25.515  1.00  0.00           C
ATOM   3459  HD1 TYR   230      33.596  46.558  26.214  1.00  0.00           H
ATOM   3460  CE1 TYR   230      34.396  48.500  25.606  1.00  0.00           C
ATOM   3461  HE1 TYR   230      33.868  49.118  26.316  1.00  0.00           H
ATOM   3462  CZ  TYR   230      35.350  49.177  24.762  1.00  0.00           C
ATOM   3463  OH  TYR   230      35.686  50.472  24.942  1.00  0.00           O
ATOM   3464  HH  TYR   230      36.122  50.718  24.122  1.00  0.00           H
ATOM   3465  CE2 TYR   230      36.068  48.416  23.846  1.00  0.00           C
ATOM   3466  HE2 TYR   230      36.855  48.856  23.251  1.00  0.00           H
ATOM   3467  CD2 TYR   230      35.860  47.018  23.790  1.00  0.00           C
ATOM   3468  HD2 TYR   230      36.414  46.418  23.083  1.00  0.00           H
ATOM   3469  C   TYR   230      32.383  45.208  23.924  1.00  0.00           C
ATOM   3470  O   TYR   230      32.052  46.208  23.268  1.00  0.00           O
ATOM   3471  N   GLN   231      31.604  44.644  24.908  1.00  0.00           N
ATOM   3472  H   GLN   231      31.935  43.765  25.278  1.00  0.00           H
ATOM   3473  CA  GLN   231      30.309  45.160  25.364  1.00  0.00           C
ATOM   3474  HA  GLN   231      30.248  46.139  24.890  1.00  0.00           H
ATOM   3475  CB  GLN   231      29.149  44.227  24.853  1.00  0.00           C
ATOM   3476  HB2 GLN   231      29.344  44.070  23.793  1.00  0.00           H
ATOM   3477  HB3 GLN   231      29.257  43.267  25.359  1.00  0.00           H
ATOM   3478  CG  GLN   231      27.795  44.904  25.051  1.00  0.00           C
ATOM   3479  HG2 GLN   231      27.695  45.078  26.122  1.00  0.00           H
ATOM   3480  HG3 GLN   231      27.689  45.870  24.557  1.00  0.00           H
ATOM   3481  CD  GLN   231      26.591  44.049  24.565  1.00  0.00           C
ATOM   3482  OE1 GLN   231      26.707  42.989  23.897  1.00  0.00           O
ATOM   3483  NE2 GLN   231      25.395  44.456  24.942  1.00  0.00           N
ATOM   3484 HE21 GLN   231      25.328  45.347  25.415  1.00  0.00           H
ATOM   3485 HE22 GLN   231      24.533  43.989  24.701  1.00  0.00           H
ATOM   3486  C   GLN   231      30.339  45.397  26.910  1.00  0.00           C
ATOM   3487  O   GLN   231      30.784  44.485  27.599  1.00  0.00           O
ATOM   3488  N   ILE   232      29.508  46.390  27.321  1.00  0.00           N
ATOM   3489  H   ILE   232      28.882  46.955  26.766  1.00  0.00           H
ATOM   3490  CA  ILE   232      29.618  46.726  28.746  1.00  0.00           C
ATOM   3491  HA  ILE   232      30.043  45.896  29.310  1.00  0.00           H
ATOM   3492  CB  ILE   232      30.535  47.988  28.939  1.00  0.00           C
ATOM   3493  HB  ILE   232      30.644  48.075  30.020  1.00  0.00           H
ATOM   3494  CG2 ILE   232      31.917  47.744  28.409  1.00  0.00           C
ATOM   3495 HG21 ILE   232      32.568  48.588  28.640  1.00  0.00           H
ATOM   3496 HG22 ILE   232      32.232  46.807  28.867  1.00  0.00           H
ATOM   3497 HG23 ILE   232      31.998  47.689  27.323  1.00  0.00           H
ATOM   3498  CG1 ILE   232      29.899  49.206  28.318  1.00  0.00           C
ATOM   3499 HG12 ILE   232      30.105  49.154  27.248  1.00  0.00           H
ATOM   3500 HG13 ILE   232      28.810  49.202  28.259  1.00  0.00           H
ATOM   3501  CD1 ILE   232      30.400  50.582  28.966  1.00  0.00           C
ATOM   3502 HD11 ILE   232      31.473  50.566  29.157  1.00  0.00           H
ATOM   3503 HD12 ILE   232      30.198  51.388  28.261  1.00  0.00           H
ATOM   3504 HD13 ILE   232      29.805  50.762  29.861  1.00  0.00           H
ATOM   3505  C   ILE   232      28.253  46.951  29.453  1.00  0.00           C
ATOM   3506  O   ILE   232      27.269  47.060  28.779  1.00  0.00           O
ATOM   3507  N   GLY   233      28.211  46.883  30.803  1.00  0.00           N
ATOM   3508  H   GLY   233      29.040  46.699  31.349  1.00  0.00           H
ATOM   3509  CA  GLY   233      27.028  47.303  31.476  1.00  0.00           C
ATOM   3510  HA2 GLY   233      26.753  48.341  31.298  1.00  0.00           H
ATOM   3511  HA3 GLY   233      26.172  46.775  31.057  1.00  0.00           H
ATOM   3512  C   GLY   233      26.926  47.075  32.996  1.00  0.00           C
ATOM   3513  O   GLY   233      27.774  46.552  33.685  1.00  0.00           O
ATOM   3514  N   TYR   234      25.853  47.526  33.505  1.00  0.00           N
ATOM   3515  H   TYR   234      25.296  47.999  32.808  1.00  0.00           H
ATOM   3516  CA  TYR   234      25.320  47.196  34.847  1.00  0.00           C
ATOM   3517  HA  TYR   234      26.106  46.605  35.319  1.00  0.00           H
ATOM   3518  CB  TYR   234      25.123  48.501  35.694  1.00  0.00           C
ATOM   3519  HB2 TYR   234      24.680  49.290  35.086  1.00  0.00           H
ATOM   3520  HB3 TYR   234      24.364  48.244  36.433  1.00  0.00           H
ATOM   3521  CG  TYR   234      26.408  48.991  36.321  1.00  0.00           C
ATOM   3522  CD1 TYR   234      27.214  50.024  35.790  1.00  0.00           C
ATOM   3523  HD1 TYR   234      26.942  50.617  34.929  1.00  0.00           H
ATOM   3524  CE1 TYR   234      28.330  50.355  36.561  1.00  0.00           C
ATOM   3525  HE1 TYR   234      28.940  51.133  36.126  1.00  0.00           H
ATOM   3526  CZ  TYR   234      28.694  49.687  37.739  1.00  0.00           C
ATOM   3527  OH  TYR   234      29.935  49.991  38.305  1.00  0.00           O
ATOM   3528  HH  TYR   234      30.381  50.736  37.896  1.00  0.00           H
ATOM   3529  CE2 TYR   234      27.898  48.674  38.314  1.00  0.00           C
ATOM   3530  HE2 TYR   234      28.079  48.213  39.275  1.00  0.00           H
ATOM   3531  CD2 TYR   234      26.745  48.338  37.593  1.00  0.00           C
ATOM   3532  HD2 TYR   234      26.039  47.687  38.088  1.00  0.00           H
ATOM   3533  C   TYR   234      24.020  46.335  34.801  1.00  0.00           C
ATOM   3534  O   TYR   234      23.216  46.473  33.905  1.00  0.00           O
ATOM   3535  N   ILE   235      23.880  45.468  35.803  1.00  0.00           N
ATOM   3536  H   ILE   235      24.663  45.294  36.417  1.00  0.00           H
ATOM   3537  CA  ILE   235      22.789  44.538  35.992  1.00  0.00           C
ATOM   3538  HA  ILE   235      22.556  43.968  35.092  1.00  0.00           H
ATOM   3539  CB  ILE   235      23.034  43.477  37.072  1.00  0.00           C
ATOM   3540  HB  ILE   235      23.279  43.996  37.998  1.00  0.00           H
ATOM   3541  CG2 ILE   235      21.714  42.607  37.161  1.00  0.00           C
ATOM   3542 HG21 ILE   235      21.924  41.588  37.489  1.00  0.00           H
ATOM   3543 HG22 ILE   235      20.914  43.045  37.759  1.00  0.00           H
ATOM   3544 HG23 ILE   235      21.363  42.472  36.137  1.00  0.00           H
ATOM   3545  CG1 ILE   235      24.207  42.544  36.697  1.00  0.00           C
ATOM   3546 HG12 ILE   235      25.098  43.147  36.519  1.00  0.00           H
ATOM   3547 HG13 ILE   235      24.343  41.857  37.534  1.00  0.00           H
ATOM   3548  CD1 ILE   235      24.086  41.650  35.458  1.00  0.00           C
ATOM   3549 HD11 ILE   235      25.038  41.183  35.208  1.00  0.00           H
ATOM   3550 HD12 ILE   235      23.354  40.879  35.700  1.00  0.00           H
ATOM   3551 HD13 ILE   235      23.640  42.298  34.702  1.00  0.00           H
ATOM   3552  C   ILE   235      21.463  45.326  36.251  1.00  0.00           C
ATOM   3553  O   ILE   235      21.366  45.947  37.319  1.00  0.00           O
ATOM   3554  N   CYX   236      20.425  45.120  35.373  1.00  0.00           N
ATOM   3555  H   CYX   236      20.630  44.533  34.577  1.00  0.00           H
ATOM   3556  CA  CYX   236      19.138  45.894  35.515  1.00  0.00           C
ATOM   3557  HA  CYX   236      19.436  46.925  35.707  1.00  0.00           H
ATOM   3558  CB  CYX   236      18.349  45.599  34.218  1.00  0.00           C
ATOM   3559  HB2 CYX   236      18.168  44.547  33.996  1.00  0.00           H
ATOM   3560  HB3 CYX   236      17.375  46.068  34.358  1.00  0.00           H
ATOM   3561  SG  CYX   236      19.275  46.076  32.830  1.00  0.00           S
ATOM   3562  C   CYX   236      18.271  45.462  36.764  1.00  0.00           C
ATOM   3563  O   CYX   236      17.413  46.218  37.145  1.00  0.00           O
ATOM   3564  N   SER   237      18.569  44.297  37.324  1.00  0.00           N
ATOM   3565  H   SER   237      19.366  43.766  37.004  1.00  0.00           H
ATOM   3566  CA  SER   237      17.885  43.682  38.418  1.00  0.00           C
ATOM   3567  HA  SER   237      16.869  43.611  38.029  1.00  0.00           H
ATOM   3568  CB  SER   237      18.434  42.272  38.722  1.00  0.00           C
ATOM   3569  HB2 SER   237      18.779  41.751  37.828  1.00  0.00           H
ATOM   3570  HB3 SER   237      19.350  42.330  39.309  1.00  0.00           H
ATOM   3571  OG  SER   237      17.434  41.617  39.443  1.00  0.00           O
ATOM   3572  HG  SER   237      16.874  41.115  38.848  1.00  0.00           H
ATOM   3573  C   SER   237      17.806  44.630  39.729  1.00  0.00           C
ATOM   3574  O   SER   237      18.898  45.156  40.129  1.00  0.00           O
ATOM   3575  N   GLY   238      16.697  44.603  40.492  1.00  0.00           N
ATOM   3576  H   GLY   238      15.874  44.102  40.192  1.00  0.00           H
ATOM   3577  CA  GLY   238      16.716  45.043  41.931  1.00  0.00           C
ATOM   3578  HA2 GLY   238      17.160  46.038  41.973  1.00  0.00           H
ATOM   3579  HA3 GLY   238      15.647  45.124  42.132  1.00  0.00           H
ATOM   3580  C   GLY   238      17.508  44.151  42.880  1.00  0.00           C
ATOM   3581  O   GLY   238      17.724  44.539  44.024  1.00  0.00           O
ATOM   3582  N   VAL   239      17.876  42.951  42.382  1.00  0.00           N
ATOM   3583  H   VAL   239      17.662  42.754  41.415  1.00  0.00           H
ATOM   3584  CA  VAL   239      18.828  42.185  43.177  1.00  0.00           C
ATOM   3585  HA  VAL   239      18.301  42.011  44.114  1.00  0.00           H
ATOM   3586  CB  VAL   239      18.983  40.778  42.611  1.00  0.00           C
ATOM   3587  HB  VAL   239      19.342  40.932  41.594  1.00  0.00           H
ATOM   3588  CG1 VAL   239      20.069  39.971  43.384  1.00  0.00           C
ATOM   3589 HG11 VAL   239      19.963  39.995  44.469  1.00  0.00           H
ATOM   3590 HG12 VAL   239      20.037  38.904  43.163  1.00  0.00           H
ATOM   3591 HG13 VAL   239      21.070  40.348  43.180  1.00  0.00           H
ATOM   3592  CG2 VAL   239      17.687  40.001  42.697  1.00  0.00           C
ATOM   3593 HG21 VAL   239      16.842  40.526  42.251  1.00  0.00           H
ATOM   3594 HG22 VAL   239      17.830  39.015  42.254  1.00  0.00           H
ATOM   3595 HG23 VAL   239      17.419  39.833  43.741  1.00  0.00           H
ATOM   3596  C   VAL   239      20.186  42.942  43.224  1.00  0.00           C
ATOM   3597  O   VAL   239      20.979  42.913  42.301  1.00  0.00           O
ATOM   3598  N   PHE   240      20.499  43.575  44.318  1.00  0.00           N
ATOM   3599  H   PHE   240      19.762  43.876  44.941  1.00  0.00           H
ATOM   3600  CA  PHE   240      21.891  44.137  44.495  1.00  0.00           C
ATOM   3601  HA  PHE   240      22.181  44.567  43.536  1.00  0.00           H
ATOM   3602  CB  PHE   240      21.797  45.188  45.626  1.00  0.00           C
ATOM   3603  HB2 PHE   240      21.509  44.831  46.616  1.00  0.00           H
ATOM   3604  HB3 PHE   240      22.801  45.569  45.809  1.00  0.00           H
ATOM   3605  CG  PHE   240      20.744  46.252  45.249  1.00  0.00           C
ATOM   3606  CD1 PHE   240      19.634  46.453  46.130  1.00  0.00           C
ATOM   3607  HD1 PHE   240      19.392  45.818  46.970  1.00  0.00           H
ATOM   3608  CE1 PHE   240      18.713  47.364  45.735  1.00  0.00           C
ATOM   3609  HE1 PHE   240      17.882  47.530  46.405  1.00  0.00           H
ATOM   3610  CZ  PHE   240      18.854  48.177  44.623  1.00  0.00           C
ATOM   3611  HZ  PHE   240      18.044  48.815  44.303  1.00  0.00           H
ATOM   3612  CE2 PHE   240      19.956  48.034  43.801  1.00  0.00           C
ATOM   3613  HE2 PHE   240      20.039  48.528  42.845  1.00  0.00           H
ATOM   3614  CD2 PHE   240      20.937  47.054  44.140  1.00  0.00           C
ATOM   3615  HD2 PHE   240      21.777  46.976  43.466  1.00  0.00           H
ATOM   3616  C   PHE   240      22.780  43.044  44.858  1.00  0.00           C
ATOM   3617  O   PHE   240      22.693  42.477  45.976  1.00  0.00           O
ATOM   3618  N   GLY   241      23.682  42.788  43.965  1.00  0.00           N
ATOM   3619  H   GLY   241      23.817  43.377  43.155  1.00  0.00           H
ATOM   3620  CA  GLY   241      24.575  41.641  44.025  1.00  0.00           C
ATOM   3621  HA2 GLY   241      23.968  40.767  44.262  1.00  0.00           H
ATOM   3622  HA3 GLY   241      24.960  41.415  43.031  1.00  0.00           H
ATOM   3623  C   GLY   241      25.830  41.695  44.934  1.00  0.00           C
ATOM   3624  O   GLY   241      26.891  41.099  44.690  1.00  0.00           O
ATOM   3625  N   ASH   242      25.755  42.481  46.032  1.00  0.00           N
ATOM   3626  H   ASH   242      24.897  43.005  46.133  1.00  0.00           H
ATOM   3627  CA  ASH   242      26.815  42.775  46.908  1.00  0.00           C
ATOM   3628  HA  ASH   242      27.239  41.846  47.289  1.00  0.00           H
ATOM   3629  CB  ASH   242      27.900  43.631  46.250  1.00  0.00           C
ATOM   3630  HB2 ASH   242      28.152  43.232  45.267  1.00  0.00           H
ATOM   3631  HB3 ASH   242      27.704  44.691  46.087  1.00  0.00           H
ATOM   3632  CG  ASH   242      29.223  43.550  47.020  1.00  0.00           C
ATOM   3633  OD1 ASH   242      29.442  42.862  47.985  1.00  0.00           O
ATOM   3634  OD2 ASH   242      30.306  44.273  46.621  1.00  0.00           O
ATOM   3635  HD2 ASH   242      30.062  44.697  45.794  1.00  0.00           H
ATOM   3636  C   ASH   242      26.302  43.459  48.198  1.00  0.00           C
ATOM   3637  O   ASH   242      25.299  44.156  48.106  1.00  0.00           O
ATOM   3638  N   ASN   243      27.067  43.472  49.335  1.00  0.00           N
ATOM   3639  H   ASN   243      27.894  42.894  49.392  1.00  0.00           H
ATOM   3640  CA  ASN   243      26.900  44.288  50.501  1.00  0.00           C
ATOM   3641  HA  ASN   243      25.853  44.567  50.617  1.00  0.00           H
ATOM   3642  CB  ASN   243      27.095  43.384  51.774  1.00  0.00           C
ATOM   3643  HB2 ASN   243      26.744  44.062  52.551  1.00  0.00           H
ATOM   3644  HB3 ASN   243      26.467  42.496  51.837  1.00  0.00           H
ATOM   3645  CG  ASN   243      28.607  43.122  52.128  1.00  0.00           C
ATOM   3646  OD1 ASN   243      29.287  42.325  51.495  1.00  0.00           O
ATOM   3647  ND2 ASN   243      29.244  43.999  52.911  1.00  0.00           N
ATOM   3648 HD21 ASN   243      30.216  43.886  53.157  1.00  0.00           H
ATOM   3649 HD22 ASN   243      28.732  44.733  53.380  1.00  0.00           H
ATOM   3650  C   ASN   243      28.014  45.456  50.497  1.00  0.00           C
ATOM   3651  O   ASN   243      29.081  45.271  49.984  1.00  0.00           O
ATOM   3652  N   PRO   244      27.796  46.647  51.085  1.00  0.00           N
ATOM   3653  CD  PRO   244      28.880  47.596  51.411  1.00  0.00           C
ATOM   3654  HD2 PRO   244      28.975  48.339  50.618  1.00  0.00           H
ATOM   3655  HD3 PRO   244      29.842  47.153  51.670  1.00  0.00           H
ATOM   3656  CG  PRO   244      28.404  48.361  52.647  1.00  0.00           C
ATOM   3657  HG2 PRO   244      28.808  49.372  52.613  1.00  0.00           H
ATOM   3658  HG3 PRO   244      28.685  47.795  53.535  1.00  0.00           H
ATOM   3659  CB  PRO   244      26.909  48.444  52.511  1.00  0.00           C
ATOM   3660  HB2 PRO   244      26.702  49.238  51.793  1.00  0.00           H
ATOM   3661  HB3 PRO   244      26.363  48.512  53.452  1.00  0.00           H
ATOM   3662  CA  PRO   244      26.571  47.084  51.853  1.00  0.00           C
ATOM   3663  HA  PRO   244      26.326  46.328  52.599  1.00  0.00           H
ATOM   3664  C   PRO   244      25.428  47.243  50.842  1.00  0.00           C
ATOM   3665  O   PRO   244      25.701  47.604  49.715  1.00  0.00           O
ATOM   3666  N   ARG   245      24.169  46.921  51.100  1.00  0.00           N
ATOM   3667  H   ARG   245      24.065  46.408  51.963  1.00  0.00           H
ATOM   3668  CA  ARG   245      22.970  47.254  50.260  1.00  0.00           C
ATOM   3669  HA  ARG   245      23.150  48.199  49.746  1.00  0.00           H
ATOM   3670  CB  ARG   245      22.855  46.058  49.331  1.00  0.00           C
ATOM   3671  HB2 ARG   245      21.897  46.218  48.837  1.00  0.00           H
ATOM   3672  HB3 ARG   245      23.616  46.145  48.556  1.00  0.00           H
ATOM   3673  CG  ARG   245      22.933  44.634  49.936  1.00  0.00           C
ATOM   3674  HG2 ARG   245      23.966  44.346  50.132  1.00  0.00           H
ATOM   3675  HG3 ARG   245      22.449  44.518  50.905  1.00  0.00           H
ATOM   3676  CD  ARG   245      22.385  43.626  48.960  1.00  0.00           C
ATOM   3677  HD2 ARG   245      22.660  43.853  47.929  1.00  0.00           H
ATOM   3678  HD3 ARG   245      22.998  42.747  49.161  1.00  0.00           H
ATOM   3679  NE  ARG   245      20.970  43.119  49.250  1.00  0.00           N
ATOM   3680  HE  ARG   245      20.218  43.611  48.791  1.00  0.00           H
ATOM   3681  CZ  ARG   245      20.606  42.022  49.775  1.00  0.00           C
ATOM   3682  NH1 ARG   245      19.386  41.628  49.799  1.00  0.00           N
ATOM   3683 HH11 ARG   245      18.780  42.094  49.139  1.00  0.00           H
ATOM   3684 HH12 ARG   245      19.211  40.641  49.924  1.00  0.00           H
ATOM   3685  NH2 ARG   245      21.462  41.213  50.306  1.00  0.00           N
ATOM   3686 HH21 ARG   245      22.457  41.381  50.254  1.00  0.00           H
ATOM   3687 HH22 ARG   245      21.174  40.421  50.863  1.00  0.00           H
ATOM   3688  C   ARG   245      21.735  47.393  51.159  1.00  0.00           C
ATOM   3689  O   ARG   245      21.700  46.937  52.290  1.00  0.00           O
ATOM   3690  N   PRO   246      20.691  48.124  50.726  1.00  0.00           N
ATOM   3691  CD  PRO   246      20.789  49.095  49.593  1.00  0.00           C
ATOM   3692  HD2 PRO   246      21.390  48.867  48.713  1.00  0.00           H
ATOM   3693  HD3 PRO   246      21.174  50.008  50.049  1.00  0.00           H
ATOM   3694  CG  PRO   246      19.356  49.204  49.058  1.00  0.00           C
ATOM   3695  HG2 PRO   246      19.067  48.455  48.321  1.00  0.00           H
ATOM   3696  HG3 PRO   246      19.230  50.162  48.554  1.00  0.00           H
ATOM   3697  CB  PRO   246      18.566  49.031  50.373  1.00  0.00           C
ATOM   3698  HB2 PRO   246      17.515  48.795  50.198  1.00  0.00           H
ATOM   3699  HB3 PRO   246      18.643  50.012  50.842  1.00  0.00           H
ATOM   3700  CA  PRO   246      19.304  47.969  51.105  1.00  0.00           C
ATOM   3701  HA  PRO   246      19.190  48.208  52.162  1.00  0.00           H
ATOM   3702  C   PRO   246      18.778  46.562  50.723  1.00  0.00           C
ATOM   3703  O   PRO   246      19.290  45.905  49.873  1.00  0.00           O
ATOM   3704  N   ASN   247      17.784  46.072  51.383  1.00  0.00           N
ATOM   3705  H   ASN   247      17.378  46.683  52.077  1.00  0.00           H
ATOM   3706  CA  ASN   247      16.970  45.019  50.884  1.00  0.00           C
ATOM   3707  HA  ASN   247      17.525  44.086  50.791  1.00  0.00           H
ATOM   3708  CB  ASN   247      15.903  44.767  51.880  1.00  0.00           C
ATOM   3709  HB2 ASN   247      16.336  44.723  52.879  1.00  0.00           H
ATOM   3710  HB3 ASN   247      15.109  45.512  51.905  1.00  0.00           H
ATOM   3711  CG  ASN   247      15.288  43.418  51.622  1.00  0.00           C
ATOM   3712  OD1 ASN   247      14.319  43.288  50.904  1.00  0.00           O
ATOM   3713  ND2 ASN   247      16.065  42.344  51.890  1.00  0.00           N
ATOM   3714 HD21 ASN   247      15.806  41.440  51.523  1.00  0.00           H
ATOM   3715 HD22 ASN   247      16.714  42.425  52.659  1.00  0.00           H
ATOM   3716  C   ASN   247      16.442  45.299  49.441  1.00  0.00           C
ATOM   3717  O   ASN   247      16.141  46.414  49.087  1.00  0.00           O
ATOM   3718  N   ASP   248      16.331  44.274  48.608  1.00  0.00           N
ATOM   3719  H   ASP   248      16.603  43.368  48.963  1.00  0.00           H
ATOM   3720  CA  ASP   248      16.211  44.335  47.144  1.00  0.00           C
ATOM   3721  HA  ASP   248      17.035  44.926  46.742  1.00  0.00           H
ATOM   3722  CB  ASP   248      16.311  42.973  46.455  1.00  0.00           C
ATOM   3723  HB2 ASP   248      15.562  42.329  46.916  1.00  0.00           H
ATOM   3724  HB3 ASP   248      16.089  42.961  45.388  1.00  0.00           H
ATOM   3725  CG  ASP   248      17.627  42.211  46.714  1.00  0.00           C
ATOM   3726  OD1 ASP   248      17.740  41.011  46.336  1.00  0.00           O
ATOM   3727  OD2 ASP   248      18.551  42.686  47.333  1.00  0.00           O
ATOM   3728  C   ASP   248      14.853  44.979  46.793  1.00  0.00           C
ATOM   3729  O   ASP   248      13.955  45.047  47.681  1.00  0.00           O
ATOM   3730  N   GLY   249      14.634  45.545  45.595  1.00  0.00           N
ATOM   3731  H   GLY   249      15.333  45.403  44.879  1.00  0.00           H
ATOM   3732  CA  GLY   249      13.353  46.115  45.221  1.00  0.00           C
ATOM   3733  HA2 GLY   249      12.580  45.371  45.415  1.00  0.00           H
ATOM   3734  HA3 GLY   249      13.184  46.999  45.836  1.00  0.00           H
ATOM   3735  C   GLY   249      13.202  46.460  43.710  1.00  0.00           C
ATOM   3736  O   GLY   249      13.153  45.485  43.014  1.00  0.00           O
ATOM   3737  N   THR   250      12.855  47.704  43.387  1.00  0.00           N
ATOM   3738  H   THR   250      12.705  48.378  44.123  1.00  0.00           H
ATOM   3739  CA  THR   250      12.863  48.151  41.956  1.00  0.00           C
ATOM   3740  HA  THR   250      12.555  47.342  41.293  1.00  0.00           H
ATOM   3741  CB  THR   250      11.786  49.197  41.655  1.00  0.00           C
ATOM   3742  HB  THR   250      11.883  50.083  42.281  1.00  0.00           H
ATOM   3743  CG2 THR   250      11.956  49.499  40.172  1.00  0.00           C
ATOM   3744 HG21 THR   250      11.088  50.037  39.793  1.00  0.00           H
ATOM   3745 HG22 THR   250      12.845  50.118  40.049  1.00  0.00           H
ATOM   3746 HG23 THR   250      11.931  48.586  39.579  1.00  0.00           H
ATOM   3747  OG1 THR   250      10.569  48.556  41.957  1.00  0.00           O
ATOM   3748  HG1 THR   250      10.344  48.973  42.791  1.00  0.00           H
ATOM   3749  C   THR   250      14.356  48.570  41.624  1.00  0.00           C
ATOM   3750  O   THR   250      14.982  49.338  42.332  1.00  0.00           O
ATOM   3751  N   GLY   251      14.981  47.841  40.703  1.00  0.00           N
ATOM   3752  H   GLY   251      14.483  47.177  40.129  1.00  0.00           H
ATOM   3753  CA  GLY   251      16.391  48.082  40.364  1.00  0.00           C
ATOM   3754  HA2 GLY   251      16.891  48.376  41.286  1.00  0.00           H
ATOM   3755  HA3 GLY   251      16.980  47.250  39.978  1.00  0.00           H
ATOM   3756  C   GLY   251      16.591  49.196  39.265  1.00  0.00           C
ATOM   3757  O   GLY   251      15.683  49.997  39.120  1.00  0.00           O
ATOM   3758  N   SER   252      17.710  49.102  38.549  1.00  0.00           N
ATOM   3759  H   SER   252      18.383  48.380  38.762  1.00  0.00           H
ATOM   3760  CA  SER   252      17.993  50.014  37.413  1.00  0.00           C
ATOM   3761  HA  SER   252      17.076  50.151  36.842  1.00  0.00           H
ATOM   3762  CB  SER   252      18.378  51.365  37.867  1.00  0.00           C
ATOM   3763  HB2 SER   252      17.455  51.900  38.094  1.00  0.00           H
ATOM   3764  HB3 SER   252      18.986  51.327  38.770  1.00  0.00           H
ATOM   3765  OG  SER   252      19.078  52.147  36.911  1.00  0.00           O
ATOM   3766  HG  SER   252      19.736  52.573  37.466  1.00  0.00           H
ATOM   3767  C   SER   252      19.064  49.322  36.511  1.00  0.00           C
ATOM   3768  O   SER   252      20.025  48.895  37.040  1.00  0.00           O
ATOM   3769  N   CYX   253      19.000  49.353  35.173  1.00  0.00           N
ATOM   3770  H   CYX   253      18.223  49.870  34.788  1.00  0.00           H
ATOM   3771  CA  CYX   253      20.098  49.070  34.245  1.00  0.00           C
ATOM   3772  HA  CYX   253      20.419  48.035  34.363  1.00  0.00           H
ATOM   3773  CB  CYX   253      19.577  49.108  32.849  1.00  0.00           C
ATOM   3774  HB2 CYX   253      19.133  50.085  32.658  1.00  0.00           H
ATOM   3775  HB3 CYX   253      20.412  48.994  32.158  1.00  0.00           H
ATOM   3776  SG  CYX   253      18.312  47.871  32.424  1.00  0.00           S
ATOM   3777  C   CYX   253      21.298  49.989  34.298  1.00  0.00           C
ATOM   3778  O   CYX   253      22.365  49.594  33.828  1.00  0.00           O
ATOM   3779  N   GLY   254      21.180  51.170  34.964  1.00  0.00           N
ATOM   3780  H   GLY   254      20.228  51.495  35.051  1.00  0.00           H
ATOM   3781  CA  GLY   254      22.346  51.991  35.327  1.00  0.00           C
ATOM   3782  HA2 GLY   254      23.116  51.809  34.576  1.00  0.00           H
ATOM   3783  HA3 GLY   254      22.140  53.061  35.357  1.00  0.00           H
ATOM   3784  C   GLY   254      22.787  51.677  36.724  1.00  0.00           C
ATOM   3785  O   GLY   254      22.159  50.914  37.483  1.00  0.00           O
ATOM   3786  N   PRO   255      23.915  52.269  37.144  1.00  0.00           N
ATOM   3787  CD  PRO   255      24.725  53.302  36.488  1.00  0.00           C
ATOM   3788  HD2 PRO   255      24.197  54.206  36.182  1.00  0.00           H
ATOM   3789  HD3 PRO   255      25.192  52.887  35.596  1.00  0.00           H
ATOM   3790  CG  PRO   255      25.870  53.656  37.413  1.00  0.00           C
ATOM   3791  HG2 PRO   255      25.613  54.660  37.751  1.00  0.00           H
ATOM   3792  HG3 PRO   255      26.782  53.775  36.828  1.00  0.00           H
ATOM   3793  CB  PRO   255      25.924  52.539  38.505  1.00  0.00           C
ATOM   3794  HB2 PRO   255      26.239  52.927  39.473  1.00  0.00           H
ATOM   3795  HB3 PRO   255      26.675  51.838  38.143  1.00  0.00           H
ATOM   3796  CA  PRO   255      24.522  52.009  38.491  1.00  0.00           C
ATOM   3797  HA  PRO   255      24.586  50.927  38.599  1.00  0.00           H
ATOM   3798  C   PRO   255      23.665  52.559  39.643  1.00  0.00           C
ATOM   3799  O   PRO   255      23.295  53.745  39.622  1.00  0.00           O
ATOM   3800  N   VAL   256      23.316  51.749  40.611  1.00  0.00           N
ATOM   3801  H   VAL   256      23.873  50.907  40.616  1.00  0.00           H
ATOM   3802  CA  VAL   256      22.512  52.031  41.847  1.00  0.00           C
ATOM   3803  HA  VAL   256      21.995  52.988  41.777  1.00  0.00           H
ATOM   3804  CB  VAL   256      21.476  50.983  42.130  1.00  0.00           C
ATOM   3805  HB  VAL   256      21.933  49.997  42.223  1.00  0.00           H
ATOM   3806  CG1 VAL   256      20.879  51.389  43.458  1.00  0.00           C
ATOM   3807 HG11 VAL   256      21.599  51.325  44.274  1.00  0.00           H
ATOM   3808 HG12 VAL   256      20.453  52.391  43.506  1.00  0.00           H
ATOM   3809 HG13 VAL   256      20.009  50.798  43.744  1.00  0.00           H
ATOM   3810  CG2 VAL   256      20.412  50.992  41.024  1.00  0.00           C
ATOM   3811 HG21 VAL   256      19.684  51.796  41.129  1.00  0.00           H
ATOM   3812 HG22 VAL   256      20.865  51.019  40.032  1.00  0.00           H
ATOM   3813 HG23 VAL   256      19.879  50.044  41.096  1.00  0.00           H
ATOM   3814  C   VAL   256      23.450  52.321  42.986  1.00  0.00           C
ATOM   3815  O   VAL   256      24.316  51.538  43.257  1.00  0.00           O
ATOM   3816  N   SER   257      23.339  53.527  43.519  1.00  0.00           N
ATOM   3817  H   SER   257      22.504  54.072  43.356  1.00  0.00           H
ATOM   3818  CA  SER   257      24.423  54.178  44.335  1.00  0.00           C
ATOM   3819  HA  SER   257      25.250  53.494  44.522  1.00  0.00           H
ATOM   3820  CB  SER   257      24.959  55.471  43.622  1.00  0.00           C
ATOM   3821  HB2 SER   257      24.146  56.196  43.626  1.00  0.00           H
ATOM   3822  HB3 SER   257      25.844  55.857  44.128  1.00  0.00           H
ATOM   3823  OG  SER   257      25.364  55.150  42.280  1.00  0.00           O
ATOM   3824  HG  SER   257      26.042  54.476  42.186  1.00  0.00           H
ATOM   3825  C   SER   257      23.896  54.550  45.737  1.00  0.00           C
ATOM   3826  O   SER   257      24.590  55.235  46.530  1.00  0.00           O
ATOM   3827  N   SER   258      22.753  53.956  46.186  1.00  0.00           N
ATOM   3828  H   SER   258      22.300  53.353  45.513  1.00  0.00           H
ATOM   3829  CA  SER   258      22.367  53.939  47.613  1.00  0.00           C
ATOM   3830  HA  SER   258      22.129  54.902  48.065  1.00  0.00           H
ATOM   3831  CB  SER   258      20.988  53.136  47.712  1.00  0.00           C
ATOM   3832  HB2 SER   258      20.205  53.552  47.079  1.00  0.00           H
ATOM   3833  HB3 SER   258      21.080  52.106  47.367  1.00  0.00           H
ATOM   3834  OG  SER   258      20.542  53.153  49.089  1.00  0.00           O
ATOM   3835  HG  SER   258      19.688  52.715  49.099  1.00  0.00           H
ATOM   3836  C   SER   258      23.447  53.138  48.363  1.00  0.00           C
ATOM   3837  O   SER   258      23.472  51.898  48.290  1.00  0.00           O
ATOM   3838  N   ASN   259      24.375  53.887  49.085  1.00  0.00           N
ATOM   3839  H   ASN   259      24.142  54.862  49.210  1.00  0.00           H
ATOM   3840  CA  ASN   259      25.542  53.368  49.759  1.00  0.00           C
ATOM   3841  HA  ASN   259      26.108  54.243  50.077  1.00  0.00           H
ATOM   3842  CB  ASN   259      25.206  52.451  50.923  1.00  0.00           C
ATOM   3843  HB2 ASN   259      24.488  52.953  51.571  1.00  0.00           H
ATOM   3844  HB3 ASN   259      24.823  51.499  50.556  1.00  0.00           H
ATOM   3845  CG  ASN   259      26.426  52.238  51.753  1.00  0.00           C
ATOM   3846  OD1 ASN   259      27.551  52.826  51.636  1.00  0.00           O
ATOM   3847  ND2 ASN   259      26.255  51.496  52.786  1.00  0.00           N
ATOM   3848 HD21 ASN   259      26.840  51.493  53.609  1.00  0.00           H
ATOM   3849 HD22 ASN   259      25.346  51.064  52.862  1.00  0.00           H
ATOM   3850  C   ASN   259      26.315  52.495  48.715  1.00  0.00           C
ATOM   3851  O   ASN   259      26.386  51.276  48.837  1.00  0.00           O
ATOM   3852  N   GLY   260      26.823  53.144  47.674  1.00  0.00           N
ATOM   3853  H   GLY   260      26.496  54.100  47.643  1.00  0.00           H
ATOM   3854  CA  GLY   260      27.482  52.496  46.541  1.00  0.00           C
ATOM   3855  HA2 GLY   260      26.965  51.616  46.158  1.00  0.00           H
ATOM   3856  HA3 GLY   260      27.552  53.203  45.715  1.00  0.00           H
ATOM   3857  C   GLY   260      28.913  52.122  46.706  1.00  0.00           C
ATOM   3858  O   GLY   260      29.362  51.150  46.072  1.00  0.00           O
ATOM   3859  N   ALA   261      29.710  52.937  47.429  1.00  0.00           N
ATOM   3860  H   ALA   261      29.261  53.659  47.974  1.00  0.00           H
ATOM   3861  CA  ALA   261      31.130  52.998  47.327  1.00  0.00           C
ATOM   3862  HA  ALA   261      31.355  53.227  46.284  1.00  0.00           H
ATOM   3863  CB  ALA   261      31.666  54.169  48.134  1.00  0.00           C
ATOM   3864  HB1 ALA   261      31.499  54.098  49.209  1.00  0.00           H
ATOM   3865  HB2 ALA   261      32.730  54.177  47.896  1.00  0.00           H
ATOM   3866  HB3 ALA   261      31.247  55.145  47.886  1.00  0.00           H
ATOM   3867  C   ALA   261      32.038  51.808  47.599  1.00  0.00           C
ATOM   3868  O   ALA   261      33.027  51.578  46.893  1.00  0.00           O
ATOM   3869  N   TYR   262      31.798  50.956  48.608  1.00  0.00           N
ATOM   3870  H   TYR   262      30.904  51.071  49.066  1.00  0.00           H
ATOM   3871  CA  TYR   262      32.561  49.784  49.012  1.00  0.00           C
ATOM   3872  HA  TYR   262      33.575  49.969  48.656  1.00  0.00           H
ATOM   3873  CB  TYR   262      32.600  49.559  50.546  1.00  0.00           C
ATOM   3874  HB2 TYR   262      32.454  50.500  51.076  1.00  0.00           H
ATOM   3875  HB3 TYR   262      31.692  49.002  50.778  1.00  0.00           H
ATOM   3876  CG  TYR   262      33.849  48.905  51.053  1.00  0.00           C
ATOM   3877  CD1 TYR   262      35.104  49.308  50.538  1.00  0.00           C
ATOM   3878  HD1 TYR   262      35.309  49.935  49.682  1.00  0.00           H
ATOM   3879  CE1 TYR   262      36.203  48.638  51.062  1.00  0.00           C
ATOM   3880  HE1 TYR   262      37.184  48.981  50.766  1.00  0.00           H
ATOM   3881  CZ  TYR   262      36.078  47.545  51.961  1.00  0.00           C
ATOM   3882  OH  TYR   262      37.237  46.952  52.357  1.00  0.00           O
ATOM   3883  HH  TYR   262      37.882  47.208  51.693  1.00  0.00           H
ATOM   3884  CE2 TYR   262      34.835  47.123  52.417  1.00  0.00           C
ATOM   3885  HE2 TYR   262      34.807  46.324  53.143  1.00  0.00           H
ATOM   3886  CD2 TYR   262      33.710  47.881  51.998  1.00  0.00           C
ATOM   3887  HD2 TYR   262      32.697  47.597  52.240  1.00  0.00           H
ATOM   3888  C   TYR   262      32.156  48.577  48.203  1.00  0.00           C
ATOM   3889  O   TYR   262      31.384  48.649  47.211  1.00  0.00           O
ATOM   3890  N   GLY   263      32.649  47.389  48.597  1.00  0.00           N
ATOM   3891  H   GLY   263      33.123  47.391  49.491  1.00  0.00           H
ATOM   3892  CA  GLY   263      32.272  46.060  48.016  1.00  0.00           C
ATOM   3893  HA2 GLY   263      31.231  45.824  48.237  1.00  0.00           H
ATOM   3894  HA3 GLY   263      32.307  46.103  46.928  1.00  0.00           H
ATOM   3895  C   GLY   263      33.065  44.797  48.380  1.00  0.00           C
ATOM   3896  O   GLY   263      34.118  45.000  49.008  1.00  0.00           O
ATOM   3897  N   VAL   264      32.755  43.606  47.843  1.00  0.00           N
ATOM   3898  H   VAL   264      31.829  43.486  47.460  1.00  0.00           H
ATOM   3899  CA  VAL   264      33.602  42.458  47.906  1.00  0.00           C
ATOM   3900  HA  VAL   264      34.613  42.847  48.025  1.00  0.00           H
ATOM   3901  CB  VAL   264      33.223  41.573  49.089  1.00  0.00           C
ATOM   3902  HB  VAL   264      33.005  42.088  50.024  1.00  0.00           H
ATOM   3903  CG1 VAL   264      32.021  40.687  48.880  1.00  0.00           C
ATOM   3904 HG11 VAL   264      32.140  39.982  48.057  1.00  0.00           H
ATOM   3905 HG12 VAL   264      31.898  40.193  49.844  1.00  0.00           H
ATOM   3906 HG13 VAL   264      31.150  41.311  48.686  1.00  0.00           H
ATOM   3907  CG2 VAL   264      34.399  40.708  49.365  1.00  0.00           C
ATOM   3908 HG21 VAL   264      34.306  40.193  50.321  1.00  0.00           H
ATOM   3909 HG22 VAL   264      34.535  39.998  48.549  1.00  0.00           H
ATOM   3910 HG23 VAL   264      35.289  41.310  49.546  1.00  0.00           H
ATOM   3911  C   VAL   264      33.644  41.871  46.542  1.00  0.00           C
ATOM   3912  O   VAL   264      32.707  41.967  45.721  1.00  0.00           O
ATOM   3913  N   LYS   265      34.619  41.074  46.185  1.00  0.00           N
ATOM   3914  H   LYS   265      35.385  40.919  46.823  1.00  0.00           H
ATOM   3915  CA  LYS   265      34.565  40.179  45.000  1.00  0.00           C
ATOM   3916  HA  LYS   265      34.481  40.868  44.161  1.00  0.00           H
ATOM   3917  CB  LYS   265      35.974  39.514  44.895  1.00  0.00           C
ATOM   3918  HB2 LYS   265      36.747  40.281  44.943  1.00  0.00           H
ATOM   3919  HB3 LYS   265      36.076  38.773  45.687  1.00  0.00           H
ATOM   3920  CG  LYS   265      36.125  38.827  43.508  1.00  0.00           C
ATOM   3921  HG2 LYS   265      35.260  38.227  43.223  1.00  0.00           H
ATOM   3922  HG3 LYS   265      36.482  39.599  42.827  1.00  0.00           H
ATOM   3923  CD  LYS   265      37.250  37.759  43.609  1.00  0.00           C
ATOM   3924  HD2 LYS   265      38.194  38.303  43.571  1.00  0.00           H
ATOM   3925  HD3 LYS   265      37.119  37.160  44.510  1.00  0.00           H
ATOM   3926  CE  LYS   265      36.994  36.828  42.433  1.00  0.00           C
ATOM   3927  HE2 LYS   265      37.706  36.017  42.579  1.00  0.00           H
ATOM   3928  HE3 LYS   265      35.957  36.492  42.467  1.00  0.00           H
ATOM   3929  NZ  LYS   265      37.260  37.524  41.110  1.00  0.00           N
ATOM   3930  HZ1 LYS   265      36.634  37.185  40.393  1.00  0.00           H
ATOM   3931  HZ2 LYS   265      37.126  38.515  41.249  1.00  0.00           H
ATOM   3932  HZ3 LYS   265      38.210  37.571  40.770  1.00  0.00           H
ATOM   3933  C   LYS   265      33.336  39.260  44.928  1.00  0.00           C
ATOM   3934  O   LYS   265      32.777  38.791  45.954  1.00  0.00           O
ATOM   3935  N   GLY   266      32.720  39.098  43.765  1.00  0.00           N
ATOM   3936  H   GLY   266      33.213  39.358  42.923  1.00  0.00           H
ATOM   3937  CA  GLY   266      31.448  38.438  43.590  1.00  0.00           C
ATOM   3938  HA2 GLY   266      31.607  37.436  43.987  1.00  0.00           H
ATOM   3939  HA3 GLY   266      30.630  38.839  44.190  1.00  0.00           H
ATOM   3940  C   GLY   266      31.161  38.303  42.146  1.00  0.00           C
ATOM   3941  O   GLY   266      31.971  38.521  41.291  1.00  0.00           O
ATOM   3942  N   PHE   267      29.989  37.667  41.798  1.00  0.00           N
ATOM   3943  H   PHE   267      29.322  37.401  42.509  1.00  0.00           H
ATOM   3944  CA  PHE   267      29.703  37.277  40.433  1.00  0.00           C
ATOM   3945  HA  PHE   267      30.162  37.937  39.697  1.00  0.00           H
ATOM   3946  CB  PHE   267      30.327  35.892  40.270  1.00  0.00           C
ATOM   3947  HB2 PHE   267      30.203  35.577  39.233  1.00  0.00           H
ATOM   3948  HB3 PHE   267      31.405  36.010  40.387  1.00  0.00           H
ATOM   3949  CG  PHE   267      29.761  34.751  41.166  1.00  0.00           C
ATOM   3950  CD1 PHE   267      30.342  34.480  42.367  1.00  0.00           C
ATOM   3951  HD1 PHE   267      31.214  35.080  42.585  1.00  0.00           H
ATOM   3952  CE1 PHE   267      29.849  33.410  43.180  1.00  0.00           C
ATOM   3953  HE1 PHE   267      30.266  33.147  44.141  1.00  0.00           H
ATOM   3954  CZ  PHE   267      28.826  32.590  42.730  1.00  0.00           C
ATOM   3955  HZ  PHE   267      28.402  31.875  43.419  1.00  0.00           H
ATOM   3956  CE2 PHE   267      28.114  32.989  41.590  1.00  0.00           C
ATOM   3957  HE2 PHE   267      27.203  32.512  41.259  1.00  0.00           H
ATOM   3958  CD2 PHE   267      28.579  34.077  40.812  1.00  0.00           C
ATOM   3959  HD2 PHE   267      28.072  34.392  39.913  1.00  0.00           H
ATOM   3960  C   PHE   267      28.201  37.207  40.089  1.00  0.00           C
ATOM   3961  O   PHE   267      27.315  37.210  40.916  1.00  0.00           O
ATOM   3962  N   SER   268      27.984  36.897  38.738  1.00  0.00           N
ATOM   3963  H   SER   268      28.776  36.696  38.144  1.00  0.00           H
ATOM   3964  CA  SER   268      26.624  36.663  38.204  1.00  0.00           C
ATOM   3965  HA  SER   268      25.977  36.138  38.907  1.00  0.00           H
ATOM   3966  CB  SER   268      25.974  38.078  37.793  1.00  0.00           C
ATOM   3967  HB2 SER   268      26.656  38.545  37.083  1.00  0.00           H
ATOM   3968  HB3 SER   268      24.988  37.906  37.359  1.00  0.00           H
ATOM   3969  OG  SER   268      25.830  38.855  38.984  1.00  0.00           O
ATOM   3970  HG  SER   268      26.382  38.450  39.656  1.00  0.00           H
ATOM   3971  C   SER   268      26.730  35.843  36.881  1.00  0.00           C
ATOM   3972  O   SER   268      27.829  35.881  36.324  1.00  0.00           O
ATOM   3973  N   PHE   269      25.655  35.257  36.391  1.00  0.00           N
ATOM   3974  H   PHE   269      24.841  35.092  36.965  1.00  0.00           H
ATOM   3975  CA  PHE   269      25.713  34.493  35.162  1.00  0.00           C
ATOM   3976  HA  PHE   269      26.670  34.772  34.720  1.00  0.00           H
ATOM   3977  CB  PHE   269      25.772  32.982  35.430  1.00  0.00           C
ATOM   3978  HB2 PHE   269      24.920  32.703  36.049  1.00  0.00           H
ATOM   3979  HB3 PHE   269      25.807  32.537  34.436  1.00  0.00           H
ATOM   3980  CG  PHE   269      27.042  32.392  36.102  1.00  0.00           C
ATOM   3981  CD1 PHE   269      27.106  32.127  37.454  1.00  0.00           C
ATOM   3982  HD1 PHE   269      26.247  32.367  38.063  1.00  0.00           H
ATOM   3983  CE1 PHE   269      28.300  31.597  37.986  1.00  0.00           C
ATOM   3984  HE1 PHE   269      28.243  31.188  38.983  1.00  0.00           H
ATOM   3985  CZ  PHE   269      29.444  31.434  37.155  1.00  0.00           C
ATOM   3986  HZ  PHE   269      30.419  31.116  37.494  1.00  0.00           H
ATOM   3987  CE2 PHE   269      29.345  31.680  35.779  1.00  0.00           C
ATOM   3988  HE2 PHE   269      30.211  31.550  35.147  1.00  0.00           H
ATOM   3989  CD2 PHE   269      28.110  32.020  35.249  1.00  0.00           C
ATOM   3990  HD2 PHE   269      28.071  32.070  34.171  1.00  0.00           H
ATOM   3991  C   PHE   269      24.535  34.871  34.321  1.00  0.00           C
ATOM   3992  O   PHE   269      23.339  34.584  34.722  1.00  0.00           O
ATOM   3993  N   LYS   270      24.667  35.412  33.105  1.00  0.00           N
ATOM   3994  H   LYS   270      25.601  35.472  32.728  1.00  0.00           H
ATOM   3995  CA  LYS   270      23.607  35.590  32.012  1.00  0.00           C
ATOM   3996  HA  LYS   270      22.827  36.273  32.349  1.00  0.00           H
ATOM   3997  CB  LYS   270      24.237  36.379  30.851  1.00  0.00           C
ATOM   3998  HB2 LYS   270      24.787  37.262  31.174  1.00  0.00           H
ATOM   3999  HB3 LYS   270      24.953  35.764  30.305  1.00  0.00           H
ATOM   4000  CG  LYS   270      23.140  36.783  29.819  1.00  0.00           C
ATOM   4001  HG2 LYS   270      22.516  35.918  29.593  1.00  0.00           H
ATOM   4002  HG3 LYS   270      22.435  37.506  30.230  1.00  0.00           H
ATOM   4003  CD  LYS   270      23.813  37.409  28.539  1.00  0.00           C
ATOM   4004  HD2 LYS   270      23.119  38.072  28.023  1.00  0.00           H
ATOM   4005  HD3 LYS   270      24.622  38.034  28.917  1.00  0.00           H
ATOM   4006  CE  LYS   270      24.296  36.476  27.420  1.00  0.00           C
ATOM   4007  HE2 LYS   270      24.987  35.722  27.795  1.00  0.00           H
ATOM   4008  HE3 LYS   270      23.379  36.067  26.995  1.00  0.00           H
ATOM   4009  NZ  LYS   270      25.037  37.164  26.296  1.00  0.00           N
ATOM   4010  HZ1 LYS   270      25.881  37.532  26.712  1.00  0.00           H
ATOM   4011  HZ2 LYS   270      25.345  36.608  25.511  1.00  0.00           H
ATOM   4012  HZ3 LYS   270      24.545  37.946  25.889  1.00  0.00           H
ATOM   4013  C   LYS   270      22.917  34.271  31.492  1.00  0.00           C
ATOM   4014  O   LYS   270      23.566  33.341  31.035  1.00  0.00           O
ATOM   4015  N   TYR   271      21.622  34.135  31.680  1.00  0.00           N
ATOM   4016  H   TYR   271      21.231  34.923  32.176  1.00  0.00           H
ATOM   4017  CA  TYR   271      20.799  33.164  30.842  1.00  0.00           C
ATOM   4018  HA  TYR   271      21.465  32.678  30.127  1.00  0.00           H
ATOM   4019  CB  TYR   271      20.135  32.053  31.733  1.00  0.00           C
ATOM   4020  HB2 TYR   271      19.846  32.523  32.674  1.00  0.00           H
ATOM   4021  HB3 TYR   271      19.267  31.571  31.285  1.00  0.00           H
ATOM   4022  CG  TYR   271      21.100  30.958  32.126  1.00  0.00           C
ATOM   4023  CD1 TYR   271      22.137  31.109  33.055  1.00  0.00           C
ATOM   4024  HD1 TYR   271      22.248  32.102  33.465  1.00  0.00           H
ATOM   4025  CE1 TYR   271      23.126  30.191  33.254  1.00  0.00           C
ATOM   4026  HE1 TYR   271      23.948  30.361  33.933  1.00  0.00           H
ATOM   4027  CZ  TYR   271      22.894  28.888  32.652  1.00  0.00           C
ATOM   4028  OH  TYR   271      23.852  27.907  32.916  1.00  0.00           O
ATOM   4029  HH  TYR   271      23.675  27.015  32.608  1.00  0.00           H
ATOM   4030  CE2 TYR   271      21.943  28.698  31.646  1.00  0.00           C
ATOM   4031  HE2 TYR   271      21.857  27.764  31.110  1.00  0.00           H
ATOM   4032  CD2 TYR   271      20.967  29.681  31.470  1.00  0.00           C
ATOM   4033  HD2 TYR   271      20.218  29.472  30.720  1.00  0.00           H
ATOM   4034  C   TYR   271      19.798  33.761  29.935  1.00  0.00           C
ATOM   4035  O   TYR   271      18.717  34.091  30.390  1.00  0.00           O
ATOM   4036  N   GLY   272      20.162  34.074  28.705  1.00  0.00           N
ATOM   4037  H   GLY   272      21.066  33.758  28.382  1.00  0.00           H
ATOM   4038  CA  GLY   272      19.363  34.842  27.804  1.00  0.00           C
ATOM   4039  HA2 GLY   272      19.821  35.066  26.841  1.00  0.00           H
ATOM   4040  HA3 GLY   272      18.427  34.306  27.644  1.00  0.00           H
ATOM   4041  C   GLY   272      19.124  36.206  28.434  1.00  0.00           C
ATOM   4042  O   GLY   272      20.072  36.995  28.564  1.00  0.00           O
ATOM   4043  N   ASN   273      17.838  36.580  28.736  1.00  0.00           N
ATOM   4044  H   ASN   273      17.072  35.930  28.840  1.00  0.00           H
ATOM   4045  CA  ASN   273      17.593  37.870  29.307  1.00  0.00           C
ATOM   4046  HA  ASN   273      18.378  38.543  28.962  1.00  0.00           H
ATOM   4047  CB  ASN   273      16.261  38.402  28.919  1.00  0.00           C
ATOM   4048  HB2 ASN   273      15.419  37.866  29.357  1.00  0.00           H
ATOM   4049  HB3 ASN   273      16.101  39.388  29.353  1.00  0.00           H
ATOM   4050  CG  ASN   273      15.991  38.507  27.435  1.00  0.00           C
ATOM   4051  OD1 ASN   273      16.607  39.186  26.672  1.00  0.00           O
ATOM   4052  ND2 ASN   273      15.071  37.847  26.821  1.00  0.00           N
ATOM   4053 HD21 ASN   273      15.049  37.929  25.815  1.00  0.00           H
ATOM   4054 HD22 ASN   273      14.469  37.224  27.338  1.00  0.00           H
ATOM   4055  C   ASN   273      17.754  37.805  30.873  1.00  0.00           C
ATOM   4056  O   ASN   273      17.610  38.870  31.519  1.00  0.00           O
ATOM   4057  N   GLY   274      18.066  36.650  31.454  1.00  0.00           N
ATOM   4058  H   GLY   274      17.983  35.804  30.910  1.00  0.00           H
ATOM   4059  CA  GLY   274      17.968  36.448  32.864  1.00  0.00           C
ATOM   4060  HA2 GLY   274      17.365  37.255  33.281  1.00  0.00           H
ATOM   4061  HA3 GLY   274      17.513  35.478  33.065  1.00  0.00           H
ATOM   4062  C   GLY   274      19.341  36.352  33.560  1.00  0.00           C
ATOM   4063  O   GLY   274      20.347  36.620  32.936  1.00  0.00           O
ATOM   4064  N   VAL   275      19.353  36.148  34.873  1.00  0.00           N
ATOM   4065  H   VAL   275      18.481  35.892  35.313  1.00  0.00           H
ATOM   4066  CA  VAL   275      20.558  36.180  35.669  1.00  0.00           C
ATOM   4067  HA  VAL   275      21.391  35.899  35.024  1.00  0.00           H
ATOM   4068  CB  VAL   275      21.012  37.604  36.235  1.00  0.00           C
ATOM   4069  HB  VAL   275      20.545  37.755  37.207  1.00  0.00           H
ATOM   4070  CG1 VAL   275      22.529  37.629  36.542  1.00  0.00           C
ATOM   4071 HG11 VAL   275      22.722  36.815  37.240  1.00  0.00           H
ATOM   4072 HG12 VAL   275      23.109  37.449  35.637  1.00  0.00           H
ATOM   4073 HG13 VAL   275      22.729  38.590  37.015  1.00  0.00           H
ATOM   4074  CG2 VAL   275      20.776  38.818  35.357  1.00  0.00           C
ATOM   4075 HG21 VAL   275      19.703  38.866  35.170  1.00  0.00           H
ATOM   4076 HG22 VAL   275      21.186  39.683  35.880  1.00  0.00           H
ATOM   4077 HG23 VAL   275      21.299  38.659  34.414  1.00  0.00           H
ATOM   4078  C   VAL   275      20.481  35.223  36.832  1.00  0.00           C
ATOM   4079  O   VAL   275      19.480  35.379  37.547  1.00  0.00           O
ATOM   4080  N   TRP   276      21.516  34.432  37.046  1.00  0.00           N
ATOM   4081  H   TRP   276      22.183  34.312  36.298  1.00  0.00           H
ATOM   4082  CA  TRP   276      21.804  33.968  38.376  1.00  0.00           C
ATOM   4083  HA  TRP   276      20.849  34.067  38.893  1.00  0.00           H
ATOM   4084  CB  TRP   276      22.301  32.513  38.394  1.00  0.00           C
ATOM   4085  HB2 TRP   276      22.936  32.309  37.532  1.00  0.00           H
ATOM   4086  HB3 TRP   276      22.948  32.437  39.268  1.00  0.00           H
ATOM   4087  CG  TRP   276      21.319  31.411  38.459  1.00  0.00           C
ATOM   4088  CD1 TRP   276      20.787  30.770  37.383  1.00  0.00           C
ATOM   4089  HD1 TRP   276      21.046  31.022  36.366  1.00  0.00           H
ATOM   4090  NE1 TRP   276      19.811  29.905  37.828  1.00  0.00           N
ATOM   4091  HE1 TRP   276      19.367  29.251  37.200  1.00  0.00           H
ATOM   4092  CE2 TRP   276      19.769  29.818  39.236  1.00  0.00           C
ATOM   4093  CZ2 TRP   276      19.030  29.043  40.112  1.00  0.00           C
ATOM   4094  HZ2 TRP   276      18.396  28.275  39.696  1.00  0.00           H
ATOM   4095  CH2 TRP   276      19.057  29.356  41.514  1.00  0.00           C
ATOM   4096  HH2 TRP   276      18.435  28.768  42.171  1.00  0.00           H
ATOM   4097  CZ3 TRP   276      19.941  30.349  41.985  1.00  0.00           C
ATOM   4098  HZ3 TRP   276      19.960  30.478  43.056  1.00  0.00           H
ATOM   4099  CE3 TRP   276      20.748  31.072  41.000  1.00  0.00           C
ATOM   4100  HE3 TRP   276      21.477  31.837  41.222  1.00  0.00           H
ATOM   4101  CD2 TRP   276      20.571  30.900  39.604  1.00  0.00           C
ATOM   4102  C   TRP   276      22.880  34.796  39.111  1.00  0.00           C
ATOM   4103  O   TRP   276      23.979  34.957  38.541  1.00  0.00           O
ATOM   4104  N   ILE   277      22.569  35.256  40.327  1.00  0.00           N
ATOM   4105  H   ILE   277      21.696  34.974  40.749  1.00  0.00           H
ATOM   4106  CA  ILE   277      23.461  36.191  41.093  1.00  0.00           C
ATOM   4107  HA  ILE   277      24.363  36.253  40.483  1.00  0.00           H
ATOM   4108  CB  ILE   277      22.736  37.567  41.372  1.00  0.00           C
ATOM   4109  HB  ILE   277      21.957  37.376  42.110  1.00  0.00           H
ATOM   4110  CG2 ILE   277      23.608  38.674  41.946  1.00  0.00           C
ATOM   4111 HG21 ILE   277      23.019  39.539  42.254  1.00  0.00           H
ATOM   4112 HG22 ILE   277      24.073  38.156  42.785  1.00  0.00           H
ATOM   4113 HG23 ILE   277      24.284  39.113  41.212  1.00  0.00           H
ATOM   4114  CG1 ILE   277      22.098  38.116  40.049  1.00  0.00           C
ATOM   4115 HG12 ILE   277      22.985  38.483  39.531  1.00  0.00           H
ATOM   4116 HG13 ILE   277      21.700  37.311  39.430  1.00  0.00           H
ATOM   4117  CD1 ILE   277      21.107  39.219  40.171  1.00  0.00           C
ATOM   4118 HD11 ILE   277      20.303  38.760  40.746  1.00  0.00           H
ATOM   4119 HD12 ILE   277      21.495  40.158  40.567  1.00  0.00           H
ATOM   4120 HD13 ILE   277      20.781  39.367  39.141  1.00  0.00           H
ATOM   4121  C   ILE   277      24.035  35.552  42.400  1.00  0.00           C
ATOM   4122  O   ILE   277      23.289  34.939  43.136  1.00  0.00           O
ATOM   4123  N   GLY   278      25.351  35.789  42.650  1.00  0.00           N
ATOM   4124  H   GLY   278      25.885  36.327  41.983  1.00  0.00           H
ATOM   4125  CA  GLY   278      26.052  35.230  43.839  1.00  0.00           C
ATOM   4126  HA2 GLY   278      25.407  34.550  44.398  1.00  0.00           H
ATOM   4127  HA3 GLY   278      26.868  34.635  43.429  1.00  0.00           H
ATOM   4128  C   GLY   278      26.593  36.283  44.837  1.00  0.00           C
ATOM   4129  O   GLY   278      27.350  37.133  44.422  1.00  0.00           O
ATOM   4130  N   ARG   279      26.189  36.241  46.105  1.00  0.00           N
ATOM   4131  H   ARG   279      25.633  35.498  46.504  1.00  0.00           H
ATOM   4132  CA  ARG   279      26.541  37.314  47.126  1.00  0.00           C
ATOM   4133  HA  ARG   279      27.494  37.760  46.841  1.00  0.00           H
ATOM   4134  CB  ARG   279      25.513  38.486  46.983  1.00  0.00           C
ATOM   4135  HB2 ARG   279      25.690  39.308  47.676  1.00  0.00           H
ATOM   4136  HB3 ARG   279      25.591  38.874  45.967  1.00  0.00           H
ATOM   4137  CG  ARG   279      24.044  38.139  47.223  1.00  0.00           C
ATOM   4138  HG2 ARG   279      23.871  37.248  46.620  1.00  0.00           H
ATOM   4139  HG3 ARG   279      23.957  38.054  48.306  1.00  0.00           H
ATOM   4140  CD  ARG   279      23.111  39.273  46.937  1.00  0.00           C
ATOM   4141  HD2 ARG   279      23.597  40.147  47.370  1.00  0.00           H
ATOM   4142  HD3 ARG   279      23.063  39.515  45.875  1.00  0.00           H
ATOM   4143  NE  ARG   279      21.879  39.045  47.584  1.00  0.00           N
ATOM   4144  HE  ARG   279      21.797  38.322  48.284  1.00  0.00           H
ATOM   4145  CZ  ARG   279      20.722  39.612  47.386  1.00  0.00           C
ATOM   4146  NH1 ARG   279      19.653  39.083  47.872  1.00  0.00           N
ATOM   4147 HH11 ARG   279      19.622  38.266  48.466  1.00  0.00           H
ATOM   4148 HH12 ARG   279      18.834  39.591  47.572  1.00  0.00           H
ATOM   4149  NH2 ARG   279      20.620  40.742  46.756  1.00  0.00           N
ATOM   4150 HH21 ARG   279      21.468  41.120  46.361  1.00  0.00           H
ATOM   4151 HH22 ARG   279      19.710  41.180  46.745  1.00  0.00           H
ATOM   4152  C   ARG   279      26.548  36.860  48.599  1.00  0.00           C
ATOM   4153  O   ARG   279      26.065  35.834  48.974  1.00  0.00           O
ATOM   4154  N   THR   280      27.215  37.659  49.406  1.00  0.00           N
ATOM   4155  H   THR   280      27.678  38.438  48.959  1.00  0.00           H
ATOM   4156  CA  THR   280      27.066  37.812  50.801  1.00  0.00           C
ATOM   4157  HA  THR   280      27.442  36.945  51.345  1.00  0.00           H
ATOM   4158  CB  THR   280      27.984  38.977  51.225  1.00  0.00           C
ATOM   4159  HB  THR   280      27.694  39.178  52.257  1.00  0.00           H
ATOM   4160  CG2 THR   280      29.469  38.537  51.142  1.00  0.00           C
ATOM   4161 HG21 THR   280      29.581  37.760  51.898  1.00  0.00           H
ATOM   4162 HG22 THR   280      29.609  37.917  50.257  1.00  0.00           H
ATOM   4163 HG23 THR   280      30.192  39.346  51.243  1.00  0.00           H
ATOM   4164  OG1 THR   280      28.002  40.141  50.411  1.00  0.00           O
ATOM   4165  HG1 THR   280      28.494  40.851  50.829  1.00  0.00           H
ATOM   4166  C   THR   280      25.560  38.000  51.245  1.00  0.00           C
ATOM   4167  O   THR   280      24.915  38.828  50.686  1.00  0.00           O
ATOM   4168  N   LYS   281      25.104  37.313  52.262  1.00  0.00           N
ATOM   4169  H   LYS   281      25.646  36.634  52.777  1.00  0.00           H
ATOM   4170  CA  LYS   281      23.727  37.262  52.668  1.00  0.00           C
ATOM   4171  HA  LYS   281      23.097  37.334  51.782  1.00  0.00           H
ATOM   4172  CB  LYS   281      23.573  35.905  53.323  1.00  0.00           C
ATOM   4173  HB2 LYS   281      24.001  35.107  52.714  1.00  0.00           H
ATOM   4174  HB3 LYS   281      24.080  35.871  54.288  1.00  0.00           H
ATOM   4175  CG  LYS   281      22.120  35.520  53.612  1.00  0.00           C
ATOM   4176  HG2 LYS   281      21.661  36.125  54.393  1.00  0.00           H
ATOM   4177  HG3 LYS   281      21.514  35.656  52.716  1.00  0.00           H
ATOM   4178  CD  LYS   281      22.062  34.023  54.115  1.00  0.00           C
ATOM   4179  HD2 LYS   281      22.063  33.352  53.255  1.00  0.00           H
ATOM   4180  HD3 LYS   281      22.957  33.774  54.684  1.00  0.00           H
ATOM   4181  CE  LYS   281      20.959  33.648  55.052  1.00  0.00           C
ATOM   4182  HE2 LYS   281      20.959  32.624  55.426  1.00  0.00           H
ATOM   4183  HE3 LYS   281      20.916  34.279  55.939  1.00  0.00           H
ATOM   4184  NZ  LYS   281      19.560  33.716  54.464  1.00  0.00           N
ATOM   4185  HZ1 LYS   281      19.424  34.590  53.977  1.00  0.00           H
ATOM   4186  HZ2 LYS   281      19.431  32.914  53.865  1.00  0.00           H
ATOM   4187  HZ3 LYS   281      18.911  33.706  55.238  1.00  0.00           H
ATOM   4188  C   LYS   281      23.224  38.262  53.682  1.00  0.00           C
ATOM   4189  O   LYS   281      22.083  38.603  53.607  1.00  0.00           O
ATOM   4190  N   SER   282      24.106  38.736  54.625  1.00  0.00           N
ATOM   4191  H   SER   282      25.073  38.506  54.450  1.00  0.00           H
ATOM   4192  CA  SER   282      23.687  40.002  55.328  1.00  0.00           C
ATOM   4193  HA  SER   282      22.644  39.777  55.551  1.00  0.00           H
ATOM   4194  CB  SER   282      24.568  40.252  56.520  1.00  0.00           C
ATOM   4195  HB2 SER   282      24.417  39.400  57.183  1.00  0.00           H
ATOM   4196  HB3 SER   282      25.590  40.250  56.140  1.00  0.00           H
ATOM   4197  OG  SER   282      24.229  41.538  57.139  1.00  0.00           O
ATOM   4198  HG  SER   282      23.737  41.288  57.924  1.00  0.00           H
ATOM   4199  C   SER   282      23.699  41.225  54.370  1.00  0.00           C
ATOM   4200  O   SER   282      24.534  41.376  53.479  1.00  0.00           O
ATOM   4201  N   THR   283      22.649  42.086  54.553  1.00  0.00           N
ATOM   4202  H   THR   283      22.023  41.838  55.307  1.00  0.00           H
ATOM   4203  CA  THR   283      22.534  43.369  53.815  1.00  0.00           C
ATOM   4204  HA  THR   283      22.667  43.187  52.748  1.00  0.00           H
ATOM   4205  CB  THR   283      21.138  44.070  53.949  1.00  0.00           C
ATOM   4206  HB  THR   283      21.182  44.876  53.217  1.00  0.00           H
ATOM   4207  CG2 THR   283      20.026  43.188  53.517  1.00  0.00           C
ATOM   4208 HG21 THR   283      20.118  42.972  52.453  1.00  0.00           H
ATOM   4209 HG22 THR   283      20.074  42.199  53.972  1.00  0.00           H
ATOM   4210 HG23 THR   283      19.070  43.696  53.649  1.00  0.00           H
ATOM   4211  OG1 THR   283      21.019  44.564  55.222  1.00  0.00           O
ATOM   4212  HG1 THR   283      20.248  45.135  55.223  1.00  0.00           H
ATOM   4213  C   THR   283      23.658  44.453  54.065  1.00  0.00           C
ATOM   4214  O   THR   283      24.117  45.102  53.172  1.00  0.00           O
ATOM   4215  N   ASN   284      24.038  44.572  55.267  1.00  0.00           N
ATOM   4216  H   ASN   284      23.418  44.164  55.952  1.00  0.00           H
ATOM   4217  CA  ASN   284      25.167  45.358  55.700  1.00  0.00           C
ATOM   4218  HA  ASN   284      25.162  46.251  55.075  1.00  0.00           H
ATOM   4219  CB  ASN   284      24.801  45.679  57.156  1.00  0.00           C
ATOM   4220  HB2 ASN   284      24.777  44.819  57.824  1.00  0.00           H
ATOM   4221  HB3 ASN   284      25.603  46.290  57.570  1.00  0.00           H
ATOM   4222  CG  ASN   284      23.507  46.494  57.199  1.00  0.00           C
ATOM   4223  OD1 ASN   284      22.389  46.090  57.439  1.00  0.00           O
ATOM   4224  ND2 ASN   284      23.635  47.724  56.845  1.00  0.00           N
ATOM   4225 HD21 ASN   284      22.833  48.309  56.660  1.00  0.00           H
ATOM   4226 HD22 ASN   284      24.563  48.103  56.725  1.00  0.00           H
ATOM   4227  C   ASN   284      26.538  44.603  55.525  1.00  0.00           C
ATOM   4228  O   ASN   284      27.513  45.129  54.996  1.00  0.00           O
ATOM   4229  N   SER   285      26.546  43.362  56.067  1.00  0.00           N
ATOM   4230  H   SER   285      25.744  42.968  56.536  1.00  0.00           H
ATOM   4231  CA  SER   285      27.818  42.609  56.336  1.00  0.00           C
ATOM   4232  HA  SER   285      28.533  43.412  56.161  1.00  0.00           H
ATOM   4233  CB  SER   285      27.773  42.177  57.827  1.00  0.00           C
ATOM   4234  HB2 SER   285      27.081  41.339  57.903  1.00  0.00           H
ATOM   4235  HB3 SER   285      28.768  41.908  58.181  1.00  0.00           H
ATOM   4236  OG  SER   285      27.253  43.152  58.744  1.00  0.00           O
ATOM   4237  HG  SER   285      27.885  43.872  58.809  1.00  0.00           H
ATOM   4238  C   SER   285      28.241  41.428  55.374  1.00  0.00           C
ATOM   4239  O   SER   285      27.437  40.954  54.581  1.00  0.00           O
ATOM   4240  N   ARG   286      29.500  41.049  55.424  1.00  0.00           N
ATOM   4241  H   ARG   286      30.090  41.588  56.042  1.00  0.00           H
ATOM   4242  CA  ARG   286      30.195  39.983  54.655  1.00  0.00           C
ATOM   4243  HA  ARG   286      29.856  40.067  53.622  1.00  0.00           H
ATOM   4244  CB  ARG   286      31.778  40.137  54.672  1.00  0.00           C
ATOM   4245  HB2 ARG   286      32.152  40.480  55.636  1.00  0.00           H
ATOM   4246  HB3 ARG   286      32.176  39.141  54.478  1.00  0.00           H
ATOM   4247  CG  ARG   286      32.140  41.252  53.671  1.00  0.00           C
ATOM   4248  HG2 ARG   286      31.448  41.330  52.831  1.00  0.00           H
ATOM   4249  HG3 ARG   286      31.959  42.206  54.168  1.00  0.00           H
ATOM   4250  CD  ARG   286      33.618  41.258  53.303  1.00  0.00           C
ATOM   4251  HD2 ARG   286      34.144  41.302  54.256  1.00  0.00           H
ATOM   4252  HD3 ARG   286      33.826  40.348  52.740  1.00  0.00           H
ATOM   4253  NE  ARG   286      33.999  42.406  52.532  1.00  0.00           N
ATOM   4254  HE  ARG   286      33.256  42.894  52.055  1.00  0.00           H
ATOM   4255  CZ  ARG   286      35.192  42.842  52.281  1.00  0.00           C
ATOM   4256  NH1 ARG   286      35.327  43.698  51.349  1.00  0.00           N
ATOM   4257 HH11 ARG   286      34.599  44.251  50.920  1.00  0.00           H
ATOM   4258 HH12 ARG   286      36.243  44.063  51.131  1.00  0.00           H
ATOM   4259  NH2 ARG   286      36.203  42.453  52.929  1.00  0.00           N
ATOM   4260 HH21 ARG   286      35.974  41.733  53.600  1.00  0.00           H
ATOM   4261 HH22 ARG   286      37.115  42.887  52.909  1.00  0.00           H
ATOM   4262  C   ARG   286      29.742  38.546  55.096  1.00  0.00           C
ATOM   4263  O   ARG   286      30.236  37.524  54.582  1.00  0.00           O
ATOM   4264  N   SER   287      28.785  38.467  56.040  1.00  0.00           N
ATOM   4265  H   SER   287      28.403  39.342  56.369  1.00  0.00           H
ATOM   4266  CA  SER   287      28.366  37.258  56.690  1.00  0.00           C
ATOM   4267  HA  SER   287      29.261  36.686  56.935  1.00  0.00           H
ATOM   4268  CB  SER   287      27.716  37.584  58.001  1.00  0.00           C
ATOM   4269  HB2 SER   287      27.203  36.673  58.308  1.00  0.00           H
ATOM   4270  HB3 SER   287      28.559  37.879  58.626  1.00  0.00           H
ATOM   4271  OG  SER   287      26.907  38.727  58.033  1.00  0.00           O
ATOM   4272  HG  SER   287      26.916  39.051  58.937  1.00  0.00           H
ATOM   4273  C   SER   287      27.422  36.405  55.897  1.00  0.00           C
ATOM   4274  O   SER   287      26.344  36.893  55.461  1.00  0.00           O
ATOM   4275  N   GLY   288      27.753  35.114  55.631  1.00  0.00           N
ATOM   4276  H   GLY   288      28.679  34.804  55.890  1.00  0.00           H
ATOM   4277  CA  GLY   288      26.933  34.162  54.964  1.00  0.00           C
ATOM   4278  HA2 GLY   288      27.427  33.194  55.042  1.00  0.00           H
ATOM   4279  HA3 GLY   288      25.886  34.174  55.264  1.00  0.00           H
ATOM   4280  C   GLY   288      26.877  34.400  53.499  1.00  0.00           C
ATOM   4281  O   GLY   288      27.080  35.490  53.041  1.00  0.00           O
ATOM   4282  N   PHE   289      26.458  33.350  52.814  1.00  0.00           N
ATOM   4283  H   PHE   289      26.038  32.545  53.258  1.00  0.00           H
ATOM   4284  CA  PHE   289      26.368  33.457  51.305  1.00  0.00           C
ATOM   4285  HA  PHE   289      26.476  34.516  51.074  1.00  0.00           H
ATOM   4286  CB  PHE   289      27.546  32.752  50.646  1.00  0.00           C
ATOM   4287  HB2 PHE   289      28.405  32.994  51.271  1.00  0.00           H
ATOM   4288  HB3 PHE   289      27.348  31.684  50.566  1.00  0.00           H
ATOM   4289  CG  PHE   289      27.895  33.262  49.295  1.00  0.00           C
ATOM   4290  CD1 PHE   289      28.727  34.385  49.059  1.00  0.00           C
ATOM   4291  HD1 PHE   289      29.070  35.022  49.861  1.00  0.00           H
ATOM   4292  CE1 PHE   289      28.995  34.809  47.749  1.00  0.00           C
ATOM   4293  HE1 PHE   289      29.594  35.703  47.669  1.00  0.00           H
ATOM   4294  CZ  PHE   289      28.607  34.011  46.638  1.00  0.00           C
ATOM   4295  HZ  PHE   289      28.819  34.368  45.641  1.00  0.00           H
ATOM   4296  CE2 PHE   289      27.761  32.882  46.873  1.00  0.00           C
ATOM   4297  HE2 PHE   289      27.193  32.458  46.058  1.00  0.00           H
ATOM   4298  CD2 PHE   289      27.401  32.523  48.177  1.00  0.00           C
ATOM   4299  HD2 PHE   289      26.672  31.738  48.313  1.00  0.00           H
ATOM   4300  C   PHE   289      25.051  32.990  50.678  1.00  0.00           C
ATOM   4301  O   PHE   289      24.427  32.051  51.198  1.00  0.00           O
ATOM   4302  N   GLU   290      24.612  33.416  49.481  1.00  0.00           N
ATOM   4303  H   GLU   290      25.048  34.233  49.078  1.00  0.00           H
ATOM   4304  CA  GLU   290      23.375  33.057  48.767  1.00  0.00           C
ATOM   4305  HA  GLU   290      23.094  32.046  49.061  1.00  0.00           H
ATOM   4306  CB  GLU   290      22.202  33.936  49.262  1.00  0.00           C
ATOM   4307  HB2 GLU   290      21.352  33.769  48.601  1.00  0.00           H
ATOM   4308  HB3 GLU   290      21.768  33.450  50.135  1.00  0.00           H
ATOM   4309  CG  GLU   290      22.324  35.446  49.441  1.00  0.00           C
ATOM   4310  HG2 GLU   290      23.021  35.698  50.240  1.00  0.00           H
ATOM   4311  HG3 GLU   290      22.784  35.903  48.565  1.00  0.00           H
ATOM   4312  CD  GLU   290      21.048  36.149  49.836  1.00  0.00           C
ATOM   4313  OE1 GLU   290      20.089  35.447  50.278  1.00  0.00           O
ATOM   4314  OE2 GLU   290      20.937  37.382  49.640  1.00  0.00           O
ATOM   4315  C   GLU   290      23.443  33.097  47.225  1.00  0.00           C
ATOM   4316  O   GLU   290      24.204  33.884  46.698  1.00  0.00           O
ATOM   4317  N   MET   291      22.755  32.113  46.651  1.00  0.00           N
ATOM   4318  H   MET   291      22.210  31.491  47.231  1.00  0.00           H
ATOM   4319  CA  MET   291      22.596  31.956  45.189  1.00  0.00           C
ATOM   4320  HA  MET   291      23.087  32.757  44.638  1.00  0.00           H
ATOM   4321  CB  MET   291      23.047  30.632  44.721  1.00  0.00           C
ATOM   4322  HB2 MET   291      22.796  29.812  45.391  1.00  0.00           H
ATOM   4323  HB3 MET   291      22.634  30.492  43.722  1.00  0.00           H
ATOM   4324  CG  MET   291      24.574  30.849  44.651  1.00  0.00           C
ATOM   4325  HG2 MET   291      24.943  31.327  45.558  1.00  0.00           H
ATOM   4326  HG3 MET   291      25.019  29.869  44.475  1.00  0.00           H
ATOM   4327  SD  MET   291      25.169  31.881  43.283  1.00  0.00           S
ATOM   4328  CE  MET   291      25.009  30.724  41.931  1.00  0.00           C
ATOM   4329  HE1 MET   291      23.966  30.447  41.775  1.00  0.00           H
ATOM   4330  HE2 MET   291      25.380  31.312  41.091  1.00  0.00           H
ATOM   4331  HE3 MET   291      25.533  29.772  42.015  1.00  0.00           H
ATOM   4332  C   MET   291      21.072  32.214  44.869  1.00  0.00           C
ATOM   4333  O   MET   291      20.208  31.714  45.546  1.00  0.00           O
ATOM   4334  N   ILE   292      20.764  33.085  43.894  1.00  0.00           N
ATOM   4335  H   ILE   292      21.502  33.536  43.371  1.00  0.00           H
ATOM   4336  CA  ILE   292      19.504  33.759  43.604  1.00  0.00           C
ATOM   4337  HA  ILE   292      18.559  33.325  43.930  1.00  0.00           H
ATOM   4338  CB  ILE   292      19.600  35.242  44.044  1.00  0.00           C
ATOM   4339  HB  ILE   292      20.406  35.693  43.466  1.00  0.00           H
ATOM   4340  CG2 ILE   292      18.262  35.921  43.693  1.00  0.00           C
ATOM   4341 HG21 ILE   292      17.328  35.434  43.972  1.00  0.00           H
ATOM   4342 HG22 ILE   292      18.150  36.892  44.174  1.00  0.00           H
ATOM   4343 HG23 ILE   292      18.247  35.970  42.604  1.00  0.00           H
ATOM   4344  CG1 ILE   292      19.893  35.365  45.599  1.00  0.00           C
ATOM   4345 HG12 ILE   292      18.930  35.350  46.110  1.00  0.00           H
ATOM   4346 HG13 ILE   292      20.395  34.514  46.058  1.00  0.00           H
ATOM   4347  CD1 ILE   292      20.690  36.641  45.895  1.00  0.00           C
ATOM   4348 HD11 ILE   292      20.078  37.529  45.734  1.00  0.00           H
ATOM   4349 HD12 ILE   292      20.837  36.675  46.975  1.00  0.00           H
ATOM   4350 HD13 ILE   292      21.572  36.632  45.255  1.00  0.00           H
ATOM   4351  C   ILE   292      19.341  33.720  42.047  1.00  0.00           C
ATOM   4352  O   ILE   292      20.238  34.132  41.313  1.00  0.00           O
ATOM   4353  N   TRP   293      18.101  33.524  41.540  1.00  0.00           N
ATOM   4354  H   TRP   293      17.376  33.340  42.219  1.00  0.00           H
ATOM   4355  CA  TRP   293      17.744  33.683  40.090  1.00  0.00           C
ATOM   4356  HA  TRP   293      18.677  33.867  39.556  1.00  0.00           H
ATOM   4357  CB  TRP   293      17.255  32.284  39.574  1.00  0.00           C
ATOM   4358  HB2 TRP   293      18.105  31.602  39.578  1.00  0.00           H
ATOM   4359  HB3 TRP   293      16.468  31.968  40.260  1.00  0.00           H
ATOM   4360  CG  TRP   293      16.522  32.234  38.368  1.00  0.00           C
ATOM   4361  CD1 TRP   293      15.186  32.041  38.291  1.00  0.00           C
ATOM   4362  HD1 TRP   293      14.482  31.805  39.075  1.00  0.00           H
ATOM   4363  NE1 TRP   293      14.737  32.159  36.991  1.00  0.00           N
ATOM   4364  HE1 TRP   293      13.781  31.958  36.734  1.00  0.00           H
ATOM   4365  CE2 TRP   293      15.791  32.549  36.162  1.00  0.00           C
ATOM   4366  CZ2 TRP   293      15.903  32.797  34.799  1.00  0.00           C
ATOM   4367  HZ2 TRP   293      15.009  32.824  34.191  1.00  0.00           H
ATOM   4368  CH2 TRP   293      17.163  32.977  34.143  1.00  0.00           C
ATOM   4369  HH2 TRP   293      17.179  33.113  33.072  1.00  0.00           H
ATOM   4370  CZ3 TRP   293      18.331  32.906  34.931  1.00  0.00           C
ATOM   4371  HZ3 TRP   293      19.296  32.975  34.451  1.00  0.00           H
ATOM   4372  CE3 TRP   293      18.196  32.653  36.311  1.00  0.00           C
ATOM   4373  HE3 TRP   293      19.133  32.460  36.813  1.00  0.00           H
ATOM   4374  CD2 TRP   293      16.958  32.460  37.009  1.00  0.00           C
ATOM   4375  C   TRP   293      16.628  34.754  39.888  1.00  0.00           C
ATOM   4376  O   TRP   293      15.639  34.835  40.617  1.00  0.00           O
ATOM   4377  N   ASP   294      16.752  35.571  38.889  1.00  0.00           N
ATOM   4378  H   ASP   294      17.641  35.639  38.414  1.00  0.00           H
ATOM   4379  CA  ASP   294      15.866  36.669  38.476  1.00  0.00           C
ATOM   4380  HA  ASP   294      14.897  36.637  38.977  1.00  0.00           H
ATOM   4381  CB  ASP   294      16.425  37.999  38.980  1.00  0.00           C
ATOM   4382  HB2 ASP   294      16.199  38.048  40.045  1.00  0.00           H
ATOM   4383  HB3 ASP   294      17.495  38.093  38.790  1.00  0.00           H
ATOM   4384  CG  ASP   294      15.553  39.099  38.393  1.00  0.00           C
ATOM   4385  OD1 ASP   294      14.320  39.011  38.650  1.00  0.00           O
ATOM   4386  OD2 ASP   294      16.003  40.079  37.729  1.00  0.00           O
ATOM   4387  C   ASP   294      15.756  36.709  36.901  1.00  0.00           C
ATOM   4388  O   ASP   294      16.784  37.046  36.183  1.00  0.00           O
ATOM   4389  N   PRO   295      14.520  36.475  36.339  1.00  0.00           N
ATOM   4390  CD  PRO   295      13.448  35.807  36.982  1.00  0.00           C
ATOM   4391  HD2 PRO   295      12.805  36.479  37.551  1.00  0.00           H
ATOM   4392  HD3 PRO   295      13.955  35.041  37.568  1.00  0.00           H
ATOM   4393  CG  PRO   295      12.580  35.206  35.902  1.00  0.00           C
ATOM   4394  HG2 PRO   295      11.523  35.169  36.163  1.00  0.00           H
ATOM   4395  HG3 PRO   295      13.064  34.268  35.631  1.00  0.00           H
ATOM   4396  CB  PRO   295      12.766  36.081  34.718  1.00  0.00           C
ATOM   4397  HB2 PRO   295      12.089  36.935  34.685  1.00  0.00           H
ATOM   4398  HB3 PRO   295      12.797  35.507  33.793  1.00  0.00           H
ATOM   4399  CA  PRO   295      14.199  36.662  34.905  1.00  0.00           C
ATOM   4400  HA  PRO   295      15.048  36.108  34.504  1.00  0.00           H
ATOM   4401  C   PRO   295      14.239  38.074  34.394  1.00  0.00           C
ATOM   4402  O   PRO   295      13.846  38.978  35.124  1.00  0.00           O
ATOM   4403  N   ASN   296      14.660  38.259  33.171  1.00  0.00           N
ATOM   4404  H   ASN   296      14.785  37.468  32.555  1.00  0.00           H
ATOM   4405  CA  ASN   296      14.852  39.601  32.538  1.00  0.00           C
ATOM   4406  HA  ASN   296      15.189  39.277  31.553  1.00  0.00           H
ATOM   4407  CB  ASN   296      13.480  40.254  32.311  1.00  0.00           C
ATOM   4408  HB2 ASN   296      13.117  40.784  33.192  1.00  0.00           H
ATOM   4409  HB3 ASN   296      13.677  41.021  31.563  1.00  0.00           H
ATOM   4410  CG  ASN   296      12.436  39.300  31.835  1.00  0.00           C
ATOM   4411  OD1 ASN   296      12.444  38.857  30.685  1.00  0.00           O
ATOM   4412  ND2 ASN   296      11.423  38.916  32.635  1.00  0.00           N
ATOM   4413 HD21 ASN   296      10.866  38.158  32.265  1.00  0.00           H
ATOM   4414 HD22 ASN   296      11.236  39.334  33.535  1.00  0.00           H
ATOM   4415  C   ASN   296      15.852  40.563  33.293  1.00  0.00           C
ATOM   4416  O   ASN   296      16.105  41.613  32.718  1.00  0.00           O
ATOM   4417  N   GLY   297      16.542  39.984  34.243  1.00  0.00           N
ATOM   4418  H   GLY   297      16.318  39.049  34.552  1.00  0.00           H
ATOM   4419  CA  GLY   297      17.635  40.720  34.996  1.00  0.00           C
ATOM   4420  HA2 GLY   297      17.130  41.603  35.388  1.00  0.00           H
ATOM   4421  HA3 GLY   297      17.984  40.133  35.846  1.00  0.00           H
ATOM   4422  C   GLY   297      18.756  41.311  34.174  1.00  0.00           C
ATOM   4423  O   GLY   297      19.348  42.290  34.726  1.00  0.00           O
ATOM   4424  N   TRP   298      19.011  40.922  32.974  1.00  0.00           N
ATOM   4425  H   TRP   298      18.535  40.084  32.671  1.00  0.00           H
ATOM   4426  CA  TRP   298      20.152  41.359  32.136  1.00  0.00           C
ATOM   4427  HA  TRP   298      21.004  41.596  32.774  1.00  0.00           H
ATOM   4428  CB  TRP   298      20.533  40.159  31.208  1.00  0.00           C
ATOM   4429  HB2 TRP   298      20.769  39.281  31.811  1.00  0.00           H
ATOM   4430  HB3 TRP   298      19.737  39.959  30.490  1.00  0.00           H
ATOM   4431  CG  TRP   298      21.793  40.329  30.409  1.00  0.00           C
ATOM   4432  CD1 TRP   298      21.928  40.694  29.121  1.00  0.00           C
ATOM   4433  HD1 TRP   298      21.146  41.038  28.461  1.00  0.00           H
ATOM   4434  NE1 TRP   298      23.292  40.906  28.785  1.00  0.00           N
ATOM   4435  HE1 TRP   298      23.666  41.094  27.867  1.00  0.00           H
ATOM   4436  CE2 TRP   298      24.049  40.552  29.852  1.00  0.00           C
ATOM   4437  CZ2 TRP   298      25.426  40.501  30.016  1.00  0.00           C
ATOM   4438  HZ2 TRP   298      25.976  40.941  29.198  1.00  0.00           H
ATOM   4439  CH2 TRP   298      26.030  40.110  31.210  1.00  0.00           C
ATOM   4440  HH2 TRP   298      27.109  40.105  31.266  1.00  0.00           H
ATOM   4441  CZ3 TRP   298      25.180  39.831  32.283  1.00  0.00           C
ATOM   4442  HZ3 TRP   298      25.613  39.663  33.258  1.00  0.00           H
ATOM   4443  CE3 TRP   298      23.783  39.946  32.178  1.00  0.00           C
ATOM   4444  HE3 TRP   298      23.076  39.768  32.975  1.00  0.00           H
ATOM   4445  CD2 TRP   298      23.196  40.182  30.904  1.00  0.00           C
ATOM   4446  C   TRP   298      19.787  42.602  31.293  1.00  0.00           C
ATOM   4447  O   TRP   298      20.593  43.129  30.503  1.00  0.00           O
ATOM   4448  N   THR   299      18.480  42.908  31.206  1.00  0.00           N
ATOM   4449  H   THR   299      17.921  42.493  31.937  1.00  0.00           H
ATOM   4450  CA  THR   299      17.852  43.701  30.109  1.00  0.00           C
ATOM   4451  HA  THR   299      18.691  44.304  29.762  1.00  0.00           H
ATOM   4452  CB  THR   299      17.310  42.849  28.993  1.00  0.00           C
ATOM   4453  HB  THR   299      16.834  43.459  28.225  1.00  0.00           H
ATOM   4454  CG2 THR   299      18.377  42.127  28.127  1.00  0.00           C
ATOM   4455 HG21 THR   299      19.315  42.672  28.239  1.00  0.00           H
ATOM   4456 HG22 THR   299      18.563  41.090  28.406  1.00  0.00           H
ATOM   4457 HG23 THR   299      18.108  42.140  27.071  1.00  0.00           H
ATOM   4458  OG1 THR   299      16.499  41.813  29.450  1.00  0.00           O
ATOM   4459  HG1 THR   299      17.009  41.078  29.798  1.00  0.00           H
ATOM   4460  C   THR   299      16.664  44.623  30.587  1.00  0.00           C
ATOM   4461  O   THR   299      16.378  45.578  29.894  1.00  0.00           O
ATOM   4462  N   GLU   300      15.924  44.292  31.627  1.00  0.00           N
ATOM   4463  H   GLU   300      16.099  43.402  32.070  1.00  0.00           H
ATOM   4464  CA  GLU   300      14.922  45.139  32.339  1.00  0.00           C
ATOM   4465  HA  GLU   300      15.134  46.194  32.160  1.00  0.00           H
ATOM   4466  CB  GLU   300      13.567  44.847  31.782  1.00  0.00           C
ATOM   4467  HB2 GLU   300      13.637  44.912  30.696  1.00  0.00           H
ATOM   4468  HB3 GLU   300      13.268  43.825  32.016  1.00  0.00           H
ATOM   4469  CG  GLU   300      12.392  45.810  31.976  1.00  0.00           C
ATOM   4470  HG2 GLU   300      11.552  45.505  31.353  1.00  0.00           H
ATOM   4471  HG3 GLU   300      12.008  45.615  32.978  1.00  0.00           H
ATOM   4472  CD  GLU   300      12.715  47.287  31.862  1.00  0.00           C
ATOM   4473  OE1 GLU   300      13.237  47.787  32.917  1.00  0.00           O
ATOM   4474  OE2 GLU   300      12.426  47.901  30.769  1.00  0.00           O
ATOM   4475  C   GLU   300      14.978  44.925  33.868  1.00  0.00           C
ATOM   4476  O   GLU   300      15.595  44.042  34.418  1.00  0.00           O
ATOM   4477  N   THR   301      14.183  45.751  34.626  1.00  0.00           N
ATOM   4478  H   THR   301      13.663  46.447  34.110  1.00  0.00           H
ATOM   4479  CA  THR   301      13.974  45.639  36.066  1.00  0.00           C
ATOM   4480  HA  THR   301      14.485  44.770  36.477  1.00  0.00           H
ATOM   4481  CB  THR   301      14.386  46.943  36.687  1.00  0.00           C
ATOM   4482  HB  THR   301      15.285  47.376  36.252  1.00  0.00           H
ATOM   4483  CG2 THR   301      13.279  48.052  36.717  1.00  0.00           C
ATOM   4484 HG21 THR   301      13.645  48.988  37.140  1.00  0.00           H
ATOM   4485 HG22 THR   301      12.946  48.245  35.697  1.00  0.00           H
ATOM   4486 HG23 THR   301      12.510  47.677  37.391  1.00  0.00           H
ATOM   4487  OG1 THR   301      14.659  46.693  38.079  1.00  0.00           O
ATOM   4488  HG1 THR   301      15.614  46.612  38.111  1.00  0.00           H
ATOM   4489  C   THR   301      12.535  45.277  36.415  1.00  0.00           C
ATOM   4490  O   THR   301      11.710  45.239  35.501  1.00  0.00           O
ATOM   4491  N   ASP   302      12.331  44.848  37.702  1.00  0.00           N
ATOM   4492  H   ASP   302      13.126  44.933  38.318  1.00  0.00           H
ATOM   4493  CA  ASP   302      11.047  44.615  38.339  1.00  0.00           C
ATOM   4494  HA  ASP   302      10.352  45.401  38.041  1.00  0.00           H
ATOM   4495  CB  ASP   302      10.409  43.278  37.950  1.00  0.00           C
ATOM   4496  HB2 ASP   302       9.396  43.168  38.337  1.00  0.00           H
ATOM   4497  HB3 ASP   302      10.423  43.119  36.873  1.00  0.00           H
ATOM   4498  CG  ASP   302      11.140  42.063  38.622  1.00  0.00           C
ATOM   4499  OD1 ASP   302      12.207  41.574  38.103  1.00  0.00           O
ATOM   4500  OD2 ASP   302      10.668  41.481  39.625  1.00  0.00           O
ATOM   4501  C   ASP   302      11.144  44.706  39.855  1.00  0.00           C
ATOM   4502  O   ASP   302      12.224  44.897  40.326  1.00  0.00           O
ATOM   4503  N   SER   303      10.064  44.457  40.605  1.00  0.00           N
ATOM   4504  H   SER   303       9.230  44.500  40.036  1.00  0.00           H
ATOM   4505  CA  SER   303       9.865  44.668  42.069  1.00  0.00           C
ATOM   4506  HA  SER   303      10.407  45.515  42.491  1.00  0.00           H
ATOM   4507  CB  SER   303       8.350  44.889  42.251  1.00  0.00           C
ATOM   4508  HB2 SER   303       7.940  44.843  43.261  1.00  0.00           H
ATOM   4509  HB3 SER   303       8.209  45.941  42.006  1.00  0.00           H
ATOM   4510  OG  SER   303       7.479  44.011  41.496  1.00  0.00           O
ATOM   4511  HG  SER   303       7.173  44.504  40.732  1.00  0.00           H
ATOM   4512  C   SER   303      10.397  43.409  42.908  1.00  0.00           C
ATOM   4513  O   SER   303      10.404  43.323  44.158  1.00  0.00           O
ATOM   4514  N   SER   304      10.834  42.298  42.238  1.00  0.00           N
ATOM   4515  H   SER   304      10.909  42.377  41.235  1.00  0.00           H
ATOM   4516  CA  SER   304      11.065  40.983  42.811  1.00  0.00           C
ATOM   4517  HA  SER   304      11.363  41.081  43.855  1.00  0.00           H
ATOM   4518  CB  SER   304       9.700  40.192  42.918  1.00  0.00           C
ATOM   4519  HB2 SER   304       9.852  39.184  43.306  1.00  0.00           H
ATOM   4520  HB3 SER   304       9.114  40.660  43.709  1.00  0.00           H
ATOM   4521  OG  SER   304       8.967  40.021  41.671  1.00  0.00           O
ATOM   4522  HG  SER   304       9.443  40.509  40.995  1.00  0.00           H
ATOM   4523  C   SER   304      12.244  40.122  42.275  1.00  0.00           C
ATOM   4524  O   SER   304      12.966  40.490  41.346  1.00  0.00           O
ATOM   4525  N   PHE   305      12.405  38.919  42.867  1.00  0.00           N
ATOM   4526  H   PHE   305      11.708  38.679  43.557  1.00  0.00           H
ATOM   4527  CA  PHE   305      13.248  37.848  42.403  1.00  0.00           C
ATOM   4528  HA  PHE   305      13.589  38.050  41.387  1.00  0.00           H
ATOM   4529  CB  PHE   305      14.490  37.656  43.259  1.00  0.00           C
ATOM   4530  HB2 PHE   305      14.970  36.695  43.078  1.00  0.00           H
ATOM   4531  HB3 PHE   305      15.084  38.515  42.944  1.00  0.00           H
ATOM   4532  CG  PHE   305      14.149  37.752  44.700  1.00  0.00           C
ATOM   4533  CD1 PHE   305      13.564  36.694  45.405  1.00  0.00           C
ATOM   4534  HD1 PHE   305      13.476  35.743  44.899  1.00  0.00           H
ATOM   4535  CE1 PHE   305      13.157  36.816  46.742  1.00  0.00           C
ATOM   4536  HE1 PHE   305      12.679  35.952  47.180  1.00  0.00           H
ATOM   4537  CZ  PHE   305      13.407  38.057  47.353  1.00  0.00           C
ATOM   4538  HZ  PHE   305      13.085  38.324  48.348  1.00  0.00           H
ATOM   4539  CE2 PHE   305      13.975  39.108  46.638  1.00  0.00           C
ATOM   4540  HE2 PHE   305      13.908  40.061  47.143  1.00  0.00           H
ATOM   4541  CD2 PHE   305      14.384  38.977  45.295  1.00  0.00           C
ATOM   4542  HD2 PHE   305      14.691  39.855  44.746  1.00  0.00           H
ATOM   4543  C   PHE   305      12.489  36.547  42.372  1.00  0.00           C
ATOM   4544  O   PHE   305      11.370  36.445  42.914  1.00  0.00           O
ATOM   4545  N   SER   306      13.013  35.558  41.598  1.00  0.00           N
ATOM   4546  H   SER   306      14.010  35.547  41.438  1.00  0.00           H
ATOM   4547  CA  SER   306      12.309  34.304  41.278  1.00  0.00           C
ATOM   4548  HA  SER   306      11.273  34.597  41.452  1.00  0.00           H
ATOM   4549  CB  SER   306      12.496  33.953  39.813  1.00  0.00           C
ATOM   4550  HB2 SER   306      12.065  34.764  39.226  1.00  0.00           H
ATOM   4551  HB3 SER   306      13.564  33.804  39.647  1.00  0.00           H
ATOM   4552  OG  SER   306      11.820  32.743  39.346  1.00  0.00           O
ATOM   4553  HG  SER   306      11.000  33.148  39.055  1.00  0.00           H
ATOM   4554  C   SER   306      12.482  33.171  42.229  1.00  0.00           C
ATOM   4555  O   SER   306      11.408  32.701  42.726  1.00  0.00           O
ATOM   4556  N   VAL   307      13.692  32.765  42.534  1.00  0.00           N
ATOM   4557  H   VAL   307      14.485  33.248  42.136  1.00  0.00           H
ATOM   4558  CA  VAL   307      14.075  31.622  43.403  1.00  0.00           C
ATOM   4559  HA  VAL   307      13.345  31.515  44.204  1.00  0.00           H
ATOM   4560  CB  VAL   307      14.161  30.291  42.617  1.00  0.00           C
ATOM   4561  HB  VAL   307      14.992  30.400  41.920  1.00  0.00           H
ATOM   4562  CG1 VAL   307      14.531  29.123  43.505  1.00  0.00           C
ATOM   4563 HG11 VAL   307      14.666  28.298  42.807  1.00  0.00           H
ATOM   4564 HG12 VAL   307      15.395  29.347  44.132  1.00  0.00           H
ATOM   4565 HG13 VAL   307      13.677  29.029  44.176  1.00  0.00           H
ATOM   4566  CG2 VAL   307      12.862  29.928  41.831  1.00  0.00           C
ATOM   4567 HG21 VAL   307      11.973  29.814  42.450  1.00  0.00           H
ATOM   4568 HG22 VAL   307      12.809  30.670  41.034  1.00  0.00           H
ATOM   4569 HG23 VAL   307      13.019  29.021  41.246  1.00  0.00           H
ATOM   4570  C   VAL   307      15.413  31.923  44.010  1.00  0.00           C
ATOM   4571  O   VAL   307      16.263  32.323  43.288  1.00  0.00           O
ATOM   4572  N   LYS   308      15.587  31.633  45.236  1.00  0.00           N
ATOM   4573  H   LYS   308      14.800  31.141  45.633  1.00  0.00           H
ATOM   4574  CA  LYS   308      16.845  31.709  45.969  1.00  0.00           C
ATOM   4575  HA  LYS   308      17.701  31.704  45.293  1.00  0.00           H
ATOM   4576  CB  LYS   308      16.823  33.049  46.733  1.00  0.00           C
ATOM   4577  HB2 LYS   308      17.821  33.259  47.117  1.00  0.00           H
ATOM   4578  HB3 LYS   308      16.727  33.818  45.967  1.00  0.00           H
ATOM   4579  CG  LYS   308      15.703  33.185  47.783  1.00  0.00           C
ATOM   4580  HG2 LYS   308      14.788  33.001  47.219  1.00  0.00           H
ATOM   4581  HG3 LYS   308      15.898  32.539  48.639  1.00  0.00           H
ATOM   4582  CD  LYS   308      15.578  34.624  48.392  1.00  0.00           C
ATOM   4583  HD2 LYS   308      15.077  35.231  47.638  1.00  0.00           H
ATOM   4584  HD3 LYS   308      14.874  34.650  49.223  1.00  0.00           H
ATOM   4585  CE  LYS   308      16.823  35.406  48.862  1.00  0.00           C
ATOM   4586  HE2 LYS   308      17.520  35.671  48.067  1.00  0.00           H
ATOM   4587  HE3 LYS   308      16.464  36.352  49.267  1.00  0.00           H
ATOM   4588  NZ  LYS   308      17.605  34.578  49.844  1.00  0.00           N
ATOM   4589  HZ1 LYS   308      18.523  34.993  49.919  1.00  0.00           H
ATOM   4590  HZ2 LYS   308      17.159  34.509  50.748  1.00  0.00           H
ATOM   4591  HZ3 LYS   308      17.828  33.655  49.498  1.00  0.00           H
ATOM   4592  C   LYS   308      17.165  30.545  46.922  1.00  0.00           C
ATOM   4593  O   LYS   308      16.222  30.000  47.412  1.00  0.00           O
ATOM   4594  N   GLN   309      18.422  30.181  47.256  1.00  0.00           N
ATOM   4595  H   GLN   309      19.148  30.698  46.781  1.00  0.00           H
ATOM   4596  CA  GLN   309      18.887  29.091  48.127  1.00  0.00           C
ATOM   4597  HA  GLN   309      18.025  28.812  48.732  1.00  0.00           H
ATOM   4598  CB  GLN   309      19.226  27.784  47.304  1.00  0.00           C
ATOM   4599  HB2 GLN   309      19.630  27.010  47.957  1.00  0.00           H
ATOM   4600  HB3 GLN   309      18.280  27.434  46.891  1.00  0.00           H
ATOM   4601  CG  GLN   309      20.239  28.049  46.227  1.00  0.00           C
ATOM   4602  HG2 GLN   309      19.833  28.749  45.496  1.00  0.00           H
ATOM   4603  HG3 GLN   309      21.082  28.540  46.714  1.00  0.00           H
ATOM   4604  CD  GLN   309      20.682  26.786  45.536  1.00  0.00           C
ATOM   4605  OE1 GLN   309      20.548  26.526  44.385  1.00  0.00           O
ATOM   4606  NE2 GLN   309      20.927  25.746  46.253  1.00  0.00           N
ATOM   4607 HE21 GLN   309      21.141  25.773  47.239  1.00  0.00           H
ATOM   4608 HE22 GLN   309      21.102  24.926  45.689  1.00  0.00           H
ATOM   4609  C   GLN   309      20.089  29.638  49.001  1.00  0.00           C
ATOM   4610  O   GLN   309      20.924  30.396  48.542  1.00  0.00           O
ATOM   4611  N   ASP   310      20.058  29.199  50.265  1.00  0.00           N
ATOM   4612  H   ASP   310      19.286  28.669  50.645  1.00  0.00           H
ATOM   4613  CA  ASP   310      21.100  29.540  51.265  1.00  0.00           C
ATOM   4614  HA  ASP   310      21.599  30.482  51.038  1.00  0.00           H
ATOM   4615  CB  ASP   310      20.540  29.684  52.632  1.00  0.00           C
ATOM   4616  HB2 ASP   310      20.220  28.731  53.056  1.00  0.00           H
ATOM   4617  HB3 ASP   310      21.401  29.992  53.226  1.00  0.00           H
ATOM   4618  CG  ASP   310      19.521  30.831  52.895  1.00  0.00           C
ATOM   4619  OD1 ASP   310      18.959  30.738  54.019  1.00  0.00           O
ATOM   4620  OD2 ASP   310      19.386  31.848  52.143  1.00  0.00           O
ATOM   4621  C   ASP   310      22.276  28.572  51.139  1.00  0.00           C
ATOM   4622  O   ASP   310      22.050  27.428  50.756  1.00  0.00           O
ATOM   4623  N   ILE   311      23.509  29.100  51.345  1.00  0.00           N
ATOM   4624  H   ILE   311      23.550  30.092  51.534  1.00  0.00           H
ATOM   4625  CA  ILE   311      24.720  28.384  50.987  1.00  0.00           C
ATOM   4626  HA  ILE   311      24.502  27.335  50.781  1.00  0.00           H
ATOM   4627  CB  ILE   311      25.403  29.092  49.755  1.00  0.00           C
ATOM   4628  HB  ILE   311      25.567  30.143  49.987  1.00  0.00           H
ATOM   4629  CG2 ILE   311      26.829  28.587  49.395  1.00  0.00           C
ATOM   4630 HG21 ILE   311      27.117  29.068  48.461  1.00  0.00           H
ATOM   4631 HG22 ILE   311      27.491  28.751  50.245  1.00  0.00           H
ATOM   4632 HG23 ILE   311      26.760  27.508  49.250  1.00  0.00           H
ATOM   4633  CG1 ILE   311      24.483  29.073  48.532  1.00  0.00           C
ATOM   4634 HG12 ILE   311      23.470  29.443  48.693  1.00  0.00           H
ATOM   4635 HG13 ILE   311      24.878  29.622  47.677  1.00  0.00           H
ATOM   4636  CD1 ILE   311      24.270  27.667  47.871  1.00  0.00           C
ATOM   4637 HD11 ILE   311      25.204  27.155  47.639  1.00  0.00           H
ATOM   4638 HD12 ILE   311      23.630  27.031  48.484  1.00  0.00           H
ATOM   4639 HD13 ILE   311      23.814  27.825  46.894  1.00  0.00           H
ATOM   4640  C   ILE   311      25.622  28.412  52.286  1.00  0.00           C
ATOM   4641  O   ILE   311      26.342  27.462  52.462  1.00  0.00           O
ATOM   4642  N   VAL   312      25.672  29.508  53.049  1.00  0.00           N
ATOM   4643  H   VAL   312      25.108  30.259  52.678  1.00  0.00           H
ATOM   4644  CA  VAL   312      26.453  29.753  54.246  1.00  0.00           C
ATOM   4645  HA  VAL   312      26.677  28.847  54.810  1.00  0.00           H
ATOM   4646  CB  VAL   312      27.826  30.338  53.962  1.00  0.00           C
ATOM   4647  HB  VAL   312      27.619  31.369  53.670  1.00  0.00           H
ATOM   4648  CG1 VAL   312      28.643  30.446  55.263  1.00  0.00           C
ATOM   4649 HG11 VAL   312      29.555  31.026  55.120  1.00  0.00           H
ATOM   4650 HG12 VAL   312      28.212  30.905  56.152  1.00  0.00           H
ATOM   4651 HG13 VAL   312      28.666  29.422  55.637  1.00  0.00           H
ATOM   4652  CG2 VAL   312      28.631  29.764  52.773  1.00  0.00           C
ATOM   4653 HG21 VAL   312      29.445  30.431  52.491  1.00  0.00           H
ATOM   4654 HG22 VAL   312      28.954  28.752  53.020  1.00  0.00           H
ATOM   4655 HG23 VAL   312      28.058  29.685  51.849  1.00  0.00           H
ATOM   4656  C   VAL   312      25.648  30.670  55.149  1.00  0.00           C
ATOM   4657  O   VAL   312      25.226  31.664  54.621  1.00  0.00           O
ATOM   4658  N   ALA   313      25.540  30.284  56.415  1.00  0.00           N
ATOM   4659  H   ALA   313      25.920  29.390  56.689  1.00  0.00           H
ATOM   4660  CA  ALA   313      24.755  30.990  57.414  1.00  0.00           C
ATOM   4661  HA  ALA   313      23.718  31.106  57.103  1.00  0.00           H
ATOM   4662  CB  ALA   313      24.800  30.149  58.735  1.00  0.00           C
ATOM   4663  HB1 ALA   313      24.052  30.530  59.431  1.00  0.00           H
ATOM   4664  HB2 ALA   313      24.472  29.149  58.451  1.00  0.00           H
ATOM   4665  HB3 ALA   313      25.795  30.050  59.169  1.00  0.00           H
ATOM   4666  C   ALA   313      25.279  32.434  57.685  1.00  0.00           C
ATOM   4667  O   ALA   313      26.457  32.721  57.522  1.00  0.00           O
ATOM   4668  N   ILE   314      24.440  33.260  58.324  1.00  0.00           N
ATOM   4669  H   ILE   314      23.471  32.983  58.386  1.00  0.00           H
ATOM   4670  CA  ILE   314      24.596  34.715  58.508  1.00  0.00           C
ATOM   4671  HA  ILE   314      25.027  35.076  57.573  1.00  0.00           H
ATOM   4672  CB  ILE   314      23.190  35.325  58.561  1.00  0.00           C
ATOM   4673  HB  ILE   314      22.615  34.919  57.728  1.00  0.00           H
ATOM   4674  CG2 ILE   314      22.419  34.902  59.785  1.00  0.00           C
ATOM   4675 HG21 ILE   314      22.875  35.342  60.673  1.00  0.00           H
ATOM   4676 HG22 ILE   314      21.424  35.329  59.655  1.00  0.00           H
ATOM   4677 HG23 ILE   314      22.321  33.817  59.776  1.00  0.00           H
ATOM   4678  CG1 ILE   314      23.256  36.838  58.221  1.00  0.00           C
ATOM   4679 HG12 ILE   314      23.720  37.483  58.969  1.00  0.00           H
ATOM   4680 HG13 ILE   314      23.723  36.996  57.249  1.00  0.00           H
ATOM   4681  CD1 ILE   314      21.848  37.435  58.127  1.00  0.00           C
ATOM   4682 HD11 ILE   314      21.298  37.520  59.064  1.00  0.00           H
ATOM   4683 HD12 ILE   314      21.957  38.417  57.665  1.00  0.00           H
ATOM   4684 HD13 ILE   314      21.209  36.810  57.503  1.00  0.00           H
ATOM   4685  C   ILE   314      25.506  35.091  59.692  1.00  0.00           C
ATOM   4686  O   ILE   314      25.484  36.152  60.281  1.00  0.00           O
ATOM   4687  N   THR   315      26.528  34.238  59.971  1.00  0.00           N
ATOM   4688  H   THR   315      26.620  33.471  59.321  1.00  0.00           H
ATOM   4689  CA  THR   315      27.354  34.028  61.148  1.00  0.00           C
ATOM   4690  HA  THR   315      27.234  34.873  61.826  1.00  0.00           H
ATOM   4691  CB  THR   315      26.772  32.898  61.964  1.00  0.00           C
ATOM   4692  HB  THR   315      27.455  32.799  62.808  1.00  0.00           H
ATOM   4693  CG2 THR   315      25.373  33.085  62.570  1.00  0.00           C
ATOM   4694 HG21 THR   315      24.615  33.191  61.794  1.00  0.00           H
ATOM   4695 HG22 THR   315      25.117  32.200  63.152  1.00  0.00           H
ATOM   4696 HG23 THR   315      25.424  33.974  63.198  1.00  0.00           H
ATOM   4697  OG1 THR   315      26.836  31.754  61.131  1.00  0.00           O
ATOM   4698  HG1 THR   315      26.510  30.992  61.613  1.00  0.00           H
ATOM   4699  C   THR   315      28.869  33.819  60.882  1.00  0.00           C
ATOM   4700  O   THR   315      29.747  34.291  61.615  1.00  0.00           O
ATOM   4701  N   ASP   316      29.220  33.267  59.765  1.00  0.00           N
ATOM   4702  H   ASP   316      28.490  33.061  59.099  1.00  0.00           H
ATOM   4703  CA  ASP   316      30.592  33.204  59.252  1.00  0.00           C
ATOM   4704  HA  ASP   316      31.237  33.407  60.107  1.00  0.00           H
ATOM   4705  CB  ASP   316      30.867  31.828  58.560  1.00  0.00           C
ATOM   4706  HB2 ASP   316      30.025  31.498  57.952  1.00  0.00           H
ATOM   4707  HB3 ASP   316      31.670  31.797  57.823  1.00  0.00           H
ATOM   4708  CG  ASP   316      30.996  30.632  59.586  1.00  0.00           C
ATOM   4709  OD1 ASP   316      31.058  29.488  59.011  1.00  0.00           O
ATOM   4710  OD2 ASP   316      31.029  30.831  60.818  1.00  0.00           O
ATOM   4711  C   ASP   316      30.832  34.248  58.212  1.00  0.00           C
ATOM   4712  O   ASP   316      30.058  34.502  57.306  1.00  0.00           O
ATOM   4713  N   TRP   317      31.926  35.024  58.360  1.00  0.00           N
ATOM   4714  H   TRP   317      32.572  34.844  59.116  1.00  0.00           H
ATOM   4715  CA  TRP   317      32.345  35.973  57.304  1.00  0.00           C
ATOM   4716  HA  TRP   317      31.508  36.472  56.816  1.00  0.00           H
ATOM   4717  CB  TRP   317      33.133  37.060  58.068  1.00  0.00           C
ATOM   4718  HB2 TRP   317      33.810  36.663  58.824  1.00  0.00           H
ATOM   4719  HB3 TRP   317      33.753  37.628  57.374  1.00  0.00           H
ATOM   4720  CG  TRP   317      32.326  38.137  58.727  1.00  0.00           C
ATOM   4721  CD1 TRP   317      31.215  38.049  59.454  1.00  0.00           C
ATOM   4722  HD1 TRP   317      30.704  37.102  59.545  1.00  0.00           H
ATOM   4723  NE1 TRP   317      30.725  39.314  59.802  1.00  0.00           N
ATOM   4724  HE1 TRP   317      29.800  39.349  60.206  1.00  0.00           H
ATOM   4725  CE2 TRP   317      31.607  40.310  59.431  1.00  0.00           C
ATOM   4726  CZ2 TRP   317      31.623  41.731  59.630  1.00  0.00           C
ATOM   4727  HZ2 TRP   317      30.877  42.267  60.198  1.00  0.00           H
ATOM   4728  CH2 TRP   317      32.722  42.358  59.116  1.00  0.00           C
ATOM   4729  HH2 TRP   317      32.686  43.421  59.308  1.00  0.00           H
ATOM   4730  CZ3 TRP   317      33.784  41.690  58.463  1.00  0.00           C
ATOM   4731  HZ3 TRP   317      34.672  42.190  58.107  1.00  0.00           H
ATOM   4732  CE3 TRP   317      33.728  40.352  58.229  1.00  0.00           C
ATOM   4733  HE3 TRP   317      34.494  39.911  57.607  1.00  0.00           H
ATOM   4734  CD2 TRP   317      32.640  39.588  58.748  1.00  0.00           C
ATOM   4735  C   TRP   317      33.233  35.445  56.152  1.00  0.00           C
ATOM   4736  O   TRP   317      34.203  34.668  56.420  1.00  0.00           O
ATOM   4737  N   SER   318      32.834  35.948  54.976  1.00  0.00           N
ATOM   4738  H   SER   318      31.921  36.381  54.979  1.00  0.00           H
ATOM   4739  CA  SER   318      33.545  35.662  53.746  1.00  0.00           C
ATOM   4740  HA  SER   318      33.903  34.632  53.710  1.00  0.00           H
ATOM   4741  CB  SER   318      32.599  35.809  52.521  1.00  0.00           C
ATOM   4742  HB2 SER   318      31.752  35.167  52.764  1.00  0.00           H
ATOM   4743  HB3 SER   318      32.268  36.823  52.291  1.00  0.00           H
ATOM   4744  OG  SER   318      33.227  35.324  51.314  1.00  0.00           O
ATOM   4745  HG  SER   318      33.881  34.662  51.556  1.00  0.00           H
ATOM   4746  C   SER   318      34.738  36.730  53.622  1.00  0.00           C
ATOM   4747  O   SER   318      34.745  37.825  54.265  1.00  0.00           O
ATOM   4748  N   GLY   319      35.651  36.391  52.687  1.00  0.00           N
ATOM   4749  H   GLY   319      35.750  35.438  52.367  1.00  0.00           H
ATOM   4750  CA  GLY   319      36.540  37.443  52.214  1.00  0.00           C
ATOM   4751  HA2 GLY   319      36.274  38.477  52.435  1.00  0.00           H
ATOM   4752  HA3 GLY   319      37.534  37.260  52.621  1.00  0.00           H
ATOM   4753  C   GLY   319      36.665  37.457  50.667  1.00  0.00           C
ATOM   4754  O   GLY   319      37.004  38.582  50.138  1.00  0.00           O
ATOM   4755  N   TYR   320      36.387  36.427  49.886  1.00  0.00           N
ATOM   4756  H   TYR   320      35.972  35.575  50.234  1.00  0.00           H
ATOM   4757  CA  TYR   320      36.436  36.510  48.446  1.00  0.00           C
ATOM   4758  HA  TYR   320      36.052  37.493  48.169  1.00  0.00           H
ATOM   4759  CB  TYR   320      37.835  36.318  47.947  1.00  0.00           C
ATOM   4760  HB2 TYR   320      38.291  35.488  48.488  1.00  0.00           H
ATOM   4761  HB3 TYR   320      37.785  36.030  46.897  1.00  0.00           H
ATOM   4762  CG  TYR   320      38.822  37.489  48.014  1.00  0.00           C
ATOM   4763  CD1 TYR   320      39.669  37.630  49.137  1.00  0.00           C
ATOM   4764  HD1 TYR   320      39.522  36.992  49.996  1.00  0.00           H
ATOM   4765  CE1 TYR   320      40.698  38.635  49.189  1.00  0.00           C
ATOM   4766  HE1 TYR   320      41.301  38.846  50.060  1.00  0.00           H
ATOM   4767  CZ  TYR   320      41.029  39.409  48.031  1.00  0.00           C
ATOM   4768  OH  TYR   320      42.118  40.367  48.002  1.00  0.00           O
ATOM   4769  HH  TYR   320      42.060  40.958  47.249  1.00  0.00           H
ATOM   4770  CE2 TYR   320      40.136  39.272  46.959  1.00  0.00           C
ATOM   4771  HE2 TYR   320      40.294  39.926  46.114  1.00  0.00           H
ATOM   4772  CD2 TYR   320      39.007  38.395  46.973  1.00  0.00           C
ATOM   4773  HD2 TYR   320      38.292  38.490  46.169  1.00  0.00           H
ATOM   4774  C   TYR   320      35.417  35.467  47.916  1.00  0.00           C
ATOM   4775  O   TYR   320      35.117  34.423  48.497  1.00  0.00           O
ATOM   4776  N   SER   321      34.742  35.757  46.803  1.00  0.00           N
ATOM   4777  H   SER   321      34.939  36.669  46.417  1.00  0.00           H
ATOM   4778  CA  SER   321      33.938  34.695  46.129  1.00  0.00           C
ATOM   4779  HA  SER   321      34.266  33.692  46.402  1.00  0.00           H
ATOM   4780  CB  SER   321      32.481  34.653  46.760  1.00  0.00           C
ATOM   4781  HB2 SER   321      31.889  33.853  46.317  1.00  0.00           H
ATOM   4782  HB3 SER   321      32.568  34.465  47.830  1.00  0.00           H
ATOM   4783  OG  SER   321      31.741  35.774  46.372  1.00  0.00           O
ATOM   4784  HG  SER   321      32.243  36.588  46.464  1.00  0.00           H
ATOM   4785  C   SER   321      33.959  34.954  44.614  1.00  0.00           C
ATOM   4786  O   SER   321      34.251  36.094  44.129  1.00  0.00           O
ATOM   4787  N   GLY   322      33.557  33.994  43.813  1.00  0.00           N
ATOM   4788  H   GLY   322      33.218  33.150  44.253  1.00  0.00           H
ATOM   4789  CA  GLY   322      33.917  33.988  42.406  1.00  0.00           C
ATOM   4790  HA2 GLY   322      33.319  34.754  41.913  1.00  0.00           H
ATOM   4791  HA3 GLY   322      34.926  34.366  42.242  1.00  0.00           H
ATOM   4792  C   GLY   322      33.768  32.740  41.548  1.00  0.00           C
ATOM   4793  O   GLY   322      33.519  31.664  42.017  1.00  0.00           O
ATOM   4794  N   SER   323      33.709  33.008  40.260  1.00  0.00           N
ATOM   4795  H   SER   323      33.936  33.930  39.917  1.00  0.00           H
ATOM   4796  CA  SER   323      33.431  32.063  39.199  1.00  0.00           C
ATOM   4797  HA  SER   323      32.608  31.418  39.510  1.00  0.00           H
ATOM   4798  CB  SER   323      32.988  32.738  37.867  1.00  0.00           C
ATOM   4799  HB2 SER   323      32.760  31.891  37.219  1.00  0.00           H
ATOM   4800  HB3 SER   323      32.068  33.315  37.959  1.00  0.00           H
ATOM   4801  OG  SER   323      33.980  33.516  37.276  1.00  0.00           O
ATOM   4802  HG  SER   323      34.229  33.142  36.427  1.00  0.00           H
ATOM   4803  C   SER   323      34.550  31.125  39.026  1.00  0.00           C
ATOM   4804  O   SER   323      35.779  31.425  39.216  1.00  0.00           O
ATOM   4805  N   PHE   324      34.227  29.876  38.574  1.00  0.00           N
ATOM   4806  H   PHE   324      33.280  29.529  38.641  1.00  0.00           H
ATOM   4807  CA  PHE   324      35.146  28.976  37.854  1.00  0.00           C
ATOM   4808  HA  PHE   324      35.830  29.584  37.262  1.00  0.00           H
ATOM   4809  CB  PHE   324      35.924  28.191  38.885  1.00  0.00           C
ATOM   4810  HB2 PHE   324      36.797  27.937  38.285  1.00  0.00           H
ATOM   4811  HB3 PHE   324      36.272  28.857  39.674  1.00  0.00           H
ATOM   4812  CG  PHE   324      35.332  26.950  39.395  1.00  0.00           C
ATOM   4813  CD1 PHE   324      34.706  26.900  40.648  1.00  0.00           C
ATOM   4814  HD1 PHE   324      34.681  27.793  41.254  1.00  0.00           H
ATOM   4815  CE1 PHE   324      34.326  25.700  41.160  1.00  0.00           C
ATOM   4816  HE1 PHE   324      33.904  25.701  42.154  1.00  0.00           H
ATOM   4817  CZ  PHE   324      34.491  24.513  40.511  1.00  0.00           C
ATOM   4818  HZ  PHE   324      34.201  23.562  40.933  1.00  0.00           H
ATOM   4819  CE2 PHE   324      35.033  24.556  39.256  1.00  0.00           C
ATOM   4820  HE2 PHE   324      34.987  23.636  38.694  1.00  0.00           H
ATOM   4821  CD2 PHE   324      35.448  25.709  38.659  1.00  0.00           C
ATOM   4822  HD2 PHE   324      35.841  25.548  37.666  1.00  0.00           H
ATOM   4823  C   PHE   324      34.200  28.253  36.861  1.00  0.00           C
ATOM   4824  O   PHE   324      32.995  28.523  36.865  1.00  0.00           O
ATOM   4825  N   VAL   325      34.686  27.321  36.077  1.00  0.00           N
ATOM   4826  H   VAL   325      35.686  27.180  36.101  1.00  0.00           H
ATOM   4827  CA  VAL   325      33.886  26.435  35.199  1.00  0.00           C
ATOM   4828  HA  VAL   325      32.927  26.196  35.659  1.00  0.00           H
ATOM   4829  CB  VAL   325      33.597  26.950  33.794  1.00  0.00           C
ATOM   4830  HB  VAL   325      33.153  26.194  33.146  1.00  0.00           H
ATOM   4831  CG1 VAL   325      32.579  28.140  33.751  1.00  0.00           C
ATOM   4832 HG11 VAL   325      32.909  28.914  34.445  1.00  0.00           H
ATOM   4833 HG12 VAL   325      32.332  28.505  32.754  1.00  0.00           H
ATOM   4834 HG13 VAL   325      31.656  27.739  34.168  1.00  0.00           H
ATOM   4835  CG2 VAL   325      34.855  27.384  33.008  1.00  0.00           C
ATOM   4836 HG21 VAL   325      35.427  28.086  33.614  1.00  0.00           H
ATOM   4837 HG22 VAL   325      35.465  26.519  32.746  1.00  0.00           H
ATOM   4838 HG23 VAL   325      34.491  27.755  32.050  1.00  0.00           H
ATOM   4839  C   VAL   325      34.419  25.018  35.100  1.00  0.00           C
ATOM   4840  O   VAL   325      35.652  24.901  35.206  1.00  0.00           O
ATOM   4841  N   GLN   326      33.524  24.071  34.867  1.00  0.00           N
ATOM   4842  H   GLN   326      32.551  24.340  34.852  1.00  0.00           H
ATOM   4843  CA  GLN   326      33.718  22.697  34.519  1.00  0.00           C
ATOM   4844  HA  GLN   326      34.773  22.440  34.617  1.00  0.00           H
ATOM   4845  CB  GLN   326      32.857  21.706  35.376  1.00  0.00           C
ATOM   4846  HB2 GLN   326      32.153  22.262  35.994  1.00  0.00           H
ATOM   4847  HB3 GLN   326      32.352  21.033  34.682  1.00  0.00           H
ATOM   4848  CG  GLN   326      33.872  20.871  36.217  1.00  0.00           C
ATOM   4849  HG2 GLN   326      34.577  20.412  35.524  1.00  0.00           H
ATOM   4850  HG3 GLN   326      34.436  21.494  36.912  1.00  0.00           H
ATOM   4851  CD  GLN   326      33.091  19.762  37.017  1.00  0.00           C
ATOM   4852  OE1 GLN   326      31.899  19.902  37.239  1.00  0.00           O
ATOM   4853  NE2 GLN   326      33.648  18.626  37.349  1.00  0.00           N
ATOM   4854 HE21 GLN   326      34.589  18.381  37.076  1.00  0.00           H
ATOM   4855 HE22 GLN   326      33.003  17.865  37.513  1.00  0.00           H
ATOM   4856  C   GLN   326      33.451  22.455  32.998  1.00  0.00           C
ATOM   4857  O   GLN   326      32.408  22.606  32.492  1.00  0.00           O
ATOM   4858  N   HID   327      34.641  22.258  32.404  1.00  0.00           N
ATOM   4859  H   HID   327      35.453  21.963  32.926  1.00  0.00           H
ATOM   4860  CA  HID   327      34.657  22.157  30.950  1.00  0.00           C
ATOM   4861  HA  HID   327      34.082  23.020  30.613  1.00  0.00           H
ATOM   4862  CB  HID   327      36.097  22.259  30.415  1.00  0.00           C
ATOM   4863  HB2 HID   327      36.554  21.280  30.558  1.00  0.00           H
ATOM   4864  HB3 HID   327      35.965  22.394  29.341  1.00  0.00           H
ATOM   4865  CG  HID   327      36.944  23.413  30.858  1.00  0.00           C
ATOM   4866  ND1 HID   327      36.738  24.797  30.613  1.00  0.00           N
ATOM   4867  HD1 HID   327      36.061  25.236  30.006  1.00  0.00           H
ATOM   4868  CE1 HID   327      37.737  25.446  31.273  1.00  0.00           C
ATOM   4869  HE1 HID   327      37.779  26.507  31.475  1.00  0.00           H
ATOM   4870  NE2 HID   327      38.555  24.594  31.965  1.00  0.00           N
ATOM   4871  CD2 HID   327      38.047  23.309  31.692  1.00  0.00           C
ATOM   4872  HD2 HID   327      38.402  22.389  32.133  1.00  0.00           H
ATOM   4873  C   HID   327      34.038  20.778  30.551  1.00  0.00           C
ATOM   4874  O   HID   327      34.274  19.805  31.290  1.00  0.00           O
ATOM   4875  N   PRO   328      33.490  20.709  29.293  1.00  0.00           N
ATOM   4876  CD  PRO   328      33.351  21.791  28.385  1.00  0.00           C
ATOM   4877  HD2 PRO   328      34.318  22.050  27.955  1.00  0.00           H
ATOM   4878  HD3 PRO   328      32.801  22.597  28.871  1.00  0.00           H
ATOM   4879  CG  PRO   328      32.415  21.321  27.279  1.00  0.00           C
ATOM   4880  HG2 PRO   328      32.638  21.805  26.329  1.00  0.00           H
ATOM   4881  HG3 PRO   328      31.378  21.451  27.590  1.00  0.00           H
ATOM   4882  CB  PRO   328      32.724  19.862  27.250  1.00  0.00           C
ATOM   4883  HB2 PRO   328      33.696  19.746  26.771  1.00  0.00           H
ATOM   4884  HB3 PRO   328      32.006  19.218  26.742  1.00  0.00           H
ATOM   4885  CA  PRO   328      33.019  19.493  28.672  1.00  0.00           C
ATOM   4886  HA  PRO   328      32.147  19.106  29.199  1.00  0.00           H
ATOM   4887  C   PRO   328      34.047  18.340  28.801  1.00  0.00           C
ATOM   4888  O   PRO   328      33.673  17.256  29.200  1.00  0.00           O
ATOM   4889  N   GLU   329      35.340  18.617  28.531  1.00  0.00           N
ATOM   4890  H   GLU   329      35.475  19.569  28.222  1.00  0.00           H
ATOM   4891  CA  GLU   329      36.450  17.682  28.815  1.00  0.00           C
ATOM   4892  HA  GLU   329      36.287  16.736  28.300  1.00  0.00           H
ATOM   4893  CB  GLU   329      37.804  18.318  28.299  1.00  0.00           C
ATOM   4894  HB2 GLU   329      38.210  19.010  29.037  1.00  0.00           H
ATOM   4895  HB3 GLU   329      38.470  17.458  28.229  1.00  0.00           H
ATOM   4896  CG  GLU   329      37.656  19.040  26.929  1.00  0.00           C
ATOM   4897  HG2 GLU   329      37.369  20.068  27.151  1.00  0.00           H
ATOM   4898  HG3 GLU   329      38.673  19.109  26.542  1.00  0.00           H
ATOM   4899  CD  GLU   329      36.694  18.361  25.941  1.00  0.00           C
ATOM   4900  OE1 GLU   329      35.821  18.993  25.290  1.00  0.00           O
ATOM   4901  OE2 GLU   329      36.919  17.204  25.661  1.00  0.00           O
ATOM   4902  C   GLU   329      36.731  17.162  30.272  1.00  0.00           C
ATOM   4903  O   GLU   329      37.654  16.325  30.397  1.00  0.00           O
ATOM   4904  N   LEU   330      35.899  17.504  31.321  1.00  0.00           N
ATOM   4905  H   LEU   330      35.167  18.163  31.098  1.00  0.00           H
ATOM   4906  CA  LEU   330      36.010  17.128  32.762  1.00  0.00           C
ATOM   4907  HA  LEU   330      36.913  16.527  32.866  1.00  0.00           H
ATOM   4908  CB  LEU   330      36.130  18.394  33.635  1.00  0.00           C
ATOM   4909  HB2 LEU   330      35.374  19.148  33.414  1.00  0.00           H
ATOM   4910  HB3 LEU   330      35.958  18.023  34.647  1.00  0.00           H
ATOM   4911  CG  LEU   330      37.559  19.040  33.436  1.00  0.00           C
ATOM   4912  HG  LEU   330      37.755  19.214  32.377  1.00  0.00           H
ATOM   4913  CD1 LEU   330      37.472  20.443  34.086  1.00  0.00           C
ATOM   4914 HD11 LEU   330      37.270  20.231  35.136  1.00  0.00           H
ATOM   4915 HD12 LEU   330      38.416  20.985  34.159  1.00  0.00           H
ATOM   4916 HD13 LEU   330      36.661  20.983  33.598  1.00  0.00           H
ATOM   4917  CD2 LEU   330      38.720  18.217  34.056  1.00  0.00           C
ATOM   4918 HD21 LEU   330      38.982  17.321  33.493  1.00  0.00           H
ATOM   4919 HD22 LEU   330      39.609  18.841  33.958  1.00  0.00           H
ATOM   4920 HD23 LEU   330      38.565  18.020  35.117  1.00  0.00           H
ATOM   4921  C   LEU   330      34.803  16.278  33.283  1.00  0.00           C
ATOM   4922  O   LEU   330      35.084  15.641  34.354  1.00  0.00           O
ATOM   4923  N   THR   331      33.635  16.147  32.548  1.00  0.00           N
ATOM   4924  H   THR   331      33.602  16.719  31.717  1.00  0.00           H
ATOM   4925  CA  THR   331      32.329  15.745  33.075  1.00  0.00           C
ATOM   4926  HA  THR   331      32.602  15.366  34.061  1.00  0.00           H
ATOM   4927  CB  THR   331      31.535  17.000  33.299  1.00  0.00           C
ATOM   4928  HB  THR   331      30.549  16.712  33.664  1.00  0.00           H
ATOM   4929  CG2 THR   331      32.034  17.851  34.423  1.00  0.00           C
ATOM   4930 HG21 THR   331      31.192  18.453  34.763  1.00  0.00           H
ATOM   4931 HG22 THR   331      32.501  17.427  35.312  1.00  0.00           H
ATOM   4932 HG23 THR   331      32.760  18.563  34.028  1.00  0.00           H
ATOM   4933  OG1 THR   331      31.396  17.655  32.098  1.00  0.00           O
ATOM   4934  HG1 THR   331      31.046  18.542  32.205  1.00  0.00           H
ATOM   4935  C   THR   331      31.636  14.637  32.200  1.00  0.00           C
ATOM   4936  O   THR   331      30.755  14.026  32.784  1.00  0.00           O
ATOM   4937  N   GLY   332      32.013  14.360  30.948  1.00  0.00           N
ATOM   4938  H   GLY   332      32.730  14.916  30.504  1.00  0.00           H
ATOM   4939  CA  GLY   332      31.226  13.498  30.024  1.00  0.00           C
ATOM   4940  HA2 GLY   332      31.876  13.415  29.153  1.00  0.00           H
ATOM   4941  HA3 GLY   332      31.111  12.510  30.467  1.00  0.00           H
ATOM   4942  C   GLY   332      29.906  14.099  29.517  1.00  0.00           C
ATOM   4943  O   GLY   332      29.092  13.399  28.932  1.00  0.00           O
ATOM   4944  N   LEU   333      29.740  15.405  29.817  1.00  0.00           N
ATOM   4945  H   LEU   333      30.533  15.779  30.318  1.00  0.00           H
ATOM   4946  CA  LEU   333      28.816  16.279  29.120  1.00  0.00           C
ATOM   4947  HA  LEU   333      27.912  15.711  28.898  1.00  0.00           H
ATOM   4948  CB  LEU   333      28.536  17.456  30.021  1.00  0.00           C
ATOM   4949  HB2 LEU   333      29.448  18.042  30.140  1.00  0.00           H
ATOM   4950  HB3 LEU   333      27.919  18.196  29.511  1.00  0.00           H
ATOM   4951  CG  LEU   333      27.822  17.178  31.352  1.00  0.00           C
ATOM   4952  HG  LEU   333      28.486  16.563  31.957  1.00  0.00           H
ATOM   4953  CD1 LEU   333      27.645  18.429  32.179  1.00  0.00           C
ATOM   4954 HD11 LEU   333      28.524  18.988  32.500  1.00  0.00           H
ATOM   4955 HD12 LEU   333      26.938  19.131  31.738  1.00  0.00           H
ATOM   4956 HD13 LEU   333      27.189  18.154  33.130  1.00  0.00           H
ATOM   4957  CD2 LEU   333      26.495  16.506  31.256  1.00  0.00           C
ATOM   4958 HD21 LEU   333      26.105  16.426  32.271  1.00  0.00           H
ATOM   4959 HD22 LEU   333      25.817  17.085  30.629  1.00  0.00           H
ATOM   4960 HD23 LEU   333      26.490  15.451  30.983  1.00  0.00           H
ATOM   4961  C   LEU   333      29.523  16.783  27.830  1.00  0.00           C
ATOM   4962  O   LEU   333      30.651  16.378  27.491  1.00  0.00           O
ATOM   4963  N   ASP   334      28.857  17.581  27.067  1.00  0.00           N
ATOM   4964  H   ASP   334      27.961  17.904  27.402  1.00  0.00           H
ATOM   4965  CA  ASP   334      29.495  18.403  26.010  1.00  0.00           C
ATOM   4966  HA  ASP   334      30.526  18.091  25.840  1.00  0.00           H
ATOM   4967  CB  ASP   334      28.744  17.940  24.687  1.00  0.00           C
ATOM   4968  HB2 ASP   334      29.078  18.513  23.822  1.00  0.00           H
ATOM   4969  HB3 ASP   334      29.023  16.911  24.459  1.00  0.00           H
ATOM   4970  CG  ASP   334      27.201  17.959  24.647  1.00  0.00           C
ATOM   4971  OD1 ASP   334      26.522  18.560  25.524  1.00  0.00           O
ATOM   4972  OD2 ASP   334      26.646  17.382  23.695  1.00  0.00           O
ATOM   4973  C   ASP   334      29.403  19.883  26.208  1.00  0.00           C
ATOM   4974  O   ASP   334      29.586  20.641  25.260  1.00  0.00           O
ATOM   4975  N   CYX   335      28.967  20.351  27.419  1.00  0.00           N
ATOM   4976  H   CYX   335      28.700  19.818  28.234  1.00  0.00           H
ATOM   4977  CA  CYX   335      28.698  21.772  27.686  1.00  0.00           C
ATOM   4978  HA  CYX   335      29.118  22.371  26.877  1.00  0.00           H
ATOM   4979  CB  CYX   335      27.164  22.019  27.618  1.00  0.00           C
ATOM   4980  HB2 CYX   335      26.921  23.081  27.654  1.00  0.00           H
ATOM   4981  HB3 CYX   335      26.755  21.724  26.651  1.00  0.00           H
ATOM   4982  SG  CYX   335      26.258  21.080  28.902  1.00  0.00           S
ATOM   4983  C   CYX   335      29.376  22.383  28.899  1.00  0.00           C
ATOM   4984  O   CYX   335      29.799  21.676  29.784  1.00  0.00           O
ATOM   4985  N   ILE   336      29.468  23.728  28.966  1.00  0.00           N
ATOM   4986  H   ILE   336      29.113  24.233  28.166  1.00  0.00           H
ATOM   4987  CA  ILE   336      30.253  24.448  29.935  1.00  0.00           C
ATOM   4988  HA  ILE   336      31.166  23.876  30.098  1.00  0.00           H
ATOM   4989  CB  ILE   336      30.691  25.804  29.325  1.00  0.00           C
ATOM   4990  HB  ILE   336      29.824  26.455  29.207  1.00  0.00           H
ATOM   4991  CG2 ILE   336      31.677  26.293  30.350  1.00  0.00           C
ATOM   4992 HG21 ILE   336      31.944  27.282  29.980  1.00  0.00           H
ATOM   4993 HG22 ILE   336      31.124  26.369  31.287  1.00  0.00           H
ATOM   4994 HG23 ILE   336      32.449  25.536  30.487  1.00  0.00           H
ATOM   4995  CG1 ILE   336      31.416  25.509  28.003  1.00  0.00           C
ATOM   4996 HG12 ILE   336      32.144  24.698  28.016  1.00  0.00           H
ATOM   4997 HG13 ILE   336      30.699  25.105  27.289  1.00  0.00           H
ATOM   4998  CD1 ILE   336      32.221  26.623  27.372  1.00  0.00           C
ATOM   4999 HD11 ILE   336      31.614  27.520  27.254  1.00  0.00           H
ATOM   5000 HD12 ILE   336      33.154  26.856  27.886  1.00  0.00           H
ATOM   5001 HD13 ILE   336      32.581  26.311  26.393  1.00  0.00           H
ATOM   5002  C   ILE   336      29.350  24.486  31.227  1.00  0.00           C
ATOM   5003  O   ILE   336      28.234  25.064  31.311  1.00  0.00           O
ATOM   5004  N   ARG   337      29.825  23.764  32.252  1.00  0.00           N
ATOM   5005  H   ARG   337      30.619  23.176  32.045  1.00  0.00           H
ATOM   5006  CA  ARG   337      29.101  23.744  33.510  1.00  0.00           C
ATOM   5007  HA  ARG   337      28.032  23.739  33.299  1.00  0.00           H
ATOM   5008  CB  ARG   337      29.361  22.457  34.237  1.00  0.00           C
ATOM   5009  HB2 ARG   337      29.097  21.595  33.624  1.00  0.00           H
ATOM   5010  HB3 ARG   337      30.418  22.321  34.461  1.00  0.00           H
ATOM   5011  CG  ARG   337      28.572  22.353  35.592  1.00  0.00           C
ATOM   5012  HG2 ARG   337      28.626  23.321  36.089  1.00  0.00           H
ATOM   5013  HG3 ARG   337      27.566  22.090  35.265  1.00  0.00           H
ATOM   5014  CD  ARG   337      29.107  21.148  36.399  1.00  0.00           C
ATOM   5015  HD2 ARG   337      29.437  20.290  35.815  1.00  0.00           H
ATOM   5016  HD3 ARG   337      30.017  21.452  36.915  1.00  0.00           H
ATOM   5017  NE  ARG   337      28.110  20.576  37.381  1.00  0.00           N
ATOM   5018  HE  ARG   337      27.135  20.697  37.145  1.00  0.00           H
ATOM   5019  CZ  ARG   337      28.349  20.003  38.573  1.00  0.00           C
ATOM   5020  NH1 ARG   337      29.495  19.459  38.931  1.00  0.00           N
ATOM   5021 HH11 ARG   337      30.306  19.513  38.332  1.00  0.00           H
ATOM   5022 HH12 ARG   337      29.348  18.736  39.620  1.00  0.00           H
ATOM   5023  NH2 ARG   337      27.376  20.040  39.360  1.00  0.00           N
ATOM   5024 HH21 ARG   337      26.584  20.588  39.054  1.00  0.00           H
ATOM   5025 HH22 ARG   337      27.491  19.777  40.328  1.00  0.00           H
ATOM   5026  C   ARG   337      29.506  24.965  34.340  1.00  0.00           C
ATOM   5027  O   ARG   337      30.691  25.052  34.738  1.00  0.00           O
ATOM   5028  N   PRO   338      28.573  25.892  34.636  1.00  0.00           N
ATOM   5029  CD  PRO   338      27.172  25.942  34.121  1.00  0.00           C
ATOM   5030  HD2 PRO   338      26.643  24.992  34.202  1.00  0.00           H
ATOM   5031  HD3 PRO   338      27.192  26.160  33.053  1.00  0.00           H
ATOM   5032  CG  PRO   338      26.467  26.897  35.018  1.00  0.00           C
ATOM   5033  HG2 PRO   338      26.097  26.357  35.890  1.00  0.00           H
ATOM   5034  HG3 PRO   338      25.545  27.289  34.588  1.00  0.00           H
ATOM   5035  CB  PRO   338      27.534  27.924  35.427  1.00  0.00           C
ATOM   5036  HB2 PRO   338      27.236  28.480  36.316  1.00  0.00           H
ATOM   5037  HB3 PRO   338      27.748  28.587  34.589  1.00  0.00           H
ATOM   5038  CA  PRO   338      28.776  27.044  35.491  1.00  0.00           C
ATOM   5039  HA  PRO   338      29.671  27.567  35.154  1.00  0.00           H
ATOM   5040  C   PRO   338      29.073  26.602  36.983  1.00  0.00           C
ATOM   5041  O   PRO   338      28.367  25.802  37.636  1.00  0.00           O
ATOM   5042  N   CYX   339      30.165  27.116  37.540  1.00  0.00           N
ATOM   5043  H   CYX   339      30.704  27.827  37.064  1.00  0.00           H
ATOM   5044  CA  CYX   339      30.599  26.855  38.931  1.00  0.00           C
ATOM   5045  HA  CYX   339      29.657  26.620  39.427  1.00  0.00           H
ATOM   5046  CB  CYX   339      31.700  25.796  39.002  1.00  0.00           C
ATOM   5047  HB2 CYX   339      32.583  26.272  38.575  1.00  0.00           H
[truncated: 55,806 more chars]
