# Supplementary material for: Worth the Weight: Sub-Pocket EXplorer (SubPEx), a Weighted Ensemble Method to Enhance Binding-Pocket Conformational Sampling
Source: J Chem Theory Comput. 2023 Aug 16;19(17):5677–89. doi: 10.1021/acs.jctc.3c00478 (PMC10500992; doi:10.1021/acs.jctc.3c00478)
Supplement: Supplementary file 2 — ct3c00478_si_002.zip [file ct3c00478_si_002.zip › clustered_structures/NA/subpex/rep.c2.aligned.pdb]

HELIX    1   1 SER     23  ILE     26  1                                   4
HELIX    2   2 PRO    328  LEU    330  1                                   3
SHEET    1   1 1 GLY    14  LYS    20  0
SHEET    2   2 1 PHE    39  SER    43  0
SHEET    3   3 1 GLU    46  THR    53  0
SHEET    4   4 1 THR    75  PRO    80  0
SHEET    5   5 1 ARG    91  VAL    95  0
SHEET    6   6 1 SER    98  HIE   103  0
SHEET    7   7 1 TRP   108  SER   114  0
SHEET    8   8 1 VAL   121  TYR   126  0
SHEET    9   9 1 ILE   129  LYS   135  0
SHEET   10  10 1 ALA   150  VAL   152  0
SHEET   11  11 1 SER   155  ASP   162  0
SHEET   12  12 1 SER   170  GLU   177  0
SHEET   13  13 1 LYS   180  GLU   186  0
SHEET   14  14 1 SER   198  ASN   202  0
SHEET   15  15 1 GLU   205  VAL   209  0
SHEET   16  16 1 PRO   220  PHE   224  0
SHEET   17  17 1 TYR   230  TYR   234  0
SHEET   18  18 1 SER   268  TYR   271  0
SHEET   19  19 1 GLY   274  THR   280  0
SHEET   20  20 1 PHE   289  ASP   294  0
SHEET   21  21 1 VAL   307  VAL   312  0
SHEET   22  22 1 SER   321  GLN   326  0
SHEET   23  23 1 ARG   337  GLY   347  0
SHEET   24  24 1 THR   356  VAL   366  0
CRYST1   82.996   71.132   83.948  90.00  90.00  90.00               1
ATOM      1  N   VAL     1      45.225  18.450  23.935  1.00  0.00           N
ATOM      2  H1  VAL     1      45.423  19.318  24.411  1.00  0.00           H
ATOM      3  H2  VAL     1      45.638  17.695  24.462  1.00  0.00           H
ATOM      4  H3  VAL     1      45.486  18.425  22.959  1.00  0.00           H
ATOM      5  CA  VAL     1      43.709  18.496  24.123  1.00  0.00           C
ATOM      6  HA  VAL     1      43.280  17.696  23.521  1.00  0.00           H
ATOM      7  CB  VAL     1      43.275  18.273  25.612  1.00  0.00           C
ATOM      8  HB  VAL     1      43.888  18.982  26.170  1.00  0.00           H
ATOM      9  CG1 VAL     1      41.817  18.573  25.885  1.00  0.00           C
ATOM     10 HG11 VAL     1      41.454  18.529  26.912  1.00  0.00           H
ATOM     11 HG12 VAL     1      41.631  19.602  25.577  1.00  0.00           H
ATOM     12 HG13 VAL     1      41.191  17.956  25.241  1.00  0.00           H
ATOM     13  CG2 VAL     1      43.541  16.837  25.958  1.00  0.00           C
ATOM     14 HG21 VAL     1      42.987  16.282  25.201  1.00  0.00           H
ATOM     15 HG22 VAL     1      44.557  16.443  25.945  1.00  0.00           H
ATOM     16 HG23 VAL     1      43.221  16.647  26.983  1.00  0.00           H
ATOM     17  C   VAL     1      43.187  19.838  23.444  1.00  0.00           C
ATOM     18  O   VAL     1      43.547  20.906  23.880  1.00  0.00           O
ATOM     19  N   LYS     2      42.340  19.655  22.464  1.00  0.00           N
ATOM     20  H   LYS     2      42.083  18.694  22.291  1.00  0.00           H
ATOM     21  CA  LYS     2      41.426  20.629  21.924  1.00  0.00           C
ATOM     22  HA  LYS     2      41.799  21.626  21.687  1.00  0.00           H
ATOM     23  CB  LYS     2      40.694  20.104  20.633  1.00  0.00           C
ATOM     24  HB2 LYS     2      40.257  19.119  20.802  1.00  0.00           H
ATOM     25  HB3 LYS     2      39.769  20.674  20.544  1.00  0.00           H
ATOM     26  CG  LYS     2      41.519  20.096  19.293  1.00  0.00           C
ATOM     27  HG2 LYS     2      41.780  21.146  19.156  1.00  0.00           H
ATOM     28  HG3 LYS     2      42.399  19.469  19.439  1.00  0.00           H
ATOM     29  CD  LYS     2      40.666  19.654  18.155  1.00  0.00           C
ATOM     30  HD2 LYS     2      40.336  18.623  18.274  1.00  0.00           H
ATOM     31  HD3 LYS     2      39.771  20.263  18.031  1.00  0.00           H
ATOM     32  CE  LYS     2      41.558  19.740  16.872  1.00  0.00           C
ATOM     33  HE2 LYS     2      41.887  20.774  16.766  1.00  0.00           H
ATOM     34  HE3 LYS     2      42.309  18.956  16.968  1.00  0.00           H
ATOM     35  NZ  LYS     2      40.761  19.322  15.671  1.00  0.00           N
ATOM     36  HZ1 LYS     2      40.463  18.371  15.834  1.00  0.00           H
ATOM     37  HZ2 LYS     2      39.884  19.816  15.587  1.00  0.00           H
ATOM     38  HZ3 LYS     2      41.283  19.273  14.808  1.00  0.00           H
ATOM     39  C   LYS     2      40.336  20.936  23.022  1.00  0.00           C
ATOM     40  O   LYS     2      39.378  20.105  23.257  1.00  0.00           O
ATOM     41  N   LEU     3      40.476  22.043  23.663  1.00  0.00           N
ATOM     42  H   LEU     3      41.299  22.574  23.418  1.00  0.00           H
ATOM     43  CA  LEU     3      39.607  22.745  24.643  1.00  0.00           C
ATOM     44  HA  LEU     3      39.333  22.091  25.470  1.00  0.00           H
ATOM     45  CB  LEU     3      40.482  23.868  25.278  1.00  0.00           C
ATOM     46  HB2 LEU     3      41.296  23.274  25.695  1.00  0.00           H
ATOM     47  HB3 LEU     3      40.836  24.526  24.485  1.00  0.00           H
ATOM     48  CG  LEU     3      39.805  24.646  26.410  1.00  0.00           C
ATOM     49  HG  LEU     3      38.769  24.315  26.485  1.00  0.00           H
ATOM     50  CD1 LEU     3      40.337  24.388  27.756  1.00  0.00           C
ATOM     51 HD11 LEU     3      40.089  25.162  28.482  1.00  0.00           H
ATOM     52 HD12 LEU     3      39.883  23.437  28.038  1.00  0.00           H
ATOM     53 HD13 LEU     3      41.411  24.229  27.663  1.00  0.00           H
ATOM     54  CD2 LEU     3      39.814  26.198  26.174  1.00  0.00           C
ATOM     55 HD21 LEU     3      39.205  26.304  25.276  1.00  0.00           H
ATOM     56 HD22 LEU     3      39.262  26.638  27.004  1.00  0.00           H
ATOM     57 HD23 LEU     3      40.846  26.536  26.083  1.00  0.00           H
ATOM     58  C   LEU     3      38.294  23.268  24.003  1.00  0.00           C
ATOM     59  O   LEU     3      38.195  23.757  22.810  1.00  0.00           O
ATOM     60  N   ALA     4      37.303  23.118  24.858  1.00  0.00           N
ATOM     61  H   ALA     4      37.592  22.886  25.798  1.00  0.00           H
ATOM     62  CA  ALA     4      35.986  23.671  24.472  1.00  0.00           C
ATOM     63  HA  ALA     4      35.769  23.254  23.488  1.00  0.00           H
ATOM     64  CB  ALA     4      34.868  23.054  25.360  1.00  0.00           C
ATOM     65  HB1 ALA     4      34.933  21.967  25.399  1.00  0.00           H
ATOM     66  HB2 ALA     4      34.987  23.397  26.388  1.00  0.00           H
ATOM     67  HB3 ALA     4      33.887  23.296  24.951  1.00  0.00           H
ATOM     68  C   ALA     4      35.789  25.232  24.326  1.00  0.00           C
ATOM     69  O   ALA     4      36.548  26.016  24.926  1.00  0.00           O
ATOM     70  N   GLY     5      34.721  25.648  23.611  1.00  0.00           N
ATOM     71  H   GLY     5      34.383  24.957  22.957  1.00  0.00           H
ATOM     72  CA  GLY     5      34.588  27.046  23.355  1.00  0.00           C
ATOM     73  HA2 GLY     5      34.636  27.546  24.323  1.00  0.00           H
ATOM     74  HA3 GLY     5      35.411  27.426  22.750  1.00  0.00           H
ATOM     75  C   GLY     5      33.289  27.420  22.646  1.00  0.00           C
ATOM     76  O   GLY     5      32.599  28.344  23.164  1.00  0.00           O
ATOM     77  N   ASN     6      32.852  26.688  21.591  1.00  0.00           N
ATOM     78  H   ASN     6      33.533  26.043  21.216  1.00  0.00           H
ATOM     79  CA  ASN     6      31.554  26.731  20.855  1.00  0.00           C
ATOM     80  HA  ASN     6      31.212  27.743  21.071  1.00  0.00           H
ATOM     81  CB  ASN     6      31.769  26.512  19.355  1.00  0.00           C
ATOM     82  HB2 ASN     6      30.840  26.546  18.787  1.00  0.00           H
ATOM     83  HB3 ASN     6      32.344  27.380  19.034  1.00  0.00           H
ATOM     84  CG  ASN     6      32.494  25.335  19.075  1.00  0.00           C
ATOM     85  OD1 ASN     6      32.379  24.360  19.762  1.00  0.00           O
ATOM     86  ND2 ASN     6      33.290  25.275  18.078  1.00  0.00           N
ATOM     87 HD21 ASN     6      33.381  26.126  17.543  1.00  0.00           H
ATOM     88 HD22 ASN     6      33.825  24.442  17.874  1.00  0.00           H
ATOM     89  C   ASN     6      30.406  25.904  21.390  1.00  0.00           C
ATOM     90  O   ASN     6      29.272  26.076  21.073  1.00  0.00           O
ATOM     91  N   SER     7      30.736  25.087  22.391  1.00  0.00           N
ATOM     92  H   SER     7      31.658  25.021  22.798  1.00  0.00           H
ATOM     93  CA  SER     7      29.742  24.482  23.356  1.00  0.00           C
ATOM     94  HA  SER     7      29.071  24.015  22.636  1.00  0.00           H
ATOM     95  CB  SER     7      30.457  23.514  24.231  1.00  0.00           C
ATOM     96  HB2 SER     7      31.004  22.738  23.697  1.00  0.00           H
ATOM     97  HB3 SER     7      31.138  24.081  24.867  1.00  0.00           H
ATOM     98  OG  SER     7      29.572  22.806  25.107  1.00  0.00           O
ATOM     99  HG  SER     7      29.618  21.901  24.790  1.00  0.00           H
ATOM    100  C   SER     7      29.049  25.637  24.150  1.00  0.00           C
ATOM    101  O   SER     7      29.602  26.725  24.159  1.00  0.00           O
ATOM    102  N   SER     8      27.951  25.358  24.795  1.00  0.00           N
ATOM    103  H   SER     8      27.636  24.401  24.868  1.00  0.00           H
ATOM    104  CA  SER     8      27.082  26.326  25.610  1.00  0.00           C
ATOM    105  HA  SER     8      27.646  27.258  25.572  1.00  0.00           H
ATOM    106  CB  SER     8      25.722  26.551  24.888  1.00  0.00           C
ATOM    107  HB2 SER     8      25.224  27.304  25.499  1.00  0.00           H
ATOM    108  HB3 SER     8      25.827  27.027  23.913  1.00  0.00           H
ATOM    109  OG  SER     8      24.945  25.381  24.850  1.00  0.00           O
ATOM    110  HG  SER     8      25.473  24.659  24.500  1.00  0.00           H
ATOM    111  C   SER     8      26.915  25.946  27.084  1.00  0.00           C
ATOM    112  O   SER     8      27.086  24.803  27.510  1.00  0.00           O
ATOM    113  N   LEU     9      26.595  26.925  27.910  1.00  0.00           N
ATOM    114  H   LEU     9      26.266  27.814  27.562  1.00  0.00           H
ATOM    115  CA  LEU     9      26.266  26.699  29.274  1.00  0.00           C
ATOM    116  HA  LEU     9      27.173  26.269  29.698  1.00  0.00           H
ATOM    117  CB  LEU     9      26.074  28.065  30.022  1.00  0.00           C
ATOM    118  HB2 LEU     9      25.483  28.747  29.409  1.00  0.00           H
ATOM    119  HB3 LEU     9      25.599  27.819  30.971  1.00  0.00           H
ATOM    120  CG  LEU     9      27.301  28.975  30.361  1.00  0.00           C
ATOM    121  HG  LEU     9      27.826  29.171  29.426  1.00  0.00           H
ATOM    122  CD1 LEU     9      26.818  30.423  30.867  1.00  0.00           C
ATOM    123 HD11 LEU     9      26.707  30.445  31.951  1.00  0.00           H
ATOM    124 HD12 LEU     9      27.506  31.212  30.565  1.00  0.00           H
ATOM    125 HD13 LEU     9      25.835  30.668  30.465  1.00  0.00           H
ATOM    126  CD2 LEU     9      28.262  28.460  31.494  1.00  0.00           C
ATOM    127 HD21 LEU     9      28.466  27.395  31.390  1.00  0.00           H
ATOM    128 HD22 LEU     9      29.125  29.117  31.376  1.00  0.00           H
ATOM    129 HD23 LEU     9      27.850  28.616  32.492  1.00  0.00           H
ATOM    130  C   LEU     9      25.204  25.729  29.638  1.00  0.00           C
ATOM    131  O   LEU     9      24.129  25.723  29.038  1.00  0.00           O
ATOM    132  N   CYX    10      25.508  24.925  30.663  1.00  0.00           N
ATOM    133  H   CYX    10      26.330  25.087  31.227  1.00  0.00           H
ATOM    134  CA  CYX    10      24.514  23.897  31.072  1.00  0.00           C
ATOM    135  HA  CYX    10      24.263  23.342  30.169  1.00  0.00           H
ATOM    136  CB  CYX    10      25.095  23.046  32.121  1.00  0.00           C
ATOM    137  HB2 CYX    10      25.372  23.703  32.946  1.00  0.00           H
ATOM    138  HB3 CYX    10      24.299  22.410  32.508  1.00  0.00           H
ATOM    139  SG  CYX    10      26.627  22.127  31.713  1.00  0.00           S
ATOM    140  C   CYX    10      23.208  24.588  31.592  1.00  0.00           C
ATOM    141  O   CYX    10      23.377  25.565  32.401  1.00  0.00           O
ATOM    142  N   PRO    11      22.010  24.038  31.313  1.00  0.00           N
ATOM    143  CD  PRO    11      21.678  23.040  30.329  1.00  0.00           C
ATOM    144  HD2 PRO    11      22.317  22.158  30.390  1.00  0.00           H
ATOM    145  HD3 PRO    11      21.620  23.448  29.319  1.00  0.00           H
ATOM    146  CG  PRO    11      20.267  22.529  30.590  1.00  0.00           C
ATOM    147  HG2 PRO    11      20.327  21.741  31.340  1.00  0.00           H
ATOM    148  HG3 PRO    11      19.675  22.157  29.753  1.00  0.00           H
ATOM    149  CB  PRO    11      19.634  23.781  31.169  1.00  0.00           C
ATOM    150  HB2 PRO    11      18.794  23.448  31.777  1.00  0.00           H
ATOM    151  HB3 PRO    11      19.316  24.402  30.331  1.00  0.00           H
ATOM    152  CA  PRO    11      20.720  24.419  31.953  1.00  0.00           C
ATOM    153  HA  PRO    11      20.736  25.501  31.821  1.00  0.00           H
ATOM    154  C   PRO    11      20.695  23.982  33.402  1.00  0.00           C
ATOM    155  O   PRO    11      20.774  22.764  33.736  1.00  0.00           O
ATOM    156  N   ILE    12      20.587  24.917  34.331  1.00  0.00           N
ATOM    157  H   ILE    12      20.439  25.870  34.034  1.00  0.00           H
ATOM    158  CA  ILE    12      20.562  24.635  35.777  1.00  0.00           C
ATOM    159  HA  ILE    12      20.445  23.570  35.978  1.00  0.00           H
ATOM    160  CB  ILE    12      21.896  25.058  36.367  1.00  0.00           C
ATOM    161  HB  ILE    12      21.839  24.713  37.399  1.00  0.00           H
ATOM    162  CG2 ILE    12      23.084  24.287  35.886  1.00  0.00           C
ATOM    163 HG21 ILE    12      23.169  24.494  34.819  1.00  0.00           H
ATOM    164 HG22 ILE    12      24.064  24.552  36.283  1.00  0.00           H
ATOM    165 HG23 ILE    12      22.905  23.234  36.103  1.00  0.00           H
ATOM    166  CG1 ILE    12      22.206  26.591  36.277  1.00  0.00           C
ATOM    167 HG12 ILE    12      22.981  26.735  35.524  1.00  0.00           H
ATOM    168 HG13 ILE    12      21.343  27.209  36.029  1.00  0.00           H
ATOM    169  CD1 ILE    12      22.724  27.080  37.576  1.00  0.00           C
ATOM    170 HD11 ILE    12      23.006  28.124  37.434  1.00  0.00           H
ATOM    171 HD12 ILE    12      21.912  27.363  38.246  1.00  0.00           H
ATOM    172 HD13 ILE    12      23.520  26.511  38.055  1.00  0.00           H
ATOM    173  C   ILE    12      19.470  25.281  36.597  1.00  0.00           C
ATOM    174  O   ILE    12      18.968  26.321  36.247  1.00  0.00           O
ATOM    175  N   ASN    13      19.087  24.531  37.655  1.00  0.00           N
ATOM    176  H   ASN    13      19.654  23.727  37.883  1.00  0.00           H
ATOM    177  CA  ASN    13      18.081  24.958  38.683  1.00  0.00           C
ATOM    178  HA  ASN    13      17.761  25.972  38.441  1.00  0.00           H
ATOM    179  CB  ASN    13      16.877  24.027  38.555  1.00  0.00           C
ATOM    180  HB2 ASN    13      17.150  22.975  38.631  1.00  0.00           H
ATOM    181  HB3 ASN    13      16.155  24.357  39.301  1.00  0.00           H
ATOM    182  CG  ASN    13      16.167  24.212  37.200  1.00  0.00           C
ATOM    183  OD1 ASN    13      15.642  25.260  36.986  1.00  0.00           O
ATOM    184  ND2 ASN    13      16.143  23.261  36.269  1.00  0.00           N
ATOM    185 HD21 ASN    13      15.668  23.489  35.407  1.00  0.00           H
ATOM    186 HD22 ASN    13      16.770  22.471  36.330  1.00  0.00           H
ATOM    187  C   ASN    13      18.613  25.000  40.069  1.00  0.00           C
ATOM    188  O   ASN    13      17.834  25.292  41.059  1.00  0.00           O
ATOM    189  N   GLY    14      19.809  24.493  40.267  1.00  0.00           N
ATOM    190  H   GLY    14      20.188  24.058  39.438  1.00  0.00           H
ATOM    191  CA  GLY    14      20.470  24.317  41.607  1.00  0.00           C
ATOM    192  HA2 GLY    14      19.946  24.899  42.365  1.00  0.00           H
ATOM    193  HA3 GLY    14      20.208  23.281  41.824  1.00  0.00           H
ATOM    194  C   GLY    14      21.991  24.467  41.676  1.00  0.00           C
ATOM    195  O   GLY    14      22.488  24.794  40.593  1.00  0.00           O
ATOM    196  N   TRP    15      22.578  24.245  42.820  1.00  0.00           N
ATOM    197  H   TRP    15      22.035  23.916  43.605  1.00  0.00           H
ATOM    198  CA  TRP    15      24.006  24.538  43.132  1.00  0.00           C
ATOM    199  HA  TRP    15      24.627  24.252  42.284  1.00  0.00           H
ATOM    200  CB  TRP    15      24.068  26.033  43.444  1.00  0.00           C
ATOM    201  HB2 TRP    15      23.380  26.132  44.284  1.00  0.00           H
ATOM    202  HB3 TRP    15      25.073  26.333  43.740  1.00  0.00           H
ATOM    203  CG  TRP    15      23.759  27.031  42.398  1.00  0.00           C
ATOM    204  CD1 TRP    15      22.649  27.766  42.360  1.00  0.00           C
ATOM    205  HD1 TRP    15      21.908  27.572  43.120  1.00  0.00           H
ATOM    206  NE1 TRP    15      22.574  28.591  41.222  1.00  0.00           N
ATOM    207  HE1 TRP    15      21.736  29.077  40.939  1.00  0.00           H
ATOM    208  CE2 TRP    15      23.761  28.488  40.543  1.00  0.00           C
ATOM    209  CZ2 TRP    15      24.319  29.164  39.431  1.00  0.00           C
ATOM    210  HZ2 TRP    15      23.746  29.962  38.982  1.00  0.00           H
ATOM    211  CH2 TRP    15      25.420  28.593  38.788  1.00  0.00           C
ATOM    212  HH2 TRP    15      25.803  28.889  37.822  1.00  0.00           H
ATOM    213  CZ3 TRP    15      26.132  27.580  39.390  1.00  0.00           C
ATOM    214  HZ3 TRP    15      27.033  27.244  38.898  1.00  0.00           H
ATOM    215  CE3 TRP    15      25.686  27.017  40.569  1.00  0.00           C
ATOM    216  HE3 TRP    15      26.290  26.295  41.099  1.00  0.00           H
ATOM    217  CD2 TRP    15      24.498  27.425  41.190  1.00  0.00           C
ATOM    218  C   TRP    15      24.249  23.575  44.260  1.00  0.00           C
ATOM    219  O   TRP    15      23.597  23.664  45.288  1.00  0.00           O
ATOM    220  N   ALA    16      25.173  22.632  44.026  1.00  0.00           N
ATOM    221  H   ALA    16      25.567  22.550  43.099  1.00  0.00           H
ATOM    222  CA  ALA    16      25.659  21.767  45.081  1.00  0.00           C
ATOM    223  HA  ALA    16      25.356  22.296  45.984  1.00  0.00           H
ATOM    224  CB  ALA    16      25.041  20.369  45.086  1.00  0.00           C
ATOM    225  HB1 ALA    16      25.412  19.847  44.204  1.00  0.00           H
ATOM    226  HB2 ALA    16      25.441  19.698  45.845  1.00  0.00           H
ATOM    227  HB3 ALA    16      23.955  20.429  45.162  1.00  0.00           H
ATOM    228  C   ALA    16      27.256  21.722  45.067  1.00  0.00           C
ATOM    229  O   ALA    16      27.894  22.116  44.115  1.00  0.00           O
ATOM    230  N   VAL    17      27.889  21.105  46.056  1.00  0.00           N
ATOM    231  H   VAL    17      27.362  20.604  46.757  1.00  0.00           H
ATOM    232  CA  VAL    17      29.316  21.123  46.292  1.00  0.00           C
ATOM    233  HA  VAL    17      29.601  22.168  46.162  1.00  0.00           H
ATOM    234  CB  VAL    17      29.779  20.824  47.734  1.00  0.00           C
ATOM    235  HB  VAL    17      29.252  21.545  48.357  1.00  0.00           H
ATOM    236  CG1 VAL    17      29.360  19.383  48.143  1.00  0.00           C
ATOM    237 HG11 VAL    17      28.272  19.336  48.077  1.00  0.00           H
ATOM    238 HG12 VAL    17      29.818  18.632  47.498  1.00  0.00           H
ATOM    239 HG13 VAL    17      29.681  19.288  49.180  1.00  0.00           H
ATOM    240  CG2 VAL    17      31.273  20.848  48.240  1.00  0.00           C
ATOM    241 HG21 VAL    17      31.870  19.992  47.928  1.00  0.00           H
ATOM    242 HG22 VAL    17      31.604  21.710  47.660  1.00  0.00           H
ATOM    243 HG23 VAL    17      31.358  20.973  49.320  1.00  0.00           H
ATOM    244  C   VAL    17      30.113  20.387  45.240  1.00  0.00           C
ATOM    245  O   VAL    17      29.639  19.294  44.827  1.00  0.00           O
ATOM    246  N   TYR    18      31.289  20.900  44.798  1.00  0.00           N
ATOM    247  H   TYR    18      31.597  21.795  45.150  1.00  0.00           H
ATOM    248  CA  TYR    18      32.284  20.105  44.054  1.00  0.00           C
ATOM    249  HA  TYR    18      31.764  19.303  43.530  1.00  0.00           H
ATOM    250  CB  TYR    18      32.787  20.997  42.971  1.00  0.00           C
ATOM    251  HB2 TYR    18      31.996  21.129  42.233  1.00  0.00           H
ATOM    252  HB3 TYR    18      33.051  21.943  43.445  1.00  0.00           H
ATOM    253  CG  TYR    18      33.965  20.501  42.106  1.00  0.00           C
ATOM    254  CD1 TYR    18      33.972  19.167  41.592  1.00  0.00           C
ATOM    255  HD1 TYR    18      33.178  18.471  41.818  1.00  0.00           H
ATOM    256  CE1 TYR    18      35.065  18.787  40.804  1.00  0.00           C
ATOM    257  HE1 TYR    18      35.165  17.766  40.466  1.00  0.00           H
ATOM    258  CZ  TYR    18      36.010  19.750  40.388  1.00  0.00           C
ATOM    259  OH  TYR    18      36.911  19.390  39.474  1.00  0.00           O
ATOM    260  HH  TYR    18      36.921  18.438  39.351  1.00  0.00           H
ATOM    261  CE2 TYR    18      35.875  21.172  40.697  1.00  0.00           C
ATOM    262  HE2 TYR    18      36.565  21.912  40.320  1.00  0.00           H
ATOM    263  CD2 TYR    18      34.820  21.471  41.632  1.00  0.00           C
ATOM    264  HD2 TYR    18      34.638  22.505  41.885  1.00  0.00           H
ATOM    265  C   TYR    18      33.388  19.435  44.851  1.00  0.00           C
ATOM    266  O   TYR    18      33.739  18.294  44.711  1.00  0.00           O
ATOM    267  N   SER    19      33.931  20.195  45.801  1.00  0.00           N
ATOM    268  H   SER    19      33.558  21.124  45.929  1.00  0.00           H
ATOM    269  CA  SER    19      35.076  19.853  46.669  1.00  0.00           C
ATOM    270  HA  SER    19      34.768  18.980  47.244  1.00  0.00           H
ATOM    271  CB  SER    19      36.295  19.651  45.847  1.00  0.00           C
ATOM    272  HB2 SER    19      36.210  18.801  45.169  1.00  0.00           H
ATOM    273  HB3 SER    19      36.345  20.515  45.185  1.00  0.00           H
ATOM    274  OG  SER    19      37.418  19.586  46.715  1.00  0.00           O
ATOM    275  HG  SER    19      38.274  19.590  46.282  1.00  0.00           H
ATOM    276  C   SER    19      35.379  21.015  47.681  1.00  0.00           C
ATOM    277  O   SER    19      35.017  22.158  47.346  1.00  0.00           O
ATOM    278  N   LYS    20      35.874  20.681  48.824  1.00  0.00           N
ATOM    279  H   LYS    20      36.318  19.777  48.906  1.00  0.00           H
ATOM    280  CA  LYS    20      35.901  21.486  50.083  1.00  0.00           C
ATOM    281  HA  LYS    20      35.999  22.514  49.733  1.00  0.00           H
ATOM    282  CB  LYS    20      34.564  21.283  50.806  1.00  0.00           C
ATOM    283  HB2 LYS    20      33.708  21.587  50.203  1.00  0.00           H
ATOM    284  HB3 LYS    20      34.306  20.252  51.052  1.00  0.00           H
ATOM    285  CG  LYS    20      34.556  22.229  52.053  1.00  0.00           C
ATOM    286  HG2 LYS    20      35.401  22.055  52.718  1.00  0.00           H
ATOM    287  HG3 LYS    20      34.837  23.216  51.685  1.00  0.00           H
ATOM    288  CD  LYS    20      33.179  22.303  52.728  1.00  0.00           C
ATOM    289  HD2 LYS    20      32.479  22.554  51.932  1.00  0.00           H
ATOM    290  HD3 LYS    20      32.840  21.438  53.297  1.00  0.00           H
ATOM    291  CE  LYS    20      32.903  23.416  53.689  1.00  0.00           C
ATOM    292  HE2 LYS    20      32.678  24.324  53.131  1.00  0.00           H
ATOM    293  HE3 LYS    20      32.057  23.255  54.358  1.00  0.00           H
ATOM    294  NZ  LYS    20      34.077  23.675  54.520  1.00  0.00           N
ATOM    295  HZ1 LYS    20      34.507  22.964  55.092  1.00  0.00           H
ATOM    296  HZ2 LYS    20      34.755  24.101  53.904  1.00  0.00           H
ATOM    297  HZ3 LYS    20      33.815  24.353  55.222  1.00  0.00           H
ATOM    298  C   LYS    20      37.095  21.054  50.970  1.00  0.00           C
ATOM    299  O   LYS    20      37.208  19.814  51.201  1.00  0.00           O
ATOM    300  N   ASP    21      37.857  21.998  51.510  1.00  0.00           N
ATOM    301  H   ASP    21      37.687  22.948  51.212  1.00  0.00           H
ATOM    302  CA  ASP    21      39.202  21.739  52.038  1.00  0.00           C
ATOM    303  HA  ASP    21      39.627  20.864  51.547  1.00  0.00           H
ATOM    304  CB  ASP    21      40.270  22.825  51.619  1.00  0.00           C
ATOM    305  HB2 ASP    21      41.171  22.319  51.965  1.00  0.00           H
ATOM    306  HB3 ASP    21      40.340  22.966  50.541  1.00  0.00           H
ATOM    307  CG  ASP    21      40.149  24.199  52.208  1.00  0.00           C
ATOM    308  OD1 ASP    21      40.922  25.146  51.949  1.00  0.00           O
ATOM    309  OD2 ASP    21      39.330  24.457  53.126  1.00  0.00           O
ATOM    310  C   ASP    21      39.189  21.526  53.569  1.00  0.00           C
ATOM    311  O   ASP    21      39.919  20.575  54.042  1.00  0.00           O
ATOM    312  N   ASN    22      38.409  22.300  54.358  1.00  0.00           N
ATOM    313  H   ASN    22      37.956  23.047  53.851  1.00  0.00           H
ATOM    314  CA  ASN    22      38.513  22.442  55.869  1.00  0.00           C
ATOM    315  HA  ASN    22      37.855  23.251  56.185  1.00  0.00           H
ATOM    316  CB  ASN    22      37.831  21.222  56.513  1.00  0.00           C
ATOM    317  HB2 ASN    22      38.479  20.359  56.364  1.00  0.00           H
ATOM    318  HB3 ASN    22      37.636  21.439  57.564  1.00  0.00           H
ATOM    319  CG  ASN    22      36.394  20.949  55.997  1.00  0.00           C
ATOM    320  OD1 ASN    22      35.574  21.769  56.211  1.00  0.00           O
ATOM    321  ND2 ASN    22      36.200  19.872  55.283  1.00  0.00           N
ATOM    322 HD21 ASN    22      36.958  19.267  55.002  1.00  0.00           H
ATOM    323 HD22 ASN    22      35.265  19.678  54.954  1.00  0.00           H
ATOM    324  C   ASN    22      39.952  22.734  56.347  1.00  0.00           C
ATOM    325  O   ASN    22      40.285  22.313  57.411  1.00  0.00           O
ATOM    326  N   SER    23      40.803  23.434  55.551  1.00  0.00           N
ATOM    327  H   SER    23      40.410  23.633  54.643  1.00  0.00           H
ATOM    328  CA  SER    23      42.198  23.595  55.848  1.00  0.00           C
ATOM    329  HA  SER    23      42.512  22.551  55.886  1.00  0.00           H
ATOM    330  CB  SER    23      42.749  24.116  54.518  1.00  0.00           C
ATOM    331  HB2 SER    23      43.817  24.280  54.660  1.00  0.00           H
ATOM    332  HB3 SER    23      42.546  23.353  53.767  1.00  0.00           H
ATOM    333  OG  SER    23      42.335  25.450  54.125  1.00  0.00           O
ATOM    334  HG  SER    23      41.795  25.428  53.331  1.00  0.00           H
ATOM    335  C   SER    23      42.549  24.382  57.112  1.00  0.00           C
ATOM    336  O   SER    23      43.364  23.869  57.842  1.00  0.00           O
ATOM    337  N   ILE    24      41.817  25.416  57.507  1.00  0.00           N
ATOM    338  H   ILE    24      40.974  25.552  56.968  1.00  0.00           H
ATOM    339  CA  ILE    24      41.973  25.974  58.862  1.00  0.00           C
ATOM    340  HA  ILE    24      42.973  26.384  59.002  1.00  0.00           H
ATOM    341  CB  ILE    24      41.194  27.246  59.183  1.00  0.00           C
ATOM    342  HB  ILE    24      40.107  27.193  59.125  1.00  0.00           H
ATOM    343  CG2 ILE    24      41.487  27.815  60.593  1.00  0.00           C
ATOM    344 HG21 ILE    24      41.042  28.785  60.813  1.00  0.00           H
ATOM    345 HG22 ILE    24      41.011  27.181  61.340  1.00  0.00           H
ATOM    346 HG23 ILE    24      42.572  27.902  60.659  1.00  0.00           H
ATOM    347  CG1 ILE    24      41.612  28.352  58.217  1.00  0.00           C
ATOM    348 HG12 ILE    24      42.664  28.495  58.462  1.00  0.00           H
ATOM    349 HG13 ILE    24      41.545  27.999  57.187  1.00  0.00           H
ATOM    350  CD1 ILE    24      40.873  29.721  58.136  1.00  0.00           C
ATOM    351 HD11 ILE    24      41.132  30.304  57.251  1.00  0.00           H
ATOM    352 HD12 ILE    24      39.794  29.565  58.125  1.00  0.00           H
ATOM    353 HD13 ILE    24      40.937  30.256  59.083  1.00  0.00           H
ATOM    354  C   ILE    24      41.742  24.904  59.945  1.00  0.00           C
ATOM    355  O   ILE    24      42.517  24.941  60.873  1.00  0.00           O
ATOM    356  N   ARG    25      40.809  23.896  59.810  1.00  0.00           N
ATOM    357  H   ARG    25      40.216  23.844  58.995  1.00  0.00           H
ATOM    358  CA  ARG    25      40.664  22.804  60.701  1.00  0.00           C
ATOM    359  HA  ARG    25      40.594  23.219  61.706  1.00  0.00           H
ATOM    360  CB  ARG    25      39.270  22.085  60.539  1.00  0.00           C
ATOM    361  HB2 ARG    25      38.560  22.864  60.818  1.00  0.00           H
ATOM    362  HB3 ARG    25      39.266  21.673  59.531  1.00  0.00           H
ATOM    363  CG  ARG    25      39.071  20.874  61.509  1.00  0.00           C
ATOM    364  HG2 ARG    25      39.781  20.085  61.265  1.00  0.00           H
ATOM    365  HG3 ARG    25      39.343  21.230  62.502  1.00  0.00           H
ATOM    366  CD  ARG    25      37.653  20.395  61.656  1.00  0.00           C
ATOM    367  HD2 ARG    25      37.555  19.617  62.413  1.00  0.00           H
ATOM    368  HD3 ARG    25      37.059  21.260  61.954  1.00  0.00           H
ATOM    369  NE  ARG    25      37.150  19.786  60.462  1.00  0.00           N
ATOM    370  HE  ARG    25      37.702  19.002  60.148  1.00  0.00           H
ATOM    371  CZ  ARG    25      35.973  19.852  59.824  1.00  0.00           C
ATOM    372  NH1 ARG    25      35.849  19.124  58.828  1.00  0.00           N
ATOM    373 HH11 ARG    25      36.586  18.616  58.359  1.00  0.00           H
ATOM    374 HH12 ARG    25      34.883  18.876  58.676  1.00  0.00           H
ATOM    375  NH2 ARG    25      34.915  20.468  60.236  1.00  0.00           N
ATOM    376 HH21 ARG    25      34.935  20.913  61.142  1.00  0.00           H
ATOM    377 HH22 ARG    25      34.072  20.493  59.679  1.00  0.00           H
ATOM    378  C   ARG    25      41.772  21.762  60.735  1.00  0.00           C
ATOM    379  O   ARG    25      42.198  21.354  61.799  1.00  0.00           O
ATOM    380  N   ILE    26      42.218  21.330  59.573  1.00  0.00           N
ATOM    381  H   ILE    26      41.718  21.751  58.802  1.00  0.00           H
ATOM    382  CA  ILE    26      43.362  20.365  59.394  1.00  0.00           C
ATOM    383  HA  ILE    26      43.047  19.476  59.939  1.00  0.00           H
ATOM    384  CB  ILE    26      43.328  19.968  57.946  1.00  0.00           C
ATOM    385  HB  ILE    26      43.541  20.858  57.352  1.00  0.00           H
ATOM    386  CG2 ILE    26      44.530  19.043  57.604  1.00  0.00           C
ATOM    387 HG21 ILE    26      44.474  18.143  58.216  1.00  0.00           H
ATOM    388 HG22 ILE    26      44.480  18.815  56.540  1.00  0.00           H
ATOM    389 HG23 ILE    26      45.405  19.685  57.716  1.00  0.00           H
ATOM    390  CG1 ILE    26      41.998  19.375  57.490  1.00  0.00           C
ATOM    391 HG12 ILE    26      41.945  18.341  57.831  1.00  0.00           H
ATOM    392 HG13 ILE    26      41.111  19.878  57.876  1.00  0.00           H
ATOM    393  CD1 ILE    26      41.856  19.360  55.942  1.00  0.00           C
ATOM    394 HD11 ILE    26      42.735  19.108  55.349  1.00  0.00           H
ATOM    395 HD12 ILE    26      40.993  18.795  55.586  1.00  0.00           H
ATOM    396 HD13 ILE    26      41.719  20.417  55.718  1.00  0.00           H
ATOM    397  C   ILE    26      44.646  20.945  60.013  1.00  0.00           C
ATOM    398  O   ILE    26      45.513  20.215  60.500  1.00  0.00           O
ATOM    399  N   GLY    27      44.848  22.259  59.912  1.00  0.00           N
ATOM    400  H   GLY    27      44.275  22.756  59.245  1.00  0.00           H
ATOM    401  CA  GLY    27      46.132  22.919  60.140  1.00  0.00           C
ATOM    402  HA2 GLY    27      46.844  22.599  59.379  1.00  0.00           H
ATOM    403  HA3 GLY    27      45.824  23.951  59.976  1.00  0.00           H
ATOM    404  C   GLY    27      46.775  22.835  61.542  1.00  0.00           C
ATOM    405  O   GLY    27      47.945  23.198  61.738  1.00  0.00           O
ATOM    406  N   SER    28      45.964  22.399  62.502  1.00  0.00           N
ATOM    407  H   SER    28      45.000  22.216  62.263  1.00  0.00           H
ATOM    408  CA  SER    28      46.382  22.000  63.879  1.00  0.00           C
ATOM    409  HA  SER    28      46.941  22.787  64.386  1.00  0.00           H
ATOM    410  CB  SER    28      45.108  21.657  64.704  1.00  0.00           C
ATOM    411  HB2 SER    28      44.536  22.584  64.746  1.00  0.00           H
ATOM    412  HB3 SER    28      44.414  20.911  64.318  1.00  0.00           H
ATOM    413  OG  SER    28      45.493  21.322  66.092  1.00  0.00           O
ATOM    414  HG  SER    28      44.730  21.045  66.606  1.00  0.00           H
ATOM    415  C   SER    28      47.324  20.814  63.907  1.00  0.00           C
ATOM    416  O   SER    28      48.419  20.908  64.408  1.00  0.00           O
ATOM    417  N   LYS    29      46.898  19.695  63.312  1.00  0.00           N
ATOM    418  H   LYS    29      45.913  19.613  63.104  1.00  0.00           H
ATOM    419  CA  LYS    29      47.801  18.510  63.182  1.00  0.00           C
ATOM    420  HA  LYS    29      48.466  18.441  64.041  1.00  0.00           H
ATOM    421  CB  LYS    29      47.022  17.184  63.182  1.00  0.00           C
ATOM    422  HB2 LYS    29      46.475  17.083  62.244  1.00  0.00           H
ATOM    423  HB3 LYS    29      47.611  16.279  63.335  1.00  0.00           H
ATOM    424  CG  LYS    29      46.008  17.043  64.352  1.00  0.00           C
ATOM    425  HG2 LYS    29      45.151  17.692  64.171  1.00  0.00           H
ATOM    426  HG3 LYS    29      45.619  16.027  64.272  1.00  0.00           H
ATOM    427  CD  LYS    29      46.635  17.374  65.794  1.00  0.00           C
ATOM    428  HD2 LYS    29      47.443  16.666  65.978  1.00  0.00           H
ATOM    429  HD3 LYS    29      47.040  18.383  65.717  1.00  0.00           H
ATOM    430  CE  LYS    29      45.615  17.364  66.893  1.00  0.00           C
ATOM    431  HE2 LYS    29      46.024  17.692  67.849  1.00  0.00           H
ATOM    432  HE3 LYS    29      44.887  18.128  66.620  1.00  0.00           H
ATOM    433  NZ  LYS    29      44.997  16.075  67.125  1.00  0.00           N
ATOM    434  HZ1 LYS    29      44.302  16.124  67.857  1.00  0.00           H
ATOM    435  HZ2 LYS    29      44.504  15.760  66.302  1.00  0.00           H
ATOM    436  HZ3 LYS    29      45.704  15.469  67.516  1.00  0.00           H
ATOM    437  C   LYS    29      48.748  18.625  61.940  1.00  0.00           C
ATOM    438  O   LYS    29      49.854  18.080  62.111  1.00  0.00           O
ATOM    439  N   GLY    30      48.273  19.119  60.768  1.00  0.00           N
ATOM    440  H   GLY    30      47.347  19.520  60.755  1.00  0.00           H
ATOM    441  CA  GLY    30      48.996  19.091  59.509  1.00  0.00           C
ATOM    442  HA2 GLY    30      49.535  18.189  59.222  1.00  0.00           H
ATOM    443  HA3 GLY    30      48.305  19.139  58.668  1.00  0.00           H
ATOM    444  C   GLY    30      50.013  20.295  59.443  1.00  0.00           C
ATOM    445  O   GLY    30      50.009  21.159  60.322  1.00  0.00           O
ATOM    446  N   ASP    31      50.898  20.295  58.386  1.00  0.00           N
ATOM    447  H   ASP    31      50.806  19.625  57.636  1.00  0.00           H
ATOM    448  CA  ASP    31      51.622  21.487  57.927  1.00  0.00           C
ATOM    449  HA  ASP    31      51.642  22.258  58.698  1.00  0.00           H
ATOM    450  CB  ASP    31      53.126  21.188  57.589  1.00  0.00           C
ATOM    451  HB2 ASP    31      53.136  20.450  56.786  1.00  0.00           H
ATOM    452  HB3 ASP    31      53.441  22.107  57.096  1.00  0.00           H
ATOM    453  CG  ASP    31      54.109  20.688  58.628  1.00  0.00           C
ATOM    454  OD1 ASP    31      53.945  20.970  59.849  1.00  0.00           O
ATOM    455  OD2 ASP    31      55.152  20.093  58.163  1.00  0.00           O
ATOM    456  C   ASP    31      50.751  22.109  56.721  1.00  0.00           C
ATOM    457  O   ASP    31      50.628  21.481  55.668  1.00  0.00           O
ATOM    458  N   VAL    32      50.230  23.277  56.901  1.00  0.00           N
ATOM    459  H   VAL    32      50.312  23.696  57.816  1.00  0.00           H
ATOM    460  CA  VAL    32      49.130  23.807  56.045  1.00  0.00           C
ATOM    461  HA  VAL    32      49.292  23.486  55.016  1.00  0.00           H
ATOM    462  CB  VAL    32      47.763  23.341  56.579  1.00  0.00           C
ATOM    463  HB  VAL    32      47.602  23.827  57.542  1.00  0.00           H
ATOM    464  CG1 VAL    32      46.595  23.790  55.658  1.00  0.00           C
ATOM    465 HG11 VAL    32      45.688  23.256  55.941  1.00  0.00           H
ATOM    466 HG12 VAL    32      46.326  24.847  55.680  1.00  0.00           H
ATOM    467 HG13 VAL    32      46.823  23.556  54.618  1.00  0.00           H
ATOM    468  CG2 VAL    32      47.589  21.808  56.758  1.00  0.00           C
ATOM    469 HG21 VAL    32      46.557  21.583  57.030  1.00  0.00           H
ATOM    470 HG22 VAL    32      47.937  21.377  55.819  1.00  0.00           H
ATOM    471 HG23 VAL    32      48.134  21.488  57.646  1.00  0.00           H
ATOM    472  C   VAL    32      49.250  25.285  56.051  1.00  0.00           C
ATOM    473  O   VAL    32      49.348  25.908  57.068  1.00  0.00           O
ATOM    474  N   PHE    33      49.436  25.875  54.850  1.00  0.00           N
ATOM    475  H   PHE    33      49.247  25.320  54.028  1.00  0.00           H
ATOM    476  CA  PHE    33      49.601  27.339  54.715  1.00  0.00           C
ATOM    477  HA  PHE    33      50.524  27.566  55.247  1.00  0.00           H
ATOM    478  CB  PHE    33      49.800  27.699  53.225  1.00  0.00           C
ATOM    479  HB2 PHE    33      48.942  27.295  52.687  1.00  0.00           H
ATOM    480  HB3 PHE    33      49.695  28.775  53.092  1.00  0.00           H
ATOM    481  CG  PHE    33      51.153  27.208  52.596  1.00  0.00           C
ATOM    482  CD1 PHE    33      51.231  26.092  51.733  1.00  0.00           C
ATOM    483  HD1 PHE    33      50.391  25.490  51.421  1.00  0.00           H
ATOM    484  CE1 PHE    33      52.481  25.772  51.116  1.00  0.00           C
ATOM    485  HE1 PHE    33      52.594  24.949  50.425  1.00  0.00           H
ATOM    486  CZ  PHE    33      53.603  26.575  51.376  1.00  0.00           C
ATOM    487  HZ  PHE    33      54.524  26.389  50.841  1.00  0.00           H
ATOM    488  CE2 PHE    33      53.475  27.690  52.188  1.00  0.00           C
ATOM    489  HE2 PHE    33      54.351  28.302  52.346  1.00  0.00           H
ATOM    490  CD2 PHE    33      52.266  28.009  52.723  1.00  0.00           C
ATOM    491  HD2 PHE    33      52.220  28.900  53.332  1.00  0.00           H
ATOM    492  C   PHE    33      48.469  28.235  55.293  1.00  0.00           C
ATOM    493  O   PHE    33      47.329  27.734  55.290  1.00  0.00           O
ATOM    494  N   VAL    34      48.809  29.413  55.820  1.00  0.00           N
ATOM    495  H   VAL    34      49.749  29.659  56.093  1.00  0.00           H
ATOM    496  CA  VAL    34      47.876  30.519  55.835  1.00  0.00           C
ATOM    497  HA  VAL    34      46.903  30.197  56.207  1.00  0.00           H
ATOM    498  CB  VAL    34      48.458  31.575  56.781  1.00  0.00           C
ATOM    499  HB  VAL    34      49.529  31.615  56.579  1.00  0.00           H
ATOM    500  CG1 VAL    34      47.910  33.022  56.763  1.00  0.00           C
ATOM    501 HG11 VAL    34      48.220  33.620  55.906  1.00  0.00           H
ATOM    502 HG12 VAL    34      46.822  32.975  56.716  1.00  0.00           H
ATOM    503 HG13 VAL    34      48.177  33.601  57.647  1.00  0.00           H
ATOM    504  CG2 VAL    34      48.314  31.214  58.256  1.00  0.00           C
ATOM    505 HG21 VAL    34      48.789  30.234  58.281  1.00  0.00           H
ATOM    506 HG22 VAL    34      48.890  31.995  58.753  1.00  0.00           H
ATOM    507 HG23 VAL    34      47.292  31.243  58.636  1.00  0.00           H
ATOM    508  C   VAL    34      47.703  31.117  54.462  1.00  0.00           C
ATOM    509  O   VAL    34      48.695  31.402  53.778  1.00  0.00           O
ATOM    510  N   ILE    35      46.444  31.141  54.010  1.00  0.00           N
ATOM    511  H   ILE    35      45.650  30.863  54.570  1.00  0.00           H
ATOM    512  CA  ILE    35      46.090  31.531  52.613  1.00  0.00           C
ATOM    513  HA  ILE    35      46.986  31.828  52.070  1.00  0.00           H
ATOM    514  CB  ILE    35      45.517  30.310  51.799  1.00  0.00           C
ATOM    515  HB  ILE    35      45.348  30.596  50.760  1.00  0.00           H
ATOM    516  CG2 ILE    35      46.591  29.219  51.803  1.00  0.00           C
ATOM    517 HG21 ILE    35      47.585  29.578  51.537  1.00  0.00           H
ATOM    518 HG22 ILE    35      46.734  28.727  52.765  1.00  0.00           H
ATOM    519 HG23 ILE    35      46.362  28.441  51.076  1.00  0.00           H
ATOM    520  CG1 ILE    35      44.201  29.703  52.372  1.00  0.00           C
ATOM    521 HG12 ILE    35      44.404  29.575  53.435  1.00  0.00           H
ATOM    522 HG13 ILE    35      43.339  30.370  52.393  1.00  0.00           H
ATOM    523  CD1 ILE    35      43.696  28.383  51.846  1.00  0.00           C
ATOM    524 HD11 ILE    35      43.444  28.449  50.788  1.00  0.00           H
ATOM    525 HD12 ILE    35      44.467  27.662  52.118  1.00  0.00           H
ATOM    526 HD13 ILE    35      42.745  28.096  52.294  1.00  0.00           H
ATOM    527  C   ILE    35      45.018  32.571  52.530  1.00  0.00           C
ATOM    528  O   ILE    35      44.181  32.793  53.415  1.00  0.00           O
ATOM    529  N   ARG    36      44.917  33.279  51.367  1.00  0.00           N
ATOM    530  H   ARG    36      45.552  32.982  50.639  1.00  0.00           H
ATOM    531  CA  ARG    36      43.860  34.237  50.959  1.00  0.00           C
ATOM    532  HA  ARG    36      42.953  33.888  51.451  1.00  0.00           H
ATOM    533  CB  ARG    36      44.121  35.697  51.307  1.00  0.00           C
ATOM    534  HB2 ARG    36      45.098  35.972  50.912  1.00  0.00           H
ATOM    535  HB3 ARG    36      43.435  36.331  50.745  1.00  0.00           H
ATOM    536  CG  ARG    36      43.934  36.098  52.827  1.00  0.00           C
ATOM    537  HG2 ARG    36      44.645  35.595  53.482  1.00  0.00           H
ATOM    538  HG3 ARG    36      44.088  37.159  53.022  1.00  0.00           H
ATOM    539  CD  ARG    36      42.616  35.697  53.441  1.00  0.00           C
ATOM    540  HD2 ARG    36      42.594  34.610  53.530  1.00  0.00           H
ATOM    541  HD3 ARG    36      42.574  36.094  54.456  1.00  0.00           H
ATOM    542  NE  ARG    36      41.420  36.055  52.677  1.00  0.00           N
ATOM    543  HE  ARG    36      41.252  35.309  52.016  1.00  0.00           H
ATOM    544  CZ  ARG    36      40.704  37.155  52.720  1.00  0.00           C
ATOM    545  NH1 ARG    36      39.724  37.289  51.941  1.00  0.00           N
ATOM    546 HH11 ARG    36      39.489  36.510  51.342  1.00  0.00           H
ATOM    547 HH12 ARG    36      39.221  38.164  51.990  1.00  0.00           H
ATOM    548  NH2 ARG    36      41.093  38.152  53.413  1.00  0.00           N
ATOM    549 HH21 ARG    36      41.970  38.106  53.911  1.00  0.00           H
ATOM    550 HH22 ARG    36      40.544  38.990  53.543  1.00  0.00           H
ATOM    551  C   ARG    36      43.495  34.087  49.467  1.00  0.00           C
ATOM    552  O   ARG    36      44.418  33.640  48.755  1.00  0.00           O
ATOM    553  N   GLH    37      42.255  34.482  49.098  1.00  0.00           N
ATOM    554  H   GLH    37      41.699  34.638  49.926  1.00  0.00           H
ATOM    555  CA  GLH    37      41.686  34.234  47.702  1.00  0.00           C
ATOM    556  HA  GLH    37      40.610  34.164  47.854  1.00  0.00           H
ATOM    557  CB  GLH    37      41.988  35.419  46.786  1.00  0.00           C
ATOM    558  HB2 GLH    37      41.594  35.270  45.781  1.00  0.00           H
ATOM    559  HB3 GLH    37      41.409  36.304  47.049  1.00  0.00           H
ATOM    560  CG  GLH    37      43.400  35.918  46.504  1.00  0.00           C
ATOM    561  HG2 GLH    37      44.176  35.170  46.671  1.00  0.00           H
ATOM    562  HG3 GLH    37      43.653  36.082  45.457  1.00  0.00           H
ATOM    563  CD  GLH    37      43.637  37.230  47.256  1.00  0.00           C
ATOM    564  OE1 GLH    37      43.995  37.276  48.423  1.00  0.00           O
ATOM    565  OE2 GLH    37      43.636  38.440  46.594  1.00  0.00           O
ATOM    566  HE2 GLH    37      43.581  38.284  45.649  1.00  0.00           H
ATOM    567  C   GLH    37      42.124  32.875  47.155  1.00  0.00           C
ATOM    568  O   GLH    37      42.795  32.778  46.154  1.00  0.00           O
ATOM    569  N   PRO    38      41.808  31.709  47.763  1.00  0.00           N
ATOM    570  CD  PRO    38      41.161  31.585  49.094  1.00  0.00           C
ATOM    571  HD2 PRO    38      40.270  32.211  49.124  1.00  0.00           H
ATOM    572  HD3 PRO    38      41.858  31.757  49.913  1.00  0.00           H
ATOM    573  CG  PRO    38      40.735  30.084  49.202  1.00  0.00           C
ATOM    574  HG2 PRO    38      39.723  29.928  48.827  1.00  0.00           H
ATOM    575  HG3 PRO    38      40.707  29.724  50.229  1.00  0.00           H
ATOM    576  CB  PRO    38      41.701  29.329  48.255  1.00  0.00           C
ATOM    577  HB2 PRO    38      41.250  28.438  47.819  1.00  0.00           H
ATOM    578  HB3 PRO    38      42.669  29.121  48.713  1.00  0.00           H
ATOM    579  CA  PRO    38      41.847  30.397  47.123  1.00  0.00           C
ATOM    580  HA  PRO    38      42.885  30.268  46.820  1.00  0.00           H
ATOM    581  C   PRO    38      40.811  30.292  46.010  1.00  0.00           C
ATOM    582  O   PRO    38      39.713  29.700  46.162  1.00  0.00           O
ATOM    583  N   PHE    39      41.269  30.770  44.837  1.00  0.00           N
ATOM    584  H   PHE    39      42.198  31.148  44.725  1.00  0.00           H
ATOM    585  CA  PHE    39      40.574  30.743  43.619  1.00  0.00           C
ATOM    586  HA  PHE    39      39.514  30.828  43.856  1.00  0.00           H
ATOM    587  CB  PHE    39      40.825  32.068  42.888  1.00  0.00           C
ATOM    588  HB2 PHE    39      39.995  32.191  42.192  1.00  0.00           H
ATOM    589  HB3 PHE    39      40.560  32.883  43.563  1.00  0.00           H
ATOM    590  CG  PHE    39      42.123  32.397  42.254  1.00  0.00           C
ATOM    591  CD1 PHE    39      42.579  31.847  41.075  1.00  0.00           C
ATOM    592  HD1 PHE    39      41.946  31.063  40.686  1.00  0.00           H
ATOM    593  CE1 PHE    39      43.762  32.269  40.461  1.00  0.00           C
ATOM    594  HE1 PHE    39      44.062  31.887  39.497  1.00  0.00           H
ATOM    595  CZ  PHE    39      44.412  33.395  40.996  1.00  0.00           C
ATOM    596  HZ  PHE    39      45.210  33.834  40.415  1.00  0.00           H
ATOM    597  CE2 PHE    39      44.002  34.019  42.204  1.00  0.00           C
ATOM    598  HE2 PHE    39      44.602  34.795  42.656  1.00  0.00           H
ATOM    599  CD2 PHE    39      42.849  33.541  42.821  1.00  0.00           C
ATOM    600  HD2 PHE    39      42.518  33.946  43.765  1.00  0.00           H
ATOM    601  C   PHE    39      40.700  29.476  42.850  1.00  0.00           C
ATOM    602  O   PHE    39      41.756  28.997  42.557  1.00  0.00           O
ATOM    603  N   ILE    40      39.563  28.926  42.448  1.00  0.00           N
ATOM    604  H   ILE    40      38.741  29.477  42.646  1.00  0.00           H
ATOM    605  CA  ILE    40      39.429  27.658  41.768  1.00  0.00           C
ATOM    606  HA  ILE    40      40.256  26.984  41.988  1.00  0.00           H
ATOM    607  CB  ILE    40      38.151  26.957  42.176  1.00  0.00           C
ATOM    608  HB  ILE    40      37.268  27.571  41.999  1.00  0.00           H
ATOM    609  CG2 ILE    40      38.017  25.680  41.324  1.00  0.00           C
ATOM    610 HG21 ILE    40      37.204  25.115  41.779  1.00  0.00           H
ATOM    611 HG22 ILE    40      37.852  25.905  40.271  1.00  0.00           H
ATOM    612 HG23 ILE    40      38.885  25.022  41.364  1.00  0.00           H
ATOM    613  CG1 ILE    40      38.185  26.708  43.710  1.00  0.00           C
ATOM    614 HG12 ILE    40      38.344  27.609  44.302  1.00  0.00           H
ATOM    615 HG13 ILE    40      37.226  26.273  43.990  1.00  0.00           H
ATOM    616  CD1 ILE    40      39.174  25.594  44.193  1.00  0.00           C
ATOM    617 HD11 ILE    40      38.677  24.643  44.000  1.00  0.00           H
ATOM    618 HD12 ILE    40      40.123  25.646  43.660  1.00  0.00           H
ATOM    619 HD13 ILE    40      39.327  25.706  45.266  1.00  0.00           H
ATOM    620  C   ILE    40      39.557  27.916  40.300  1.00  0.00           C
ATOM    621  O   ILE    40      39.129  28.969  39.708  1.00  0.00           O
ATOM    622  N   SER    41      40.361  27.012  39.685  1.00  0.00           N
ATOM    623  H   SER    41      40.681  26.275  40.298  1.00  0.00           H
ATOM    624  CA  SER    41      40.589  27.117  38.223  1.00  0.00           C
ATOM    625  HA  SER    41      39.667  27.589  37.884  1.00  0.00           H
ATOM    626  CB  SER    41      41.671  28.161  38.024  1.00  0.00           C
ATOM    627  HB2 SER    41      41.263  29.102  38.393  1.00  0.00           H
ATOM    628  HB3 SER    41      42.651  27.883  38.412  1.00  0.00           H
ATOM    629  OG  SER    41      41.681  28.451  36.596  1.00  0.00           O
ATOM    630  HG  SER    41      42.251  29.203  36.421  1.00  0.00           H
ATOM    631  C   SER    41      40.858  25.760  37.613  1.00  0.00           C
ATOM    632  O   SER    41      41.269  24.803  38.282  1.00  0.00           O
ATOM    633  N   CYX    42      40.707  25.609  36.286  1.00  0.00           N
ATOM    634  H   CYX    42      40.676  26.472  35.762  1.00  0.00           H
ATOM    635  CA  CYX    42      40.502  24.327  35.657  1.00  0.00           C
ATOM    636  HA  CYX    42      40.767  23.493  36.307  1.00  0.00           H
ATOM    637  CB  CYX    42      38.995  24.133  35.330  1.00  0.00           C
ATOM    638  HB2 CYX    42      38.570  24.916  34.700  1.00  0.00           H
ATOM    639  HB3 CYX    42      38.873  23.153  34.869  1.00  0.00           H
ATOM    640  SG  CYX    42      38.037  24.159  36.893  1.00  0.00           S
ATOM    641  C   CYX    42      41.358  24.008  34.415  1.00  0.00           C
ATOM    642  O   CYX    42      41.820  24.902  33.694  1.00  0.00           O
ATOM    643  N   SER    43      41.453  22.741  34.144  1.00  0.00           N
ATOM    644  H   SER    43      40.950  22.150  34.789  1.00  0.00           H
ATOM    645  CA  SER    43      42.067  22.109  32.984  1.00  0.00           C
ATOM    646  HA  SER    43      42.187  22.879  32.222  1.00  0.00           H
ATOM    647  CB  SER    43      43.456  21.621  33.347  1.00  0.00           C
ATOM    648  HB2 SER    43      44.072  21.711  32.452  1.00  0.00           H
ATOM    649  HB3 SER    43      43.834  22.248  34.156  1.00  0.00           H
ATOM    650  OG  SER    43      43.586  20.268  33.740  1.00  0.00           O
ATOM    651  HG  SER    43      43.283  20.267  34.651  1.00  0.00           H
ATOM    652  C   SER    43      41.141  20.897  32.606  1.00  0.00           C
ATOM    653  O   SER    43      40.509  20.370  33.521  1.00  0.00           O
ATOM    654  N   HID    44      41.080  20.465  31.368  1.00  0.00           N
ATOM    655  H   HID    44      41.392  21.121  30.666  1.00  0.00           H
ATOM    656  CA  HID    44      40.314  19.234  30.981  1.00  0.00           C
ATOM    657  HA  HID    44      39.253  19.390  31.181  1.00  0.00           H
ATOM    658  CB  HID    44      40.450  19.096  29.490  1.00  0.00           C
ATOM    659  HB2 HID    44      41.485  19.321  29.234  1.00  0.00           H
ATOM    660  HB3 HID    44      40.215  18.077  29.183  1.00  0.00           H
ATOM    661  CG  HID    44      39.597  19.872  28.546  1.00  0.00           C
ATOM    662  ND1 HID    44      38.985  19.404  27.378  1.00  0.00           N
ATOM    663  HD1 HID    44      39.068  18.499  26.938  1.00  0.00           H
ATOM    664  CE1 HID    44      38.250  20.447  26.873  1.00  0.00           C
ATOM    665  HE1 HID    44      37.612  20.282  26.018  1.00  0.00           H
ATOM    666  NE2 HID    44      38.264  21.484  27.729  1.00  0.00           N
ATOM    667  CD2 HID    44      39.087  21.117  28.743  1.00  0.00           C
ATOM    668  HD2 HID    44      39.471  21.826  29.462  1.00  0.00           H
ATOM    669  C   HID    44      40.813  17.934  31.656  1.00  0.00           C
ATOM    670  O   HID    44      40.174  16.912  31.653  1.00  0.00           O
ATOM    671  N   LEU    45      42.029  17.902  32.193  1.00  0.00           N
ATOM    672  H   LEU    45      42.542  18.752  32.376  1.00  0.00           H
ATOM    673  CA  LEU    45      42.593  16.710  32.838  1.00  0.00           C
ATOM    674  HA  LEU    45      42.279  15.766  32.392  1.00  0.00           H
ATOM    675  CB  LEU    45      44.085  16.720  32.990  1.00  0.00           C
ATOM    676  HB2 LEU    45      44.481  17.710  33.224  1.00  0.00           H
ATOM    677  HB3 LEU    45      44.292  16.094  33.856  1.00  0.00           H
ATOM    678  CG  LEU    45      44.722  16.168  31.733  1.00  0.00           C
ATOM    679  HG  LEU    45      44.263  15.234  31.408  1.00  0.00           H
ATOM    680  CD1 LEU    45      44.541  17.060  30.520  1.00  0.00           C
ATOM    681 HD11 LEU    45      45.197  16.828  29.682  1.00  0.00           H
ATOM    682 HD12 LEU    45      43.549  16.933  30.086  1.00  0.00           H
ATOM    683 HD13 LEU    45      44.647  18.093  30.851  1.00  0.00           H
ATOM    684  CD2 LEU    45      46.235  15.921  32.047  1.00  0.00           C
ATOM    685 HD21 LEU    45      46.431  15.357  32.958  1.00  0.00           H
ATOM    686 HD22 LEU    45      46.725  15.437  31.202  1.00  0.00           H
ATOM    687 HD23 LEU    45      46.606  16.924  32.261  1.00  0.00           H
ATOM    688  C   LEU    45      41.932  16.622  34.236  1.00  0.00           C
ATOM    689  O   LEU    45      41.596  15.550  34.680  1.00  0.00           O
ATOM    690  N   GLU    46      41.774  17.791  34.851  1.00  0.00           N
ATOM    691  H   GLU    46      41.977  18.646  34.353  1.00  0.00           H
ATOM    692  CA  GLU    46      41.307  18.025  36.241  1.00  0.00           C
ATOM    693  HA  GLU    46      40.264  17.711  36.202  1.00  0.00           H
ATOM    694  CB  GLU    46      42.238  17.318  37.262  1.00  0.00           C
ATOM    695  HB2 GLU    46      41.796  17.420  38.253  1.00  0.00           H
ATOM    696  HB3 GLU    46      42.208  16.230  37.194  1.00  0.00           H
ATOM    697  CG  GLU    46      43.757  17.713  37.215  1.00  0.00           C
ATOM    698  HG2 GLU    46      44.096  17.518  36.197  1.00  0.00           H
ATOM    699  HG3 GLU    46      43.775  18.800  37.285  1.00  0.00           H
ATOM    700  CD  GLU    46      44.551  16.932  38.250  1.00  0.00           C
ATOM    701  OE1 GLU    46      45.790  17.101  38.166  1.00  0.00           O
ATOM    702  OE2 GLU    46      44.057  16.227  39.166  1.00  0.00           O
ATOM    703  C   GLU    46      41.326  19.575  36.633  1.00  0.00           C
ATOM    704  O   GLU    46      42.040  20.396  36.027  1.00  0.00           O
ATOM    705  N   CYX    47      40.532  19.928  37.654  1.00  0.00           N
ATOM    706  H   CYX    47      39.973  19.265  38.170  1.00  0.00           H
ATOM    707  CA  CYX    47      40.679  21.298  38.192  1.00  0.00           C
ATOM    708  HA  CYX    47      40.928  21.988  37.385  1.00  0.00           H
ATOM    709  CB  CYX    47      39.349  21.828  38.729  1.00  0.00           C
ATOM    710  HB2 CYX    47      38.985  21.118  39.472  1.00  0.00           H
ATOM    711  HB3 CYX    47      39.438  22.794  39.226  1.00  0.00           H
ATOM    712  SG  CYX    47      37.964  22.162  37.532  1.00  0.00           S
ATOM    713  C   CYX    47      41.813  21.310  39.215  1.00  0.00           C
ATOM    714  O   CYX    47      42.221  20.246  39.650  1.00  0.00           O
ATOM    715  N   ARG    48      42.272  22.536  39.545  1.00  0.00           N
ATOM    716  H   ARG    48      41.990  23.355  39.025  1.00  0.00           H
ATOM    717  CA  ARG    48      43.163  22.763  40.662  1.00  0.00           C
ATOM    718  HA  ARG    48      43.106  21.923  41.356  1.00  0.00           H
ATOM    719  CB  ARG    48      44.665  22.966  40.147  1.00  0.00           C
ATOM    720  HB2 ARG    48      44.598  23.591  39.257  1.00  0.00           H
ATOM    721  HB3 ARG    48      45.291  23.465  40.888  1.00  0.00           H
ATOM    722  CG  ARG    48      45.497  21.643  39.821  1.00  0.00           C
ATOM    723  HG2 ARG    48      45.598  21.109  40.766  1.00  0.00           H
ATOM    724  HG3 ARG    48      44.984  20.934  39.172  1.00  0.00           H
ATOM    725  CD  ARG    48      46.840  22.055  39.298  1.00  0.00           C
ATOM    726  HD2 ARG    48      47.266  21.205  38.764  1.00  0.00           H
ATOM    727  HD3 ARG    48      46.704  22.881  38.600  1.00  0.00           H
ATOM    728  NE  ARG    48      47.794  22.421  40.319  1.00  0.00           N
ATOM    729  HE  ARG    48      48.077  23.391  40.319  1.00  0.00           H
ATOM    730  CZ  ARG    48      48.508  21.786  41.214  1.00  0.00           C
ATOM    731  NH1 ARG    48      49.345  22.361  41.991  1.00  0.00           N
ATOM    732 HH11 ARG    48      49.524  23.355  41.955  1.00  0.00           H
ATOM    733 HH12 ARG    48      49.806  21.697  42.597  1.00  0.00           H
ATOM    734  NH2 ARG    48      48.309  20.515  41.398  1.00  0.00           N
ATOM    735 HH21 ARG    48      47.551  20.106  40.871  1.00  0.00           H
ATOM    736 HH22 ARG    48      48.974  20.015  41.971  1.00  0.00           H
ATOM    737  C   ARG    48      42.692  23.986  41.559  1.00  0.00           C
ATOM    738  O   ARG    48      41.727  24.719  41.319  1.00  0.00           O
ATOM    739  N   THR    49      43.451  24.303  42.568  1.00  0.00           N
ATOM    740  H   THR    49      44.168  23.695  42.937  1.00  0.00           H
ATOM    741  CA  THR    49      43.285  25.491  43.423  1.00  0.00           C
ATOM    742  HA  THR    49      42.397  26.088  43.216  1.00  0.00           H
ATOM    743  CB  THR    49      43.247  25.088  44.938  1.00  0.00           C
ATOM    744  HB  THR    49      44.150  24.506  45.126  1.00  0.00           H
ATOM    745  CG2 THR    49      43.155  26.170  45.961  1.00  0.00           C
ATOM    746 HG21 THR    49      44.152  26.610  46.009  1.00  0.00           H
ATOM    747 HG22 THR    49      42.497  27.007  45.731  1.00  0.00           H
ATOM    748 HG23 THR    49      42.848  25.749  46.918  1.00  0.00           H
ATOM    749  OG1 THR    49      42.184  24.161  45.095  1.00  0.00           O
ATOM    750  HG1 THR    49      42.658  23.344  45.266  1.00  0.00           H
ATOM    751  C   THR    49      44.556  26.353  43.223  1.00  0.00           C
ATOM    752  O   THR    49      45.648  25.817  43.185  1.00  0.00           O
ATOM    753  N   PHE    50      44.402  27.678  43.139  1.00  0.00           N
ATOM    754  H   PHE    50      43.500  28.058  42.889  1.00  0.00           H
ATOM    755  CA  PHE    50      45.444  28.700  43.184  1.00  0.00           C
ATOM    756  HA  PHE    50      46.377  28.159  43.342  1.00  0.00           H
ATOM    757  CB  PHE    50      45.455  29.496  41.901  1.00  0.00           C
ATOM    758  HB2 PHE    50      44.454  29.889  41.725  1.00  0.00           H
ATOM    759  HB3 PHE    50      45.938  30.447  42.127  1.00  0.00           H
ATOM    760  CG  PHE    50      46.046  28.764  40.696  1.00  0.00           C
ATOM    761  CD1 PHE    50      45.261  27.795  40.012  1.00  0.00           C
ATOM    762  HD1 PHE    50      44.247  27.488  40.226  1.00  0.00           H
ATOM    763  CE1 PHE    50      45.824  27.036  39.025  1.00  0.00           C
ATOM    764  HE1 PHE    50      45.320  26.289  38.431  1.00  0.00           H
ATOM    765  CZ  PHE    50      47.178  27.172  38.659  1.00  0.00           C
ATOM    766  HZ  PHE    50      47.611  26.678  37.802  1.00  0.00           H
ATOM    767  CE2 PHE    50      47.968  28.166  39.334  1.00  0.00           C
ATOM    768  HE2 PHE    50      49.026  28.240  39.126  1.00  0.00           H
ATOM    769  CD2 PHE    50      47.395  28.961  40.348  1.00  0.00           C
ATOM    770  HD2 PHE    50      47.954  29.727  40.865  1.00  0.00           H
ATOM    771  C   PHE    50      45.139  29.656  44.302  1.00  0.00           C
ATOM    772  O   PHE    50      43.974  29.921  44.556  1.00  0.00           O
ATOM    773  N   PHE    51      46.174  30.201  45.045  1.00  0.00           N
ATOM    774  H   PHE    51      47.106  30.018  44.700  1.00  0.00           H
ATOM    775  CA  PHE    51      45.975  30.926  46.360  1.00  0.00           C
ATOM    776  HA  PHE    51      45.065  31.524  46.341  1.00  0.00           H
ATOM    777  CB  PHE    51      45.831  29.983  47.634  1.00  0.00           C
ATOM    778  HB2 PHE    51      45.778  30.630  48.510  1.00  0.00           H
ATOM    779  HB3 PHE    51      44.857  29.500  47.714  1.00  0.00           H
ATOM    780  CG  PHE    51      46.873  28.860  47.759  1.00  0.00           C
ATOM    781  CD1 PHE    51      47.960  28.876  48.683  1.00  0.00           C
ATOM    782  HD1 PHE    51      48.021  29.745  49.321  1.00  0.00           H
ATOM    783  CE1 PHE    51      48.885  27.820  48.747  1.00  0.00           C
ATOM    784  HE1 PHE    51      49.694  27.804  49.462  1.00  0.00           H
ATOM    785  CZ  PHE    51      48.719  26.642  47.983  1.00  0.00           C
ATOM    786  HZ  PHE    51      49.443  25.842  48.015  1.00  0.00           H
ATOM    787  CE2 PHE    51      47.552  26.577  47.171  1.00  0.00           C
ATOM    788  HE2 PHE    51      47.421  25.655  46.623  1.00  0.00           H
ATOM    789  CD2 PHE    51      46.637  27.632  47.080  1.00  0.00           C
ATOM    790  HD2 PHE    51      45.794  27.559  46.408  1.00  0.00           H
ATOM    791  C   PHE    51      47.153  31.889  46.470  1.00  0.00           C
ATOM    792  O   PHE    51      48.246  31.628  45.966  1.00  0.00           O
ATOM    793  N   LEU    52      46.885  33.022  47.103  1.00  0.00           N
ATOM    794  H   LEU    52      46.013  33.163  47.593  1.00  0.00           H
ATOM    795  CA  LEU    52      47.925  33.904  47.590  1.00  0.00           C
ATOM    796  HA  LEU    52      48.839  33.861  46.998  1.00  0.00           H
ATOM    797  CB  LEU    52      47.484  35.306  47.431  1.00  0.00           C
ATOM    798  HB2 LEU    52      46.596  35.457  48.044  1.00  0.00           H
ATOM    799  HB3 LEU    52      48.255  35.975  47.814  1.00  0.00           H
ATOM    800  CG  LEU    52      47.329  35.683  45.946  1.00  0.00           C
ATOM    801  HG  LEU    52      46.517  35.211  45.392  1.00  0.00           H
ATOM    802  CD1 LEU    52      46.986  37.183  45.927  1.00  0.00           C
ATOM    803 HD11 LEU    52      47.864  37.745  46.244  1.00  0.00           H
ATOM    804 HD12 LEU    52      46.570  37.533  44.983  1.00  0.00           H
ATOM    805 HD13 LEU    52      46.321  37.473  46.741  1.00  0.00           H
ATOM    806  CD2 LEU    52      48.659  35.628  45.190  1.00  0.00           C
ATOM    807 HD21 LEU    52      48.789  36.374  44.406  1.00  0.00           H
ATOM    808 HD22 LEU    52      49.498  35.711  45.880  1.00  0.00           H
ATOM    809 HD23 LEU    52      48.840  34.679  44.687  1.00  0.00           H
ATOM    810  C   LEU    52      48.279  33.623  49.074  1.00  0.00           C
ATOM    811  O   LEU    52      47.467  33.248  49.870  1.00  0.00           O
ATOM    812  N   THR    53      49.577  33.666  49.457  1.00  0.00           N
ATOM    813  H   THR    53      50.205  33.757  48.670  1.00  0.00           H
ATOM    814  CA  THR    53      50.071  33.319  50.798  1.00  0.00           C
ATOM    815  HA  THR    53      49.280  33.583  51.500  1.00  0.00           H
ATOM    816  CB  THR    53      50.467  31.828  50.936  1.00  0.00           C
ATOM    817  HB  THR    53      49.613  31.157  50.832  1.00  0.00           H
ATOM    818  CG2 THR    53      51.610  31.296  50.102  1.00  0.00           C
ATOM    819 HG21 THR    53      52.510  31.859  50.351  1.00  0.00           H
ATOM    820 HG22 THR    53      51.888  30.247  50.207  1.00  0.00           H
ATOM    821 HG23 THR    53      51.406  31.645  49.090  1.00  0.00           H
ATOM    822  OG1 THR    53      50.839  31.535  52.245  1.00  0.00           O
ATOM    823  HG1 THR    53      50.025  31.367  52.726  1.00  0.00           H
ATOM    824  C   THR    53      51.292  34.222  51.002  1.00  0.00           C
ATOM    825  O   THR    53      51.835  34.711  50.099  1.00  0.00           O
ATOM    826  N   GLN    54      51.699  34.477  52.280  1.00  0.00           N
ATOM    827  H   GLN    54      51.127  34.074  53.009  1.00  0.00           H
ATOM    828  CA  GLN    54      53.038  34.976  52.618  1.00  0.00           C
ATOM    829  HA  GLN    54      53.533  35.533  51.822  1.00  0.00           H
ATOM    830  CB  GLN    54      52.999  35.792  53.895  1.00  0.00           C
ATOM    831  HB2 GLN    54      52.100  36.407  53.886  1.00  0.00           H
ATOM    832  HB3 GLN    54      52.865  35.158  54.771  1.00  0.00           H
ATOM    833  CG  GLN    54      54.325  36.458  54.301  1.00  0.00           C
ATOM    834  HG2 GLN    54      54.184  36.926  55.276  1.00  0.00           H
ATOM    835  HG3 GLN    54      55.092  35.688  54.221  1.00  0.00           H
ATOM    836  CD  GLN    54      54.588  37.669  53.407  1.00  0.00           C
ATOM    837  OE1 GLN    54      53.940  37.913  52.413  1.00  0.00           O
ATOM    838  NE2 GLN    54      55.544  38.502  53.741  1.00  0.00           N
ATOM    839 HE21 GLN    54      56.245  38.181  54.393  1.00  0.00           H
ATOM    840 HE22 GLN    54      55.804  39.086  52.959  1.00  0.00           H
ATOM    841  C   GLN    54      54.061  33.778  52.644  1.00  0.00           C
ATOM    842  O   GLN    54      55.269  33.865  52.293  1.00  0.00           O
ATOM    843  N   GLY    55      53.604  32.602  53.057  1.00  0.00           N
ATOM    844  H   GLY    55      52.679  32.679  53.455  1.00  0.00           H
ATOM    845  CA  GLY    55      54.226  31.306  53.036  1.00  0.00           C
ATOM    846  HA2 GLY    55      53.601  30.636  52.443  1.00  0.00           H
ATOM    847  HA3 GLY    55      55.093  31.291  52.375  1.00  0.00           H
ATOM    848  C   GLY    55      54.403  30.636  54.447  1.00  0.00           C
ATOM    849  O   GLY    55      55.074  29.574  54.484  1.00  0.00           O
ATOM    850  N   ALA    56      53.895  31.157  55.573  1.00  0.00           N
ATOM    851  H   ALA    56      53.405  32.030  55.447  1.00  0.00           H
ATOM    852  CA  ALA    56      53.886  30.609  56.885  1.00  0.00           C
ATOM    853  HA  ALA    56      54.857  30.116  56.921  1.00  0.00           H
ATOM    854  CB  ALA    56      53.733  31.781  57.852  1.00  0.00           C
ATOM    855  HB1 ALA    56      53.691  31.402  58.873  1.00  0.00           H
ATOM    856  HB2 ALA    56      54.614  32.424  57.843  1.00  0.00           H
ATOM    857  HB3 ALA    56      52.761  32.262  57.740  1.00  0.00           H
ATOM    858  C   ALA    56      52.830  29.551  57.166  1.00  0.00           C
ATOM    859  O   ALA    56      51.629  29.635  56.712  1.00  0.00           O
ATOM    860  N   LEU    57      53.210  28.528  57.908  1.00  0.00           N
ATOM    861  H   LEU    57      54.186  28.494  58.165  1.00  0.00           H
ATOM    862  CA  LEU    57      52.345  27.458  58.279  1.00  0.00           C
ATOM    863  HA  LEU    57      51.780  27.011  57.462  1.00  0.00           H
ATOM    864  CB  LEU    57      53.244  26.361  58.660  1.00  0.00           C
ATOM    865  HB2 LEU    57      53.981  26.716  59.380  1.00  0.00           H
ATOM    866  HB3 LEU    57      52.640  25.626  59.193  1.00  0.00           H
ATOM    867  CG  LEU    57      54.065  25.658  57.515  1.00  0.00           C
ATOM    868  HG  LEU    57      54.870  26.360  57.299  1.00  0.00           H
ATOM    869  CD1 LEU    57      54.749  24.416  58.069  1.00  0.00           C
ATOM    870 HD11 LEU    57      55.426  24.793  58.836  1.00  0.00           H
ATOM    871 HD12 LEU    57      54.071  23.790  58.650  1.00  0.00           H
ATOM    872 HD13 LEU    57      55.430  23.816  57.466  1.00  0.00           H
ATOM    873  CD2 LEU    57      53.395  25.363  56.204  1.00  0.00           C
ATOM    874 HD21 LEU    57      52.571  24.658  56.315  1.00  0.00           H
ATOM    875 HD22 LEU    57      53.089  26.265  55.675  1.00  0.00           H
ATOM    876 HD23 LEU    57      54.157  24.899  55.576  1.00  0.00           H
ATOM    877  C   LEU    57      51.360  27.898  59.347  1.00  0.00           C
ATOM    878  O   LEU    57      51.753  28.659  60.243  1.00  0.00           O
ATOM    879  N   LEU    58      50.177  27.270  59.373  1.00  0.00           N
ATOM    880  H   LEU    58      49.873  26.879  58.492  1.00  0.00           H
ATOM    881  CA  LEU    58      49.099  27.753  60.245  1.00  0.00           C
ATOM    882  HA  LEU    58      49.001  28.836  60.180  1.00  0.00           H
ATOM    883  CB  LEU    58      47.774  27.047  60.062  1.00  0.00           C
ATOM    884  HB2 LEU    58      48.006  26.045  59.699  1.00  0.00           H
ATOM    885  HB3 LEU    58      47.304  26.895  61.034  1.00  0.00           H
ATOM    886  CG  LEU    58      46.782  27.675  59.104  1.00  0.00           C
ATOM    887  HG  LEU    58      47.340  28.108  58.273  1.00  0.00           H
ATOM    888  CD1 LEU    58      45.711  26.820  58.514  1.00  0.00           C
ATOM    889 HD11 LEU    58      46.098  25.926  58.027  1.00  0.00           H
ATOM    890 HD12 LEU    58      45.168  26.260  59.276  1.00  0.00           H
ATOM    891 HD13 LEU    58      45.119  27.352  57.769  1.00  0.00           H
ATOM    892  CD2 LEU    58      46.165  28.830  59.884  1.00  0.00           C
ATOM    893 HD21 LEU    58      46.973  29.475  60.229  1.00  0.00           H
ATOM    894 HD22 LEU    58      45.511  29.298  59.149  1.00  0.00           H
ATOM    895 HD23 LEU    58      45.617  28.481  60.759  1.00  0.00           H
ATOM    896  C   LEU    58      49.656  27.511  61.649  1.00  0.00           C
ATOM    897  O   LEU    58      50.081  26.395  62.053  1.00  0.00           O
ATOM    898  N   ASN    59      49.343  28.594  62.403  1.00  0.00           N
ATOM    899  H   ASN    59      48.993  29.394  61.896  1.00  0.00           H
ATOM    900  CA  ASN    59      49.558  28.822  63.829  1.00  0.00           C
ATOM    901  HA  ASN    59      49.219  29.828  64.073  1.00  0.00           H
ATOM    902  CB  ASN    59      48.667  27.890  64.723  1.00  0.00           C
ATOM    903  HB2 ASN    59      47.924  27.525  64.014  1.00  0.00           H
ATOM    904  HB3 ASN    59      49.178  27.014  65.122  1.00  0.00           H
ATOM    905  CG  ASN    59      47.972  28.708  65.768  1.00  0.00           C
ATOM    906  OD1 ASN    59      47.114  29.504  65.452  1.00  0.00           O
ATOM    907  ND2 ASN    59      48.319  28.650  67.055  1.00  0.00           N
ATOM    908 HD21 ASN    59      47.673  28.955  67.768  1.00  0.00           H
ATOM    909 HD22 ASN    59      49.037  27.968  67.254  1.00  0.00           H
ATOM    910  C   ASN    59      51.100  28.716  64.234  1.00  0.00           C
ATOM    911  O   ASN    59      51.361  28.790  65.424  1.00  0.00           O
ATOM    912  N   ASP    60      52.033  28.911  63.312  1.00  0.00           N
ATOM    913  H   ASP    60      51.750  28.818  62.346  1.00  0.00           H
ATOM    914  CA  ASP    60      53.510  28.944  63.454  1.00  0.00           C
ATOM    915  HA  ASP    60      53.838  28.140  64.113  1.00  0.00           H
ATOM    916  CB  ASP    60      54.172  28.747  62.068  1.00  0.00           C
ATOM    917  HB2 ASP    60      53.760  27.806  61.702  1.00  0.00           H
ATOM    918  HB3 ASP    60      53.894  29.559  61.396  1.00  0.00           H
ATOM    919  CG  ASP    60      55.693  28.583  62.137  1.00  0.00           C
ATOM    920  OD1 ASP    60      56.296  28.783  63.185  1.00  0.00           O
ATOM    921  OD2 ASP    60      56.342  28.408  61.073  1.00  0.00           O
ATOM    922  C   ASP    60      53.727  30.390  64.019  1.00  0.00           C
ATOM    923  O   ASP    60      53.095  31.324  63.553  1.00  0.00           O
ATOM    924  N   LYS    61      54.730  30.548  64.882  1.00  0.00           N
ATOM    925  H   LYS    61      55.137  29.697  65.240  1.00  0.00           H
ATOM    926  CA  LYS    61      55.107  31.906  65.317  1.00  0.00           C
ATOM    927  HA  LYS    61      54.304  32.368  65.892  1.00  0.00           H
ATOM    928  CB  LYS    61      56.335  31.807  66.250  1.00  0.00           C
ATOM    929  HB2 LYS    61      56.575  32.802  66.624  1.00  0.00           H
ATOM    930  HB3 LYS    61      56.035  31.154  67.071  1.00  0.00           H
ATOM    931  CG  LYS    61      57.612  31.224  65.516  1.00  0.00           C
ATOM    932  HG2 LYS    61      57.296  30.275  65.082  1.00  0.00           H
ATOM    933  HG3 LYS    61      57.884  31.843  64.662  1.00  0.00           H
ATOM    934  CD  LYS    61      58.784  30.880  66.430  1.00  0.00           C
ATOM    935  HD2 LYS    61      59.504  30.409  65.760  1.00  0.00           H
ATOM    936  HD3 LYS    61      59.219  31.808  66.800  1.00  0.00           H
ATOM    937  CE  LYS    61      58.460  29.905  67.601  1.00  0.00           C
ATOM    938  HE2 LYS    61      59.201  29.965  68.398  1.00  0.00           H
ATOM    939  HE3 LYS    61      57.502  30.225  68.008  1.00  0.00           H
ATOM    940  NZ  LYS    61      58.236  28.512  67.190  1.00  0.00           N
ATOM    941  HZ1 LYS    61      58.434  27.925  67.987  1.00  0.00           H
ATOM    942  HZ2 LYS    61      57.256  28.353  67.002  1.00  0.00           H
ATOM    943  HZ3 LYS    61      58.772  28.325  66.354  1.00  0.00           H
ATOM    944  C   LYS    61      55.504  32.886  64.150  1.00  0.00           C
ATOM    945  O   LYS    61      55.429  34.083  64.396  1.00  0.00           O
ATOM    946  N   HIP    62      55.860  32.370  62.941  1.00  0.00           N
ATOM    947  H   HIP    62      55.824  31.361  62.903  1.00  0.00           H
ATOM    948  CA  HIP    62      56.221  33.092  61.665  1.00  0.00           C
ATOM    949  HA  HIP    62      56.912  33.914  61.854  1.00  0.00           H
ATOM    950  CB  HIP    62      56.948  32.092  60.659  1.00  0.00           C
ATOM    951  HB2 HIP    62      56.276  31.263  60.433  1.00  0.00           H
ATOM    952  HB3 HIP    62      57.151  32.642  59.741  1.00  0.00           H
ATOM    953  CG  HIP    62      58.208  31.510  61.345  1.00  0.00           C
ATOM    954  ND1 HIP    62      58.270  30.279  61.985  1.00  0.00           N
ATOM    955  HD1 HIP    62      57.587  29.567  61.772  1.00  0.00           H
ATOM    956  CE1 HIP    62      59.538  30.129  62.450  1.00  0.00           C
ATOM    957  HE1 HIP    62      59.906  29.200  62.862  1.00  0.00           H
ATOM    958  NE2 HIP    62      60.173  31.350  62.360  1.00  0.00           N
ATOM    959  HE2 HIP    62      61.094  31.632  62.660  1.00  0.00           H
ATOM    960  CD2 HIP    62      59.378  32.138  61.534  1.00  0.00           C
ATOM    961  HD2 HIP    62      59.594  33.131  61.167  1.00  0.00           H
ATOM    962  C   HIP    62      54.987  33.661  60.934  1.00  0.00           C
ATOM    963  O   HIP    62      55.173  34.393  59.963  1.00  0.00           O
ATOM    964  N   SER    63      53.699  33.331  61.273  1.00  0.00           N
ATOM    965  H   SER    63      53.565  32.809  62.127  1.00  0.00           H
ATOM    966  CA  SER    63      52.474  33.679  60.573  1.00  0.00           C
ATOM    967  HA  SER    63      52.693  33.752  59.508  1.00  0.00           H
ATOM    968  CB  SER    63      51.415  32.631  60.720  1.00  0.00           C
ATOM    969  HB2 SER    63      50.494  32.878  60.193  1.00  0.00           H
ATOM    970  HB3 SER    63      51.909  31.791  60.229  1.00  0.00           H
ATOM    971  OG  SER    63      51.131  32.198  62.012  1.00  0.00           O
ATOM    972  HG  SER    63      51.859  31.756  62.457  1.00  0.00           H
ATOM    973  C   SER    63      51.927  35.060  60.807  1.00  0.00           C
ATOM    974  O   SER    63      50.926  35.423  60.204  1.00  0.00           O
ATOM    975  N   ASN    64      52.482  35.825  61.707  1.00  0.00           N
ATOM    976  H   ASN    64      53.263  35.428  62.211  1.00  0.00           H
ATOM    977  CA  ASN    64      52.112  37.209  62.022  1.00  0.00           C
ATOM    978  HA  ASN    64      51.401  37.192  62.849  1.00  0.00           H
ATOM    979  CB  ASN    64      53.360  37.891  62.706  1.00  0.00           C
ATOM    980  HB2 ASN    64      53.171  38.964  62.723  1.00  0.00           H
ATOM    981  HB3 ASN    64      53.555  37.432  63.676  1.00  0.00           H
ATOM    982  CG  ASN    64      54.730  37.566  61.914  1.00  0.00           C
ATOM    983  OD1 ASN    64      55.359  36.605  62.167  1.00  0.00           O
ATOM    984  ND2 ASN    64      55.063  38.390  61.038  1.00  0.00           N
ATOM    985 HD21 ASN    64      55.827  38.097  60.445  1.00  0.00           H
ATOM    986 HD22 ASN    64      54.370  39.070  60.760  1.00  0.00           H
ATOM    987  C   ASN    64      51.586  38.056  60.788  1.00  0.00           C
ATOM    988  O   ASN    64      52.271  38.607  59.922  1.00  0.00           O
ATOM    989  N   GLY    65      50.283  38.324  61.019  1.00  0.00           N
ATOM    990  H   GLY    65      49.836  37.938  61.839  1.00  0.00           H
ATOM    991  CA  GLY    65      49.409  39.146  60.231  1.00  0.00           C
ATOM    992  HA2 GLY    65      49.472  38.817  59.195  1.00  0.00           H
ATOM    993  HA3 GLY    65      48.379  38.885  60.473  1.00  0.00           H
ATOM    994  C   GLY    65      49.642  40.677  60.242  1.00  0.00           C
ATOM    995  O   GLY    65      48.836  41.438  59.800  1.00  0.00           O
ATOM    996  N   THR    66      50.783  41.167  60.710  1.00  0.00           N
ATOM    997  H   THR    66      51.418  40.604  61.258  1.00  0.00           H
ATOM    998  CA  THR    66      51.140  42.544  60.600  1.00  0.00           C
ATOM    999  HA  THR    66      50.208  43.109  60.626  1.00  0.00           H
ATOM   1000  CB  THR    66      52.067  42.924  61.766  1.00  0.00           C
ATOM   1001  HB  THR    66      52.651  43.800  61.485  1.00  0.00           H
ATOM   1002  CG2 THR    66      51.116  43.313  63.000  1.00  0.00           C
ATOM   1003 HG21 THR    66      51.841  43.754  63.684  1.00  0.00           H
ATOM   1004 HG22 THR    66      50.261  43.908  62.679  1.00  0.00           H
ATOM   1005 HG23 THR    66      50.594  42.423  63.354  1.00  0.00           H
ATOM   1006  OG1 THR    66      52.903  41.815  62.263  1.00  0.00           O
ATOM   1007  HG1 THR    66      53.693  41.775  61.719  1.00  0.00           H
ATOM   1008  C   THR    66      51.873  42.780  59.271  1.00  0.00           C
ATOM   1009  O   THR    66      51.845  43.961  58.902  1.00  0.00           O
ATOM   1010  N   VAL    67      52.279  41.699  58.485  1.00  0.00           N
ATOM   1011  H   VAL    67      52.206  40.746  58.812  1.00  0.00           H
ATOM   1012  CA  VAL    67      52.917  41.892  57.136  1.00  0.00           C
ATOM   1013  HA  VAL    67      53.686  42.650  57.279  1.00  0.00           H
ATOM   1014  CB  VAL    67      53.537  40.577  56.570  1.00  0.00           C
ATOM   1015  HB  VAL    67      53.934  40.908  55.610  1.00  0.00           H
ATOM   1016  CG1 VAL    67      54.708  40.068  57.433  1.00  0.00           C
ATOM   1017 HG11 VAL    67      55.229  39.275  56.896  1.00  0.00           H
ATOM   1018 HG12 VAL    67      55.411  40.820  57.791  1.00  0.00           H
ATOM   1019 HG13 VAL    67      54.281  39.691  58.362  1.00  0.00           H
ATOM   1020  CG2 VAL    67      52.524  39.452  56.326  1.00  0.00           C
ATOM   1021 HG21 VAL    67      51.773  39.784  55.608  1.00  0.00           H
ATOM   1022 HG22 VAL    67      53.115  38.612  55.960  1.00  0.00           H
ATOM   1023 HG23 VAL    67      51.980  39.172  57.227  1.00  0.00           H
ATOM   1024  C   VAL    67      51.872  42.538  56.224  1.00  0.00           C
ATOM   1025  O   VAL    67      50.679  42.181  56.329  1.00  0.00           O
ATOM   1026  N   LYS    68      52.303  43.319  55.240  1.00  0.00           N
ATOM   1027  H   LYS    68      53.272  43.604  55.248  1.00  0.00           H
ATOM   1028  CA  LYS    68      51.425  44.039  54.269  1.00  0.00           C
ATOM   1029  HA  LYS    68      50.585  44.512  54.777  1.00  0.00           H
ATOM   1030  CB  LYS    68      52.166  45.227  53.622  1.00  0.00           C
ATOM   1031  HB2 LYS    68      52.990  44.779  53.069  1.00  0.00           H
ATOM   1032  HB3 LYS    68      51.546  45.835  52.964  1.00  0.00           H
ATOM   1033  CG  LYS    68      52.702  46.232  54.707  1.00  0.00           C
ATOM   1034  HG2 LYS    68      51.836  46.468  55.327  1.00  0.00           H
ATOM   1035  HG3 LYS    68      53.522  45.790  55.274  1.00  0.00           H
ATOM   1036  CD  LYS    68      53.112  47.511  53.881  1.00  0.00           C
ATOM   1037  HD2 LYS    68      53.947  47.256  53.229  1.00  0.00           H
ATOM   1038  HD3 LYS    68      52.333  47.820  53.184  1.00  0.00           H
ATOM   1039  CE  LYS    68      53.529  48.611  54.913  1.00  0.00           C
ATOM   1040  HE2 LYS    68      52.737  48.813  55.634  1.00  0.00           H
ATOM   1041  HE3 LYS    68      54.364  48.304  55.541  1.00  0.00           H
ATOM   1042  NZ  LYS    68      53.888  49.995  54.358  1.00  0.00           N
ATOM   1043  HZ1 LYS    68      54.614  49.942  53.658  1.00  0.00           H
ATOM   1044  HZ2 LYS    68      53.095  50.387  53.870  1.00  0.00           H
ATOM   1045  HZ3 LYS    68      54.278  50.583  55.079  1.00  0.00           H
ATOM   1046  C   LYS    68      50.900  43.117  53.217  1.00  0.00           C
ATOM   1047  O   LYS    68      51.501  42.169  52.795  1.00  0.00           O
ATOM   1048  N   ASP    69      49.687  43.363  52.730  1.00  0.00           N
ATOM   1049  H   ASP    69      49.251  44.213  53.059  1.00  0.00           H
ATOM   1050  CA  ASP    69      48.997  42.583  51.744  1.00  0.00           C
ATOM   1051  HA  ASP    69      48.948  41.547  52.077  1.00  0.00           H
ATOM   1052  CB  ASP    69      47.509  42.925  51.614  1.00  0.00           C
ATOM   1053  HB2 ASP    69      47.467  44.005  51.472  1.00  0.00           H
ATOM   1054  HB3 ASP    69      47.146  42.289  50.806  1.00  0.00           H
ATOM   1055  CG  ASP    69      46.784  42.709  52.956  1.00  0.00           C
ATOM   1056  OD1 ASP    69      45.915  43.499  53.296  1.00  0.00           O
ATOM   1057  OD2 ASP    69      47.088  41.774  53.706  1.00  0.00           O
ATOM   1058  C   ASP    69      49.552  42.655  50.335  1.00  0.00           C
ATOM   1059  O   ASP    69      49.473  41.826  49.465  1.00  0.00           O
ATOM   1060  N   ARG    70      50.282  43.816  50.053  1.00  0.00           N
ATOM   1061  H   ARG    70      50.170  44.594  50.686  1.00  0.00           H
ATOM   1062  CA  ARG    70      51.172  44.017  48.907  1.00  0.00           C
ATOM   1063  HA  ARG    70      50.998  43.162  48.252  1.00  0.00           H
ATOM   1064  CB  ARG    70      50.860  45.293  48.114  1.00  0.00           C
ATOM   1065  HB2 ARG    70      51.128  46.142  48.743  1.00  0.00           H
ATOM   1066  HB3 ARG    70      51.552  45.299  47.273  1.00  0.00           H
ATOM   1067  CG  ARG    70      49.385  45.347  47.707  1.00  0.00           C
ATOM   1068  HG2 ARG    70      49.102  44.362  47.334  1.00  0.00           H
ATOM   1069  HG3 ARG    70      48.844  45.588  48.621  1.00  0.00           H
ATOM   1070  CD  ARG    70      49.136  46.302  46.600  1.00  0.00           C
ATOM   1071  HD2 ARG    70      49.757  46.202  45.711  1.00  0.00           H
ATOM   1072  HD3 ARG    70      48.129  46.111  46.230  1.00  0.00           H
ATOM   1073  NE  ARG    70      49.165  47.726  46.962  1.00  0.00           N
ATOM   1074  HE  ARG    70      49.967  48.198  46.568  1.00  0.00           H
ATOM   1075  CZ  ARG    70      48.469  48.313  47.970  1.00  0.00           C
ATOM   1076  NH1 ARG    70      48.679  49.559  48.362  1.00  0.00           N
ATOM   1077 HH11 ARG    70      49.335  50.214  47.960  1.00  0.00           H
ATOM   1078 HH12 ARG    70      48.097  49.851  49.134  1.00  0.00           H
ATOM   1079  NH2 ARG    70      47.431  47.779  48.515  1.00  0.00           N
ATOM   1080 HH21 ARG    70      47.152  46.846  48.251  1.00  0.00           H
ATOM   1081 HH22 ARG    70      46.861  48.242  49.208  1.00  0.00           H
ATOM   1082  C   ARG    70      52.713  43.885  49.286  1.00  0.00           C
ATOM   1083  O   ARG    70      53.519  44.617  48.733  1.00  0.00           O
ATOM   1084  N   SER    71      53.135  43.016  50.257  1.00  0.00           N
ATOM   1085  H   SER    71      52.434  42.577  50.837  1.00  0.00           H
ATOM   1086  CA  SER    71      54.553  42.592  50.325  1.00  0.00           C
ATOM   1087  HA  SER    71      55.160  43.358  50.809  1.00  0.00           H
ATOM   1088  CB  SER    71      54.643  41.444  51.401  1.00  0.00           C
ATOM   1089  HB2 SER    71      54.213  41.813  52.332  1.00  0.00           H
ATOM   1090  HB3 SER    71      53.935  40.690  51.058  1.00  0.00           H
ATOM   1091  OG  SER    71      56.022  40.972  51.569  1.00  0.00           O
ATOM   1092  HG  SER    71      56.380  41.327  52.387  1.00  0.00           H
ATOM   1093  C   SER    71      55.164  42.023  49.023  1.00  0.00           C
ATOM   1094  O   SER    71      54.565  41.124  48.369  1.00  0.00           O
ATOM   1095  N   PRO    72      56.471  42.316  48.715  1.00  0.00           N
ATOM   1096  CD  PRO    72      57.222  43.492  49.012  1.00  0.00           C
ATOM   1097  HD2 PRO    72      57.859  43.323  49.881  1.00  0.00           H
ATOM   1098  HD3 PRO    72      56.583  44.356  49.194  1.00  0.00           H
ATOM   1099  CG  PRO    72      58.151  43.805  47.908  1.00  0.00           C
ATOM   1100  HG2 PRO    72      58.979  44.391  48.305  1.00  0.00           H
ATOM   1101  HG3 PRO    72      57.640  44.271  47.066  1.00  0.00           H
ATOM   1102  CB  PRO    72      58.510  42.415  47.394  1.00  0.00           C
ATOM   1103  HB2 PRO    72      59.291  42.041  48.058  1.00  0.00           H
ATOM   1104  HB3 PRO    72      58.838  42.472  46.356  1.00  0.00           H
ATOM   1105  CA  PRO    72      57.230  41.577  47.651  1.00  0.00           C
ATOM   1106  HA  PRO    72      56.586  41.548  46.772  1.00  0.00           H
ATOM   1107  C   PRO    72      57.535  40.093  48.076  1.00  0.00           C
ATOM   1108  O   PRO    72      58.192  39.444  47.231  1.00  0.00           O
ATOM   1109  N   HID    73      57.203  39.502  49.205  1.00  0.00           N
ATOM   1110  H   HID    73      56.825  40.116  49.913  1.00  0.00           H
ATOM   1111  CA  HID    73      57.400  38.134  49.519  1.00  0.00           C
ATOM   1112  HA  HID    73      57.862  37.562  48.714  1.00  0.00           H
ATOM   1113  CB  HID    73      58.244  38.027  50.755  1.00  0.00           C
ATOM   1114  HB2 HID    73      57.698  38.098  51.696  1.00  0.00           H
ATOM   1115  HB3 HID    73      58.642  37.026  50.916  1.00  0.00           H
ATOM   1116  CG  HID    73      59.463  39.001  50.823  1.00  0.00           C
ATOM   1117  ND1 HID    73      60.752  38.661  50.575  1.00  0.00           N
ATOM   1118  HD1 HID    73      61.108  37.813  50.157  1.00  0.00           H
ATOM   1119  CE1 HID    73      61.520  39.670  51.012  1.00  0.00           C
ATOM   1120  HE1 HID    73      62.599  39.690  50.998  1.00  0.00           H
ATOM   1121  NE2 HID    73      60.782  40.746  51.372  1.00  0.00           N
ATOM   1122  CD2 HID    73      59.448  40.277  51.367  1.00  0.00           C
ATOM   1123  HD2 HID    73      58.572  40.684  51.850  1.00  0.00           H
ATOM   1124  C   HID    73      56.042  37.429  49.574  1.00  0.00           C
ATOM   1125  O   HID    73      55.964  36.286  50.055  1.00  0.00           O
ATOM   1126  N   ARG    74      54.935  38.031  49.201  1.00  0.00           N
ATOM   1127  H   ARG    74      55.056  38.874  48.658  1.00  0.00           H
ATOM   1128  CA  ARG    74      53.573  37.437  49.177  1.00  0.00           C
ATOM   1129  HA  ARG    74      53.502  36.638  49.914  1.00  0.00           H
ATOM   1130  CB  ARG    74      52.452  38.434  49.348  1.00  0.00           C
ATOM   1131  HB2 ARG    74      52.714  38.942  50.277  1.00  0.00           H
ATOM   1132  HB3 ARG    74      52.329  39.161  48.545  1.00  0.00           H
ATOM   1133  CG  ARG    74      51.041  37.719  49.562  1.00  0.00           C
ATOM   1134  HG2 ARG    74      50.855  36.902  48.865  1.00  0.00           H
ATOM   1135  HG3 ARG    74      51.216  37.266  50.539  1.00  0.00           H
ATOM   1136  CD  ARG    74      50.010  38.855  49.488  1.00  0.00           C
ATOM   1137  HD2 ARG    74      50.263  39.522  50.312  1.00  0.00           H
ATOM   1138  HD3 ARG    74      50.028  39.375  48.531  1.00  0.00           H
ATOM   1139  NE  ARG    74      48.648  38.287  49.729  1.00  0.00           N
ATOM   1140  HE  ARG    74      48.554  37.465  50.307  1.00  0.00           H
ATOM   1141  CZ  ARG    74      47.521  38.830  49.301  1.00  0.00           C
ATOM   1142  NH1 ARG    74      46.470  38.222  49.746  1.00  0.00           N
ATOM   1143 HH11 ARG    74      46.571  37.296  50.136  1.00  0.00           H
ATOM   1144 HH12 ARG    74      45.600  38.552  49.355  1.00  0.00           H
ATOM   1145  NH2 ARG    74      47.407  39.892  48.572  1.00  0.00           N
ATOM   1146 HH21 ARG    74      48.255  40.431  48.478  1.00  0.00           H
ATOM   1147 HH22 ARG    74      46.490  40.290  48.428  1.00  0.00           H
ATOM   1148  C   ARG    74      53.542  36.716  47.798  1.00  0.00           C
ATOM   1149  O   ARG    74      53.913  37.335  46.788  1.00  0.00           O
ATOM   1150  N   THR    75      53.036  35.467  47.774  1.00  0.00           N
ATOM   1151  H   THR    75      52.841  35.002  48.650  1.00  0.00           H
ATOM   1152  CA  THR    75      53.391  34.510  46.681  1.00  0.00           C
ATOM   1153  HA  THR    75      53.799  35.075  45.842  1.00  0.00           H
ATOM   1154  CB  THR    75      54.396  33.597  47.369  1.00  0.00           C
ATOM   1155  HB  THR    75      53.841  33.256  48.243  1.00  0.00           H
ATOM   1156  CG2 THR    75      54.850  32.414  46.464  1.00  0.00           C
ATOM   1157 HG21 THR    75      54.056  31.685  46.298  1.00  0.00           H
ATOM   1158 HG22 THR    75      55.237  32.755  45.504  1.00  0.00           H
ATOM   1159 HG23 THR    75      55.682  31.886  46.929  1.00  0.00           H
ATOM   1160  OG1 THR    75      55.473  34.378  47.762  1.00  0.00           O
ATOM   1161  HG1 THR    75      55.351  34.827  48.602  1.00  0.00           H
ATOM   1162  C   THR    75      52.113  33.854  46.166  1.00  0.00           C
ATOM   1163  O   THR    75      51.258  33.586  46.947  1.00  0.00           O
ATOM   1164  N   LEU    76      51.999  33.629  44.835  1.00  0.00           N
ATOM   1165  H   LEU    76      52.761  34.021  44.301  1.00  0.00           H
ATOM   1166  CA  LEU    76      51.007  32.742  44.226  1.00  0.00           C
ATOM   1167  HA  LEU    76      50.113  32.789  44.847  1.00  0.00           H
ATOM   1168  CB  LEU    76      50.773  33.169  42.802  1.00  0.00           C
ATOM   1169  HB2 LEU    76      50.523  34.226  42.706  1.00  0.00           H
ATOM   1170  HB3 LEU    76      51.683  33.023  42.219  1.00  0.00           H
ATOM   1171  CG  LEU    76      49.699  32.369  41.948  1.00  0.00           C
ATOM   1172  HG  LEU    76      49.822  31.297  42.095  1.00  0.00           H
ATOM   1173  CD1 LEU    76      48.270  32.773  42.461  1.00  0.00           C
ATOM   1174 HD11 LEU    76      48.061  32.429  43.474  1.00  0.00           H
ATOM   1175 HD12 LEU    76      48.187  33.857  42.547  1.00  0.00           H
ATOM   1176 HD13 LEU    76      47.445  32.534  41.792  1.00  0.00           H
ATOM   1177  CD2 LEU    76      49.722  32.809  40.510  1.00  0.00           C
ATOM   1178 HD21 LEU    76      50.750  32.707  40.165  1.00  0.00           H
ATOM   1179 HD22 LEU    76      49.011  32.306  39.854  1.00  0.00           H
ATOM   1180 HD23 LEU    76      49.419  33.857  40.507  1.00  0.00           H
ATOM   1181  C   LEU    76      51.526  31.303  44.336  1.00  0.00           C
ATOM   1182  O   LEU    76      52.693  30.941  43.983  1.00  0.00           O
ATOM   1183  N   MET    77      50.602  30.370  44.705  1.00  0.00           N
ATOM   1184  H   MET    77      49.764  30.800  45.068  1.00  0.00           H
ATOM   1185  CA  MET    77      50.811  28.900  44.706  1.00  0.00           C
ATOM   1186  HA  MET    77      51.665  28.721  44.053  1.00  0.00           H
ATOM   1187  CB  MET    77      51.270  28.519  46.137  1.00  0.00           C
ATOM   1188  HB2 MET    77      50.469  28.667  46.861  1.00  0.00           H
ATOM   1189  HB3 MET    77      51.335  27.434  46.227  1.00  0.00           H
ATOM   1190  CG  MET    77      52.527  29.234  46.681  1.00  0.00           C
ATOM   1191  HG2 MET    77      53.457  29.178  46.118  1.00  0.00           H
ATOM   1192  HG3 MET    77      52.259  30.229  47.036  1.00  0.00           H
ATOM   1193  SD  MET    77      53.067  28.482  48.172  1.00  0.00           S
ATOM   1194  CE  MET    77      54.463  29.467  48.539  1.00  0.00           C
ATOM   1195  HE1 MET    77      54.253  30.533  48.632  1.00  0.00           H
ATOM   1196  HE2 MET    77      54.975  29.095  49.427  1.00  0.00           H
ATOM   1197  HE3 MET    77      55.132  29.395  47.682  1.00  0.00           H
ATOM   1198  C   MET    77      49.584  28.132  44.230  1.00  0.00           C
ATOM   1199  O   MET    77      48.548  28.733  44.069  1.00  0.00           O
ATOM   1200  N   SER    78      49.666  26.791  44.038  1.00  0.00           N
ATOM   1201  H   SER    78      50.614  26.447  44.088  1.00  0.00           H
ATOM   1202  CA  SER    78      48.587  25.953  43.593  1.00  0.00           C
ATOM   1203  HA  SER    78      47.650  26.361  43.970  1.00  0.00           H
ATOM   1204  CB  SER    78      48.447  25.870  42.038  1.00  0.00           C
ATOM   1205  HB2 SER    78      47.435  25.503  41.861  1.00  0.00           H
ATOM   1206  HB3 SER    78      48.456  26.883  41.638  1.00  0.00           H
ATOM   1207  OG  SER    78      49.451  25.101  41.287  1.00  0.00           O
ATOM   1208  HG  SER    78      50.227  25.598  41.018  1.00  0.00           H
ATOM   1209  C   SER    78      48.690  24.515  44.204  1.00  0.00           C
ATOM   1210  O   SER    78      49.778  23.998  44.449  1.00  0.00           O
ATOM   1211  N   CYS    79      47.567  23.832  44.317  1.00  0.00           N
ATOM   1212  H   CYS    79      46.730  24.273  43.962  1.00  0.00           H
ATOM   1213  CA  CYS    79      47.390  22.448  44.743  1.00  0.00           C
ATOM   1214  HA  CYS    79      48.184  21.852  44.294  1.00  0.00           H
ATOM   1215  CB  CYS    79      47.340  22.554  46.255  1.00  0.00           C
ATOM   1216  HB2 CYS    79      47.599  21.594  46.702  1.00  0.00           H
ATOM   1217  HB3 CYS    79      48.117  23.279  46.495  1.00  0.00           H
ATOM   1218  SG  CYS    79      45.782  23.202  47.000  1.00  0.00           S
ATOM   1219  HG  CYS    79      45.083  22.071  47.139  1.00  0.00           H
ATOM   1220  C   CYS    79      46.135  21.778  44.040  1.00  0.00           C
ATOM   1221  O   CYS    79      45.471  22.506  43.263  1.00  0.00           O
ATOM   1222  N   PRO    80      45.829  20.482  44.176  1.00  0.00           N
ATOM   1223  CD  PRO    80      46.631  19.483  44.921  1.00  0.00           C
ATOM   1224  HD2 PRO    80      46.519  19.787  45.962  1.00  0.00           H
ATOM   1225  HD3 PRO    80      47.663  19.469  44.570  1.00  0.00           H
ATOM   1226  CG  PRO    80      46.008  18.103  44.644  1.00  0.00           C
ATOM   1227  HG2 PRO    80      46.078  17.474  45.532  1.00  0.00           H
ATOM   1228  HG3 PRO    80      46.388  17.648  43.729  1.00  0.00           H
ATOM   1229  CB  PRO    80      44.559  18.508  44.457  1.00  0.00           C
ATOM   1230  HB2 PRO    80      44.174  18.612  45.471  1.00  0.00           H
ATOM   1231  HB3 PRO    80      43.974  17.791  43.881  1.00  0.00           H
ATOM   1232  CA  PRO    80      44.578  19.845  43.734  1.00  0.00           C
ATOM   1233  HA  PRO    80      44.670  19.792  42.648  1.00  0.00           H
ATOM   1234  C   PRO    80      43.318  20.637  44.141  1.00  0.00           C
ATOM   1235  O   PRO    80      43.312  21.403  45.091  1.00  0.00           O
ATOM   1236  N   VAL    81      42.225  20.422  43.415  1.00  0.00           N
ATOM   1237  H   VAL    81      42.266  19.665  42.747  1.00  0.00           H
ATOM   1238  CA  VAL    81      40.941  21.208  43.551  1.00  0.00           C
ATOM   1239  HA  VAL    81      41.196  22.268  43.544  1.00  0.00           H
ATOM   1240  CB  VAL    81      40.045  20.987  42.313  1.00  0.00           C
ATOM   1241  HB  VAL    81      40.727  21.026  41.463  1.00  0.00           H
ATOM   1242  CG1 VAL    81      39.506  19.574  42.177  1.00  0.00           C
ATOM   1243 HG11 VAL    81      40.346  18.880  42.188  1.00  0.00           H
ATOM   1244 HG12 VAL    81      38.765  19.420  42.961  1.00  0.00           H
ATOM   1245 HG13 VAL    81      39.062  19.394  41.199  1.00  0.00           H
ATOM   1246  CG2 VAL    81      39.012  22.131  42.360  1.00  0.00           C
ATOM   1247 HG21 VAL    81      39.471  23.116  42.451  1.00  0.00           H
ATOM   1248 HG22 VAL    81      38.368  22.182  41.483  1.00  0.00           H
ATOM   1249 HG23 VAL    81      38.307  22.075  43.189  1.00  0.00           H
ATOM   1250  C   VAL    81      40.223  21.053  44.932  1.00  0.00           C
ATOM   1251  O   VAL    81      39.688  20.006  45.292  1.00  0.00           O
ATOM   1252  N   GLY    82      40.159  22.128  45.753  1.00  0.00           N
ATOM   1253  H   GLY    82      40.472  23.027  45.412  1.00  0.00           H
ATOM   1254  CA  GLY    82      39.634  22.072  47.130  1.00  0.00           C
ATOM   1255  HA2 GLY    82      39.577  23.057  47.594  1.00  0.00           H
ATOM   1256  HA3 GLY    82      38.662  21.581  47.180  1.00  0.00           H
ATOM   1257  C   GLY    82      40.511  21.213  48.047  1.00  0.00           C
ATOM   1258  O   GLY    82      39.974  20.466  48.886  1.00  0.00           O
ATOM   1259  N   GLU    83      41.843  21.273  47.991  1.00  0.00           N
ATOM   1260  H   GLU    83      42.278  21.781  47.234  1.00  0.00           H
ATOM   1261  CA  GLU    83      42.740  20.526  48.858  1.00  0.00           C
ATOM   1262  HA  GLU    83      42.147  19.735  49.318  1.00  0.00           H
ATOM   1263  CB  GLU    83      43.712  19.680  48.058  1.00  0.00           C
ATOM   1264  HB2 GLU    83      43.126  19.018  47.419  1.00  0.00           H
ATOM   1265  HB3 GLU    83      44.200  20.387  47.389  1.00  0.00           H
ATOM   1266  CG  GLU    83      44.819  18.833  48.826  1.00  0.00           C
ATOM   1267  HG2 GLU    83      45.515  18.299  48.179  1.00  0.00           H
ATOM   1268  HG3 GLU    83      45.504  19.496  49.356  1.00  0.00           H
ATOM   1269  CD  GLU    83      44.245  17.809  49.764  1.00  0.00           C
ATOM   1270  OE1 GLU    83      43.162  17.218  49.526  1.00  0.00           O
ATOM   1271  OE2 GLU    83      44.815  17.743  50.884  1.00  0.00           O
ATOM   1272  C   GLU    83      43.405  21.410  49.883  1.00  0.00           C
ATOM   1273  O   GLU    83      43.895  22.450  49.417  1.00  0.00           O
ATOM   1274  N   ALA    84      43.679  20.906  51.086  1.00  0.00           N
ATOM   1275  H   ALA    84      43.239  20.008  51.229  1.00  0.00           H
ATOM   1276  CA  ALA    84      44.184  21.721  52.113  1.00  0.00           C
ATOM   1277  HA  ALA    84      43.629  22.657  52.066  1.00  0.00           H
ATOM   1278  CB  ALA    84      44.009  21.030  53.493  1.00  0.00           C
ATOM   1279  HB1 ALA    84      44.593  21.695  54.128  1.00  0.00           H
ATOM   1280  HB2 ALA    84      42.959  20.885  53.748  1.00  0.00           H
ATOM   1281  HB3 ALA    84      44.499  20.058  53.440  1.00  0.00           H
ATOM   1282  C   ALA    84      45.645  22.051  51.851  1.00  0.00           C
ATOM   1283  O   ALA    84      46.518  21.256  52.031  1.00  0.00           O
ATOM   1284  N   PRO    85      45.965  23.284  51.420  1.00  0.00           N
ATOM   1285  CD  PRO    85      45.062  24.463  51.473  1.00  0.00           C
ATOM   1286  HD2 PRO    85      44.513  24.537  52.412  1.00  0.00           H
ATOM   1287  HD3 PRO    85      44.316  24.397  50.682  1.00  0.00           H
ATOM   1288  CG  PRO    85      46.040  25.633  51.289  1.00  0.00           C
ATOM   1289  HG2 PRO    85      46.511  25.895  52.236  1.00  0.00           H
ATOM   1290  HG3 PRO    85      45.609  26.443  50.703  1.00  0.00           H
ATOM   1291  CB  PRO    85      47.115  25.062  50.357  1.00  0.00           C
ATOM   1292  HB2 PRO    85      48.012  25.669  50.482  1.00  0.00           H
ATOM   1293  HB3 PRO    85      46.762  25.074  49.325  1.00  0.00           H
ATOM   1294  CA  PRO    85      47.241  23.645  50.836  1.00  0.00           C
ATOM   1295  HA  PRO    85      47.513  23.114  49.925  1.00  0.00           H
ATOM   1296  C   PRO    85      48.481  23.480  51.707  1.00  0.00           C
ATOM   1297  O   PRO    85      48.651  24.135  52.725  1.00  0.00           O
ATOM   1298  N   SER    86      49.395  22.566  51.363  1.00  0.00           N
ATOM   1299  H   SER    86      49.350  22.234  50.411  1.00  0.00           H
ATOM   1300  CA  SER    86      50.469  22.059  52.238  1.00  0.00           C
ATOM   1301  HA  SER    86      50.572  22.650  53.149  1.00  0.00           H
ATOM   1302  CB  SER    86      50.171  20.603  52.558  1.00  0.00           C
ATOM   1303  HB2 SER    86      49.161  20.380  52.899  1.00  0.00           H
ATOM   1304  HB3 SER    86      50.299  20.009  51.653  1.00  0.00           H
ATOM   1305  OG  SER    86      51.178  20.049  53.402  1.00  0.00           O
ATOM   1306  HG  SER    86      51.108  20.385  54.298  1.00  0.00           H
ATOM   1307  C   SER    86      51.818  21.990  51.541  1.00  0.00           C
ATOM   1308  O   SER    86      51.865  21.592  50.381  1.00  0.00           O
ATOM   1309  N   PRO    87      52.961  22.066  52.239  1.00  0.00           N
ATOM   1310  CD  PRO    87      53.107  22.587  53.590  1.00  0.00           C
ATOM   1311  HD2 PRO    87      52.746  21.875  54.332  1.00  0.00           H
ATOM   1312  HD3 PRO    87      52.576  23.524  53.762  1.00  0.00           H
ATOM   1313  CG  PRO    87      54.575  22.934  53.729  1.00  0.00           C
ATOM   1314  HG2 PRO    87      54.929  22.870  54.758  1.00  0.00           H
ATOM   1315  HG3 PRO    87      54.744  23.955  53.389  1.00  0.00           H
ATOM   1316  CB  PRO    87      55.294  21.851  52.939  1.00  0.00           C
ATOM   1317  HB2 PRO    87      55.301  20.914  53.494  1.00  0.00           H
ATOM   1318  HB3 PRO    87      56.336  22.116  52.759  1.00  0.00           H
ATOM   1319  CA  PRO    87      54.324  21.725  51.706  1.00  0.00           C
ATOM   1320  HA  PRO    87      54.597  22.459  50.948  1.00  0.00           H
ATOM   1321  C   PRO    87      54.362  20.292  51.160  1.00  0.00           C
ATOM   1322  O   PRO    87      55.279  20.002  50.326  1.00  0.00           O
ATOM   1323  N   TYR    88      53.413  19.362  51.366  1.00  0.00           N
ATOM   1324  H   TYR    88      52.655  19.518  52.015  1.00  0.00           H
ATOM   1325  CA  TYR    88      53.417  17.975  50.844  1.00  0.00           C
ATOM   1326  HA  TYR    88      54.376  17.833  50.345  1.00  0.00           H
ATOM   1327  CB  TYR    88      53.228  16.941  52.071  1.00  0.00           C
ATOM   1328  HB2 TYR    88      52.172  16.984  52.334  1.00  0.00           H
ATOM   1329  HB3 TYR    88      53.459  15.914  51.786  1.00  0.00           H
ATOM   1330  CG  TYR    88      54.094  17.108  53.329  1.00  0.00           C
ATOM   1331  CD1 TYR    88      53.464  17.408  54.563  1.00  0.00           C
ATOM   1332  HD1 TYR    88      52.405  17.591  54.669  1.00  0.00           H
ATOM   1333  CE1 TYR    88      54.303  17.761  55.636  1.00  0.00           C
ATOM   1334  HE1 TYR    88      53.789  18.114  56.519  1.00  0.00           H
ATOM   1335  CZ  TYR    88      55.705  17.724  55.587  1.00  0.00           C
ATOM   1336  OH  TYR    88      56.502  18.049  56.636  1.00  0.00           O
ATOM   1337  HH  TYR    88      56.039  18.405  57.399  1.00  0.00           H
ATOM   1338  CE2 TYR    88      56.335  17.361  54.375  1.00  0.00           C
ATOM   1339  HE2 TYR    88      57.400  17.449  54.220  1.00  0.00           H
ATOM   1340  CD2 TYR    88      55.528  17.079  53.283  1.00  0.00           C
ATOM   1341  HD2 TYR    88      55.998  16.756  52.365  1.00  0.00           H
ATOM   1342  C   TYR    88      52.350  17.706  49.773  1.00  0.00           C
ATOM   1343  O   TYR    88      52.011  16.548  49.405  1.00  0.00           O
ATOM   1344  N   ASN    89      51.865  18.814  49.187  1.00  0.00           N
ATOM   1345  H   ASN    89      52.388  19.669  49.308  1.00  0.00           H
ATOM   1346  CA  ASN    89      51.027  18.794  48.010  1.00  0.00           C
ATOM   1347  HA  ASN    89      51.378  17.973  47.385  1.00  0.00           H
ATOM   1348  CB  ASN    89      49.550  18.536  48.405  1.00  0.00           C
ATOM   1349  HB2 ASN    89      49.044  18.539  47.440  1.00  0.00           H
ATOM   1350  HB3 ASN    89      49.365  17.573  48.881  1.00  0.00           H
ATOM   1351  CG  ASN    89      48.887  19.652  49.243  1.00  0.00           C
ATOM   1352  OD1 ASN    89      48.841  20.829  48.938  1.00  0.00           O
ATOM   1353  ND2 ASN    89      48.167  19.224  50.307  1.00  0.00           N
ATOM   1354 HD21 ASN    89      47.597  19.812  50.899  1.00  0.00           H
ATOM   1355 HD22 ASN    89      48.197  18.252  50.582  1.00  0.00           H
ATOM   1356  C   ASN    89      51.113  20.085  47.101  1.00  0.00           C
ATOM   1357  O   ASN    89      50.559  19.960  45.975  1.00  0.00           O
ATOM   1358  N   SER    90      51.536  21.292  47.577  1.00  0.00           N
ATOM   1359  H   SER    90      52.035  21.286  48.456  1.00  0.00           H
ATOM   1360  CA  SER    90      51.336  22.531  46.879  1.00  0.00           C
ATOM   1361  HA  SER    90      50.595  22.431  46.086  1.00  0.00           H
ATOM   1362  CB  SER    90      50.954  23.697  47.876  1.00  0.00           C
ATOM   1363  HB2 SER    90      51.781  23.901  48.555  1.00  0.00           H
ATOM   1364  HB3 SER    90      50.834  24.609  47.291  1.00  0.00           H
ATOM   1365  OG  SER    90      49.741  23.326  48.543  1.00  0.00           O
ATOM   1366  HG  SER    90      49.586  22.379  48.491  1.00  0.00           H
ATOM   1367  C   SER    90      52.706  22.895  46.113  1.00  0.00           C
ATOM   1368  O   SER    90      53.804  22.642  46.609  1.00  0.00           O
ATOM   1369  N   ARG    91      52.589  23.671  45.045  1.00  0.00           N
ATOM   1370  H   ARG    91      51.644  23.780  44.706  1.00  0.00           H
ATOM   1371  CA  ARG    91      53.769  24.179  44.388  1.00  0.00           C
ATOM   1372  HA  ARG    91      54.610  23.964  45.048  1.00  0.00           H
ATOM   1373  CB  ARG    91      54.019  23.487  43.039  1.00  0.00           C
ATOM   1374  HB2 ARG    91      54.902  23.874  42.531  1.00  0.00           H
ATOM   1375  HB3 ARG    91      54.248  22.450  43.285  1.00  0.00           H
ATOM   1376  CG  ARG    91      52.730  23.467  42.191  1.00  0.00           C
ATOM   1377  HG2 ARG    91      51.987  22.773  42.585  1.00  0.00           H
ATOM   1378  HG3 ARG    91      52.302  24.466  42.254  1.00  0.00           H
ATOM   1379  CD  ARG    91      53.023  23.141  40.705  1.00  0.00           C
ATOM   1380  HD2 ARG    91      53.967  22.597  40.693  1.00  0.00           H
ATOM   1381  HD3 ARG    91      52.190  22.546  40.332  1.00  0.00           H
ATOM   1382  NE  ARG    91      53.218  24.338  39.851  1.00  0.00           N
ATOM   1383  HE  ARG    91      52.774  25.219  40.069  1.00  0.00           H
ATOM   1384  CZ  ARG    91      53.763  24.409  38.662  1.00  0.00           C
ATOM   1385  NH1 ARG    91      53.727  25.445  37.917  1.00  0.00           N
ATOM   1386 HH11 ARG    91      53.326  26.239  38.395  1.00  0.00           H
ATOM   1387 HH12 ARG    91      53.845  25.405  36.915  1.00  0.00           H
ATOM   1388  NH2 ARG    91      54.278  23.347  38.060  1.00  0.00           N
ATOM   1389 HH21 ARG    91      54.447  22.422  38.428  1.00  0.00           H
ATOM   1390 HH22 ARG    91      54.564  23.563  37.116  1.00  0.00           H
ATOM   1391  C   ARG    91      53.849  25.676  44.124  1.00  0.00           C
ATOM   1392  O   ARG    91      52.876  26.401  44.194  1.00  0.00           O
ATOM   1393  N   PHE    92      55.061  26.208  44.022  1.00  0.00           N
ATOM   1394  H   PHE    92      55.852  25.595  43.887  1.00  0.00           H
ATOM   1395  CA  PHE    92      55.229  27.654  43.576  1.00  0.00           C
ATOM   1396  HA  PHE    92      54.641  28.286  44.241  1.00  0.00           H
ATOM   1397  CB  PHE    92      56.680  28.040  43.873  1.00  0.00           C
ATOM   1398  HB2 PHE    92      56.810  27.922  44.948  1.00  0.00           H
ATOM   1399  HB3 PHE    92      57.216  27.190  43.448  1.00  0.00           H
ATOM   1400  CG  PHE    92      57.126  29.415  43.404  1.00  0.00           C
ATOM   1401  CD1 PHE    92      56.849  30.552  44.174  1.00  0.00           C
ATOM   1402  HD1 PHE    92      56.315  30.409  45.102  1.00  0.00           H
ATOM   1403  CE1 PHE    92      57.334  31.811  43.736  1.00  0.00           C
ATOM   1404  HE1 PHE    92      57.189  32.677  44.363  1.00  0.00           H
ATOM   1405  CZ  PHE    92      58.041  32.024  42.518  1.00  0.00           C
ATOM   1406  HZ  PHE    92      58.325  33.005  42.164  1.00  0.00           H
ATOM   1407  CE2 PHE    92      58.242  30.847  41.773  1.00  0.00           C
ATOM   1408  HE2 PHE    92      58.848  30.945  40.885  1.00  0.00           H
ATOM   1409  CD2 PHE    92      57.755  29.557  42.157  1.00  0.00           C
ATOM   1410  HD2 PHE    92      57.972  28.700  41.537  1.00  0.00           H
ATOM   1411  C   PHE    92      54.817  28.020  42.173  1.00  0.00           C
ATOM   1412  O   PHE    92      55.180  27.363  41.190  1.00  0.00           O
ATOM   1413  N   GLU    93      54.262  29.218  42.018  1.00  0.00           N
ATOM   1414  H   GLU    93      53.950  29.756  42.814  1.00  0.00           H
ATOM   1415  CA  GLU    93      53.930  29.768  40.725  1.00  0.00           C
ATOM   1416  HA  GLU    93      54.070  29.073  39.897  1.00  0.00           H
ATOM   1417  CB  GLU    93      52.372  30.032  40.655  1.00  0.00           C
ATOM   1418  HB2 GLU    93      52.035  30.759  41.394  1.00  0.00           H
ATOM   1419  HB3 GLU    93      52.245  30.474  39.667  1.00  0.00           H
ATOM   1420  CG  GLU    93      51.545  28.744  40.778  1.00  0.00           C
ATOM   1421  HG2 GLU    93      51.555  28.438  41.824  1.00  0.00           H
ATOM   1422  HG3 GLU    93      50.502  29.020  40.630  1.00  0.00           H
ATOM   1423  CD  GLU    93      51.816  27.553  39.805  1.00  0.00           C
ATOM   1424  OE1 GLU    93      51.420  26.415  40.207  1.00  0.00           O
ATOM   1425  OE2 GLU    93      52.471  27.634  38.772  1.00  0.00           O
ATOM   1426  C   GLU    93      54.584  31.121  40.378  1.00  0.00           C
ATOM   1427  O   GLU    93      55.171  31.277  39.274  1.00  0.00           O
ATOM   1428  N   SER    94      54.466  32.137  41.269  1.00  0.00           N
ATOM   1429  H   SER    94      54.042  31.848  42.138  1.00  0.00           H
ATOM   1430  CA  SER    94      55.046  33.483  41.130  1.00  0.00           C
ATOM   1431  HA  SER    94      56.084  33.347  40.832  1.00  0.00           H
ATOM   1432  CB  SER    94      54.266  34.301  40.100  1.00  0.00           C
ATOM   1433  HB2 SER    94      53.207  34.189  40.333  1.00  0.00           H
ATOM   1434  HB3 SER    94      54.625  35.330  40.124  1.00  0.00           H
ATOM   1435  OG  SER    94      54.361  33.797  38.780  1.00  0.00           O
ATOM   1436  HG  SER    94      54.655  32.890  38.883  1.00  0.00           H
ATOM   1437  C   SER    94      55.019  34.276  42.482  1.00  0.00           C
ATOM   1438  O   SER    94      54.157  34.009  43.349  1.00  0.00           O
ATOM   1439  N   VAL    95      55.831  35.278  42.663  1.00  0.00           N
ATOM   1440  H   VAL    95      56.607  35.302  42.017  1.00  0.00           H
ATOM   1441  CA  VAL    95      55.707  36.372  43.677  1.00  0.00           C
ATOM   1442  HA  VAL    95      55.491  35.967  44.666  1.00  0.00           H
ATOM   1443  CB  VAL    95      57.025  37.257  43.748  1.00  0.00           C
ATOM   1444  HB  VAL    95      57.892  36.676  44.059  1.00  0.00           H
ATOM   1445  CG1 VAL    95      57.423  38.049  42.501  1.00  0.00           C
ATOM   1446 HG11 VAL    95      56.992  39.042  42.381  1.00  0.00           H
ATOM   1447 HG12 VAL    95      58.499  38.217  42.528  1.00  0.00           H
ATOM   1448 HG13 VAL    95      57.222  37.411  41.640  1.00  0.00           H
ATOM   1449  CG2 VAL    95      56.723  38.246  44.958  1.00  0.00           C
ATOM   1450 HG21 VAL    95      55.969  39.004  44.745  1.00  0.00           H
ATOM   1451 HG22 VAL    95      56.580  37.701  45.891  1.00  0.00           H
ATOM   1452 HG23 VAL    95      57.649  38.810  45.062  1.00  0.00           H
ATOM   1453  C   VAL    95      54.529  37.223  43.184  1.00  0.00           C
ATOM   1454  O   VAL    95      54.543  37.752  42.031  1.00  0.00           O
ATOM   1455  N   ALA    96      53.467  37.200  43.959  1.00  0.00           N
ATOM   1456  H   ALA    96      53.638  36.948  44.922  1.00  0.00           H
ATOM   1457  CA  ALA    96      52.272  37.902  43.551  1.00  0.00           C
ATOM   1458  HA  ALA    96      52.590  38.744  42.937  1.00  0.00           H
ATOM   1459  CB  ALA    96      51.433  37.041  42.587  1.00  0.00           C
ATOM   1460  HB1 ALA    96      51.854  36.631  41.669  1.00  0.00           H
ATOM   1461  HB2 ALA    96      51.167  36.170  43.187  1.00  0.00           H
ATOM   1462  HB3 ALA    96      50.573  37.656  42.321  1.00  0.00           H
ATOM   1463  C   ALA    96      51.384  38.352  44.724  1.00  0.00           C
ATOM   1464  O   ALA    96      51.070  37.658  45.636  1.00  0.00           O
ATOM   1465  N   TRP    97      50.965  39.616  44.652  1.00  0.00           N
ATOM   1466  H   TRP    97      51.267  40.186  43.875  1.00  0.00           H
ATOM   1467  CA  TRP    97      49.780  40.179  45.377  1.00  0.00           C
ATOM   1468  HA  TRP    97      49.561  39.479  46.183  1.00  0.00           H
ATOM   1469  CB  TRP    97      50.263  41.443  46.079  1.00  0.00           C
ATOM   1470  HB2 TRP    97      49.457  41.891  46.660  1.00  0.00           H
ATOM   1471  HB3 TRP    97      51.025  41.161  46.805  1.00  0.00           H
ATOM   1472  CG  TRP    97      50.845  42.621  45.282  1.00  0.00           C
ATOM   1473  CD1 TRP    97      52.129  43.053  45.266  1.00  0.00           C
ATOM   1474  HD1 TRP    97      53.049  42.670  45.682  1.00  0.00           H
ATOM   1475  NE1 TRP    97      52.099  44.292  44.685  1.00  0.00           N
ATOM   1476  HE1 TRP    97      52.809  45.011  44.672  1.00  0.00           H
ATOM   1477  CE2 TRP    97      50.906  44.645  44.155  1.00  0.00           C
ATOM   1478  CZ2 TRP    97      50.536  45.666  43.235  1.00  0.00           C
ATOM   1479  HZ2 TRP    97      51.226  46.476  43.053  1.00  0.00           H
ATOM   1480  CH2 TRP    97      49.250  45.714  42.634  1.00  0.00           C
ATOM   1481  HH2 TRP    97      49.024  46.448  41.875  1.00  0.00           H
ATOM   1482  CZ3 TRP    97      48.350  44.718  42.999  1.00  0.00           C
ATOM   1483  HZ3 TRP    97      47.325  44.744  42.659  1.00  0.00           H
ATOM   1484  CE3 TRP    97      48.671  43.755  43.984  1.00  0.00           C
ATOM   1485  HE3 TRP    97      47.833  43.145  44.287  1.00  0.00           H
ATOM   1486  CD2 TRP    97      49.968  43.634  44.577  1.00  0.00           C
ATOM   1487  C   TRP    97      48.537  40.344  44.547  1.00  0.00           C
ATOM   1488  O   TRP    97      47.460  40.455  45.163  1.00  0.00           O
ATOM   1489  N   SER    98      48.533  40.270  43.197  1.00  0.00           N
ATOM   1490  H   SER    98      49.434  40.268  42.741  1.00  0.00           H
ATOM   1491  CA  SER    98      47.356  40.206  42.341  1.00  0.00           C
ATOM   1492  HA  SER    98      46.535  39.955  43.014  1.00  0.00           H
ATOM   1493  CB  SER    98      46.788  41.502  41.725  1.00  0.00           C
ATOM   1494  HB2 SER    98      46.517  42.333  42.376  1.00  0.00           H
ATOM   1495  HB3 SER    98      47.561  41.909  41.071  1.00  0.00           H
ATOM   1496  OG  SER    98      45.670  41.187  40.994  1.00  0.00           O
ATOM   1497  HG  SER    98      45.108  40.816  41.679  1.00  0.00           H
ATOM   1498  C   SER    98      47.442  39.132  41.293  1.00  0.00           C
ATOM   1499  O   SER    98      48.456  39.149  40.575  1.00  0.00           O
ATOM   1500  N   ALA    99      46.471  38.117  41.108  1.00  0.00           N
ATOM   1501  H   ALA    99      45.629  38.216  41.656  1.00  0.00           H
ATOM   1502  CA  ALA    99      46.725  37.129  40.080  1.00  0.00           C
ATOM   1503  HA  ALA    99      47.395  37.571  39.344  1.00  0.00           H
ATOM   1504  CB  ALA    99      47.526  35.995  40.707  1.00  0.00           C
ATOM   1505  HB1 ALA    99      47.217  35.812  41.737  1.00  0.00           H
ATOM   1506  HB2 ALA    99      47.553  35.070  40.131  1.00  0.00           H
ATOM   1507  HB3 ALA    99      48.573  36.285  40.789  1.00  0.00           H
ATOM   1508  C   ALA    99      45.534  36.546  39.379  1.00  0.00           C
ATOM   1509  O   ALA    99      44.413  36.610  39.818  1.00  0.00           O
ATOM   1510  N   SER   100      45.868  35.787  38.292  1.00  0.00           N
ATOM   1511  H   SER   100      46.828  35.829  37.982  1.00  0.00           H
ATOM   1512  CA  SER   100      45.020  34.875  37.527  1.00  0.00           C
ATOM   1513  HA  SER   100      44.106  34.563  38.032  1.00  0.00           H
ATOM   1514  CB  SER   100      44.579  35.637  36.351  1.00  0.00           C
ATOM   1515  HB2 SER   100      44.183  36.618  36.610  1.00  0.00           H
ATOM   1516  HB3 SER   100      45.385  35.902  35.666  1.00  0.00           H
ATOM   1517  OG  SER   100      43.554  34.924  35.671  1.00  0.00           O
ATOM   1518  HG  SER   100      42.937  34.616  36.339  1.00  0.00           H
ATOM   1519  C   SER   100      45.704  33.602  37.021  1.00  0.00           C
ATOM   1520  O   SER   100      46.911  33.632  36.734  1.00  0.00           O
ATOM   1521  N   ALA   101      44.988  32.505  36.861  1.00  0.00           N
ATOM   1522  H   ALA   101      43.985  32.622  36.889  1.00  0.00           H
ATOM   1523  CA  ALA   101      45.464  31.240  36.246  1.00  0.00           C
ATOM   1524  HA  ALA   101      46.142  31.551  35.450  1.00  0.00           H
ATOM   1525  CB  ALA   101      46.262  30.500  37.341  1.00  0.00           C
ATOM   1526  HB1 ALA   101      45.672  30.339  38.244  1.00  0.00           H
ATOM   1527  HB2 ALA   101      46.595  29.548  36.925  1.00  0.00           H
ATOM   1528  HB3 ALA   101      47.134  31.030  37.724  1.00  0.00           H
ATOM   1529  C   ALA   101      44.349  30.414  35.544  1.00  0.00           C
ATOM   1530  O   ALA   101      43.202  30.457  35.959  1.00  0.00           O
ATOM   1531  N   CYX   102      44.718  29.658  34.498  1.00  0.00           N
ATOM   1532  H   CYX   102      45.705  29.671  34.287  1.00  0.00           H
ATOM   1533  CA  CYX   102      43.928  28.663  33.754  1.00  0.00           C
ATOM   1534  HA  CYX   102      43.365  28.033  34.443  1.00  0.00           H
ATOM   1535  CB  CYX   102      42.848  29.394  33.003  1.00  0.00           C
ATOM   1536  HB2 CYX   102      42.218  28.671  32.484  1.00  0.00           H
ATOM   1537  HB3 CYX   102      42.134  29.789  33.727  1.00  0.00           H
ATOM   1538  SG  CYX   102      43.308  30.663  31.887  1.00  0.00           S
ATOM   1539  C   CYX   102      44.791  27.742  32.906  1.00  0.00           C
ATOM   1540  O   CYX   102      46.019  27.952  32.782  1.00  0.00           O
ATOM   1541  N   HIE   103      44.129  26.814  32.213  1.00  0.00           N
ATOM   1542  H   HIE   103      43.130  26.719  32.324  1.00  0.00           H
ATOM   1543  CA  HIE   103      44.916  25.826  31.395  1.00  0.00           C
ATOM   1544  HA  HIE   103      45.976  26.060  31.301  1.00  0.00           H
ATOM   1545  CB  HIE   103      44.805  24.420  32.062  1.00  0.00           C
ATOM   1546  HB2 HIE   103      45.048  24.418  33.124  1.00  0.00           H
ATOM   1547  HB3 HIE   103      43.755  24.162  31.919  1.00  0.00           H
ATOM   1548  CG  HIE   103      45.603  23.326  31.419  1.00  0.00           C
ATOM   1549  ND1 HIE   103      45.333  22.804  30.165  1.00  0.00           N
ATOM   1550  CE1 HIE   103      46.313  21.922  29.964  1.00  0.00           C
ATOM   1551  HE1 HIE   103      46.331  21.198  29.163  1.00  0.00           H
ATOM   1552  NE2 HIE   103      47.289  21.989  30.906  1.00  0.00           N
ATOM   1553  HE2 HIE   103      48.105  21.395  30.885  1.00  0.00           H
ATOM   1554  CD2 HIE   103      46.814  22.829  31.878  1.00  0.00           C
ATOM   1555  HD2 HIE   103      47.274  23.001  32.839  1.00  0.00           H
ATOM   1556  C   HIE   103      44.223  25.723  30.028  1.00  0.00           C
ATOM   1557  O   HIE   103      43.008  25.594  29.913  1.00  0.00           O
ATOM   1558  N   ASP   104      45.057  25.870  28.951  1.00  0.00           N
ATOM   1559  H   ASP   104      46.031  25.897  29.217  1.00  0.00           H
ATOM   1560  CA  ASP   104      44.551  26.166  27.568  1.00  0.00           C
ATOM   1561  HA  ASP   104      43.568  26.618  27.695  1.00  0.00           H
ATOM   1562  CB  ASP   104      45.478  27.145  26.843  1.00  0.00           C
ATOM   1563  HB2 ASP   104      45.021  27.362  25.877  1.00  0.00           H
ATOM   1564  HB3 ASP   104      45.508  27.999  27.519  1.00  0.00           H
ATOM   1565  CG  ASP   104      46.900  26.580  26.493  1.00  0.00           C
ATOM   1566  OD1 ASP   104      47.085  25.348  26.648  1.00  0.00           O
ATOM   1567  OD2 ASP   104      47.605  27.321  25.765  1.00  0.00           O
ATOM   1568  C   ASP   104      44.147  24.959  26.757  1.00  0.00           C
ATOM   1569  O   ASP   104      43.613  25.070  25.651  1.00  0.00           O
ATOM   1570  N   GLY   105      44.344  23.754  27.406  1.00  0.00           N
ATOM   1571  H   GLY   105      44.842  23.676  28.281  1.00  0.00           H
ATOM   1572  CA  GLY   105      44.181  22.512  26.633  1.00  0.00           C
ATOM   1573  HA2 GLY   105      43.666  21.836  27.316  1.00  0.00           H
ATOM   1574  HA3 GLY   105      43.613  22.682  25.718  1.00  0.00           H
ATOM   1575  C   GLY   105      45.548  21.813  26.218  1.00  0.00           C
ATOM   1576  O   GLY   105      45.521  20.667  25.802  1.00  0.00           O
ATOM   1577  N   THR   106      46.641  22.477  26.523  1.00  0.00           N
ATOM   1578  H   THR   106      46.552  23.407  26.907  1.00  0.00           H
ATOM   1579  CA  THR   106      47.977  21.935  26.304  1.00  0.00           C
ATOM   1580  HA  THR   106      47.886  20.850  26.247  1.00  0.00           H
ATOM   1581  CB  THR   106      48.698  22.621  25.162  1.00  0.00           C
ATOM   1582  HB  THR   106      48.709  23.688  25.379  1.00  0.00           H
ATOM   1583  CG2 THR   106      50.117  22.038  24.983  1.00  0.00           C
ATOM   1584 HG21 THR   106      50.153  21.012  24.616  1.00  0.00           H
ATOM   1585 HG22 THR   106      50.588  22.569  24.155  1.00  0.00           H
ATOM   1586 HG23 THR   106      50.839  22.168  25.790  1.00  0.00           H
ATOM   1587  OG1 THR   106      48.034  22.378  23.962  1.00  0.00           O
ATOM   1588  HG1 THR   106      47.288  22.973  24.061  1.00  0.00           H
ATOM   1589  C   THR   106      48.876  22.136  27.525  1.00  0.00           C
ATOM   1590  O   THR   106      49.553  21.214  27.893  1.00  0.00           O
ATOM   1591  N   SER   107      48.960  23.343  28.002  1.00  0.00           N
ATOM   1592  H   SER   107      48.391  24.071  27.595  1.00  0.00           H
ATOM   1593  CA  SER   107      49.665  23.615  29.292  1.00  0.00           C
ATOM   1594  HA  SER   107      49.617  22.702  29.885  1.00  0.00           H
ATOM   1595  CB  SER   107      51.092  23.778  28.907  1.00  0.00           C
ATOM   1596  HB2 SER   107      51.484  22.955  28.311  1.00  0.00           H
ATOM   1597  HB3 SER   107      51.219  24.631  28.242  1.00  0.00           H
ATOM   1598  OG  SER   107      51.995  24.035  29.956  1.00  0.00           O
ATOM   1599  HG  SER   107      52.819  23.919  29.477  1.00  0.00           H
ATOM   1600  C   SER   107      49.117  24.719  30.130  1.00  0.00           C
ATOM   1601  O   SER   107      48.379  25.512  29.528  1.00  0.00           O
ATOM   1602  N   TRP   108      49.428  24.784  31.456  1.00  0.00           N
ATOM   1603  H   TRP   108      49.943  24.000  31.829  1.00  0.00           H
ATOM   1604  CA  TRP   108      49.034  25.847  32.328  1.00  0.00           C
ATOM   1605  HA  TRP   108      47.949  25.901  32.234  1.00  0.00           H
ATOM   1606  CB  TRP   108      49.393  25.511  33.792  1.00  0.00           C
ATOM   1607  HB2 TRP   108      50.470  25.347  33.814  1.00  0.00           H
ATOM   1608  HB3 TRP   108      49.174  26.366  34.432  1.00  0.00           H
ATOM   1609  CG  TRP   108      48.665  24.388  34.421  1.00  0.00           C
ATOM   1610  CD1 TRP   108      49.209  23.160  34.696  1.00  0.00           C
ATOM   1611  HD1 TRP   108      50.181  22.839  34.352  1.00  0.00           H
ATOM   1612  NE1 TRP   108      48.239  22.296  35.192  1.00  0.00           N
ATOM   1613  HE1 TRP   108      48.403  21.329  35.437  1.00  0.00           H
ATOM   1614  CE2 TRP   108      47.083  22.973  35.443  1.00  0.00           C
ATOM   1615  CZ2 TRP   108      45.823  22.601  36.078  1.00  0.00           C
ATOM   1616  HZ2 TRP   108      45.673  21.583  36.402  1.00  0.00           H
ATOM   1617  CH2 TRP   108      44.827  23.576  36.252  1.00  0.00           C
ATOM   1618  HH2 TRP   108      43.837  23.383  36.637  1.00  0.00           H
ATOM   1619  CZ3 TRP   108      45.122  24.851  35.723  1.00  0.00           C
ATOM   1620  HZ3 TRP   108      44.389  25.641  35.789  1.00  0.00           H
ATOM   1621  CE3 TRP   108      46.348  25.264  35.158  1.00  0.00           C
ATOM   1622  HE3 TRP   108      46.634  26.279  34.924  1.00  0.00           H
ATOM   1623  CD2 TRP   108      47.339  24.302  34.934  1.00  0.00           C
ATOM   1624  C   TRP   108      49.532  27.215  31.953  1.00  0.00           C
ATOM   1625  O   TRP   108      50.735  27.324  31.830  1.00  0.00           O
ATOM   1626  N   LEU   109      48.615  28.174  31.778  1.00  0.00           N
ATOM   1627  H   LEU   109      47.644  27.948  31.939  1.00  0.00           H
ATOM   1628  CA  LEU   109      48.898  29.604  31.822  1.00  0.00           C
ATOM   1629  HA  LEU   109      49.923  29.884  31.581  1.00  0.00           H
ATOM   1630  CB  LEU   109      48.034  30.229  30.775  1.00  0.00           C
ATOM   1631  HB2 LEU   109      48.451  29.911  29.819  1.00  0.00           H
ATOM   1632  HB3 LEU   109      47.101  29.669  30.842  1.00  0.00           H
ATOM   1633  CG  LEU   109      47.809  31.790  30.803  1.00  0.00           C
ATOM   1634  HG  LEU   109      47.471  32.098  31.792  1.00  0.00           H
ATOM   1635  CD1 LEU   109      49.081  32.586  30.593  1.00  0.00           C
ATOM   1636 HD11 LEU   109      49.742  32.662  31.456  1.00  0.00           H
ATOM   1637 HD12 LEU   109      49.593  32.047  29.795  1.00  0.00           H
ATOM   1638 HD13 LEU   109      48.709  33.578  30.334  1.00  0.00           H
ATOM   1639  CD2 LEU   109      46.723  32.063  29.812  1.00  0.00           C
ATOM   1640 HD21 LEU   109      45.820  31.512  30.073  1.00  0.00           H
ATOM   1641 HD22 LEU   109      46.411  33.106  29.813  1.00  0.00           H
ATOM   1642 HD23 LEU   109      47.101  31.822  28.817  1.00  0.00           H
ATOM   1643  C   LEU   109      48.560  30.162  33.270  1.00  0.00           C
ATOM   1644  O   LEU   109      47.437  30.143  33.737  1.00  0.00           O
ATOM   1645  N   THR   110      49.613  30.768  33.748  1.00  0.00           N
ATOM   1646  H   THR   110      50.481  30.664  33.241  1.00  0.00           H
ATOM   1647  CA  THR   110      49.558  31.695  34.950  1.00  0.00           C
ATOM   1648  HA  THR   110      48.516  31.735  35.267  1.00  0.00           H
ATOM   1649  CB  THR   110      50.350  31.273  36.191  1.00  0.00           C
ATOM   1650  HB  THR   110      50.154  32.091  36.885  1.00  0.00           H
ATOM   1651  CG2 THR   110      49.927  29.835  36.606  1.00  0.00           C
ATOM   1652 HG21 THR   110      50.341  29.636  37.594  1.00  0.00           H
ATOM   1653 HG22 THR   110      48.850  29.825  36.776  1.00  0.00           H
ATOM   1654 HG23 THR   110      50.352  29.134  35.886  1.00  0.00           H
ATOM   1655  OG1 THR   110      51.727  31.260  35.978  1.00  0.00           O
ATOM   1656  HG1 THR   110      52.003  32.086  35.574  1.00  0.00           H
ATOM   1657  C   THR   110      49.909  33.168  34.610  1.00  0.00           C
ATOM   1658  O   THR   110      50.552  33.450  33.616  1.00  0.00           O
ATOM   1659  N   ILE   111      49.449  34.072  35.459  1.00  0.00           N
ATOM   1660  H   ILE   111      48.734  33.731  36.085  1.00  0.00           H
ATOM   1661  CA  ILE   111      49.745  35.507  35.533  1.00  0.00           C
ATOM   1662  HA  ILE   111      50.724  35.605  35.065  1.00  0.00           H
ATOM   1663  CB  ILE   111      48.537  36.281  34.797  1.00  0.00           C
ATOM   1664  HB  ILE   111      47.628  36.269  35.398  1.00  0.00           H
ATOM   1665  CG2 ILE   111      48.842  37.787  34.833  1.00  0.00           C
ATOM   1666 HG21 ILE   111      48.065  38.158  34.164  1.00  0.00           H
ATOM   1667 HG22 ILE   111      48.702  38.160  35.848  1.00  0.00           H
ATOM   1668 HG23 ILE   111      49.877  37.916  34.516  1.00  0.00           H
ATOM   1669  CG1 ILE   111      48.325  35.790  33.337  1.00  0.00           C
ATOM   1670 HG12 ILE   111      48.276  36.655  32.676  1.00  0.00           H
ATOM   1671 HG13 ILE   111      49.241  35.246  33.103  1.00  0.00           H
ATOM   1672  CD1 ILE   111      47.117  34.843  33.164  1.00  0.00           C
ATOM   1673 HD11 ILE   111      47.023  34.624  32.101  1.00  0.00           H
ATOM   1674 HD12 ILE   111      47.219  33.916  33.730  1.00  0.00           H
ATOM   1675 HD13 ILE   111      46.255  35.387  33.548  1.00  0.00           H
ATOM   1676  C   ILE   111      49.742  35.967  36.979  1.00  0.00           C
ATOM   1677  O   ILE   111      48.786  35.778  37.700  1.00  0.00           O
ATOM   1678  N   GLY   112      50.825  36.630  37.462  1.00  0.00           N
ATOM   1679  H   GLY   112      51.629  36.631  36.850  1.00  0.00           H
ATOM   1680  CA  GLY   112      50.902  37.128  38.858  1.00  0.00           C
ATOM   1681  HA2 GLY   112      49.950  37.059  39.384  1.00  0.00           H
ATOM   1682  HA3 GLY   112      51.617  36.431  39.295  1.00  0.00           H
ATOM   1683  C   GLY   112      51.566  38.535  38.814  1.00  0.00           C
ATOM   1684  O   GLY   112      52.417  38.865  37.985  1.00  0.00           O
ATOM   1685  N   ILE   113      51.158  39.411  39.782  1.00  0.00           N
ATOM   1686  H   ILE   113      50.455  39.041  40.407  1.00  0.00           H
ATOM   1687  CA  ILE   113      51.554  40.758  39.904  1.00  0.00           C
ATOM   1688  HA  ILE   113      52.270  40.958  39.107  1.00  0.00           H
ATOM   1689  CB  ILE   113      50.303  41.719  39.730  1.00  0.00           C
ATOM   1690  HB  ILE   113      49.477  41.388  40.358  1.00  0.00           H
ATOM   1691  CG2 ILE   113      50.619  43.133  40.181  1.00  0.00           C
ATOM   1692 HG21 ILE   113      51.556  43.424  39.707  1.00  0.00           H
ATOM   1693 HG22 ILE   113      49.823  43.821  39.893  1.00  0.00           H
ATOM   1694 HG23 ILE   113      50.630  43.209  41.268  1.00  0.00           H
ATOM   1695  CG1 ILE   113      49.852  41.740  38.304  1.00  0.00           C
ATOM   1696 HG12 ILE   113      50.476  42.472  37.791  1.00  0.00           H
ATOM   1697 HG13 ILE   113      50.205  40.858  37.769  1.00  0.00           H
ATOM   1698  CD1 ILE   113      48.387  41.950  38.163  1.00  0.00           C
ATOM   1699 HD11 ILE   113      48.206  41.781  37.102  1.00  0.00           H
ATOM   1700 HD12 ILE   113      47.815  41.149  38.634  1.00  0.00           H
ATOM   1701 HD13 ILE   113      48.040  42.935  38.475  1.00  0.00           H
ATOM   1702  C   ILE   113      52.268  41.096  41.208  1.00  0.00           C
ATOM   1703  O   ILE   113      51.770  40.799  42.316  1.00  0.00           O
ATOM   1704  N   SER   114      53.433  41.717  41.184  1.00  0.00           N
ATOM   1705  H   SER   114      53.813  41.981  40.287  1.00  0.00           H
ATOM   1706  CA  SER   114      54.020  42.380  42.380  1.00  0.00           C
ATOM   1707  HA  SER   114      53.215  42.755  43.010  1.00  0.00           H
ATOM   1708  CB  SER   114      54.825  41.337  43.151  1.00  0.00           C
ATOM   1709  HB2 SER   114      54.237  40.506  43.540  1.00  0.00           H
ATOM   1710  HB3 SER   114      55.534  41.008  42.391  1.00  0.00           H
ATOM   1711  OG  SER   114      55.547  41.756  44.375  1.00  0.00           O
ATOM   1712  HG  SER   114      55.098  41.286  45.082  1.00  0.00           H
ATOM   1713  C   SER   114      54.861  43.676  42.141  1.00  0.00           C
ATOM   1714  O   SER   114      54.980  43.999  40.952  1.00  0.00           O
ATOM   1715  N   GLY   115      55.370  44.401  43.129  1.00  0.00           N
ATOM   1716  H   GLY   115      55.398  44.074  44.084  1.00  0.00           H
ATOM   1717  CA  GLY   115      55.936  45.723  42.945  1.00  0.00           C
ATOM   1718  HA2 GLY   115      56.873  45.590  43.486  1.00  0.00           H
ATOM   1719  HA3 GLY   115      56.425  45.861  41.981  1.00  0.00           H
ATOM   1720  C   GLY   115      55.158  46.926  43.419  1.00  0.00           C
ATOM   1721  O   GLY   115      54.067  46.674  43.962  1.00  0.00           O
ATOM   1722  N   PRO   116      55.689  48.127  43.397  1.00  0.00           N
ATOM   1723  CD  PRO   116      56.935  48.494  42.713  1.00  0.00           C
ATOM   1724  HD2 PRO   116      56.960  48.317  41.637  1.00  0.00           H
ATOM   1725  HD3 PRO   116      57.789  47.999  43.175  1.00  0.00           H
ATOM   1726  CG  PRO   116      56.929  49.969  42.824  1.00  0.00           C
ATOM   1727  HG2 PRO   116      56.310  50.258  41.975  1.00  0.00           H
ATOM   1728  HG3 PRO   116      57.890  50.433  42.600  1.00  0.00           H
ATOM   1729  CB  PRO   116      56.218  50.314  44.107  1.00  0.00           C
ATOM   1730  HB2 PRO   116      55.979  51.378  44.131  1.00  0.00           H
ATOM   1731  HB3 PRO   116      56.943  50.138  44.902  1.00  0.00           H
ATOM   1732  CA  PRO   116      55.180  49.253  44.159  1.00  0.00           C
ATOM   1733  HA  PRO   116      54.963  48.939  45.181  1.00  0.00           H
ATOM   1734  C   PRO   116      53.931  49.766  43.513  1.00  0.00           C
ATOM   1735  O   PRO   116      53.823  49.685  42.333  1.00  0.00           O
ATOM   1736  N   ASP   117      53.074  50.443  44.345  1.00  0.00           N
ATOM   1737  H   ASP   117      53.210  50.377  45.344  1.00  0.00           H
ATOM   1738  CA  ASP   117      51.774  50.904  43.764  1.00  0.00           C
ATOM   1739  HA  ASP   117      51.231  49.992  43.519  1.00  0.00           H
ATOM   1740  CB  ASP   117      51.051  51.677  44.859  1.00  0.00           C
ATOM   1741  HB2 ASP   117      51.585  52.581  45.152  1.00  0.00           H
ATOM   1742  HB3 ASP   117      50.132  52.005  44.372  1.00  0.00           H
ATOM   1743  CG  ASP   117      50.774  50.850  46.107  1.00  0.00           C
ATOM   1744  OD1 ASP   117      51.112  49.614  46.043  1.00  0.00           O
ATOM   1745  OD2 ASP   117      50.423  51.386  47.182  1.00  0.00           O
ATOM   1746  C   ASP   117      51.875  51.741  42.514  1.00  0.00           C
ATOM   1747  O   ASP   117      50.976  51.754  41.704  1.00  0.00           O
ATOM   1748  N   ASN   118      52.981  52.460  42.305  1.00  0.00           N
ATOM   1749  H   ASN   118      53.543  52.699  43.109  1.00  0.00           H
ATOM   1750  CA  ASN   118      53.279  53.291  41.114  1.00  0.00           C
ATOM   1751  HA  ASN   118      52.386  53.658  40.608  1.00  0.00           H
ATOM   1752  CB  ASN   118      54.062  54.468  41.706  1.00  0.00           C
ATOM   1753  HB2 ASN   118      54.858  54.136  42.371  1.00  0.00           H
ATOM   1754  HB3 ASN   118      54.640  54.970  40.930  1.00  0.00           H
ATOM   1755  CG  ASN   118      53.325  55.622  42.293  1.00  0.00           C
ATOM   1756  OD1 ASN   118      53.873  56.655  42.711  1.00  0.00           O
ATOM   1757  ND2 ASN   118      52.101  55.462  42.570  1.00  0.00           N
ATOM   1758 HD21 ASN   118      51.532  56.199  42.962  1.00  0.00           H
ATOM   1759 HD22 ASN   118      51.544  54.715  42.179  1.00  0.00           H
ATOM   1760  C   ASN   118      54.171  52.665  40.032  1.00  0.00           C
ATOM   1761  O   ASN   118      54.559  53.321  39.078  1.00  0.00           O
ATOM   1762  N   GLY   119      54.638  51.402  40.182  1.00  0.00           N
ATOM   1763  H   GLY   119      54.444  50.813  40.980  1.00  0.00           H
ATOM   1764  CA  GLY   119      55.360  50.802  39.095  1.00  0.00           C
ATOM   1765  HA2 GLY   119      54.948  51.236  38.184  1.00  0.00           H
ATOM   1766  HA3 GLY   119      56.411  51.063  39.222  1.00  0.00           H
ATOM   1767  C   GLY   119      55.233  49.203  39.021  1.00  0.00           C
ATOM   1768  O   GLY   119      56.111  48.498  38.537  1.00  0.00           O
ATOM   1769  N   ALA   120      54.225  48.607  39.668  1.00  0.00           N
ATOM   1770  H   ALA   120      53.519  49.262  39.972  1.00  0.00           H
ATOM   1771  CA  ALA   120      54.032  47.182  39.694  1.00  0.00           C
ATOM   1772  HA  ALA   120      54.864  46.722  40.229  1.00  0.00           H
ATOM   1773  CB  ALA   120      52.803  46.698  40.443  1.00  0.00           C
ATOM   1774  HB1 ALA   120      52.766  47.023  41.482  1.00  0.00           H
ATOM   1775  HB2 ALA   120      51.949  47.026  39.849  1.00  0.00           H
ATOM   1776  HB3 ALA   120      52.845  45.610  40.486  1.00  0.00           H
ATOM   1777  C   ALA   120      53.952  46.645  38.226  1.00  0.00           C
ATOM   1778  O   ALA   120      53.563  47.290  37.270  1.00  0.00           O
ATOM   1779  N   VAL   121      54.290  45.314  38.058  1.00  0.00           N
ATOM   1780  H   VAL   121      54.430  44.838  38.938  1.00  0.00           H
ATOM   1781  CA  VAL   121      54.294  44.484  36.840  1.00  0.00           C
ATOM   1782  HA  VAL   121      53.728  45.079  36.122  1.00  0.00           H
ATOM   1783  CB  VAL   121      55.691  44.290  36.205  1.00  0.00           C
ATOM   1784  HB  VAL   121      56.030  45.292  35.944  1.00  0.00           H
ATOM   1785  CG1 VAL   121      56.633  43.684  37.305  1.00  0.00           C
ATOM   1786 HG11 VAL   121      56.761  44.391  38.125  1.00  0.00           H
ATOM   1787 HG12 VAL   121      56.297  42.734  37.720  1.00  0.00           H
ATOM   1788 HG13 VAL   121      57.645  43.666  36.902  1.00  0.00           H
ATOM   1789  CG2 VAL   121      55.824  43.433  34.961  1.00  0.00           C
ATOM   1790 HG21 VAL   121      55.167  43.725  34.141  1.00  0.00           H
ATOM   1791 HG22 VAL   121      56.842  43.560  34.591  1.00  0.00           H
ATOM   1792 HG23 VAL   121      55.520  42.394  35.094  1.00  0.00           H
ATOM   1793  C   VAL   121      53.560  43.152  37.005  1.00  0.00           C
ATOM   1794  O   VAL   121      53.545  42.475  38.031  1.00  0.00           O
ATOM   1795  N   ALA   122      52.848  42.779  35.942  1.00  0.00           N
ATOM   1796  H   ALA   122      52.787  43.473  35.210  1.00  0.00           H
ATOM   1797  CA  ALA   122      52.315  41.477  35.661  1.00  0.00           C
ATOM   1798  HA  ALA   122      52.171  41.041  36.650  1.00  0.00           H
ATOM   1799  CB  ALA   122      50.880  41.590  35.154  1.00  0.00           C
ATOM   1800  HB1 ALA   122      50.820  41.632  34.067  1.00  0.00           H
ATOM   1801  HB2 ALA   122      50.287  40.677  35.197  1.00  0.00           H
ATOM   1802  HB3 ALA   122      50.391  42.483  35.545  1.00  0.00           H
ATOM   1803  C   ALA   122      53.237  40.601  34.826  1.00  0.00           C
ATOM   1804  O   ALA   122      53.590  40.871  33.638  1.00  0.00           O
ATOM   1805  N   VAL   123      53.585  39.418  35.341  1.00  0.00           N
ATOM   1806  H   VAL   123      53.191  39.200  36.245  1.00  0.00           H
ATOM   1807  CA  VAL   123      54.436  38.430  34.674  1.00  0.00           C
ATOM   1808  HA  VAL   123      54.830  38.831  33.741  1.00  0.00           H
ATOM   1809  CB  VAL   123      55.627  38.041  35.607  1.00  0.00           C
ATOM   1810  HB  VAL   123      55.374  37.573  36.559  1.00  0.00           H
ATOM   1811  CG1 VAL   123      56.690  37.287  34.739  1.00  0.00           C
ATOM   1812 HG11 VAL   123      57.368  36.917  35.508  1.00  0.00           H
ATOM   1813 HG12 VAL   123      56.285  36.365  34.324  1.00  0.00           H
ATOM   1814 HG13 VAL   123      57.084  38.031  34.048  1.00  0.00           H
ATOM   1815  CG2 VAL   123      56.325  39.325  36.056  1.00  0.00           C
ATOM   1816 HG21 VAL   123      55.699  39.681  36.874  1.00  0.00           H
ATOM   1817 HG22 VAL   123      57.348  39.127  36.380  1.00  0.00           H
ATOM   1818 HG23 VAL   123      56.186  39.975  35.193  1.00  0.00           H
ATOM   1819  C   VAL   123      53.492  37.251  34.266  1.00  0.00           C
ATOM   1820  O   VAL   123      52.848  36.640  35.089  1.00  0.00           O
ATOM   1821  N   LEU   124      53.482  36.959  32.956  1.00  0.00           N
ATOM   1822  H   LEU   124      53.948  37.548  32.280  1.00  0.00           H
ATOM   1823  CA  LEU   124      52.777  35.771  32.392  1.00  0.00           C
ATOM   1824  HA  LEU   124      52.006  35.524  33.123  1.00  0.00           H
ATOM   1825  CB  LEU   124      52.259  36.162  31.070  1.00  0.00           C
ATOM   1826  HB2 LEU   124      53.000  36.538  30.365  1.00  0.00           H
ATOM   1827  HB3 LEU   124      51.905  35.217  30.659  1.00  0.00           H
ATOM   1828  CG  LEU   124      51.087  37.106  31.178  1.00  0.00           C
ATOM   1829  HG  LEU   124      50.689  37.181  32.189  1.00  0.00           H
ATOM   1830  CD1 LEU   124      51.479  38.478  30.651  1.00  0.00           C
ATOM   1831 HD11 LEU   124      51.615  38.457  29.569  1.00  0.00           H
ATOM   1832 HD12 LEU   124      50.603  39.103  30.825  1.00  0.00           H
ATOM   1833 HD13 LEU   124      52.295  38.986  31.166  1.00  0.00           H
ATOM   1834  CD2 LEU   124      49.957  36.636  30.273  1.00  0.00           C
ATOM   1835 HD21 LEU   124      49.599  35.709  30.722  1.00  0.00           H
ATOM   1836 HD22 LEU   124      49.188  37.402  30.175  1.00  0.00           H
ATOM   1837 HD23 LEU   124      50.242  36.463  29.236  1.00  0.00           H
ATOM   1838  C   LEU   124      53.719  34.598  32.304  1.00  0.00           C
ATOM   1839  O   LEU   124      54.848  34.802  31.840  1.00  0.00           O
ATOM   1840  N   LYS   125      53.253  33.385  32.669  1.00  0.00           N
ATOM   1841  H   LYS   125      52.310  33.396  33.028  1.00  0.00           H
ATOM   1842  CA  LYS   125      53.987  32.117  32.592  1.00  0.00           C
ATOM   1843  HA  LYS   125      54.859  32.291  31.961  1.00  0.00           H
ATOM   1844  CB  LYS   125      54.367  31.615  33.950  1.00  0.00           C
ATOM   1845  HB2 LYS   125      53.518  31.845  34.595  1.00  0.00           H
ATOM   1846  HB3 LYS   125      54.610  30.552  33.943  1.00  0.00           H
ATOM   1847  CG  LYS   125      55.563  32.344  34.572  1.00  0.00           C
ATOM   1848  HG2 LYS   125      56.389  32.195  33.877  1.00  0.00           H
ATOM   1849  HG3 LYS   125      55.384  33.417  34.522  1.00  0.00           H
ATOM   1850  CD  LYS   125      55.931  31.892  35.961  1.00  0.00           C
ATOM   1851  HD2 LYS   125      56.781  32.506  36.261  1.00  0.00           H
ATOM   1852  HD3 LYS   125      55.113  32.087  36.654  1.00  0.00           H
ATOM   1853  CE  LYS   125      56.354  30.462  36.031  1.00  0.00           C
ATOM   1854  HE2 LYS   125      55.459  29.931  35.707  1.00  0.00           H
ATOM   1855  HE3 LYS   125      57.082  30.278  35.242  1.00  0.00           H
ATOM   1856  NZ  LYS   125      56.843  30.175  37.357  1.00  0.00           N
ATOM   1857  HZ1 LYS   125      57.046  29.189  37.440  1.00  0.00           H
ATOM   1858  HZ2 LYS   125      57.650  30.767  37.493  1.00  0.00           H
ATOM   1859  HZ3 LYS   125      56.161  30.532  38.012  1.00  0.00           H
ATOM   1860  C   LYS   125      53.254  31.060  31.851  1.00  0.00           C
ATOM   1861  O   LYS   125      52.006  31.066  31.837  1.00  0.00           O
ATOM   1862  N   TYR   126      54.075  30.189  31.247  1.00  0.00           N
ATOM   1863  H   TYR   126      55.083  30.200  31.309  1.00  0.00           H
ATOM   1864  CA  TYR   126      53.516  29.060  30.442  1.00  0.00           C
ATOM   1865  HA  TYR   126      52.561  28.660  30.783  1.00  0.00           H
ATOM   1866  CB  TYR   126      53.242  29.483  29.008  1.00  0.00           C
ATOM   1867  HB2 TYR   126      52.753  30.456  28.973  1.00  0.00           H
ATOM   1868  HB3 TYR   126      54.164  29.556  28.432  1.00  0.00           H
ATOM   1869  CG  TYR   126      52.369  28.593  28.175  1.00  0.00           C
ATOM   1870  CD1 TYR   126      52.905  27.698  27.251  1.00  0.00           C
ATOM   1871  HD1 TYR   126      53.965  27.612  27.066  1.00  0.00           H
ATOM   1872  CE1 TYR   126      52.042  26.825  26.520  1.00  0.00           C
ATOM   1873  HE1 TYR   126      52.504  26.090  25.876  1.00  0.00           H
ATOM   1874  CZ  TYR   126      50.691  26.819  26.650  1.00  0.00           C
ATOM   1875  OH  TYR   126      49.842  25.864  26.148  1.00  0.00           O
ATOM   1876  HH  TYR   126      48.923  26.131  26.213  1.00  0.00           H
ATOM   1877  CE2 TYR   126      50.163  27.689  27.674  1.00  0.00           C
ATOM   1878  HE2 TYR   126      49.132  27.546  27.963  1.00  0.00           H
ATOM   1879  CD2 TYR   126      50.974  28.582  28.392  1.00  0.00           C
ATOM   1880  HD2 TYR   126      50.501  29.011  29.263  1.00  0.00           H
ATOM   1881  C   TYR   126      54.608  28.009  30.443  1.00  0.00           C
ATOM   1882  O   TYR   126      55.808  28.329  30.537  1.00  0.00           O
ATOM   1883  N   ASN   127      54.195  26.743  30.454  1.00  0.00           N
ATOM   1884  H   ASN   127      53.234  26.478  30.299  1.00  0.00           H
ATOM   1885  CA  ASN   127      55.203  25.668  30.581  1.00  0.00           C
ATOM   1886  HA  ASN   127      54.633  24.762  30.788  1.00  0.00           H
ATOM   1887  CB  ASN   127      55.931  25.453  29.263  1.00  0.00           C
ATOM   1888  HB2 ASN   127      56.168  26.427  28.833  1.00  0.00           H
ATOM   1889  HB3 ASN   127      56.925  25.012  29.335  1.00  0.00           H
ATOM   1890  CG  ASN   127      55.078  24.638  28.264  1.00  0.00           C
ATOM   1891  OD1 ASN   127      54.106  24.013  28.701  1.00  0.00           O
ATOM   1892  ND2 ASN   127      55.419  24.697  26.981  1.00  0.00           N
ATOM   1893 HD21 ASN   127      54.984  24.047  26.341  1.00  0.00           H
ATOM   1894 HD22 ASN   127      56.269  25.119  26.638  1.00  0.00           H
ATOM   1895  C   ASN   127      56.173  25.782  31.721  1.00  0.00           C
ATOM   1896  O   ASN   127      57.319  25.407  31.639  1.00  0.00           O
ATOM   1897  N   GLY   128      55.765  26.427  32.851  1.00  0.00           N
ATOM   1898  H   GLY   128      54.790  26.683  32.914  1.00  0.00           H
ATOM   1899  CA  GLY   128      56.548  26.733  34.096  1.00  0.00           C
ATOM   1900  HA2 GLY   128      55.796  27.117  34.785  1.00  0.00           H
ATOM   1901  HA3 GLY   128      56.902  25.741  34.378  1.00  0.00           H
ATOM   1902  C   GLY   128      57.661  27.805  34.013  1.00  0.00           C
ATOM   1903  O   GLY   128      58.369  28.125  34.974  1.00  0.00           O
ATOM   1904  N   ILE   129      57.747  28.513  32.887  1.00  0.00           N
ATOM   1905  H   ILE   129      57.134  28.336  32.105  1.00  0.00           H
ATOM   1906  CA  ILE   129      58.780  29.539  32.472  1.00  0.00           C
ATOM   1907  HA  ILE   129      59.445  29.784  33.301  1.00  0.00           H
ATOM   1908  CB  ILE   129      59.745  29.045  31.389  1.00  0.00           C
ATOM   1909  HB  ILE   129      60.158  28.093  31.722  1.00  0.00           H
ATOM   1910  CG2 ILE   129      59.153  28.726  30.026  1.00  0.00           C
ATOM   1911 HG21 ILE   129      58.733  29.655  29.639  1.00  0.00           H
ATOM   1912 HG22 ILE   129      59.971  28.379  29.396  1.00  0.00           H
ATOM   1913 HG23 ILE   129      58.325  28.019  30.064  1.00  0.00           H
ATOM   1914  CG1 ILE   129      60.917  30.005  31.328  1.00  0.00           C
ATOM   1915 HG12 ILE   129      60.588  30.894  30.790  1.00  0.00           H
ATOM   1916 HG13 ILE   129      61.077  30.331  32.356  1.00  0.00           H
ATOM   1917  CD1 ILE   129      62.125  29.294  30.893  1.00  0.00           C
ATOM   1918 HD11 ILE   129      62.503  28.612  31.654  1.00  0.00           H
ATOM   1919 HD12 ILE   129      61.896  28.827  29.935  1.00  0.00           H
ATOM   1920 HD13 ILE   129      62.876  30.061  30.704  1.00  0.00           H
ATOM   1921  C   ILE   129      58.024  30.875  32.152  1.00  0.00           C
ATOM   1922  O   ILE   129      56.903  30.887  31.652  1.00  0.00           O
ATOM   1923  N   ILE   130      58.689  32.022  32.525  1.00  0.00           N
ATOM   1924  H   ILE   130      59.467  31.926  33.162  1.00  0.00           H
ATOM   1925  CA  ILE   130      58.291  33.398  32.200  1.00  0.00           C
ATOM   1926  HA  ILE   130      57.303  33.660  32.578  1.00  0.00           H
ATOM   1927  CB  ILE   130      59.346  34.409  32.731  1.00  0.00           C
ATOM   1928  HB  ILE   130      60.321  34.036  32.416  1.00  0.00           H
ATOM   1929  CG2 ILE   130      59.095  35.809  32.199  1.00  0.00           C
ATOM   1930 HG21 ILE   130      59.813  36.476  32.677  1.00  0.00           H
ATOM   1931 HG22 ILE   130      59.305  35.836  31.130  1.00  0.00           H
ATOM   1932 HG23 ILE   130      58.085  36.178  32.380  1.00  0.00           H
ATOM   1933  CG1 ILE   130      59.239  34.261  34.272  1.00  0.00           C
ATOM   1934 HG12 ILE   130      58.238  34.558  34.585  1.00  0.00           H
ATOM   1935 HG13 ILE   130      59.462  33.226  34.532  1.00  0.00           H
ATOM   1936  CD1 ILE   130      60.256  35.162  34.962  1.00  0.00           C
ATOM   1937 HD11 ILE   130      61.239  34.790  34.677  1.00  0.00           H
ATOM   1938 HD12 ILE   130      60.178  36.216  34.695  1.00  0.00           H
ATOM   1939 HD13 ILE   130      60.082  34.994  36.025  1.00  0.00           H
ATOM   1940  C   ILE   130      58.207  33.419  30.708  1.00  0.00           C
ATOM   1941  O   ILE   130      59.080  32.941  30.074  1.00  0.00           O
ATOM   1942  N   THR   131      57.104  33.968  30.287  1.00  0.00           N
ATOM   1943  H   THR   131      56.596  34.481  30.992  1.00  0.00           H
ATOM   1944  CA  THR   131      56.655  33.836  28.914  1.00  0.00           C
ATOM   1945  HA  THR   131      57.400  33.397  28.251  1.00  0.00           H
ATOM   1946  CB  THR   131      55.386  32.900  28.863  1.00  0.00           C
ATOM   1947  HB  THR   131      54.638  33.078  29.636  1.00  0.00           H
ATOM   1948  CG2 THR   131      54.618  32.799  27.541  1.00  0.00           C
ATOM   1949 HG21 THR   131      55.290  32.668  26.695  1.00  0.00           H
ATOM   1950 HG22 THR   131      53.959  31.930  27.561  1.00  0.00           H
ATOM   1951 HG23 THR   131      54.087  33.718  27.288  1.00  0.00           H
ATOM   1952  OG1 THR   131      55.785  31.518  29.106  1.00  0.00           O
ATOM   1953  HG1 THR   131      56.227  31.383  29.946  1.00  0.00           H
ATOM   1954  C   THR   131      56.318  35.185  28.283  1.00  0.00           C
ATOM   1955  O   THR   131      56.605  35.361  27.131  1.00  0.00           O
ATOM   1956  N   ASP   132      55.712  36.120  29.021  1.00  0.00           N
ATOM   1957  H   ASP   132      55.452  35.872  29.965  1.00  0.00           H
ATOM   1958  CA  ASP   132      55.339  37.474  28.627  1.00  0.00           C
ATOM   1959  HA  ASP   132      56.126  37.926  28.024  1.00  0.00           H
ATOM   1960  CB  ASP   132      54.059  37.323  27.792  1.00  0.00           C
ATOM   1961  HB2 ASP   132      54.027  36.384  27.240  1.00  0.00           H
ATOM   1962  HB3 ASP   132      53.230  37.449  28.489  1.00  0.00           H
ATOM   1963  CG  ASP   132      53.841  38.354  26.670  1.00  0.00           C
ATOM   1964  OD1 ASP   132      54.563  39.360  26.561  1.00  0.00           O
ATOM   1965  OD2 ASP   132      53.089  37.989  25.730  1.00  0.00           O
ATOM   1966  C   ASP   132      55.179  38.417  29.839  1.00  0.00           C
ATOM   1967  O   ASP   132      55.237  37.985  30.935  1.00  0.00           O
ATOM   1968  N   THR   133      54.914  39.695  29.590  1.00  0.00           N
ATOM   1969  H   THR   133      54.853  40.040  28.643  1.00  0.00           H
ATOM   1970  CA  THR   133      54.956  40.780  30.627  1.00  0.00           C
ATOM   1971  HA  THR   133      54.706  40.346  31.595  1.00  0.00           H
ATOM   1972  CB  THR   133      56.334  41.393  30.692  1.00  0.00           C
ATOM   1973  HB  THR   133      56.375  42.057  29.829  1.00  0.00           H
ATOM   1974  CG2 THR   133      56.563  42.364  31.855  1.00  0.00           C
ATOM   1975 HG21 THR   133      57.524  42.859  31.715  1.00  0.00           H
ATOM   1976 HG22 THR   133      55.787  43.129  31.901  1.00  0.00           H
ATOM   1977 HG23 THR   133      56.593  41.857  32.819  1.00  0.00           H
ATOM   1978  OG1 THR   133      57.407  40.455  30.651  1.00  0.00           O
ATOM   1979  HG1 THR   133      57.164  39.838  29.956  1.00  0.00           H
ATOM   1980  C   THR   133      53.923  41.860  30.333  1.00  0.00           C
ATOM   1981  O   THR   133      53.630  42.190  29.202  1.00  0.00           O
ATOM   1982  N   ILE   134      53.298  42.437  31.389  1.00  0.00           N
ATOM   1983  H   ILE   134      53.581  42.023  32.265  1.00  0.00           H
ATOM   1984  CA  ILE   134      52.490  43.665  31.372  1.00  0.00           C
ATOM   1985  HA  ILE   134      52.636  44.185  30.425  1.00  0.00           H
ATOM   1986  CB  ILE   134      50.999  43.341  31.291  1.00  0.00           C
ATOM   1987  HB  ILE   134      50.674  42.849  32.208  1.00  0.00           H
ATOM   1988  CG2 ILE   134      50.168  44.633  31.438  1.00  0.00           C
ATOM   1989 HG21 ILE   134      50.346  45.231  32.332  1.00  0.00           H
ATOM   1990 HG22 ILE   134      50.547  45.291  30.656  1.00  0.00           H
ATOM   1991 HG23 ILE   134      49.106  44.400  31.364  1.00  0.00           H
ATOM   1992  CG1 ILE   134      50.538  42.426  30.086  1.00  0.00           C
ATOM   1993 HG12 ILE   134      50.543  42.989  29.153  1.00  0.00           H
ATOM   1994 HG13 ILE   134      51.249  41.621  29.897  1.00  0.00           H
ATOM   1995  CD1 ILE   134      49.204  41.736  30.334  1.00  0.00           C
ATOM   1996 HD11 ILE   134      48.415  42.443  30.588  1.00  0.00           H
ATOM   1997 HD12 ILE   134      48.918  41.301  29.377  1.00  0.00           H
ATOM   1998 HD13 ILE   134      49.188  40.883  31.013  1.00  0.00           H
ATOM   1999  C   ILE   134      52.911  44.593  32.516  1.00  0.00           C
ATOM   2000  O   ILE   134      52.599  44.376  33.701  1.00  0.00           O
ATOM   2001  N   LYS   135      53.638  45.652  32.173  1.00  0.00           N
ATOM   2002  H   LYS   135      53.857  45.676  31.187  1.00  0.00           H
ATOM   2003  CA  LYS   135      54.016  46.754  33.061  1.00  0.00           C
ATOM   2004  HA  LYS   135      54.582  46.358  33.904  1.00  0.00           H
ATOM   2005  CB  LYS   135      55.057  47.615  32.283  1.00  0.00           C
ATOM   2006  HB2 LYS   135      54.592  47.796  31.314  1.00  0.00           H
ATOM   2007  HB3 LYS   135      55.128  48.565  32.815  1.00  0.00           H
ATOM   2008  CG  LYS   135      56.439  47.031  32.242  1.00  0.00           C
ATOM   2009  HG2 LYS   135      56.857  47.013  33.248  1.00  0.00           H
ATOM   2010  HG3 LYS   135      56.413  46.021  31.832  1.00  0.00           H
ATOM   2011  CD  LYS   135      57.419  47.782  31.374  1.00  0.00           C
ATOM   2012  HD2 LYS   135      57.033  47.800  30.355  1.00  0.00           H
ATOM   2013  HD3 LYS   135      57.498  48.826  31.676  1.00  0.00           H
ATOM   2014  CE  LYS   135      58.831  47.225  31.510  1.00  0.00           C
ATOM   2015  HE2 LYS   135      59.078  47.298  32.569  1.00  0.00           H
ATOM   2016  HE3 LYS   135      58.841  46.211  31.109  1.00  0.00           H
ATOM   2017  NZ  LYS   135      59.695  48.172  30.744  1.00  0.00           N
ATOM   2018  HZ1 LYS   135      60.665  47.909  30.653  1.00  0.00           H
ATOM   2019  HZ2 LYS   135      59.470  48.263  29.764  1.00  0.00           H
ATOM   2020  HZ3 LYS   135      59.580  49.089  31.152  1.00  0.00           H
ATOM   2021  C   LYS   135      52.778  47.607  33.459  1.00  0.00           C
ATOM   2022  O   LYS   135      51.856  47.653  32.650  1.00  0.00           O
ATOM   2023  N   SER   136      52.752  48.294  34.596  1.00  0.00           N
ATOM   2024  H   SER   136      53.545  48.171  35.211  1.00  0.00           H
ATOM   2025  CA  SER   136      51.698  49.259  34.982  1.00  0.00           C
ATOM   2026  HA  SER   136      50.737  48.760  34.859  1.00  0.00           H
ATOM   2027  CB  SER   136      51.949  49.764  36.467  1.00  0.00           C
ATOM   2028  HB2 SER   136      51.655  48.923  37.095  1.00  0.00           H
ATOM   2029  HB3 SER   136      52.999  49.999  36.644  1.00  0.00           H
ATOM   2030  OG  SER   136      51.296  50.927  36.867  1.00  0.00           O
ATOM   2031  HG  SER   136      50.387  50.912  36.560  1.00  0.00           H
ATOM   2032  C   SER   136      51.695  50.475  34.005  1.00  0.00           C
ATOM   2033  O   SER   136      52.766  50.806  33.434  1.00  0.00           O
ATOM   2034  N   TRP   137      50.576  51.135  33.775  1.00  0.00           N
ATOM   2035  H   TRP   137      49.707  50.951  34.256  1.00  0.00           H
ATOM   2036  CA  TRP   137      50.470  52.336  32.890  1.00  0.00           C
ATOM   2037  HA  TRP   137      51.493  52.670  32.710  1.00  0.00           H
ATOM   2038  CB  TRP   137      49.797  52.042  31.524  1.00  0.00           C
ATOM   2039  HB2 TRP   137      49.813  52.914  30.868  1.00  0.00           H
ATOM   2040  HB3 TRP   137      50.407  51.280  31.039  1.00  0.00           H
ATOM   2041  CG  TRP   137      48.374  51.642  31.602  1.00  0.00           C
ATOM   2042  CD1 TRP   137      47.292  52.529  31.456  1.00  0.00           C
ATOM   2043  HD1 TRP   137      47.389  53.584  31.247  1.00  0.00           H
ATOM   2044  NE1 TRP   137      46.125  51.830  31.748  1.00  0.00           N
ATOM   2045  HE1 TRP   137      45.202  52.167  31.512  1.00  0.00           H
ATOM   2046  CE2 TRP   137      46.373  50.532  32.077  1.00  0.00           C
ATOM   2047  CZ2 TRP   137      45.526  49.497  32.332  1.00  0.00           C
ATOM   2048  HZ2 TRP   137      44.456  49.632  32.384  1.00  0.00           H
ATOM   2049  CH2 TRP   137      46.098  48.217  32.535  1.00  0.00           C
ATOM   2050  HH2 TRP   137      45.444  47.385  32.755  1.00  0.00           H
ATOM   2051  CZ3 TRP   137      47.452  47.963  32.456  1.00  0.00           C
ATOM   2052  HZ3 TRP   137      47.864  46.970  32.557  1.00  0.00           H
ATOM   2053  CE3 TRP   137      48.336  49.079  32.277  1.00  0.00           C
ATOM   2054  HE3 TRP   137      49.406  48.942  32.235  1.00  0.00           H
ATOM   2055  CD2 TRP   137      47.810  50.387  32.079  1.00  0.00           C
ATOM   2056  C   TRP   137      49.809  53.662  33.441  1.00  0.00           C
ATOM   2057  O   TRP   137      50.077  54.718  32.908  1.00  0.00           O
ATOM   2058  N   ARG   138      48.816  53.428  34.343  1.00  0.00           N
ATOM   2059  H   ARG   138      48.729  52.472  34.657  1.00  0.00           H
ATOM   2060  CA  ARG   138      48.179  54.464  35.126  1.00  0.00           C
ATOM   2061  HA  ARG   138      48.228  55.468  34.703  1.00  0.00           H
ATOM   2062  CB  ARG   138      46.682  54.084  35.349  1.00  0.00           C
ATOM   2063  HB2 ARG   138      46.431  53.306  34.630  1.00  0.00           H
ATOM   2064  HB3 ARG   138      46.592  53.676  36.356  1.00  0.00           H
ATOM   2065  CG  ARG   138      45.834  55.386  35.055  1.00  0.00           C
ATOM   2066  HG2 ARG   138      46.365  56.184  35.574  1.00  0.00           H
ATOM   2067  HG3 ARG   138      45.885  55.503  33.973  1.00  0.00           H
ATOM   2068  CD  ARG   138      44.392  55.451  35.578  1.00  0.00           C
ATOM   2069  HD2 ARG   138      43.966  54.461  35.415  1.00  0.00           H
ATOM   2070  HD3 ARG   138      44.459  55.595  36.657  1.00  0.00           H
ATOM   2071  NE  ARG   138      43.576  56.583  35.114  1.00  0.00           N
ATOM   2072  HE  ARG   138      43.096  56.482  34.231  1.00  0.00           H
ATOM   2073  CZ  ARG   138      43.394  57.827  35.630  1.00  0.00           C
ATOM   2074  NH1 ARG   138      44.088  58.345  36.572  1.00  0.00           N
ATOM   2075 HH11 ARG   138      44.841  57.776  36.931  1.00  0.00           H
ATOM   2076 HH12 ARG   138      43.855  59.276  36.889  1.00  0.00           H
ATOM   2077  NH2 ARG   138      42.442  58.449  35.069  1.00  0.00           N
ATOM   2078 HH21 ARG   138      42.040  58.093  34.214  1.00  0.00           H
ATOM   2079 HH22 ARG   138      42.288  59.431  35.247  1.00  0.00           H
ATOM   2080  C   ARG   138      48.764  54.753  36.545  1.00  0.00           C
ATOM   2081  O   ARG   138      48.622  55.867  37.017  1.00  0.00           O
ATOM   2082  N   ASN   139      49.488  53.739  37.045  1.00  0.00           N
ATOM   2083  H   ASN   139      49.496  52.844  36.578  1.00  0.00           H
ATOM   2084  CA  ASN   139      50.361  53.779  38.133  1.00  0.00           C
ATOM   2085  HA  ASN   139      50.813  52.806  38.321  1.00  0.00           H
ATOM   2086  CB  ASN   139      51.540  54.694  37.790  1.00  0.00           C
ATOM   2087  HB2 ASN   139      51.256  55.735  37.633  1.00  0.00           H
ATOM   2088  HB3 ASN   139      52.285  54.661  38.585  1.00  0.00           H
ATOM   2089  CG  ASN   139      52.236  54.205  36.493  1.00  0.00           C
ATOM   2090  OD1 ASN   139      51.777  54.363  35.312  1.00  0.00           O
ATOM   2091  ND2 ASN   139      53.366  53.497  36.627  1.00  0.00           N
ATOM   2092 HD21 ASN   139      53.759  53.265  35.726  1.00  0.00           H
ATOM   2093 HD22 ASN   139      53.769  53.268  37.525  1.00  0.00           H
ATOM   2094  C   ASN   139      49.640  54.009  39.408  1.00  0.00           C
ATOM   2095  O   ASN   139      50.094  54.711  40.304  1.00  0.00           O
ATOM   2096  N   ASN   140      48.621  53.235  39.673  1.00  0.00           N
ATOM   2097  H   ASN   140      48.348  52.515  39.020  1.00  0.00           H
ATOM   2098  CA  ASN   140      48.040  53.092  41.026  1.00  0.00           C
ATOM   2099  HA  ASN   140      48.791  53.263  41.798  1.00  0.00           H
ATOM   2100  CB  ASN   140      46.969  54.096  41.254  1.00  0.00           C
ATOM   2101  HB2 ASN   140      46.355  54.196  40.358  1.00  0.00           H
ATOM   2102  HB3 ASN   140      46.252  53.727  41.988  1.00  0.00           H
ATOM   2103  CG  ASN   140      47.404  55.513  41.545  1.00  0.00           C
ATOM   2104  OD1 ASN   140      47.172  56.372  40.725  1.00  0.00           O
ATOM   2105  ND2 ASN   140      48.137  55.859  42.597  1.00  0.00           N
ATOM   2106 HD21 ASN   140      48.267  56.807  42.918  1.00  0.00           H
ATOM   2107 HD22 ASN   140      48.240  55.132  43.290  1.00  0.00           H
ATOM   2108  C   ASN   140      47.541  51.618  40.988  1.00  0.00           C
ATOM   2109  O   ASN   140      46.326  51.395  40.691  1.00  0.00           O
ATOM   2110  N   ILE   141      48.310  50.618  41.427  1.00  0.00           N
ATOM   2111  H   ILE   141      49.252  50.898  41.661  1.00  0.00           H
ATOM   2112  CA  ILE   141      47.865  49.268  41.817  1.00  0.00           C
ATOM   2113  HA  ILE   141      48.782  48.751  42.100  1.00  0.00           H
ATOM   2114  CB  ILE   141      46.971  49.314  43.068  1.00  0.00           C
ATOM   2115  HB  ILE   141      46.035  49.812  42.817  1.00  0.00           H
ATOM   2116  CG2 ILE   141      46.694  47.922  43.624  1.00  0.00           C
ATOM   2117 HG21 ILE   141      47.562  47.556  44.172  1.00  0.00           H
ATOM   2118 HG22 ILE   141      45.822  48.029  44.269  1.00  0.00           H
ATOM   2119 HG23 ILE   141      46.473  47.230  42.811  1.00  0.00           H
ATOM   2120  CG1 ILE   141      47.704  50.060  44.214  1.00  0.00           C
ATOM   2121 HG12 ILE   141      48.651  49.580  44.459  1.00  0.00           H
ATOM   2122 HG13 ILE   141      47.828  51.116  43.971  1.00  0.00           H
ATOM   2123  CD1 ILE   141      46.913  50.183  45.606  1.00  0.00           C
ATOM   2124 HD11 ILE   141      46.495  49.215  45.883  1.00  0.00           H
ATOM   2125 HD12 ILE   141      47.630  50.582  46.324  1.00  0.00           H
ATOM   2126 HD13 ILE   141      46.070  50.866  45.503  1.00  0.00           H
ATOM   2127  C   ILE   141      47.254  48.535  40.522  1.00  0.00           C
ATOM   2128  O   ILE   141      46.062  48.199  40.593  1.00  0.00           O
ATOM   2129  N   LEU   142      48.046  48.172  39.496  1.00  0.00           N
ATOM   2130  H   LEU   142      48.905  48.699  39.438  1.00  0.00           H
ATOM   2131  CA  LEU   142      47.705  47.226  38.483  1.00  0.00           C
ATOM   2132  HA  LEU   142      46.918  47.638  37.852  1.00  0.00           H
ATOM   2133  CB  LEU   142      48.997  46.975  37.598  1.00  0.00           C
ATOM   2134  HB2 LEU   142      49.069  47.857  36.961  1.00  0.00           H
ATOM   2135  HB3 LEU   142      49.852  46.946  38.273  1.00  0.00           H
ATOM   2136  CG  LEU   142      49.063  45.816  36.581  1.00  0.00           C
ATOM   2137  HG  LEU   142      49.017  44.919  37.200  1.00  0.00           H
ATOM   2138  CD1 LEU   142      47.849  45.817  35.654  1.00  0.00           C
ATOM   2139 HD11 LEU   142      47.895  46.655  34.960  1.00  0.00           H
ATOM   2140 HD12 LEU   142      48.046  44.973  34.992  1.00  0.00           H
ATOM   2141 HD13 LEU   142      46.893  45.622  36.140  1.00  0.00           H
ATOM   2142  CD2 LEU   142      50.363  45.720  35.758  1.00  0.00           C
ATOM   2143 HD21 LEU   142      50.359  46.509  35.005  1.00  0.00           H
ATOM   2144 HD22 LEU   142      51.204  45.639  36.446  1.00  0.00           H
ATOM   2145 HD23 LEU   142      50.405  44.819  35.146  1.00  0.00           H
ATOM   2146  C   LEU   142      47.275  46.002  39.107  1.00  0.00           C
ATOM   2147  O   LEU   142      48.000  45.310  39.878  1.00  0.00           O
ATOM   2148  N   ARG   143      46.068  45.537  38.738  1.00  0.00           N
ATOM   2149  H   ARG   143      45.564  46.052  38.030  1.00  0.00           H
ATOM   2150  CA  ARG   143      45.333  44.389  39.314  1.00  0.00           C
ATOM   2151  HA  ARG   143      45.990  43.661  39.790  1.00  0.00           H
ATOM   2152  CB  ARG   143      44.454  44.931  40.470  1.00  0.00           C
ATOM   2153  HB2 ARG   143      43.908  44.091  40.897  1.00  0.00           H
ATOM   2154  HB3 ARG   143      45.196  45.210  41.219  1.00  0.00           H
ATOM   2155  CG  ARG   143      43.487  46.139  40.229  1.00  0.00           C
ATOM   2156  HG2 ARG   143      44.013  46.929  39.692  1.00  0.00           H
ATOM   2157  HG3 ARG   143      42.671  45.839  39.571  1.00  0.00           H
ATOM   2158  CD  ARG   143      43.040  46.779  41.505  1.00  0.00           C
ATOM   2159  HD2 ARG   143      42.449  46.053  42.065  1.00  0.00           H
ATOM   2160  HD3 ARG   143      43.954  47.057  42.029  1.00  0.00           H
ATOM   2161  NE  ARG   143      42.222  47.943  41.294  1.00  0.00           N
ATOM   2162  HE  ARG   143      41.257  47.884  41.587  1.00  0.00           H
ATOM   2163  CZ  ARG   143      42.555  49.202  41.090  1.00  0.00           C
ATOM   2164  NH1 ARG   143      41.682  50.139  41.131  1.00  0.00           N
ATOM   2165 HH11 ARG   143      40.813  49.727  41.439  1.00  0.00           H
ATOM   2166 HH12 ARG   143      41.985  51.101  41.070  1.00  0.00           H
ATOM   2167  NH2 ARG   143      43.709  49.640  40.699  1.00  0.00           N
ATOM   2168 HH21 ARG   143      44.525  49.052  40.607  1.00  0.00           H
ATOM   2169 HH22 ARG   143      43.770  50.647  40.671  1.00  0.00           H
ATOM   2170  C   ARG   143      44.501  43.595  38.300  1.00  0.00           C
ATOM   2171  O   ARG   143      44.108  44.181  37.278  1.00  0.00           O
ATOM   2172  N   THR   144      44.437  42.296  38.527  1.00  0.00           N
ATOM   2173  H   THR   144      44.908  41.948  39.351  1.00  0.00           H
ATOM   2174  CA  THR   144      43.861  41.280  37.556  1.00  0.00           C
ATOM   2175  HA  THR   144      43.297  41.855  36.822  1.00  0.00           H
ATOM   2176  CB  THR   144      44.856  40.421  36.642  1.00  0.00           C
ATOM   2177  HB  THR   144      45.557  41.140  36.218  1.00  0.00           H
ATOM   2178  CG2 THR   144      45.789  39.502  37.464  1.00  0.00           C
ATOM   2179 HG21 THR   144      46.817  39.540  37.102  1.00  0.00           H
ATOM   2180 HG22 THR   144      45.908  39.813  38.501  1.00  0.00           H
ATOM   2181 HG23 THR   144      45.357  38.502  37.471  1.00  0.00           H
ATOM   2182  OG1 THR   144      44.218  39.664  35.648  1.00  0.00           O
ATOM   2183  HG1 THR   144      43.807  40.310  35.069  1.00  0.00           H
ATOM   2184  C   THR   144      42.868  40.443  38.328  1.00  0.00           C
ATOM   2185  O   THR   144      42.407  40.871  39.350  1.00  0.00           O
ATOM   2186  N   GLN   145      42.492  39.275  37.822  1.00  0.00           N
ATOM   2187  H   GLN   145      42.960  39.020  36.964  1.00  0.00           H
ATOM   2188  CA  GLN   145      41.156  38.733  38.003  1.00  0.00           C
ATOM   2189  HA  GLN   145      40.310  39.417  37.928  1.00  0.00           H
ATOM   2190  CB  GLN   145      40.973  37.617  36.961  1.00  0.00           C
ATOM   2191  HB2 GLN   145      41.746  36.855  37.061  1.00  0.00           H
ATOM   2192  HB3 GLN   145      40.062  37.096  37.254  1.00  0.00           H
ATOM   2193  CG  GLN   145      40.834  38.116  35.528  1.00  0.00           C
ATOM   2194  HG2 GLN   145      40.086  38.909  35.531  1.00  0.00           H
ATOM   2195  HG3 GLN   145      41.727  38.597  35.130  1.00  0.00           H
ATOM   2196  CD  GLN   145      40.312  37.031  34.579  1.00  0.00           C
ATOM   2197  OE1 GLN   145      40.933  36.626  33.640  1.00  0.00           O
ATOM   2198  NE2 GLN   145      39.169  36.537  34.968  1.00  0.00           N
ATOM   2199 HE21 GLN   145      38.590  37.061  35.609  1.00  0.00           H
ATOM   2200 HE22 GLN   145      38.893  35.608  34.685  1.00  0.00           H
ATOM   2201  C   GLN   145      40.796  38.282  39.372  1.00  0.00           C
ATOM   2202  O   GLN   145      39.653  38.404  39.798  1.00  0.00           O
ATOM   2203  N   GLU   146      41.785  37.741  40.207  1.00  0.00           N
ATOM   2204  H   GLU   146      42.764  37.746  39.959  1.00  0.00           H
ATOM   2205  CA  GLU   146      41.482  37.067  41.500  1.00  0.00           C
ATOM   2206  HA  GLU   146      42.429  36.642  41.832  1.00  0.00           H
ATOM   2207  CB  GLU   146      40.908  38.153  42.515  1.00  0.00           C
ATOM   2208  HB2 GLU   146      39.906  38.440  42.196  1.00  0.00           H
ATOM   2209  HB3 GLU   146      40.961  37.701  43.505  1.00  0.00           H
ATOM   2210  CG  GLU   146      41.822  39.380  42.564  1.00  0.00           C
ATOM   2211  HG2 GLU   146      41.707  39.955  41.646  1.00  0.00           H
ATOM   2212  HG3 GLU   146      41.318  40.001  43.305  1.00  0.00           H
ATOM   2213  CD  GLU   146      43.242  39.099  43.131  1.00  0.00           C
ATOM   2214  OE1 GLU   146      43.399  38.183  44.009  1.00  0.00           O
ATOM   2215  OE2 GLU   146      44.138  39.955  42.917  1.00  0.00           O
ATOM   2216  C   GLU   146      40.571  35.817  41.329  1.00  0.00           C
ATOM   2217  O   GLU   146      39.913  35.367  42.270  1.00  0.00           O
ATOM   2218  N   SER   147      40.772  35.180  40.157  1.00  0.00           N
ATOM   2219  H   SER   147      41.639  35.397  39.689  1.00  0.00           H
ATOM   2220  CA  SER   147      39.989  34.001  39.720  1.00  0.00           C
ATOM   2221  HA  SER   147      39.763  33.302  40.526  1.00  0.00           H
ATOM   2222  CB  SER   147      38.608  34.358  39.316  1.00  0.00           C
ATOM   2223  HB2 SER   147      38.129  35.121  39.930  1.00  0.00           H
ATOM   2224  HB3 SER   147      38.470  34.734  38.303  1.00  0.00           H
ATOM   2225  OG  SER   147      37.789  33.227  39.492  1.00  0.00           O
ATOM   2226  HG  SER   147      37.296  33.006  38.698  1.00  0.00           H
ATOM   2227  C   SER   147      40.649  33.200  38.548  1.00  0.00           C
ATOM   2228  O   SER   147      41.703  33.544  38.026  1.00  0.00           O
ATOM   2229  N   GLH   148      39.886  32.237  38.005  1.00  0.00           N
ATOM   2230  H   GLH   148      39.162  31.792  38.550  1.00  0.00           H
ATOM   2231  CA  GLH   148      40.244  31.684  36.645  1.00  0.00           C
ATOM   2232  HA  GLH   148      41.262  31.315  36.517  1.00  0.00           H
ATOM   2233  CB  GLH   148      39.248  30.527  36.446  1.00  0.00           C
ATOM   2234  HB2 GLH   148      39.358  29.713  37.164  1.00  0.00           H
ATOM   2235  HB3 GLH   148      38.269  30.995  36.542  1.00  0.00           H
ATOM   2236  CG  GLH   148      39.278  29.944  34.975  1.00  0.00           C
ATOM   2237  HG2 GLH   148      38.803  30.659  34.303  1.00  0.00           H
ATOM   2238  HG3 GLH   148      40.358  29.905  34.842  1.00  0.00           H
ATOM   2239  CD  GLH   148      38.607  28.631  34.755  1.00  0.00           C
ATOM   2240  OE1 GLH   148      37.845  28.201  35.536  1.00  0.00           O
ATOM   2241  OE2 GLH   148      38.870  28.016  33.640  1.00  0.00           O
ATOM   2242  HE2 GLH   148      38.560  27.122  33.799  1.00  0.00           H
ATOM   2243  C   GLH   148      40.209  32.725  35.489  1.00  0.00           C
ATOM   2244  O   GLH   148      39.374  33.612  35.439  1.00  0.00           O
ATOM   2245  N   CYX   149      41.095  32.600  34.478  1.00  0.00           N
ATOM   2246  H   CYX   149      41.649  31.755  34.449  1.00  0.00           H
ATOM   2247  CA  CYX   149      41.021  33.278  33.179  1.00  0.00           C
ATOM   2248  HA  CYX   149      40.556  34.255  33.306  1.00  0.00           H
ATOM   2249  CB  CYX   149      42.407  33.602  32.662  1.00  0.00           C
ATOM   2250  HB2 CYX   149      42.421  33.783  31.587  1.00  0.00           H
ATOM   2251  HB3 CYX   149      42.598  34.523  33.211  1.00  0.00           H
ATOM   2252  SG  CYX   149      43.694  32.337  33.046  1.00  0.00           S
ATOM   2253  C   CYX   149      40.159  32.504  32.205  1.00  0.00           C
ATOM   2254  O   CYX   149      40.294  31.336  32.106  1.00  0.00           O
ATOM   2255  N   ALA   150      39.277  33.191  31.474  1.00  0.00           N
ATOM   2256  H   ALA   150      39.370  34.197  31.466  1.00  0.00           H
ATOM   2257  CA  ALA   150      38.384  32.602  30.423  1.00  0.00           C
ATOM   2258  HA  ALA   150      37.848  31.819  30.959  1.00  0.00           H
ATOM   2259  CB  ALA   150      37.333  33.647  29.984  1.00  0.00           C
ATOM   2260  HB1 ALA   150      36.518  33.155  29.454  1.00  0.00           H
ATOM   2261  HB2 ALA   150      36.908  34.024  30.915  1.00  0.00           H
ATOM   2262  HB3 ALA   150      37.829  34.433  29.414  1.00  0.00           H
ATOM   2263  C   ALA   150      39.199  31.928  29.268  1.00  0.00           C
ATOM   2264  O   ALA   150      40.127  32.556  28.753  1.00  0.00           O
ATOM   2265  N   CYX   151      38.762  30.738  28.772  1.00  0.00           N
ATOM   2266  H   CYX   151      37.895  30.284  29.018  1.00  0.00           H
ATOM   2267  CA  CYX   151      39.335  30.210  27.583  1.00  0.00           C
ATOM   2268  HA  CYX   151      39.820  30.983  26.987  1.00  0.00           H
ATOM   2269  CB  CYX   151      40.399  29.174  27.886  1.00  0.00           C
ATOM   2270  HB2 CYX   151      39.764  28.312  28.090  1.00  0.00           H
ATOM   2271  HB3 CYX   151      40.912  28.839  26.984  1.00  0.00           H
ATOM   2272  SG  CYX   151      41.612  29.507  29.157  1.00  0.00           S
ATOM   2273  C   CYX   151      38.244  29.658  26.628  1.00  0.00           C
ATOM   2274  O   CYX   151      37.206  29.195  27.030  1.00  0.00           O
ATOM   2275  N   VAL   152      38.564  29.782  25.330  1.00  0.00           N
ATOM   2276  H   VAL   152      39.515  30.045  25.116  1.00  0.00           H
ATOM   2277  CA  VAL   152      37.654  29.537  24.177  1.00  0.00           C
ATOM   2278  HA  VAL   152      36.923  28.796  24.499  1.00  0.00           H
ATOM   2279  CB  VAL   152      36.868  30.824  23.706  1.00  0.00           C
ATOM   2280  HB  VAL   152      37.541  31.679  23.640  1.00  0.00           H
ATOM   2281  CG1 VAL   152      36.039  30.681  22.453  1.00  0.00           C
ATOM   2282 HG11 VAL   152      35.400  29.800  22.517  1.00  0.00           H
ATOM   2283 HG12 VAL   152      35.444  31.578  22.285  1.00  0.00           H
ATOM   2284 HG13 VAL   152      36.702  30.429  21.625  1.00  0.00           H
ATOM   2285  CG2 VAL   152      35.865  31.137  24.861  1.00  0.00           C
ATOM   2286 HG21 VAL   152      35.185  31.919  24.521  1.00  0.00           H
ATOM   2287 HG22 VAL   152      35.285  30.264  25.161  1.00  0.00           H
ATOM   2288 HG23 VAL   152      36.536  31.533  25.623  1.00  0.00           H
ATOM   2289  C   VAL   152      38.365  28.879  23.028  1.00  0.00           C
ATOM   2290  O   VAL   152      39.283  29.472  22.472  1.00  0.00           O
ATOM   2291  N   ASN   153      38.103  27.566  22.783  1.00  0.00           N
ATOM   2292  H   ASN   153      37.541  26.989  23.394  1.00  0.00           H
ATOM   2293  CA  ASN   153      38.743  27.019  21.580  1.00  0.00           C
ATOM   2294  HA  ASN   153      38.418  25.982  21.664  1.00  0.00           H
ATOM   2295  CB  ASN   153      38.064  27.572  20.321  1.00  0.00           C
ATOM   2296  HB2 ASN   153      38.319  28.612  20.122  1.00  0.00           H
ATOM   2297  HB3 ASN   153      38.477  27.083  19.439  1.00  0.00           H
ATOM   2298  CG  ASN   153      36.557  27.355  20.238  1.00  0.00           C
ATOM   2299  OD1 ASN   153      36.076  26.295  20.621  1.00  0.00           O
ATOM   2300  ND2 ASN   153      35.893  28.317  19.643  1.00  0.00           N
ATOM   2301 HD21 ASN   153      35.110  27.872  19.186  1.00  0.00           H
ATOM   2302 HD22 ASN   153      36.430  29.035  19.180  1.00  0.00           H
ATOM   2303  C   ASN   153      40.286  27.036  21.540  1.00  0.00           C
ATOM   2304  O   ASN   153      40.879  27.138  20.443  1.00  0.00           O
ATOM   2305  N   GLY   154      40.893  26.727  22.647  1.00  0.00           N
ATOM   2306  H   GLY   154      40.449  26.780  23.553  1.00  0.00           H
ATOM   2307  CA  GLY   154      42.415  26.555  22.824  1.00  0.00           C
ATOM   2308  HA2 GLY   154      42.543  25.895  23.682  1.00  0.00           H
ATOM   2309  HA3 GLY   154      42.818  26.195  21.878  1.00  0.00           H
ATOM   2310  C   GLY   154      43.115  27.902  23.100  1.00  0.00           C
ATOM   2311  O   GLY   154      44.366  27.955  23.356  1.00  0.00           O
ATOM   2312  N   SER   155      42.356  29.010  23.086  1.00  0.00           N
ATOM   2313  H   SER   155      41.357  28.989  22.936  1.00  0.00           H
ATOM   2314  CA  SER   155      42.787  30.364  23.302  1.00  0.00           C
ATOM   2315  HA  SER   155      43.868  30.319  23.439  1.00  0.00           H
ATOM   2316  CB  SER   155      42.590  31.343  22.094  1.00  0.00           C
ATOM   2317  HB2 SER   155      43.076  30.945  21.203  1.00  0.00           H
ATOM   2318  HB3 SER   155      41.505  31.442  22.044  1.00  0.00           H
ATOM   2319  OG  SER   155      43.124  32.611  22.405  1.00  0.00           O
ATOM   2320  HG  SER   155      44.038  32.625  22.695  1.00  0.00           H
ATOM   2321  C   SER   155      42.311  30.962  24.627  1.00  0.00           C
ATOM   2322  O   SER   155      41.091  30.796  24.804  1.00  0.00           O
ATOM   2323  N   CYX   156      43.123  31.544  25.479  1.00  0.00           N
ATOM   2324  H   CYX   156      44.017  31.784  25.073  1.00  0.00           H
ATOM   2325  CA  CYX   156      42.648  32.211  26.749  1.00  0.00           C
ATOM   2326  HA  CYX   156      41.610  31.921  26.917  1.00  0.00           H
ATOM   2327  CB  CYX   156      43.557  31.654  27.873  1.00  0.00           C
ATOM   2328  HB2 CYX   156      44.557  31.956  27.564  1.00  0.00           H
ATOM   2329  HB3 CYX   156      43.319  32.199  28.786  1.00  0.00           H
ATOM   2330  SG  CYX   156      43.443  29.909  28.268  1.00  0.00           S
ATOM   2331  C   CYX   156      42.674  33.763  26.623  1.00  0.00           C
ATOM   2332  O   CYX   156      43.437  34.429  25.831  1.00  0.00           O
ATOM   2333  N   PHE   157      41.872  34.274  27.494  1.00  0.00           N
ATOM   2334  H   PHE   157      41.553  33.578  28.152  1.00  0.00           H
ATOM   2335  CA  PHE   157      41.479  35.717  27.626  1.00  0.00           C
ATOM   2336  HA  PHE   157      42.145  36.306  26.996  1.00  0.00           H
ATOM   2337  CB  PHE   157      40.053  35.991  27.044  1.00  0.00           C
ATOM   2338  HB2 PHE   157      39.267  35.572  27.674  1.00  0.00           H
ATOM   2339  HB3 PHE   157      39.965  37.068  27.180  1.00  0.00           H
ATOM   2340  CG  PHE   157      39.789  35.580  25.635  1.00  0.00           C
ATOM   2341  CD1 PHE   157      39.567  34.225  25.285  1.00  0.00           C
ATOM   2342  HD1 PHE   157      39.472  33.506  26.086  1.00  0.00           H
ATOM   2343  CE1 PHE   157      39.601  33.756  24.031  1.00  0.00           C
ATOM   2344  HE1 PHE   157      39.519  32.688  23.904  1.00  0.00           H
ATOM   2345  CZ  PHE   157      39.757  34.689  22.939  1.00  0.00           C
ATOM   2346  HZ  PHE   157      39.873  34.322  21.929  1.00  0.00           H
ATOM   2347  CE2 PHE   157      39.863  36.079  23.208  1.00  0.00           C
ATOM   2348  HE2 PHE   157      40.087  36.757  22.398  1.00  0.00           H
ATOM   2349  CD2 PHE   157      39.972  36.528  24.557  1.00  0.00           C
ATOM   2350  HD2 PHE   157      40.081  37.576  24.798  1.00  0.00           H
ATOM   2351  C   PHE   157      41.534  36.133  29.095  1.00  0.00           C
ATOM   2352  O   PHE   157      41.232  35.358  29.987  1.00  0.00           O
ATOM   2353  N   THR   158      41.900  37.361  29.347  1.00  0.00           N
ATOM   2354  H   THR   158      42.146  38.012  28.614  1.00  0.00           H
ATOM   2355  CA  THR   158      42.008  37.927  30.706  1.00  0.00           C
ATOM   2356  HA  THR   158      41.207  37.488  31.300  1.00  0.00           H
ATOM   2357  CB  THR   158      43.363  37.430  31.457  1.00  0.00           C
ATOM   2358  HB  THR   158      43.597  36.379  31.286  1.00  0.00           H
ATOM   2359  CG2 THR   158      44.593  38.314  31.097  1.00  0.00           C
ATOM   2360 HG21 THR   158      44.390  39.345  31.384  1.00  0.00           H
ATOM   2361 HG22 THR   158      45.452  37.972  31.675  1.00  0.00           H
ATOM   2362 HG23 THR   158      44.978  38.155  30.089  1.00  0.00           H
ATOM   2363  OG1 THR   158      43.186  37.691  32.834  1.00  0.00           O
ATOM   2364  HG1 THR   158      42.434  37.169  33.125  1.00  0.00           H
ATOM   2365  C   THR   158      41.815  39.453  30.843  1.00  0.00           C
ATOM   2366  O   THR   158      41.964  40.106  29.880  1.00  0.00           O
ATOM   2367  N   VAL   159      41.602  39.955  32.066  1.00  0.00           N
ATOM   2368  H   VAL   159      41.527  39.202  32.735  1.00  0.00           H
ATOM   2369  CA  VAL   159      40.974  41.268  32.317  1.00  0.00           C
ATOM   2370  HA  VAL   159      41.062  41.775  31.357  1.00  0.00           H
ATOM   2371  CB  VAL   159      39.417  41.182  32.550  1.00  0.00           C
ATOM   2372  HB  VAL   159      39.198  40.676  33.491  1.00  0.00           H
ATOM   2373  CG1 VAL   159      38.800  42.601  32.609  1.00  0.00           C
ATOM   2374 HG11 VAL   159      39.201  43.255  33.383  1.00  0.00           H
ATOM   2375 HG12 VAL   159      38.782  43.075  31.628  1.00  0.00           H
ATOM   2376 HG13 VAL   159      37.743  42.568  32.872  1.00  0.00           H
ATOM   2377  CG2 VAL   159      38.786  40.295  31.484  1.00  0.00           C
ATOM   2378 HG21 VAL   159      38.928  40.529  30.429  1.00  0.00           H
ATOM   2379 HG22 VAL   159      38.934  39.228  31.649  1.00  0.00           H
ATOM   2380 HG23 VAL   159      37.716  40.356  31.682  1.00  0.00           H
ATOM   2381  C   VAL   159      41.794  41.991  33.449  1.00  0.00           C
ATOM   2382  O   VAL   159      42.108  41.374  34.515  1.00  0.00           O
ATOM   2383  N   MET   160      42.105  43.285  33.197  1.00  0.00           N
ATOM   2384  H   MET   160      41.824  43.732  32.336  1.00  0.00           H
ATOM   2385  CA  MET   160      43.026  44.047  34.122  1.00  0.00           C
ATOM   2386  HA  MET   160      42.999  43.573  35.103  1.00  0.00           H
ATOM   2387  CB  MET   160      44.415  44.036  33.659  1.00  0.00           C
ATOM   2388  HB2 MET   160      44.389  44.445  32.649  1.00  0.00           H
ATOM   2389  HB3 MET   160      45.011  44.744  34.233  1.00  0.00           H
ATOM   2390  CG  MET   160      45.061  42.721  33.455  1.00  0.00           C
ATOM   2391  HG2 MET   160      44.964  42.146  34.375  1.00  0.00           H
ATOM   2392  HG3 MET   160      44.529  42.212  32.651  1.00  0.00           H
ATOM   2393  SD  MET   160      46.805  42.683  33.056  1.00  0.00           S
ATOM   2394  CE  MET   160      47.435  41.086  33.753  1.00  0.00           C
ATOM   2395  HE1 MET   160      47.328  40.969  34.832  1.00  0.00           H
ATOM   2396  HE2 MET   160      46.871  40.303  33.246  1.00  0.00           H
ATOM   2397  HE3 MET   160      48.499  40.983  33.542  1.00  0.00           H
ATOM   2398  C   MET   160      42.647  45.518  34.362  1.00  0.00           C
ATOM   2399  O   MET   160      41.984  46.184  33.494  1.00  0.00           O
ATOM   2400  N   THR   161      43.045  46.077  35.497  1.00  0.00           N
ATOM   2401  H   THR   161      43.688  45.604  36.116  1.00  0.00           H
ATOM   2402  CA  THR   161      42.769  47.465  35.959  1.00  0.00           C
ATOM   2403  HA  THR   161      42.509  48.080  35.097  1.00  0.00           H
ATOM   2404  CB  THR   161      41.721  47.470  36.988  1.00  0.00           C
ATOM   2405  HB  THR   161      41.964  46.809  37.820  1.00  0.00           H
ATOM   2406  CG2 THR   161      41.402  48.861  37.572  1.00  0.00           C
ATOM   2407 HG21 THR   161      42.165  49.319  38.202  1.00  0.00           H
ATOM   2408 HG22 THR   161      41.443  49.600  36.773  1.00  0.00           H
ATOM   2409 HG23 THR   161      40.414  48.775  38.023  1.00  0.00           H
ATOM   2410  OG1 THR   161      40.578  47.025  36.455  1.00  0.00           O
ATOM   2411  HG1 THR   161      39.814  47.560  36.681  1.00  0.00           H
ATOM   2412  C   THR   161      44.102  48.142  36.406  1.00  0.00           C
ATOM   2413  O   THR   161      44.986  47.439  36.881  1.00  0.00           O
ATOM   2414  N   ASP   162      44.226  49.465  36.257  1.00  0.00           N
ATOM   2415  H   ASP   162      43.574  49.938  35.647  1.00  0.00           H
ATOM   2416  CA  ASP   162      45.288  50.321  36.901  1.00  0.00           C
ATOM   2417  HA  ASP   162      45.459  49.852  37.870  1.00  0.00           H
ATOM   2418  CB  ASP   162      46.564  50.333  36.050  1.00  0.00           C
ATOM   2419  HB2 ASP   162      46.773  49.272  35.906  1.00  0.00           H
ATOM   2420  HB3 ASP   162      46.493  50.870  35.104  1.00  0.00           H
ATOM   2421  CG  ASP   162      47.794  50.987  36.691  1.00  0.00           C
ATOM   2422  OD1 ASP   162      48.859  51.121  36.042  1.00  0.00           O
ATOM   2423  OD2 ASP   162      47.685  51.388  37.875  1.00  0.00           O
ATOM   2424  C   ASP   162      44.707  51.760  37.106  1.00  0.00           C
ATOM   2425  O   ASP   162      44.134  52.331  36.207  1.00  0.00           O
ATOM   2426  N   GLY   163      44.889  52.301  38.345  1.00  0.00           N
ATOM   2427  H   GLY   163      45.630  51.873  38.882  1.00  0.00           H
ATOM   2428  CA  GLY   163      44.367  53.585  38.789  1.00  0.00           C
ATOM   2429  HA2 GLY   163      45.244  54.230  38.743  1.00  0.00           H
ATOM   2430  HA3 GLY   163      43.600  53.955  38.108  1.00  0.00           H
ATOM   2431  C   GLY   163      43.748  53.487  40.157  1.00  0.00           C
ATOM   2432  O   GLY   163      43.680  52.468  40.834  1.00  0.00           O
ATOM   2433  N   PRO   164      43.140  54.601  40.493  1.00  0.00           N
ATOM   2434  CD  PRO   164      42.973  55.823  39.729  1.00  0.00           C
ATOM   2435  HD2 PRO   164      42.219  55.632  38.966  1.00  0.00           H
ATOM   2436  HD3 PRO   164      43.938  56.080  39.293  1.00  0.00           H
ATOM   2437  CG  PRO   164      42.747  56.899  40.728  1.00  0.00           C
ATOM   2438  HG2 PRO   164      42.279  57.792  40.314  1.00  0.00           H
ATOM   2439  HG3 PRO   164      43.731  57.197  41.090  1.00  0.00           H
ATOM   2440  CB  PRO   164      41.991  56.192  41.835  1.00  0.00           C
ATOM   2441  HB2 PRO   164      40.923  56.236  41.622  1.00  0.00           H
ATOM   2442  HB3 PRO   164      42.061  56.547  42.863  1.00  0.00           H
ATOM   2443  CA  PRO   164      42.547  54.835  41.830  1.00  0.00           C
ATOM   2444  HA  PRO   164      43.379  54.750  42.528  1.00  0.00           H
ATOM   2445  C   PRO   164      41.441  53.828  42.240  1.00  0.00           C
ATOM   2446  O   PRO   164      40.901  53.023  41.435  1.00  0.00           O
ATOM   2447  N   SER   165      41.095  53.883  43.507  1.00  0.00           N
ATOM   2448  H   SER   165      41.637  54.593  43.978  1.00  0.00           H
ATOM   2449  CA  SER   165      39.993  53.114  44.007  1.00  0.00           C
ATOM   2450  HA  SER   165      39.456  52.669  43.170  1.00  0.00           H
ATOM   2451  CB  SER   165      40.588  52.005  44.852  1.00  0.00           C
ATOM   2452  HB2 SER   165      41.241  51.314  44.317  1.00  0.00           H
ATOM   2453  HB3 SER   165      41.169  52.447  45.661  1.00  0.00           H
ATOM   2454  OG  SER   165      39.497  51.194  45.273  1.00  0.00           O
ATOM   2455  HG  SER   165      38.898  51.652  45.867  1.00  0.00           H
ATOM   2456  C   SER   165      38.928  53.961  44.771  1.00  0.00           C
ATOM   2457  O   SER   165      37.875  53.480  45.167  1.00  0.00           O
ATOM   2458  N   ASN   166      39.273  55.215  45.249  1.00  0.00           N
ATOM   2459  H   ASN   166      40.217  55.573  45.215  1.00  0.00           H
ATOM   2460  CA  ASN   166      38.261  56.205  45.657  1.00  0.00           C
ATOM   2461  HA  ASN   166      37.371  55.813  46.151  1.00  0.00           H
ATOM   2462  CB  ASN   166      38.999  57.188  46.635  1.00  0.00           C
ATOM   2463  HB2 ASN   166      39.572  56.526  47.285  1.00  0.00           H
ATOM   2464  HB3 ASN   166      39.606  57.867  46.036  1.00  0.00           H
ATOM   2465  CG  ASN   166      38.072  57.983  47.456  1.00  0.00           C
ATOM   2466  OD1 ASN   166      38.022  59.201  47.408  1.00  0.00           O
ATOM   2467  ND2 ASN   166      37.535  57.433  48.494  1.00  0.00           N
ATOM   2468 HD21 ASN   166      37.287  58.038  49.264  1.00  0.00           H
ATOM   2469 HD22 ASN   166      37.681  56.433  48.500  1.00  0.00           H
ATOM   2470  C   ASN   166      37.767  57.052  44.500  1.00  0.00           C
ATOM   2471  O   ASN   166      37.212  58.165  44.676  1.00  0.00           O
ATOM   2472  N   GLY   167      38.028  56.648  43.252  1.00  0.00           N
ATOM   2473  H   GLY   167      38.488  55.751  43.214  1.00  0.00           H
ATOM   2474  CA  GLY   167      37.663  57.159  41.925  1.00  0.00           C
ATOM   2475  HA2 GLY   167      36.630  57.499  42.002  1.00  0.00           H
ATOM   2476  HA3 GLY   167      38.299  57.981  41.594  1.00  0.00           H
ATOM   2477  C   GLY   167      37.758  56.080  40.852  1.00  0.00           C
ATOM   2478  O   GLY   167      38.380  55.098  41.017  1.00  0.00           O
ATOM   2479  N   GLN   168      37.212  56.400  39.683  1.00  0.00           N
ATOM   2480  H   GLN   168      36.720  57.281  39.678  1.00  0.00           H
ATOM   2481  CA  GLN   168      37.405  55.702  38.392  1.00  0.00           C
ATOM   2482  HA  GLN   168      36.878  54.764  38.569  1.00  0.00           H
ATOM   2483  CB  GLN   168      36.562  56.450  37.369  1.00  0.00           C
ATOM   2484  HB2 GLN   168      36.452  55.768  36.525  1.00  0.00           H
ATOM   2485  HB3 GLN   168      35.606  56.806  37.753  1.00  0.00           H
ATOM   2486  CG  GLN   168      37.305  57.637  36.777  1.00  0.00           C
ATOM   2487  HG2 GLN   168      38.353  57.478  36.523  1.00  0.00           H
ATOM   2488  HG3 GLN   168      36.886  57.725  35.775  1.00  0.00           H
ATOM   2489  CD  GLN   168      37.265  58.926  37.544  1.00  0.00           C
ATOM   2490  OE1 GLN   168      36.698  59.109  38.531  1.00  0.00           O
ATOM   2491  NE2 GLN   168      38.067  59.835  37.180  1.00  0.00           N
ATOM   2492 HE21 GLN   168      38.698  59.678  36.406  1.00  0.00           H
ATOM   2493 HE22 GLN   168      37.889  60.690  37.686  1.00  0.00           H
ATOM   2494  C   GLN   168      38.928  55.555  38.035  1.00  0.00           C
ATOM   2495  O   GLN   168      39.825  56.293  38.486  1.00  0.00           O
ATOM   2496  N   ALA   169      39.275  54.489  37.214  1.00  0.00           N
ATOM   2497  H   ALA   169      38.585  53.932  36.732  1.00  0.00           H
ATOM   2498  CA  ALA   169      40.613  54.123  36.794  1.00  0.00           C
ATOM   2499  HA  ALA   169      41.244  54.969  37.062  1.00  0.00           H
ATOM   2500  CB  ALA   169      40.998  52.940  37.685  1.00  0.00           C
ATOM   2501  HB1 ALA   169      40.362  52.094  37.427  1.00  0.00           H
ATOM   2502  HB2 ALA   169      42.029  52.632  37.512  1.00  0.00           H
ATOM   2503  HB3 ALA   169      40.880  53.164  38.745  1.00  0.00           H
ATOM   2504  C   ALA   169      40.654  53.816  35.265  1.00  0.00           C
ATOM   2505  O   ALA   169      39.690  54.073  34.593  1.00  0.00           O
ATOM   2506  N   SER   170      41.757  53.294  34.767  1.00  0.00           N
ATOM   2507  H   SER   170      42.526  53.111  35.395  1.00  0.00           H
ATOM   2508  CA  SER   170      41.997  52.652  33.448  1.00  0.00           C
ATOM   2509  HA  SER   170      41.243  53.040  32.763  1.00  0.00           H
ATOM   2510  CB  SER   170      43.398  53.039  32.923  1.00  0.00           C
ATOM   2511  HB2 SER   170      43.495  54.123  32.990  1.00  0.00           H
ATOM   2512  HB3 SER   170      44.228  52.523  33.407  1.00  0.00           H
ATOM   2513  OG  SER   170      43.484  52.719  31.574  1.00  0.00           O
ATOM   2514  HG  SER   170      42.997  53.364  31.055  1.00  0.00           H
ATOM   2515  C   SER   170      41.725  51.170  33.391  1.00  0.00           C
ATOM   2516  O   SER   170      42.051  50.479  34.376  1.00  0.00           O
ATOM   2517  N   TYR   171      41.339  50.598  32.240  1.00  0.00           N
ATOM   2518  H   TYR   171      41.018  51.185  31.483  1.00  0.00           H
ATOM   2519  CA  TYR   171      40.950  49.191  32.093  1.00  0.00           C
ATOM   2520  HA  TYR   171      41.462  48.622  32.869  1.00  0.00           H
ATOM   2521  CB  TYR   171      39.435  49.028  32.199  1.00  0.00           C
ATOM   2522  HB2 TYR   171      38.896  49.427  31.340  1.00  0.00           H
ATOM   2523  HB3 TYR   171      39.256  47.957  32.300  1.00  0.00           H
ATOM   2524  CG  TYR   171      38.862  49.765  33.365  1.00  0.00           C
ATOM   2525  CD1 TYR   171      38.150  50.870  33.078  1.00  0.00           C
ATOM   2526  HD1 TYR   171      37.968  51.075  32.034  1.00  0.00           H
ATOM   2527  CE1 TYR   171      37.631  51.787  34.035  1.00  0.00           C
ATOM   2528  HE1 TYR   171      36.924  52.541  33.720  1.00  0.00           H
ATOM   2529  CZ  TYR   171      37.967  51.596  35.343  1.00  0.00           C
ATOM   2530  OH  TYR   171      37.481  52.570  36.137  1.00  0.00           O
ATOM   2531  HH  TYR   171      36.563  52.820  36.008  1.00  0.00           H
ATOM   2532  CE2 TYR   171      38.630  50.423  35.745  1.00  0.00           C
ATOM   2533  HE2 TYR   171      38.736  50.271  36.809  1.00  0.00           H
ATOM   2534  CD2 TYR   171      39.100  49.556  34.728  1.00  0.00           C
ATOM   2535  HD2 TYR   171      39.569  48.632  35.034  1.00  0.00           H
ATOM   2536  C   TYR   171      41.446  48.601  30.735  1.00  0.00           C
ATOM   2537  O   TYR   171      41.312  49.253  29.699  1.00  0.00           O
ATOM   2538  N   LYS   172      41.925  47.299  30.729  1.00  0.00           N
ATOM   2539  H   LYS   172      42.046  46.927  31.660  1.00  0.00           H
ATOM   2540  CA  LYS   172      42.417  46.565  29.592  1.00  0.00           C
ATOM   2541  HA  LYS   172      42.118  47.014  28.645  1.00  0.00           H
ATOM   2542  CB  LYS   172      43.960  46.669  29.612  1.00  0.00           C
ATOM   2543  HB2 LYS   172      44.313  46.436  30.617  1.00  0.00           H
ATOM   2544  HB3 LYS   172      44.398  45.896  28.981  1.00  0.00           H
ATOM   2545  CG  LYS   172      44.557  48.040  29.129  1.00  0.00           C
ATOM   2546  HG2 LYS   172      44.167  48.193  28.122  1.00  0.00           H
ATOM   2547  HG3 LYS   172      44.265  48.912  29.713  1.00  0.00           H
ATOM   2548  CD  LYS   172      46.109  47.994  29.022  1.00  0.00           C
ATOM   2549  HD2 LYS   172      46.370  47.671  30.030  1.00  0.00           H
ATOM   2550  HD3 LYS   172      46.479  47.175  28.406  1.00  0.00           H
ATOM   2551  CE  LYS   172      46.866  49.261  28.782  1.00  0.00           C
ATOM   2552  HE2 LYS   172      46.620  50.043  29.501  1.00  0.00           H
ATOM   2553  HE3 LYS   172      47.944  49.103  28.781  1.00  0.00           H
ATOM   2554  NZ  LYS   172      46.597  49.890  27.483  1.00  0.00           N
ATOM   2555  HZ1 LYS   172      46.531  49.238  26.714  1.00  0.00           H
ATOM   2556  HZ2 LYS   172      45.728  50.399  27.414  1.00  0.00           H
ATOM   2557  HZ3 LYS   172      47.289  50.595  27.275  1.00  0.00           H
ATOM   2558  C   LYS   172      41.979  45.108  29.570  1.00  0.00           C
ATOM   2559  O   LYS   172      41.602  44.516  30.566  1.00  0.00           O
ATOM   2560  N   ILE   173      41.976  44.533  28.377  1.00  0.00           N
ATOM   2561  H   ILE   173      42.056  45.121  27.560  1.00  0.00           H
ATOM   2562  CA  ILE   173      41.715  43.108  27.987  1.00  0.00           C
ATOM   2563  HA  ILE   173      41.840  42.664  28.974  1.00  0.00           H
ATOM   2564  CB  ILE   173      40.226  42.815  27.567  1.00  0.00           C
ATOM   2565  HB  ILE   173      40.168  41.745  27.368  1.00  0.00           H
ATOM   2566  CG2 ILE   173      39.178  43.250  28.611  1.00  0.00           C
ATOM   2567 HG21 ILE   173      39.297  44.304  28.860  1.00  0.00           H
ATOM   2568 HG22 ILE   173      38.165  42.992  28.298  1.00  0.00           H
ATOM   2569 HG23 ILE   173      39.339  42.721  29.551  1.00  0.00           H
ATOM   2570  CG1 ILE   173      39.766  43.567  26.294  1.00  0.00           C
ATOM   2571 HG12 ILE   173      39.808  44.634  26.509  1.00  0.00           H
ATOM   2572 HG13 ILE   173      40.483  43.381  25.493  1.00  0.00           H
ATOM   2573  CD1 ILE   173      38.424  43.272  25.731  1.00  0.00           C
ATOM   2574 HD11 ILE   173      38.209  43.827  24.817  1.00  0.00           H
ATOM   2575 HD12 ILE   173      38.406  42.212  25.481  1.00  0.00           H
ATOM   2576 HD13 ILE   173      37.595  43.274  26.438  1.00  0.00           H
ATOM   2577  C   ILE   173      42.753  42.535  27.054  1.00  0.00           C
ATOM   2578  O   ILE   173      43.131  43.231  26.079  1.00  0.00           O
ATOM   2579  N   PHE   174      43.051  41.301  27.266  1.00  0.00           N
ATOM   2580  H   PHE   174      42.546  40.759  27.952  1.00  0.00           H
ATOM   2581  CA  PHE   174      44.144  40.589  26.587  1.00  0.00           C
ATOM   2582  HA  PHE   174      44.655  41.135  25.793  1.00  0.00           H
ATOM   2583  CB  PHE   174      45.216  40.450  27.572  1.00  0.00           C
ATOM   2584  HB2 PHE   174      44.918  39.789  28.385  1.00  0.00           H
ATOM   2585  HB3 PHE   174      45.944  39.836  27.040  1.00  0.00           H
ATOM   2586  CG  PHE   174      45.719  41.731  28.143  1.00  0.00           C
ATOM   2587  CD1 PHE   174      45.150  42.367  29.251  1.00  0.00           C
ATOM   2588  HD1 PHE   174      44.277  42.007  29.776  1.00  0.00           H
ATOM   2589  CE1 PHE   174      45.707  43.569  29.789  1.00  0.00           C
ATOM   2590  HE1 PHE   174      45.314  43.909  30.736  1.00  0.00           H
ATOM   2591  CZ  PHE   174      46.876  44.129  29.179  1.00  0.00           C
ATOM   2592  HZ  PHE   174      47.364  45.034  29.507  1.00  0.00           H
ATOM   2593  CE2 PHE   174      47.373  43.584  27.972  1.00  0.00           C
ATOM   2594  HE2 PHE   174      48.232  44.023  27.488  1.00  0.00           H
ATOM   2595  CD2 PHE   174      46.866  42.323  27.539  1.00  0.00           C
ATOM   2596  HD2 PHE   174      47.397  41.842  26.732  1.00  0.00           H
ATOM   2597  C   PHE   174      43.622  39.252  26.055  1.00  0.00           C
ATOM   2598  O   PHE   174      42.706  38.634  26.765  1.00  0.00           O
ATOM   2599  N   LYS   175      44.269  38.767  25.016  1.00  0.00           N
ATOM   2600  H   LYS   175      45.064  39.236  24.606  1.00  0.00           H
ATOM   2601  CA  LYS   175      44.133  37.455  24.410  1.00  0.00           C
ATOM   2602  HA  LYS   175      43.492  36.932  25.119  1.00  0.00           H
ATOM   2603  CB  LYS   175      43.440  37.520  23.056  1.00  0.00           C
ATOM   2604  HB2 LYS   175      42.413  37.840  23.229  1.00  0.00           H
ATOM   2605  HB3 LYS   175      43.868  38.221  22.339  1.00  0.00           H
ATOM   2606  CG  LYS   175      43.166  36.165  22.344  1.00  0.00           C
ATOM   2607  HG2 LYS   175      43.995  35.460  22.388  1.00  0.00           H
ATOM   2608  HG3 LYS   175      42.470  35.574  22.938  1.00  0.00           H
ATOM   2609  CD  LYS   175      42.904  36.401  20.842  1.00  0.00           C
ATOM   2610  HD2 LYS   175      41.996  36.996  20.758  1.00  0.00           H
ATOM   2611  HD3 LYS   175      43.748  36.963  20.439  1.00  0.00           H
ATOM   2612  CE  LYS   175      42.560  35.069  20.140  1.00  0.00           C
ATOM   2613  HE2 LYS   175      43.197  34.205  20.326  1.00  0.00           H
ATOM   2614  HE3 LYS   175      41.570  34.872  20.549  1.00  0.00           H
ATOM   2615  NZ  LYS   175      42.527  35.248  18.695  1.00  0.00           N
ATOM   2616  HZ1 LYS   175      43.405  35.075  18.229  1.00  0.00           H
ATOM   2617  HZ2 LYS   175      41.827  34.647  18.283  1.00  0.00           H
ATOM   2618  HZ3 LYS   175      42.148  36.139  18.408  1.00  0.00           H
ATOM   2619  C   LYS   175      45.462  36.731  24.312  1.00  0.00           C
ATOM   2620  O   LYS   175      46.411  37.430  23.913  1.00  0.00           O
ATOM   2621  N   MET   176      45.587  35.433  24.585  1.00  0.00           N
ATOM   2622  H   MET   176      44.749  34.872  24.634  1.00  0.00           H
ATOM   2623  CA  MET   176      46.801  34.572  24.742  1.00  0.00           C
ATOM   2624  HA  MET   176      47.622  35.211  24.415  1.00  0.00           H
ATOM   2625  CB  MET   176      46.979  34.127  26.121  1.00  0.00           C
ATOM   2626  HB2 MET   176      46.040  33.659  26.415  1.00  0.00           H
ATOM   2627  HB3 MET   176      47.827  33.444  26.170  1.00  0.00           H
ATOM   2628  CG  MET   176      47.403  35.341  27.082  1.00  0.00           C
ATOM   2629  HG2 MET   176      47.780  34.903  28.006  1.00  0.00           H
ATOM   2630  HG3 MET   176      48.327  35.798  26.725  1.00  0.00           H
ATOM   2631  SD  MET   176      46.118  36.581  27.570  1.00  0.00           S
ATOM   2632  CE  MET   176      45.031  35.579  28.653  1.00  0.00           C
ATOM   2633  HE1 MET   176      45.442  35.540  29.662  1.00  0.00           H
ATOM   2634  HE2 MET   176      44.040  36.029  28.694  1.00  0.00           H
ATOM   2635  HE3 MET   176      44.875  34.566  28.284  1.00  0.00           H
ATOM   2636  C   MET   176      46.784  33.386  23.763  1.00  0.00           C
ATOM   2637  O   MET   176      45.723  32.735  23.657  1.00  0.00           O
ATOM   2638  N   GLU   177      47.901  32.996  23.124  1.00  0.00           N
ATOM   2639  H   GLU   177      48.758  33.521  23.215  1.00  0.00           H
ATOM   2640  CA  GLU   177      48.037  31.706  22.382  1.00  0.00           C
ATOM   2641  HA  GLU   177      47.332  30.950  22.729  1.00  0.00           H
ATOM   2642  CB  GLU   177      47.769  31.905  20.866  1.00  0.00           C
ATOM   2643  HB2 GLU   177      46.764  32.309  20.749  1.00  0.00           H
ATOM   2644  HB3 GLU   177      48.513  32.628  20.532  1.00  0.00           H
ATOM   2645  CG  GLU   177      47.748  30.648  20.012  1.00  0.00           C
ATOM   2646  HG2 GLU   177      48.743  30.205  20.030  1.00  0.00           H
ATOM   2647  HG3 GLU   177      47.089  29.816  20.263  1.00  0.00           H
ATOM   2648  CD  GLU   177      47.559  30.874  18.477  1.00  0.00           C
ATOM   2649  OE1 GLU   177      46.772  30.184  17.861  1.00  0.00           O
ATOM   2650  OE2 GLU   177      48.173  31.808  17.858  1.00  0.00           O
ATOM   2651  C   GLU   177      49.417  31.076  22.668  1.00  0.00           C
ATOM   2652  O   GLU   177      50.442  31.728  22.574  1.00  0.00           O
ATOM   2653  N   LYS   178      49.424  29.848  23.053  1.00  0.00           N
ATOM   2654  H   LYS   178      48.502  29.450  23.158  1.00  0.00           H
ATOM   2655  CA  LYS   178      50.504  29.179  23.791  1.00  0.00           C
ATOM   2656  HA  LYS   178      49.990  28.449  24.416  1.00  0.00           H
ATOM   2657  CB  LYS   178      51.387  28.331  22.839  1.00  0.00           C
ATOM   2658  HB2 LYS   178      51.905  28.973  22.126  1.00  0.00           H
ATOM   2659  HB3 LYS   178      52.207  27.902  23.415  1.00  0.00           H
ATOM   2660  CG  LYS   178      50.671  27.175  21.939  1.00  0.00           C
ATOM   2661  HG2 LYS   178      49.858  27.571  21.329  1.00  0.00           H
ATOM   2662  HG3 LYS   178      51.451  26.643  21.392  1.00  0.00           H
ATOM   2663  CD  LYS   178      50.048  26.218  22.973  1.00  0.00           C
ATOM   2664  HD2 LYS   178      50.856  25.902  23.632  1.00  0.00           H
ATOM   2665  HD3 LYS   178      49.247  26.615  23.596  1.00  0.00           H
ATOM   2666  CE  LYS   178      49.544  24.914  22.288  1.00  0.00           C
ATOM   2667  HE2 LYS   178      50.294  24.716  21.523  1.00  0.00           H
ATOM   2668  HE3 LYS   178      49.687  24.177  23.078  1.00  0.00           H
ATOM   2669  NZ  LYS   178      48.213  25.003  21.784  1.00  0.00           N
ATOM   2670  HZ1 LYS   178      47.562  24.992  22.556  1.00  0.00           H
ATOM   2671  HZ2 LYS   178      48.179  25.833  21.209  1.00  0.00           H
ATOM   2672  HZ3 LYS   178      47.944  24.186  21.256  1.00  0.00           H
ATOM   2673  C   LYS   178      51.249  30.051  24.816  1.00  0.00           C
ATOM   2674  O   LYS   178      52.525  30.044  24.829  1.00  0.00           O
ATOM   2675  N   GLY   179      50.492  30.830  25.584  1.00  0.00           N
ATOM   2676  H   GLY   179      49.493  30.704  25.526  1.00  0.00           H
ATOM   2677  CA  GLY   179      50.868  31.562  26.800  1.00  0.00           C
ATOM   2678  HA2 GLY   179      50.194  31.413  27.643  1.00  0.00           H
ATOM   2679  HA3 GLY   179      51.873  31.238  27.073  1.00  0.00           H
ATOM   2680  C   GLY   179      51.102  33.039  26.548  1.00  0.00           C
ATOM   2681  O   GLY   179      50.842  33.952  27.380  1.00  0.00           O
ATOM   2682  N   LYS   180      51.663  33.330  25.354  1.00  0.00           N
ATOM   2683  H   LYS   180      51.915  32.549  24.766  1.00  0.00           H
ATOM   2684  CA  LYS   180      51.964  34.665  24.801  1.00  0.00           C
ATOM   2685  HA  LYS   180      52.533  35.121  25.610  1.00  0.00           H
ATOM   2686  CB  LYS   180      52.687  34.455  23.467  1.00  0.00           C
ATOM   2687  HB2 LYS   180      52.073  33.932  22.733  1.00  0.00           H
ATOM   2688  HB3 LYS   180      52.735  35.458  23.043  1.00  0.00           H
ATOM   2689  CG  LYS   180      54.109  33.826  23.468  1.00  0.00           C
ATOM   2690  HG2 LYS   180      54.157  32.973  24.145  1.00  0.00           H
ATOM   2691  HG3 LYS   180      54.429  33.647  22.442  1.00  0.00           H
ATOM   2692  CD  LYS   180      55.094  34.918  23.903  1.00  0.00           C
ATOM   2693  HD2 LYS   180      55.013  35.819  23.294  1.00  0.00           H
ATOM   2694  HD3 LYS   180      54.930  35.247  24.929  1.00  0.00           H
ATOM   2695  CE  LYS   180      56.579  34.410  23.929  1.00  0.00           C
ATOM   2696  HE2 LYS   180      56.576  33.612  24.673  1.00  0.00           H
ATOM   2697  HE3 LYS   180      56.884  34.052  22.946  1.00  0.00           H
ATOM   2698  NZ  LYS   180      57.535  35.428  24.497  1.00  0.00           N
ATOM   2699  HZ1 LYS   180      57.188  35.615  25.427  1.00  0.00           H
ATOM   2700  HZ2 LYS   180      58.465  35.034  24.521  1.00  0.00           H
ATOM   2701  HZ3 LYS   180      57.566  36.268  23.937  1.00  0.00           H
ATOM   2702  C   LYS   180      50.726  35.456  24.538  1.00  0.00           C
ATOM   2703  O   LYS   180      49.773  34.967  23.992  1.00  0.00           O
ATOM   2704  N   VAL   181      50.780  36.736  25.021  1.00  0.00           N
ATOM   2705  H   VAL   181      51.640  37.100  25.404  1.00  0.00           H
ATOM   2706  CA  VAL   181      49.773  37.704  24.620  1.00  0.00           C
ATOM   2707  HA  VAL   181      48.851  37.183  24.879  1.00  0.00           H
ATOM   2708  CB  VAL   181      49.753  39.009  25.527  1.00  0.00           C
ATOM   2709  HB  VAL   181      50.691  39.561  25.592  1.00  0.00           H
ATOM   2710  CG1 VAL   181      48.707  40.028  24.900  1.00  0.00           C
ATOM   2711 HG11 VAL   181      49.082  40.480  23.982  1.00  0.00           H
ATOM   2712 HG12 VAL   181      47.764  39.492  24.801  1.00  0.00           H
ATOM   2713 HG13 VAL   181      48.629  40.840  25.622  1.00  0.00           H
ATOM   2714  CG2 VAL   181      49.428  38.622  26.925  1.00  0.00           C
ATOM   2715 HG21 VAL   181      49.556  39.469  27.601  1.00  0.00           H
ATOM   2716 HG22 VAL   181      48.382  38.325  26.998  1.00  0.00           H
ATOM   2717 HG23 VAL   181      50.002  37.756  27.253  1.00  0.00           H
ATOM   2718  C   VAL   181      49.865  37.986  23.153  1.00  0.00           C
ATOM   2719  O   VAL   181      50.924  38.192  22.594  1.00  0.00           O
ATOM   2720  N   VAL   182      48.739  37.883  22.439  1.00  0.00           N
ATOM   2721  H   VAL   182      47.911  37.535  22.901  1.00  0.00           H
ATOM   2722  CA  VAL   182      48.705  37.915  20.949  1.00  0.00           C
ATOM   2723  HA  VAL   182      49.682  38.175  20.539  1.00  0.00           H
ATOM   2724  CB  VAL   182      48.112  36.652  20.345  1.00  0.00           C
ATOM   2725  HB  VAL   182      48.118  36.849  19.273  1.00  0.00           H
ATOM   2726  CG1 VAL   182      49.093  35.487  20.429  1.00  0.00           C
ATOM   2727 HG11 VAL   182      49.104  34.981  21.394  1.00  0.00           H
ATOM   2728 HG12 VAL   182      48.917  34.693  19.704  1.00  0.00           H
ATOM   2729 HG13 VAL   182      50.101  35.886  20.322  1.00  0.00           H
ATOM   2730  CG2 VAL   182      46.742  36.176  20.911  1.00  0.00           C
ATOM   2731 HG21 VAL   182      46.281  35.421  20.274  1.00  0.00           H
ATOM   2732 HG22 VAL   182      46.809  35.654  21.865  1.00  0.00           H
ATOM   2733 HG23 VAL   182      46.074  37.036  20.959  1.00  0.00           H
ATOM   2734  C   VAL   182      47.771  39.012  20.446  1.00  0.00           C
ATOM   2735  O   VAL   182      47.729  39.249  19.273  1.00  0.00           O
ATOM   2736  N   LYS   183      47.047  39.747  21.342  1.00  0.00           N
ATOM   2737  H   LYS   183      47.185  39.464  22.302  1.00  0.00           H
ATOM   2738  CA  LYS   183      46.269  40.950  21.127  1.00  0.00           C
ATOM   2739  HA  LYS   183      46.966  41.474  20.474  1.00  0.00           H
ATOM   2740  CB  LYS   183      44.876  40.671  20.442  1.00  0.00           C
ATOM   2741  HB2 LYS   183      45.034  39.859  19.735  1.00  0.00           H
ATOM   2742  HB3 LYS   183      44.123  40.379  21.175  1.00  0.00           H
ATOM   2743  CG  LYS   183      44.427  41.921  19.639  1.00  0.00           C
ATOM   2744  HG2 LYS   183      44.195  42.677  20.390  1.00  0.00           H
ATOM   2745  HG3 LYS   183      45.283  42.317  19.094  1.00  0.00           H
ATOM   2746  CD  LYS   183      43.243  41.597  18.669  1.00  0.00           C
ATOM   2747  HD2 LYS   183      43.615  40.935  17.886  1.00  0.00           H
ATOM   2748  HD3 LYS   183      42.472  41.072  19.230  1.00  0.00           H
ATOM   2749  CE  LYS   183      42.705  42.936  18.148  1.00  0.00           C
ATOM   2750  HE2 LYS   183      42.418  43.670  18.901  1.00  0.00           H
ATOM   2751  HE3 LYS   183      43.505  43.420  17.588  1.00  0.00           H
ATOM   2752  NZ  LYS   183      41.718  42.770  17.038  1.00  0.00           N
ATOM   2753  HZ1 LYS   183      42.081  42.379  16.180  1.00  0.00           H
ATOM   2754  HZ2 LYS   183      40.983  42.140  17.328  1.00  0.00           H
ATOM   2755  HZ3 LYS   183      41.264  43.669  16.966  1.00  0.00           H
ATOM   2756  C   LYS   183      46.097  41.637  22.549  1.00  0.00           C
ATOM   2757  O   LYS   183      46.007  40.927  23.527  1.00  0.00           O
ATOM   2758  N   SER   184      45.811  42.924  22.607  1.00  0.00           N
ATOM   2759  H   SER   184      45.776  43.365  21.699  1.00  0.00           H
ATOM   2760  CA  SER   184      45.438  43.778  23.757  1.00  0.00           C
ATOM   2761  HA  SER   184      44.904  43.206  24.516  1.00  0.00           H
ATOM   2762  CB  SER   184      46.626  44.419  24.464  1.00  0.00           C
ATOM   2763  HB2 SER   184      47.323  43.614  24.697  1.00  0.00           H
ATOM   2764  HB3 SER   184      47.047  45.149  23.773  1.00  0.00           H
ATOM   2765  OG  SER   184      46.252  45.050  25.651  1.00  0.00           O
ATOM   2766  HG  SER   184      46.078  44.382  26.318  1.00  0.00           H
ATOM   2767  C   SER   184      44.428  44.839  23.319  1.00  0.00           C
ATOM   2768  O   SER   184      44.623  45.376  22.203  1.00  0.00           O
ATOM   2769  N   VAL   185      43.489  45.291  24.131  1.00  0.00           N
ATOM   2770  H   VAL   185      43.490  44.787  25.006  1.00  0.00           H
ATOM   2771  CA  VAL   185      42.579  46.450  23.877  1.00  0.00           C
ATOM   2772  HA  VAL   185      42.954  47.146  23.125  1.00  0.00           H
ATOM   2773  CB  VAL   185      41.238  45.979  23.296  1.00  0.00           C
ATOM   2774  HB  VAL   185      40.941  45.170  23.963  1.00  0.00           H
ATOM   2775  CG1 VAL   185      40.129  47.046  23.194  1.00  0.00           C
ATOM   2776 HG11 VAL   185      39.944  47.679  24.063  1.00  0.00           H
ATOM   2777 HG12 VAL   185      40.287  47.753  22.380  1.00  0.00           H
ATOM   2778 HG13 VAL   185      39.266  46.437  22.921  1.00  0.00           H
ATOM   2779  CG2 VAL   185      41.405  45.445  21.862  1.00  0.00           C
ATOM   2780 HG21 VAL   185      40.383  45.242  21.539  1.00  0.00           H
ATOM   2781 HG22 VAL   185      41.853  46.254  21.287  1.00  0.00           H
ATOM   2782 HG23 VAL   185      41.973  44.525  21.725  1.00  0.00           H
ATOM   2783  C   VAL   185      42.348  47.274  25.205  1.00  0.00           C
ATOM   2784  O   VAL   185      42.193  46.716  26.292  1.00  0.00           O
ATOM   2785  N   GLU   186      42.372  48.587  25.146  1.00  0.00           N
ATOM   2786  H   GLU   186      42.630  49.073  24.300  1.00  0.00           H
ATOM   2787  CA  GLU   186      41.993  49.510  26.201  1.00  0.00           C
ATOM   2788  HA  GLU   186      42.231  49.175  27.210  1.00  0.00           H
ATOM   2789  CB  GLU   186      42.772  50.774  26.060  1.00  0.00           C
ATOM   2790  HB2 GLU   186      43.835  50.548  25.976  1.00  0.00           H
ATOM   2791  HB3 GLU   186      42.648  51.176  25.054  1.00  0.00           H
ATOM   2792  CG  GLU   186      42.509  51.901  27.152  1.00  0.00           C
ATOM   2793  HG2 GLU   186      41.672  52.496  26.784  1.00  0.00           H
ATOM   2794  HG3 GLU   186      42.234  51.335  28.041  1.00  0.00           H
ATOM   2795  CD  GLU   186      43.791  52.782  27.442  1.00  0.00           C
ATOM   2796  OE1 GLU   186      43.715  53.964  27.944  1.00  0.00           O
ATOM   2797  OE2 GLU   186      44.836  52.224  27.194  1.00  0.00           O
ATOM   2798  C   GLU   186      40.518  49.881  26.094  1.00  0.00           C
ATOM   2799  O   GLU   186      40.058  50.382  25.061  1.00  0.00           O
ATOM   2800  N   LEU   187      39.799  49.582  27.167  1.00  0.00           N
ATOM   2801  H   LEU   187      40.251  49.191  27.981  1.00  0.00           H
ATOM   2802  CA  LEU   187      38.361  49.935  27.289  1.00  0.00           C
ATOM   2803  HA  LEU   187      37.908  49.456  26.421  1.00  0.00           H
ATOM   2804  CB  LEU   187      37.887  49.217  28.552  1.00  0.00           C
ATOM   2805  HB2 LEU   187      38.180  49.816  29.414  1.00  0.00           H
ATOM   2806  HB3 LEU   187      36.806  49.335  28.476  1.00  0.00           H
ATOM   2807  CG  LEU   187      38.315  47.749  28.604  1.00  0.00           C
ATOM   2808  HG  LEU   187      39.371  47.834  28.858  1.00  0.00           H
ATOM   2809  CD1 LEU   187      37.602  47.030  29.777  1.00  0.00           C
ATOM   2810 HD11 LEU   187      36.552  46.876  29.530  1.00  0.00           H
ATOM   2811 HD12 LEU   187      38.162  46.110  29.947  1.00  0.00           H
ATOM   2812 HD13 LEU   187      37.709  47.691  30.636  1.00  0.00           H
ATOM   2813  CD2 LEU   187      38.002  46.967  27.374  1.00  0.00           C
ATOM   2814 HD21 LEU   187      36.932  47.026  27.177  1.00  0.00           H
ATOM   2815 HD22 LEU   187      38.620  47.347  26.561  1.00  0.00           H
ATOM   2816 HD23 LEU   187      38.260  45.916  27.506  1.00  0.00           H
ATOM   2817  C   LEU   187      38.084  51.480  27.389  1.00  0.00           C
ATOM   2818  O   LEU   187      38.922  52.222  27.953  1.00  0.00           O
ATOM   2819  N   ASP   188      36.895  51.867  27.060  1.00  0.00           N
ATOM   2820  H   ASP   188      36.209  51.175  26.797  1.00  0.00           H
ATOM   2821  CA  ASP   188      36.348  53.251  27.034  1.00  0.00           C
ATOM   2822  HA  ASP   188      37.104  53.976  27.331  1.00  0.00           H
ATOM   2823  CB  ASP   188      36.099  53.691  25.602  1.00  0.00           C
ATOM   2824  HB2 ASP   188      36.954  53.439  24.975  1.00  0.00           H
ATOM   2825  HB3 ASP   188      35.184  53.229  25.232  1.00  0.00           H
ATOM   2826  CG  ASP   188      35.993  55.177  25.476  1.00  0.00           C
ATOM   2827  OD1 ASP   188      35.385  55.797  26.308  1.00  0.00           O
ATOM   2828  OD2 ASP   188      36.613  55.673  24.517  1.00  0.00           O
ATOM   2829  C   ASP   188      35.128  53.427  27.891  1.00  0.00           C
ATOM   2830  O   ASP   188      34.077  53.050  27.384  1.00  0.00           O
ATOM   2831  N   ALA   189      35.182  53.960  29.156  1.00  0.00           N
ATOM   2832  H   ALA   189      36.111  54.268  29.407  1.00  0.00           H
ATOM   2833  CA  ALA   189      34.062  53.998  30.048  1.00  0.00           C
ATOM   2834  HA  ALA   189      33.106  54.105  29.536  1.00  0.00           H
ATOM   2835  CB  ALA   189      34.103  52.623  30.744  1.00  0.00           C
ATOM   2836  HB1 ALA   189      33.268  52.511  31.436  1.00  0.00           H
ATOM   2837  HB2 ALA   189      34.007  51.925  29.912  1.00  0.00           H
ATOM   2838  HB3 ALA   189      35.016  52.360  31.277  1.00  0.00           H
ATOM   2839  C   ALA   189      34.113  55.154  31.118  1.00  0.00           C
ATOM   2840  O   ALA   189      34.607  54.997  32.225  1.00  0.00           O
ATOM   2841  N   PRO   190      33.484  56.326  30.782  1.00  0.00           N
ATOM   2842  CD  PRO   190      33.015  56.575  29.395  1.00  0.00           C
ATOM   2843  HD2 PRO   190      32.071  56.106  29.120  1.00  0.00           H
ATOM   2844  HD3 PRO   190      33.832  56.381  28.699  1.00  0.00           H
ATOM   2845  CG  PRO   190      32.789  58.051  29.328  1.00  0.00           C
ATOM   2846  HG2 PRO   190      31.906  58.460  28.838  1.00  0.00           H
ATOM   2847  HG3 PRO   190      33.678  58.556  28.951  1.00  0.00           H
ATOM   2848  CB  PRO   190      32.652  58.484  30.843  1.00  0.00           C
ATOM   2849  HB2 PRO   190      31.609  58.475  31.161  1.00  0.00           H
ATOM   2850  HB3 PRO   190      32.964  59.524  30.945  1.00  0.00           H
ATOM   2851  CA  PRO   190      33.433  57.474  31.674  1.00  0.00           C
ATOM   2852  HA  PRO   190      34.425  57.915  31.767  1.00  0.00           H
ATOM   2853  C   PRO   190      32.884  57.254  32.993  1.00  0.00           C
ATOM   2854  O   PRO   190      31.714  56.741  33.061  1.00  0.00           O
ATOM   2855  N   ASN   191      33.617  57.640  34.017  1.00  0.00           N
ATOM   2856  H   ASN   191      34.574  57.876  33.797  1.00  0.00           H
ATOM   2857  CA  ASN   191      33.253  57.653  35.477  1.00  0.00           C
ATOM   2858  HA  ASN   191      34.081  57.901  36.142  1.00  0.00           H
ATOM   2859  CB  ASN   191      32.337  58.836  35.817  1.00  0.00           C
ATOM   2860  HB2 ASN   191      31.321  58.735  35.436  1.00  0.00           H
ATOM   2861  HB3 ASN   191      32.169  59.131  36.852  1.00  0.00           H
ATOM   2862  CG  ASN   191      32.924  60.199  35.438  1.00  0.00           C
ATOM   2863  OD1 ASN   191      34.168  60.444  35.350  1.00  0.00           O
ATOM   2864  ND2 ASN   191      32.079  61.098  35.078  1.00  0.00           N
ATOM   2865 HD21 ASN   191      32.412  62.049  35.016  1.00  0.00           H
ATOM   2866 HD22 ASN   191      31.087  61.104  35.268  1.00  0.00           H
ATOM   2867  C   ASN   191      32.725  56.322  35.981  1.00  0.00           C
ATOM   2868  O   ASN   191      31.925  56.264  36.931  1.00  0.00           O
ATOM   2869  N   TYR   192      33.089  55.273  35.255  1.00  0.00           N
ATOM   2870  H   TYR   192      33.771  55.527  34.555  1.00  0.00           H
ATOM   2871  CA  TYR   192      32.739  53.870  35.501  1.00  0.00           C
ATOM   2872  HA  TYR   192      32.024  53.784  36.318  1.00  0.00           H
ATOM   2873  CB  TYR   192      32.169  53.225  34.297  1.00  0.00           C
ATOM   2874  HB2 TYR   192      32.560  53.590  33.348  1.00  0.00           H
ATOM   2875  HB3 TYR   192      32.258  52.145  34.411  1.00  0.00           H
ATOM   2876  CG  TYR   192      30.638  53.379  34.075  1.00  0.00           C
ATOM   2877  CD1 TYR   192      30.056  52.353  33.357  1.00  0.00           C
ATOM   2878  HD1 TYR   192      30.511  51.421  33.053  1.00  0.00           H
ATOM   2879  CE1 TYR   192      28.705  52.558  32.935  1.00  0.00           C
ATOM   2880  HE1 TYR   192      28.178  51.931  32.232  1.00  0.00           H
ATOM   2881  CZ  TYR   192      27.935  53.625  33.446  1.00  0.00           C
ATOM   2882  OH  TYR   192      26.602  53.729  33.240  1.00  0.00           O
ATOM   2883  HH  TYR   192      26.182  54.506  33.617  1.00  0.00           H
ATOM   2884  CE2 TYR   192      28.526  54.696  34.116  1.00  0.00           C
ATOM   2885  HE2 TYR   192      27.918  55.558  34.343  1.00  0.00           H
ATOM   2886  CD2 TYR   192      29.902  54.555  34.422  1.00  0.00           C
ATOM   2887  HD2 TYR   192      30.427  55.448  34.728  1.00  0.00           H
ATOM   2888  C   TYR   192      33.955  53.070  36.042  1.00  0.00           C
ATOM   2889  O   TYR   192      35.074  53.320  35.648  1.00  0.00           O
ATOM   2890  N   HIE   193      33.645  52.112  36.958  1.00  0.00           N
ATOM   2891  H   HIE   193      32.674  52.022  37.219  1.00  0.00           H
ATOM   2892  CA  HIE   193      34.628  51.241  37.576  1.00  0.00           C
ATOM   2893  HA  HIE   193      35.565  51.496  37.082  1.00  0.00           H
ATOM   2894  CB  HIE   193      34.816  51.535  39.088  1.00  0.00           C
ATOM   2895  HB2 HIE   193      34.354  52.492  39.333  1.00  0.00           H
ATOM   2896  HB3 HIE   193      34.278  50.770  39.649  1.00  0.00           H
ATOM   2897  CG  HIE   193      36.262  51.490  39.514  1.00  0.00           C
ATOM   2898  ND1 HIE   193      37.161  50.414  39.200  1.00  0.00           N
ATOM   2899  CE1 HIE   193      38.389  50.957  39.533  1.00  0.00           C
ATOM   2900  HE1 HIE   193      39.316  50.426  39.373  1.00  0.00           H
ATOM   2901  NE2 HIE   193      38.315  52.128  40.139  1.00  0.00           N
ATOM   2902  HE2 HIE   193      39.138  52.607  40.471  1.00  0.00           H
ATOM   2903  CD2 HIE   193      36.958  52.469  40.160  1.00  0.00           C
ATOM   2904  HD2 HIE   193      36.548  53.385  40.562  1.00  0.00           H
ATOM   2905  C   HIE   193      34.428  49.755  37.282  1.00  0.00           C
ATOM   2906  O   HIE   193      33.255  49.332  37.152  1.00  0.00           O
ATOM   2907  N   TYR   194      35.531  49.045  37.102  1.00  0.00           N
ATOM   2908  H   TYR   194      36.402  49.555  37.150  1.00  0.00           H
ATOM   2909  CA  TYR   194      35.718  47.656  36.706  1.00  0.00           C
ATOM   2910  HA  TYR   194      34.826  47.167  37.099  1.00  0.00           H
ATOM   2911  CB  TYR   194      35.889  47.509  35.139  1.00  0.00           C
ATOM   2912  HB2 TYR   194      36.724  48.136  34.826  1.00  0.00           H
ATOM   2913  HB3 TYR   194      36.243  46.505  34.902  1.00  0.00           H
ATOM   2914  CG  TYR   194      34.630  47.905  34.350  1.00  0.00           C
ATOM   2915  CD1 TYR   194      34.499  49.160  33.789  1.00  0.00           C
ATOM   2916  HD1 TYR   194      35.245  49.930  33.660  1.00  0.00           H
ATOM   2917  CE1 TYR   194      33.321  49.445  33.015  1.00  0.00           C
ATOM   2918  HE1 TYR   194      33.134  50.409  32.565  1.00  0.00           H
ATOM   2919  CZ  TYR   194      32.239  48.543  33.189  1.00  0.00           C
ATOM   2920  OH  TYR   194      30.976  48.862  32.853  1.00  0.00           O
ATOM   2921  HH  TYR   194      30.391  48.141  33.098  1.00  0.00           H
ATOM   2922  CE2 TYR   194      32.377  47.254  33.734  1.00  0.00           C
ATOM   2923  HE2 TYR   194      31.580  46.528  33.791  1.00  0.00           H
ATOM   2924  CD2 TYR   194      33.656  46.910  34.309  1.00  0.00           C
ATOM   2925  HD2 TYR   194      33.730  45.872  34.599  1.00  0.00           H
ATOM   2926  C   TYR   194      37.062  47.096  37.303  1.00  0.00           C
ATOM   2927  O   TYR   194      38.146  47.610  37.012  1.00  0.00           O
ATOM   2928  N   GLU   195      36.931  46.148  38.223  1.00  0.00           N
ATOM   2929  H   GLU   195      36.039  45.759  38.489  1.00  0.00           H
ATOM   2930  CA  GLU   195      38.004  45.461  38.925  1.00  0.00           C
ATOM   2931  HA  GLU   195      38.719  45.176  38.152  1.00  0.00           H
ATOM   2932  CB  GLU   195      38.740  46.399  39.919  1.00  0.00           C
ATOM   2933  HB2 GLU   195      39.672  45.898  40.182  1.00  0.00           H
ATOM   2934  HB3 GLU   195      38.974  47.338  39.419  1.00  0.00           H
ATOM   2935  CG  GLU   195      37.843  46.695  41.130  1.00  0.00           C
ATOM   2936  HG2 GLU   195      36.990  47.289  40.801  1.00  0.00           H
ATOM   2937  HG3 GLU   195      37.445  45.767  41.541  1.00  0.00           H
ATOM   2938  CD  GLU   195      38.750  47.390  42.208  1.00  0.00           C
ATOM   2939  OE1 GLU   195      38.782  46.907  43.321  1.00  0.00           O
ATOM   2940  OE2 GLU   195      39.483  48.366  41.879  1.00  0.00           O
ATOM   2941  C   GLU   195      37.563  44.121  39.548  1.00  0.00           C
ATOM   2942  O   GLU   195      36.374  43.884  39.635  1.00  0.00           O
ATOM   2943  N   GLU   196      38.479  43.238  39.769  1.00  0.00           N
ATOM   2944  H   GLU   196      39.423  43.512  39.541  1.00  0.00           H
ATOM   2945  CA  GLU   196      38.467  41.793  40.206  1.00  0.00           C
ATOM   2946  HA  GLU   196      39.441  41.343  40.017  1.00  0.00           H
ATOM   2947  CB  GLU   196      38.327  41.703  41.762  1.00  0.00           C
ATOM   2948  HB2 GLU   196      37.284  41.942  41.975  1.00  0.00           H
ATOM   2949  HB3 GLU   196      38.561  40.673  42.030  1.00  0.00           H
ATOM   2950  CG  GLU   196      39.245  42.630  42.544  1.00  0.00           C
ATOM   2951  HG2 GLU   196      40.259  42.443  42.191  1.00  0.00           H
ATOM   2952  HG3 GLU   196      38.935  43.637  42.264  1.00  0.00           H
ATOM   2953  CD  GLU   196      39.212  42.264  43.992  1.00  0.00           C
ATOM   2954  OE1 GLU   196      38.236  41.863  44.628  1.00  0.00           O
ATOM   2955  OE2 GLU   196      40.313  42.457  44.579  1.00  0.00           O
ATOM   2956  C   GLU   196      37.419  41.009  39.451  1.00  0.00           C
ATOM   2957  O   GLU   196      36.648  40.303  40.074  1.00  0.00           O
ATOM   2958  N   CYX   197      37.535  41.046  38.118  1.00  0.00           N
ATOM   2959  H   CYX   197      38.220  41.696  37.759  1.00  0.00           H
ATOM   2960  CA  CYX   197      36.539  40.354  37.268  1.00  0.00           C
ATOM   2961  HA  CYX   197      35.559  40.619  37.666  1.00  0.00           H
ATOM   2962  CB  CYX   197      36.557  40.968  35.802  1.00  0.00           C
ATOM   2963  HB2 CYX   197      37.520  40.764  35.337  1.00  0.00           H
ATOM   2964  HB3 CYX   197      35.766  40.555  35.177  1.00  0.00           H
ATOM   2965  SG  CYX   197      36.358  42.814  35.955  1.00  0.00           S
ATOM   2966  C   CYX   197      36.501  38.864  37.264  1.00  0.00           C
ATOM   2967  O   CYX   197      37.567  38.264  36.949  1.00  0.00           O
ATOM   2968  N   SER   198      35.427  38.175  37.661  1.00  0.00           N
ATOM   2969  H   SER   198      34.618  38.746  37.856  1.00  0.00           H
ATOM   2970  CA  SER   198      35.240  36.694  37.467  1.00  0.00           C
ATOM   2971  HA  SER   198      36.240  36.260  37.487  1.00  0.00           H
ATOM   2972  CB  SER   198      34.540  35.989  38.643  1.00  0.00           C
ATOM   2973  HB2 SER   198      33.462  36.080  38.512  1.00  0.00           H
ATOM   2974  HB3 SER   198      34.618  34.903  38.581  1.00  0.00           H
ATOM   2975  OG  SER   198      34.917  36.410  39.925  1.00  0.00           O
ATOM   2976  HG  SER   198      34.102  36.837  40.201  1.00  0.00           H
ATOM   2977  C   SER   198      34.527  36.437  36.119  1.00  0.00           C
ATOM   2978  O   SER   198      33.612  37.160  35.719  1.00  0.00           O
ATOM   2979  N   CYX   199      34.950  35.421  35.374  1.00  0.00           N
ATOM   2980  H   CYX   199      35.556  34.759  35.836  1.00  0.00           H
ATOM   2981  CA  CYX   199      34.523  35.129  34.027  1.00  0.00           C
ATOM   2982  HA  CYX   199      33.688  35.746  33.692  1.00  0.00           H
ATOM   2983  CB  CYX   199      35.719  35.598  33.054  1.00  0.00           C
ATOM   2984  HB2 CYX   199      36.508  34.913  33.366  1.00  0.00           H
ATOM   2985  HB3 CYX   199      35.352  35.333  32.061  1.00  0.00           H
ATOM   2986  SG  CYX   199      36.418  37.321  33.095  1.00  0.00           S
ATOM   2987  C   CYX   199      34.222  33.622  33.746  1.00  0.00           C
ATOM   2988  O   CYX   199      34.596  32.699  34.472  1.00  0.00           O
ATOM   2989  N   TYR   200      33.413  33.436  32.720  1.00  0.00           N
ATOM   2990  H   TYR   200      33.030  34.243  32.250  1.00  0.00           H
ATOM   2991  CA  TYR   200      32.887  32.137  32.271  1.00  0.00           C
ATOM   2992  HA  TYR   200      33.640  31.357  32.383  1.00  0.00           H
ATOM   2993  CB  TYR   200      31.613  31.686  32.947  1.00  0.00           C
ATOM   2994  HB2 TYR   200      31.177  30.874  32.366  1.00  0.00           H
ATOM   2995  HB3 TYR   200      31.857  31.507  33.995  1.00  0.00           H
ATOM   2996  CG  TYR   200      30.543  32.731  33.140  1.00  0.00           C
ATOM   2997  CD1 TYR   200      30.600  33.697  34.117  1.00  0.00           C
ATOM   2998  HD1 TYR   200      31.412  33.775  34.824  1.00  0.00           H
ATOM   2999  CE1 TYR   200      29.640  34.732  34.186  1.00  0.00           C
ATOM   3000  HE1 TYR   200      29.848  35.514  34.901  1.00  0.00           H
ATOM   3001  CZ  TYR   200      28.713  34.881  33.141  1.00  0.00           C
ATOM   3002  OH  TYR   200      27.768  35.856  33.191  1.00  0.00           O
ATOM   3003  HH  TYR   200      27.610  36.142  34.093  1.00  0.00           H
ATOM   3004  CE2 TYR   200      28.686  33.952  32.086  1.00  0.00           C
ATOM   3005  HE2 TYR   200      27.912  34.011  31.335  1.00  0.00           H
ATOM   3006  CD2 TYR   200      29.584  32.874  32.110  1.00  0.00           C
ATOM   3007  HD2 TYR   200      29.604  32.244  31.232  1.00  0.00           H
ATOM   3008  C   TYR   200      32.561  32.263  30.791  1.00  0.00           C
ATOM   3009  O   TYR   200      32.099  33.292  30.350  1.00  0.00           O
ATOM   3010  N   PRO   201      32.861  31.247  29.990  1.00  0.00           N
ATOM   3011  CD  PRO   201      33.701  30.050  30.345  1.00  0.00           C
ATOM   3012  HD2 PRO   201      33.196  29.467  31.114  1.00  0.00           H
ATOM   3013  HD3 PRO   201      34.655  30.378  30.757  1.00  0.00           H
ATOM   3014  CG  PRO   201      33.920  29.218  29.100  1.00  0.00           C
ATOM   3015  HG2 PRO   201      33.200  28.400  29.070  1.00  0.00           H
ATOM   3016  HG3 PRO   201      34.886  28.736  28.944  1.00  0.00           H
ATOM   3017  CB  PRO   201      33.688  30.299  28.004  1.00  0.00           C
ATOM   3018  HB2 PRO   201      33.445  29.793  27.069  1.00  0.00           H
ATOM   3019  HB3 PRO   201      34.611  30.874  27.939  1.00  0.00           H
ATOM   3020  CA  PRO   201      32.663  31.245  28.568  1.00  0.00           C
ATOM   3021  HA  PRO   201      32.891  32.213  28.123  1.00  0.00           H
ATOM   3022  C   PRO   201      31.259  30.729  28.213  1.00  0.00           C
ATOM   3023  O   PRO   201      30.745  29.849  28.948  1.00  0.00           O
ATOM   3024  N   ASN   202      30.749  31.127  27.002  1.00  0.00           N
ATOM   3025  H   ASN   202      31.264  31.883  26.575  1.00  0.00           H
ATOM   3026  CA  ASN   202      29.607  30.564  26.330  1.00  0.00           C
ATOM   3027  HA  ASN   202      29.575  29.485  26.483  1.00  0.00           H
ATOM   3028  CB  ASN   202      28.288  31.057  26.960  1.00  0.00           C
ATOM   3029  HB2 ASN   202      28.336  30.893  28.037  1.00  0.00           H
ATOM   3030  HB3 ASN   202      28.399  32.136  26.855  1.00  0.00           H
ATOM   3031  CG  ASN   202      26.882  30.580  26.403  1.00  0.00           C
ATOM   3032  OD1 ASN   202      26.703  29.351  26.277  1.00  0.00           O
ATOM   3033  ND2 ASN   202      26.061  31.456  25.908  1.00  0.00           N
ATOM   3034 HD21 ASN   202      25.162  31.125  25.591  1.00  0.00           H
ATOM   3035 HD22 ASN   202      26.190  32.441  26.092  1.00  0.00           H
ATOM   3036  C   ASN   202      29.442  30.873  24.837  1.00  0.00           C
ATOM   3037  O   ASN   202      29.455  32.028  24.449  1.00  0.00           O
ATOM   3038  N   ALA   203      29.208  29.792  24.086  1.00  0.00           N
ATOM   3039  H   ALA   203      29.088  29.010  24.713  1.00  0.00           H
ATOM   3040  CA  ALA   203      28.803  29.651  22.696  1.00  0.00           C
ATOM   3041  HA  ALA   203      28.938  28.637  22.319  1.00  0.00           H
ATOM   3042  CB  ALA   203      27.252  29.841  22.556  1.00  0.00           C
ATOM   3043  HB1 ALA   203      27.054  30.852  22.912  1.00  0.00           H
ATOM   3044  HB2 ALA   203      27.036  29.757  21.490  1.00  0.00           H
ATOM   3045  HB3 ALA   203      26.620  29.114  23.066  1.00  0.00           H
ATOM   3046  C   ALA   203      29.685  30.502  21.720  1.00  0.00           C
ATOM   3047  O   ALA   203      29.213  31.175  20.779  1.00  0.00           O
ATOM   3048  N   GLY   204      30.963  30.466  21.959  1.00  0.00           N
ATOM   3049  H   GLY   204      31.311  29.898  22.718  1.00  0.00           H
ATOM   3050  CA  GLY   204      31.989  31.315  21.197  1.00  0.00           C
ATOM   3051  HA2 GLY   204      32.843  30.682  21.437  1.00  0.00           H
ATOM   3052  HA3 GLY   204      31.744  31.246  20.136  1.00  0.00           H
ATOM   3053  C   GLY   204      32.282  32.765  21.635  1.00  0.00           C
ATOM   3054  O   GLY   204      33.191  33.406  21.123  1.00  0.00           O
ATOM   3055  N   GLU   205      31.549  33.159  22.706  1.00  0.00           N
ATOM   3056  H   GLU   205      30.835  32.567  23.105  1.00  0.00           H
ATOM   3057  CA  GLU   205      31.892  34.354  23.424  1.00  0.00           C
ATOM   3058  HA  GLU   205      32.698  34.870  22.903  1.00  0.00           H
ATOM   3059  CB  GLU   205      30.807  35.394  23.240  1.00  0.00           C
ATOM   3060  HB2 GLU   205      29.859  35.017  23.624  1.00  0.00           H
ATOM   3061  HB3 GLU   205      31.008  36.308  23.801  1.00  0.00           H
ATOM   3062  CG  GLU   205      30.814  35.955  21.806  1.00  0.00           C
ATOM   3063  HG2 GLU   205      31.818  36.261  21.514  1.00  0.00           H
ATOM   3064  HG3 GLU   205      30.412  35.250  21.077  1.00  0.00           H
ATOM   3065  CD  GLU   205      29.913  37.208  21.680  1.00  0.00           C
ATOM   3066  OE1 GLU   205      29.148  37.476  22.641  1.00  0.00           O
ATOM   3067  OE2 GLU   205      29.909  37.791  20.594  1.00  0.00           O
ATOM   3068  C   GLU   205      32.158  34.231  24.881  1.00  0.00           C
ATOM   3069  O   GLU   205      32.092  33.138  25.441  1.00  0.00           O
ATOM   3070  N   ILE   206      32.511  35.351  25.590  1.00  0.00           N
ATOM   3071  H   ILE   206      32.707  36.156  25.012  1.00  0.00           H
ATOM   3072  CA  ILE   206      32.956  35.359  27.013  1.00  0.00           C
ATOM   3073  HA  ILE   206      32.759  34.372  27.431  1.00  0.00           H
ATOM   3074  CB  ILE   206      34.524  35.601  27.106  1.00  0.00           C
ATOM   3075  HB  ILE   206      34.732  36.517  26.551  1.00  0.00           H
ATOM   3076  CG2 ILE   206      34.790  35.704  28.594  1.00  0.00           C
ATOM   3077 HG21 ILE   206      35.840  35.583  28.856  1.00  0.00           H
ATOM   3078 HG22 ILE   206      34.462  36.705  28.873  1.00  0.00           H
ATOM   3079 HG23 ILE   206      34.265  34.868  29.057  1.00  0.00           H
ATOM   3080  CG1 ILE   206      35.225  34.479  26.301  1.00  0.00           C
ATOM   3081 HG12 ILE   206      36.184  34.313  26.792  1.00  0.00           H
ATOM   3082 HG13 ILE   206      34.570  33.609  26.315  1.00  0.00           H
ATOM   3083  CD1 ILE   206      35.564  34.838  24.810  1.00  0.00           C
ATOM   3084 HD11 ILE   206      36.107  34.075  24.253  1.00  0.00           H
ATOM   3085 HD12 ILE   206      34.707  35.173  24.225  1.00  0.00           H
ATOM   3086 HD13 ILE   206      36.302  35.604  25.045  1.00  0.00           H
ATOM   3087  C   ILE   206      32.187  36.432  27.713  1.00  0.00           C
ATOM   3088  O   ILE   206      31.928  37.441  27.112  1.00  0.00           O
ATOM   3089  N   THR   207      31.893  36.144  28.970  1.00  0.00           N
ATOM   3090  H   THR   207      31.853  35.165  29.220  1.00  0.00           H
ATOM   3091  CA  THR   207      31.209  37.044  29.870  1.00  0.00           C
ATOM   3092  HA  THR   207      31.014  38.016  29.417  1.00  0.00           H
ATOM   3093  CB  THR   207      29.795  36.492  30.069  1.00  0.00           C
ATOM   3094  HB  THR   207      29.800  35.514  30.551  1.00  0.00           H
ATOM   3095  CG2 THR   207      28.973  37.427  30.834  1.00  0.00           C
ATOM   3096 HG21 THR   207      27.933  37.125  30.707  1.00  0.00           H
ATOM   3097 HG22 THR   207      29.209  37.351  31.896  1.00  0.00           H
ATOM   3098 HG23 THR   207      29.206  38.439  30.501  1.00  0.00           H
ATOM   3099  OG1 THR   207      29.169  36.219  28.845  1.00  0.00           O
ATOM   3100  HG1 THR   207      29.742  35.657  28.317  1.00  0.00           H
ATOM   3101  C   THR   207      31.986  37.080  31.164  1.00  0.00           C
ATOM   3102  O   THR   207      32.490  36.069  31.643  1.00  0.00           O
ATOM   3103  N   CYX   208      32.064  38.245  31.731  1.00  0.00           N
ATOM   3104  H   CYX   208      31.614  39.019  31.263  1.00  0.00           H
ATOM   3105  CA  CYX   208      32.791  38.594  32.905  1.00  0.00           C
ATOM   3106  HA  CYX   208      33.040  37.674  33.436  1.00  0.00           H
ATOM   3107  CB  CYX   208      34.140  39.281  32.655  1.00  0.00           C
ATOM   3108  HB2 CYX   208      33.877  40.146  32.049  1.00  0.00           H
ATOM   3109  HB3 CYX   208      34.567  39.767  33.532  1.00  0.00           H
ATOM   3110  SG  CYX   208      35.345  38.326  31.696  1.00  0.00           S
ATOM   3111  C   CYX   208      31.907  39.495  33.831  1.00  0.00           C
ATOM   3112  O   CYX   208      31.136  40.261  33.265  1.00  0.00           O
ATOM   3113  N   VAL   209      32.048  39.408  35.155  1.00  0.00           N
ATOM   3114  H   VAL   209      32.602  38.650  35.527  1.00  0.00           H
ATOM   3115  CA  VAL   209      31.284  40.261  36.122  1.00  0.00           C
ATOM   3116  HA  VAL   209      30.934  41.186  35.663  1.00  0.00           H
ATOM   3117  CB  VAL   209      30.132  39.510  36.651  1.00  0.00           C
ATOM   3118  HB  VAL   209      30.591  38.580  36.989  1.00  0.00           H
ATOM   3119  CG1 VAL   209      29.368  40.177  37.826  1.00  0.00           C
ATOM   3120 HG11 VAL   209      29.129  41.203  37.547  1.00  0.00           H
ATOM   3121 HG12 VAL   209      28.498  39.569  38.072  1.00  0.00           H
ATOM   3122 HG13 VAL   209      30.012  40.270  38.702  1.00  0.00           H
ATOM   3123  CG2 VAL   209      29.246  39.106  35.498  1.00  0.00           C
ATOM   3124 HG21 VAL   209      29.230  39.892  34.743  1.00  0.00           H
ATOM   3125 HG22 VAL   209      29.557  38.172  35.033  1.00  0.00           H
ATOM   3126 HG23 VAL   209      28.221  38.964  35.843  1.00  0.00           H
ATOM   3127  C   VAL   209      32.271  40.675  37.155  1.00  0.00           C
ATOM   3128  O   VAL   209      33.107  39.908  37.601  1.00  0.00           O
ATOM   3129  N   CYX   210      32.178  41.951  37.562  1.00  0.00           N
ATOM   3130  H   CYX   210      31.410  42.498  37.202  1.00  0.00           H
ATOM   3131  CA  CYX   210      33.152  42.688  38.376  1.00  0.00           C
ATOM   3132  HA  CYX   210      34.058  42.139  38.634  1.00  0.00           H
ATOM   3133  CB  CYX   210      33.684  43.866  37.515  1.00  0.00           C
ATOM   3134  HB2 CYX   210      32.844  44.558  37.472  1.00  0.00           H
ATOM   3135  HB3 CYX   210      34.388  44.388  38.164  1.00  0.00           H
ATOM   3136  SG  CYX   210      34.345  43.292  35.882  1.00  0.00           S
ATOM   3137  C   CYX   210      32.563  43.140  39.721  1.00  0.00           C
ATOM   3138  O   CYX   210      31.352  43.093  40.022  1.00  0.00           O
ATOM   3139  N   ARG   211      33.502  43.678  40.552  1.00  0.00           N
ATOM   3140  H   ARG   211      34.443  43.608  40.192  1.00  0.00           H
ATOM   3141  CA  ARG   211      33.432  44.406  41.845  1.00  0.00           C
ATOM   3142  HA  ARG   211      32.809  43.930  42.602  1.00  0.00           H
ATOM   3143  CB  ARG   211      34.790  44.519  42.463  1.00  0.00           C
ATOM   3144  HB2 ARG   211      35.255  43.535  42.422  1.00  0.00           H
ATOM   3145  HB3 ARG   211      35.379  45.252  41.912  1.00  0.00           H
ATOM   3146  CG  ARG   211      34.853  44.912  43.968  1.00  0.00           C
ATOM   3147  HG2 ARG   211      34.218  45.782  44.137  1.00  0.00           H
ATOM   3148  HG3 ARG   211      34.543  44.018  44.510  1.00  0.00           H
ATOM   3149  CD  ARG   211      36.354  45.036  44.437  1.00  0.00           C
ATOM   3150  HD2 ARG   211      36.830  44.079  44.224  1.00  0.00           H
ATOM   3151  HD3 ARG   211      36.908  45.823  43.928  1.00  0.00           H
ATOM   3152  NE  ARG   211      36.320  45.368  45.887  1.00  0.00           N
ATOM   3153  HE  ARG   211      35.885  44.715  46.522  1.00  0.00           H
ATOM   3154  CZ  ARG   211      36.998  46.256  46.537  1.00  0.00           C
ATOM   3155  NH1 ARG   211      36.932  46.135  47.815  1.00  0.00           N
ATOM   3156 HH11 ARG   211      36.344  45.432  48.239  1.00  0.00           H
ATOM   3157 HH12 ARG   211      37.502  46.682  48.445  1.00  0.00           H
ATOM   3158  NH2 ARG   211      37.793  47.092  45.998  1.00  0.00           N
ATOM   3159 HH21 ARG   211      37.915  47.227  45.005  1.00  0.00           H
ATOM   3160 HH22 ARG   211      38.399  47.624  46.607  1.00  0.00           H
ATOM   3161  C   ARG   211      32.851  45.808  41.536  1.00  0.00           C
ATOM   3162  O   ARG   211      33.351  46.469  40.640  1.00  0.00           O
ATOM   3163  N   ASP   212      31.892  46.182  42.292  1.00  0.00           N
ATOM   3164  H   ASP   212      31.794  45.622  43.128  1.00  0.00           H
ATOM   3165  CA  ASP   212      31.180  47.456  42.177  1.00  0.00           C
ATOM   3166  HA  ASP   212      31.053  47.740  41.133  1.00  0.00           H
ATOM   3167  CB  ASP   212      29.757  47.288  42.589  1.00  0.00           C
ATOM   3168  HB2 ASP   212      29.329  48.283  42.713  1.00  0.00           H
ATOM   3169  HB3 ASP   212      29.101  46.809  41.863  1.00  0.00           H
ATOM   3170  CG  ASP   212      29.608  46.485  43.880  1.00  0.00           C
ATOM   3171  OD1 ASP   212      29.634  47.055  45.048  1.00  0.00           O
ATOM   3172  OD2 ASP   212      29.408  45.268  43.783  1.00  0.00           O
ATOM   3173  C   ASP   212      31.870  48.574  43.000  1.00  0.00           C
ATOM   3174  O   ASP   212      31.481  48.973  44.170  1.00  0.00           O
ATOM   3175  N   ASN   213      33.107  48.829  42.593  1.00  0.00           N
ATOM   3176  H   ASN   213      33.369  48.600  41.645  1.00  0.00           H
ATOM   3177  CA  ASN   213      34.134  49.475  43.437  1.00  0.00           C
ATOM   3178  HA  ASN   213      34.002  49.373  44.514  1.00  0.00           H
ATOM   3179  CB  ASN   213      35.568  49.078  42.988  1.00  0.00           C
ATOM   3180  HB2 ASN   213      35.651  47.995  43.084  1.00  0.00           H
ATOM   3181  HB3 ASN   213      35.663  49.290  41.924  1.00  0.00           H
ATOM   3182  CG  ASN   213      36.660  49.794  43.786  1.00  0.00           C
ATOM   3183  OD1 ASN   213      36.586  49.813  45.003  1.00  0.00           O
ATOM   3184  ND2 ASN   213      37.655  50.370  43.162  1.00  0.00           N
ATOM   3185 HD21 ASN   213      38.335  50.830  43.750  1.00  0.00           H
ATOM   3186 HD22 ASN   213      37.822  50.319  42.167  1.00  0.00           H
ATOM   3187  C   ASN   213      33.858  50.979  43.252  1.00  0.00           C
ATOM   3188  O   ASN   213      33.428  51.334  42.179  1.00  0.00           O
ATOM   3189  N   TRP   214      34.020  51.763  44.335  1.00  0.00           N
ATOM   3190  H   TRP   214      34.483  51.388  45.150  1.00  0.00           H
ATOM   3191  CA  TRP   214      33.722  53.206  44.397  1.00  0.00           C
ATOM   3192  HA  TRP   214      33.962  53.483  45.424  1.00  0.00           H
ATOM   3193  CB  TRP   214      34.552  54.037  43.394  1.00  0.00           C
ATOM   3194  HB2 TRP   214      35.625  54.001  43.579  1.00  0.00           H
ATOM   3195  HB3 TRP   214      34.450  53.632  42.388  1.00  0.00           H
ATOM   3196  CG  TRP   214      34.345  55.538  43.346  1.00  0.00           C
ATOM   3197  CD1 TRP   214      34.537  56.361  44.342  1.00  0.00           C
ATOM   3198  HD1 TRP   214      34.663  55.996  45.350  1.00  0.00           H
ATOM   3199  NE1 TRP   214      34.375  57.729  43.963  1.00  0.00           N
ATOM   3200  HE1 TRP   214      34.313  58.445  44.672  1.00  0.00           H
ATOM   3201  CE2 TRP   214      34.086  57.734  42.618  1.00  0.00           C
ATOM   3202  CZ2 TRP   214      33.754  58.732  41.666  1.00  0.00           C
ATOM   3203  HZ2 TRP   214      33.753  59.769  41.969  1.00  0.00           H
ATOM   3204  CH2 TRP   214      33.628  58.423  40.330  1.00  0.00           C
ATOM   3205  HH2 TRP   214      33.707  59.187  39.572  1.00  0.00           H
ATOM   3206  CZ3 TRP   214      33.497  57.097  39.906  1.00  0.00           C
ATOM   3207  HZ3 TRP   214      33.187  56.815  38.910  1.00  0.00           H
ATOM   3208  CE3 TRP   214      33.686  56.037  40.838  1.00  0.00           C
ATOM   3209  HE3 TRP   214      33.549  55.037  40.452  1.00  0.00           H
ATOM   3210  CD2 TRP   214      34.077  56.313  42.183  1.00  0.00           C
ATOM   3211  C   TRP   214      32.286  53.603  44.257  1.00  0.00           C
ATOM   3212  O   TRP   214      31.737  54.420  44.973  1.00  0.00           O
ATOM   3213  N   HID   215      31.486  52.990  43.297  1.00  0.00           N
ATOM   3214  H   HID   215      32.023  52.398  42.680  1.00  0.00           H
ATOM   3215  CA  HID   215      30.189  53.563  42.897  1.00  0.00           C
ATOM   3216  HA  HID   215      29.833  54.044  43.808  1.00  0.00           H
ATOM   3217  CB  HID   215      30.484  54.723  41.851  1.00  0.00           C
ATOM   3218  HB2 HID   215      29.757  55.525  41.980  1.00  0.00           H
ATOM   3219  HB3 HID   215      31.419  55.196  42.151  1.00  0.00           H
ATOM   3220  CG  HID   215      30.651  54.285  40.441  1.00  0.00           C
ATOM   3221  ND1 HID   215      30.163  54.968  39.361  1.00  0.00           N
ATOM   3222  HD1 HID   215      29.813  55.914  39.318  1.00  0.00           H
ATOM   3223  CE1 HID   215      30.259  54.246  38.250  1.00  0.00           C
ATOM   3224  HE1 HID   215      30.000  54.575  37.255  1.00  0.00           H
ATOM   3225  NE2 HID   215      30.724  53.033  38.608  1.00  0.00           N
ATOM   3226  CD2 HID   215      30.981  53.062  39.921  1.00  0.00           C
ATOM   3227  HD2 HID   215      31.355  52.256  40.535  1.00  0.00           H
ATOM   3228  C   HID   215      29.072  52.599  42.528  1.00  0.00           C
ATOM   3229  O   HID   215      28.263  52.832  41.669  1.00  0.00           O
ATOM   3230  N   GLY   216      28.943  51.435  43.194  1.00  0.00           N
ATOM   3231  H   GLY   216      29.561  51.269  43.975  1.00  0.00           H
ATOM   3232  CA  GLY   216      27.814  50.493  42.978  1.00  0.00           C
ATOM   3233  HA2 GLY   216      26.982  51.197  42.926  1.00  0.00           H
ATOM   3234  HA3 GLY   216      28.028  49.941  42.064  1.00  0.00           H
ATOM   3235  C   GLY   216      27.529  49.530  44.117  1.00  0.00           C
ATOM   3236  O   GLY   216      28.180  49.556  45.153  1.00  0.00           O
ATOM   3237  N   SER   217      26.539  48.682  43.873  1.00  0.00           N
ATOM   3238  H   SER   217      25.911  48.879  43.107  1.00  0.00           H
ATOM   3239  CA  SER   217      26.129  47.527  44.678  1.00  0.00           C
ATOM   3240  HA  SER   217      27.079  47.114  45.013  1.00  0.00           H
ATOM   3241  CB  SER   217      25.386  47.901  46.010  1.00  0.00           C
ATOM   3242  HB2 SER   217      25.173  46.936  46.471  1.00  0.00           H
ATOM   3243  HB3 SER   217      25.996  48.558  46.630  1.00  0.00           H
ATOM   3244  OG  SER   217      24.168  48.550  45.676  1.00  0.00           O
ATOM   3245  HG  SER   217      24.220  49.456  45.992  1.00  0.00           H
ATOM   3246  C   SER   217      25.373  46.423  43.845  1.00  0.00           C
ATOM   3247  O   SER   217      25.497  45.216  44.167  1.00  0.00           O
ATOM   3248  N   ASN   218      24.666  46.816  42.807  1.00  0.00           N
ATOM   3249  H   ASN   218      24.540  47.792  42.578  1.00  0.00           H
ATOM   3250  CA  ASN   218      24.599  45.975  41.583  1.00  0.00           C
ATOM   3251  HA  ASN   218      24.350  44.935  41.798  1.00  0.00           H
ATOM   3252  CB  ASN   218      23.574  46.541  40.644  1.00  0.00           C
ATOM   3253  HB2 ASN   218      23.517  45.979  39.713  1.00  0.00           H
ATOM   3254  HB3 ASN   218      22.621  46.478  41.168  1.00  0.00           H
ATOM   3255  CG  ASN   218      23.713  47.964  40.136  1.00  0.00           C
ATOM   3256  OD1 ASN   218      24.193  48.877  40.834  1.00  0.00           O
ATOM   3257  ND2 ASN   218      23.131  48.289  39.062  1.00  0.00           N
ATOM   3258 HD21 ASN   218      23.215  49.208  38.651  1.00  0.00           H
ATOM   3259 HD22 ASN   218      22.720  47.547  38.515  1.00  0.00           H
ATOM   3260  C   ASN   218      25.982  45.960  40.963  1.00  0.00           C
ATOM   3261  O   ASN   218      26.752  46.928  41.055  1.00  0.00           O
ATOM   3262  N   ARG   219      26.316  44.832  40.275  1.00  0.00           N
ATOM   3263  H   ARG   219      25.545  44.197  40.122  1.00  0.00           H
ATOM   3264  CA  ARG   219      27.611  44.540  39.701  1.00  0.00           C
ATOM   3265  HA  ARG   219      28.342  44.936  40.407  1.00  0.00           H
ATOM   3266  CB  ARG   219      27.754  43.063  39.367  1.00  0.00           C
ATOM   3267  HB2 ARG   219      27.034  42.843  38.579  1.00  0.00           H
ATOM   3268  HB3 ARG   219      28.699  42.996  38.831  1.00  0.00           H
ATOM   3269  CG  ARG   219      27.695  42.073  40.552  1.00  0.00           C
ATOM   3270  HG2 ARG   219      26.626  42.043  40.760  1.00  0.00           H
ATOM   3271  HG3 ARG   219      27.980  41.089  40.179  1.00  0.00           H
ATOM   3272  CD  ARG   219      28.407  42.524  41.748  1.00  0.00           C
ATOM   3273  HD2 ARG   219      29.363  42.803  41.307  1.00  0.00           H
ATOM   3274  HD3 ARG   219      27.820  43.326  42.197  1.00  0.00           H
ATOM   3275  NE  ARG   219      28.655  41.608  42.867  1.00  0.00           N
ATOM   3276  HE  ARG   219      28.274  40.677  42.777  1.00  0.00           H
ATOM   3277  CZ  ARG   219      29.616  41.612  43.738  1.00  0.00           C
ATOM   3278  NH1 ARG   219      29.776  40.638  44.510  1.00  0.00           N
ATOM   3279 HH11 ARG   219      29.215  39.804  44.415  1.00  0.00           H
ATOM   3280 HH12 ARG   219      30.620  40.626  45.064  1.00  0.00           H
ATOM   3281  NH2 ARG   219      30.402  42.672  43.867  1.00  0.00           N
ATOM   3282 HH21 ARG   219      30.075  43.546  43.480  1.00  0.00           H
ATOM   3283 HH22 ARG   219      31.153  42.627  44.541  1.00  0.00           H
ATOM   3284  C   ARG   219      27.837  45.232  38.311  1.00  0.00           C
ATOM   3285  O   ARG   219      26.905  45.358  37.525  1.00  0.00           O
ATOM   3286  N   PRO   220      29.129  45.635  38.018  1.00  0.00           N
ATOM   3287  CD  PRO   220      30.409  45.749  38.786  1.00  0.00           C
ATOM   3288  HD2 PRO   220      31.024  44.885  38.538  1.00  0.00           H
ATOM   3289  HD3 PRO   220      30.111  45.700  39.833  1.00  0.00           H
ATOM   3290  CG  PRO   220      31.024  46.971  38.153  1.00  0.00           C
ATOM   3291  HG2 PRO   220      32.082  46.908  38.404  1.00  0.00           H
ATOM   3292  HG3 PRO   220      30.495  47.879  38.443  1.00  0.00           H
ATOM   3293  CB  PRO   220      30.843  46.728  36.689  1.00  0.00           C
ATOM   3294  HB2 PRO   220      31.711  46.188  36.310  1.00  0.00           H
ATOM   3295  HB3 PRO   220      30.762  47.714  36.230  1.00  0.00           H
ATOM   3296  CA  PRO   220      29.578  45.814  36.588  1.00  0.00           C
ATOM   3297  HA  PRO   220      28.745  46.341  36.122  1.00  0.00           H
ATOM   3298  C   PRO   220      29.843  44.511  35.890  1.00  0.00           C
ATOM   3299  O   PRO   220      30.159  43.508  36.496  1.00  0.00           O
ATOM   3300  N   TRP   221      29.679  44.584  34.530  1.00  0.00           N
ATOM   3301  H   TRP   221      29.453  45.467  34.096  1.00  0.00           H
ATOM   3302  CA  TRP   221      29.910  43.473  33.591  1.00  0.00           C
ATOM   3303  HA  TRP   221      30.431  42.722  34.186  1.00  0.00           H
ATOM   3304  CB  TRP   221      28.618  42.818  33.188  1.00  0.00           C
ATOM   3305  HB2 TRP   221      28.882  41.838  32.794  1.00  0.00           H
ATOM   3306  HB3 TRP   221      27.967  42.560  34.023  1.00  0.00           H
ATOM   3307  CG  TRP   221      27.676  43.695  32.311  1.00  0.00           C
ATOM   3308  CD1 TRP   221      26.502  44.183  32.815  1.00  0.00           C
ATOM   3309  HD1 TRP   221      26.266  44.217  33.869  1.00  0.00           H
ATOM   3310  NE1 TRP   221      25.709  44.690  31.822  1.00  0.00           N
ATOM   3311  HE1 TRP   221      24.792  45.105  31.905  1.00  0.00           H
ATOM   3312  CE2 TRP   221      26.283  44.464  30.632  1.00  0.00           C
ATOM   3313  CZ2 TRP   221      25.726  44.714  29.346  1.00  0.00           C
ATOM   3314  HZ2 TRP   221      24.845  45.335  29.301  1.00  0.00           H
ATOM   3315  CH2 TRP   221      26.475  44.538  28.195  1.00  0.00           C
ATOM   3316  HH2 TRP   221      26.099  44.877  27.241  1.00  0.00           H
ATOM   3317  CZ3 TRP   221      27.715  43.963  28.371  1.00  0.00           C
ATOM   3318  HZ3 TRP   221      28.324  43.897  27.481  1.00  0.00           H
ATOM   3319  CE3 TRP   221      28.227  43.613  29.647  1.00  0.00           C
ATOM   3320  HE3 TRP   221      29.213  43.172  29.607  1.00  0.00           H
ATOM   3321  CD2 TRP   221      27.527  43.819  30.816  1.00  0.00           C
ATOM   3322  C   TRP   221      30.784  43.859  32.345  1.00  0.00           C
ATOM   3323  O   TRP   221      30.730  44.962  31.818  1.00  0.00           O
ATOM   3324  N   VAL   222      31.562  42.904  31.814  1.00  0.00           N
ATOM   3325  H   VAL   222      31.655  41.984  32.221  1.00  0.00           H
ATOM   3326  CA  VAL   222      32.304  43.039  30.553  1.00  0.00           C
ATOM   3327  HA  VAL   222      31.935  43.965  30.113  1.00  0.00           H
ATOM   3328  CB  VAL   222      33.847  43.135  30.786  1.00  0.00           C
ATOM   3329  HB  VAL   222      34.094  42.173  31.233  1.00  0.00           H
ATOM   3330  CG1 VAL   222      34.637  43.508  29.549  1.00  0.00           C
ATOM   3331 HG11 VAL   222      34.423  42.741  28.805  1.00  0.00           H
ATOM   3332 HG12 VAL   222      34.354  44.518  29.248  1.00  0.00           H
ATOM   3333 HG13 VAL   222      35.682  43.471  29.853  1.00  0.00           H
ATOM   3334  CG2 VAL   222      34.258  44.129  31.850  1.00  0.00           C
ATOM   3335 HG21 VAL   222      33.784  45.103  31.977  1.00  0.00           H
ATOM   3336 HG22 VAL   222      33.937  43.695  32.798  1.00  0.00           H
ATOM   3337 HG23 VAL   222      35.310  44.411  31.803  1.00  0.00           H
ATOM   3338  C   VAL   222      32.024  41.825  29.644  1.00  0.00           C
ATOM   3339  O   VAL   222      31.897  40.688  30.086  1.00  0.00           O
ATOM   3340  N   SER   223      31.955  42.005  28.329  1.00  0.00           N
ATOM   3341  H   SER   223      31.957  42.919  27.901  1.00  0.00           H
ATOM   3342  CA  SER   223      31.832  40.875  27.411  1.00  0.00           C
ATOM   3343  HA  SER   223      32.149  39.939  27.872  1.00  0.00           H
ATOM   3344  CB  SER   223      30.344  40.638  27.101  1.00  0.00           C
ATOM   3345  HB2 SER   223      29.708  40.404  27.955  1.00  0.00           H
ATOM   3346  HB3 SER   223      29.895  41.420  26.488  1.00  0.00           H
ATOM   3347  OG  SER   223      30.228  39.401  26.328  1.00  0.00           O
ATOM   3348  HG  SER   223      30.535  38.686  26.889  1.00  0.00           H
ATOM   3349  C   SER   223      32.664  41.080  26.166  1.00  0.00           C
ATOM   3350  O   SER   223      32.813  42.210  25.721  1.00  0.00           O
ATOM   3351  N   PHE   224      33.102  40.007  25.507  1.00  0.00           N
ATOM   3352  H   PHE   224      32.700  39.112  25.747  1.00  0.00           H
ATOM   3353  CA  PHE   224      33.995  40.088  24.336  1.00  0.00           C
ATOM   3354  HA  PHE   224      33.646  40.875  23.668  1.00  0.00           H
ATOM   3355  CB  PHE   224      35.440  40.456  24.744  1.00  0.00           C
ATOM   3356  HB2 PHE   224      36.103  40.194  23.919  1.00  0.00           H
ATOM   3357  HB3 PHE   224      35.496  41.535  24.889  1.00  0.00           H
ATOM   3358  CG  PHE   224      35.965  39.665  25.965  1.00  0.00           C
ATOM   3359  CD1 PHE   224      36.565  38.406  25.740  1.00  0.00           C
ATOM   3360  HD1 PHE   224      36.747  37.959  24.773  1.00  0.00           H
ATOM   3361  CE1 PHE   224      37.072  37.751  26.886  1.00  0.00           C
ATOM   3362  HE1 PHE   224      37.434  36.735  26.821  1.00  0.00           H
ATOM   3363  CZ  PHE   224      36.961  38.296  28.207  1.00  0.00           C
ATOM   3364  HZ  PHE   224      37.290  37.829  29.123  1.00  0.00           H
ATOM   3365  CE2 PHE   224      36.308  39.517  28.335  1.00  0.00           C
ATOM   3366  HE2 PHE   224      36.208  39.846  29.358  1.00  0.00           H
ATOM   3367  CD2 PHE   224      35.868  40.229  27.183  1.00  0.00           C
ATOM   3368  HD2 PHE   224      35.504  41.244  27.241  1.00  0.00           H
ATOM   3369  C   PHE   224      34.000  38.778  23.499  1.00  0.00           C
ATOM   3370  O   PHE   224      33.632  37.709  23.941  1.00  0.00           O
ATOM   3371  N   ASN   225      34.348  38.955  22.212  1.00  0.00           N
ATOM   3372  H   ASN   225      34.425  39.879  21.813  1.00  0.00           H
ATOM   3373  CA  ASN   225      34.578  37.867  21.250  1.00  0.00           C
ATOM   3374  HA  ASN   225      34.006  37.015  21.616  1.00  0.00           H
ATOM   3375  CB  ASN   225      33.993  38.330  19.894  1.00  0.00           C
ATOM   3376  HB2 ASN   225      33.695  37.445  19.333  1.00  0.00           H
ATOM   3377  HB3 ASN   225      33.046  38.828  20.101  1.00  0.00           H
ATOM   3378  CG  ASN   225      34.851  39.190  19.001  1.00  0.00           C
ATOM   3379  OD1 ASN   225      35.970  39.523  19.466  1.00  0.00           O
ATOM   3380  ND2 ASN   225      34.475  39.513  17.811  1.00  0.00           N
ATOM   3381 HD21 ASN   225      35.159  39.928  17.193  1.00  0.00           H
ATOM   3382 HD22 ASN   225      33.498  39.295  17.680  1.00  0.00           H
ATOM   3383  C   ASN   225      36.103  37.426  21.188  1.00  0.00           C
ATOM   3384  O   ASN   225      36.915  37.853  22.002  1.00  0.00           O
ATOM   3385  N   GLN   226      36.444  36.543  20.226  1.00  0.00           N
ATOM   3386  H   GLN   226      35.840  36.265  19.464  1.00  0.00           H
ATOM   3387  CA  GLN   226      37.702  35.822  20.216  1.00  0.00           C
ATOM   3388  HA  GLN   226      38.103  35.713  21.224  1.00  0.00           H
ATOM   3389  CB  GLN   226      37.627  34.432  19.558  1.00  0.00           C
ATOM   3390  HB2 GLN   226      37.427  34.600  18.500  1.00  0.00           H
ATOM   3391  HB3 GLN   226      38.617  33.979  19.573  1.00  0.00           H
ATOM   3392  CG  GLN   226      36.647  33.443  20.179  1.00  0.00           C
ATOM   3393  HG2 GLN   226      37.012  33.085  21.141  1.00  0.00           H
ATOM   3394  HG3 GLN   226      35.663  33.890  20.313  1.00  0.00           H
ATOM   3395  CD  GLN   226      36.580  32.265  19.232  1.00  0.00           C
ATOM   3396  OE1 GLN   226      37.534  31.497  19.095  1.00  0.00           O
ATOM   3397  NE2 GLN   226      35.501  32.160  18.527  1.00  0.00           N
ATOM   3398 HE21 GLN   226      34.896  32.952  18.685  1.00  0.00           H
ATOM   3399 HE22 GLN   226      35.681  31.746  17.624  1.00  0.00           H
ATOM   3400  C   GLN   226      38.623  36.688  19.437  1.00  0.00           C
ATOM   3401  O   GLN   226      39.769  36.267  19.254  1.00  0.00           O
ATOM   3402  N   ASN   227      38.229  37.863  18.924  1.00  0.00           N
ATOM   3403  H   ASN   227      37.273  38.160  19.060  1.00  0.00           H
ATOM   3404  CA  ASN   227      39.188  38.821  18.265  1.00  0.00           C
ATOM   3405  HA  ASN   227      40.174  38.359  18.334  1.00  0.00           H
ATOM   3406  CB  ASN   227      38.679  38.918  16.819  1.00  0.00           C
ATOM   3407  HB2 ASN   227      37.595  38.977  16.916  1.00  0.00           H
ATOM   3408  HB3 ASN   227      38.986  39.805  16.266  1.00  0.00           H
ATOM   3409  CG  ASN   227      39.074  37.659  16.059  1.00  0.00           C
ATOM   3410  OD1 ASN   227      38.213  36.821  15.783  1.00  0.00           O
ATOM   3411  ND2 ASN   227      40.315  37.433  15.720  1.00  0.00           N
ATOM   3412 HD21 ASN   227      40.503  36.524  15.323  1.00  0.00           H
ATOM   3413 HD22 ASN   227      41.010  38.164  15.776  1.00  0.00           H
ATOM   3414  C   ASN   227      39.283  40.144  19.073  1.00  0.00           C
ATOM   3415  O   ASN   227      39.892  41.061  18.521  1.00  0.00           O
ATOM   3416  N   LEU   228      38.669  40.334  20.206  1.00  0.00           N
ATOM   3417  H   LEU   228      38.288  39.464  20.553  1.00  0.00           H
ATOM   3418  CA  LEU   228      38.654  41.563  20.993  1.00  0.00           C
ATOM   3419  HA  LEU   228      37.993  41.260  21.805  1.00  0.00           H
ATOM   3420  CB  LEU   228      40.050  41.957  21.605  1.00  0.00           C
ATOM   3421  HB2 LEU   228      40.570  42.521  20.830  1.00  0.00           H
ATOM   3422  HB3 LEU   228      40.039  42.631  22.461  1.00  0.00           H
ATOM   3423  CG  LEU   228      40.938  40.851  22.149  1.00  0.00           C
ATOM   3424  HG  LEU   228      41.140  40.067  21.419  1.00  0.00           H
ATOM   3425  CD1 LEU   228      42.141  41.508  22.710  1.00  0.00           C
ATOM   3426 HD11 LEU   228      41.745  42.184  23.467  1.00  0.00           H
ATOM   3427 HD12 LEU   228      42.739  40.749  23.215  1.00  0.00           H
ATOM   3428 HD13 LEU   228      42.818  41.947  21.976  1.00  0.00           H
ATOM   3429  CD2 LEU   228      40.151  40.055  23.233  1.00  0.00           C
ATOM   3430 HD21 LEU   228      40.010  40.577  24.179  1.00  0.00           H
ATOM   3431 HD22 LEU   228      39.288  39.518  22.838  1.00  0.00           H
ATOM   3432 HD23 LEU   228      40.724  39.222  23.639  1.00  0.00           H
ATOM   3433  C   LEU   228      37.949  42.779  20.320  1.00  0.00           C
ATOM   3434  O   LEU   228      38.518  43.892  20.081  1.00  0.00           O
ATOM   3435  N   GLU   229      36.717  42.548  19.920  1.00  0.00           N
ATOM   3436  H   GLU   229      36.408  41.606  20.115  1.00  0.00           H
ATOM   3437  CA  GLU   229      35.617  43.469  20.078  1.00  0.00           C
ATOM   3438  HA  GLU   229      36.073  44.457  20.016  1.00  0.00           H
ATOM   3439  CB  GLU   229      34.619  43.249  18.929  1.00  0.00           C
ATOM   3440  HB2 GLU   229      34.341  42.195  18.906  1.00  0.00           H
ATOM   3441  HB3 GLU   229      33.700  43.827  19.022  1.00  0.00           H
ATOM   3442  CG  GLU   229      35.240  43.437  17.536  1.00  0.00           C
ATOM   3443  HG2 GLU   229      36.117  42.821  17.338  1.00  0.00           H
ATOM   3444  HG3 GLU   229      34.426  43.231  16.840  1.00  0.00           H
ATOM   3445  CD  GLU   229      35.817  44.806  17.182  1.00  0.00           C
ATOM   3446  OE1 GLU   229      36.598  44.805  16.169  1.00  0.00           O
ATOM   3447  OE2 GLU   229      35.510  45.831  17.762  1.00  0.00           O
ATOM   3448  C   GLU   229      34.914  43.238  21.477  1.00  0.00           C
ATOM   3449  O   GLU   229      34.803  42.109  21.947  1.00  0.00           O
ATOM   3450  N   TYR   230      34.543  44.345  22.124  1.00  0.00           N
ATOM   3451  H   TYR   230      34.685  45.286  21.786  1.00  0.00           H
ATOM   3452  CA  TYR   230      33.889  44.098  23.412  1.00  0.00           C
ATOM   3453  HA  TYR   230      33.467  43.099  23.522  1.00  0.00           H
ATOM   3454  CB  TYR   230      34.942  44.401  24.507  1.00  0.00           C
ATOM   3455  HB2 TYR   230      34.521  44.076  25.459  1.00  0.00           H
ATOM   3456  HB3 TYR   230      35.882  43.943  24.201  1.00  0.00           H
ATOM   3457  CG  TYR   230      35.175  45.924  24.685  1.00  0.00           C
ATOM   3458  CD1 TYR   230      34.472  46.683  25.620  1.00  0.00           C
ATOM   3459  HD1 TYR   230      33.776  46.254  26.327  1.00  0.00           H
ATOM   3460  CE1 TYR   230      34.647  48.112  25.717  1.00  0.00           C
ATOM   3461  HE1 TYR   230      33.988  48.736  26.303  1.00  0.00           H
ATOM   3462  CZ  TYR   230      35.556  48.698  24.833  1.00  0.00           C
ATOM   3463  OH  TYR   230      35.725  50.030  25.027  1.00  0.00           O
ATOM   3464  HH  TYR   230      36.075  50.581  24.323  1.00  0.00           H
ATOM   3465  CE2 TYR   230      36.357  47.933  23.945  1.00  0.00           C
ATOM   3466  HE2 TYR   230      37.004  48.474  23.271  1.00  0.00           H
ATOM   3467  CD2 TYR   230      36.197  46.543  23.974  1.00  0.00           C
ATOM   3468  HD2 TYR   230      36.810  45.965  23.299  1.00  0.00           H
ATOM   3469  C   TYR   230      32.711  45.031  23.579  1.00  0.00           C
ATOM   3470  O   TYR   230      32.277  45.879  22.722  1.00  0.00           O
ATOM   3471  N   GLN   231      32.025  44.876  24.755  1.00  0.00           N
ATOM   3472  H   GLN   231      32.292  44.120  25.368  1.00  0.00           H
ATOM   3473  CA  GLN   231      30.811  45.656  25.182  1.00  0.00           C
ATOM   3474  HA  GLN   231      31.062  46.669  24.868  1.00  0.00           H
ATOM   3475  CB  GLN   231      29.545  45.253  24.357  1.00  0.00           C
ATOM   3476  HB2 GLN   231      28.715  45.358  25.055  1.00  0.00           H
ATOM   3477  HB3 GLN   231      29.308  46.022  23.623  1.00  0.00           H
ATOM   3478  CG  GLN   231      29.429  43.822  23.869  1.00  0.00           C
ATOM   3479  HG2 GLN   231      30.283  43.585  23.235  1.00  0.00           H
ATOM   3480  HG3 GLN   231      29.547  43.147  24.717  1.00  0.00           H
ATOM   3481  CD  GLN   231      28.147  43.543  23.190  1.00  0.00           C
ATOM   3482  OE1 GLN   231      27.231  44.305  23.003  1.00  0.00           O
ATOM   3483  NE2 GLN   231      27.908  42.277  22.880  1.00  0.00           N
ATOM   3484 HE21 GLN   231      28.544  41.492  22.886  1.00  0.00           H
ATOM   3485 HE22 GLN   231      26.982  42.105  22.517  1.00  0.00           H
ATOM   3486  C   GLN   231      30.666  45.660  26.752  1.00  0.00           C
ATOM   3487  O   GLN   231      31.038  44.667  27.342  1.00  0.00           O
ATOM   3488  N   ILE   232      30.158  46.664  27.383  1.00  0.00           N
ATOM   3489  H   ILE   232      29.606  47.295  26.822  1.00  0.00           H
ATOM   3490  CA  ILE   232      30.251  46.925  28.849  1.00  0.00           C
ATOM   3491  HA  ILE   232      30.458  46.036  29.445  1.00  0.00           H
ATOM   3492  CB  ILE   232      31.473  47.724  29.214  1.00  0.00           C
ATOM   3493  HB  ILE   232      31.321  48.133  30.212  1.00  0.00           H
ATOM   3494  CG2 ILE   232      32.794  46.969  29.421  1.00  0.00           C
ATOM   3495 HG21 ILE   232      33.397  47.528  30.136  1.00  0.00           H
ATOM   3496 HG22 ILE   232      32.536  45.993  29.832  1.00  0.00           H
ATOM   3497 HG23 ILE   232      33.267  46.764  28.460  1.00  0.00           H
ATOM   3498  CG1 ILE   232      31.556  49.002  28.348  1.00  0.00           C
ATOM   3499 HG12 ILE   232      32.050  48.775  27.402  1.00  0.00           H
ATOM   3500 HG13 ILE   232      30.542  49.340  28.133  1.00  0.00           H
ATOM   3501  CD1 ILE   232      32.276  50.127  29.026  1.00  0.00           C
ATOM   3502 HD11 ILE   232      32.309  51.053  28.452  1.00  0.00           H
ATOM   3503 HD12 ILE   232      31.712  50.452  29.900  1.00  0.00           H
ATOM   3504 HD13 ILE   232      33.304  49.838  29.243  1.00  0.00           H
ATOM   3505  C   ILE   232      29.062  47.651  29.474  1.00  0.00           C
ATOM   3506  O   ILE   232      28.446  48.542  28.846  1.00  0.00           O
ATOM   3507  N   GLY   233      28.732  47.347  30.770  1.00  0.00           N
ATOM   3508  H   GLY   233      29.269  46.627  31.233  1.00  0.00           H
ATOM   3509  CA  GLY   233      27.611  47.826  31.435  1.00  0.00           C
ATOM   3510  HA2 GLY   233      27.562  48.916  31.412  1.00  0.00           H
ATOM   3511  HA3 GLY   233      26.752  47.368  30.944  1.00  0.00           H
ATOM   3512  C   GLY   233      27.504  47.515  32.927  1.00  0.00           C
ATOM   3513  O   GLY   233      28.487  47.148  33.498  1.00  0.00           O
ATOM   3514  N   TYR   234      26.344  47.737  33.565  1.00  0.00           N
ATOM   3515  H   TYR   234      25.653  48.157  32.959  1.00  0.00           H
ATOM   3516  CA  TYR   234      25.899  47.412  34.900  1.00  0.00           C
ATOM   3517  HA  TYR   234      26.694  46.930  35.471  1.00  0.00           H
ATOM   3518  CB  TYR   234      25.613  48.738  35.713  1.00  0.00           C
ATOM   3519  HB2 TYR   234      25.441  49.526  34.981  1.00  0.00           H
ATOM   3520  HB3 TYR   234      24.715  48.750  36.332  1.00  0.00           H
ATOM   3521  CG  TYR   234      26.757  49.080  36.643  1.00  0.00           C
ATOM   3522  CD1 TYR   234      27.817  49.945  36.223  1.00  0.00           C
ATOM   3523  HD1 TYR   234      27.807  50.289  35.199  1.00  0.00           H
ATOM   3524  CE1 TYR   234      28.883  50.306  37.089  1.00  0.00           C
ATOM   3525  HE1 TYR   234      29.634  50.993  36.726  1.00  0.00           H
ATOM   3526  CZ  TYR   234      28.873  49.880  38.426  1.00  0.00           C
ATOM   3527  OH  TYR   234      29.796  50.449  39.289  1.00  0.00           O
ATOM   3528  HH  TYR   234      30.079  51.265  38.869  1.00  0.00           H
ATOM   3529  CE2 TYR   234      27.804  49.106  38.855  1.00  0.00           C
ATOM   3530  HE2 TYR   234      27.763  48.932  39.919  1.00  0.00           H
ATOM   3531  CD2 TYR   234      26.744  48.703  38.003  1.00  0.00           C
ATOM   3532  HD2 TYR   234      25.923  48.164  38.454  1.00  0.00           H
ATOM   3533  C   TYR   234      24.663  46.469  34.788  1.00  0.00           C
ATOM   3534  O   TYR   234      23.821  46.573  33.883  1.00  0.00           O
ATOM   3535  N   ILE   235      24.598  45.593  35.788  1.00  0.00           N
ATOM   3536  H   ILE   235      25.302  45.648  36.511  1.00  0.00           H
ATOM   3537  CA  ILE   235      23.684  44.525  35.888  1.00  0.00           C
ATOM   3538  HA  ILE   235      23.477  44.196  34.869  1.00  0.00           H
ATOM   3539  CB  ILE   235      24.082  43.349  36.664  1.00  0.00           C
ATOM   3540  HB  ILE   235      24.275  43.645  37.695  1.00  0.00           H
ATOM   3541  CG2 ILE   235      22.946  42.274  36.792  1.00  0.00           C
ATOM   3542 HG21 ILE   235      22.121  42.757  37.316  1.00  0.00           H
ATOM   3543 HG22 ILE   235      22.724  42.004  35.760  1.00  0.00           H
ATOM   3544 HG23 ILE   235      23.221  41.457  37.458  1.00  0.00           H
ATOM   3545  CG1 ILE   235      25.339  42.654  36.065  1.00  0.00           C
ATOM   3546 HG12 ILE   235      25.191  42.377  35.021  1.00  0.00           H
ATOM   3547 HG13 ILE   235      26.179  43.350  36.057  1.00  0.00           H
ATOM   3548  CD1 ILE   235      25.786  41.405  36.731  1.00  0.00           C
ATOM   3549 HD11 ILE   235      25.707  41.449  37.818  1.00  0.00           H
ATOM   3550 HD12 ILE   235      25.244  40.527  36.379  1.00  0.00           H
ATOM   3551 HD13 ILE   235      26.822  41.268  36.422  1.00  0.00           H
ATOM   3552  C   ILE   235      22.371  45.205  36.322  1.00  0.00           C
ATOM   3553  O   ILE   235      22.269  45.884  37.378  1.00  0.00           O
ATOM   3554  N   CYX   236      21.338  45.129  35.482  1.00  0.00           N
ATOM   3555  H   CYX   236      21.373  44.709  34.564  1.00  0.00           H
ATOM   3556  CA  CYX   236      19.977  45.713  35.709  1.00  0.00           C
ATOM   3557  HA  CYX   236      20.055  46.799  35.753  1.00  0.00           H
ATOM   3558  CB  CYX   236      19.208  45.467  34.454  1.00  0.00           C
ATOM   3559  HB2 CYX   236      19.384  44.443  34.123  1.00  0.00           H
ATOM   3560  HB3 CYX   236      18.157  45.629  34.696  1.00  0.00           H
ATOM   3561  SG  CYX   236      19.789  46.305  32.906  1.00  0.00           S
ATOM   3562  C   CYX   236      19.212  45.091  36.881  1.00  0.00           C
ATOM   3563  O   CYX   236      18.215  45.658  37.338  1.00  0.00           O
ATOM   3564  N   SER   237      19.501  43.923  37.378  1.00  0.00           N
ATOM   3565  H   SER   237      20.386  43.545  37.070  1.00  0.00           H
ATOM   3566  CA  SER   237      18.806  43.209  38.398  1.00  0.00           C
ATOM   3567  HA  SER   237      17.812  42.932  38.046  1.00  0.00           H
ATOM   3568  CB  SER   237      19.363  41.820  38.709  1.00  0.00           C
ATOM   3569  HB2 SER   237      19.548  41.404  37.720  1.00  0.00           H
ATOM   3570  HB3 SER   237      20.278  42.002  39.274  1.00  0.00           H
ATOM   3571  OG  SER   237      18.427  41.126  39.512  1.00  0.00           O
ATOM   3572  HG  SER   237      17.744  40.784  38.930  1.00  0.00           H
ATOM   3573  C   SER   237      18.676  44.101  39.624  1.00  0.00           C
ATOM   3574  O   SER   237      19.622  44.560  40.180  1.00  0.00           O
ATOM   3575  N   GLY   238      17.464  44.142  40.110  1.00  0.00           N
ATOM   3576  H   GLY   238      16.736  43.713  39.556  1.00  0.00           H
ATOM   3577  CA  GLY   238      17.122  44.675  41.414  1.00  0.00           C
ATOM   3578  HA2 GLY   238      17.366  45.736  41.468  1.00  0.00           H
ATOM   3579  HA3 GLY   238      16.059  44.452  41.499  1.00  0.00           H
ATOM   3580  C   GLY   238      17.795  43.942  42.545  1.00  0.00           C
ATOM   3581  O   GLY   238      17.762  44.412  43.711  1.00  0.00           O
ATOM   3582  N   VAL   239      18.326  42.734  42.316  1.00  0.00           N
ATOM   3583  H   VAL   239      18.269  42.354  41.382  1.00  0.00           H
ATOM   3584  CA  VAL   239      19.134  41.903  43.304  1.00  0.00           C
ATOM   3585  HA  VAL   239      18.765  42.000  44.325  1.00  0.00           H
ATOM   3586  CB  VAL   239      19.085  40.431  42.952  1.00  0.00           C
ATOM   3587  HB  VAL   239      19.470  40.385  41.934  1.00  0.00           H
ATOM   3588  CG1 VAL   239      19.931  39.485  43.901  1.00  0.00           C
ATOM   3589 HG11 VAL   239      20.987  39.758  43.920  1.00  0.00           H
ATOM   3590 HG12 VAL   239      19.475  39.611  44.883  1.00  0.00           H
ATOM   3591 HG13 VAL   239      19.923  38.465  43.517  1.00  0.00           H
ATOM   3592  CG2 VAL   239      17.610  39.971  42.843  1.00  0.00           C
ATOM   3593 HG21 VAL   239      17.584  38.881  42.865  1.00  0.00           H
ATOM   3594 HG22 VAL   239      16.971  40.438  43.592  1.00  0.00           H
ATOM   3595 HG23 VAL   239      17.114  40.375  41.961  1.00  0.00           H
ATOM   3596  C   VAL   239      20.579  42.342  43.345  1.00  0.00           C
ATOM   3597  O   VAL   239      21.418  42.163  42.450  1.00  0.00           O
ATOM   3598  N   PHE   240      20.885  43.202  44.313  1.00  0.00           N
ATOM   3599  H   PHE   240      20.162  43.636  44.869  1.00  0.00           H
ATOM   3600  CA  PHE   240      22.183  43.873  44.510  1.00  0.00           C
ATOM   3601  HA  PHE   240      22.454  44.380  43.583  1.00  0.00           H
ATOM   3602  CB  PHE   240      22.125  45.003  45.492  1.00  0.00           C
ATOM   3603  HB2 PHE   240      22.020  44.482  46.442  1.00  0.00           H
ATOM   3604  HB3 PHE   240      23.142  45.376  45.615  1.00  0.00           H
ATOM   3605  CG  PHE   240      21.049  46.026  45.228  1.00  0.00           C
ATOM   3606  CD1 PHE   240      19.794  45.997  45.770  1.00  0.00           C
ATOM   3607  HD1 PHE   240      19.372  45.137  46.267  1.00  0.00           H
ATOM   3608  CE1 PHE   240      18.912  47.072  45.562  1.00  0.00           C
ATOM   3609  HE1 PHE   240      17.953  47.178  46.048  1.00  0.00           H
ATOM   3610  CZ  PHE   240      19.362  48.205  44.833  1.00  0.00           C
ATOM   3611  HZ  PHE   240      18.780  49.111  44.740  1.00  0.00           H
ATOM   3612  CE2 PHE   240      20.645  48.221  44.279  1.00  0.00           C
ATOM   3613  HE2 PHE   240      20.993  49.059  43.692  1.00  0.00           H
ATOM   3614  CD2 PHE   240      21.447  47.150  44.560  1.00  0.00           C
ATOM   3615  HD2 PHE   240      22.454  47.278  44.193  1.00  0.00           H
ATOM   3616  C   PHE   240      23.193  42.769  44.862  1.00  0.00           C
ATOM   3617  O   PHE   240      22.908  41.853  45.676  1.00  0.00           O
ATOM   3618  N   GLY   241      24.352  42.724  44.284  1.00  0.00           N
ATOM   3619  H   GLY   241      24.529  43.545  43.724  1.00  0.00           H
ATOM   3620  CA  GLY   241      25.109  41.416  44.249  1.00  0.00           C
ATOM   3621  HA2 GLY   241      24.316  40.668  44.268  1.00  0.00           H
ATOM   3622  HA3 GLY   241      25.636  41.412  43.295  1.00  0.00           H
ATOM   3623  C   GLY   241      26.164  41.145  45.367  1.00  0.00           C
ATOM   3624  O   GLY   241      27.048  40.331  45.264  1.00  0.00           O
ATOM   3625  N   ASH   242      26.085  41.989  46.358  1.00  0.00           N
ATOM   3626  H   ASH   242      25.271  42.586  46.377  1.00  0.00           H
ATOM   3627  CA  ASH   242      27.216  42.435  47.270  1.00  0.00           C
ATOM   3628  HA  ASH   242      27.914  41.670  47.610  1.00  0.00           H
ATOM   3629  CB  ASH   242      27.999  43.587  46.580  1.00  0.00           C
ATOM   3630  HB2 ASH   242      28.089  43.218  45.558  1.00  0.00           H
ATOM   3631  HB3 ASH   242      27.420  44.508  46.506  1.00  0.00           H
ATOM   3632  CG  ASH   242      29.381  43.785  47.014  1.00  0.00           C
ATOM   3633  OD1 ASH   242      29.957  43.257  47.949  1.00  0.00           O
ATOM   3634  OD2 ASH   242      30.182  44.594  46.235  1.00  0.00           O
ATOM   3635  HD2 ASH   242      29.759  44.947  45.449  1.00  0.00           H
ATOM   3636  C   ASH   242      26.662  42.941  48.596  1.00  0.00           C
ATOM   3637  O   ASH   242      25.544  43.401  48.650  1.00  0.00           O
ATOM   3638  N   ASN   243      27.493  43.114  49.575  1.00  0.00           N
ATOM   3639  H   ASN   243      28.451  42.795  49.529  1.00  0.00           H
ATOM   3640  CA  ASN   243      27.268  44.086  50.688  1.00  0.00           C
ATOM   3641  HA  ASN   243      26.211  44.346  50.632  1.00  0.00           H
ATOM   3642  CB  ASN   243      27.512  43.426  52.041  1.00  0.00           C
ATOM   3643  HB2 ASN   243      27.264  44.157  52.810  1.00  0.00           H
ATOM   3644  HB3 ASN   243      26.803  42.613  52.194  1.00  0.00           H
ATOM   3645  CG  ASN   243      28.862  42.809  52.159  1.00  0.00           C
ATOM   3646  OD1 ASN   243      29.278  41.867  51.580  1.00  0.00           O
ATOM   3647  ND2 ASN   243      29.754  43.365  53.005  1.00  0.00           N
ATOM   3648 HD21 ASN   243      30.654  42.955  53.206  1.00  0.00           H
ATOM   3649 HD22 ASN   243      29.522  44.248  53.436  1.00  0.00           H
ATOM   3650  C   ASN   243      28.169  45.354  50.517  1.00  0.00           C
ATOM   3651  O   ASN   243      29.191  45.274  49.804  1.00  0.00           O
ATOM   3652  N   PRO   244      27.903  46.522  51.197  1.00  0.00           N
ATOM   3653  CD  PRO   244      28.771  47.614  51.371  1.00  0.00           C
ATOM   3654  HD2 PRO   244      29.354  47.790  50.468  1.00  0.00           H
ATOM   3655  HD3 PRO   244      29.444  47.300  52.169  1.00  0.00           H
ATOM   3656  CG  PRO   244      27.920  48.816  51.885  1.00  0.00           C
ATOM   3657  HG2 PRO   244      27.795  49.615  51.154  1.00  0.00           H
ATOM   3658  HG3 PRO   244      28.337  49.177  52.825  1.00  0.00           H
ATOM   3659  CB  PRO   244      26.535  48.253  52.185  1.00  0.00           C
ATOM   3660  HB2 PRO   244      25.699  48.884  51.884  1.00  0.00           H
ATOM   3661  HB3 PRO   244      26.543  47.932  53.226  1.00  0.00           H
ATOM   3662  CA  PRO   244      26.539  46.879  51.396  1.00  0.00           C
ATOM   3663  HA  PRO   244      26.017  46.184  52.055  1.00  0.00           H
ATOM   3664  C   PRO   244      25.781  47.072  50.099  1.00  0.00           C
ATOM   3665  O   PRO   244      26.407  47.092  49.067  1.00  0.00           O
ATOM   3666  N   ARG   245      24.487  47.405  50.275  1.00  0.00           N
ATOM   3667  H   ARG   245      24.225  47.251  51.237  1.00  0.00           H
ATOM   3668  CA  ARG   245      23.489  47.512  49.180  1.00  0.00           C
ATOM   3669  HA  ARG   245      23.921  48.189  48.444  1.00  0.00           H
ATOM   3670  CB  ARG   245      23.199  46.083  48.618  1.00  0.00           C
ATOM   3671  HB2 ARG   245      22.371  46.246  47.926  1.00  0.00           H
ATOM   3672  HB3 ARG   245      24.026  45.773  47.979  1.00  0.00           H
ATOM   3673  CG  ARG   245      22.824  44.906  49.566  1.00  0.00           C
ATOM   3674  HG2 ARG   245      23.670  44.733  50.231  1.00  0.00           H
ATOM   3675  HG3 ARG   245      22.096  45.275  50.289  1.00  0.00           H
ATOM   3676  CD  ARG   245      22.230  43.691  48.883  1.00  0.00           C
ATOM   3677  HD2 ARG   245      21.394  44.098  48.314  1.00  0.00           H
ATOM   3678  HD3 ARG   245      22.936  43.265  48.171  1.00  0.00           H
ATOM   3679  NE  ARG   245      21.687  42.631  49.856  1.00  0.00           N
ATOM   3680  HE  ARG   245      20.756  42.901  50.138  1.00  0.00           H
ATOM   3681  CZ  ARG   245      22.311  41.737  50.485  1.00  0.00           C
ATOM   3682  NH1 ARG   245      21.610  40.976  51.266  1.00  0.00           N
ATOM   3683 HH11 ARG   245      20.630  41.215  51.320  1.00  0.00           H
ATOM   3684 HH12 ARG   245      21.970  40.197  51.800  1.00  0.00           H
ATOM   3685  NH2 ARG   245      23.570  41.410  50.225  1.00  0.00           N
ATOM   3686 HH21 ARG   245      24.105  42.033  49.638  1.00  0.00           H
ATOM   3687 HH22 ARG   245      24.046  40.700  50.760  1.00  0.00           H
ATOM   3688  C   ARG   245      22.231  48.251  49.746  1.00  0.00           C
ATOM   3689  O   ARG   245      21.860  48.078  50.855  1.00  0.00           O
ATOM   3690  N   PRO   246      21.455  48.916  48.883  1.00  0.00           N
ATOM   3691  CD  PRO   246      21.873  49.472  47.628  1.00  0.00           C
ATOM   3692  HD2 PRO   246      21.924  48.808  46.765  1.00  0.00           H
ATOM   3693  HD3 PRO   246      22.884  49.876  47.693  1.00  0.00           H
ATOM   3694  CG  PRO   246      20.898  50.551  47.225  1.00  0.00           C
ATOM   3695  HG2 PRO   246      20.741  50.720  46.159  1.00  0.00           H
ATOM   3696  HG3 PRO   246      21.317  51.445  47.685  1.00  0.00           H
ATOM   3697  CB  PRO   246      19.614  50.245  47.999  1.00  0.00           C
ATOM   3698  HB2 PRO   246      18.968  49.730  47.289  1.00  0.00           H
ATOM   3699  HB3 PRO   246      19.128  51.180  48.279  1.00  0.00           H
ATOM   3700  CA  PRO   246      20.041  49.327  49.160  1.00  0.00           C
ATOM   3701  HA  PRO   246      20.062  49.845  50.119  1.00  0.00           H
ATOM   3702  C   PRO   246      19.136  48.138  49.103  1.00  0.00           C
ATOM   3703  O   PRO   246      19.576  47.019  48.845  1.00  0.00           O
ATOM   3704  N   ASN   247      17.807  48.391  49.404  1.00  0.00           N
ATOM   3705  H   ASN   247      17.504  49.354  49.440  1.00  0.00           H
ATOM   3706  CA  ASN   247      16.733  47.423  49.652  1.00  0.00           C
ATOM   3707  HA  ASN   247      17.162  46.621  50.252  1.00  0.00           H
ATOM   3708  CB  ASN   247      15.613  47.930  50.529  1.00  0.00           C
ATOM   3709  HB2 ASN   247      15.096  48.694  49.948  1.00  0.00           H
ATOM   3710  HB3 ASN   247      14.933  47.113  50.773  1.00  0.00           H
ATOM   3711  CG  ASN   247      16.134  48.486  51.743  1.00  0.00           C
ATOM   3712  OD1 ASN   247      16.627  47.725  52.551  1.00  0.00           O
ATOM   3713  ND2 ASN   247      16.017  49.727  51.969  1.00  0.00           N
ATOM   3714 HD21 ASN   247      16.536  50.200  52.695  1.00  0.00           H
ATOM   3715 HD22 ASN   247      15.540  50.333  51.317  1.00  0.00           H
ATOM   3716  C   ASN   247      16.259  46.776  48.369  1.00  0.00           C
ATOM   3717  O   ASN   247      15.906  47.502  47.438  1.00  0.00           O
ATOM   3718  N   ASP   248      16.229  45.385  48.313  1.00  0.00           N
ATOM   3719  H   ASP   248      16.525  44.859  49.123  1.00  0.00           H
ATOM   3720  CA  ASP   248      16.072  44.598  47.109  1.00  0.00           C
ATOM   3721  HA  ASP   248      17.035  44.656  46.602  1.00  0.00           H
ATOM   3722  CB  ASP   248      15.935  43.093  47.373  1.00  0.00           C
ATOM   3723  HB2 ASP   248      15.189  42.900  48.143  1.00  0.00           H
ATOM   3724  HB3 ASP   248      15.659  42.660  46.412  1.00  0.00           H
ATOM   3725  CG  ASP   248      17.219  42.347  47.822  1.00  0.00           C
ATOM   3726  OD1 ASP   248      18.305  42.806  47.482  1.00  0.00           O
ATOM   3727  OD2 ASP   248      17.144  41.386  48.653  1.00  0.00           O
ATOM   3728  C   ASP   248      14.919  45.048  46.211  1.00  0.00           C
ATOM   3729  O   ASP   248      13.913  45.530  46.671  1.00  0.00           O
ATOM   3730  N   GLY   249      15.055  45.005  44.864  1.00  0.00           N
ATOM   3731  H   GLY   249      15.747  44.328  44.575  1.00  0.00           H
ATOM   3732  CA  GLY   249      14.133  45.585  43.883  1.00  0.00           C
ATOM   3733  HA2 GLY   249      14.172  45.075  42.920  1.00  0.00           H
ATOM   3734  HA3 GLY   249      13.171  45.422  44.370  1.00  0.00           H
ATOM   3735  C   GLY   249      14.438  47.107  43.550  1.00  0.00           C
ATOM   3736  O   GLY   249      13.905  47.651  42.535  1.00  0.00           O
ATOM   3737  N   THR   250      15.364  47.720  44.280  1.00  0.00           N
ATOM   3738  H   THR   250      15.681  47.256  45.119  1.00  0.00           H
ATOM   3739  CA  THR   250      15.589  49.144  44.075  1.00  0.00           C
ATOM   3740  HA  THR   250      14.672  49.486  43.597  1.00  0.00           H
ATOM   3741  CB  THR   250      15.769  49.869  45.473  1.00  0.00           C
ATOM   3742  HB  THR   250      16.668  49.658  46.053  1.00  0.00           H
ATOM   3743  CG2 THR   250      15.750  51.408  45.286  1.00  0.00           C
ATOM   3744 HG21 THR   250      16.733  51.794  45.016  1.00  0.00           H
ATOM   3745 HG22 THR   250      15.029  51.734  44.536  1.00  0.00           H
ATOM   3746 HG23 THR   250      15.348  51.942  46.146  1.00  0.00           H
ATOM   3747  OG1 THR   250      14.664  49.492  46.290  1.00  0.00           O
ATOM   3748  HG1 THR   250      14.825  48.621  46.661  1.00  0.00           H
ATOM   3749  C   THR   250      16.768  49.363  43.123  1.00  0.00           C
ATOM   3750  O   THR   250      17.391  50.369  43.133  1.00  0.00           O
ATOM   3751  N   GLY   251      17.139  48.367  42.226  1.00  0.00           N
ATOM   3752  H   GLY   251      16.753  47.439  42.324  1.00  0.00           H
ATOM   3753  CA  GLY   251      18.340  48.537  41.352  1.00  0.00           C
ATOM   3754  HA2 GLY   251      19.158  48.993  41.909  1.00  0.00           H
ATOM   3755  HA3 GLY   251      18.787  47.551  41.215  1.00  0.00           H
ATOM   3756  C   GLY   251      18.253  49.375  40.117  1.00  0.00           C
ATOM   3757  O   GLY   251      17.486  50.320  40.009  1.00  0.00           O
ATOM   3758  N   SER   252      18.989  49.059  39.104  1.00  0.00           N
ATOM   3759  H   SER   252      19.603  48.273  39.258  1.00  0.00           H
ATOM   3760  CA  SER   252      19.141  49.906  37.927  1.00  0.00           C
ATOM   3761  HA  SER   252      18.172  50.061  37.452  1.00  0.00           H
ATOM   3762  CB  SER   252      19.749  51.194  38.360  1.00  0.00           C
ATOM   3763  HB2 SER   252      19.009  51.762  38.924  1.00  0.00           H
ATOM   3764  HB3 SER   252      20.601  51.105  39.034  1.00  0.00           H
ATOM   3765  OG  SER   252      20.121  52.047  37.171  1.00  0.00           O
ATOM   3766  HG  SER   252      19.549  52.805  37.034  1.00  0.00           H
ATOM   3767  C   SER   252      20.032  49.326  36.780  1.00  0.00           C
ATOM   3768  O   SER   252      20.912  48.557  37.042  1.00  0.00           O
ATOM   3769  N   CYX   253      19.830  49.719  35.486  1.00  0.00           N
ATOM   3770  H   CYX   253      19.120  50.410  35.293  1.00  0.00           H
ATOM   3771  CA  CYX   253      20.778  49.385  34.365  1.00  0.00           C
ATOM   3772  HA  CYX   253      21.116  48.378  34.612  1.00  0.00           H
ATOM   3773  CB  CYX   253      20.132  49.376  33.012  1.00  0.00           C
ATOM   3774  HB2 CYX   253      19.666  50.346  32.833  1.00  0.00           H
ATOM   3775  HB3 CYX   253      20.915  49.108  32.304  1.00  0.00           H
ATOM   3776  SG  CYX   253      18.832  48.065  32.896  1.00  0.00           S
ATOM   3777  C   CYX   253      22.040  50.314  34.386  1.00  0.00           C
ATOM   3778  O   CYX   253      22.437  50.833  33.325  1.00  0.00           O
ATOM   3779  N   GLY   254      22.642  50.556  35.520  1.00  0.00           N
ATOM   3780  H   GLY   254      22.146  50.059  36.246  1.00  0.00           H
ATOM   3781  CA  GLY   254      23.502  51.660  35.827  1.00  0.00           C
ATOM   3782  HA2 GLY   254      24.313  51.657  35.098  1.00  0.00           H
ATOM   3783  HA3 GLY   254      22.912  52.569  35.722  1.00  0.00           H
ATOM   3784  C   GLY   254      24.021  51.572  37.280  1.00  0.00           C
ATOM   3785  O   GLY   254      23.462  50.785  38.047  1.00  0.00           O
ATOM   3786  N   PRO   255      25.063  52.308  37.578  1.00  0.00           N
ATOM   3787  CD  PRO   255      25.714  53.140  36.593  1.00  0.00           C
ATOM   3788  HD2 PRO   255      25.049  53.930  36.242  1.00  0.00           H
ATOM   3789  HD3 PRO   255      26.029  52.522  35.751  1.00  0.00           H
ATOM   3790  CG  PRO   255      26.874  53.708  37.281  1.00  0.00           C
ATOM   3791  HG2 PRO   255      26.878  54.797  37.253  1.00  0.00           H
ATOM   3792  HG3 PRO   255      27.759  53.271  36.818  1.00  0.00           H
ATOM   3793  CB  PRO   255      26.765  53.344  38.822  1.00  0.00           C
ATOM   3794  HB2 PRO   255      26.639  54.214  39.466  1.00  0.00           H
ATOM   3795  HB3 PRO   255      27.679  52.833  39.125  1.00  0.00           H
ATOM   3796  CA  PRO   255      25.631  52.317  38.889  1.00  0.00           C
ATOM   3797  HA  PRO   255      26.037  51.380  39.272  1.00  0.00           H
ATOM   3798  C   PRO   255      24.597  52.855  39.838  1.00  0.00           C
ATOM   3799  O   PRO   255      24.185  54.041  39.677  1.00  0.00           O
ATOM   3800  N   VAL   256      24.096  52.051  40.823  1.00  0.00           N
ATOM   3801  H   VAL   256      24.392  51.091  40.937  1.00  0.00           H
ATOM   3802  CA  VAL   256      23.297  52.664  41.898  1.00  0.00           C
ATOM   3803  HA  VAL   256      22.638  53.416  41.464  1.00  0.00           H
ATOM   3804  CB  VAL   256      22.439  51.588  42.504  1.00  0.00           C
ATOM   3805  HB  VAL   256      23.134  50.784  42.745  1.00  0.00           H
ATOM   3806  CG1 VAL   256      21.658  52.036  43.713  1.00  0.00           C
ATOM   3807 HG11 VAL   256      22.257  52.507  44.493  1.00  0.00           H
ATOM   3808 HG12 VAL   256      21.054  52.861  43.335  1.00  0.00           H
ATOM   3809 HG13 VAL   256      21.006  51.226  44.041  1.00  0.00           H
ATOM   3810  CG2 VAL   256      21.370  50.982  41.507  1.00  0.00           C
ATOM   3811 HG21 VAL   256      20.611  51.725  41.261  1.00  0.00           H
ATOM   3812 HG22 VAL   256      21.888  50.660  40.603  1.00  0.00           H
ATOM   3813 HG23 VAL   256      20.918  50.095  41.950  1.00  0.00           H
ATOM   3814  C   VAL   256      24.243  53.261  42.839  1.00  0.00           C
ATOM   3815  O   VAL   256      24.747  52.638  43.775  1.00  0.00           O
ATOM   3816  N   SER   257      24.602  54.509  42.474  1.00  0.00           N
ATOM   3817  H   SER   257      24.247  54.895  41.611  1.00  0.00           H
ATOM   3818  CA  SER   257      25.792  55.097  43.135  1.00  0.00           C
ATOM   3819  HA  SER   257      26.614  54.394  42.999  1.00  0.00           H
ATOM   3820  CB  SER   257      26.229  56.439  42.450  1.00  0.00           C
ATOM   3821  HB2 SER   257      27.229  56.794  42.700  1.00  0.00           H
ATOM   3822  HB3 SER   257      26.185  56.243  41.379  1.00  0.00           H
ATOM   3823  OG  SER   257      25.343  57.426  42.848  1.00  0.00           O
ATOM   3824  HG  SER   257      24.647  57.347  42.192  1.00  0.00           H
ATOM   3825  C   SER   257      25.850  55.283  44.654  1.00  0.00           C
ATOM   3826  O   SER   257      26.922  55.451  45.270  1.00  0.00           O
ATOM   3827  N   SER   258      24.693  55.198  45.326  1.00  0.00           N
ATOM   3828  H   SER   258      23.832  55.163  44.798  1.00  0.00           H
ATOM   3829  CA  SER   258      24.455  55.638  46.722  1.00  0.00           C
ATOM   3830  HA  SER   258      24.729  56.693  46.744  1.00  0.00           H
ATOM   3831  CB  SER   258      22.927  55.470  47.049  1.00  0.00           C
ATOM   3832  HB2 SER   258      22.303  55.573  46.161  1.00  0.00           H
ATOM   3833  HB3 SER   258      22.617  54.478  47.379  1.00  0.00           H
ATOM   3834  OG  SER   258      22.510  56.431  48.019  1.00  0.00           O
ATOM   3835  HG  SER   258      21.581  56.587  47.833  1.00  0.00           H
ATOM   3836  C   SER   258      25.180  54.842  47.740  1.00  0.00           C
ATOM   3837  O   SER   258      25.023  53.639  47.782  1.00  0.00           O
ATOM   3838  N   ASN   259      25.981  55.505  48.487  1.00  0.00           N
ATOM   3839  H   ASN   259      26.001  56.515  48.490  1.00  0.00           H
ATOM   3840  CA  ASN   259      26.979  54.870  49.385  1.00  0.00           C
ATOM   3841  HA  ASN   259      27.704  55.630  49.673  1.00  0.00           H
ATOM   3842  CB  ASN   259      26.339  54.521  50.693  1.00  0.00           C
ATOM   3843  HB2 ASN   259      25.824  53.565  50.595  1.00  0.00           H
ATOM   3844  HB3 ASN   259      27.161  54.435  51.403  1.00  0.00           H
ATOM   3845  CG  ASN   259      25.346  55.478  51.168  1.00  0.00           C
ATOM   3846  OD1 ASN   259      24.123  55.306  51.287  1.00  0.00           O
ATOM   3847  ND2 ASN   259      25.791  56.615  51.598  1.00  0.00           N
ATOM   3848 HD21 ASN   259      25.187  57.270  52.071  1.00  0.00           H
ATOM   3849 HD22 ASN   259      26.768  56.855  51.503  1.00  0.00           H
ATOM   3850  C   ASN   259      27.875  53.797  48.733  1.00  0.00           C
ATOM   3851  O   ASN   259      28.295  52.862  49.410  1.00  0.00           O
ATOM   3852  N   GLY   260      28.033  53.838  47.370  1.00  0.00           N
ATOM   3853  H   GLY   260      27.725  54.691  46.926  1.00  0.00           H
ATOM   3854  CA  GLY   260      28.425  52.716  46.532  1.00  0.00           C
ATOM   3855  HA2 GLY   260      27.712  51.899  46.636  1.00  0.00           H
ATOM   3856  HA3 GLY   260      28.254  53.044  45.506  1.00  0.00           H
ATOM   3857  C   GLY   260      29.822  52.162  46.743  1.00  0.00           C
ATOM   3858  O   GLY   260      30.228  51.200  46.010  1.00  0.00           O
ATOM   3859  N   ALA   261      30.621  52.658  47.685  1.00  0.00           N
ATOM   3860  H   ALA   261      30.381  53.536  48.124  1.00  0.00           H
ATOM   3861  CA  ALA   261      32.010  52.320  47.827  1.00  0.00           C
ATOM   3862  HA  ALA   261      32.522  52.758  46.971  1.00  0.00           H
ATOM   3863  CB  ALA   261      32.554  53.193  48.901  1.00  0.00           C
ATOM   3864  HB1 ALA   261      33.569  52.837  49.082  1.00  0.00           H
ATOM   3865  HB2 ALA   261      32.489  54.236  48.587  1.00  0.00           H
ATOM   3866  HB3 ALA   261      31.904  53.200  49.776  1.00  0.00           H
ATOM   3867  C   ALA   261      32.354  50.855  48.017  1.00  0.00           C
ATOM   3868  O   ALA   261      32.577  50.174  46.985  1.00  0.00           O
ATOM   3869  N   TYR   262      32.404  50.421  49.339  1.00  0.00           N
ATOM   3870  H   TYR   262      32.042  51.042  50.049  1.00  0.00           H
ATOM   3871  CA  TYR   262      33.000  49.086  49.718  1.00  0.00           C
ATOM   3872  HA  TYR   262      34.066  49.179  49.512  1.00  0.00           H
ATOM   3873  CB  TYR   262      32.800  48.888  51.185  1.00  0.00           C
ATOM   3874  HB2 TYR   262      33.177  49.810  51.627  1.00  0.00           H
ATOM   3875  HB3 TYR   262      31.767  48.856  51.535  1.00  0.00           H
ATOM   3876  CG  TYR   262      33.473  47.686  51.765  1.00  0.00           C
ATOM   3877  CD1 TYR   262      34.898  47.496  51.538  1.00  0.00           C
ATOM   3878  HD1 TYR   262      35.418  48.246  50.961  1.00  0.00           H
ATOM   3879  CE1 TYR   262      35.613  46.425  52.067  1.00  0.00           C
ATOM   3880  HE1 TYR   262      36.693  46.458  52.046  1.00  0.00           H
ATOM   3881  CZ  TYR   262      34.969  45.398  52.774  1.00  0.00           C
ATOM   3882  OH  TYR   262      35.713  44.369  53.344  1.00  0.00           O
ATOM   3883  HH  TYR   262      36.508  44.685  53.779  1.00  0.00           H
ATOM   3884  CE2 TYR   262      33.504  45.486  52.886  1.00  0.00           C
ATOM   3885  HE2 TYR   262      32.920  44.704  53.350  1.00  0.00           H
ATOM   3886  CD2 TYR   262      32.801  46.637  52.429  1.00  0.00           C
ATOM   3887  HD2 TYR   262      31.722  46.661  52.465  1.00  0.00           H
ATOM   3888  C   TYR   262      32.448  47.918  48.867  1.00  0.00           C
ATOM   3889  O   TYR   262      31.365  48.003  48.263  1.00  0.00           O
ATOM   3890  N   GLY   263      33.124  46.785  48.825  1.00  0.00           N
ATOM   3891  H   GLY   263      34.040  46.716  49.244  1.00  0.00           H
ATOM   3892  CA  GLY   263      32.596  45.672  48.088  1.00  0.00           C
ATOM   3893  HA2 GLY   263      31.615  45.402  48.479  1.00  0.00           H
ATOM   3894  HA3 GLY   263      32.519  45.983  47.047  1.00  0.00           H
ATOM   3895  C   GLY   263      33.442  44.439  48.138  1.00  0.00           C
ATOM   3896  O   GLY   263      34.623  44.487  48.019  1.00  0.00           O
ATOM   3897  N   VAL   264      32.726  43.339  48.233  1.00  0.00           N
ATOM   3898  H   VAL   264      31.726  43.422  48.346  1.00  0.00           H
ATOM   3899  CA  VAL   264      33.353  42.026  47.916  1.00  0.00           C
ATOM   3900  HA  VAL   264      34.303  41.814  48.406  1.00  0.00           H
ATOM   3901  CB  VAL   264      32.393  41.041  48.591  1.00  0.00           C
ATOM   3902  HB  VAL   264      31.363  41.106  48.239  1.00  0.00           H
ATOM   3903  CG1 VAL   264      32.796  39.585  48.385  1.00  0.00           C
ATOM   3904 HG11 VAL   264      32.764  39.275  47.341  1.00  0.00           H
ATOM   3905 HG12 VAL   264      33.752  39.389  48.869  1.00  0.00           H
ATOM   3906 HG13 VAL   264      32.105  38.933  48.920  1.00  0.00           H
ATOM   3907  CG2 VAL   264      32.451  41.157  50.100  1.00  0.00           C
ATOM   3908 HG21 VAL   264      33.489  41.219  50.427  1.00  0.00           H
ATOM   3909 HG22 VAL   264      31.957  42.022  50.543  1.00  0.00           H
ATOM   3910 HG23 VAL   264      31.993  40.282  50.561  1.00  0.00           H
ATOM   3911  C   VAL   264      33.445  41.784  46.445  1.00  0.00           C
ATOM   3912  O   VAL   264      32.628  42.323  45.670  1.00  0.00           O
ATOM   3913  N   LYS   265      34.484  41.032  46.053  1.00  0.00           N
ATOM   3914  H   LYS   265      35.155  40.836  46.782  1.00  0.00           H
ATOM   3915  CA  LYS   265      34.513  40.491  44.629  1.00  0.00           C
ATOM   3916  HA  LYS   265      34.820  41.361  44.049  1.00  0.00           H
ATOM   3917  CB  LYS   265      35.600  39.429  44.675  1.00  0.00           C
ATOM   3918  HB2 LYS   265      36.480  39.924  45.084  1.00  0.00           H
ATOM   3919  HB3 LYS   265      35.420  38.638  45.403  1.00  0.00           H
ATOM   3920  CG  LYS   265      35.955  38.827  43.305  1.00  0.00           C
ATOM   3921  HG2 LYS   265      35.112  38.256  42.911  1.00  0.00           H
ATOM   3922  HG3 LYS   265      36.364  39.595  42.649  1.00  0.00           H
ATOM   3923  CD  LYS   265      37.127  37.817  43.510  1.00  0.00           C
ATOM   3924  HD2 LYS   265      38.145  38.199  43.577  1.00  0.00           H
ATOM   3925  HD3 LYS   265      36.910  37.250  44.415  1.00  0.00           H
ATOM   3926  CE  LYS   265      37.051  36.810  42.329  1.00  0.00           C
ATOM   3927  HE2 LYS   265      37.816  36.042  42.439  1.00  0.00           H
ATOM   3928  HE3 LYS   265      36.111  36.261  42.379  1.00  0.00           H
ATOM   3929  NZ  LYS   265      37.209  37.445  40.990  1.00  0.00           N
ATOM   3930  HZ1 LYS   265      36.694  38.312  41.045  1.00  0.00           H
ATOM   3931  HZ2 LYS   265      38.167  37.644  40.737  1.00  0.00           H
ATOM   3932  HZ3 LYS   265      36.801  36.819  40.311  1.00  0.00           H
ATOM   3933  C   LYS   265      33.182  39.888  44.143  1.00  0.00           C
ATOM   3934  O   LYS   265      32.300  39.550  44.901  1.00  0.00           O
ATOM   3935  N   GLY   266      32.995  39.888  42.818  1.00  0.00           N
ATOM   3936  H   GLY   266      33.833  40.054  42.279  1.00  0.00           H
ATOM   3937  CA  GLY   266      31.771  39.565  42.089  1.00  0.00           C
ATOM   3938  HA2 GLY   266      30.982  39.415  42.826  1.00  0.00           H
ATOM   3939  HA3 GLY   266      31.445  40.274  41.327  1.00  0.00           H
ATOM   3940  C   GLY   266      31.833  38.285  41.239  1.00  0.00           C
ATOM   3941  O   GLY   266      32.841  37.894  40.718  1.00  0.00           O
ATOM   3942  N   PHE   267      30.696  37.672  41.170  1.00  0.00           N
ATOM   3943  H   PHE   267      29.949  37.892  41.815  1.00  0.00           H
ATOM   3944  CA  PHE   267      30.217  36.911  39.955  1.00  0.00           C
ATOM   3945  HA  PHE   267      30.602  37.449  39.089  1.00  0.00           H
ATOM   3946  CB  PHE   267      30.776  35.530  40.046  1.00  0.00           C
ATOM   3947  HB2 PHE   267      30.545  35.100  39.072  1.00  0.00           H
ATOM   3948  HB3 PHE   267      31.838  35.596  40.283  1.00  0.00           H
ATOM   3949  CG  PHE   267      30.103  34.683  41.123  1.00  0.00           C
ATOM   3950  CD1 PHE   267      30.604  34.767  42.412  1.00  0.00           C
ATOM   3951  HD1 PHE   267      31.360  35.481  42.705  1.00  0.00           H
ATOM   3952  CE1 PHE   267      30.094  33.981  43.466  1.00  0.00           C
ATOM   3953  HE1 PHE   267      30.452  34.069  44.482  1.00  0.00           H
ATOM   3954  CZ  PHE   267      29.131  32.999  43.126  1.00  0.00           C
ATOM   3955  HZ  PHE   267      28.744  32.348  43.896  1.00  0.00           H
ATOM   3956  CE2 PHE   267      28.598  32.910  41.788  1.00  0.00           C
ATOM   3957  HE2 PHE   267      28.003  32.060  41.485  1.00  0.00           H
ATOM   3958  CD2 PHE   267      29.117  33.785  40.799  1.00  0.00           C
ATOM   3959  HD2 PHE   267      28.748  33.691  39.789  1.00  0.00           H
ATOM   3960  C   PHE   267      28.669  37.009  39.777  1.00  0.00           C
ATOM   3961  O   PHE   267      27.900  37.183  40.688  1.00  0.00           O
ATOM   3962  N   SER   268      28.352  36.915  38.517  1.00  0.00           N
ATOM   3963  H   SER   268      28.958  36.741  37.728  1.00  0.00           H
ATOM   3964  CA  SER   268      26.952  36.551  38.158  1.00  0.00           C
ATOM   3965  HA  SER   268      26.525  35.918  38.936  1.00  0.00           H
ATOM   3966  CB  SER   268      25.991  37.776  38.053  1.00  0.00           C
ATOM   3967  HB2 SER   268      26.191  38.254  37.093  1.00  0.00           H
ATOM   3968  HB3 SER   268      24.921  37.585  38.128  1.00  0.00           H
ATOM   3969  OG  SER   268      26.332  38.737  39.112  1.00  0.00           O
ATOM   3970  HG  SER   268      26.568  38.191  39.866  1.00  0.00           H
ATOM   3971  C   SER   268      26.793  35.819  36.808  1.00  0.00           C
ATOM   3972  O   SER   268      27.561  36.106  35.911  1.00  0.00           O
ATOM   3973  N   PHE   269      25.866  34.886  36.640  1.00  0.00           N
ATOM   3974  H   PHE   269      25.225  34.830  37.417  1.00  0.00           H
ATOM   3975  CA  PHE   269      25.799  33.844  35.582  1.00  0.00           C
ATOM   3976  HA  PHE   269      26.664  34.010  34.939  1.00  0.00           H
ATOM   3977  CB  PHE   269      25.828  32.445  36.126  1.00  0.00           C
ATOM   3978  HB2 PHE   269      25.390  32.358  37.120  1.00  0.00           H
ATOM   3979  HB3 PHE   269      25.211  31.905  35.409  1.00  0.00           H
ATOM   3980  CG  PHE   269      27.167  31.819  36.089  1.00  0.00           C
ATOM   3981  CD1 PHE   269      27.835  31.427  37.277  1.00  0.00           C
ATOM   3982  HD1 PHE   269      27.368  31.597  38.235  1.00  0.00           H
ATOM   3983  CE1 PHE   269      29.093  30.853  37.225  1.00  0.00           C
ATOM   3984  HE1 PHE   269      29.561  30.626  38.172  1.00  0.00           H
ATOM   3985  CZ  PHE   269      29.677  30.483  36.050  1.00  0.00           C
ATOM   3986  HZ  PHE   269      30.648  30.009  36.041  1.00  0.00           H
ATOM   3987  CE2 PHE   269      28.980  30.744  34.826  1.00  0.00           C
ATOM   3988  HE2 PHE   269      29.348  30.468  33.849  1.00  0.00           H
ATOM   3989  CD2 PHE   269      27.759  31.390  34.834  1.00  0.00           C
ATOM   3990  HD2 PHE   269      27.210  31.719  33.965  1.00  0.00           H
ATOM   3991  C   PHE   269      24.531  34.217  34.684  1.00  0.00           C
ATOM   3992  O   PHE   269      23.355  34.040  35.047  1.00  0.00           O
ATOM   3993  N   LYS   270      24.832  34.669  33.448  1.00  0.00           N
ATOM   3994  H   LYS   270      25.825  34.691  33.267  1.00  0.00           H
ATOM   3995  CA  LYS   270      24.021  35.132  32.397  1.00  0.00           C
ATOM   3996  HA  LYS   270      23.210  35.681  32.875  1.00  0.00           H
ATOM   3997  CB  LYS   270      24.829  35.982  31.464  1.00  0.00           C
ATOM   3998  HB2 LYS   270      25.359  36.668  32.124  1.00  0.00           H
ATOM   3999  HB3 LYS   270      25.563  35.501  30.817  1.00  0.00           H
ATOM   4000  CG  LYS   270      23.905  36.877  30.656  1.00  0.00           C
ATOM   4001  HG2 LYS   270      23.300  36.185  30.071  1.00  0.00           H
ATOM   4002  HG3 LYS   270      23.202  37.454  31.256  1.00  0.00           H
ATOM   4003  CD  LYS   270      24.804  37.727  29.773  1.00  0.00           C
ATOM   4004  HD2 LYS   270      25.313  38.397  30.466  1.00  0.00           H
ATOM   4005  HD3 LYS   270      25.543  37.159  29.210  1.00  0.00           H
ATOM   4006  CE  LYS   270      23.932  38.593  28.793  1.00  0.00           C
ATOM   4007  HE2 LYS   270      23.460  39.418  29.326  1.00  0.00           H
ATOM   4008  HE3 LYS   270      24.662  39.078  28.143  1.00  0.00           H
ATOM   4009  NZ  LYS   270      23.043  37.804  27.844  1.00  0.00           N
ATOM   4010  HZ1 LYS   270      23.538  36.931  27.745  1.00  0.00           H
ATOM   4011  HZ2 LYS   270      22.114  37.562  28.159  1.00  0.00           H
ATOM   4012  HZ3 LYS   270      22.961  38.302  26.969  1.00  0.00           H
ATOM   4013  C   LYS   270      23.433  33.896  31.724  1.00  0.00           C
ATOM   4014  O   LYS   270      24.241  33.093  31.206  1.00  0.00           O
ATOM   4015  N   TYR   271      22.088  33.853  31.657  1.00  0.00           N
ATOM   4016  H   TYR   271      21.484  34.525  32.109  1.00  0.00           H
ATOM   4017  CA  TYR   271      21.342  32.850  30.910  1.00  0.00           C
ATOM   4018  HA  TYR   271      21.980  32.364  30.172  1.00  0.00           H
ATOM   4019  CB  TYR   271      20.771  31.667  31.719  1.00  0.00           C
ATOM   4020  HB2 TYR   271      20.198  32.114  32.532  1.00  0.00           H
ATOM   4021  HB3 TYR   271      20.047  31.119  31.115  1.00  0.00           H
ATOM   4022  CG  TYR   271      21.774  30.645  32.167  1.00  0.00           C
ATOM   4023  CD1 TYR   271      22.411  30.854  33.351  1.00  0.00           C
ATOM   4024  HD1 TYR   271      22.146  31.725  33.932  1.00  0.00           H
ATOM   4025  CE1 TYR   271      23.392  29.962  33.840  1.00  0.00           C
ATOM   4026  HE1 TYR   271      23.801  30.211  34.808  1.00  0.00           H
ATOM   4027  CZ  TYR   271      23.695  28.851  33.061  1.00  0.00           C
ATOM   4028  OH  TYR   271      24.600  27.925  33.516  1.00  0.00           O
ATOM   4029  HH  TYR   271      24.452  27.035  33.187  1.00  0.00           H
ATOM   4030  CE2 TYR   271      23.048  28.685  31.797  1.00  0.00           C
ATOM   4031  HE2 TYR   271      23.374  27.870  31.169  1.00  0.00           H
ATOM   4032  CD2 TYR   271      22.028  29.520  31.326  1.00  0.00           C
ATOM   4033  HD2 TYR   271      21.528  29.361  30.383  1.00  0.00           H
ATOM   4034  C   TYR   271      20.209  33.553  30.058  1.00  0.00           C
ATOM   4035  O   TYR   271      19.181  33.988  30.570  1.00  0.00           O
ATOM   4036  N   GLY   272      20.360  33.713  28.728  1.00  0.00           N
ATOM   4037  H   GLY   272      21.165  33.384  28.214  1.00  0.00           H
ATOM   4038  CA  GLY   272      19.364  34.532  27.977  1.00  0.00           C
ATOM   4039  HA2 GLY   272      19.670  34.547  26.931  1.00  0.00           H
ATOM   4040  HA3 GLY   272      18.409  34.041  28.165  1.00  0.00           H
ATOM   4041  C   GLY   272      19.298  36.021  28.400  1.00  0.00           C
ATOM   4042  O   GLY   272      20.410  36.660  28.551  1.00  0.00           O
ATOM   4043  N   ASN   273      18.112  36.504  28.723  1.00  0.00           N
ATOM   4044  H   ASN   273      17.326  35.926  28.460  1.00  0.00           H
ATOM   4045  CA  ASN   273      17.918  37.864  29.366  1.00  0.00           C
ATOM   4046  HA  ASN   273      18.588  38.564  28.866  1.00  0.00           H
ATOM   4047  CB  ASN   273      16.483  38.329  29.131  1.00  0.00           C
ATOM   4048  HB2 ASN   273      15.881  37.814  29.878  1.00  0.00           H
ATOM   4049  HB3 ASN   273      16.449  39.389  29.384  1.00  0.00           H
ATOM   4050  CG  ASN   273      15.871  38.107  27.821  1.00  0.00           C
ATOM   4051  OD1 ASN   273      16.416  38.173  26.713  1.00  0.00           O
ATOM   4052  ND2 ASN   273      14.601  37.913  27.846  1.00  0.00           N
ATOM   4053 HD21 ASN   273      14.174  38.122  26.954  1.00  0.00           H
ATOM   4054 HD22 ASN   273      14.199  38.099  28.755  1.00  0.00           H
ATOM   4055  C   ASN   273      18.222  37.840  30.948  1.00  0.00           C
ATOM   4056  O   ASN   273      18.488  38.818  31.604  1.00  0.00           O
ATOM   4057  N   GLY   274      18.057  36.651  31.525  1.00  0.00           N
ATOM   4058  H   GLY   274      17.760  35.864  30.967  1.00  0.00           H
ATOM   4059  CA  GLY   274      18.119  36.203  32.964  1.00  0.00           C
ATOM   4060  HA2 GLY   274      17.542  36.882  33.590  1.00  0.00           H
ATOM   4061  HA3 GLY   274      17.674  35.215  33.084  1.00  0.00           H
ATOM   4062  C   GLY   274      19.482  36.056  33.544  1.00  0.00           C
ATOM   4063  O   GLY   274      20.442  35.926  32.781  1.00  0.00           O
ATOM   4064  N   VAL   275      19.561  36.074  34.873  1.00  0.00           N
ATOM   4065  H   VAL   275      18.684  36.066  35.375  1.00  0.00           H
ATOM   4066  CA  VAL   275      20.839  35.997  35.635  1.00  0.00           C
ATOM   4067  HA  VAL   275      21.724  35.689  35.078  1.00  0.00           H
ATOM   4068  CB  VAL   275      21.225  37.469  36.130  1.00  0.00           C
ATOM   4069  HB  VAL   275      20.607  37.794  36.968  1.00  0.00           H
ATOM   4070  CG1 VAL   275      22.655  37.681  36.526  1.00  0.00           C
ATOM   4071 HG11 VAL   275      22.899  38.732  36.680  1.00  0.00           H
ATOM   4072 HG12 VAL   275      22.968  36.986  37.303  1.00  0.00           H
ATOM   4073 HG13 VAL   275      23.316  37.443  35.693  1.00  0.00           H
ATOM   4074  CG2 VAL   275      21.099  38.502  34.990  1.00  0.00           C
ATOM   4075 HG21 VAL   275      21.538  37.893  34.199  1.00  0.00           H
ATOM   4076 HG22 VAL   275      20.053  38.704  34.758  1.00  0.00           H
ATOM   4077 HG23 VAL   275      21.625  39.453  35.079  1.00  0.00           H
ATOM   4078  C   VAL   275      20.695  35.114  36.876  1.00  0.00           C
ATOM   4079  O   VAL   275      19.691  35.289  37.603  1.00  0.00           O
ATOM   4080  N   TRP   276      21.614  34.176  37.171  1.00  0.00           N
ATOM   4081  H   TRP   276      22.342  34.057  36.481  1.00  0.00           H
ATOM   4082  CA  TRP   276      21.930  33.648  38.490  1.00  0.00           C
ATOM   4083  HA  TRP   276      20.978  33.724  39.016  1.00  0.00           H
ATOM   4084  CB  TRP   276      22.370  32.210  38.458  1.00  0.00           C
ATOM   4085  HB2 TRP   276      23.075  32.118  37.632  1.00  0.00           H
ATOM   4086  HB3 TRP   276      22.854  31.981  39.406  1.00  0.00           H
ATOM   4087  CG  TRP   276      21.365  31.110  38.476  1.00  0.00           C
ATOM   4088  CD1 TRP   276      20.905  30.534  37.310  1.00  0.00           C
ATOM   4089  HD1 TRP   276      21.392  30.673  36.357  1.00  0.00           H
ATOM   4090  NE1 TRP   276      19.871  29.632  37.588  1.00  0.00           N
ATOM   4091  HE1 TRP   276      19.528  29.040  36.844  1.00  0.00           H
ATOM   4092  CE2 TRP   276      19.698  29.524  38.991  1.00  0.00           C
ATOM   4093  CZ2 TRP   276      18.851  28.704  39.756  1.00  0.00           C
ATOM   4094  HZ2 TRP   276      18.260  27.923  39.304  1.00  0.00           H
ATOM   4095  CH2 TRP   276      18.699  28.957  41.161  1.00  0.00           C
ATOM   4096  HH2 TRP   276      18.048  28.337  41.760  1.00  0.00           H
ATOM   4097  CZ3 TRP   276      19.499  30.042  41.695  1.00  0.00           C
ATOM   4098  HZ3 TRP   276      19.384  30.234  42.752  1.00  0.00           H
ATOM   4099  CE3 TRP   276      20.387  30.842  40.900  1.00  0.00           C
ATOM   4100  HE3 TRP   276      20.858  31.762  41.213  1.00  0.00           H
ATOM   4101  CD2 TRP   276      20.561  30.522  39.551  1.00  0.00           C
ATOM   4102  C   TRP   276      22.955  34.560  39.220  1.00  0.00           C
ATOM   4103  O   TRP   276      24.179  34.472  38.974  1.00  0.00           O
ATOM   4104  N   ILE   277      22.447  35.480  40.040  1.00  0.00           N
ATOM   4105  H   ILE   277      21.486  35.389  40.334  1.00  0.00           H
ATOM   4106  CA  ILE   277      23.299  36.368  40.906  1.00  0.00           C
ATOM   4107  HA  ILE   277      24.248  36.588  40.417  1.00  0.00           H
ATOM   4108  CB  ILE   277      22.502  37.727  41.289  1.00  0.00           C
ATOM   4109  HB  ILE   277      21.781  37.640  42.102  1.00  0.00           H
ATOM   4110  CG2 ILE   277      23.572  38.709  41.768  1.00  0.00           C
ATOM   4111 HG21 ILE   277      23.820  38.475  42.803  1.00  0.00           H
ATOM   4112 HG22 ILE   277      24.485  38.678  41.171  1.00  0.00           H
ATOM   4113 HG23 ILE   277      23.207  39.725  41.917  1.00  0.00           H
ATOM   4114  CG1 ILE   277      21.731  38.435  40.106  1.00  0.00           C
ATOM   4115 HG12 ILE   277      21.606  39.447  40.493  1.00  0.00           H
ATOM   4116 HG13 ILE   277      22.307  38.478  39.181  1.00  0.00           H
ATOM   4117  CD1 ILE   277      20.318  38.018  39.737  1.00  0.00           C
ATOM   4118 HD11 ILE   277      20.428  37.028  39.295  1.00  0.00           H
ATOM   4119 HD12 ILE   277      19.688  37.957  40.623  1.00  0.00           H
ATOM   4120 HD13 ILE   277      20.051  38.844  39.078  1.00  0.00           H
ATOM   4121  C   ILE   277      23.527  35.648  42.215  1.00  0.00           C
ATOM   4122  O   ILE   277      22.607  35.117  42.787  1.00  0.00           O
ATOM   4123  N   GLY   278      24.798  35.596  42.613  1.00  0.00           N
ATOM   4124  H   GLY   278      25.476  35.966  41.962  1.00  0.00           H
ATOM   4125  CA  GLY   278      25.213  35.125  43.904  1.00  0.00           C
ATOM   4126  HA2 GLY   278      24.394  34.662  44.456  1.00  0.00           H
ATOM   4127  HA3 GLY   278      26.015  34.395  43.800  1.00  0.00           H
ATOM   4128  C   GLY   278      25.645  36.318  44.765  1.00  0.00           C
ATOM   4129  O   GLY   278      26.241  37.234  44.275  1.00  0.00           O
ATOM   4130  N   ARG   279      25.355  36.169  46.075  1.00  0.00           N
ATOM   4131  H   ARG   279      24.737  35.438  46.393  1.00  0.00           H
ATOM   4132  CA  ARG   279      25.617  37.277  47.028  1.00  0.00           C
ATOM   4133  HA  ARG   279      26.445  37.822  46.576  1.00  0.00           H
ATOM   4134  CB  ARG   279      24.526  38.405  46.979  1.00  0.00           C
ATOM   4135  HB2 ARG   279      25.011  39.259  47.452  1.00  0.00           H
ATOM   4136  HB3 ARG   279      24.343  38.490  45.908  1.00  0.00           H
ATOM   4137  CG  ARG   279      23.177  37.938  47.621  1.00  0.00           C
ATOM   4138  HG2 ARG   279      22.690  37.083  47.151  1.00  0.00           H
ATOM   4139  HG3 ARG   279      23.338  37.872  48.697  1.00  0.00           H
ATOM   4140  CD  ARG   279      22.214  39.098  47.328  1.00  0.00           C
ATOM   4141  HD2 ARG   279      22.730  39.944  47.780  1.00  0.00           H
ATOM   4142  HD3 ARG   279      21.972  39.187  46.269  1.00  0.00           H
ATOM   4143  NE  ARG   279      20.942  38.902  48.036  1.00  0.00           N
ATOM   4144  HE  ARG   279      20.657  38.004  48.398  1.00  0.00           H
ATOM   4145  CZ  ARG   279      20.054  39.795  48.117  1.00  0.00           C
ATOM   4146  NH1 ARG   279      18.963  39.454  48.690  1.00  0.00           N
ATOM   4147 HH11 ARG   279      18.848  38.547  49.121  1.00  0.00           H
ATOM   4148 HH12 ARG   279      18.115  40.004  48.685  1.00  0.00           H
ATOM   4149  NH2 ARG   279      20.194  41.017  47.580  1.00  0.00           N
ATOM   4150 HH21 ARG   279      21.059  41.311  47.148  1.00  0.00           H
ATOM   4151 HH22 ARG   279      19.372  41.602  47.608  1.00  0.00           H
ATOM   4152  C   ARG   279      26.061  36.895  48.421  1.00  0.00           C
ATOM   4153  O   ARG   279      25.610  35.882  48.916  1.00  0.00           O
ATOM   4154  N   THR   280      26.785  37.765  49.064  1.00  0.00           N
ATOM   4155  H   THR   280      27.071  38.622  48.612  1.00  0.00           H
ATOM   4156  CA  THR   280      27.021  37.857  50.540  1.00  0.00           C
ATOM   4157  HA  THR   280      27.333  36.861  50.855  1.00  0.00           H
ATOM   4158  CB  THR   280      28.013  38.895  50.960  1.00  0.00           C
ATOM   4159  HB  THR   280      28.005  38.886  52.050  1.00  0.00           H
ATOM   4160  CG2 THR   280      29.330  38.553  50.458  1.00  0.00           C
ATOM   4161 HG21 THR   280      29.349  38.405  49.378  1.00  0.00           H
ATOM   4162 HG22 THR   280      29.993  39.407  50.601  1.00  0.00           H
ATOM   4163 HG23 THR   280      29.829  37.692  50.900  1.00  0.00           H
ATOM   4164  OG1 THR   280      27.562  40.099  50.445  1.00  0.00           O
ATOM   4165  HG1 THR   280      27.890  40.829  50.975  1.00  0.00           H
ATOM   4166  C   THR   280      25.634  38.100  51.214  1.00  0.00           C
ATOM   4167  O   THR   280      24.956  39.067  50.857  1.00  0.00           O
ATOM   4168  N   LYS   281      25.302  37.148  52.119  1.00  0.00           N
ATOM   4169  H   LYS   281      25.967  36.494  52.503  1.00  0.00           H
ATOM   4170  CA  LYS   281      24.005  37.022  52.639  1.00  0.00           C
ATOM   4171  HA  LYS   281      23.460  36.964  51.696  1.00  0.00           H
ATOM   4172  CB  LYS   281      23.617  35.690  53.388  1.00  0.00           C
ATOM   4173  HB2 LYS   281      23.817  34.861  52.709  1.00  0.00           H
ATOM   4174  HB3 LYS   281      24.235  35.732  54.285  1.00  0.00           H
ATOM   4175  CG  LYS   281      22.122  35.564  53.843  1.00  0.00           C
ATOM   4176  HG2 LYS   281      22.023  36.139  54.763  1.00  0.00           H
ATOM   4177  HG3 LYS   281      21.349  35.896  53.148  1.00  0.00           H
ATOM   4178  CD  LYS   281      21.886  34.129  54.155  1.00  0.00           C
ATOM   4179  HD2 LYS   281      21.957  33.708  53.153  1.00  0.00           H
ATOM   4180  HD3 LYS   281      22.605  33.739  54.875  1.00  0.00           H
ATOM   4181  CE  LYS   281      20.428  34.000  54.810  1.00  0.00           C
ATOM   4182  HE2 LYS   281      20.541  33.033  55.300  1.00  0.00           H
ATOM   4183  HE3 LYS   281      20.304  34.827  55.509  1.00  0.00           H
ATOM   4184  NZ  LYS   281      19.434  33.840  53.752  1.00  0.00           N
ATOM   4185  HZ1 LYS   281      19.542  34.545  53.037  1.00  0.00           H
ATOM   4186  HZ2 LYS   281      19.583  32.930  53.340  1.00  0.00           H
ATOM   4187  HZ3 LYS   281      18.491  33.856  54.113  1.00  0.00           H
ATOM   4188  C   LYS   281      23.394  38.206  53.343  1.00  0.00           C
ATOM   4189  O   LYS   281      22.314  38.687  53.017  1.00  0.00           O
ATOM   4190  N   SER   282      24.111  38.788  54.298  1.00  0.00           N
ATOM   4191  H   SER   282      25.017  38.388  54.490  1.00  0.00           H
ATOM   4192  CA  SER   282      23.836  40.119  54.829  1.00  0.00           C
ATOM   4193  HA  SER   282      22.779  40.033  55.077  1.00  0.00           H
ATOM   4194  CB  SER   282      24.652  40.374  56.122  1.00  0.00           C
ATOM   4195  HB2 SER   282      24.251  39.800  56.958  1.00  0.00           H
ATOM   4196  HB3 SER   282      25.699  40.072  56.060  1.00  0.00           H
ATOM   4197  OG  SER   282      24.656  41.797  56.475  1.00  0.00           O
ATOM   4198  HG  SER   282      23.899  42.059  57.002  1.00  0.00           H
ATOM   4199  C   SER   282      23.900  41.341  53.904  1.00  0.00           C
ATOM   4200  O   SER   282      24.860  41.623  53.148  1.00  0.00           O
ATOM   4201  N   THR   283      22.912  42.239  54.023  1.00  0.00           N
ATOM   4202  H   THR   283      22.233  42.006  54.734  1.00  0.00           H
ATOM   4203  CA  THR   283      22.864  43.538  53.365  1.00  0.00           C
ATOM   4204  HA  THR   283      23.079  43.416  52.304  1.00  0.00           H
ATOM   4205  CB  THR   283      21.493  44.211  53.594  1.00  0.00           C
ATOM   4206  HB  THR   283      21.391  45.073  52.936  1.00  0.00           H
ATOM   4207  CG2 THR   283      20.334  43.293  53.294  1.00  0.00           C
ATOM   4208 HG21 THR   283      20.264  43.282  52.207  1.00  0.00           H
ATOM   4209 HG22 THR   283      20.505  42.259  53.591  1.00  0.00           H
ATOM   4210 HG23 THR   283      19.414  43.692  53.723  1.00  0.00           H
ATOM   4211  OG1 THR   283      21.355  44.577  54.932  1.00  0.00           O
ATOM   4212  HG1 THR   283      20.812  45.368  54.911  1.00  0.00           H
ATOM   4213  C   THR   283      23.939  44.567  53.816  1.00  0.00           C
ATOM   4214  O   THR   283      24.152  45.542  53.094  1.00  0.00           O
ATOM   4215  N   ASN   284      24.737  44.280  54.805  1.00  0.00           N
ATOM   4216  H   ASN   284      24.489  43.444  55.314  1.00  0.00           H
ATOM   4217  CA  ASN   284      25.681  45.244  55.470  1.00  0.00           C
ATOM   4218  HA  ASN   284      26.178  45.800  54.675  1.00  0.00           H
ATOM   4219  CB  ASN   284      24.819  46.253  56.241  1.00  0.00           C
ATOM   4220  HB2 ASN   284      25.421  47.109  56.546  1.00  0.00           H
ATOM   4221  HB3 ASN   284      24.119  46.731  55.555  1.00  0.00           H
ATOM   4222  CG  ASN   284      23.915  45.679  57.321  1.00  0.00           C
ATOM   4223  OD1 ASN   284      24.313  44.803  58.011  1.00  0.00           O
ATOM   4224  ND2 ASN   284      22.717  46.133  57.463  1.00  0.00           N
ATOM   4225 HD21 ASN   284      22.087  45.845  58.199  1.00  0.00           H
ATOM   4226 HD22 ASN   284      22.401  46.805  56.780  1.00  0.00           H
ATOM   4227  C   ASN   284      26.918  44.686  56.167  1.00  0.00           C
ATOM   4228  O   ASN   284      27.557  45.241  57.080  1.00  0.00           O
ATOM   4229  N   SER   285      27.236  43.432  55.881  1.00  0.00           N
ATOM   4230  H   SER   285      26.707  43.054  55.109  1.00  0.00           H
ATOM   4231  CA  SER   285      28.269  42.588  56.399  1.00  0.00           C
ATOM   4232  HA  SER   285      29.168  43.162  56.630  1.00  0.00           H
ATOM   4233  CB  SER   285      27.933  41.984  57.686  1.00  0.00           C
ATOM   4234  HB2 SER   285      27.366  42.714  58.265  1.00  0.00           H
ATOM   4235  HB3 SER   285      27.325  41.100  57.495  1.00  0.00           H
ATOM   4236  OG  SER   285      29.124  41.553  58.411  1.00  0.00           O
ATOM   4237  HG  SER   285      29.330  42.299  58.978  1.00  0.00           H
ATOM   4238  C   SER   285      28.567  41.388  55.477  1.00  0.00           C
ATOM   4239  O   SER   285      27.768  41.031  54.623  1.00  0.00           O
ATOM   4240  N   ARG   286      29.668  40.659  55.680  1.00  0.00           N
ATOM   4241  H   ARG   286      30.225  40.993  56.452  1.00  0.00           H
ATOM   4242  CA  ARG   286      30.125  39.534  54.957  1.00  0.00           C
ATOM   4243  HA  ARG   286      29.881  39.576  53.895  1.00  0.00           H
ATOM   4244  CB  ARG   286      31.648  39.535  55.018  1.00  0.00           C
ATOM   4245  HB2 ARG   286      31.865  39.475  56.085  1.00  0.00           H
ATOM   4246  HB3 ARG   286      31.924  38.591  54.549  1.00  0.00           H
ATOM   4247  CG  ARG   286      32.288  40.754  54.347  1.00  0.00           C
ATOM   4248  HG2 ARG   286      32.102  40.638  53.280  1.00  0.00           H
ATOM   4249  HG3 ARG   286      31.842  41.696  54.667  1.00  0.00           H
ATOM   4250  CD  ARG   286      33.796  40.727  54.569  1.00  0.00           C
ATOM   4251  HD2 ARG   286      33.970  40.988  55.613  1.00  0.00           H
ATOM   4252  HD3 ARG   286      34.061  39.670  54.572  1.00  0.00           H
ATOM   4253  NE  ARG   286      34.589  41.434  53.520  1.00  0.00           N
ATOM   4254  HE  ARG   286      34.872  42.380  53.735  1.00  0.00           H
ATOM   4255  CZ  ARG   286      35.060  40.951  52.383  1.00  0.00           C
ATOM   4256  NH1 ARG   286      35.660  41.730  51.626  1.00  0.00           N
ATOM   4257 HH11 ARG   286      35.969  42.658  51.880  1.00  0.00           H
ATOM   4258 HH12 ARG   286      35.796  41.454  50.664  1.00  0.00           H
ATOM   4259  NH2 ARG   286      34.848  39.753  52.038  1.00  0.00           N
ATOM   4260 HH21 ARG   286      34.286  39.163  52.635  1.00  0.00           H
ATOM   4261 HH22 ARG   286      35.253  39.373  51.194  1.00  0.00           H
ATOM   4262  C   ARG   286      29.509  38.195  55.510  1.00  0.00           C
ATOM   4263  O   ARG   286      29.840  37.097  55.020  1.00  0.00           O
ATOM   4264  N   SER   287      28.519  38.328  56.324  1.00  0.00           N
ATOM   4265  H   SER   287      28.117  39.252  56.384  1.00  0.00           H
ATOM   4266  CA  SER   287      27.782  37.261  56.984  1.00  0.00           C
ATOM   4267  HA  SER   287      28.506  36.622  57.489  1.00  0.00           H
ATOM   4268  CB  SER   287      26.810  37.715  58.101  1.00  0.00           C
ATOM   4269  HB2 SER   287      26.074  38.414  57.705  1.00  0.00           H
ATOM   4270  HB3 SER   287      26.209  36.885  58.471  1.00  0.00           H
ATOM   4271  OG  SER   287      27.492  38.487  59.044  1.00  0.00           O
ATOM   4272  HG  SER   287      26.972  38.631  59.838  1.00  0.00           H
ATOM   4273  C   SER   287      27.093  36.461  55.915  1.00  0.00           C
ATOM   4274  O   SER   287      26.180  36.989  55.247  1.00  0.00           O
ATOM   4275  N   GLY   288      27.245  35.084  55.884  1.00  0.00           N
ATOM   4276  H   GLY   288      27.818  34.665  56.603  1.00  0.00           H
ATOM   4277  CA  GLY   288      26.604  34.152  54.970  1.00  0.00           C
ATOM   4278  HA2 GLY   288      26.938  33.149  55.234  1.00  0.00           H
ATOM   4279  HA3 GLY   288      25.535  34.168  55.180  1.00  0.00           H
ATOM   4280  C   GLY   288      26.846  34.345  53.437  1.00  0.00           C
ATOM   4281  O   GLY   288      27.476  35.281  52.924  1.00  0.00           O
ATOM   4282  N   PHE   289      26.075  33.529  52.742  1.00  0.00           N
ATOM   4283  H   PHE   289      25.591  32.823  53.279  1.00  0.00           H
ATOM   4284  CA  PHE   289      26.162  33.448  51.286  1.00  0.00           C
ATOM   4285  HA  PHE   289      26.152  34.482  50.942  1.00  0.00           H
ATOM   4286  CB  PHE   289      27.404  32.802  50.793  1.00  0.00           C
ATOM   4287  HB2 PHE   289      28.242  33.052  51.445  1.00  0.00           H
ATOM   4288  HB3 PHE   289      27.509  31.717  50.804  1.00  0.00           H
ATOM   4289  CG  PHE   289      27.825  33.346  49.426  1.00  0.00           C
ATOM   4290  CD1 PHE   289      28.609  34.574  49.445  1.00  0.00           C
ATOM   4291  HD1 PHE   289      28.871  35.028  50.389  1.00  0.00           H
ATOM   4292  CE1 PHE   289      29.119  35.037  48.191  1.00  0.00           C
ATOM   4293  HE1 PHE   289      29.869  35.812  48.143  1.00  0.00           H
ATOM   4294  CZ  PHE   289      28.676  34.395  47.022  1.00  0.00           C
ATOM   4295  HZ  PHE   289      29.020  34.736  46.057  1.00  0.00           H
ATOM   4296  CE2 PHE   289      27.941  33.190  47.044  1.00  0.00           C
ATOM   4297  HE2 PHE   289      27.604  32.719  46.133  1.00  0.00           H
ATOM   4298  CD2 PHE   289      27.557  32.683  48.296  1.00  0.00           C
ATOM   4299  HD2 PHE   289      27.024  31.745  48.253  1.00  0.00           H
ATOM   4300  C   PHE   289      24.819  32.758  50.689  1.00  0.00           C
ATOM   4301  O   PHE   289      24.311  31.746  51.249  1.00  0.00           O
ATOM   4302  N   GLU   290      24.251  33.320  49.605  1.00  0.00           N
ATOM   4303  H   GLU   290      24.714  34.116  49.191  1.00  0.00           H
ATOM   4304  CA  GLU   290      22.999  32.846  49.023  1.00  0.00           C
ATOM   4305  HA  GLU   290      22.981  31.755  49.040  1.00  0.00           H
ATOM   4306  CB  GLU   290      21.763  33.414  49.819  1.00  0.00           C
ATOM   4307  HB2 GLU   290      20.873  32.936  49.407  1.00  0.00           H
ATOM   4308  HB3 GLU   290      21.799  33.046  50.844  1.00  0.00           H
ATOM   4309  CG  GLU   290      21.763  35.000  49.744  1.00  0.00           C
ATOM   4310  HG2 GLU   290      22.681  35.361  50.205  1.00  0.00           H
ATOM   4311  HG3 GLU   290      21.715  35.209  48.675  1.00  0.00           H
ATOM   4312  CD  GLU   290      20.510  35.604  50.392  1.00  0.00           C
ATOM   4313  OE1 GLU   290      19.938  35.061  51.376  1.00  0.00           O
ATOM   4314  OE2 GLU   290      20.025  36.624  49.827  1.00  0.00           O
ATOM   4315  C   GLU   290      23.005  33.084  47.532  1.00  0.00           C
ATOM   4316  O   GLU   290      23.514  34.073  46.959  1.00  0.00           O
ATOM   4317  N   MET   291      22.327  32.158  46.752  1.00  0.00           N
ATOM   4318  H   MET   291      21.993  31.282  47.127  1.00  0.00           H
ATOM   4319  CA  MET   291      22.187  32.307  45.309  1.00  0.00           C
ATOM   4320  HA  MET   291      22.756  33.101  44.826  1.00  0.00           H
ATOM   4321  CB  MET   291      22.643  31.083  44.556  1.00  0.00           C
ATOM   4322  HB2 MET   291      22.145  30.174  44.895  1.00  0.00           H
ATOM   4323  HB3 MET   291      22.485  31.084  43.478  1.00  0.00           H
ATOM   4324  CG  MET   291      24.128  30.777  44.951  1.00  0.00           C
ATOM   4325  HG2 MET   291      24.227  30.936  46.025  1.00  0.00           H
ATOM   4326  HG3 MET   291      24.410  29.765  44.661  1.00  0.00           H
ATOM   4327  SD  MET   291      25.289  31.928  44.195  1.00  0.00           S
ATOM   4328  CE  MET   291      24.820  31.684  42.435  1.00  0.00           C
ATOM   4329  HE1 MET   291      24.719  30.607  42.296  1.00  0.00           H
ATOM   4330  HE2 MET   291      23.827  32.115  42.312  1.00  0.00           H
ATOM   4331  HE3 MET   291      25.630  31.996  41.776  1.00  0.00           H
ATOM   4332  C   MET   291      20.735  32.577  44.863  1.00  0.00           C
ATOM   4333  O   MET   291      19.831  32.141  45.547  1.00  0.00           O
ATOM   4334  N   ILE   292      20.593  33.385  43.826  1.00  0.00           N
ATOM   4335  H   ILE   292      21.438  33.633  43.330  1.00  0.00           H
ATOM   4336  CA  ILE   292      19.302  33.925  43.366  1.00  0.00           C
ATOM   4337  HA  ILE   292      18.432  33.402  43.762  1.00  0.00           H
ATOM   4338  CB  ILE   292      19.076  35.336  43.975  1.00  0.00           C
ATOM   4339  HB  ILE   292      19.804  36.068  43.627  1.00  0.00           H
ATOM   4340  CG2 ILE   292      17.691  35.801  43.389  1.00  0.00           C
ATOM   4341 HG21 ILE   292      17.793  35.883  42.306  1.00  0.00           H
ATOM   4342 HG22 ILE   292      16.840  35.150  43.588  1.00  0.00           H
ATOM   4343 HG23 ILE   292      17.377  36.791  43.721  1.00  0.00           H
ATOM   4344  CG1 ILE   292      18.970  35.452  45.490  1.00  0.00           C
ATOM   4345 HG12 ILE   292      18.203  36.204  45.676  1.00  0.00           H
ATOM   4346 HG13 ILE   292      18.731  34.504  45.973  1.00  0.00           H
ATOM   4347  CD1 ILE   292      20.306  35.916  46.123  1.00  0.00           C
ATOM   4348 HD11 ILE   292      20.483  35.323  47.021  1.00  0.00           H
ATOM   4349 HD12 ILE   292      21.190  35.628  45.552  1.00  0.00           H
ATOM   4350 HD13 ILE   292      20.192  36.989  46.269  1.00  0.00           H
ATOM   4351  C   ILE   292      19.286  33.877  41.820  1.00  0.00           C
ATOM   4352  O   ILE   292      20.224  34.245  41.108  1.00  0.00           O
ATOM   4353  N   TRP   293      18.121  33.447  41.305  1.00  0.00           N
ATOM   4354  H   TRP   293      17.345  33.277  41.929  1.00  0.00           H
ATOM   4355  CA  TRP   293      17.713  33.496  39.913  1.00  0.00           C
ATOM   4356  HA  TRP   293      18.643  33.504  39.345  1.00  0.00           H
ATOM   4357  CB  TRP   293      17.103  32.155  39.596  1.00  0.00           C
ATOM   4358  HB2 TRP   293      17.900  31.436  39.784  1.00  0.00           H
ATOM   4359  HB3 TRP   293      16.333  31.943  40.339  1.00  0.00           H
ATOM   4360  CG  TRP   293      16.501  31.884  38.235  1.00  0.00           C
ATOM   4361  CD1 TRP   293      15.256  31.476  38.075  1.00  0.00           C
ATOM   4362  HD1 TRP   293      14.518  31.228  38.822  1.00  0.00           H
ATOM   4363  NE1 TRP   293      15.002  31.487  36.689  1.00  0.00           N
ATOM   4364  HE1 TRP   293      14.107  31.257  36.281  1.00  0.00           H
ATOM   4365  CE2 TRP   293      16.063  31.923  35.949  1.00  0.00           C
ATOM   4366  CZ2 TRP   293      16.325  32.152  34.620  1.00  0.00           C
ATOM   4367  HZ2 TRP   293      15.522  31.985  33.918  1.00  0.00           H
ATOM   4368  CH2 TRP   293      17.587  32.629  34.159  1.00  0.00           C
ATOM   4369  HH2 TRP   293      17.906  32.834  33.148  1.00  0.00           H
ATOM   4370  CZ3 TRP   293      18.529  32.895  35.160  1.00  0.00           C
ATOM   4371  HZ3 TRP   293      19.493  33.254  34.835  1.00  0.00           H
ATOM   4372  CE3 TRP   293      18.316  32.457  36.460  1.00  0.00           C
ATOM   4373  HE3 TRP   293      19.087  32.512  37.214  1.00  0.00           H
ATOM   4374  CD2 TRP   293      17.059  32.091  36.920  1.00  0.00           C
ATOM   4375  C   TRP   293      16.672  34.601  39.519  1.00  0.00           C
ATOM   4376  O   TRP   293      15.572  34.703  40.129  1.00  0.00           O
ATOM   4377  N   ASP   294      16.951  35.482  38.594  1.00  0.00           N
ATOM   4378  H   ASP   294      17.763  35.221  38.052  1.00  0.00           H
ATOM   4379  CA  ASP   294      16.198  36.648  38.126  1.00  0.00           C
ATOM   4380  HA  ASP   294      15.148  36.702  38.414  1.00  0.00           H
ATOM   4381  CB  ASP   294      16.955  37.880  38.546  1.00  0.00           C
ATOM   4382  HB2 ASP   294      17.178  37.739  39.603  1.00  0.00           H
ATOM   4383  HB3 ASP   294      17.844  37.946  37.918  1.00  0.00           H
ATOM   4384  CG  ASP   294      16.144  39.140  38.338  1.00  0.00           C
ATOM   4385  OD1 ASP   294      14.843  39.119  38.570  1.00  0.00           O
ATOM   4386  OD2 ASP   294      16.666  40.259  38.009  1.00  0.00           O
ATOM   4387  C   ASP   294      16.120  36.619  36.617  1.00  0.00           C
ATOM   4388  O   ASP   294      16.955  37.176  35.908  1.00  0.00           O
ATOM   4389  N   PRO   295      15.084  36.020  36.042  1.00  0.00           N
ATOM   4390  CD  PRO   295      14.126  35.077  36.628  1.00  0.00           C
ATOM   4391  HD2 PRO   295      13.416  35.653  37.221  1.00  0.00           H
ATOM   4392  HD3 PRO   295      14.693  34.256  37.069  1.00  0.00           H
ATOM   4393  CG  PRO   295      13.356  34.546  35.456  1.00  0.00           C
ATOM   4394  HG2 PRO   295      12.411  34.160  35.840  1.00  0.00           H
ATOM   4395  HG3 PRO   295      13.955  33.803  34.930  1.00  0.00           H
ATOM   4396  CB  PRO   295      13.213  35.747  34.592  1.00  0.00           C
ATOM   4397  HB2 PRO   295      12.371  36.305  35.002  1.00  0.00           H
ATOM   4398  HB3 PRO   295      13.010  35.542  33.542  1.00  0.00           H
ATOM   4399  CA  PRO   295      14.609  36.302  34.689  1.00  0.00           C
ATOM   4400  HA  PRO   295      15.151  35.739  33.928  1.00  0.00           H
ATOM   4401  C   PRO   295      14.631  37.774  34.406  1.00  0.00           C
ATOM   4402  O   PRO   295      14.256  38.597  35.216  1.00  0.00           O
ATOM   4403  N   ASN   296      15.106  38.119  33.215  1.00  0.00           N
ATOM   4404  H   ASN   296      15.209  37.317  32.609  1.00  0.00           H
ATOM   4405  CA  ASN   296      15.419  39.465  32.633  1.00  0.00           C
ATOM   4406  HA  ASN   296      15.997  39.128  31.772  1.00  0.00           H
ATOM   4407  CB  ASN   296      14.113  40.240  32.120  1.00  0.00           C
ATOM   4408  HB2 ASN   296      13.718  40.619  33.063  1.00  0.00           H
ATOM   4409  HB3 ASN   296      14.289  41.062  31.425  1.00  0.00           H
ATOM   4410  CG  ASN   296      13.049  39.364  31.468  1.00  0.00           C
ATOM   4411  OD1 ASN   296      13.305  38.842  30.373  1.00  0.00           O
ATOM   4412  ND2 ASN   296      11.884  39.113  32.008  1.00  0.00           N
ATOM   4413 HD21 ASN   296      11.201  38.681  31.401  1.00  0.00           H
ATOM   4414 HD22 ASN   296      11.595  39.633  32.823  1.00  0.00           H
ATOM   4415  C   ASN   296      16.466  40.342  33.375  1.00  0.00           C
ATOM   4416  O   ASN   296      16.687  41.494  32.948  1.00  0.00           O
ATOM   4417  N   GLY   297      17.178  39.875  34.434  1.00  0.00           N
ATOM   4418  H   GLY   297      16.958  38.932  34.720  1.00  0.00           H
ATOM   4419  CA  GLY   297      18.158  40.592  35.273  1.00  0.00           C
ATOM   4420  HA2 GLY   297      17.647  41.471  35.666  1.00  0.00           H
ATOM   4421  HA3 GLY   297      18.545  39.997  36.101  1.00  0.00           H
ATOM   4422  C   GLY   297      19.364  41.296  34.504  1.00  0.00           C
ATOM   4423  O   GLY   297      20.064  42.217  34.981  1.00  0.00           O
ATOM   4424  N   TRP   298      19.584  40.938  33.227  1.00  0.00           N
ATOM   4425  H   TRP   298      19.028  40.221  32.783  1.00  0.00           H
ATOM   4426  CA  TRP   298      20.617  41.603  32.400  1.00  0.00           C
ATOM   4427  HA  TRP   298      21.331  41.916  33.162  1.00  0.00           H
ATOM   4428  CB  TRP   298      21.382  40.492  31.510  1.00  0.00           C
ATOM   4429  HB2 TRP   298      21.381  39.494  31.951  1.00  0.00           H
ATOM   4430  HB3 TRP   298      20.959  40.415  30.509  1.00  0.00           H
ATOM   4431  CG  TRP   298      22.803  40.850  31.276  1.00  0.00           C
ATOM   4432  CD1 TRP   298      23.202  41.706  30.316  1.00  0.00           C
ATOM   4433  HD1 TRP   298      22.586  42.014  29.484  1.00  0.00           H
ATOM   4434  NE1 TRP   298      24.540  41.690  30.199  1.00  0.00           N
ATOM   4435  HE1 TRP   298      25.151  42.159  29.545  1.00  0.00           H
ATOM   4436  CE2 TRP   298      25.092  40.954  31.215  1.00  0.00           C
ATOM   4437  CZ2 TRP   298      26.432  40.627  31.543  1.00  0.00           C
ATOM   4438  HZ2 TRP   298      27.268  40.956  30.942  1.00  0.00           H
ATOM   4439  CH2 TRP   298      26.747  39.959  32.766  1.00  0.00           C
ATOM   4440  HH2 TRP   298      27.773  39.713  33.002  1.00  0.00           H
ATOM   4441  CZ3 TRP   298      25.702  39.447  33.541  1.00  0.00           C
ATOM   4442  HZ3 TRP   298      25.856  38.757  34.356  1.00  0.00           H
ATOM   4443  CE3 TRP   298      24.368  39.697  33.173  1.00  0.00           C
ATOM   4444  HE3 TRP   298      23.562  39.219  33.708  1.00  0.00           H
ATOM   4445  CD2 TRP   298      24.015  40.524  32.030  1.00  0.00           C
ATOM   4446  C   TRP   298      20.005  42.826  31.660  1.00  0.00           C
ATOM   4447  O   TRP   298      20.834  43.610  31.163  1.00  0.00           O
ATOM   4448  N   THR   299      18.674  42.916  31.608  1.00  0.00           N
ATOM   4449  H   THR   299      18.087  42.192  31.997  1.00  0.00           H
ATOM   4450  CA  THR   299      17.963  43.856  30.667  1.00  0.00           C
ATOM   4451  HA  THR   299      18.685  44.555  30.244  1.00  0.00           H
ATOM   4452  CB  THR   299      17.188  43.104  29.576  1.00  0.00           C
ATOM   4453  HB  THR   299      16.804  43.824  28.854  1.00  0.00           H
ATOM   4454  CG2 THR   299      18.044  42.080  28.833  1.00  0.00           C
ATOM   4455 HG21 THR   299      18.967  42.482  28.415  1.00  0.00           H
ATOM   4456 HG22 THR   299      18.302  41.278  29.525  1.00  0.00           H
ATOM   4457 HG23 THR   299      17.402  41.832  27.989  1.00  0.00           H
ATOM   4458  OG1 THR   299      16.125  42.518  30.189  1.00  0.00           O
ATOM   4459  HG1 THR   299      16.473  42.047  30.950  1.00  0.00           H
ATOM   4460  C   THR   299      16.951  44.806  31.381  1.00  0.00           C
ATOM   4461  O   THR   299      16.753  45.968  30.962  1.00  0.00           O
ATOM   4462  N   GLU   300      16.491  44.428  32.547  1.00  0.00           N
ATOM   4463  H   GLU   300      16.777  43.529  32.907  1.00  0.00           H
ATOM   4464  CA  GLU   300      15.478  45.185  33.257  1.00  0.00           C
ATOM   4465  HA  GLU   300      15.441  46.242  32.998  1.00  0.00           H
ATOM   4466  CB  GLU   300      14.130  44.668  32.588  1.00  0.00           C
ATOM   4467  HB2 GLU   300      14.108  44.663  31.498  1.00  0.00           H
ATOM   4468  HB3 GLU   300      14.055  43.629  32.910  1.00  0.00           H
ATOM   4469  CG  GLU   300      12.917  45.458  32.966  1.00  0.00           C
ATOM   4470  HG2 GLU   300      12.103  44.852  32.566  1.00  0.00           H
ATOM   4471  HG3 GLU   300      12.736  45.426  34.041  1.00  0.00           H
ATOM   4472  CD  GLU   300      12.895  46.887  32.457  1.00  0.00           C
ATOM   4473  OE1 GLU   300      12.250  47.198  31.464  1.00  0.00           O
ATOM   4474  OE2 GLU   300      13.619  47.676  33.087  1.00  0.00           O
ATOM   4475  C   GLU   300      15.569  45.085  34.822  1.00  0.00           C
ATOM   4476  O   GLU   300      16.084  44.081  35.326  1.00  0.00           O
ATOM   4477  N   THR   301      14.881  45.962  35.534  1.00  0.00           N
ATOM   4478  H   THR   301      14.410  46.618  34.926  1.00  0.00           H
ATOM   4479  CA  THR   301      14.855  46.027  36.985  1.00  0.00           C
ATOM   4480  HA  THR   301      15.537  45.261  37.354  1.00  0.00           H
ATOM   4481  CB  THR   301      15.218  47.349  37.653  1.00  0.00           C
ATOM   4482  HB  THR   301      14.397  48.062  37.575  1.00  0.00           H
ATOM   4483  CG2 THR   301      15.616  47.176  39.154  1.00  0.00           C
ATOM   4484 HG21 THR   301      15.545  48.146  39.644  1.00  0.00           H
ATOM   4485 HG22 THR   301      14.879  46.473  39.543  1.00  0.00           H
ATOM   4486 HG23 THR   301      16.583  46.697  39.307  1.00  0.00           H
ATOM   4487  OG1 THR   301      16.320  47.937  36.944  1.00  0.00           O
ATOM   4488  HG1 THR   301      17.023  47.284  36.981  1.00  0.00           H
ATOM   4489  C   THR   301      13.370  45.716  37.308  1.00  0.00           C
ATOM   4490  O   THR   301      12.443  46.379  36.774  1.00  0.00           O
ATOM   4491  N   ASP   302      13.095  44.793  38.244  1.00  0.00           N
ATOM   4492  H   ASP   302      13.948  44.346  38.549  1.00  0.00           H
ATOM   4493  CA  ASP   302      11.789  44.313  38.758  1.00  0.00           C
ATOM   4494  HA  ASP   302      11.094  45.107  38.483  1.00  0.00           H
ATOM   4495  CB  ASP   302      11.078  43.210  37.915  1.00  0.00           C
ATOM   4496  HB2 ASP   302      10.120  42.950  38.366  1.00  0.00           H
ATOM   4497  HB3 ASP   302      10.999  43.562  36.886  1.00  0.00           H
ATOM   4498  CG  ASP   302      11.897  41.902  37.765  1.00  0.00           C
ATOM   4499  OD1 ASP   302      12.926  41.724  38.517  1.00  0.00           O
ATOM   4500  OD2 ASP   302      11.660  41.052  36.829  1.00  0.00           O
ATOM   4501  C   ASP   302      11.882  44.064  40.291  1.00  0.00           C
ATOM   4502  O   ASP   302      12.922  43.939  40.907  1.00  0.00           O
ATOM   4503  N   SER   303      10.727  44.168  40.899  1.00  0.00           N
ATOM   4504  H   SER   303       9.987  44.435  40.265  1.00  0.00           H
ATOM   4505  CA  SER   303      10.521  44.251  42.300  1.00  0.00           C
ATOM   4506  HA  SER   303      11.162  45.031  42.713  1.00  0.00           H
ATOM   4507  CB  SER   303       9.134  44.735  42.586  1.00  0.00           C
ATOM   4508  HB2 SER   303       9.044  45.141  43.594  1.00  0.00           H
ATOM   4509  HB3 SER   303       9.004  45.606  41.944  1.00  0.00           H
ATOM   4510  OG  SER   303       8.103  43.743  42.217  1.00  0.00           O
ATOM   4511  HG  SER   303       7.660  43.535  43.043  1.00  0.00           H
ATOM   4512  C   SER   303      10.908  42.971  43.085  1.00  0.00           C
ATOM   4513  O   SER   303      11.082  43.003  44.320  1.00  0.00           O
ATOM   4514  N   SER   304      11.081  41.753  42.450  1.00  0.00           N
ATOM   4515  H   SER   304      10.960  41.781  41.447  1.00  0.00           H
ATOM   4516  CA  SER   304      11.087  40.441  43.079  1.00  0.00           C
ATOM   4517  HA  SER   304      11.688  40.435  43.987  1.00  0.00           H
ATOM   4518  CB  SER   304       9.642  39.985  43.447  1.00  0.00           C
ATOM   4519  HB2 SER   304       9.358  40.536  44.343  1.00  0.00           H
ATOM   4520  HB3 SER   304       9.041  40.049  42.540  1.00  0.00           H
ATOM   4521  OG  SER   304       9.761  38.623  43.817  1.00  0.00           O
ATOM   4522  HG  SER   304       9.728  38.025  43.067  1.00  0.00           H
ATOM   4523  C   SER   304      11.742  39.417  42.067  1.00  0.00           C
ATOM   4524  O   SER   304      11.270  39.343  40.861  1.00  0.00           O
ATOM   4525  N   PHE   305      12.667  38.596  42.536  1.00  0.00           N
ATOM   4526  H   PHE   305      13.008  38.878  43.444  1.00  0.00           H
ATOM   4527  CA  PHE   305      13.375  37.448  41.878  1.00  0.00           C
ATOM   4528  HA  PHE   305      13.690  37.631  40.852  1.00  0.00           H
ATOM   4529  CB  PHE   305      14.728  37.196  42.626  1.00  0.00           C
ATOM   4530  HB2 PHE   305      15.314  36.404  42.159  1.00  0.00           H
ATOM   4531  HB3 PHE   305      15.441  38.010  42.495  1.00  0.00           H
ATOM   4532  CG  PHE   305      14.531  37.090  44.117  1.00  0.00           C
ATOM   4533  CD1 PHE   305      14.136  35.905  44.778  1.00  0.00           C
ATOM   4534  HD1 PHE   305      13.742  35.088  44.191  1.00  0.00           H
ATOM   4535  CE1 PHE   305      14.094  35.849  46.231  1.00  0.00           C
ATOM   4536  HE1 PHE   305      13.654  34.985  46.706  1.00  0.00           H
ATOM   4537  CZ  PHE   305      14.463  36.967  46.949  1.00  0.00           C
ATOM   4538  HZ  PHE   305      14.423  36.924  48.028  1.00  0.00           H
ATOM   4539  CE2 PHE   305      14.843  38.165  46.312  1.00  0.00           C
ATOM   4540  HE2 PHE   305      15.149  39.044  46.860  1.00  0.00           H
ATOM   4541  CD2 PHE   305      14.812  38.255  44.924  1.00  0.00           C
ATOM   4542  HD2 PHE   305      15.121  39.165  44.432  1.00  0.00           H
ATOM   4543  C   PHE   305      12.448  36.164  41.791  1.00  0.00           C
ATOM   4544  O   PHE   305      11.679  35.779  42.678  1.00  0.00           O
ATOM   4545  N   SER   306      12.732  35.265  40.844  1.00  0.00           N
ATOM   4546  H   SER   306      13.421  35.528  40.154  1.00  0.00           H
ATOM   4547  CA  SER   306      11.983  34.004  40.646  1.00  0.00           C
ATOM   4548  HA  SER   306      10.901  34.092  40.569  1.00  0.00           H
ATOM   4549  CB  SER   306      12.384  33.342  39.382  1.00  0.00           C
ATOM   4550  HB2 SER   306      12.318  34.142  38.646  1.00  0.00           H
ATOM   4551  HB3 SER   306      13.430  33.108  39.577  1.00  0.00           H
ATOM   4552  OG  SER   306      11.753  32.185  39.011  1.00  0.00           O
ATOM   4553  HG  SER   306      10.931  32.417  38.573  1.00  0.00           H
ATOM   4554  C   SER   306      12.075  32.957  41.794  1.00  0.00           C
ATOM   4555  O   SER   306      11.066  32.539  42.375  1.00  0.00           O
ATOM   4556  N   VAL   307      13.330  32.617  42.232  1.00  0.00           N
ATOM   4557  H   VAL   307      14.084  33.042  41.713  1.00  0.00           H
ATOM   4558  CA  VAL   307      13.599  31.667  43.315  1.00  0.00           C
ATOM   4559  HA  VAL   307      12.977  31.814  44.198  1.00  0.00           H
ATOM   4560  CB  VAL   307      13.459  30.243  42.825  1.00  0.00           C
ATOM   4561  HB  VAL   307      12.621  30.239  42.127  1.00  0.00           H
ATOM   4562  CG1 VAL   307      14.616  29.676  41.990  1.00  0.00           C
ATOM   4563 HG11 VAL   307      14.829  30.324  41.139  1.00  0.00           H
ATOM   4564 HG12 VAL   307      15.446  29.517  42.678  1.00  0.00           H
ATOM   4565 HG13 VAL   307      14.306  28.698  41.622  1.00  0.00           H
ATOM   4566  CG2 VAL   307      13.205  29.331  43.974  1.00  0.00           C
ATOM   4567 HG21 VAL   307      13.243  28.301  43.619  1.00  0.00           H
ATOM   4568 HG22 VAL   307      14.050  29.274  44.660  1.00  0.00           H
ATOM   4569 HG23 VAL   307      12.273  29.576  44.481  1.00  0.00           H
ATOM   4570  C   VAL   307      15.057  31.913  44.011  1.00  0.00           C
ATOM   4571  O   VAL   307      15.935  32.586  43.435  1.00  0.00           O
ATOM   4572  N   LYS   308      15.303  31.524  45.270  1.00  0.00           N
ATOM   4573  H   LYS   308      14.534  31.040  45.711  1.00  0.00           H
ATOM   4574  CA  LYS   308      16.525  31.694  46.104  1.00  0.00           C
ATOM   4575  HA  LYS   308      17.373  31.944  45.467  1.00  0.00           H
ATOM   4576  CB  LYS   308      16.350  32.864  47.029  1.00  0.00           C
ATOM   4577  HB2 LYS   308      17.285  33.086  47.544  1.00  0.00           H
ATOM   4578  HB3 LYS   308      16.000  33.752  46.500  1.00  0.00           H
ATOM   4579  CG  LYS   308      15.347  32.600  48.187  1.00  0.00           C
ATOM   4580  HG2 LYS   308      14.364  32.493  47.730  1.00  0.00           H
ATOM   4581  HG3 LYS   308      15.650  31.794  48.856  1.00  0.00           H
ATOM   4582  CD  LYS   308      15.304  33.875  49.080  1.00  0.00           C
ATOM   4583  HD2 LYS   308      16.339  34.208  49.167  1.00  0.00           H
ATOM   4584  HD3 LYS   308      14.655  34.656  48.684  1.00  0.00           H
ATOM   4585  CE  LYS   308      14.777  33.688  50.484  1.00  0.00           C
ATOM   4586  HE2 LYS   308      13.797  33.227  50.357  1.00  0.00           H
ATOM   4587  HE3 LYS   308      15.463  33.037  51.026  1.00  0.00           H
ATOM   4588  NZ  LYS   308      14.606  34.969  51.192  1.00  0.00           N
ATOM   4589  HZ1 LYS   308      14.288  34.829  52.141  1.00  0.00           H
ATOM   4590  HZ2 LYS   308      15.485  35.466  51.202  1.00  0.00           H
ATOM   4591  HZ3 LYS   308      13.966  35.631  50.778  1.00  0.00           H
ATOM   4592  C   LYS   308      16.944  30.333  46.801  1.00  0.00           C
ATOM   4593  O   LYS   308      16.166  29.412  46.976  1.00  0.00           O
ATOM   4594  N   GLN   309      18.170  30.258  47.346  1.00  0.00           N
ATOM   4595  H   GLN   309      18.767  31.050  47.156  1.00  0.00           H
ATOM   4596  CA  GLN   309      18.701  29.124  48.104  1.00  0.00           C
ATOM   4597  HA  GLN   309      17.999  28.754  48.851  1.00  0.00           H
ATOM   4598  CB  GLN   309      19.019  27.951  47.052  1.00  0.00           C
ATOM   4599  HB2 GLN   309      18.100  27.366  47.031  1.00  0.00           H
ATOM   4600  HB3 GLN   309      19.213  28.446  46.100  1.00  0.00           H
ATOM   4601  CG  GLN   309      20.173  27.043  47.435  1.00  0.00           C
ATOM   4602  HG2 GLN   309      21.031  27.664  47.690  1.00  0.00           H
ATOM   4603  HG3 GLN   309      19.831  26.303  48.159  1.00  0.00           H
ATOM   4604  CD  GLN   309      20.716  26.380  46.138  1.00  0.00           C
ATOM   4605  OE1 GLN   309      20.238  26.555  45.060  1.00  0.00           O
ATOM   4606  NE2 GLN   309      21.696  25.574  46.248  1.00  0.00           N
ATOM   4607 HE21 GLN   309      22.112  25.388  47.150  1.00  0.00           H
ATOM   4608 HE22 GLN   309      22.093  25.124  45.437  1.00  0.00           H
ATOM   4609  C   GLN   309      19.985  29.600  48.862  1.00  0.00           C
ATOM   4610  O   GLN   309      20.881  30.143  48.222  1.00  0.00           O
ATOM   4611  N   ASP   310      20.068  29.220  50.182  1.00  0.00           N
ATOM   4612  H   ASP   310      19.297  28.647  50.495  1.00  0.00           H
ATOM   4613  CA  ASP   310      21.219  29.585  51.084  1.00  0.00           C
ATOM   4614  HA  ASP   310      21.644  30.568  50.883  1.00  0.00           H
ATOM   4615  CB  ASP   310      20.787  29.329  52.518  1.00  0.00           C
ATOM   4616  HB2 ASP   310      20.155  28.455  52.666  1.00  0.00           H
ATOM   4617  HB3 ASP   310      21.675  29.115  53.112  1.00  0.00           H
ATOM   4618  CG  ASP   310      20.118  30.568  53.131  1.00  0.00           C
ATOM   4619  OD1 ASP   310      20.217  30.818  54.383  1.00  0.00           O
ATOM   4620  OD2 ASP   310      19.481  31.443  52.508  1.00  0.00           O
ATOM   4621  C   ASP   310      22.366  28.655  50.793  1.00  0.00           C
ATOM   4622  O   ASP   310      22.180  27.464  50.547  1.00  0.00           O
ATOM   4623  N   ILE   311      23.614  29.140  50.724  1.00  0.00           N
ATOM   4624  H   ILE   311      23.754  30.134  50.834  1.00  0.00           H
ATOM   4625  CA  ILE   311      24.832  28.324  50.449  1.00  0.00           C
ATOM   4626  HA  ILE   311      24.529  27.325  50.137  1.00  0.00           H
ATOM   4627  CB  ILE   311      25.623  28.961  49.265  1.00  0.00           C
ATOM   4628  HB  ILE   311      26.082  29.860  49.677  1.00  0.00           H
ATOM   4629  CG2 ILE   311      26.826  28.007  48.935  1.00  0.00           C
ATOM   4630 HG21 ILE   311      26.428  27.062  48.563  1.00  0.00           H
ATOM   4631 HG22 ILE   311      27.434  28.406  48.124  1.00  0.00           H
ATOM   4632 HG23 ILE   311      27.493  27.740  49.755  1.00  0.00           H
ATOM   4633  CG1 ILE   311      24.832  29.358  48.026  1.00  0.00           C
ATOM   4634 HG12 ILE   311      24.124  30.137  48.309  1.00  0.00           H
ATOM   4635 HG13 ILE   311      25.578  29.795  47.364  1.00  0.00           H
ATOM   4636  CD1 ILE   311      24.186  28.134  47.329  1.00  0.00           C
ATOM   4637 HD11 ILE   311      23.302  27.877  47.913  1.00  0.00           H
ATOM   4638 HD12 ILE   311      24.049  28.209  46.251  1.00  0.00           H
ATOM   4639 HD13 ILE   311      24.895  27.309  47.412  1.00  0.00           H
ATOM   4640  C   ILE   311      25.697  28.151  51.713  1.00  0.00           C
ATOM   4641  O   ILE   311      26.167  27.047  52.098  1.00  0.00           O
ATOM   4642  N   VAL   312      25.821  29.185  52.530  1.00  0.00           N
ATOM   4643  H   VAL   312      25.327  29.984  52.160  1.00  0.00           H
ATOM   4644  CA  VAL   312      26.430  29.291  53.820  1.00  0.00           C
ATOM   4645  HA  VAL   312      26.546  28.352  54.363  1.00  0.00           H
ATOM   4646  CB  VAL   312      27.856  29.988  53.729  1.00  0.00           C
ATOM   4647  HB  VAL   312      27.717  30.980  53.299  1.00  0.00           H
ATOM   4648  CG1 VAL   312      28.474  30.135  55.135  1.00  0.00           C
ATOM   4649 HG11 VAL   312      27.915  30.856  55.732  1.00  0.00           H
ATOM   4650 HG12 VAL   312      28.660  29.167  55.598  1.00  0.00           H
ATOM   4651 HG13 VAL   312      29.465  30.529  54.908  1.00  0.00           H
ATOM   4652  CG2 VAL   312      28.818  29.237  52.740  1.00  0.00           C
ATOM   4653 HG21 VAL   312      28.532  29.372  51.697  1.00  0.00           H
ATOM   4654 HG22 VAL   312      29.832  29.598  52.917  1.00  0.00           H
ATOM   4655 HG23 VAL   312      28.744  28.155  52.850  1.00  0.00           H
ATOM   4656  C   VAL   312      25.493  30.112  54.705  1.00  0.00           C
ATOM   4657  O   VAL   312      24.838  31.050  54.285  1.00  0.00           O
ATOM   4658  N   ALA   313      25.436  29.771  56.014  1.00  0.00           N
ATOM   4659  H   ALA   313      25.876  28.935  56.369  1.00  0.00           H
ATOM   4660  CA  ALA   313      24.650  30.494  57.058  1.00  0.00           C
ATOM   4661  HA  ALA   313      23.589  30.455  56.810  1.00  0.00           H
ATOM   4662  CB  ALA   313      24.712  29.527  58.225  1.00  0.00           C
ATOM   4663  HB1 ALA   313      24.393  28.537  57.900  1.00  0.00           H
ATOM   4664  HB2 ALA   313      25.728  29.444  58.609  1.00  0.00           H
ATOM   4665  HB3 ALA   313      24.009  29.789  59.015  1.00  0.00           H
ATOM   4666  C   ALA   313      25.186  31.878  57.477  1.00  0.00           C
ATOM   4667  O   ALA   313      26.360  32.215  57.351  1.00  0.00           O
ATOM   4668  N   ILE   314      24.357  32.678  58.208  1.00  0.00           N
ATOM   4669  H   ILE   314      23.399  32.425  58.407  1.00  0.00           H
ATOM   4670  CA  ILE   314      24.737  34.006  58.774  1.00  0.00           C
ATOM   4671  HA  ILE   314      25.190  34.585  57.969  1.00  0.00           H
ATOM   4672  CB  ILE   314      23.388  34.753  59.164  1.00  0.00           C
ATOM   4673  HB  ILE   314      22.604  34.482  58.457  1.00  0.00           H
ATOM   4674  CG2 ILE   314      23.081  34.398  60.641  1.00  0.00           C
ATOM   4675 HG21 ILE   314      23.170  33.315  60.733  1.00  0.00           H
ATOM   4676 HG22 ILE   314      23.636  34.937  61.409  1.00  0.00           H
ATOM   4677 HG23 ILE   314      22.046  34.719  60.761  1.00  0.00           H
ATOM   4678  CG1 ILE   314      23.572  36.274  59.180  1.00  0.00           C
ATOM   4679 HG12 ILE   314      22.687  36.628  59.707  1.00  0.00           H
ATOM   4680 HG13 ILE   314      24.405  36.678  59.756  1.00  0.00           H
ATOM   4681  CD1 ILE   314      23.651  36.678  57.762  1.00  0.00           C
ATOM   4682 HD11 ILE   314      23.563  37.764  57.744  1.00  0.00           H
ATOM   4683 HD12 ILE   314      24.650  36.367  57.459  1.00  0.00           H
ATOM   4684 HD13 ILE   314      22.811  36.307  57.175  1.00  0.00           H
ATOM   4685  C   ILE   314      25.780  33.928  59.856  1.00  0.00           C
ATOM   4686  O   ILE   314      26.489  34.866  60.259  1.00  0.00           O
ATOM   4687  N   THR   315      26.085  32.658  60.398  1.00  0.00           N
ATOM   4688  H   THR   315      25.669  31.779  60.123  1.00  0.00           H
ATOM   4689  CA  THR   315      26.995  32.508  61.558  1.00  0.00           C
ATOM   4690  HA  THR   315      26.805  33.295  62.289  1.00  0.00           H
ATOM   4691  CB  THR   315      26.814  31.102  62.232  1.00  0.00           C
ATOM   4692  HB  THR   315      27.316  31.132  63.200  1.00  0.00           H
ATOM   4693  CG2 THR   315      25.332  30.827  62.564  1.00  0.00           C
ATOM   4694 HG21 THR   315      25.419  29.872  63.081  1.00  0.00           H
ATOM   4695 HG22 THR   315      24.956  31.595  63.240  1.00  0.00           H
ATOM   4696 HG23 THR   315      24.713  30.689  61.677  1.00  0.00           H
ATOM   4697  OG1 THR   315      27.284  30.103  61.365  1.00  0.00           O
ATOM   4698  HG1 THR   315      28.241  30.178  61.335  1.00  0.00           H
ATOM   4699  C   THR   315      28.496  32.655  61.301  1.00  0.00           C
ATOM   4700  O   THR   315      29.274  32.720  62.181  1.00  0.00           O
ATOM   4701  N   ASP   316      28.802  32.689  59.974  1.00  0.00           N
ATOM   4702  H   ASP   316      27.995  32.834  59.383  1.00  0.00           H
ATOM   4703  CA  ASP   316      30.066  32.740  59.325  1.00  0.00           C
ATOM   4704  HA  ASP   316      30.776  32.924  60.131  1.00  0.00           H
ATOM   4705  CB  ASP   316      30.339  31.282  58.760  1.00  0.00           C
ATOM   4706  HB2 ASP   316      29.546  31.098  58.035  1.00  0.00           H
ATOM   4707  HB3 ASP   316      31.343  31.276  58.337  1.00  0.00           H
ATOM   4708  CG  ASP   316      30.303  30.105  59.722  1.00  0.00           C
ATOM   4709  OD1 ASP   316      30.598  28.955  59.339  1.00  0.00           O
ATOM   4710  OD2 ASP   316      30.029  30.270  60.977  1.00  0.00           O
ATOM   4711  C   ASP   316      30.335  33.837  58.307  1.00  0.00           C
ATOM   4712  O   ASP   316      29.564  34.023  57.380  1.00  0.00           O
ATOM   4713  N   TRP   317      31.385  34.594  58.412  1.00  0.00           N
ATOM   4714  H   TRP   317      31.982  34.481  59.219  1.00  0.00           H
ATOM   4715  CA  TRP   317      31.817  35.524  57.336  1.00  0.00           C
ATOM   4716  HA  TRP   317      30.883  35.926  56.945  1.00  0.00           H
ATOM   4717  CB  TRP   317      32.626  36.617  57.990  1.00  0.00           C
ATOM   4718  HB2 TRP   317      33.308  36.107  58.670  1.00  0.00           H
ATOM   4719  HB3 TRP   317      33.159  37.207  57.245  1.00  0.00           H
ATOM   4720  CG  TRP   317      31.930  37.663  58.772  1.00  0.00           C
ATOM   4721  CD1 TRP   317      30.613  37.640  59.173  1.00  0.00           C
ATOM   4722  HD1 TRP   317      29.937  36.832  58.940  1.00  0.00           H
ATOM   4723  NE1 TRP   317      30.310  38.862  59.732  1.00  0.00           N
ATOM   4724  HE1 TRP   317      29.341  39.034  59.961  1.00  0.00           H
ATOM   4725  CE2 TRP   317      31.466  39.580  60.009  1.00  0.00           C
ATOM   4726  CZ2 TRP   317      31.674  40.836  60.607  1.00  0.00           C
ATOM   4727  HZ2 TRP   317      30.930  41.477  61.056  1.00  0.00           H
ATOM   4728  CH2 TRP   317      32.950  41.393  60.543  1.00  0.00           C
ATOM   4729  HH2 TRP   317      33.181  42.364  60.955  1.00  0.00           H
ATOM   4730  CZ3 TRP   317      34.009  40.678  60.018  1.00  0.00           C
ATOM   4731  HZ3 TRP   317      35.012  41.059  59.899  1.00  0.00           H
ATOM   4732  CE3 TRP   317      33.801  39.345  59.554  1.00  0.00           C
ATOM   4733  HE3 TRP   317      34.608  38.740  59.166  1.00  0.00           H
ATOM   4734  CD2 TRP   317      32.490  38.786  59.462  1.00  0.00           C
ATOM   4735  C   TRP   317      32.563  34.897  56.140  1.00  0.00           C
ATOM   4736  O   TRP   317      33.489  34.060  56.341  1.00  0.00           O
ATOM   4737  N   SER   318      32.196  35.472  54.925  1.00  0.00           N
ATOM   4738  H   SER   318      31.334  35.997  54.895  1.00  0.00           H
ATOM   4739  CA  SER   318      32.815  35.179  53.679  1.00  0.00           C
ATOM   4740  HA  SER   318      33.131  34.142  53.789  1.00  0.00           H
ATOM   4741  CB  SER   318      31.711  35.076  52.641  1.00  0.00           C
ATOM   4742  HB2 SER   318      30.818  34.531  52.946  1.00  0.00           H
ATOM   4743  HB3 SER   318      31.350  36.093  52.486  1.00  0.00           H
ATOM   4744  OG  SER   318      32.333  34.634  51.451  1.00  0.00           O
ATOM   4745  HG  SER   318      32.800  33.798  51.502  1.00  0.00           H
ATOM   4746  C   SER   318      33.929  36.191  53.348  1.00  0.00           C
ATOM   4747  O   SER   318      33.895  37.413  53.483  1.00  0.00           O
ATOM   4748  N   GLY   319      34.960  35.603  52.781  1.00  0.00           N
ATOM   4749  H   GLY   319      34.926  34.601  52.650  1.00  0.00           H
ATOM   4750  CA  GLY   319      36.088  36.340  52.210  1.00  0.00           C
ATOM   4751  HA2 GLY   319      36.425  37.172  52.830  1.00  0.00           H
ATOM   4752  HA3 GLY   319      36.966  35.698  52.132  1.00  0.00           H
ATOM   4753  C   GLY   319      35.796  36.731  50.720  1.00  0.00           C
ATOM   4754  O   GLY   319      34.769  37.280  50.342  1.00  0.00           O
ATOM   4755  N   TYR   320      36.655  36.320  49.861  1.00  0.00           N
ATOM   4756  H   TYR   320      37.279  35.568  50.117  1.00  0.00           H
ATOM   4757  CA  TYR   320      36.517  36.350  48.397  1.00  0.00           C
ATOM   4758  HA  TYR   320      36.241  37.318  47.977  1.00  0.00           H
ATOM   4759  CB  TYR   320      37.879  36.223  47.794  1.00  0.00           C
ATOM   4760  HB2 TYR   320      38.373  35.364  48.248  1.00  0.00           H
ATOM   4761  HB3 TYR   320      37.678  35.908  46.771  1.00  0.00           H
ATOM   4762  CG  TYR   320      38.939  37.311  47.875  1.00  0.00           C
ATOM   4763  CD1 TYR   320      39.940  37.311  48.806  1.00  0.00           C
ATOM   4764  HD1 TYR   320      40.195  36.513  49.487  1.00  0.00           H
ATOM   4765  CE1 TYR   320      40.791  38.396  48.922  1.00  0.00           C
ATOM   4766  HE1 TYR   320      41.589  38.444  49.648  1.00  0.00           H
ATOM   4767  CZ  TYR   320      40.632  39.559  48.111  1.00  0.00           C
ATOM   4768  OH  TYR   320      41.348  40.658  48.383  1.00  0.00           O
ATOM   4769  HH  TYR   320      41.643  41.115  47.592  1.00  0.00           H
ATOM   4770  CE2 TYR   320      39.581  39.570  47.190  1.00  0.00           C
ATOM   4771  HE2 TYR   320      39.487  40.486  46.625  1.00  0.00           H
ATOM   4772  CD2 TYR   320      38.719  38.460  47.050  1.00  0.00           C
ATOM   4773  HD2 TYR   320      38.003  38.313  46.255  1.00  0.00           H
ATOM   4774  C   TYR   320      35.591  35.231  47.908  1.00  0.00           C
ATOM   4775  O   TYR   320      35.440  34.132  48.422  1.00  0.00           O
ATOM   4776  N   SER   321      34.856  35.432  46.792  1.00  0.00           N
ATOM   4777  H   SER   321      35.028  36.296  46.297  1.00  0.00           H
ATOM   4778  CA  SER   321      34.137  34.399  46.026  1.00  0.00           C
ATOM   4779  HA  SER   321      34.715  33.478  46.104  1.00  0.00           H
ATOM   4780  CB  SER   321      32.737  34.292  46.603  1.00  0.00           C
ATOM   4781  HB2 SER   321      32.171  33.541  46.053  1.00  0.00           H
ATOM   4782  HB3 SER   321      32.685  33.948  47.635  1.00  0.00           H
ATOM   4783  OG  SER   321      32.181  35.588  46.524  1.00  0.00           O
ATOM   4784  HG  SER   321      32.350  35.875  47.424  1.00  0.00           H
ATOM   4785  C   SER   321      34.140  34.900  44.567  1.00  0.00           C
ATOM   4786  O   SER   321      34.388  36.019  44.219  1.00  0.00           O
ATOM   4787  N   GLY   322      33.922  33.962  43.674  1.00  0.00           N
ATOM   4788  H   GLY   322      33.657  33.072  44.069  1.00  0.00           H
ATOM   4789  CA  GLY   322      34.037  34.216  42.199  1.00  0.00           C
ATOM   4790  HA2 GLY   322      33.405  35.029  41.841  1.00  0.00           H
ATOM   4791  HA3 GLY   322      35.054  34.554  42.005  1.00  0.00           H
ATOM   4792  C   GLY   322      33.823  32.971  41.345  1.00  0.00           C
ATOM   4793  O   GLY   322      33.844  31.942  41.949  1.00  0.00           O
ATOM   4794  N   SER   323      33.635  33.150  40.042  1.00  0.00           N
ATOM   4795  H   SER   323      33.612  34.108  39.722  1.00  0.00           H
ATOM   4796  CA  SER   323      33.218  32.111  39.110  1.00  0.00           C
ATOM   4797  HA  SER   323      32.762  31.363  39.758  1.00  0.00           H
ATOM   4798  CB  SER   323      32.205  32.712  38.110  1.00  0.00           C
ATOM   4799  HB2 SER   323      31.800  31.870  37.549  1.00  0.00           H
ATOM   4800  HB3 SER   323      31.386  33.173  38.661  1.00  0.00           H
ATOM   4801  OG  SER   323      32.826  33.654  37.226  1.00  0.00           O
ATOM   4802  HG  SER   323      33.254  33.205  36.494  1.00  0.00           H
ATOM   4803  C   SER   323      34.350  31.463  38.410  1.00  0.00           C
ATOM   4804  O   SER   323      35.401  32.056  38.117  1.00  0.00           O
ATOM   4805  N   PHE   324      34.118  30.293  37.899  1.00  0.00           N
ATOM   4806  H   PHE   324      33.181  29.952  38.058  1.00  0.00           H
ATOM   4807  CA  PHE   324      34.934  29.429  37.109  1.00  0.00           C
ATOM   4808  HA  PHE   324      35.522  30.043  36.429  1.00  0.00           H
ATOM   4809  CB  PHE   324      35.908  28.756  38.118  1.00  0.00           C
ATOM   4810  HB2 PHE   324      36.612  28.449  37.345  1.00  0.00           H
ATOM   4811  HB3 PHE   324      36.522  29.445  38.699  1.00  0.00           H
ATOM   4812  CG  PHE   324      35.470  27.458  38.836  1.00  0.00           C
ATOM   4813  CD1 PHE   324      34.839  27.588  40.091  1.00  0.00           C
ATOM   4814  HD1 PHE   324      34.543  28.573  40.420  1.00  0.00           H
ATOM   4815  CE1 PHE   324      34.608  26.434  40.847  1.00  0.00           C
ATOM   4816  HE1 PHE   324      34.273  26.559  41.867  1.00  0.00           H
ATOM   4817  CZ  PHE   324      35.015  25.169  40.423  1.00  0.00           C
ATOM   4818  HZ  PHE   324      34.731  24.289  40.980  1.00  0.00           H
ATOM   4819  CE2 PHE   324      35.513  25.015  39.121  1.00  0.00           C
ATOM   4820  HE2 PHE   324      35.889  24.065  38.772  1.00  0.00           H
ATOM   4821  CD2 PHE   324      35.790  26.144  38.333  1.00  0.00           C
ATOM   4822  HD2 PHE   324      36.412  26.156  37.449  1.00  0.00           H
ATOM   4823  C   PHE   324      33.965  28.520  36.309  1.00  0.00           C
ATOM   4824  O   PHE   324      32.767  28.705  36.432  1.00  0.00           O
ATOM   4825  N   VAL   325      34.416  27.530  35.501  1.00  0.00           N
ATOM   4826  H   VAL   325      35.405  27.360  35.388  1.00  0.00           H
ATOM   4827  CA  VAL   325      33.519  26.532  34.848  1.00  0.00           C
ATOM   4828  HA  VAL   325      32.587  26.470  35.409  1.00  0.00           H
ATOM   4829  CB  VAL   325      33.064  26.919  33.479  1.00  0.00           C
ATOM   4830  HB  VAL   325      32.529  26.054  33.086  1.00  0.00           H
ATOM   4831  CG1 VAL   325      32.047  28.083  33.461  1.00  0.00           C
ATOM   4832 HG11 VAL   325      32.520  28.985  33.849  1.00  0.00           H
ATOM   4833 HG12 VAL   325      31.798  28.297  32.422  1.00  0.00           H
ATOM   4834 HG13 VAL   325      31.170  27.855  34.067  1.00  0.00           H
ATOM   4835  CG2 VAL   325      34.237  27.428  32.612  1.00  0.00           C
ATOM   4836 HG21 VAL   325      34.637  28.400  32.897  1.00  0.00           H
ATOM   4837 HG22 VAL   325      35.220  26.974  32.741  1.00  0.00           H
ATOM   4838 HG23 VAL   325      33.989  27.299  31.557  1.00  0.00           H
ATOM   4839  C   VAL   325      34.171  25.180  34.719  1.00  0.00           C
ATOM   4840  O   VAL   325      35.354  25.098  34.514  1.00  0.00           O
ATOM   4841  N   GLN   326      33.358  24.147  34.891  1.00  0.00           N
ATOM   4842  H   GLN   326      32.405  24.414  35.094  1.00  0.00           H
ATOM   4843  CA  GLN   326      33.761  22.794  34.331  1.00  0.00           C
ATOM   4844  HA  GLN   326      34.848  22.741  34.393  1.00  0.00           H
ATOM   4845  CB  GLN   326      33.158  21.615  35.112  1.00  0.00           C
ATOM   4846  HB2 GLN   326      32.121  21.812  35.385  1.00  0.00           H
ATOM   4847  HB3 GLN   326      33.148  20.740  34.462  1.00  0.00           H
ATOM   4848  CG  GLN   326      33.891  21.179  36.386  1.00  0.00           C
ATOM   4849  HG2 GLN   326      34.940  21.037  36.124  1.00  0.00           H
ATOM   4850  HG3 GLN   326      33.853  22.040  37.053  1.00  0.00           H
ATOM   4851  CD  GLN   326      33.244  19.923  37.099  1.00  0.00           C
ATOM   4852  OE1 GLN   326      32.040  19.711  37.020  1.00  0.00           O
ATOM   4853  NE2 GLN   326      33.950  19.130  37.778  1.00  0.00           N
ATOM   4854 HE21 GLN   326      34.947  19.253  37.885  1.00  0.00           H
ATOM   4855 HE22 GLN   326      33.571  18.291  38.191  1.00  0.00           H
ATOM   4856  C   GLN   326      33.596  22.758  32.817  1.00  0.00           C
ATOM   4857  O   GLN   326      32.520  23.097  32.311  1.00  0.00           O
ATOM   4858  N   HID   327      34.655  22.248  32.109  1.00  0.00           N
ATOM   4859  H   HID   327      35.509  22.125  32.634  1.00  0.00           H
ATOM   4860  CA  HID   327      34.709  21.947  30.756  1.00  0.00           C
ATOM   4861  HA  HID   327      34.237  22.819  30.304  1.00  0.00           H
ATOM   4862  CB  HID   327      36.148  21.808  30.304  1.00  0.00           C
ATOM   4863  HB2 HID   327      36.503  20.804  30.536  1.00  0.00           H
ATOM   4864  HB3 HID   327      36.095  21.883  29.218  1.00  0.00           H
ATOM   4865  CG  HID   327      37.151  22.779  30.892  1.00  0.00           C
ATOM   4866  ND1 HID   327      37.662  23.864  30.235  1.00  0.00           N
ATOM   4867  HD1 HID   327      37.327  24.104  29.313  1.00  0.00           H
ATOM   4868  CE1 HID   327      38.528  24.526  30.963  1.00  0.00           C
ATOM   4869  HE1 HID   327      38.718  25.586  30.877  1.00  0.00           H
ATOM   4870  NE2 HID   327      38.763  23.743  32.018  1.00  0.00           N
ATOM   4871  CD2 HID   327      37.924  22.646  31.930  1.00  0.00           C
ATOM   4872  HD2 HID   327      37.915  21.853  32.664  1.00  0.00           H
ATOM   4873  C   HID   327      33.847  20.631  30.516  1.00  0.00           C
ATOM   4874  O   HID   327      33.783  19.772  31.464  1.00  0.00           O
ATOM   4875  N   PRO   328      33.328  20.429  29.285  1.00  0.00           N
ATOM   4876  CD  PRO   328      33.184  21.483  28.244  1.00  0.00           C
ATOM   4877  HD2 PRO   328      34.125  21.982  28.014  1.00  0.00           H
ATOM   4878  HD3 PRO   328      32.465  22.209  28.624  1.00  0.00           H
ATOM   4879  CG  PRO   328      32.405  20.778  27.127  1.00  0.00           C
ATOM   4880  HG2 PRO   328      32.764  20.937  26.110  1.00  0.00           H
ATOM   4881  HG3 PRO   328      31.358  21.075  27.068  1.00  0.00           H
ATOM   4882  CB  PRO   328      32.475  19.276  27.430  1.00  0.00           C
ATOM   4883  HB2 PRO   328      33.336  18.814  26.948  1.00  0.00           H
ATOM   4884  HB3 PRO   328      31.553  18.851  27.034  1.00  0.00           H
ATOM   4885  CA  PRO   328      32.595  19.238  29.003  1.00  0.00           C
ATOM   4886  HA  PRO   328      31.678  19.217  29.593  1.00  0.00           H
ATOM   4887  C   PRO   328      33.405  17.977  29.384  1.00  0.00           C
ATOM   4888  O   PRO   328      32.758  16.950  29.812  1.00  0.00           O
ATOM   4889  N   GLU   329      34.725  17.962  29.203  1.00  0.00           N
ATOM   4890  H   GLU   329      35.191  18.770  28.816  1.00  0.00           H
ATOM   4891  CA  GLU   329      35.533  16.817  29.647  1.00  0.00           C
ATOM   4892  HA  GLU   329      35.272  15.987  28.991  1.00  0.00           H
ATOM   4893  CB  GLU   329      36.970  17.130  29.447  1.00  0.00           C
ATOM   4894  HB2 GLU   329      37.052  17.681  28.510  1.00  0.00           H
ATOM   4895  HB3 GLU   329      37.444  17.752  30.207  1.00  0.00           H
ATOM   4896  CG  GLU   329      37.893  15.855  29.446  1.00  0.00           C
ATOM   4897  HG2 GLU   329      38.944  16.141  29.411  1.00  0.00           H
ATOM   4898  HG3 GLU   329      37.760  15.249  30.342  1.00  0.00           H
ATOM   4899  CD  GLU   329      37.645  14.889  28.239  1.00  0.00           C
ATOM   4900  OE1 GLU   329      37.012  15.300  27.262  1.00  0.00           O
ATOM   4901  OE2 GLU   329      37.808  13.674  28.419  1.00  0.00           O
ATOM   4902  C   GLU   329      35.286  16.348  31.144  1.00  0.00           C
ATOM   4903  O   GLU   329      35.184  15.144  31.432  1.00  0.00           O
ATOM   4904  N   LEU   330      35.251  17.360  32.036  1.00  0.00           N
ATOM   4905  H   LEU   330      35.141  18.270  31.610  1.00  0.00           H
ATOM   4906  CA  LEU   330      35.106  17.099  33.515  1.00  0.00           C
ATOM   4907  HA  LEU   330      35.777  16.266  33.728  1.00  0.00           H
ATOM   4908  CB  LEU   330      35.652  18.267  34.415  1.00  0.00           C
ATOM   4909  HB2 LEU   330      35.002  19.136  34.310  1.00  0.00           H
ATOM   4910  HB3 LEU   330      35.587  17.893  35.436  1.00  0.00           H
ATOM   4911  CG  LEU   330      37.163  18.616  34.213  1.00  0.00           C
ATOM   4912  HG  LEU   330      37.250  19.132  33.257  1.00  0.00           H
ATOM   4913  CD1 LEU   330      37.582  19.531  35.318  1.00  0.00           C
ATOM   4914 HD11 LEU   330      37.049  20.469  35.463  1.00  0.00           H
ATOM   4915 HD12 LEU   330      37.779  19.176  36.331  1.00  0.00           H
ATOM   4916 HD13 LEU   330      38.500  19.980  34.940  1.00  0.00           H
ATOM   4917  CD2 LEU   330      38.014  17.384  34.308  1.00  0.00           C
ATOM   4918 HD21 LEU   330      37.905  16.870  35.264  1.00  0.00           H
ATOM   4919 HD22 LEU   330      37.791  16.740  33.457  1.00  0.00           H
ATOM   4920 HD23 LEU   330      39.048  17.728  34.266  1.00  0.00           H
ATOM   4921  C   LEU   330      33.756  16.642  33.988  1.00  0.00           C
ATOM   4922  O   LEU   330      33.539  16.236  35.134  1.00  0.00           O
ATOM   4923  N   THR   331      32.737  16.542  33.137  1.00  0.00           N
ATOM   4924  H   THR   331      32.964  16.757  32.176  1.00  0.00           H
ATOM   4925  CA  THR   331      31.443  16.027  33.383  1.00  0.00           C
ATOM   4926  HA  THR   331      31.453  15.519  34.348  1.00  0.00           H
ATOM   4927  CB  THR   331      30.452  17.254  33.278  1.00  0.00           C
ATOM   4928  HB  THR   331      29.510  16.847  33.647  1.00  0.00           H
ATOM   4929  CG2 THR   331      30.648  18.318  34.274  1.00  0.00           C
ATOM   4930 HG21 THR   331      31.622  18.739  34.020  1.00  0.00           H
ATOM   4931 HG22 THR   331      29.939  19.127  34.095  1.00  0.00           H
ATOM   4932 HG23 THR   331      30.664  17.903  35.282  1.00  0.00           H
ATOM   4933  OG1 THR   331      30.387  17.744  31.985  1.00  0.00           O
ATOM   4934  HG1 THR   331      30.572  18.682  32.070  1.00  0.00           H
ATOM   4935  C   THR   331      30.947  14.951  32.443  1.00  0.00           C
ATOM   4936  O   THR   331      30.118  14.096  32.865  1.00  0.00           O
ATOM   4937  N   GLY   332      31.386  14.955  31.175  1.00  0.00           N
ATOM   4938  H   GLY   332      32.024  15.663  30.844  1.00  0.00           H
ATOM   4939  CA  GLY   332      30.937  14.083  30.126  1.00  0.00           C
ATOM   4940  HA2 GLY   332      31.603  14.210  29.274  1.00  0.00           H
ATOM   4941  HA3 GLY   332      30.882  13.040  30.441  1.00  0.00           H
ATOM   4942  C   GLY   332      29.566  14.559  29.505  1.00  0.00           C
ATOM   4943  O   GLY   332      28.987  13.835  28.682  1.00  0.00           O
ATOM   4944  N   LEU   333      29.128  15.745  29.881  1.00  0.00           N
ATOM   4945  H   LEU   333      29.682  16.283  30.532  1.00  0.00           H
ATOM   4946  CA  LEU   333      27.921  16.292  29.374  1.00  0.00           C
ATOM   4947  HA  LEU   333      27.259  15.431  29.277  1.00  0.00           H
ATOM   4948  CB  LEU   333      27.369  17.308  30.423  1.00  0.00           C
ATOM   4949  HB2 LEU   333      28.132  18.086  30.413  1.00  0.00           H
ATOM   4950  HB3 LEU   333      26.401  17.577  30.002  1.00  0.00           H
ATOM   4951  CG  LEU   333      26.852  16.833  31.809  1.00  0.00           C
ATOM   4952  HG  LEU   333      27.649  16.280  32.306  1.00  0.00           H
ATOM   4953  CD1 LEU   333      26.370  17.955  32.729  1.00  0.00           C
ATOM   4954 HD11 LEU   333      27.239  18.441  33.173  1.00  0.00           H
ATOM   4955 HD12 LEU   333      25.791  18.667  32.140  1.00  0.00           H
ATOM   4956 HD13 LEU   333      25.832  17.665  33.631  1.00  0.00           H
ATOM   4957  CD2 LEU   333      25.625  15.854  31.737  1.00  0.00           C
ATOM   4958 HD21 LEU   333      24.679  16.394  31.697  1.00  0.00           H
ATOM   4959 HD22 LEU   333      25.733  15.075  30.983  1.00  0.00           H
ATOM   4960 HD23 LEU   333      25.537  15.466  32.751  1.00  0.00           H
ATOM   4961  C   LEU   333      28.166  16.939  27.968  1.00  0.00           C
ATOM   4962  O   LEU   333      29.294  17.353  27.708  1.00  0.00           O
ATOM   4963  N   ASP   334      27.148  17.226  27.151  1.00  0.00           N
ATOM   4964  H   ASP   334      26.228  16.987  27.493  1.00  0.00           H
ATOM   4965  CA  ASP   334      27.099  18.130  26.004  1.00  0.00           C
ATOM   4966  HA  ASP   334      27.958  17.857  25.390  1.00  0.00           H
ATOM   4967  CB  ASP   334      25.866  17.833  25.105  1.00  0.00           C
ATOM   4968  HB2 ASP   334      25.920  18.465  24.218  1.00  0.00           H
ATOM   4969  HB3 ASP   334      25.889  16.805  24.744  1.00  0.00           H
ATOM   4970  CG  ASP   334      24.557  17.997  25.806  1.00  0.00           C
ATOM   4971  OD1 ASP   334      24.439  17.667  27.000  1.00  0.00           O
ATOM   4972  OD2 ASP   334      23.595  18.540  25.152  1.00  0.00           O
ATOM   4973  C   ASP   334      27.266  19.630  26.278  1.00  0.00           C
ATOM   4974  O   ASP   334      26.772  20.400  25.462  1.00  0.00           O
ATOM   4975  N   CYX   335      27.852  20.097  27.459  1.00  0.00           N
ATOM   4976  H   CYX   335      28.093  19.366  28.113  1.00  0.00           H
ATOM   4977  CA  CYX   335      27.733  21.467  27.953  1.00  0.00           C
ATOM   4978  HA  CYX   335      27.850  22.108  27.079  1.00  0.00           H
ATOM   4979  CB  CYX   335      26.360  21.697  28.533  1.00  0.00           C
ATOM   4980  HB2 CYX   335      26.330  22.746  28.829  1.00  0.00           H
ATOM   4981  HB3 CYX   335      25.606  21.371  27.816  1.00  0.00           H
ATOM   4982  SG  CYX   335      26.022  20.944  30.157  1.00  0.00           S
ATOM   4983  C   CYX   335      28.856  22.048  28.903  1.00  0.00           C
ATOM   4984  O   CYX   335      29.618  21.310  29.503  1.00  0.00           O
ATOM   4985  N   ILE   336      28.971  23.338  29.032  1.00  0.00           N
ATOM   4986  H   ILE   336      28.415  23.954  28.455  1.00  0.00           H
ATOM   4987  CA  ILE   336      29.986  24.053  29.965  1.00  0.00           C
ATOM   4988  HA  ILE   336      30.871  23.422  30.050  1.00  0.00           H
ATOM   4989  CB  ILE   336      30.406  25.391  29.384  1.00  0.00           C
ATOM   4990  HB  ILE   336      29.588  26.101  29.503  1.00  0.00           H
ATOM   4991  CG2 ILE   336      31.690  25.796  30.185  1.00  0.00           C
ATOM   4992 HG21 ILE   336      31.433  25.842  31.244  1.00  0.00           H
ATOM   4993 HG22 ILE   336      32.486  25.055  30.099  1.00  0.00           H
ATOM   4994 HG23 ILE   336      32.081  26.793  29.982  1.00  0.00           H
ATOM   4995  CG1 ILE   336      30.712  25.343  27.778  1.00  0.00           C
ATOM   4996 HG12 ILE   336      31.504  24.657  27.478  1.00  0.00           H
ATOM   4997 HG13 ILE   336      29.846  25.040  27.188  1.00  0.00           H
ATOM   4998  CD1 ILE   336      31.000  26.665  27.114  1.00  0.00           C
ATOM   4999 HD11 ILE   336      31.799  27.136  27.687  1.00  0.00           H
ATOM   5000 HD12 ILE   336      31.398  26.421  26.129  1.00  0.00           H
ATOM   5001 HD13 ILE   336      30.182  27.380  27.020  1.00  0.00           H
ATOM   5002  C   ILE   336      29.332  24.265  31.353  1.00  0.00           C
ATOM   5003  O   ILE   336      28.376  25.039  31.514  1.00  0.00           O
ATOM   5004  N   ARG   337      29.605  23.435  32.329  1.00  0.00           N
ATOM   5005  H   ARG   337      30.455  22.892  32.310  1.00  0.00           H
ATOM   5006  CA  ARG   337      28.917  23.448  33.625  1.00  0.00           C
ATOM   5007  HA  ARG   337      27.849  23.600  33.477  1.00  0.00           H
ATOM   5008  CB  ARG   337      29.211  22.131  34.342  1.00  0.00           C
ATOM   5009  HB2 ARG   337      28.874  21.240  33.811  1.00  0.00           H
ATOM   5010  HB3 ARG   337      30.266  22.053  34.603  1.00  0.00           H
ATOM   5011  CG  ARG   337      28.650  22.131  35.724  1.00  0.00           C
ATOM   5012  HG2 ARG   337      29.260  22.855  36.264  1.00  0.00           H
ATOM   5013  HG3 ARG   337      27.633  22.511  35.808  1.00  0.00           H
ATOM   5014  CD  ARG   337      28.731  20.735  36.316  1.00  0.00           C
ATOM   5015  HD2 ARG   337      28.111  20.031  35.761  1.00  0.00           H
ATOM   5016  HD3 ARG   337      29.764  20.390  36.371  1.00  0.00           H
ATOM   5017  NE  ARG   337      28.137  20.698  37.728  1.00  0.00           N
ATOM   5018  HE  ARG   337      27.172  20.966  37.860  1.00  0.00           H
ATOM   5019  CZ  ARG   337      28.604  20.041  38.738  1.00  0.00           C
ATOM   5020  NH1 ARG   337      29.834  19.638  38.841  1.00  0.00           N
ATOM   5021 HH11 ARG   337      30.478  19.848  38.092  1.00  0.00           H
ATOM   5022 HH12 ARG   337      30.000  18.927  39.538  1.00  0.00           H
ATOM   5023  NH2 ARG   337      27.850  19.864  39.743  1.00  0.00           N
ATOM   5024 HH21 ARG   337      26.877  20.101  39.870  1.00  0.00           H
ATOM   5025 HH22 ARG   337      28.226  19.658  40.658  1.00  0.00           H
ATOM   5026  C   ARG   337      29.310  24.662  34.446  1.00  0.00           C
ATOM   5027  O   ARG   337      30.510  24.808  34.723  1.00  0.00           O
ATOM   5028  N   PRO   338      28.380  25.593  34.908  1.00  0.00           N
ATOM   5029  CD  PRO   338      26.908  25.609  34.686  1.00  0.00           C
ATOM   5030  HD2 PRO   338      26.529  24.604  34.867  1.00  0.00           H
ATOM   5031  HD3 PRO   338      26.786  25.954  33.660  1.00  0.00           H
ATOM   5032  CG  PRO   338      26.357  26.534  35.734  1.00  0.00           C
ATOM   5033  HG2 PRO   338      26.353  26.104  36.736  1.00  0.00           H
ATOM   5034  HG3 PRO   338      25.397  27.006  35.524  1.00  0.00           H
ATOM   5035  CB  PRO   338      27.445  27.510  35.736  1.00  0.00           C
ATOM   5036  HB2 PRO   338      27.430  28.159  36.611  1.00  0.00           H
ATOM   5037  HB3 PRO   338      27.421  28.192  34.886  1.00  0.00           H
ATOM   5038  CA  PRO   338      28.757  26.739  35.682  1.00  0.00           C
ATOM   5039  HA  PRO   338      29.562  27.306  35.213  1.00  0.00           H
ATOM   5040  C   PRO   338      29.224  26.415  37.140  1.00  0.00           C
ATOM   5041  O   PRO   338      28.644  25.675  37.892  1.00  0.00           O
ATOM   5042  N   CYX   339      30.325  27.109  37.556  1.00  0.00           N
ATOM   5043  H   CYX   339      30.792  27.785  36.970  1.00  0.00           H
ATOM   5044  CA  CYX   339      30.872  26.809  38.858  1.00  0.00           C
ATOM   5045  HA  CYX   339      30.118  26.412  39.538  1.00  0.00           H
ATOM   5046  CB  CYX   339      32.018  25.768  38.719  1.00  0.00           C
ATOM   5047  HB2 CYX   339      32.835  26.241  38.175  1.00  0.00           H
[truncated: 55,806 more chars]
