# Supplementary material for: Worth the Weight: Sub-Pocket EXplorer (SubPEx), a Weighted Ensemble Method to Enhance Binding-Pocket Conformational Sampling
Source: J Chem Theory Comput. 2023 Aug 16;19(17):5677–89. doi: 10.1021/acs.jctc.3c00478 (PMC10500992; doi:10.1021/acs.jctc.3c00478)
Supplement: Supplementary file 2 — ct3c00478_si_002.zip [file ct3c00478_si_002.zip › clustered_structures/NA/subpex/rep.c15.aligned.pdb]

HELIX    1   1 SER     23  ILE     26  1                                   4
HELIX    2   2 PRO    328  THR    331  1                                   4
SHEET    1   1 1 GLY    14  LYS    20  0
SHEET    2   2 1 PHE    39  CYX    42  0
SHEET    3   3 1 CYX    47  THR    53  0
SHEET    4   4 1 THR    75  PRO    80  0
SHEET    5   5 1 ARG    91  VAL    95  0
SHEET    6   6 1 SER    98  HIE   103  0
SHEET    7   7 1 TRP   108  SER   114  0
SHEET    8   8 1 VAL   121  TYR   126  0
SHEET    9   9 1 ILE   129  LYS   135  0
SHEET   10  10 1 ALA   150  VAL   152  0
SHEET   11  11 1 SER   155  ASP   162  0
SHEET   12  12 1 SER   170  GLU   177  0
SHEET   13  13 1 LYS   180  GLU   186  0
SHEET   14  14 1 SER   198  ASN   202  0
SHEET   15  15 1 GLU   205  VAL   209  0
SHEET   16  16 1 PRO   220  ASN   225  0
SHEET   17  17 1 TYR   230  TYR   234  0
SHEET   18  18 1 PHE   267  TYR   271  0
SHEET   19  19 1 GLY   274  THR   280  0
SHEET   20  20 1 PHE   289  ASP   294  0
SHEET   21  21 1 VAL   307  VAL   312  0
SHEET   22  22 1 SER   321  GLN   326  0
SHEET   23  23 1 ARG   337  GLY   347  0
SHEET   24  24 1 THR   356  VAL   366  0
CRYST1   83.094   71.216   84.047  90.00  90.00  90.00               1
ATOM      1  N   VAL     1      43.874  18.535  24.442  1.00  0.00           N
ATOM      2  H1  VAL     1      43.373  17.662  24.361  1.00  0.00           H
ATOM      3  H2  VAL     1      44.748  18.250  24.861  1.00  0.00           H
ATOM      4  H3  VAL     1      43.362  19.140  25.069  1.00  0.00           H
ATOM      5  CA  VAL     1      44.060  19.293  23.133  1.00  0.00           C
ATOM      6  HA  VAL     1      45.050  19.748  23.155  1.00  0.00           H
ATOM      7  CB  VAL     1      43.983  18.410  21.917  1.00  0.00           C
ATOM      8  HB  VAL     1      42.951  18.080  21.798  1.00  0.00           H
ATOM      9  CG1 VAL     1      44.303  19.241  20.710  1.00  0.00           C
ATOM     10 HG11 VAL     1      45.339  19.565  20.612  1.00  0.00           H
ATOM     11 HG12 VAL     1      44.130  18.669  19.798  1.00  0.00           H
ATOM     12 HG13 VAL     1      43.670  20.124  20.639  1.00  0.00           H
ATOM     13  CG2 VAL     1      44.959  17.223  21.831  1.00  0.00           C
ATOM     14 HG21 VAL     1      45.977  17.578  21.989  1.00  0.00           H
ATOM     15 HG22 VAL     1      44.704  16.595  22.685  1.00  0.00           H
ATOM     16 HG23 VAL     1      45.003  16.740  20.854  1.00  0.00           H
ATOM     17  C   VAL     1      42.925  20.348  23.000  1.00  0.00           C
ATOM     18  O   VAL     1      41.778  20.017  22.947  1.00  0.00           O
ATOM     19  N   LYS     2      43.335  21.623  22.999  1.00  0.00           N
ATOM     20  H   LYS     2      44.341  21.722  22.991  1.00  0.00           H
ATOM     21  CA  LYS     2      42.547  22.821  22.699  1.00  0.00           C
ATOM     22  HA  LYS     2      43.078  23.743  22.930  1.00  0.00           H
ATOM     23  CB  LYS     2      42.232  22.950  21.160  1.00  0.00           C
ATOM     24  HB2 LYS     2      41.935  21.968  20.796  1.00  0.00           H
ATOM     25  HB3 LYS     2      41.432  23.649  20.914  1.00  0.00           H
ATOM     26  CG  LYS     2      43.590  23.486  20.447  1.00  0.00           C
ATOM     27  HG2 LYS     2      44.021  24.349  20.956  1.00  0.00           H
ATOM     28  HG3 LYS     2      44.280  22.643  20.429  1.00  0.00           H
ATOM     29  CD  LYS     2      43.488  23.957  18.941  1.00  0.00           C
ATOM     30  HD2 LYS     2      43.286  23.134  18.257  1.00  0.00           H
ATOM     31  HD3 LYS     2      42.673  24.679  18.890  1.00  0.00           H
ATOM     32  CE  LYS     2      44.742  24.693  18.530  1.00  0.00           C
ATOM     33  HE2 LYS     2      44.941  25.414  19.323  1.00  0.00           H
ATOM     34  HE3 LYS     2      45.452  23.888  18.338  1.00  0.00           H
ATOM     35  NZ  LYS     2      44.608  25.427  17.234  1.00  0.00           N
ATOM     36  HZ1 LYS     2      44.081  26.287  17.288  1.00  0.00           H
ATOM     37  HZ2 LYS     2      45.479  25.729  16.821  1.00  0.00           H
ATOM     38  HZ3 LYS     2      44.158  24.866  16.524  1.00  0.00           H
ATOM     39  C   LYS     2      41.277  22.934  23.523  1.00  0.00           C
ATOM     40  O   LYS     2      40.183  22.575  23.062  1.00  0.00           O
ATOM     41  N   LEU     3      41.381  23.552  24.742  1.00  0.00           N
ATOM     42  H   LEU     3      42.316  23.786  25.043  1.00  0.00           H
ATOM     43  CA  LEU     3      40.332  23.432  25.747  1.00  0.00           C
ATOM     44  HA  LEU     3      40.081  22.375  25.833  1.00  0.00           H
ATOM     45  CB  LEU     3      40.926  23.927  27.155  1.00  0.00           C
ATOM     46  HB2 LEU     3      41.806  23.336  27.408  1.00  0.00           H
ATOM     47  HB3 LEU     3      41.240  24.970  27.120  1.00  0.00           H
ATOM     48  CG  LEU     3      39.878  23.654  28.307  1.00  0.00           C
ATOM     49  HG  LEU     3      38.934  24.181  28.164  1.00  0.00           H
ATOM     50  CD1 LEU     3      39.558  22.180  28.574  1.00  0.00           C
ATOM     51 HD11 LEU     3      38.996  22.071  29.501  1.00  0.00           H
ATOM     52 HD12 LEU     3      39.208  21.638  27.696  1.00  0.00           H
ATOM     53 HD13 LEU     3      40.523  21.691  28.711  1.00  0.00           H
ATOM     54  CD2 LEU     3      40.481  24.283  29.557  1.00  0.00           C
ATOM     55 HD21 LEU     3      40.146  23.770  30.458  1.00  0.00           H
ATOM     56 HD22 LEU     3      41.545  24.053  29.615  1.00  0.00           H
ATOM     57 HD23 LEU     3      40.379  25.365  29.631  1.00  0.00           H
ATOM     58  C   LEU     3      39.024  24.105  25.259  1.00  0.00           C
ATOM     59  O   LEU     3      38.997  25.327  25.141  1.00  0.00           O
ATOM     60  N   ALA     4      37.945  23.324  25.039  1.00  0.00           N
ATOM     61  H   ALA     4      38.124  22.331  25.019  1.00  0.00           H
ATOM     62  CA  ALA     4      36.810  23.877  24.441  1.00  0.00           C
ATOM     63  HA  ALA     4      37.180  24.492  23.620  1.00  0.00           H
ATOM     64  CB  ALA     4      35.922  22.773  23.937  1.00  0.00           C
ATOM     65  HB1 ALA     4      36.510  22.081  23.332  1.00  0.00           H
ATOM     66  HB2 ALA     4      35.472  22.203  24.750  1.00  0.00           H
ATOM     67  HB3 ALA     4      35.107  23.157  23.325  1.00  0.00           H
ATOM     68  C   ALA     4      36.000  24.838  25.298  1.00  0.00           C
ATOM     69  O   ALA     4      36.106  24.856  26.492  1.00  0.00           O
ATOM     70  N   GLY     5      35.197  25.571  24.557  1.00  0.00           N
ATOM     71  H   GLY     5      35.239  25.408  23.561  1.00  0.00           H
ATOM     72  CA  GLY     5      34.301  26.620  24.981  1.00  0.00           C
ATOM     73  HA2 GLY     5      33.789  26.204  25.849  1.00  0.00           H
ATOM     74  HA3 GLY     5      34.917  27.432  25.369  1.00  0.00           H
ATOM     75  C   GLY     5      33.304  27.143  23.884  1.00  0.00           C
ATOM     76  O   GLY     5      32.528  28.028  24.180  1.00  0.00           O
ATOM     77  N   ASN     6      33.252  26.568  22.735  1.00  0.00           N
ATOM     78  H   ASN     6      33.987  25.923  22.487  1.00  0.00           H
ATOM     79  CA  ASN     6      32.273  27.052  21.727  1.00  0.00           C
ATOM     80  HA  ASN     6      32.301  28.121  21.518  1.00  0.00           H
ATOM     81  CB  ASN     6      32.671  26.535  20.297  1.00  0.00           C
ATOM     82  HB2 ASN     6      31.927  26.945  19.613  1.00  0.00           H
ATOM     83  HB3 ASN     6      33.660  26.888  20.005  1.00  0.00           H
ATOM     84  CG  ASN     6      32.748  25.027  20.151  1.00  0.00           C
ATOM     85  OD1 ASN     6      33.516  24.390  20.777  1.00  0.00           O
ATOM     86  ND2 ASN     6      32.014  24.435  19.219  1.00  0.00           N
ATOM     87 HD21 ASN     6      31.288  24.981  18.778  1.00  0.00           H
ATOM     88 HD22 ASN     6      32.282  23.475  19.054  1.00  0.00           H
ATOM     89  C   ASN     6      30.831  26.622  22.039  1.00  0.00           C
ATOM     90  O   ASN     6      29.880  27.006  21.340  1.00  0.00           O
ATOM     91  N   SER     7      30.516  25.773  23.018  1.00  0.00           N
ATOM     92  H   SER     7      31.172  25.189  23.516  1.00  0.00           H
ATOM     93  CA  SER     7      29.108  25.387  23.283  1.00  0.00           C
ATOM     94  HA  SER     7      28.422  25.663  22.482  1.00  0.00           H
ATOM     95  CB  SER     7      29.007  23.881  23.596  1.00  0.00           C
ATOM     96  HB2 SER     7      29.488  23.232  22.863  1.00  0.00           H
ATOM     97  HB3 SER     7      29.262  23.686  24.637  1.00  0.00           H
ATOM     98  OG  SER     7      27.693  23.428  23.660  1.00  0.00           O
ATOM     99  HG  SER     7      27.719  22.552  24.054  1.00  0.00           H
ATOM    100  C   SER     7      28.455  26.209  24.438  1.00  0.00           C
ATOM    101  O   SER     7      29.136  27.001  25.080  1.00  0.00           O
ATOM    102  N   SER     8      27.154  26.177  24.605  1.00  0.00           N
ATOM    103  H   SER     8      26.644  25.521  24.031  1.00  0.00           H
ATOM    104  CA  SER     8      26.523  26.945  25.691  1.00  0.00           C
ATOM    105  HA  SER     8      26.910  27.963  25.651  1.00  0.00           H
ATOM    106  CB  SER     8      24.943  26.875  25.494  1.00  0.00           C
ATOM    107  HB2 SER     8      24.631  25.833  25.571  1.00  0.00           H
ATOM    108  HB3 SER     8      24.502  27.416  26.332  1.00  0.00           H
ATOM    109  OG  SER     8      24.336  27.478  24.301  1.00  0.00           O
ATOM    110  HG  SER     8      23.423  27.220  24.451  1.00  0.00           H
ATOM    111  C   SER     8      26.819  26.466  27.102  1.00  0.00           C
ATOM    112  O   SER     8      27.244  25.333  27.216  1.00  0.00           O
ATOM    113  N   LEU     9      26.510  27.184  28.174  1.00  0.00           N
ATOM    114  H   LEU     9      26.343  28.177  28.108  1.00  0.00           H
ATOM    115  CA  LEU     9      26.296  26.562  29.418  1.00  0.00           C
ATOM    116  HA  LEU     9      27.253  26.068  29.588  1.00  0.00           H
ATOM    117  CB  LEU     9      25.816  27.592  30.508  1.00  0.00           C
ATOM    118  HB2 LEU     9      24.926  28.105  30.146  1.00  0.00           H
ATOM    119  HB3 LEU     9      25.669  27.116  31.477  1.00  0.00           H
ATOM    120  CG  LEU     9      26.804  28.783  30.818  1.00  0.00           C
ATOM    121  HG  LEU     9      26.766  29.422  29.936  1.00  0.00           H
ATOM    122  CD1 LEU     9      26.281  29.609  32.025  1.00  0.00           C
ATOM    123 HD11 LEU     9      27.026  30.363  32.279  1.00  0.00           H
ATOM    124 HD12 LEU     9      25.361  30.096  31.700  1.00  0.00           H
ATOM    125 HD13 LEU     9      26.132  28.967  32.894  1.00  0.00           H
ATOM    126  CD2 LEU     9      28.249  28.256  30.979  1.00  0.00           C
ATOM    127 HD21 LEU     9      28.330  27.284  31.464  1.00  0.00           H
ATOM    128 HD22 LEU     9      28.633  28.130  29.967  1.00  0.00           H
ATOM    129 HD23 LEU     9      28.876  28.961  31.524  1.00  0.00           H
ATOM    130  C   LEU     9      25.217  25.482  29.319  1.00  0.00           C
ATOM    131  O   LEU     9      24.157  25.679  28.672  1.00  0.00           O
ATOM    132  N   CYX    10      25.311  24.385  29.980  1.00  0.00           N
ATOM    133  H   CYX    10      26.121  24.263  30.572  1.00  0.00           H
ATOM    134  CA  CYX    10      24.192  23.454  30.269  1.00  0.00           C
ATOM    135  HA  CYX    10      23.900  23.074  29.290  1.00  0.00           H
ATOM    136  CB  CYX    10      24.687  22.230  31.076  1.00  0.00           C
ATOM    137  HB2 CYX    10      24.637  22.549  32.118  1.00  0.00           H
ATOM    138  HB3 CYX    10      23.951  21.439  30.932  1.00  0.00           H
ATOM    139  SG  CYX    10      26.349  21.629  30.652  1.00  0.00           S
ATOM    140  C   CYX    10      23.062  24.110  31.020  1.00  0.00           C
ATOM    141  O   CYX    10      23.405  24.874  31.913  1.00  0.00           O
ATOM    142  N   PRO    11      21.784  23.758  30.858  1.00  0.00           N
ATOM    143  CD  PRO    11      21.344  22.864  29.801  1.00  0.00           C
ATOM    144  HD2 PRO    11      21.931  21.958  29.653  1.00  0.00           H
ATOM    145  HD3 PRO    11      21.348  23.353  28.827  1.00  0.00           H
ATOM    146  CG  PRO    11      19.916  22.449  30.216  1.00  0.00           C
ATOM    147  HG2 PRO    11      19.934  21.604  30.903  1.00  0.00           H
ATOM    148  HG3 PRO    11      19.312  22.262  29.328  1.00  0.00           H
ATOM    149  CB  PRO    11      19.411  23.664  30.867  1.00  0.00           C
ATOM    150  HB2 PRO    11      18.560  23.533  31.535  1.00  0.00           H
ATOM    151  HB3 PRO    11      19.037  24.334  30.093  1.00  0.00           H
ATOM    152  CA  PRO    11      20.667  24.284  31.569  1.00  0.00           C
ATOM    153  HA  PRO    11      20.538  25.355  31.407  1.00  0.00           H
ATOM    154  C   PRO    11      20.599  23.819  33.033  1.00  0.00           C
ATOM    155  O   PRO    11      20.674  22.607  33.265  1.00  0.00           O
ATOM    156  N   ILE    12      20.154  24.646  33.987  1.00  0.00           N
ATOM    157  H   ILE    12      20.000  25.611  33.731  1.00  0.00           H
ATOM    158  CA  ILE    12      20.127  24.292  35.446  1.00  0.00           C
ATOM    159  HA  ILE    12      20.220  23.212  35.557  1.00  0.00           H
ATOM    160  CB  ILE    12      21.410  24.851  36.112  1.00  0.00           C
ATOM    161  HB  ILE    12      21.271  24.711  37.185  1.00  0.00           H
ATOM    162  CG2 ILE    12      22.617  24.117  35.647  1.00  0.00           C
ATOM    163 HG21 ILE    12      22.678  23.120  36.082  1.00  0.00           H
ATOM    164 HG22 ILE    12      22.751  24.150  34.566  1.00  0.00           H
ATOM    165 HG23 ILE    12      23.464  24.558  36.172  1.00  0.00           H
ATOM    166  CG1 ILE    12      21.428  26.415  36.067  1.00  0.00           C
ATOM    167 HG12 ILE    12      21.522  26.705  35.020  1.00  0.00           H
ATOM    168 HG13 ILE    12      20.426  26.759  36.325  1.00  0.00           H
ATOM    169  CD1 ILE    12      22.463  27.061  36.976  1.00  0.00           C
ATOM    170 HD11 ILE    12      23.442  26.621  36.789  1.00  0.00           H
ATOM    171 HD12 ILE    12      22.558  28.137  36.831  1.00  0.00           H
ATOM    172 HD13 ILE    12      22.199  26.950  38.027  1.00  0.00           H
ATOM    173  C   ILE    12      18.860  24.878  36.127  1.00  0.00           C
ATOM    174  O   ILE    12      18.163  25.708  35.518  1.00  0.00           O
ATOM    175  N   ASN    13      18.507  24.450  37.329  1.00  0.00           N
ATOM    176  H   ASN    13      18.945  23.599  37.654  1.00  0.00           H
ATOM    177  CA  ASN    13      17.428  24.951  38.198  1.00  0.00           C
ATOM    178  HA  ASN    13      17.138  25.938  37.837  1.00  0.00           H
ATOM    179  CB  ASN    13      16.216  23.980  38.044  1.00  0.00           C
ATOM    180  HB2 ASN    13      16.528  23.026  38.468  1.00  0.00           H
ATOM    181  HB3 ASN    13      15.415  24.261  38.728  1.00  0.00           H
ATOM    182  CG  ASN    13      15.678  23.880  36.610  1.00  0.00           C
ATOM    183  OD1 ASN    13      15.067  24.724  35.984  1.00  0.00           O
ATOM    184  ND2 ASN    13      15.922  22.786  35.999  1.00  0.00           N
ATOM    185 HD21 ASN    13      15.780  22.720  35.002  1.00  0.00           H
ATOM    186 HD22 ASN    13      16.347  22.040  36.532  1.00  0.00           H
ATOM    187  C   ASN    13      17.934  25.051  39.668  1.00  0.00           C
ATOM    188  O   ASN    13      17.214  25.522  40.555  1.00  0.00           O
ATOM    189  N   GLY    14      19.192  24.741  39.999  1.00  0.00           N
ATOM    190  H   GLY    14      19.846  24.559  39.250  1.00  0.00           H
ATOM    191  CA  GLY    14      19.685  24.997  41.399  1.00  0.00           C
ATOM    192  HA2 GLY    14      19.423  25.953  41.852  1.00  0.00           H
ATOM    193  HA3 GLY    14      19.317  24.187  42.029  1.00  0.00           H
ATOM    194  C   GLY    14      21.213  24.911  41.420  1.00  0.00           C
ATOM    195  O   GLY    14      21.881  24.917  40.331  1.00  0.00           O
ATOM    196  N   TRP    15      21.765  24.797  42.631  1.00  0.00           N
ATOM    197  H   TRP    15      21.150  24.487  43.369  1.00  0.00           H
ATOM    198  CA  TRP    15      23.240  24.831  42.943  1.00  0.00           C
ATOM    199  HA  TRP    15      23.730  24.804  41.970  1.00  0.00           H
ATOM    200  CB  TRP    15      23.499  26.200  43.571  1.00  0.00           C
ATOM    201  HB2 TRP    15      22.948  26.397  44.490  1.00  0.00           H
ATOM    202  HB3 TRP    15      24.564  26.311  43.772  1.00  0.00           H
ATOM    203  CG  TRP    15      23.347  27.305  42.571  1.00  0.00           C
ATOM    204  CD1 TRP    15      22.296  28.082  42.463  1.00  0.00           C
ATOM    205  HD1 TRP    15      21.483  27.959  43.162  1.00  0.00           H
ATOM    206  NE1 TRP    15      22.301  28.785  41.274  1.00  0.00           N
ATOM    207  HE1 TRP    15      21.588  29.472  41.072  1.00  0.00           H
ATOM    208  CE2 TRP    15      23.542  28.755  40.685  1.00  0.00           C
ATOM    209  CZ2 TRP    15      24.136  29.354  39.558  1.00  0.00           C
ATOM    210  HZ2 TRP    15      23.541  29.942  38.874  1.00  0.00           H
ATOM    211  CH2 TRP    15      25.390  28.929  39.200  1.00  0.00           C
ATOM    212  HH2 TRP    15      25.986  29.265  38.364  1.00  0.00           H
ATOM    213  CZ3 TRP    15      26.176  28.032  40.007  1.00  0.00           C
ATOM    214  HZ3 TRP    15      27.114  27.649  39.632  1.00  0.00           H
ATOM    215  CE3 TRP    15      25.582  27.486  41.191  1.00  0.00           C
ATOM    216  HE3 TRP    15      26.171  26.740  41.705  1.00  0.00           H
ATOM    217  CD2 TRP    15      24.238  27.724  41.429  1.00  0.00           C
ATOM    218  C   TRP    15      23.506  23.615  43.885  1.00  0.00           C
ATOM    219  O   TRP    15      22.788  23.533  44.881  1.00  0.00           O
ATOM    220  N   ALA    16      24.524  22.792  43.634  1.00  0.00           N
ATOM    221  H   ALA    16      25.215  22.948  42.914  1.00  0.00           H
ATOM    222  CA  ALA    16      25.021  21.725  44.574  1.00  0.00           C
ATOM    223  HA  ALA    16      24.336  21.502  45.392  1.00  0.00           H
ATOM    224  CB  ALA    16      25.234  20.401  43.795  1.00  0.00           C
ATOM    225  HB1 ALA    16      25.634  19.567  44.374  1.00  0.00           H
ATOM    226  HB2 ALA    16      24.334  20.035  43.302  1.00  0.00           H
ATOM    227  HB3 ALA    16      25.916  20.562  42.960  1.00  0.00           H
ATOM    228  C   ALA    16      26.371  22.073  45.141  1.00  0.00           C
ATOM    229  O   ALA    16      27.098  22.851  44.520  1.00  0.00           O
ATOM    230  N   VAL    17      26.836  21.553  46.264  1.00  0.00           N
ATOM    231  H   VAL    17      26.326  20.857  46.789  1.00  0.00           H
ATOM    232  CA  VAL    17      28.335  21.587  46.603  1.00  0.00           C
ATOM    233  HA  VAL    17      28.511  22.655  46.475  1.00  0.00           H
ATOM    234  CB  VAL    17      28.468  21.393  48.116  1.00  0.00           C
ATOM    235  HB  VAL    17      27.665  21.889  48.662  1.00  0.00           H
ATOM    236  CG1 VAL    17      28.422  19.902  48.430  1.00  0.00           C
ATOM    237 HG11 VAL    17      27.517  19.372  48.134  1.00  0.00           H
ATOM    238 HG12 VAL    17      29.263  19.370  47.985  1.00  0.00           H
ATOM    239 HG13 VAL    17      28.573  19.701  49.491  1.00  0.00           H
ATOM    240  CG2 VAL    17      29.813  21.942  48.623  1.00  0.00           C
ATOM    241 HG21 VAL    17      30.704  21.501  48.177  1.00  0.00           H
ATOM    242 HG22 VAL    17      29.943  22.996  48.373  1.00  0.00           H
ATOM    243 HG23 VAL    17      29.734  21.793  49.700  1.00  0.00           H
ATOM    244  C   VAL    17      29.234  20.753  45.748  1.00  0.00           C
ATOM    245  O   VAL    17      28.842  19.750  45.080  1.00  0.00           O
ATOM    246  N   TYR    18      30.486  21.054  45.621  1.00  0.00           N
ATOM    247  H   TYR    18      30.889  21.723  46.261  1.00  0.00           H
ATOM    248  CA  TYR    18      31.547  20.383  44.795  1.00  0.00           C
ATOM    249  HA  TYR    18      31.147  19.457  44.381  1.00  0.00           H
ATOM    250  CB  TYR    18      31.719  21.170  43.514  1.00  0.00           C
ATOM    251  HB2 TYR    18      30.849  21.133  42.859  1.00  0.00           H
ATOM    252  HB3 TYR    18      31.812  22.234  43.729  1.00  0.00           H
ATOM    253  CG  TYR    18      32.996  20.846  42.594  1.00  0.00           C
ATOM    254  CD1 TYR    18      32.962  19.858  41.665  1.00  0.00           C
ATOM    255  HD1 TYR    18      32.064  19.258  41.633  1.00  0.00           H
ATOM    256  CE1 TYR    18      34.045  19.658  40.800  1.00  0.00           C
ATOM    257  HE1 TYR    18      34.009  18.867  40.068  1.00  0.00           H
ATOM    258  CZ  TYR    18      35.177  20.572  40.800  1.00  0.00           C
ATOM    259  OH  TYR    18      36.191  20.372  39.949  1.00  0.00           O
ATOM    260  HH  TYR    18      36.050  19.688  39.291  1.00  0.00           H
ATOM    261  CE2 TYR    18      35.182  21.614  41.722  1.00  0.00           C
ATOM    262  HE2 TYR    18      36.055  22.249  41.751  1.00  0.00           H
ATOM    263  CD2 TYR    18      34.059  21.792  42.595  1.00  0.00           C
ATOM    264  HD2 TYR    18      34.009  22.651  43.247  1.00  0.00           H
ATOM    265  C   TYR    18      32.883  20.203  45.526  1.00  0.00           C
ATOM    266  O   TYR    18      33.565  19.236  45.336  1.00  0.00           O
ATOM    267  N   SER    19      33.393  21.116  46.374  1.00  0.00           N
ATOM    268  H   SER    19      32.957  22.023  46.459  1.00  0.00           H
ATOM    269  CA  SER    19      34.645  20.849  47.069  1.00  0.00           C
ATOM    270  HA  SER    19      34.732  19.805  47.370  1.00  0.00           H
ATOM    271  CB  SER    19      35.789  21.199  46.036  1.00  0.00           C
ATOM    272  HB2 SER    19      35.483  20.788  45.074  1.00  0.00           H
ATOM    273  HB3 SER    19      35.906  22.277  45.926  1.00  0.00           H
ATOM    274  OG  SER    19      36.983  20.612  46.540  1.00  0.00           O
ATOM    275  HG  SER    19      37.132  19.747  46.151  1.00  0.00           H
ATOM    276  C   SER    19      34.846  21.676  48.278  1.00  0.00           C
ATOM    277  O   SER    19      34.302  22.783  48.359  1.00  0.00           O
ATOM    278  N   LYS    20      35.731  21.310  49.153  1.00  0.00           N
ATOM    279  H   LYS    20      36.185  20.436  48.932  1.00  0.00           H
ATOM    280  CA  LYS    20      36.355  22.327  50.099  1.00  0.00           C
ATOM    281  HA  LYS    20      36.524  23.216  49.492  1.00  0.00           H
ATOM    282  CB  LYS    20      35.442  22.653  51.311  1.00  0.00           C
ATOM    283  HB2 LYS    20      35.841  23.553  51.781  1.00  0.00           H
ATOM    284  HB3 LYS    20      34.456  22.911  50.927  1.00  0.00           H
ATOM    285  CG  LYS    20      35.251  21.554  52.420  1.00  0.00           C
ATOM    286  HG2 LYS    20      35.028  20.590  51.963  1.00  0.00           H
ATOM    287  HG3 LYS    20      36.164  21.525  53.015  1.00  0.00           H
ATOM    288  CD  LYS    20      34.152  21.979  53.336  1.00  0.00           C
ATOM    289  HD2 LYS    20      34.269  23.060  53.416  1.00  0.00           H
ATOM    290  HD3 LYS    20      33.196  21.873  52.823  1.00  0.00           H
ATOM    291  CE  LYS    20      34.081  21.177  54.653  1.00  0.00           C
ATOM    292  HE2 LYS    20      34.126  20.104  54.465  1.00  0.00           H
ATOM    293  HE3 LYS    20      34.973  21.367  55.251  1.00  0.00           H
ATOM    294  NZ  LYS    20      32.849  21.497  55.403  1.00  0.00           N
ATOM    295  HZ1 LYS    20      32.576  22.468  55.445  1.00  0.00           H
ATOM    296  HZ2 LYS    20      32.010  21.021  55.105  1.00  0.00           H
ATOM    297  HZ3 LYS    20      33.066  21.190  56.340  1.00  0.00           H
ATOM    298  C   LYS    20      37.733  21.873  50.511  1.00  0.00           C
ATOM    299  O   LYS    20      38.107  20.731  50.533  1.00  0.00           O
ATOM    300  N   ASP    21      38.618  22.833  50.836  1.00  0.00           N
ATOM    301  H   ASP    21      38.182  23.745  50.848  1.00  0.00           H
ATOM    302  CA  ASP    21      40.080  22.636  51.098  1.00  0.00           C
ATOM    303  HA  ASP    21      40.454  21.857  50.433  1.00  0.00           H
ATOM    304  CB  ASP    21      40.889  23.904  50.778  1.00  0.00           C
ATOM    305  HB2 ASP    21      41.942  23.625  50.780  1.00  0.00           H
ATOM    306  HB3 ASP    21      40.475  24.243  49.829  1.00  0.00           H
ATOM    307  CG  ASP    21      40.672  25.071  51.595  1.00  0.00           C
ATOM    308  OD1 ASP    21      40.745  26.169  51.054  1.00  0.00           O
ATOM    309  OD2 ASP    21      40.475  25.014  52.823  1.00  0.00           O
ATOM    310  C   ASP    21      40.510  22.166  52.514  1.00  0.00           C
ATOM    311  O   ASP    21      41.479  21.489  52.706  1.00  0.00           O
ATOM    312  N   ASN    22      39.591  22.272  53.453  1.00  0.00           N
ATOM    313  H   ASN    22      38.823  22.899  53.260  1.00  0.00           H
ATOM    314  CA  ASN    22      39.868  21.951  54.851  1.00  0.00           C
ATOM    315  HA  ASN    22      39.041  22.471  55.334  1.00  0.00           H
ATOM    316  CB  ASN    22      39.623  20.459  55.248  1.00  0.00           C
ATOM    317  HB2 ASN    22      40.348  19.893  54.662  1.00  0.00           H
ATOM    318  HB3 ASN    22      39.788  20.267  56.308  1.00  0.00           H
ATOM    319  CG  ASN    22      38.230  19.941  54.953  1.00  0.00           C
ATOM    320  OD1 ASN    22      37.280  20.638  55.265  1.00  0.00           O
ATOM    321  ND2 ASN    22      38.053  18.796  54.344  1.00  0.00           N
ATOM    322 HD21 ASN    22      38.818  18.162  54.157  1.00  0.00           H
ATOM    323 HD22 ASN    22      37.098  18.708  54.030  1.00  0.00           H
ATOM    324  C   ASN    22      41.092  22.460  55.593  1.00  0.00           C
ATOM    325  O   ASN    22      41.433  22.030  56.657  1.00  0.00           O
ATOM    326  N   SER    23      41.801  23.393  55.010  1.00  0.00           N
ATOM    327  H   SER    23      41.440  23.682  54.112  1.00  0.00           H
ATOM    328  CA  SER    23      43.095  23.929  55.400  1.00  0.00           C
ATOM    329  HA  SER    23      43.911  23.214  55.294  1.00  0.00           H
ATOM    330  CB  SER    23      43.522  25.143  54.461  1.00  0.00           C
ATOM    331  HB2 SER    23      44.330  25.748  54.874  1.00  0.00           H
ATOM    332  HB3 SER    23      43.753  24.738  53.476  1.00  0.00           H
ATOM    333  OG  SER    23      42.382  26.075  54.347  1.00  0.00           O
ATOM    334  HG  SER    23      41.782  25.752  53.673  1.00  0.00           H
ATOM    335  C   SER    23      43.147  24.289  56.878  1.00  0.00           C
ATOM    336  O   SER    23      44.136  23.925  57.496  1.00  0.00           O
ATOM    337  N   ILE    24      42.196  24.998  57.515  1.00  0.00           N
ATOM    338  H   ILE    24      41.379  25.243  56.972  1.00  0.00           H
ATOM    339  CA  ILE    24      42.255  25.592  58.827  1.00  0.00           C
ATOM    340  HA  ILE    24      43.215  26.049  59.069  1.00  0.00           H
ATOM    341  CB  ILE    24      41.152  26.710  58.952  1.00  0.00           C
ATOM    342  HB  ILE    24      40.211  26.217  58.707  1.00  0.00           H
ATOM    343  CG2 ILE    24      41.068  27.169  60.440  1.00  0.00           C
ATOM    344 HG21 ILE    24      40.634  28.164  60.540  1.00  0.00           H
ATOM    345 HG22 ILE    24      40.581  26.444  61.093  1.00  0.00           H
ATOM    346 HG23 ILE    24      42.087  27.384  60.760  1.00  0.00           H
ATOM    347  CG1 ILE    24      41.512  27.917  58.027  1.00  0.00           C
ATOM    348 HG12 ILE    24      41.457  27.754  56.952  1.00  0.00           H
ATOM    349 HG13 ILE    24      40.730  28.663  58.171  1.00  0.00           H
ATOM    350  CD1 ILE    24      42.941  28.646  58.174  1.00  0.00           C
ATOM    351 HD11 ILE    24      43.709  28.089  57.638  1.00  0.00           H
ATOM    352 HD12 ILE    24      43.022  29.513  57.519  1.00  0.00           H
ATOM    353 HD13 ILE    24      43.065  28.836  59.240  1.00  0.00           H
ATOM    354  C   ILE    24      41.925  24.470  59.847  1.00  0.00           C
ATOM    355  O   ILE    24      42.504  24.418  60.901  1.00  0.00           O
ATOM    356  N   ARG    25      41.049  23.482  59.514  1.00  0.00           N
ATOM    357  H   ARG    25      40.425  23.696  58.749  1.00  0.00           H
ATOM    358  CA  ARG    25      40.762  22.313  60.382  1.00  0.00           C
ATOM    359  HA  ARG    25      40.570  22.677  61.393  1.00  0.00           H
ATOM    360  CB  ARG    25      39.597  21.541  59.886  1.00  0.00           C
ATOM    361  HB2 ARG    25      38.804  22.208  59.548  1.00  0.00           H
ATOM    362  HB3 ARG    25      39.841  20.924  59.020  1.00  0.00           H
ATOM    363  CG  ARG    25      38.992  20.657  61.015  1.00  0.00           C
ATOM    364  HG2 ARG    25      39.752  19.916  61.255  1.00  0.00           H
ATOM    365  HG3 ARG    25      38.777  21.316  61.857  1.00  0.00           H
ATOM    366  CD  ARG    25      37.667  19.902  60.735  1.00  0.00           C
ATOM    367  HD2 ARG    25      36.998  20.615  60.251  1.00  0.00           H
ATOM    368  HD3 ARG    25      37.973  19.243  59.923  1.00  0.00           H
ATOM    369  NE  ARG    25      36.964  19.265  61.875  1.00  0.00           N
ATOM    370  HE  ARG    25      37.348  19.439  62.794  1.00  0.00           H
ATOM    371  CZ  ARG    25      35.680  18.845  61.815  1.00  0.00           C
ATOM    372  NH1 ARG    25      34.974  18.584  62.881  1.00  0.00           N
ATOM    373 HH11 ARG    25      35.390  18.735  63.790  1.00  0.00           H
ATOM    374 HH12 ARG    25      34.105  18.076  62.801  1.00  0.00           H
ATOM    375  NH2 ARG    25      35.212  18.502  60.657  1.00  0.00           N
ATOM    376 HH21 ARG    25      35.731  18.510  59.791  1.00  0.00           H
ATOM    377 HH22 ARG    25      34.274  18.153  60.516  1.00  0.00           H
ATOM    378  C   ARG    25      42.012  21.388  60.526  1.00  0.00           C
ATOM    379  O   ARG    25      42.325  20.901  61.582  1.00  0.00           O
ATOM    380  N   ILE    26      42.582  21.068  59.361  1.00  0.00           N
ATOM    381  H   ILE    26      42.267  21.642  58.594  1.00  0.00           H
ATOM    382  CA  ILE    26      43.770  20.161  59.332  1.00  0.00           C
ATOM    383  HA  ILE    26      43.580  19.228  59.863  1.00  0.00           H
ATOM    384  CB  ILE    26      43.995  19.829  57.835  1.00  0.00           C
ATOM    385  HB  ILE    26      43.996  20.767  57.281  1.00  0.00           H
ATOM    386  CG2 ILE    26      45.401  19.275  57.523  1.00  0.00           C
ATOM    387 HG21 ILE    26      45.472  18.993  56.473  1.00  0.00           H
ATOM    388 HG22 ILE    26      46.241  19.912  57.801  1.00  0.00           H
ATOM    389 HG23 ILE    26      45.577  18.291  57.956  1.00  0.00           H
ATOM    390  CG1 ILE    26      43.060  18.817  57.178  1.00  0.00           C
ATOM    391 HG12 ILE    26      42.160  19.431  57.178  1.00  0.00           H
ATOM    392 HG13 ILE    26      43.403  18.649  56.156  1.00  0.00           H
ATOM    393  CD1 ILE    26      42.888  17.438  57.931  1.00  0.00           C
ATOM    394 HD11 ILE    26      42.339  16.700  57.347  1.00  0.00           H
ATOM    395 HD12 ILE    26      43.828  16.970  58.221  1.00  0.00           H
ATOM    396 HD13 ILE    26      42.355  17.563  58.874  1.00  0.00           H
ATOM    397  C   ILE    26      44.978  20.862  59.983  1.00  0.00           C
ATOM    398  O   ILE    26      45.545  20.321  60.929  1.00  0.00           O
ATOM    399  N   GLY    27      45.262  22.094  59.467  1.00  0.00           N
ATOM    400  H   GLY    27      44.710  22.302  58.647  1.00  0.00           H
ATOM    401  CA  GLY    27      46.309  23.023  59.955  1.00  0.00           C
ATOM    402  HA2 GLY    27      47.264  22.562  59.704  1.00  0.00           H
ATOM    403  HA3 GLY    27      46.139  23.935  59.383  1.00  0.00           H
ATOM    404  C   GLY    27      46.179  23.466  61.461  1.00  0.00           C
ATOM    405  O   GLY    27      47.088  24.225  61.886  1.00  0.00           O
ATOM    406  N   SER    28      45.181  22.973  62.160  1.00  0.00           N
ATOM    407  H   SER    28      44.501  22.430  61.648  1.00  0.00           H
ATOM    408  CA  SER    28      45.109  23.003  63.630  1.00  0.00           C
ATOM    409  HA  SER    28      45.243  24.021  63.998  1.00  0.00           H
ATOM    410  CB  SER    28      43.882  22.366  64.117  1.00  0.00           C
ATOM    411  HB2 SER    28      43.767  22.497  65.192  1.00  0.00           H
ATOM    412  HB3 SER    28      43.002  22.720  63.581  1.00  0.00           H
ATOM    413  OG  SER    28      43.866  20.993  63.802  1.00  0.00           O
ATOM    414  HG  SER    28      43.635  20.802  62.890  1.00  0.00           H
ATOM    415  C   SER    28      46.262  22.160  64.152  1.00  0.00           C
ATOM    416  O   SER    28      46.658  22.476  65.303  1.00  0.00           O
ATOM    417  N   LYS    29      46.759  21.179  63.401  1.00  0.00           N
ATOM    418  H   LYS    29      46.376  21.046  62.476  1.00  0.00           H
ATOM    419  CA  LYS    29      47.967  20.383  63.729  1.00  0.00           C
ATOM    420  HA  LYS    29      48.428  20.963  64.528  1.00  0.00           H
ATOM    421  CB  LYS    29      47.546  19.023  64.271  1.00  0.00           C
ATOM    422  HB2 LYS    29      46.839  18.542  63.594  1.00  0.00           H
ATOM    423  HB3 LYS    29      48.428  18.389  64.372  1.00  0.00           H
ATOM    424  CG  LYS    29      46.690  19.139  65.583  1.00  0.00           C
ATOM    425  HG2 LYS    29      45.871  19.847  65.455  1.00  0.00           H
ATOM    426  HG3 LYS    29      46.174  18.206  65.808  1.00  0.00           H
ATOM    427  CD  LYS    29      47.600  19.584  66.763  1.00  0.00           C
ATOM    428  HD2 LYS    29      48.302  18.777  66.970  1.00  0.00           H
ATOM    429  HD3 LYS    29      48.146  20.516  66.611  1.00  0.00           H
ATOM    430  CE  LYS    29      46.665  19.967  67.928  1.00  0.00           C
ATOM    431  HE2 LYS    29      45.880  20.689  67.703  1.00  0.00           H
ATOM    432  HE3 LYS    29      46.231  19.015  68.237  1.00  0.00           H
ATOM    433  NZ  LYS    29      47.406  20.481  69.103  1.00  0.00           N
ATOM    434  HZ1 LYS    29      47.897  19.688  69.490  1.00  0.00           H
ATOM    435  HZ2 LYS    29      48.152  21.129  68.894  1.00  0.00           H
ATOM    436  HZ3 LYS    29      46.753  20.819  69.794  1.00  0.00           H
ATOM    437  C   LYS    29      48.958  20.143  62.541  1.00  0.00           C
ATOM    438  O   LYS    29      50.147  20.353  62.592  1.00  0.00           O
ATOM    439  N   GLY    30      48.406  19.917  61.380  1.00  0.00           N
ATOM    440  H   GLY    30      47.396  19.899  61.417  1.00  0.00           H
ATOM    441  CA  GLY    30      49.155  19.628  60.235  1.00  0.00           C
ATOM    442  HA2 GLY    30      49.760  18.725  60.314  1.00  0.00           H
ATOM    443  HA3 GLY    30      48.451  19.336  59.456  1.00  0.00           H
ATOM    444  C   GLY    30      49.967  20.819  59.717  1.00  0.00           C
ATOM    445  O   GLY    30      49.613  21.936  59.993  1.00  0.00           O
ATOM    446  N   ASP    31      50.997  20.549  58.931  1.00  0.00           N
ATOM    447  H   ASP    31      51.318  19.604  58.775  1.00  0.00           H
ATOM    448  CA  ASP    31      51.803  21.567  58.338  1.00  0.00           C
ATOM    449  HA  ASP    31      52.050  22.329  59.077  1.00  0.00           H
ATOM    450  CB  ASP    31      53.153  20.972  57.902  1.00  0.00           C
ATOM    451  HB2 ASP    31      53.018  20.194  57.152  1.00  0.00           H
ATOM    452  HB3 ASP    31      53.716  21.822  57.517  1.00  0.00           H
ATOM    453  CG  ASP    31      53.958  20.372  59.075  1.00  0.00           C
ATOM    454  OD1 ASP    31      55.032  19.910  58.714  1.00  0.00           O
ATOM    455  OD2 ASP    31      53.539  20.269  60.246  1.00  0.00           O
ATOM    456  C   ASP    31      51.048  22.070  57.066  1.00  0.00           C
ATOM    457  O   ASP    31      50.960  21.410  56.040  1.00  0.00           O
ATOM    458  N   VAL    32      50.444  23.309  57.118  1.00  0.00           N
ATOM    459  H   VAL    32      50.634  23.808  57.976  1.00  0.00           H
ATOM    460  CA  VAL    32      49.530  23.933  56.141  1.00  0.00           C
ATOM    461  HA  VAL    32      49.717  23.491  55.163  1.00  0.00           H
ATOM    462  CB  VAL    32      48.125  23.587  56.436  1.00  0.00           C
ATOM    463  HB  VAL    32      47.806  23.896  57.431  1.00  0.00           H
ATOM    464  CG1 VAL    32      47.167  24.304  55.521  1.00  0.00           C
ATOM    465 HG11 VAL    32      46.995  25.361  55.721  1.00  0.00           H
ATOM    466 HG12 VAL    32      47.481  24.154  54.488  1.00  0.00           H
ATOM    467 HG13 VAL    32      46.169  23.866  55.528  1.00  0.00           H
ATOM    468  CG2 VAL    32      47.883  22.028  56.326  1.00  0.00           C
ATOM    469 HG21 VAL    32      48.420  21.570  55.496  1.00  0.00           H
ATOM    470 HG22 VAL    32      48.168  21.498  57.235  1.00  0.00           H
ATOM    471 HG23 VAL    32      46.816  21.868  56.169  1.00  0.00           H
ATOM    472  C   VAL    32      49.799  25.465  56.063  1.00  0.00           C
ATOM    473  O   VAL    32      49.977  26.097  57.094  1.00  0.00           O
ATOM    474  N   PHE    33      49.820  26.019  54.877  1.00  0.00           N
ATOM    475  H   PHE    33      49.468  25.516  54.076  1.00  0.00           H
ATOM    476  CA  PHE    33      50.118  27.438  54.694  1.00  0.00           C
ATOM    477  HA  PHE    33      50.902  27.571  55.440  1.00  0.00           H
ATOM    478  CB  PHE    33      50.601  27.831  53.303  1.00  0.00           C
ATOM    479  HB2 PHE    33      49.723  27.985  52.677  1.00  0.00           H
ATOM    480  HB3 PHE    33      51.053  28.814  53.437  1.00  0.00           H
ATOM    481  CG  PHE    33      51.596  26.807  52.653  1.00  0.00           C
ATOM    482  CD1 PHE    33      51.399  26.142  51.445  1.00  0.00           C
ATOM    483  HD1 PHE    33      50.390  26.290  51.091  1.00  0.00           H
ATOM    484  CE1 PHE    33      52.259  25.289  50.732  1.00  0.00           C
ATOM    485  HE1 PHE    33      52.041  24.839  49.775  1.00  0.00           H
ATOM    486  CZ  PHE    33      53.552  25.114  51.332  1.00  0.00           C
ATOM    487  HZ  PHE    33      54.326  24.504  50.888  1.00  0.00           H
ATOM    488  CE2 PHE    33      53.791  25.738  52.555  1.00  0.00           C
ATOM    489  HE2 PHE    33      54.755  25.627  53.029  1.00  0.00           H
ATOM    490  CD2 PHE    33      52.863  26.636  53.142  1.00  0.00           C
ATOM    491  HD2 PHE    33      52.977  27.141  54.089  1.00  0.00           H
ATOM    492  C   PHE    33      48.915  28.300  55.144  1.00  0.00           C
ATOM    493  O   PHE    33      47.762  27.811  55.198  1.00  0.00           O
ATOM    494  N   VAL    34      49.198  29.578  55.455  1.00  0.00           N
ATOM    495  H   VAL    34      50.155  29.869  55.599  1.00  0.00           H
ATOM    496  CA  VAL    34      48.189  30.624  55.708  1.00  0.00           C
ATOM    497  HA  VAL    34      47.289  30.084  56.002  1.00  0.00           H
ATOM    498  CB  VAL    34      48.683  31.566  56.742  1.00  0.00           C
ATOM    499  HB  VAL    34      48.190  32.538  56.782  1.00  0.00           H
ATOM    500  CG1 VAL    34      48.466  30.898  58.118  1.00  0.00           C
ATOM    501 HG11 VAL    34      49.088  30.021  58.297  1.00  0.00           H
ATOM    502 HG12 VAL    34      48.608  31.639  58.905  1.00  0.00           H
ATOM    503 HG13 VAL    34      47.421  30.626  58.261  1.00  0.00           H
ATOM    504  CG2 VAL    34      50.183  31.978  56.738  1.00  0.00           C
ATOM    505 HG21 VAL    34      50.677  31.893  55.770  1.00  0.00           H
ATOM    506 HG22 VAL    34      50.274  32.922  57.276  1.00  0.00           H
ATOM    507 HG23 VAL    34      50.757  31.389  57.454  1.00  0.00           H
ATOM    508  C   VAL    34      47.962  31.307  54.365  1.00  0.00           C
ATOM    509  O   VAL    34      48.963  31.894  53.824  1.00  0.00           O
ATOM    510  N   ILE    35      46.737  31.247  53.879  1.00  0.00           N
ATOM    511  H   ILE    35      45.983  30.822  54.399  1.00  0.00           H
ATOM    512  CA  ILE    35      46.401  31.474  52.461  1.00  0.00           C
ATOM    513  HA  ILE    35      47.254  31.834  51.886  1.00  0.00           H
ATOM    514  CB  ILE    35      46.005  30.138  51.749  1.00  0.00           C
ATOM    515  HB  ILE    35      45.909  30.269  50.671  1.00  0.00           H
ATOM    516  CG2 ILE    35      47.092  29.060  52.068  1.00  0.00           C
ATOM    517 HG21 ILE    35      48.053  29.573  52.124  1.00  0.00           H
ATOM    518 HG22 ILE    35      46.864  28.531  52.993  1.00  0.00           H
ATOM    519 HG23 ILE    35      47.036  28.251  51.341  1.00  0.00           H
ATOM    520  CG1 ILE    35      44.599  29.649  52.254  1.00  0.00           C
ATOM    521 HG12 ILE    35      44.565  29.718  53.342  1.00  0.00           H
ATOM    522 HG13 ILE    35      43.785  30.215  51.802  1.00  0.00           H
ATOM    523  CD1 ILE    35      44.245  28.186  51.919  1.00  0.00           C
ATOM    524 HD11 ILE    35      44.913  27.460  52.382  1.00  0.00           H
ATOM    525 HD12 ILE    35      43.228  28.058  52.289  1.00  0.00           H
ATOM    526 HD13 ILE    35      44.285  28.054  50.837  1.00  0.00           H
ATOM    527  C   ILE    35      45.316  32.518  52.200  1.00  0.00           C
ATOM    528  O   ILE    35      44.336  32.499  52.989  1.00  0.00           O
ATOM    529  N   ARG    36      45.475  33.342  51.162  1.00  0.00           N
ATOM    530  H   ARG    36      46.324  33.255  50.621  1.00  0.00           H
ATOM    531  CA  ARG    36      44.354  34.182  50.737  1.00  0.00           C
ATOM    532  HA  ARG    36      43.479  33.896  51.319  1.00  0.00           H
ATOM    533  CB  ARG    36      44.640  35.628  51.131  1.00  0.00           C
ATOM    534  HB2 ARG    36      45.604  35.676  50.625  1.00  0.00           H
ATOM    535  HB3 ARG    36      43.944  36.300  50.628  1.00  0.00           H
ATOM    536  CG  ARG    36      44.698  36.018  52.578  1.00  0.00           C
ATOM    537  HG2 ARG    36      45.631  35.655  53.010  1.00  0.00           H
ATOM    538  HG3 ARG    36      44.768  37.104  52.615  1.00  0.00           H
ATOM    539  CD  ARG    36      43.501  35.528  53.361  1.00  0.00           C
ATOM    540  HD2 ARG    36      43.462  34.442  53.282  1.00  0.00           H
ATOM    541  HD3 ARG    36      43.614  35.804  54.409  1.00  0.00           H
ATOM    542  NE  ARG    36      42.219  36.115  52.787  1.00  0.00           N
ATOM    543  HE  ARG    36      41.764  35.565  52.072  1.00  0.00           H
ATOM    544  CZ  ARG    36      41.648  37.276  53.008  1.00  0.00           C
ATOM    545  NH1 ARG    36      40.495  37.616  52.522  1.00  0.00           N
ATOM    546 HH11 ARG    36      39.943  36.838  52.191  1.00  0.00           H
ATOM    547 HH12 ARG    36      40.055  38.518  52.640  1.00  0.00           H
ATOM    548  NH2 ARG    36      42.293  38.165  53.753  1.00  0.00           N
ATOM    549 HH21 ARG    36      43.246  37.986  54.037  1.00  0.00           H
ATOM    550 HH22 ARG    36      41.771  38.932  54.152  1.00  0.00           H
ATOM    551  C   ARG    36      43.991  33.984  49.300  1.00  0.00           C
ATOM    552  O   ARG    36      44.845  33.579  48.539  1.00  0.00           O
ATOM    553  N   GLH    37      42.686  34.238  48.985  1.00  0.00           N
ATOM    554  H   GLH    37      42.175  34.418  49.837  1.00  0.00           H
ATOM    555  CA  GLH    37      41.936  34.052  47.740  1.00  0.00           C
ATOM    556  HA  GLH    37      40.891  33.888  48.001  1.00  0.00           H
ATOM    557  CB  GLH    37      42.007  35.295  46.823  1.00  0.00           C
ATOM    558  HB2 GLH    37      41.188  35.178  46.112  1.00  0.00           H
ATOM    559  HB3 GLH    37      41.743  36.125  47.478  1.00  0.00           H
ATOM    560  CG  GLH    37      43.332  35.590  46.167  1.00  0.00           C
ATOM    561  HG2 GLH    37      43.988  34.736  46.338  1.00  0.00           H
ATOM    562  HG3 GLH    37      43.301  35.634  45.078  1.00  0.00           H
ATOM    563  CD  GLH    37      44.041  36.779  46.822  1.00  0.00           C
ATOM    564  OE1 GLH    37      44.030  37.114  48.005  1.00  0.00           O
ATOM    565  OE2 GLH    37      44.912  37.406  45.992  1.00  0.00           O
ATOM    566  HE2 GLH    37      44.757  37.333  45.048  1.00  0.00           H
ATOM    567  C   GLH    37      42.243  32.702  47.121  1.00  0.00           C
ATOM    568  O   GLH    37      42.534  32.718  45.905  1.00  0.00           O
ATOM    569  N   PRO    38      42.113  31.592  47.806  1.00  0.00           N
ATOM    570  CD  PRO    38      41.876  31.371  49.258  1.00  0.00           C
ATOM    571  HD2 PRO    38      41.223  32.095  49.744  1.00  0.00           H
ATOM    572  HD3 PRO    38      42.818  31.389  49.808  1.00  0.00           H
ATOM    573  CG  PRO    38      41.380  29.943  49.466  1.00  0.00           C
ATOM    574  HG2 PRO    38      40.301  29.882  49.321  1.00  0.00           H
ATOM    575  HG3 PRO    38      41.676  29.516  50.425  1.00  0.00           H
ATOM    576  CB  PRO    38      41.962  29.282  48.267  1.00  0.00           C
ATOM    577  HB2 PRO    38      41.429  28.379  47.969  1.00  0.00           H
ATOM    578  HB3 PRO    38      42.924  28.902  48.608  1.00  0.00           H
ATOM    579  CA  PRO    38      42.133  30.318  47.160  1.00  0.00           C
ATOM    580  HA  PRO    38      43.087  30.191  46.649  1.00  0.00           H
ATOM    581  C   PRO    38      41.033  30.296  46.147  1.00  0.00           C
ATOM    582  O   PRO    38      39.848  30.214  46.572  1.00  0.00           O
ATOM    583  N   PHE    39      41.381  30.317  44.859  1.00  0.00           N
ATOM    584  H   PHE    39      42.336  30.522  44.601  1.00  0.00           H
ATOM    585  CA  PHE    39      40.440  30.223  43.808  1.00  0.00           C
ATOM    586  HA  PHE    39      39.448  30.130  44.249  1.00  0.00           H
ATOM    587  CB  PHE    39      40.359  31.488  42.893  1.00  0.00           C
ATOM    588  HB2 PHE    39      39.514  31.218  42.259  1.00  0.00           H
ATOM    589  HB3 PHE    39      40.165  32.336  43.551  1.00  0.00           H
ATOM    590  CG  PHE    39      41.565  31.731  41.978  1.00  0.00           C
ATOM    591  CD1 PHE    39      41.702  31.048  40.761  1.00  0.00           C
ATOM    592  HD1 PHE    39      40.858  30.489  40.386  1.00  0.00           H
ATOM    593  CE1 PHE    39      42.915  31.147  40.042  1.00  0.00           C
ATOM    594  HE1 PHE    39      42.981  30.793  39.025  1.00  0.00           H
ATOM    595  CZ  PHE    39      44.009  31.934  40.601  1.00  0.00           C
ATOM    596  HZ  PHE    39      44.895  32.063  39.998  1.00  0.00           H
ATOM    597  CE2 PHE    39      43.802  32.717  41.754  1.00  0.00           C
ATOM    598  HE2 PHE    39      44.584  33.322  42.189  1.00  0.00           H
ATOM    599  CD2 PHE    39      42.595  32.562  42.444  1.00  0.00           C
ATOM    600  HD2 PHE    39      42.451  33.026  43.408  1.00  0.00           H
ATOM    601  C   PHE    39      40.711  28.914  43.033  1.00  0.00           C
ATOM    602  O   PHE    39      41.768  28.350  43.014  1.00  0.00           O
ATOM    603  N   ILE    40      39.667  28.389  42.340  1.00  0.00           N
ATOM    604  H   ILE    40      38.991  29.106  42.120  1.00  0.00           H
ATOM    605  CA  ILE    40      39.799  27.133  41.662  1.00  0.00           C
ATOM    606  HA  ILE    40      40.683  26.571  41.963  1.00  0.00           H
ATOM    607  CB  ILE    40      38.685  26.127  42.192  1.00  0.00           C
ATOM    608  HB  ILE    40      37.834  26.788  42.354  1.00  0.00           H
ATOM    609  CG2 ILE    40      38.192  25.149  41.066  1.00  0.00           C
ATOM    610 HG21 ILE    40      37.741  25.692  40.235  1.00  0.00           H
ATOM    611 HG22 ILE    40      39.114  24.632  40.800  1.00  0.00           H
ATOM    612 HG23 ILE    40      37.515  24.372  41.421  1.00  0.00           H
ATOM    613  CG1 ILE    40      39.089  25.508  43.519  1.00  0.00           C
ATOM    614 HG12 ILE    40      39.650  24.618  43.232  1.00  0.00           H
ATOM    615 HG13 ILE    40      39.641  26.278  44.057  1.00  0.00           H
ATOM    616  CD1 ILE    40      37.971  25.011  44.465  1.00  0.00           C
ATOM    617 HD11 ILE    40      38.304  24.520  45.379  1.00  0.00           H
ATOM    618 HD12 ILE    40      37.299  25.848  44.654  1.00  0.00           H
ATOM    619 HD13 ILE    40      37.338  24.364  43.858  1.00  0.00           H
ATOM    620  C   ILE    40      39.712  27.410  40.164  1.00  0.00           C
ATOM    621  O   ILE    40      38.975  28.310  39.722  1.00  0.00           O
ATOM    622  N   SER    41      40.522  26.674  39.380  1.00  0.00           N
ATOM    623  H   SER    41      41.180  26.035  39.804  1.00  0.00           H
ATOM    624  CA  SER    41      40.558  26.768  37.936  1.00  0.00           C
ATOM    625  HA  SER    41      39.618  27.149  37.538  1.00  0.00           H
ATOM    626  CB  SER    41      41.715  27.724  37.476  1.00  0.00           C
ATOM    627  HB2 SER    41      41.801  28.701  37.951  1.00  0.00           H
ATOM    628  HB3 SER    41      42.669  27.202  37.542  1.00  0.00           H
ATOM    629  OG  SER    41      41.597  28.080  36.093  1.00  0.00           O
ATOM    630  HG  SER    41      42.156  28.858  36.017  1.00  0.00           H
ATOM    631  C   SER    41      40.755  25.351  37.391  1.00  0.00           C
ATOM    632  O   SER    41      41.494  24.511  37.860  1.00  0.00           O
ATOM    633  N   CYX    42      40.241  25.233  36.185  1.00  0.00           N
ATOM    634  H   CYX    42      40.015  26.028  35.603  1.00  0.00           H
ATOM    635  CA  CYX    42      40.043  23.890  35.503  1.00  0.00           C
ATOM    636  HA  CYX    42      40.534  23.182  36.172  1.00  0.00           H
ATOM    637  CB  CYX    42      38.509  23.548  35.354  1.00  0.00           C
ATOM    638  HB2 CYX    42      38.108  24.309  34.685  1.00  0.00           H
ATOM    639  HB3 CYX    42      38.352  22.579  34.881  1.00  0.00           H
ATOM    640  SG  CYX    42      37.706  23.484  36.963  1.00  0.00           S
ATOM    641  C   CYX    42      40.699  23.607  34.112  1.00  0.00           C
ATOM    642  O   CYX    42      40.839  24.503  33.372  1.00  0.00           O
ATOM    643  N   SER    43      41.029  22.337  33.801  1.00  0.00           N
ATOM    644  H   SER    43      40.776  21.656  34.502  1.00  0.00           H
ATOM    645  CA  SER    43      41.966  21.862  32.716  1.00  0.00           C
ATOM    646  HA  SER    43      42.077  22.684  32.009  1.00  0.00           H
ATOM    647  CB  SER    43      43.387  21.544  33.248  1.00  0.00           C
ATOM    648  HB2 SER    43      44.006  21.468  32.354  1.00  0.00           H
ATOM    649  HB3 SER    43      43.721  22.395  33.842  1.00  0.00           H
ATOM    650  OG  SER    43      43.327  20.360  33.936  1.00  0.00           O
ATOM    651  HG  SER    43      42.952  20.524  34.804  1.00  0.00           H
ATOM    652  C   SER    43      41.330  20.670  32.011  1.00  0.00           C
ATOM    653  O   SER    43      40.172  20.338  32.226  1.00  0.00           O
ATOM    654  N   HID    44      42.042  19.979  31.155  1.00  0.00           N
ATOM    655  H   HID    44      43.035  20.131  31.050  1.00  0.00           H
ATOM    656  CA  HID    44      41.453  18.775  30.521  1.00  0.00           C
ATOM    657  HA  HID    44      40.409  18.902  30.236  1.00  0.00           H
ATOM    658  CB  HID    44      42.285  18.383  29.297  1.00  0.00           C
ATOM    659  HB2 HID    44      43.356  18.508  29.456  1.00  0.00           H
ATOM    660  HB3 HID    44      42.090  17.338  29.057  1.00  0.00           H
ATOM    661  CG  HID    44      41.982  18.994  27.945  1.00  0.00           C
ATOM    662  ND1 HID    44      40.987  18.674  27.103  1.00  0.00           N
ATOM    663  HD1 HID    44      40.383  17.870  27.196  1.00  0.00           H
ATOM    664  CE1 HID    44      41.146  19.419  26.020  1.00  0.00           C
ATOM    665  HE1 HID    44      40.495  19.342  25.162  1.00  0.00           H
ATOM    666  NE2 HID    44      42.239  20.233  26.107  1.00  0.00           N
ATOM    667  CD2 HID    44      42.753  19.937  27.368  1.00  0.00           C
ATOM    668  HD2 HID    44      43.530  20.350  27.996  1.00  0.00           H
ATOM    669  C   HID    44      41.444  17.557  31.478  1.00  0.00           C
ATOM    670  O   HID    44      40.723  16.628  31.248  1.00  0.00           O
ATOM    671  N   LEU    45      42.299  17.538  32.520  1.00  0.00           N
ATOM    672  H   LEU    45      42.849  18.356  32.743  1.00  0.00           H
ATOM    673  CA  LEU    45      42.360  16.268  33.317  1.00  0.00           C
ATOM    674  HA  LEU    45      41.759  15.406  33.026  1.00  0.00           H
ATOM    675  CB  LEU    45      43.779  15.752  33.231  1.00  0.00           C
ATOM    676  HB2 LEU    45      44.425  16.387  33.837  1.00  0.00           H
ATOM    677  HB3 LEU    45      43.852  14.750  33.652  1.00  0.00           H
ATOM    678  CG  LEU    45      44.411  15.535  31.799  1.00  0.00           C
ATOM    679  HG  LEU    45      44.272  16.398  31.148  1.00  0.00           H
ATOM    680  CD1 LEU    45      45.950  15.476  31.987  1.00  0.00           C
ATOM    681 HD11 LEU    45      46.430  14.843  31.242  1.00  0.00           H
ATOM    682 HD12 LEU    45      46.286  16.506  31.874  1.00  0.00           H
ATOM    683 HD13 LEU    45      46.285  15.182  32.982  1.00  0.00           H
ATOM    684  CD2 LEU    45      43.875  14.207  31.221  1.00  0.00           C
ATOM    685 HD21 LEU    45      44.475  13.353  31.536  1.00  0.00           H
ATOM    686 HD22 LEU    45      42.848  14.004  31.522  1.00  0.00           H
ATOM    687 HD23 LEU    45      44.025  14.171  30.141  1.00  0.00           H
ATOM    688  C   LEU    45      41.811  16.501  34.770  1.00  0.00           C
ATOM    689  O   LEU    45      41.453  15.577  35.561  1.00  0.00           O
ATOM    690  N   GLU    46      41.774  17.826  35.224  1.00  0.00           N
ATOM    691  H   GLU    46      42.289  18.507  34.683  1.00  0.00           H
ATOM    692  CA  GLU    46      41.607  18.135  36.637  1.00  0.00           C
ATOM    693  HA  GLU    46      40.675  17.700  37.000  1.00  0.00           H
ATOM    694  CB  GLU    46      42.734  17.577  37.565  1.00  0.00           C
ATOM    695  HB2 GLU    46      42.495  17.810  38.603  1.00  0.00           H
ATOM    696  HB3 GLU    46      42.840  16.499  37.452  1.00  0.00           H
ATOM    697  CG  GLU    46      44.084  18.264  37.327  1.00  0.00           C
ATOM    698  HG2 GLU    46      44.401  18.126  36.293  1.00  0.00           H
ATOM    699  HG3 GLU    46      43.899  19.318  37.530  1.00  0.00           H
ATOM    700  CD  GLU    46      45.157  17.676  38.328  1.00  0.00           C
ATOM    701  OE1 GLU    46      45.850  18.468  38.978  1.00  0.00           O
ATOM    702  OE2 GLU    46      45.435  16.456  38.267  1.00  0.00           O
ATOM    703  C   GLU    46      41.369  19.623  36.874  1.00  0.00           C
ATOM    704  O   GLU    46      41.824  20.486  36.095  1.00  0.00           O
ATOM    705  N   CYX    47      40.598  19.947  37.946  1.00  0.00           N
ATOM    706  H   CYX    47      40.013  19.288  38.439  1.00  0.00           H
ATOM    707  CA  CYX    47      40.631  21.267  38.536  1.00  0.00           C
ATOM    708  HA  CYX    47      40.889  22.003  37.774  1.00  0.00           H
ATOM    709  CB  CYX    47      39.201  21.547  38.955  1.00  0.00           C
ATOM    710  HB2 CYX    47      38.837  20.801  39.663  1.00  0.00           H
ATOM    711  HB3 CYX    47      39.029  22.508  39.441  1.00  0.00           H
ATOM    712  SG  CYX    47      38.002  21.544  37.635  1.00  0.00           S
ATOM    713  C   CYX    47      41.730  21.397  39.665  1.00  0.00           C
ATOM    714  O   CYX    47      42.102  20.367  40.183  1.00  0.00           O
ATOM    715  N   ARG    48      42.113  22.627  39.998  1.00  0.00           N
ATOM    716  H   ARG    48      41.799  23.430  39.473  1.00  0.00           H
ATOM    717  CA  ARG    48      43.110  22.876  41.044  1.00  0.00           C
ATOM    718  HA  ARG    48      43.085  22.094  41.802  1.00  0.00           H
ATOM    719  CB  ARG    48      44.480  23.160  40.322  1.00  0.00           C
ATOM    720  HB2 ARG    48      44.400  24.022  39.659  1.00  0.00           H
ATOM    721  HB3 ARG    48      45.220  23.367  41.096  1.00  0.00           H
ATOM    722  CG  ARG    48      45.158  21.992  39.627  1.00  0.00           C
ATOM    723  HG2 ARG    48      45.265  21.078  40.211  1.00  0.00           H
ATOM    724  HG3 ARG    48      44.679  21.679  38.699  1.00  0.00           H
ATOM    725  CD  ARG    48      46.571  22.391  39.204  1.00  0.00           C
ATOM    726  HD2 ARG    48      46.930  21.614  38.528  1.00  0.00           H
ATOM    727  HD3 ARG    48      46.651  23.358  38.707  1.00  0.00           H
ATOM    728  NE  ARG    48      47.414  22.496  40.358  1.00  0.00           N
ATOM    729  HE  ARG    48      47.858  23.376  40.576  1.00  0.00           H
ATOM    730  CZ  ARG    48      47.930  21.382  40.961  1.00  0.00           C
ATOM    731  NH1 ARG    48      48.720  21.588  41.942  1.00  0.00           N
ATOM    732 HH11 ARG    48      48.990  22.558  42.019  1.00  0.00           H
ATOM    733 HH12 ARG    48      49.386  20.908  42.281  1.00  0.00           H
ATOM    734  NH2 ARG    48      47.698  20.134  40.605  1.00  0.00           N
ATOM    735 HH21 ARG    48      47.003  19.946  39.896  1.00  0.00           H
ATOM    736 HH22 ARG    48      47.995  19.277  41.049  1.00  0.00           H
ATOM    737  C   ARG    48      42.780  24.161  41.774  1.00  0.00           C
ATOM    738  O   ARG    48      42.331  25.153  41.143  1.00  0.00           O
ATOM    739  N   THR    49      43.027  24.212  43.083  1.00  0.00           N
ATOM    740  H   THR    49      43.502  23.442  43.533  1.00  0.00           H
ATOM    741  CA  THR    49      43.043  25.411  43.945  1.00  0.00           C
ATOM    742  HA  THR    49      42.200  26.018  43.619  1.00  0.00           H
ATOM    743  CB  THR    49      42.748  24.855  45.344  1.00  0.00           C
ATOM    744  HB  THR    49      43.429  24.051  45.626  1.00  0.00           H
ATOM    745  CG2 THR    49      42.750  25.961  46.384  1.00  0.00           C
ATOM    746 HG21 THR    49      43.648  26.521  46.123  1.00  0.00           H
ATOM    747 HG22 THR    49      41.887  26.605  46.216  1.00  0.00           H
ATOM    748 HG23 THR    49      42.794  25.593  47.409  1.00  0.00           H
ATOM    749  OG1 THR    49      41.359  24.285  45.353  1.00  0.00           O
ATOM    750  HG1 THR    49      40.961  24.702  46.120  1.00  0.00           H
ATOM    751  C   THR    49      44.350  26.132  43.848  1.00  0.00           C
ATOM    752  O   THR    49      45.407  25.689  44.194  1.00  0.00           O
ATOM    753  N   PHE    50      44.354  27.409  43.406  1.00  0.00           N
ATOM    754  H   PHE    50      43.476  27.826  43.136  1.00  0.00           H
ATOM    755  CA  PHE    50      45.548  28.305  43.182  1.00  0.00           C
ATOM    756  HA  PHE    50      46.480  27.789  43.417  1.00  0.00           H
ATOM    757  CB  PHE    50      45.416  28.839  41.738  1.00  0.00           C
ATOM    758  HB2 PHE    50      44.382  29.165  41.620  1.00  0.00           H
ATOM    759  HB3 PHE    50      46.035  29.735  41.706  1.00  0.00           H
ATOM    760  CG  PHE    50      45.802  27.914  40.636  1.00  0.00           C
ATOM    761  CD1 PHE    50      44.824  27.221  39.924  1.00  0.00           C
ATOM    762  HD1 PHE    50      43.809  27.304  40.285  1.00  0.00           H
ATOM    763  CE1 PHE    50      45.223  26.370  38.883  1.00  0.00           C
ATOM    764  HE1 PHE    50      44.453  25.786  38.402  1.00  0.00           H
ATOM    765  CZ  PHE    50      46.599  26.261  38.575  1.00  0.00           C
ATOM    766  HZ  PHE    50      46.792  25.608  37.736  1.00  0.00           H
ATOM    767  CE2 PHE    50      47.602  27.020  39.280  1.00  0.00           C
ATOM    768  HE2 PHE    50      48.649  26.995  39.014  1.00  0.00           H
ATOM    769  CD2 PHE    50      47.178  27.914  40.248  1.00  0.00           C
ATOM    770  HD2 PHE    50      47.945  28.536  40.685  1.00  0.00           H
ATOM    771  C   PHE    50      45.374  29.453  44.135  1.00  0.00           C
ATOM    772  O   PHE    50      44.248  29.910  44.386  1.00  0.00           O
ATOM    773  N   PHE    51      46.434  29.944  44.788  1.00  0.00           N
ATOM    774  H   PHE    51      47.358  29.574  44.612  1.00  0.00           H
ATOM    775  CA  PHE    51      46.291  30.778  45.972  1.00  0.00           C
ATOM    776  HA  PHE    51      45.456  31.456  45.796  1.00  0.00           H
ATOM    777  CB  PHE    51      45.938  29.861  47.119  1.00  0.00           C
ATOM    778  HB2 PHE    51      45.685  30.487  47.975  1.00  0.00           H
ATOM    779  HB3 PHE    51      45.032  29.344  46.805  1.00  0.00           H
ATOM    780  CG  PHE    51      47.090  28.972  47.572  1.00  0.00           C
ATOM    781  CD1 PHE    51      47.920  29.443  48.610  1.00  0.00           C
ATOM    782  HD1 PHE    51      47.758  30.412  49.057  1.00  0.00           H
ATOM    783  CE1 PHE    51      48.948  28.608  49.143  1.00  0.00           C
ATOM    784  HE1 PHE    51      49.495  28.946  50.011  1.00  0.00           H
ATOM    785  CZ  PHE    51      49.229  27.394  48.540  1.00  0.00           C
ATOM    786  HZ  PHE    51      49.956  26.743  49.002  1.00  0.00           H
ATOM    787  CE2 PHE    51      48.402  26.911  47.539  1.00  0.00           C
ATOM    788  HE2 PHE    51      48.552  25.910  47.162  1.00  0.00           H
ATOM    789  CD2 PHE    51      47.387  27.697  47.037  1.00  0.00           C
ATOM    790  HD2 PHE    51      46.737  27.294  46.275  1.00  0.00           H
ATOM    791  C   PHE    51      47.534  31.662  46.326  1.00  0.00           C
ATOM    792  O   PHE    51      48.619  31.285  45.800  1.00  0.00           O
ATOM    793  N   LEU    52      47.298  32.772  47.034  1.00  0.00           N
ATOM    794  H   LEU    52      46.379  33.007  47.380  1.00  0.00           H
ATOM    795  CA  LEU    52      48.413  33.599  47.587  1.00  0.00           C
ATOM    796  HA  LEU    52      49.322  33.486  46.997  1.00  0.00           H
ATOM    797  CB  LEU    52      48.177  35.115  47.350  1.00  0.00           C
ATOM    798  HB2 LEU    52      47.354  35.329  48.031  1.00  0.00           H
ATOM    799  HB3 LEU    52      49.080  35.567  47.761  1.00  0.00           H
ATOM    800  CG  LEU    52      48.000  35.574  45.864  1.00  0.00           C
ATOM    801  HG  LEU    52      46.997  35.262  45.571  1.00  0.00           H
ATOM    802  CD1 LEU    52      48.093  37.089  45.887  1.00  0.00           C
ATOM    803 HD11 LEU    52      49.054  37.418  46.281  1.00  0.00           H
ATOM    804 HD12 LEU    52      47.952  37.355  44.840  1.00  0.00           H
ATOM    805 HD13 LEU    52      47.305  37.507  46.513  1.00  0.00           H
ATOM    806  CD2 LEU    52      49.122  34.994  44.964  1.00  0.00           C
ATOM    807 HD21 LEU    52      50.125  35.310  45.248  1.00  0.00           H
ATOM    808 HD22 LEU    52      49.132  33.904  44.981  1.00  0.00           H
ATOM    809 HD23 LEU    52      48.888  35.330  43.954  1.00  0.00           H
ATOM    810  C   LEU    52      48.771  33.236  49.072  1.00  0.00           C
ATOM    811  O   LEU    52      47.906  33.023  49.905  1.00  0.00           O
ATOM    812  N   THR    53      50.075  33.210  49.350  1.00  0.00           N
ATOM    813  H   THR    53      50.716  33.383  48.589  1.00  0.00           H
ATOM    814  CA  THR    53      50.679  33.113  50.712  1.00  0.00           C
ATOM    815  HA  THR    53      50.019  33.631  51.408  1.00  0.00           H
ATOM    816  CB  THR    53      50.612  31.623  51.213  1.00  0.00           C
ATOM    817  HB  THR    53      49.602  31.230  51.094  1.00  0.00           H
ATOM    818  CG2 THR    53      51.629  30.793  50.349  1.00  0.00           C
ATOM    819 HG21 THR    53      51.780  29.756  50.649  1.00  0.00           H
ATOM    820 HG22 THR    53      51.226  30.837  49.337  1.00  0.00           H
ATOM    821 HG23 THR    53      52.623  31.239  50.318  1.00  0.00           H
ATOM    822  OG1 THR    53      51.182  31.604  52.423  1.00  0.00           O
ATOM    823  HG1 THR    53      50.438  31.646  53.027  1.00  0.00           H
ATOM    824  C   THR    53      52.068  33.810  50.651  1.00  0.00           C
ATOM    825  O   THR    53      52.658  34.012  49.613  1.00  0.00           O
ATOM    826  N   GLN    54      52.664  34.193  51.815  1.00  0.00           N
ATOM    827  H   GLN    54      52.040  34.204  52.609  1.00  0.00           H
ATOM    828  CA  GLN    54      54.119  34.393  51.937  1.00  0.00           C
ATOM    829  HA  GLN    54      54.620  34.583  50.987  1.00  0.00           H
ATOM    830  CB  GLN    54      54.400  35.588  52.801  1.00  0.00           C
ATOM    831  HB2 GLN    54      54.379  35.308  53.855  1.00  0.00           H
ATOM    832  HB3 GLN    54      55.413  35.935  52.596  1.00  0.00           H
ATOM    833  CG  GLN    54      53.453  36.773  52.628  1.00  0.00           C
ATOM    834  HG2 GLN    54      53.434  36.984  51.559  1.00  0.00           H
ATOM    835  HG3 GLN    54      52.394  36.517  52.676  1.00  0.00           H
ATOM    836  CD  GLN    54      53.735  38.081  53.431  1.00  0.00           C
ATOM    837  OE1 GLN    54      52.915  39.027  53.452  1.00  0.00           O
ATOM    838  NE2 GLN    54      54.982  38.297  53.860  1.00  0.00           N
ATOM    839 HE21 GLN    54      55.646  37.554  54.023  1.00  0.00           H
ATOM    840 HE22 GLN    54      55.133  39.154  54.372  1.00  0.00           H
ATOM    841  C   GLN    54      54.749  33.081  52.421  1.00  0.00           C
ATOM    842  O   GLN    54      55.942  33.159  52.732  1.00  0.00           O
ATOM    843  N   GLY    55      54.038  31.984  52.607  1.00  0.00           N
ATOM    844  H   GLY    55      53.042  31.890  52.468  1.00  0.00           H
ATOM    845  CA  GLY    55      54.642  30.696  52.879  1.00  0.00           C
ATOM    846  HA2 GLY    55      54.026  29.972  52.347  1.00  0.00           H
ATOM    847  HA3 GLY    55      55.619  30.850  52.420  1.00  0.00           H
ATOM    848  C   GLY    55      54.853  30.274  54.329  1.00  0.00           C
ATOM    849  O   GLY    55      55.502  29.270  54.639  1.00  0.00           O
ATOM    850  N   ALA    56      54.310  31.000  55.295  1.00  0.00           N
ATOM    851  H   ALA    56      53.675  31.706  54.950  1.00  0.00           H
ATOM    852  CA  ALA    56      54.314  30.631  56.729  1.00  0.00           C
ATOM    853  HA  ALA    56      55.249  30.149  57.015  1.00  0.00           H
ATOM    854  CB  ALA    56      54.069  31.886  57.536  1.00  0.00           C
ATOM    855  HB1 ALA    56      54.836  32.642  57.373  1.00  0.00           H
ATOM    856  HB2 ALA    56      53.140  32.318  57.163  1.00  0.00           H
ATOM    857  HB3 ALA    56      54.103  31.592  58.585  1.00  0.00           H
ATOM    858  C   ALA    56      53.203  29.591  56.997  1.00  0.00           C
ATOM    859  O   ALA    56      52.193  29.560  56.259  1.00  0.00           O
ATOM    860  N   LEU    57      53.356  28.798  58.068  1.00  0.00           N
ATOM    861  H   LEU    57      54.113  29.040  58.691  1.00  0.00           H
ATOM    862  CA  LEU    57      52.341  27.822  58.456  1.00  0.00           C
ATOM    863  HA  LEU    57      51.697  27.572  57.613  1.00  0.00           H
ATOM    864  CB  LEU    57      53.050  26.534  58.988  1.00  0.00           C
ATOM    865  HB2 LEU    57      53.864  26.919  59.604  1.00  0.00           H
ATOM    866  HB3 LEU    57      52.318  25.958  59.555  1.00  0.00           H
ATOM    867  CG  LEU    57      53.612  25.585  57.897  1.00  0.00           C
ATOM    868  HG  LEU    57      52.748  25.093  57.449  1.00  0.00           H
ATOM    869  CD1 LEU    57      54.359  26.215  56.674  1.00  0.00           C
ATOM    870 HD11 LEU    57      55.041  26.989  57.027  1.00  0.00           H
ATOM    871 HD12 LEU    57      54.914  25.489  56.080  1.00  0.00           H
ATOM    872 HD13 LEU    57      53.617  26.630  55.991  1.00  0.00           H
ATOM    873  CD2 LEU    57      54.541  24.545  58.547  1.00  0.00           C
ATOM    874 HD21 LEU    57      54.716  23.728  57.847  1.00  0.00           H
ATOM    875 HD22 LEU    57      55.482  25.041  58.786  1.00  0.00           H
ATOM    876 HD23 LEU    57      54.076  24.166  59.457  1.00  0.00           H
ATOM    877  C   LEU    57      51.408  28.476  59.420  1.00  0.00           C
ATOM    878  O   LEU    57      51.720  29.400  60.134  1.00  0.00           O
ATOM    879  N   LEU    58      50.230  27.830  59.600  1.00  0.00           N
ATOM    880  H   LEU    58      50.056  27.136  58.888  1.00  0.00           H
ATOM    881  CA  LEU    58      49.301  28.056  60.746  1.00  0.00           C
ATOM    882  HA  LEU    58      48.953  29.089  60.736  1.00  0.00           H
ATOM    883  CB  LEU    58      48.174  26.995  60.680  1.00  0.00           C
ATOM    884  HB2 LEU    58      48.571  26.116  60.173  1.00  0.00           H
ATOM    885  HB3 LEU    58      47.964  26.654  61.694  1.00  0.00           H
ATOM    886  CG  LEU    58      46.942  27.601  59.971  1.00  0.00           C
ATOM    887  HG  LEU    58      46.798  28.643  60.257  1.00  0.00           H
ATOM    888  CD1 LEU    58      47.105  27.437  58.462  1.00  0.00           C
ATOM    889 HD11 LEU    58      46.280  27.995  58.019  1.00  0.00           H
ATOM    890 HD12 LEU    58      48.019  27.917  58.112  1.00  0.00           H
ATOM    891 HD13 LEU    58      47.002  26.389  58.178  1.00  0.00           H
ATOM    892  CD2 LEU    58      45.655  26.968  60.446  1.00  0.00           C
ATOM    893 HD21 LEU    58      45.607  26.998  61.534  1.00  0.00           H
ATOM    894 HD22 LEU    58      44.802  27.580  60.150  1.00  0.00           H
ATOM    895 HD23 LEU    58      45.581  25.959  60.041  1.00  0.00           H
ATOM    896  C   LEU    58      50.090  27.917  62.087  1.00  0.00           C
ATOM    897  O   LEU    58      50.810  26.960  62.252  1.00  0.00           O
ATOM    898  N   ASN    59      49.811  28.748  63.102  1.00  0.00           N
ATOM    899  H   ASN    59      48.974  29.300  62.980  1.00  0.00           H
ATOM    900  CA  ASN    59      50.284  28.675  64.491  1.00  0.00           C
ATOM    901  HA  ASN    59      49.818  29.462  65.084  1.00  0.00           H
ATOM    902  CB  ASN    59      49.966  27.304  65.156  1.00  0.00           C
ATOM    903  HB2 ASN    59      50.603  26.513  64.758  1.00  0.00           H
ATOM    904  HB3 ASN    59      50.166  27.441  66.219  1.00  0.00           H
ATOM    905  CG  ASN    59      48.513  27.044  65.069  1.00  0.00           C
ATOM    906  OD1 ASN    59      47.709  27.752  65.615  1.00  0.00           O
ATOM    907  ND2 ASN    59      48.150  25.925  64.450  1.00  0.00           N
ATOM    908 HD21 ASN    59      47.166  25.750  64.590  1.00  0.00           H
ATOM    909 HD22 ASN    59      48.740  25.172  64.123  1.00  0.00           H
ATOM    910  C   ASN    59      51.737  29.119  64.675  1.00  0.00           C
ATOM    911  O   ASN    59      52.279  29.002  65.751  1.00  0.00           O
ATOM    912  N   ASP    60      52.335  29.697  63.623  1.00  0.00           N
ATOM    913  H   ASP    60      51.877  29.770  62.726  1.00  0.00           H
ATOM    914  CA  ASP    60      53.750  30.050  63.626  1.00  0.00           C
ATOM    915  HA  ASP    60      54.250  29.177  64.046  1.00  0.00           H
ATOM    916  CB  ASP    60      54.226  30.286  62.187  1.00  0.00           C
ATOM    917  HB2 ASP    60      54.015  29.423  61.556  1.00  0.00           H
ATOM    918  HB3 ASP    60      53.632  31.067  61.713  1.00  0.00           H
ATOM    919  CG  ASP    60      55.570  30.812  62.002  1.00  0.00           C
ATOM    920  OD1 ASP    60      55.702  31.846  61.337  1.00  0.00           O
ATOM    921  OD2 ASP    60      56.525  30.259  62.629  1.00  0.00           O
ATOM    922  C   ASP    60      54.100  31.279  64.485  1.00  0.00           C
ATOM    923  O   ASP    60      53.548  32.369  64.304  1.00  0.00           O
ATOM    924  N   LYS    61      55.168  31.205  65.304  1.00  0.00           N
ATOM    925  H   LYS    61      55.597  30.293  65.352  1.00  0.00           H
ATOM    926  CA  LYS    61      55.758  32.368  66.142  1.00  0.00           C
ATOM    927  HA  LYS    61      54.874  32.929  66.448  1.00  0.00           H
ATOM    928  CB  LYS    61      56.358  31.816  67.476  1.00  0.00           C
ATOM    929  HB2 LYS    61      56.630  32.692  68.066  1.00  0.00           H
ATOM    930  HB3 LYS    61      55.580  31.236  67.973  1.00  0.00           H
ATOM    931  CG  LYS    61      57.753  31.096  67.313  1.00  0.00           C
ATOM    932  HG2 LYS    61      57.565  30.188  66.740  1.00  0.00           H
ATOM    933  HG3 LYS    61      58.358  31.688  66.626  1.00  0.00           H
ATOM    934  CD  LYS    61      58.594  30.790  68.493  1.00  0.00           C
ATOM    935  HD2 LYS    61      59.278  29.987  68.220  1.00  0.00           H
ATOM    936  HD3 LYS    61      59.125  31.717  68.711  1.00  0.00           H
ATOM    937  CE  LYS    61      57.773  30.420  69.758  1.00  0.00           C
ATOM    938  HE2 LYS    61      58.492  30.435  70.579  1.00  0.00           H
ATOM    939  HE3 LYS    61      57.062  31.222  69.957  1.00  0.00           H
ATOM    940  NZ  LYS    61      57.128  29.155  69.615  1.00  0.00           N
ATOM    941  HZ1 LYS    61      56.505  29.117  68.820  1.00  0.00           H
ATOM    942  HZ2 LYS    61      57.747  28.384  69.411  1.00  0.00           H
ATOM    943  HZ3 LYS    61      56.610  28.989  70.467  1.00  0.00           H
ATOM    944  C   LYS    61      56.766  33.202  65.429  1.00  0.00           C
ATOM    945  O   LYS    61      57.104  34.306  65.848  1.00  0.00           O
ATOM    946  N   HIP    62      57.304  32.795  64.311  1.00  0.00           N
ATOM    947  H   HIP    62      56.971  31.962  63.848  1.00  0.00           H
ATOM    948  CA  HIP    62      58.371  33.484  63.635  1.00  0.00           C
ATOM    949  HA  HIP    62      58.966  33.828  64.482  1.00  0.00           H
ATOM    950  CB  HIP    62      59.266  32.535  62.758  1.00  0.00           C
ATOM    951  HB2 HIP    62      58.605  32.112  62.002  1.00  0.00           H
ATOM    952  HB3 HIP    62      60.039  33.102  62.239  1.00  0.00           H
ATOM    953  CG  HIP    62      59.755  31.324  63.582  1.00  0.00           C
ATOM    954  ND1 HIP    62      59.004  30.161  63.760  1.00  0.00           N
ATOM    955  HD1 HIP    62      58.188  29.963  63.199  1.00  0.00           H
ATOM    956  CE1 HIP    62      59.591  29.399  64.628  1.00  0.00           C
ATOM    957  HE1 HIP    62      59.264  28.438  64.997  1.00  0.00           H
ATOM    958  NE2 HIP    62      60.724  29.957  65.027  1.00  0.00           N
ATOM    959  HE2 HIP    62      61.391  29.550  65.667  1.00  0.00           H
ATOM    960  CD2 HIP    62      60.853  31.188  64.412  1.00  0.00           C
ATOM    961  HD2 HIP    62      61.676  31.881  64.504  1.00  0.00           H
ATOM    962  C   HIP    62      57.849  34.662  62.829  1.00  0.00           C
ATOM    963  O   HIP    62      58.406  35.784  62.860  1.00  0.00           O
ATOM    964  N   SER    63      56.758  34.503  62.003  1.00  0.00           N
ATOM    965  H   SER    63      56.303  33.601  62.012  1.00  0.00           H
ATOM    966  CA  SER    63      56.049  35.575  61.339  1.00  0.00           C
ATOM    967  HA  SER    63      56.706  36.424  61.145  1.00  0.00           H
ATOM    968  CB  SER    63      55.346  35.016  60.050  1.00  0.00           C
ATOM    969  HB2 SER    63      54.779  35.723  59.444  1.00  0.00           H
ATOM    970  HB3 SER    63      56.148  34.730  59.368  1.00  0.00           H
ATOM    971  OG  SER    63      54.504  33.937  60.394  1.00  0.00           O
ATOM    972  HG  SER    63      54.991  33.194  60.759  1.00  0.00           H
ATOM    973  C   SER    63      54.868  36.147  62.193  1.00  0.00           C
ATOM    974  O   SER    63      54.585  37.302  61.931  1.00  0.00           O
ATOM    975  N   ASN    64      54.310  35.392  63.159  1.00  0.00           N
ATOM    976  H   ASN    64      54.505  34.403  63.086  1.00  0.00           H
ATOM    977  CA  ASN    64      53.405  35.844  64.166  1.00  0.00           C
ATOM    978  HA  ASN    64      52.822  34.981  64.488  1.00  0.00           H
ATOM    979  CB  ASN    64      54.237  36.305  65.364  1.00  0.00           C
ATOM    980  HB2 ASN    64      54.949  35.536  65.661  1.00  0.00           H
ATOM    981  HB3 ASN    64      54.812  37.206  65.149  1.00  0.00           H
ATOM    982  CG  ASN    64      53.430  36.708  66.612  1.00  0.00           C
ATOM    983  OD1 ASN    64      52.855  35.844  67.238  1.00  0.00           O
ATOM    984  ND2 ASN    64      53.256  37.976  66.930  1.00  0.00           N
ATOM    985 HD21 ASN    64      52.684  38.231  67.723  1.00  0.00           H
ATOM    986 HD22 ASN    64      53.727  38.638  66.332  1.00  0.00           H
ATOM    987  C   ASN    64      52.212  36.718  63.666  1.00  0.00           C
ATOM    988  O   ASN    64      51.775  37.642  64.418  1.00  0.00           O
ATOM    989  N   GLY    65      51.745  36.529  62.456  1.00  0.00           N
ATOM    990  H   GLY    65      52.126  35.764  61.918  1.00  0.00           H
ATOM    991  CA  GLY    65      50.609  37.272  61.857  1.00  0.00           C
ATOM    992  HA2 GLY    65      50.097  36.629  61.141  1.00  0.00           H
ATOM    993  HA3 GLY    65      49.928  37.705  62.589  1.00  0.00           H
ATOM    994  C   GLY    65      51.022  38.516  61.085  1.00  0.00           C
ATOM    995  O   GLY    65      50.093  39.159  60.639  1.00  0.00           O
ATOM    996  N   THR    66      52.262  38.687  60.730  1.00  0.00           N
ATOM    997  H   THR    66      52.875  38.021  61.180  1.00  0.00           H
ATOM    998  CA  THR    66      52.836  39.799  59.995  1.00  0.00           C
ATOM    999  HA  THR    66      52.245  40.690  60.209  1.00  0.00           H
ATOM   1000  CB  THR    66      54.307  40.027  60.485  1.00  0.00           C
ATOM   1001  HB  THR    66      54.945  39.284  60.006  1.00  0.00           H
ATOM   1002  CG2 THR    66      54.747  41.432  60.045  1.00  0.00           C
ATOM   1003 HG21 THR    66      54.754  41.452  58.955  1.00  0.00           H
ATOM   1004 HG22 THR    66      54.022  42.149  60.431  1.00  0.00           H
ATOM   1005 HG23 THR    66      55.718  41.641  60.493  1.00  0.00           H
ATOM   1006  OG1 THR    66      54.433  40.007  61.912  1.00  0.00           O
ATOM   1007  HG1 THR    66      54.635  39.104  62.170  1.00  0.00           H
ATOM   1008  C   THR    66      52.792  39.483  58.531  1.00  0.00           C
ATOM   1009  O   THR    66      53.406  38.529  58.092  1.00  0.00           O
ATOM   1010  N   VAL    67      51.932  40.210  57.796  1.00  0.00           N
ATOM   1011  H   VAL    67      51.409  40.818  58.411  1.00  0.00           H
ATOM   1012  CA  VAL    67      51.604  40.025  56.350  1.00  0.00           C
ATOM   1013  HA  VAL    67      52.439  39.581  55.808  1.00  0.00           H
ATOM   1014  CB  VAL    67      50.352  39.092  56.189  1.00  0.00           C
ATOM   1015  HB  VAL    67      50.062  39.267  55.154  1.00  0.00           H
ATOM   1016  CG1 VAL    67      50.661  37.627  56.407  1.00  0.00           C
ATOM   1017 HG11 VAL    67      49.816  37.048  56.035  1.00  0.00           H
ATOM   1018 HG12 VAL    67      51.568  37.339  55.877  1.00  0.00           H
ATOM   1019 HG13 VAL    67      50.796  37.454  57.475  1.00  0.00           H
ATOM   1020  CG2 VAL    67      49.138  39.452  57.036  1.00  0.00           C
ATOM   1021 HG21 VAL    67      49.362  39.154  58.060  1.00  0.00           H
ATOM   1022 HG22 VAL    67      48.880  40.506  56.923  1.00  0.00           H
ATOM   1023 HG23 VAL    67      48.379  38.815  56.584  1.00  0.00           H
ATOM   1024  C   VAL    67      51.216  41.409  55.739  1.00  0.00           C
ATOM   1025  O   VAL    67      50.770  42.339  56.461  1.00  0.00           O
ATOM   1026  N   LYS    68      51.469  41.634  54.423  1.00  0.00           N
ATOM   1027  H   LYS    68      51.827  40.779  54.021  1.00  0.00           H
ATOM   1028  CA  LYS    68      51.073  42.685  53.501  1.00  0.00           C
ATOM   1029  HA  LYS    68      50.234  43.189  53.981  1.00  0.00           H
ATOM   1030  CB  LYS    68      52.129  43.770  53.444  1.00  0.00           C
ATOM   1031  HB2 LYS    68      52.955  43.540  52.769  1.00  0.00           H
ATOM   1032  HB3 LYS    68      51.556  44.596  53.024  1.00  0.00           H
ATOM   1033  CG  LYS    68      52.795  44.186  54.826  1.00  0.00           C
ATOM   1034  HG2 LYS    68      52.089  44.344  55.642  1.00  0.00           H
ATOM   1035  HG3 LYS    68      53.568  43.464  55.088  1.00  0.00           H
ATOM   1036  CD  LYS    68      53.493  45.543  54.588  1.00  0.00           C
ATOM   1037  HD2 LYS    68      54.263  45.359  53.839  1.00  0.00           H
ATOM   1038  HD3 LYS    68      52.751  46.244  54.204  1.00  0.00           H
ATOM   1039  CE  LYS    68      54.196  46.073  55.856  1.00  0.00           C
ATOM   1040  HE2 LYS    68      53.459  46.332  56.616  1.00  0.00           H
ATOM   1041  HE3 LYS    68      54.868  45.309  56.247  1.00  0.00           H
ATOM   1042  NZ  LYS    68      54.984  47.262  55.549  1.00  0.00           N
ATOM   1043  HZ1 LYS    68      55.474  47.633  56.351  1.00  0.00           H
ATOM   1044  HZ2 LYS    68      55.624  47.058  54.795  1.00  0.00           H
ATOM   1045  HZ3 LYS    68      54.305  47.946  55.246  1.00  0.00           H
ATOM   1046  C   LYS    68      50.731  42.135  52.113  1.00  0.00           C
ATOM   1047  O   LYS    68      51.278  41.180  51.704  1.00  0.00           O
ATOM   1048  N   ASP    69      49.688  42.814  51.511  1.00  0.00           N
ATOM   1049  H   ASP    69      49.240  43.661  51.833  1.00  0.00           H
ATOM   1050  CA  ASP    69      49.046  42.209  50.361  1.00  0.00           C
ATOM   1051  HA  ASP    69      48.868  41.176  50.657  1.00  0.00           H
ATOM   1052  CB  ASP    69      47.583  42.814  50.278  1.00  0.00           C
ATOM   1053  HB2 ASP    69      47.111  42.438  49.370  1.00  0.00           H
ATOM   1054  HB3 ASP    69      46.972  42.352  51.053  1.00  0.00           H
ATOM   1055  CG  ASP    69      47.454  44.398  50.356  1.00  0.00           C
ATOM   1056  OD1 ASP    69      48.071  45.088  51.206  1.00  0.00           O
ATOM   1057  OD2 ASP    69      46.795  44.869  49.340  1.00  0.00           O
ATOM   1058  C   ASP    69      49.963  42.335  49.135  1.00  0.00           C
ATOM   1059  O   ASP    69      50.001  41.353  48.425  1.00  0.00           O
ATOM   1060  N   ARG    70      50.754  43.411  49.003  1.00  0.00           N
ATOM   1061  H   ARG    70      50.673  44.153  49.683  1.00  0.00           H
ATOM   1062  CA  ARG    70      51.885  43.604  48.048  1.00  0.00           C
ATOM   1063  HA  ARG    70      51.760  42.785  47.338  1.00  0.00           H
ATOM   1064  CB  ARG    70      51.790  44.948  47.329  1.00  0.00           C
ATOM   1065  HB2 ARG    70      52.111  45.749  47.995  1.00  0.00           H
ATOM   1066  HB3 ARG    70      52.589  44.951  46.588  1.00  0.00           H
ATOM   1067  CG  ARG    70      50.407  45.225  46.680  1.00  0.00           C
ATOM   1068  HG2 ARG    70      50.509  45.889  45.822  1.00  0.00           H
ATOM   1069  HG3 ARG    70      50.154  44.220  46.338  1.00  0.00           H
ATOM   1070  CD  ARG    70      49.355  45.881  47.624  1.00  0.00           C
ATOM   1071  HD2 ARG    70      48.539  45.944  46.905  1.00  0.00           H
ATOM   1072  HD3 ARG    70      49.191  45.148  48.413  1.00  0.00           H
ATOM   1073  NE  ARG    70      49.566  47.236  48.155  1.00  0.00           N
ATOM   1074  HE  ARG    70      50.273  47.845  47.769  1.00  0.00           H
ATOM   1075  CZ  ARG    70      48.681  48.002  48.735  1.00  0.00           C
ATOM   1076  NH1 ARG    70      48.895  49.276  48.700  1.00  0.00           N
ATOM   1077 HH11 ARG    70      49.779  49.594  48.329  1.00  0.00           H
ATOM   1078 HH12 ARG    70      48.272  49.954  49.118  1.00  0.00           H
ATOM   1079  NH2 ARG    70      47.530  47.626  49.168  1.00  0.00           N
ATOM   1080 HH21 ARG    70      47.374  46.630  49.235  1.00  0.00           H
ATOM   1081 HH22 ARG    70      46.923  48.317  49.587  1.00  0.00           H
ATOM   1082  C   ARG    70      53.253  43.391  48.671  1.00  0.00           C
ATOM   1083  O   ARG    70      54.278  43.878  48.131  1.00  0.00           O
ATOM   1084  N   SER    71      53.330  42.572  49.732  1.00  0.00           N
ATOM   1085  H   SER    71      52.442  42.329  50.151  1.00  0.00           H
ATOM   1086  CA  SER    71      54.627  42.038  50.194  1.00  0.00           C
ATOM   1087  HA  SER    71      55.139  42.934  50.545  1.00  0.00           H
ATOM   1088  CB  SER    71      54.543  41.013  51.348  1.00  0.00           C
ATOM   1089  HB2 SER    71      53.974  41.427  52.180  1.00  0.00           H
ATOM   1090  HB3 SER    71      53.993  40.151  50.970  1.00  0.00           H
ATOM   1091  OG  SER    71      55.791  40.573  51.824  1.00  0.00           O
ATOM   1092  HG  SER    71      55.815  40.833  52.747  1.00  0.00           H
ATOM   1093  C   SER    71      55.446  41.423  49.082  1.00  0.00           C
ATOM   1094  O   SER    71      54.888  40.599  48.344  1.00  0.00           O
ATOM   1095  N   PRO    72      56.701  41.726  48.834  1.00  0.00           N
ATOM   1096  CD  PRO    72      57.525  42.675  49.489  1.00  0.00           C
ATOM   1097  HD2 PRO    72      57.390  42.563  50.565  1.00  0.00           H
ATOM   1098  HD3 PRO    72      57.087  43.613  49.148  1.00  0.00           H
ATOM   1099  CG  PRO    72      58.919  42.519  49.000  1.00  0.00           C
ATOM   1100  HG2 PRO    72      59.345  41.720  49.608  1.00  0.00           H
ATOM   1101  HG3 PRO    72      59.497  43.441  49.065  1.00  0.00           H
ATOM   1102  CB  PRO    72      58.698  42.012  47.606  1.00  0.00           C
ATOM   1103  HB2 PRO    72      59.613  41.565  47.217  1.00  0.00           H
ATOM   1104  HB3 PRO    72      58.341  42.869  47.035  1.00  0.00           H
ATOM   1105  CA  PRO    72      57.560  41.077  47.829  1.00  0.00           C
ATOM   1106  HA  PRO    72      57.001  41.082  46.893  1.00  0.00           H
ATOM   1107  C   PRO    72      58.020  39.661  48.262  1.00  0.00           C
ATOM   1108  O   PRO    72      58.605  38.891  47.464  1.00  0.00           O
ATOM   1109  N   HID    73      57.771  39.214  49.486  1.00  0.00           N
ATOM   1110  H   HID    73      57.469  39.916  50.146  1.00  0.00           H
ATOM   1111  CA  HID    73      57.802  37.806  49.854  1.00  0.00           C
ATOM   1112  HA  HID    73      58.686  37.451  49.324  1.00  0.00           H
ATOM   1113  CB  HID    73      58.073  37.625  51.390  1.00  0.00           C
ATOM   1114  HB2 HID    73      57.131  37.793  51.910  1.00  0.00           H
ATOM   1115  HB3 HID    73      58.321  36.574  51.542  1.00  0.00           H
ATOM   1116  CG  HID    73      59.171  38.424  52.058  1.00  0.00           C
ATOM   1117  ND1 HID    73      60.527  38.219  51.826  1.00  0.00           N
ATOM   1118  HD1 HID    73      60.946  37.464  51.301  1.00  0.00           H
ATOM   1119  CE1 HID    73      61.147  39.272  52.353  1.00  0.00           C
ATOM   1120  HE1 HID    73      62.166  39.419  52.030  1.00  0.00           H
ATOM   1121  NE2 HID    73      60.341  40.158  52.970  1.00  0.00           N
ATOM   1122  CD2 HID    73      59.086  39.567  52.779  1.00  0.00           C
ATOM   1123  HD2 HID    73      58.211  40.071  53.164  1.00  0.00           H
ATOM   1124  C   HID    73      56.541  37.006  49.475  1.00  0.00           C
ATOM   1125  O   HID    73      56.480  35.788  49.648  1.00  0.00           O
ATOM   1126  N   ARG    74      55.472  37.633  48.935  1.00  0.00           N
ATOM   1127  H   ARG    74      55.402  38.633  48.820  1.00  0.00           H
ATOM   1128  CA  ARG    74      54.260  36.955  48.571  1.00  0.00           C
ATOM   1129  HA  ARG    74      53.953  36.248  49.341  1.00  0.00           H
ATOM   1130  CB  ARG    74      53.068  37.938  48.618  1.00  0.00           C
ATOM   1131  HB2 ARG    74      53.235  38.532  49.516  1.00  0.00           H
ATOM   1132  HB3 ARG    74      52.995  38.505  47.689  1.00  0.00           H
ATOM   1133  CG  ARG    74      51.659  37.250  48.819  1.00  0.00           C
ATOM   1134  HG2 ARG    74      51.548  36.524  48.014  1.00  0.00           H
ATOM   1135  HG3 ARG    74      51.664  36.788  49.808  1.00  0.00           H
ATOM   1136  CD  ARG    74      50.612  38.390  48.949  1.00  0.00           C
ATOM   1137  HD2 ARG    74      50.853  39.136  49.706  1.00  0.00           H
ATOM   1138  HD3 ARG    74      50.586  38.779  47.931  1.00  0.00           H
ATOM   1139  NE  ARG    74      49.211  37.874  49.247  1.00  0.00           N
ATOM   1140  HE  ARG    74      49.161  37.082  49.871  1.00  0.00           H
ATOM   1141  CZ  ARG    74      48.058  38.438  49.041  1.00  0.00           C
ATOM   1142  NH1 ARG    74      47.000  37.909  49.440  1.00  0.00           N
ATOM   1143 HH11 ARG    74      47.158  37.011  49.875  1.00  0.00           H
ATOM   1144 HH12 ARG    74      46.102  38.363  49.339  1.00  0.00           H
ATOM   1145  NH2 ARG    74      47.907  39.639  48.561  1.00  0.00           N
ATOM   1146 HH21 ARG    74      48.736  40.153  48.300  1.00  0.00           H
ATOM   1147 HH22 ARG    74      47.005  39.941  48.221  1.00  0.00           H
ATOM   1148  C   ARG    74      54.364  36.129  47.308  1.00  0.00           C
ATOM   1149  O   ARG    74      55.105  36.489  46.354  1.00  0.00           O
ATOM   1150  N   THR    75      53.766  34.927  47.253  1.00  0.00           N
ATOM   1151  H   THR    75      53.010  34.781  47.908  1.00  0.00           H
ATOM   1152  CA  THR    75      53.973  33.893  46.230  1.00  0.00           C
ATOM   1153  HA  THR    75      54.366  34.409  45.353  1.00  0.00           H
ATOM   1154  CB  THR    75      55.010  32.838  46.560  1.00  0.00           C
ATOM   1155  HB  THR    75      55.137  32.142  45.731  1.00  0.00           H
ATOM   1156  CG2 THR    75      56.351  33.260  47.105  1.00  0.00           C
ATOM   1157 HG21 THR    75      57.071  32.461  47.276  1.00  0.00           H
ATOM   1158 HG22 THR    75      56.707  33.930  46.323  1.00  0.00           H
ATOM   1159 HG23 THR    75      56.260  33.929  47.961  1.00  0.00           H
ATOM   1160  OG1 THR    75      54.522  32.109  47.615  1.00  0.00           O
ATOM   1161  HG1 THR    75      53.857  32.627  48.075  1.00  0.00           H
ATOM   1162  C   THR    75      52.656  33.177  45.751  1.00  0.00           C
ATOM   1163  O   THR    75      51.825  32.742  46.563  1.00  0.00           O
ATOM   1164  N   LEU    76      52.535  33.033  44.413  1.00  0.00           N
ATOM   1165  H   LEU    76      53.346  33.368  43.911  1.00  0.00           H
ATOM   1166  CA  LEU    76      51.459  32.227  43.736  1.00  0.00           C
ATOM   1167  HA  LEU    76      50.535  32.337  44.304  1.00  0.00           H
ATOM   1168  CB  LEU    76      51.170  32.638  42.312  1.00  0.00           C
ATOM   1169  HB2 LEU    76      50.946  33.703  42.261  1.00  0.00           H
ATOM   1170  HB3 LEU    76      51.987  32.471  41.610  1.00  0.00           H
ATOM   1171  CG  LEU    76      49.978  31.819  41.695  1.00  0.00           C
ATOM   1172  HG  LEU    76      50.153  30.747  41.783  1.00  0.00           H
ATOM   1173  CD1 LEU    76      48.582  32.221  42.269  1.00  0.00           C
ATOM   1174 HD11 LEU    76      47.808  31.934  41.558  1.00  0.00           H
ATOM   1175 HD12 LEU    76      48.396  31.730  43.224  1.00  0.00           H
ATOM   1176 HD13 LEU    76      48.513  33.278  42.529  1.00  0.00           H
ATOM   1177  CD2 LEU    76      49.908  32.204  40.158  1.00  0.00           C
ATOM   1178 HD21 LEU    76      49.705  33.268  40.042  1.00  0.00           H
ATOM   1179 HD22 LEU    76      50.835  32.035  39.609  1.00  0.00           H
ATOM   1180 HD23 LEU    76      49.096  31.627  39.715  1.00  0.00           H
ATOM   1181  C   LEU    76      51.934  30.715  43.905  1.00  0.00           C
ATOM   1182  O   LEU    76      53.021  30.333  43.489  1.00  0.00           O
ATOM   1183  N   MET    77      51.049  29.903  44.501  1.00  0.00           N
ATOM   1184  H   MET    77      50.254  30.380  44.901  1.00  0.00           H
ATOM   1185  CA  MET    77      51.172  28.438  44.671  1.00  0.00           C
ATOM   1186  HA  MET    77      51.984  27.978  44.110  1.00  0.00           H
ATOM   1187  CB  MET    77      51.529  28.120  46.139  1.00  0.00           C
ATOM   1188  HB2 MET    77      50.694  28.543  46.697  1.00  0.00           H
ATOM   1189  HB3 MET    77      51.552  27.063  46.405  1.00  0.00           H
ATOM   1190  CG  MET    77      52.886  28.669  46.622  1.00  0.00           C
ATOM   1191  HG2 MET    77      53.700  28.473  45.924  1.00  0.00           H
ATOM   1192  HG3 MET    77      52.704  29.735  46.487  1.00  0.00           H
ATOM   1193  SD  MET    77      53.357  28.154  48.287  1.00  0.00           S
ATOM   1194  CE  MET    77      54.357  26.662  48.096  1.00  0.00           C
ATOM   1195  HE1 MET    77      53.843  25.855  47.574  1.00  0.00           H
ATOM   1196  HE2 MET    77      55.278  26.973  47.604  1.00  0.00           H
ATOM   1197  HE3 MET    77      54.478  26.385  49.143  1.00  0.00           H
ATOM   1198  C   MET    77      49.834  27.766  44.348  1.00  0.00           C
ATOM   1199  O   MET    77      48.825  28.390  44.113  1.00  0.00           O
ATOM   1200  N   SER    78      49.871  26.396  44.213  1.00  0.00           N
ATOM   1201  H   SER    78      50.785  25.972  44.156  1.00  0.00           H
ATOM   1202  CA  SER    78      48.701  25.609  43.799  1.00  0.00           C
ATOM   1203  HA  SER    78      47.823  26.034  44.285  1.00  0.00           H
ATOM   1204  CB  SER    78      48.456  25.638  42.315  1.00  0.00           C
ATOM   1205  HB2 SER    78      47.438  25.300  42.117  1.00  0.00           H
ATOM   1206  HB3 SER    78      48.624  26.658  41.971  1.00  0.00           H
ATOM   1207  OG  SER    78      49.252  24.708  41.702  1.00  0.00           O
ATOM   1208  HG  SER    78      49.951  25.257  41.338  1.00  0.00           H
ATOM   1209  C   SER    78      48.691  24.163  44.276  1.00  0.00           C
ATOM   1210  O   SER    78      49.702  23.478  44.327  1.00  0.00           O
ATOM   1211  N   CYS    79      47.462  23.633  44.549  1.00  0.00           N
ATOM   1212  H   CYS    79      46.651  24.229  44.470  1.00  0.00           H
ATOM   1213  CA  CYS    79      47.431  22.215  45.037  1.00  0.00           C
ATOM   1214  HA  CYS    79      48.333  21.605  44.985  1.00  0.00           H
ATOM   1215  CB  CYS    79      47.158  22.158  46.559  1.00  0.00           C
ATOM   1216  HB2 CYS    79      47.355  21.159  46.947  1.00  0.00           H
ATOM   1217  HB3 CYS    79      47.910  22.791  47.031  1.00  0.00           H
ATOM   1218  SG  CYS    79      45.574  22.949  46.798  1.00  0.00           S
ATOM   1219  HG  CYS    79      44.983  21.759  46.654  1.00  0.00           H
ATOM   1220  C   CYS    79      46.323  21.423  44.279  1.00  0.00           C
ATOM   1221  O   CYS    79      45.507  21.987  43.500  1.00  0.00           O
ATOM   1222  N   PRO    80      46.141  20.080  44.339  1.00  0.00           N
ATOM   1223  CD  PRO    80      47.090  19.203  44.992  1.00  0.00           C
ATOM   1224  HD2 PRO    80      46.914  19.208  46.068  1.00  0.00           H
ATOM   1225  HD3 PRO    80      48.075  19.597  44.743  1.00  0.00           H
ATOM   1226  CG  PRO    80      46.842  17.840  44.449  1.00  0.00           C
ATOM   1227  HG2 PRO    80      47.034  17.108  45.233  1.00  0.00           H
ATOM   1228  HG3 PRO    80      47.468  17.717  43.565  1.00  0.00           H
ATOM   1229  CB  PRO    80      45.335  17.924  44.201  1.00  0.00           C
ATOM   1230  HB2 PRO    80      44.762  17.651  45.086  1.00  0.00           H
ATOM   1231  HB3 PRO    80      45.010  17.332  43.345  1.00  0.00           H
ATOM   1232  CA  PRO    80      45.054  19.333  43.779  1.00  0.00           C
ATOM   1233  HA  PRO    80      45.000  19.465  42.699  1.00  0.00           H
ATOM   1234  C   PRO    80      43.702  19.814  44.362  1.00  0.00           C
ATOM   1235  O   PRO    80      43.666  20.207  45.554  1.00  0.00           O
ATOM   1236  N   VAL    81      42.592  19.686  43.641  1.00  0.00           N
ATOM   1237  H   VAL    81      42.581  19.222  42.745  1.00  0.00           H
ATOM   1238  CA  VAL    81      41.396  20.275  44.183  1.00  0.00           C
ATOM   1239  HA  VAL    81      41.566  21.333  44.384  1.00  0.00           H
ATOM   1240  CB  VAL    81      40.327  20.308  43.104  1.00  0.00           C
ATOM   1241  HB  VAL    81      40.640  20.799  42.183  1.00  0.00           H
ATOM   1242  CG1 VAL    81      39.753  18.923  42.733  1.00  0.00           C
ATOM   1243 HG11 VAL    81      39.299  18.432  43.595  1.00  0.00           H
ATOM   1244 HG12 VAL    81      38.942  18.952  42.006  1.00  0.00           H
ATOM   1245 HG13 VAL    81      40.527  18.280  42.313  1.00  0.00           H
ATOM   1246  CG2 VAL    81      39.045  21.150  43.508  1.00  0.00           C
ATOM   1247 HG21 VAL    81      38.378  20.567  44.143  1.00  0.00           H
ATOM   1248 HG22 VAL    81      39.203  22.120  43.979  1.00  0.00           H
ATOM   1249 HG23 VAL    81      38.593  21.344  42.535  1.00  0.00           H
ATOM   1250  C   VAL    81      40.886  19.493  45.513  1.00  0.00           C
ATOM   1251  O   VAL    81      40.748  18.234  45.551  1.00  0.00           O
ATOM   1252  N   GLY    82      40.494  20.346  46.482  1.00  0.00           N
ATOM   1253  H   GLY    82      40.624  21.339  46.350  1.00  0.00           H
ATOM   1254  CA  GLY    82      40.175  19.910  47.863  1.00  0.00           C
ATOM   1255  HA2 GLY    82      39.661  20.773  48.286  1.00  0.00           H
ATOM   1256  HA3 GLY    82      39.446  19.100  47.842  1.00  0.00           H
ATOM   1257  C   GLY    82      41.285  19.565  48.827  1.00  0.00           C
ATOM   1258  O   GLY    82      41.021  19.085  49.943  1.00  0.00           O
ATOM   1259  N   GLU    83      42.545  19.703  48.463  1.00  0.00           N
ATOM   1260  H   GLU    83      42.712  20.244  47.626  1.00  0.00           H
ATOM   1261  CA  GLU    83      43.661  19.446  49.373  1.00  0.00           C
ATOM   1262  HA  GLU    83      43.253  18.669  50.021  1.00  0.00           H
ATOM   1263  CB  GLU    83      44.932  19.016  48.573  1.00  0.00           C
ATOM   1264  HB2 GLU    83      45.198  19.824  47.892  1.00  0.00           H
ATOM   1265  HB3 GLU    83      45.837  18.903  49.169  1.00  0.00           H
ATOM   1266  CG  GLU    83      44.733  17.679  47.849  1.00  0.00           C
ATOM   1267  HG2 GLU    83      43.882  17.649  47.169  1.00  0.00           H
ATOM   1268  HG3 GLU    83      45.627  17.508  47.248  1.00  0.00           H
ATOM   1269  CD  GLU    83      44.541  16.505  48.810  1.00  0.00           C
ATOM   1270  OE1 GLU    83      44.261  15.394  48.318  1.00  0.00           O
ATOM   1271  OE2 GLU    83      44.867  16.608  49.988  1.00  0.00           O
ATOM   1272  C   GLU    83      44.004  20.669  50.266  1.00  0.00           C
ATOM   1273  O   GLU    83      43.980  21.815  49.748  1.00  0.00           O
ATOM   1274  N   ALA    84      44.340  20.445  51.526  1.00  0.00           N
ATOM   1275  H   ALA    84      44.345  19.496  51.875  1.00  0.00           H
ATOM   1276  CA  ALA    84      44.827  21.501  52.466  1.00  0.00           C
ATOM   1277  HA  ALA    84      44.186  22.366  52.291  1.00  0.00           H
ATOM   1278  CB  ALA    84      44.707  20.983  53.903  1.00  0.00           C
ATOM   1279  HB1 ALA    84      43.641  20.890  54.110  1.00  0.00           H
ATOM   1280  HB2 ALA    84      45.067  19.955  53.906  1.00  0.00           H
ATOM   1281  HB3 ALA    84      45.165  21.731  54.550  1.00  0.00           H
ATOM   1282  C   ALA    84      46.277  21.888  52.093  1.00  0.00           C
ATOM   1283  O   ALA    84      47.218  21.081  52.316  1.00  0.00           O
ATOM   1284  N   PRO    85      46.448  23.103  51.476  1.00  0.00           N
ATOM   1285  CD  PRO    85      45.525  24.243  51.352  1.00  0.00           C
ATOM   1286  HD2 PRO    85      45.498  24.913  52.211  1.00  0.00           H
ATOM   1287  HD3 PRO    85      44.534  23.883  51.072  1.00  0.00           H
ATOM   1288  CG  PRO    85      45.979  24.995  50.148  1.00  0.00           C
ATOM   1289  HG2 PRO    85      45.482  25.964  50.092  1.00  0.00           H
ATOM   1290  HG3 PRO    85      45.650  24.377  49.313  1.00  0.00           H
ATOM   1291  CB  PRO    85      47.523  24.978  50.290  1.00  0.00           C
ATOM   1292  HB2 PRO    85      47.766  25.745  51.024  1.00  0.00           H
ATOM   1293  HB3 PRO    85      47.995  25.022  49.308  1.00  0.00           H
ATOM   1294  CA  PRO    85      47.713  23.631  50.932  1.00  0.00           C
ATOM   1295  HA  PRO    85      47.969  22.987  50.090  1.00  0.00           H
ATOM   1296  C   PRO    85      49.008  23.533  51.755  1.00  0.00           C
ATOM   1297  O   PRO    85      49.263  24.366  52.627  1.00  0.00           O
ATOM   1298  N   SER    86      49.781  22.499  51.392  1.00  0.00           N
ATOM   1299  H   SER    86      49.614  22.050  50.502  1.00  0.00           H
ATOM   1300  CA  SER    86      51.029  22.215  52.152  1.00  0.00           C
ATOM   1301  HA  SER    86      51.239  23.064  52.803  1.00  0.00           H
ATOM   1302  CB  SER    86      50.871  20.909  52.981  1.00  0.00           C
ATOM   1303  HB2 SER    86      51.589  20.866  53.800  1.00  0.00           H
ATOM   1304  HB3 SER    86      49.883  20.770  53.420  1.00  0.00           H
ATOM   1305  OG  SER    86      51.223  19.759  52.243  1.00  0.00           O
ATOM   1306  HG  SER    86      50.425  19.585  51.738  1.00  0.00           H
ATOM   1307  C   SER    86      52.262  22.057  51.218  1.00  0.00           C
ATOM   1308  O   SER    86      52.040  22.092  49.978  1.00  0.00           O
ATOM   1309  N   PRO    87      53.525  21.884  51.700  1.00  0.00           N
ATOM   1310  CD  PRO    87      53.966  22.046  53.106  1.00  0.00           C
ATOM   1311  HD2 PRO    87      53.601  21.292  53.802  1.00  0.00           H
ATOM   1312  HD3 PRO    87      53.646  23.037  53.428  1.00  0.00           H
ATOM   1313  CG  PRO    87      55.487  21.966  53.137  1.00  0.00           C
ATOM   1314  HG2 PRO    87      55.712  20.985  53.555  1.00  0.00           H
ATOM   1315  HG3 PRO    87      55.939  22.771  53.718  1.00  0.00           H
ATOM   1316  CB  PRO    87      55.978  21.897  51.724  1.00  0.00           C
ATOM   1317  HB2 PRO    87      56.675  21.084  51.525  1.00  0.00           H
ATOM   1318  HB3 PRO    87      56.438  22.846  51.445  1.00  0.00           H
ATOM   1319  CA  PRO    87      54.717  21.698  50.859  1.00  0.00           C
ATOM   1320  HA  PRO    87      54.776  22.530  50.157  1.00  0.00           H
ATOM   1321  C   PRO    87      54.717  20.280  50.211  1.00  0.00           C
ATOM   1322  O   PRO    87      55.193  20.128  49.035  1.00  0.00           O
ATOM   1323  N   TYR    88      54.130  19.341  50.948  1.00  0.00           N
ATOM   1324  H   TYR    88      53.760  19.686  51.822  1.00  0.00           H
ATOM   1325  CA  TYR    88      54.060  17.866  50.589  1.00  0.00           C
ATOM   1326  HA  TYR    88      55.087  17.765  50.239  1.00  0.00           H
ATOM   1327  CB  TYR    88      53.766  17.050  51.875  1.00  0.00           C
ATOM   1328  HB2 TYR    88      52.758  17.244  52.242  1.00  0.00           H
ATOM   1329  HB3 TYR    88      53.823  15.978  51.695  1.00  0.00           H
ATOM   1330  CG  TYR    88      54.677  17.479  53.003  1.00  0.00           C
ATOM   1331  CD1 TYR    88      54.291  18.476  53.920  1.00  0.00           C
ATOM   1332  HD1 TYR    88      53.319  18.945  53.979  1.00  0.00           H
ATOM   1333  CE1 TYR    88      55.115  18.888  54.955  1.00  0.00           C
ATOM   1334  HE1 TYR    88      54.849  19.645  55.679  1.00  0.00           H
ATOM   1335  CZ  TYR    88      56.365  18.232  55.106  1.00  0.00           C
ATOM   1336  OH  TYR    88      57.138  18.584  56.095  1.00  0.00           O
ATOM   1337  HH  TYR    88      56.938  19.477  56.385  1.00  0.00           H
ATOM   1338  CE2 TYR    88      56.803  17.277  54.185  1.00  0.00           C
ATOM   1339  HE2 TYR    88      57.748  16.759  54.258  1.00  0.00           H
ATOM   1340  CD2 TYR    88      55.924  16.829  53.179  1.00  0.00           C
ATOM   1341  HD2 TYR    88      56.173  16.025  52.502  1.00  0.00           H
ATOM   1342  C   TYR    88      52.999  17.566  49.464  1.00  0.00           C
ATOM   1343  O   TYR    88      53.113  16.510  48.950  1.00  0.00           O
ATOM   1344  N   ASN    89      52.211  18.623  49.070  1.00  0.00           N
ATOM   1345  H   ASN    89      52.282  19.504  49.560  1.00  0.00           H
ATOM   1346  CA  ASN    89      51.062  18.412  48.027  1.00  0.00           C
ATOM   1347  HA  ASN    89      51.371  17.613  47.353  1.00  0.00           H
ATOM   1348  CB  ASN    89      49.798  18.026  48.900  1.00  0.00           C
ATOM   1349  HB2 ASN    89      49.081  17.465  48.301  1.00  0.00           H
ATOM   1350  HB3 ASN    89      50.089  17.193  49.540  1.00  0.00           H
ATOM   1351  CG  ASN    89      49.119  19.151  49.665  1.00  0.00           C
ATOM   1352  OD1 ASN    89      49.554  20.287  49.628  1.00  0.00           O
ATOM   1353  ND2 ASN    89      48.146  18.784  50.389  1.00  0.00           N
ATOM   1354 HD21 ASN    89      47.692  19.471  50.971  1.00  0.00           H
ATOM   1355 HD22 ASN    89      47.843  17.833  50.544  1.00  0.00           H
ATOM   1356  C   ASN    89      50.866  19.602  47.055  1.00  0.00           C
ATOM   1357  O   ASN    89      50.388  19.357  45.945  1.00  0.00           O
ATOM   1358  N   SER    90      51.348  20.769  47.327  1.00  0.00           N
ATOM   1359  H   SER    90      51.629  21.083  48.244  1.00  0.00           H
ATOM   1360  CA  SER    90      51.365  21.900  46.397  1.00  0.00           C
ATOM   1361  HA  SER    90      50.537  21.880  45.689  1.00  0.00           H
ATOM   1362  CB  SER    90      51.379  23.228  47.226  1.00  0.00           C
ATOM   1363  HB2 SER    90      52.432  23.355  47.483  1.00  0.00           H
ATOM   1364  HB3 SER    90      51.068  24.059  46.593  1.00  0.00           H
ATOM   1365  OG  SER    90      50.411  23.159  48.184  1.00  0.00           O
ATOM   1366  HG  SER    90      50.839  22.767  48.949  1.00  0.00           H
ATOM   1367  C   SER    90      52.543  21.873  45.478  1.00  0.00           C
ATOM   1368  O   SER    90      53.558  21.241  45.696  1.00  0.00           O
ATOM   1369  N   ARG    91      52.462  22.786  44.507  1.00  0.00           N
ATOM   1370  H   ARG    91      51.683  23.414  44.365  1.00  0.00           H
ATOM   1371  CA  ARG    91      53.665  23.244  43.772  1.00  0.00           C
ATOM   1372  HA  ARG    91      54.614  22.907  44.190  1.00  0.00           H
ATOM   1373  CB  ARG    91      53.543  22.679  42.275  1.00  0.00           C
ATOM   1374  HB2 ARG    91      54.461  22.641  41.689  1.00  0.00           H
ATOM   1375  HB3 ARG    91      53.410  21.597  42.301  1.00  0.00           H
ATOM   1376  CG  ARG    91      52.294  23.346  41.549  1.00  0.00           C
ATOM   1377  HG2 ARG    91      51.365  23.090  42.059  1.00  0.00           H
ATOM   1378  HG3 ARG    91      52.363  24.434  41.520  1.00  0.00           H
ATOM   1379  CD  ARG    91      52.043  22.825  40.077  1.00  0.00           C
ATOM   1380  HD2 ARG    91      51.095  23.266  39.768  1.00  0.00           H
ATOM   1381  HD3 ARG    91      52.879  23.172  39.471  1.00  0.00           H
ATOM   1382  NE  ARG    91      51.897  21.390  40.034  1.00  0.00           N
ATOM   1383  HE  ARG    91      52.570  20.884  40.591  1.00  0.00           H
ATOM   1384  CZ  ARG    91      51.126  20.645  39.282  1.00  0.00           C
ATOM   1385  NH1 ARG    91      51.112  19.339  39.473  1.00  0.00           N
ATOM   1386 HH11 ARG    91      51.796  18.928  40.093  1.00  0.00           H
ATOM   1387 HH12 ARG    91      50.506  18.791  38.880  1.00  0.00           H
ATOM   1388  NH2 ARG    91      50.342  21.172  38.334  1.00  0.00           N
ATOM   1389 HH21 ARG    91      50.430  22.174  38.241  1.00  0.00           H
ATOM   1390 HH22 ARG    91      49.739  20.546  37.820  1.00  0.00           H
ATOM   1391  C   ARG    91      53.708  24.821  43.785  1.00  0.00           C
ATOM   1392  O   ARG    91      52.729  25.460  43.971  1.00  0.00           O
ATOM   1393  N   PHE    92      54.923  25.312  43.636  1.00  0.00           N
ATOM   1394  H   PHE    92      55.615  24.585  43.530  1.00  0.00           H
ATOM   1395  CA  PHE    92      55.153  26.714  43.440  1.00  0.00           C
ATOM   1396  HA  PHE    92      54.659  27.408  44.121  1.00  0.00           H
ATOM   1397  CB  PHE    92      56.625  26.929  43.662  1.00  0.00           C
ATOM   1398  HB2 PHE    92      57.020  26.331  44.484  1.00  0.00           H
ATOM   1399  HB3 PHE    92      57.305  26.584  42.884  1.00  0.00           H
ATOM   1400  CG  PHE    92      57.047  28.369  43.761  1.00  0.00           C
ATOM   1401  CD1 PHE    92      56.872  28.985  45.006  1.00  0.00           C
ATOM   1402  HD1 PHE    92      56.441  28.410  45.812  1.00  0.00           H
ATOM   1403  CE1 PHE    92      57.226  30.317  45.162  1.00  0.00           C
ATOM   1404  HE1 PHE    92      57.249  30.835  46.109  1.00  0.00           H
ATOM   1405  CZ  PHE    92      57.657  31.097  44.042  1.00  0.00           C
ATOM   1406  HZ  PHE    92      57.839  32.152  44.188  1.00  0.00           H
ATOM   1407  CE2 PHE    92      57.727  30.509  42.760  1.00  0.00           C
ATOM   1408  HE2 PHE    92      58.042  30.968  41.833  1.00  0.00           H
ATOM   1409  CD2 PHE    92      57.500  29.149  42.653  1.00  0.00           C
ATOM   1410  HD2 PHE    92      57.562  28.759  41.647  1.00  0.00           H
ATOM   1411  C   PHE    92      54.803  27.114  41.981  1.00  0.00           C
ATOM   1412  O   PHE    92      55.231  26.445  41.070  1.00  0.00           O
ATOM   1413  N   GLU    93      54.149  28.269  41.839  1.00  0.00           N
ATOM   1414  H   GLU    93      54.003  28.895  42.618  1.00  0.00           H
ATOM   1415  CA  GLU    93      53.913  28.866  40.537  1.00  0.00           C
ATOM   1416  HA  GLU    93      54.240  28.129  39.806  1.00  0.00           H
ATOM   1417  CB  GLU    93      52.502  29.272  40.330  1.00  0.00           C
ATOM   1418  HB2 GLU    93      52.346  30.099  41.023  1.00  0.00           H
ATOM   1419  HB3 GLU    93      52.368  29.727  39.349  1.00  0.00           H
ATOM   1420  CG  GLU    93      51.410  28.211  40.541  1.00  0.00           C
ATOM   1421  HG2 GLU    93      51.512  27.820  41.554  1.00  0.00           H
ATOM   1422  HG3 GLU    93      50.430  28.668  40.403  1.00  0.00           H
ATOM   1423  CD  GLU    93      51.544  27.007  39.604  1.00  0.00           C
ATOM   1424  OE1 GLU    93      50.850  26.013  39.934  1.00  0.00           O
ATOM   1425  OE2 GLU    93      52.318  27.013  38.654  1.00  0.00           O
ATOM   1426  C   GLU    93      54.825  30.064  40.296  1.00  0.00           C
ATOM   1427  O   GLU    93      55.576  30.022  39.288  1.00  0.00           O
ATOM   1428  N   SER    94      54.814  31.107  41.189  1.00  0.00           N
ATOM   1429  H   SER    94      54.226  30.996  42.003  1.00  0.00           H
ATOM   1430  CA  SER    94      55.568  32.339  41.040  1.00  0.00           C
ATOM   1431  HA  SER    94      56.560  32.012  40.732  1.00  0.00           H
ATOM   1432  CB  SER    94      55.026  33.087  39.843  1.00  0.00           C
ATOM   1433  HB2 SER    94      55.197  32.612  38.877  1.00  0.00           H
ATOM   1434  HB3 SER    94      53.944  33.124  39.975  1.00  0.00           H
ATOM   1435  OG  SER    94      55.498  34.421  39.660  1.00  0.00           O
ATOM   1436  HG  SER    94      54.896  34.857  39.053  1.00  0.00           H
ATOM   1437  C   SER    94      55.638  33.276  42.229  1.00  0.00           C
ATOM   1438  O   SER    94      54.839  33.256  43.149  1.00  0.00           O
ATOM   1439  N   VAL    95      56.730  34.084  42.286  1.00  0.00           N
ATOM   1440  H   VAL    95      57.362  34.192  41.505  1.00  0.00           H
ATOM   1441  CA  VAL    95      56.684  35.312  43.158  1.00  0.00           C
ATOM   1442  HA  VAL    95      56.474  34.984  44.176  1.00  0.00           H
ATOM   1443  CB  VAL    95      58.050  35.901  43.370  1.00  0.00           C
ATOM   1444  HB  VAL    95      58.542  36.084  42.415  1.00  0.00           H
ATOM   1445  CG1 VAL    95      58.009  37.272  43.979  1.00  0.00           C
ATOM   1446 HG11 VAL    95      58.996  37.717  44.099  1.00  0.00           H
ATOM   1447 HG12 VAL    95      57.376  37.994  43.462  1.00  0.00           H
ATOM   1448 HG13 VAL    95      57.581  37.098  44.966  1.00  0.00           H
ATOM   1449  CG2 VAL    95      58.927  35.023  44.217  1.00  0.00           C
ATOM   1450 HG21 VAL    95      58.960  34.058  43.710  1.00  0.00           H
ATOM   1451 HG22 VAL    95      59.911  35.494  44.228  1.00  0.00           H
ATOM   1452 HG23 VAL    95      58.545  34.839  45.222  1.00  0.00           H
ATOM   1453  C   VAL    95      55.613  36.371  42.719  1.00  0.00           C
ATOM   1454  O   VAL    95      55.807  36.972  41.681  1.00  0.00           O
ATOM   1455  N   ALA    96      54.520  36.623  43.495  1.00  0.00           N
ATOM   1456  H   ALA    96      54.467  36.199  44.409  1.00  0.00           H
ATOM   1457  CA  ALA    96      53.445  37.494  42.998  1.00  0.00           C
ATOM   1458  HA  ALA    96      53.819  38.350  42.437  1.00  0.00           H
ATOM   1459  CB  ALA    96      52.652  36.715  41.999  1.00  0.00           C
ATOM   1460  HB1 ALA    96      51.936  36.047  42.478  1.00  0.00           H
ATOM   1461  HB2 ALA    96      52.069  37.396  41.380  1.00  0.00           H
ATOM   1462  HB3 ALA    96      53.266  36.072  41.369  1.00  0.00           H
ATOM   1463  C   ALA    96      52.450  37.922  44.155  1.00  0.00           C
ATOM   1464  O   ALA    96      52.325  37.189  45.142  1.00  0.00           O
ATOM   1465  N   TRP    97      51.788  38.996  43.877  1.00  0.00           N
ATOM   1466  H   TRP    97      52.050  39.583  43.099  1.00  0.00           H
ATOM   1467  CA  TRP    97      50.889  39.517  44.946  1.00  0.00           C
ATOM   1468  HA  TRP    97      50.883  38.767  45.737  1.00  0.00           H
ATOM   1469  CB  TRP    97      51.519  40.712  45.693  1.00  0.00           C
ATOM   1470  HB2 TRP    97      50.765  41.116  46.369  1.00  0.00           H
ATOM   1471  HB3 TRP    97      52.361  40.261  46.217  1.00  0.00           H
ATOM   1472  CG  TRP    97      52.038  41.900  44.938  1.00  0.00           C
ATOM   1473  CD1 TRP    97      53.325  42.171  44.795  1.00  0.00           C
ATOM   1474  HD1 TRP    97      54.125  41.630  45.277  1.00  0.00           H
ATOM   1475  NE1 TRP    97      53.486  43.329  44.006  1.00  0.00           N
ATOM   1476  HE1 TRP    97      54.399  43.755  43.925  1.00  0.00           H
ATOM   1477  CE2 TRP    97      52.291  43.766  43.633  1.00  0.00           C
ATOM   1478  CZ2 TRP    97      51.995  44.843  42.953  1.00  0.00           C
ATOM   1479  HZ2 TRP    97      52.782  45.458  42.542  1.00  0.00           H
ATOM   1480  CH2 TRP    97      50.625  45.138  42.593  1.00  0.00           C
ATOM   1481  HH2 TRP    97      50.323  46.007  42.027  1.00  0.00           H
ATOM   1482  CZ3 TRP    97      49.690  44.230  43.053  1.00  0.00           C
ATOM   1483  HZ3 TRP    97      48.635  44.351  42.855  1.00  0.00           H
ATOM   1484  CE3 TRP    97      49.990  43.095  43.775  1.00  0.00           C
ATOM   1485  HE3 TRP    97      49.100  42.598  44.134  1.00  0.00           H
ATOM   1486  CD2 TRP    97      51.315  42.837  44.143  1.00  0.00           C
ATOM   1487  C   TRP    97      49.488  39.738  44.584  1.00  0.00           C
ATOM   1488  O   TRP    97      48.696  40.238  45.380  1.00  0.00           O
ATOM   1489  N   SER    98      49.086  39.544  43.326  1.00  0.00           N
ATOM   1490  H   SER    98      49.823  39.265  42.695  1.00  0.00           H
ATOM   1491  CA  SER    98      47.665  39.465  42.855  1.00  0.00           C
ATOM   1492  HA  SER    98      46.944  39.050  43.560  1.00  0.00           H
ATOM   1493  CB  SER    98      47.145  40.896  42.498  1.00  0.00           C
ATOM   1494  HB2 SER    98      47.001  41.443  43.431  1.00  0.00           H
ATOM   1495  HB3 SER    98      47.940  41.486  42.041  1.00  0.00           H
ATOM   1496  OG  SER    98      45.966  40.717  41.683  1.00  0.00           O
ATOM   1497  HG  SER    98      45.288  40.336  42.246  1.00  0.00           H
ATOM   1498  C   SER    98      47.737  38.518  41.681  1.00  0.00           C
ATOM   1499  O   SER    98      48.772  38.346  41.015  1.00  0.00           O
ATOM   1500  N   ALA    99      46.705  37.691  41.411  1.00  0.00           N
ATOM   1501  H   ALA    99      45.824  37.716  41.904  1.00  0.00           H
ATOM   1502  CA  ALA    99      46.851  36.497  40.493  1.00  0.00           C
ATOM   1503  HA  ALA    99      47.457  36.832  39.652  1.00  0.00           H
ATOM   1504  CB  ALA    99      47.658  35.412  41.228  1.00  0.00           C
ATOM   1505  HB1 ALA    99      47.968  34.613  40.556  1.00  0.00           H
ATOM   1506  HB2 ALA    99      48.589  35.869  41.562  1.00  0.00           H
ATOM   1507  HB3 ALA    99      47.023  35.073  42.047  1.00  0.00           H
ATOM   1508  C   ALA    99      45.639  35.908  39.722  1.00  0.00           C
ATOM   1509  O   ALA    99      44.551  36.407  39.940  1.00  0.00           O
ATOM   1510  N   SER   100      45.908  34.989  38.747  1.00  0.00           N
ATOM   1511  H   SER   100      46.903  34.928  38.585  1.00  0.00           H
ATOM   1512  CA  SER   100      44.985  34.257  37.968  1.00  0.00           C
ATOM   1513  HA  SER   100      44.160  33.848  38.549  1.00  0.00           H
ATOM   1514  CB  SER   100      44.373  35.163  36.840  1.00  0.00           C
ATOM   1515  HB2 SER   100      43.846  35.987  37.321  1.00  0.00           H
ATOM   1516  HB3 SER   100      45.245  35.546  36.308  1.00  0.00           H
ATOM   1517  OG  SER   100      43.508  34.531  35.961  1.00  0.00           O
ATOM   1518  HG  SER   100      42.709  34.305  36.443  1.00  0.00           H
ATOM   1519  C   SER   100      45.727  33.055  37.269  1.00  0.00           C
ATOM   1520  O   SER   100      46.950  33.060  37.176  1.00  0.00           O
ATOM   1521  N   ALA   101      44.939  32.054  36.813  1.00  0.00           N
ATOM   1522  H   ALA   101      43.937  32.180  36.819  1.00  0.00           H
ATOM   1523  CA  ALA   101      45.406  30.834  36.348  1.00  0.00           C
ATOM   1524  HA  ALA   101      46.238  31.109  35.700  1.00  0.00           H
ATOM   1525  CB  ALA   101      45.791  29.917  37.458  1.00  0.00           C
ATOM   1526  HB1 ALA   101      46.435  30.382  38.203  1.00  0.00           H
ATOM   1527  HB2 ALA   101      44.940  29.433  37.940  1.00  0.00           H
ATOM   1528  HB3 ALA   101      46.351  29.046  37.116  1.00  0.00           H
ATOM   1529  C   ALA   101      44.288  30.135  35.566  1.00  0.00           C
ATOM   1530  O   ALA   101      43.142  30.239  35.915  1.00  0.00           O
ATOM   1531  N   CYX   102      44.700  29.325  34.542  1.00  0.00           N
ATOM   1532  H   CYX   102      45.693  29.399  34.373  1.00  0.00           H
ATOM   1533  CA  CYX   102      43.882  28.719  33.504  1.00  0.00           C
ATOM   1534  HA  CYX   102      43.146  28.103  34.021  1.00  0.00           H
ATOM   1535  CB  CYX   102      42.978  29.690  32.751  1.00  0.00           C
ATOM   1536  HB2 CYX   102      42.528  29.037  32.003  1.00  0.00           H
ATOM   1537  HB3 CYX   102      42.212  30.126  33.394  1.00  0.00           H
ATOM   1538  SG  CYX   102      43.999  30.946  31.820  1.00  0.00           S
ATOM   1539  C   CYX   102      44.778  27.876  32.530  1.00  0.00           C
ATOM   1540  O   CYX   102      45.971  27.778  32.816  1.00  0.00           O
ATOM   1541  N   HIE   103      44.235  27.162  31.536  1.00  0.00           N
ATOM   1542  H   HIE   103      43.245  27.301  31.399  1.00  0.00           H
ATOM   1543  CA  HIE   103      44.887  26.055  30.834  1.00  0.00           C
ATOM   1544  HA  HIE   103      45.952  26.196  31.010  1.00  0.00           H
ATOM   1545  CB  HIE   103      44.494  24.759  31.437  1.00  0.00           C
ATOM   1546  HB2 HIE   103      44.257  24.743  32.500  1.00  0.00           H
ATOM   1547  HB3 HIE   103      43.466  24.670  31.086  1.00  0.00           H
ATOM   1548  CG  HIE   103      45.197  23.506  30.981  1.00  0.00           C
ATOM   1549  ND1 HIE   103      44.873  22.721  29.872  1.00  0.00           N
ATOM   1550  CE1 HIE   103      45.697  21.712  29.925  1.00  0.00           C
ATOM   1551  HE1 HIE   103      45.677  20.931  29.179  1.00  0.00           H
ATOM   1552  NE2 HIE   103      46.576  21.826  30.913  1.00  0.00           N
ATOM   1553  HE2 HIE   103      47.232  21.066  31.028  1.00  0.00           H
ATOM   1554  CD2 HIE   103      46.322  22.971  31.610  1.00  0.00           C
ATOM   1555  HD2 HIE   103      46.835  23.410  32.454  1.00  0.00           H
ATOM   1556  C   HIE   103      44.653  26.080  29.299  1.00  0.00           C
ATOM   1557  O   HIE   103      43.528  26.153  28.881  1.00  0.00           O
ATOM   1558  N   ASP   104      45.686  26.124  28.469  1.00  0.00           N
ATOM   1559  H   ASP   104      46.599  25.973  28.875  1.00  0.00           H
ATOM   1560  CA  ASP   104      45.593  26.259  26.951  1.00  0.00           C
ATOM   1561  HA  ASP   104      44.847  27.027  26.743  1.00  0.00           H
ATOM   1562  CB  ASP   104      46.852  26.910  26.436  1.00  0.00           C
ATOM   1563  HB2 ASP   104      46.632  27.469  25.528  1.00  0.00           H
ATOM   1564  HB3 ASP   104      47.327  27.583  27.149  1.00  0.00           H
ATOM   1565  CG  ASP   104      47.854  25.901  26.010  1.00  0.00           C
ATOM   1566  OD1 ASP   104      47.989  24.795  26.534  1.00  0.00           O
ATOM   1567  OD2 ASP   104      48.571  26.178  25.019  1.00  0.00           O
ATOM   1568  C   ASP   104      45.144  25.034  26.194  1.00  0.00           C
ATOM   1569  O   ASP   104      45.176  25.021  24.967  1.00  0.00           O
ATOM   1570  N   GLY   105      44.661  23.970  26.874  1.00  0.00           N
ATOM   1571  H   GLY   105      44.441  24.124  27.848  1.00  0.00           H
ATOM   1572  CA  GLY   105      44.310  22.750  26.290  1.00  0.00           C
ATOM   1573  HA2 GLY   105      43.593  22.313  26.986  1.00  0.00           H
ATOM   1574  HA3 GLY   105      44.006  22.840  25.247  1.00  0.00           H
ATOM   1575  C   GLY   105      45.521  21.750  26.228  1.00  0.00           C
ATOM   1576  O   GLY   105      45.413  20.623  25.732  1.00  0.00           O
ATOM   1577  N   THR   106      46.714  22.139  26.744  1.00  0.00           N
ATOM   1578  H   THR   106      46.753  23.116  26.996  1.00  0.00           H
ATOM   1579  CA  THR   106      47.985  21.355  26.607  1.00  0.00           C
ATOM   1580  HA  THR   106      47.767  20.293  26.490  1.00  0.00           H
ATOM   1581  CB  THR   106      48.796  21.654  25.319  1.00  0.00           C
ATOM   1582  HB  THR   106      49.878  21.763  25.392  1.00  0.00           H
ATOM   1583  CG2 THR   106      48.425  20.421  24.406  1.00  0.00           C
ATOM   1584 HG21 THR   106      48.929  19.543  24.808  1.00  0.00           H
ATOM   1585 HG22 THR   106      47.354  20.255  24.284  1.00  0.00           H
ATOM   1586 HG23 THR   106      48.819  20.688  23.426  1.00  0.00           H
ATOM   1587  OG1 THR   106      48.269  22.786  24.615  1.00  0.00           O
ATOM   1588  HG1 THR   106      48.415  23.568  25.153  1.00  0.00           H
ATOM   1589  C   THR   106      48.949  21.565  27.730  1.00  0.00           C
ATOM   1590  O   THR   106      49.711  20.628  27.990  1.00  0.00           O
ATOM   1591  N   SER   107      48.946  22.766  28.310  1.00  0.00           N
ATOM   1592  H   SER   107      48.409  23.526  27.918  1.00  0.00           H
ATOM   1593  CA  SER   107      49.803  23.189  29.428  1.00  0.00           C
ATOM   1594  HA  SER   107      49.784  22.294  30.051  1.00  0.00           H
ATOM   1595  CB  SER   107      51.201  23.578  29.014  1.00  0.00           C
ATOM   1596  HB2 SER   107      51.613  22.630  28.670  1.00  0.00           H
ATOM   1597  HB3 SER   107      51.240  24.234  28.144  1.00  0.00           H
ATOM   1598  OG  SER   107      51.988  24.049  30.179  1.00  0.00           O
ATOM   1599  HG  SER   107      52.474  23.346  30.616  1.00  0.00           H
ATOM   1600  C   SER   107      49.107  24.327  30.246  1.00  0.00           C
ATOM   1601  O   SER   107      48.463  25.202  29.639  1.00  0.00           O
ATOM   1602  N   TRP   108      49.283  24.461  31.573  1.00  0.00           N
ATOM   1603  H   TRP   108      49.893  23.740  31.932  1.00  0.00           H
ATOM   1604  CA  TRP   108      48.756  25.529  32.439  1.00  0.00           C
ATOM   1605  HA  TRP   108      47.689  25.626  32.241  1.00  0.00           H
ATOM   1606  CB  TRP   108      49.015  25.232  33.839  1.00  0.00           C
ATOM   1607  HB2 TRP   108      50.094  25.111  33.930  1.00  0.00           H
ATOM   1608  HB3 TRP   108      48.657  26.111  34.374  1.00  0.00           H
ATOM   1609  CG  TRP   108      48.307  24.161  34.603  1.00  0.00           C
ATOM   1610  CD1 TRP   108      48.789  22.889  34.932  1.00  0.00           C
ATOM   1611  HD1 TRP   108      49.760  22.451  34.752  1.00  0.00           H
ATOM   1612  NE1 TRP   108      47.849  22.141  35.617  1.00  0.00           N
ATOM   1613  HE1 TRP   108      48.022  21.231  36.019  1.00  0.00           H
ATOM   1614  CE2 TRP   108      46.632  22.815  35.638  1.00  0.00           C
ATOM   1615  CZ2 TRP   108      45.343  22.402  36.008  1.00  0.00           C
ATOM   1616  HZ2 TRP   108      45.204  21.376  36.319  1.00  0.00           H
ATOM   1617  CH2 TRP   108      44.321  23.377  36.010  1.00  0.00           C
ATOM   1618  HH2 TRP   108      43.328  23.109  36.339  1.00  0.00           H
ATOM   1619  CZ3 TRP   108      44.575  24.652  35.519  1.00  0.00           C
ATOM   1620  HZ3 TRP   108      43.763  25.359  35.582  1.00  0.00           H
ATOM   1621  CE3 TRP   108      45.870  24.949  34.981  1.00  0.00           C
ATOM   1622  HE3 TRP   108      45.957  25.864  34.413  1.00  0.00           H
ATOM   1623  CD2 TRP   108      46.911  24.065  35.101  1.00  0.00           C
ATOM   1624  C   TRP   108      49.493  26.838  32.271  1.00  0.00           C
ATOM   1625  O   TRP   108      50.689  26.837  31.952  1.00  0.00           O
ATOM   1626  N   LEU   109      48.764  27.980  32.290  1.00  0.00           N
ATOM   1627  H   LEU   109      47.818  27.852  32.618  1.00  0.00           H
ATOM   1628  CA  LEU   109      49.170  29.374  32.194  1.00  0.00           C
ATOM   1629  HA  LEU   109      50.232  29.520  31.995  1.00  0.00           H
ATOM   1630  CB  LEU   109      48.358  30.036  31.058  1.00  0.00           C
ATOM   1631  HB2 LEU   109      48.621  29.512  30.139  1.00  0.00           H
ATOM   1632  HB3 LEU   109      47.310  29.827  31.275  1.00  0.00           H
ATOM   1633  CG  LEU   109      48.413  31.582  30.842  1.00  0.00           C
ATOM   1634  HG  LEU   109      47.714  32.006  31.564  1.00  0.00           H
ATOM   1635  CD1 LEU   109      49.815  32.202  30.870  1.00  0.00           C
ATOM   1636 HD11 LEU   109      49.663  33.259  30.652  1.00  0.00           H
ATOM   1637 HD12 LEU   109      50.353  32.059  31.807  1.00  0.00           H
ATOM   1638 HD13 LEU   109      50.422  31.603  30.190  1.00  0.00           H
ATOM   1639  CD2 LEU   109      47.864  31.797  29.417  1.00  0.00           C
ATOM   1640 HD21 LEU   109      48.399  31.323  28.594  1.00  0.00           H
ATOM   1641 HD22 LEU   109      46.928  31.238  29.388  1.00  0.00           H
ATOM   1642 HD23 LEU   109      47.485  32.811  29.291  1.00  0.00           H
ATOM   1643  C   LEU   109      48.795  30.080  33.529  1.00  0.00           C
ATOM   1644  O   LEU   109      47.629  30.051  33.926  1.00  0.00           O
ATOM   1645  N   THR   110      49.764  30.763  34.129  1.00  0.00           N
ATOM   1646  H   THR   110      50.720  30.681  33.815  1.00  0.00           H
ATOM   1647  CA  THR   110      49.516  31.756  35.258  1.00  0.00           C
ATOM   1648  HA  THR   110      48.436  31.775  35.398  1.00  0.00           H
ATOM   1649  CB  THR   110      50.192  31.212  36.551  1.00  0.00           C
ATOM   1650  HB  THR   110      50.073  32.008  37.286  1.00  0.00           H
ATOM   1651  CG2 THR   110      49.685  29.969  37.196  1.00  0.00           C
ATOM   1652 HG21 THR   110      50.139  29.824  38.175  1.00  0.00           H
ATOM   1653 HG22 THR   110      48.602  30.095  37.228  1.00  0.00           H
ATOM   1654 HG23 THR   110      49.994  29.103  36.610  1.00  0.00           H
ATOM   1655  OG1 THR   110      51.587  31.162  36.510  1.00  0.00           O
ATOM   1656  HG1 THR   110      51.736  30.340  36.036  1.00  0.00           H
ATOM   1657  C   THR   110      49.902  33.137  34.923  1.00  0.00           C
ATOM   1658  O   THR   110      50.730  33.343  34.061  1.00  0.00           O
ATOM   1659  N   ILE   111      49.316  34.083  35.597  1.00  0.00           N
ATOM   1660  H   ILE   111      48.562  33.798  36.206  1.00  0.00           H
ATOM   1661  CA  ILE   111      49.465  35.521  35.553  1.00  0.00           C
ATOM   1662  HA  ILE   111      50.402  35.686  35.020  1.00  0.00           H
ATOM   1663  CB  ILE   111      48.328  36.306  34.796  1.00  0.00           C
ATOM   1664  HB  ILE   111      47.376  36.262  35.325  1.00  0.00           H
ATOM   1665  CG2 ILE   111      48.927  37.746  34.689  1.00  0.00           C
ATOM   1666 HG21 ILE   111      49.977  37.760  34.395  1.00  0.00           H
ATOM   1667 HG22 ILE   111      48.434  38.315  33.902  1.00  0.00           H
ATOM   1668 HG23 ILE   111      48.910  38.244  35.658  1.00  0.00           H
ATOM   1669  CG1 ILE   111      47.826  35.774  33.411  1.00  0.00           C
ATOM   1670 HG12 ILE   111      47.391  36.589  32.833  1.00  0.00           H
ATOM   1671 HG13 ILE   111      48.743  35.332  33.022  1.00  0.00           H
ATOM   1672  CD1 ILE   111      46.750  34.714  33.436  1.00  0.00           C
ATOM   1673 HD11 ILE   111      46.490  34.416  32.420  1.00  0.00           H
ATOM   1674 HD12 ILE   111      46.911  33.853  34.086  1.00  0.00           H
ATOM   1675 HD13 ILE   111      45.898  35.284  33.804  1.00  0.00           H
ATOM   1676  C   ILE   111      49.427  36.046  36.987  1.00  0.00           C
ATOM   1677  O   ILE   111      48.429  35.849  37.673  1.00  0.00           O
ATOM   1678  N   GLY   112      50.465  36.787  37.325  1.00  0.00           N
ATOM   1679  H   GLY   112      51.168  37.076  36.660  1.00  0.00           H
ATOM   1680  CA  GLY   112      50.680  37.373  38.614  1.00  0.00           C
ATOM   1681  HA2 GLY   112      49.735  37.462  39.150  1.00  0.00           H
ATOM   1682  HA3 GLY   112      51.312  36.666  39.152  1.00  0.00           H
ATOM   1683  C   GLY   112      51.309  38.706  38.528  1.00  0.00           C
ATOM   1684  O   GLY   112      52.338  38.856  37.797  1.00  0.00           O
ATOM   1685  N   ILE   113      50.791  39.647  39.330  1.00  0.00           N
ATOM   1686  H   ILE   113      50.149  39.248  39.999  1.00  0.00           H
ATOM   1687  CA  ILE   113      51.445  40.970  39.522  1.00  0.00           C
ATOM   1688  HA  ILE   113      51.946  41.326  38.622  1.00  0.00           H
ATOM   1689  CB  ILE   113      50.411  42.028  39.983  1.00  0.00           C
ATOM   1690  HB  ILE   113      50.210  41.920  41.048  1.00  0.00           H
ATOM   1691  CG2 ILE   113      50.904  43.475  39.790  1.00  0.00           C
ATOM   1692 HG21 ILE   113      51.877  43.560  40.274  1.00  0.00           H
ATOM   1693 HG22 ILE   113      51.018  43.609  38.713  1.00  0.00           H
ATOM   1694 HG23 ILE   113      50.140  44.178  40.122  1.00  0.00           H
ATOM   1695  CG1 ILE   113      49.025  42.046  39.319  1.00  0.00           C
ATOM   1696 HG12 ILE   113      48.555  41.107  39.615  1.00  0.00           H
ATOM   1697 HG13 ILE   113      48.401  42.850  39.706  1.00  0.00           H
ATOM   1698  CD1 ILE   113      48.942  42.238  37.742  1.00  0.00           C
ATOM   1699 HD11 ILE   113      48.999  41.287  37.214  1.00  0.00           H
ATOM   1700 HD12 ILE   113      47.970  42.681  37.528  1.00  0.00           H
ATOM   1701 HD13 ILE   113      49.790  42.848  37.432  1.00  0.00           H
ATOM   1702  C   ILE   113      52.533  40.926  40.567  1.00  0.00           C
ATOM   1703  O   ILE   113      52.339  40.312  41.609  1.00  0.00           O
ATOM   1704  N   SER   114      53.673  41.586  40.240  1.00  0.00           N
ATOM   1705  H   SER   114      53.647  42.132  39.391  1.00  0.00           H
ATOM   1706  CA  SER   114      54.891  41.730  41.000  1.00  0.00           C
ATOM   1707  HA  SER   114      54.727  41.527  42.059  1.00  0.00           H
ATOM   1708  CB  SER   114      55.921  40.662  40.594  1.00  0.00           C
ATOM   1709  HB2 SER   114      55.459  39.689  40.427  1.00  0.00           H
ATOM   1710  HB3 SER   114      56.422  40.943  39.667  1.00  0.00           H
ATOM   1711  OG  SER   114      56.856  40.499  41.681  1.00  0.00           O
ATOM   1712  HG  SER   114      57.553  39.907  41.389  1.00  0.00           H
ATOM   1713  C   SER   114      55.526  43.100  40.806  1.00  0.00           C
ATOM   1714  O   SER   114      55.391  43.863  39.930  1.00  0.00           O
ATOM   1715  N   GLY   115      56.268  43.442  41.840  1.00  0.00           N
ATOM   1716  H   GLY   115      56.417  42.775  42.584  1.00  0.00           H
ATOM   1717  CA  GLY   115      56.941  44.748  42.117  1.00  0.00           C
ATOM   1718  HA2 GLY   115      58.004  44.636  42.330  1.00  0.00           H
ATOM   1719  HA3 GLY   115      56.934  45.339  41.201  1.00  0.00           H
ATOM   1720  C   GLY   115      56.437  45.642  43.279  1.00  0.00           C
ATOM   1721  O   GLY   115      55.602  45.236  44.092  1.00  0.00           O
ATOM   1722  N   PRO   116      56.901  46.924  43.385  1.00  0.00           N
ATOM   1723  CD  PRO   116      57.820  47.448  42.456  1.00  0.00           C
ATOM   1724  HD2 PRO   116      57.573  47.373  41.397  1.00  0.00           H
ATOM   1725  HD3 PRO   116      58.731  46.872  42.622  1.00  0.00           H
ATOM   1726  CG  PRO   116      58.148  48.834  42.917  1.00  0.00           C
ATOM   1727  HG2 PRO   116      57.797  49.453  42.092  1.00  0.00           H
ATOM   1728  HG3 PRO   116      59.221  49.025  42.909  1.00  0.00           H
ATOM   1729  CB  PRO   116      57.342  49.041  44.181  1.00  0.00           C
ATOM   1730  HB2 PRO   116      56.771  49.963  44.081  1.00  0.00           H
ATOM   1731  HB3 PRO   116      58.030  49.158  45.019  1.00  0.00           H
ATOM   1732  CA  PRO   116      56.353  47.913  44.295  1.00  0.00           C
ATOM   1733  HA  PRO   116      56.183  47.405  45.244  1.00  0.00           H
ATOM   1734  C   PRO   116      54.968  48.269  43.665  1.00  0.00           C
ATOM   1735  O   PRO   116      54.837  48.340  42.447  1.00  0.00           O
ATOM   1736  N   ASP   117      53.992  48.596  44.466  1.00  0.00           N
ATOM   1737  H   ASP   117      54.121  48.596  45.468  1.00  0.00           H
ATOM   1738  CA  ASP   117      52.616  48.706  43.916  1.00  0.00           C
ATOM   1739  HA  ASP   117      52.383  47.815  43.332  1.00  0.00           H
ATOM   1740  CB  ASP   117      51.566  48.711  45.054  1.00  0.00           C
ATOM   1741  HB2 ASP   117      50.591  48.884  44.598  1.00  0.00           H
ATOM   1742  HB3 ASP   117      51.641  47.719  45.499  1.00  0.00           H
ATOM   1743  CG  ASP   117      51.700  49.648  46.256  1.00  0.00           C
ATOM   1744  OD1 ASP   117      52.244  50.744  46.071  1.00  0.00           O
ATOM   1745  OD2 ASP   117      51.378  49.337  47.390  1.00  0.00           O
ATOM   1746  C   ASP   117      52.408  49.929  42.979  1.00  0.00           C
ATOM   1747  O   ASP   117      51.306  50.079  42.441  1.00  0.00           O
ATOM   1748  N   ASN   118      53.338  50.865  42.756  1.00  0.00           N
ATOM   1749  H   ASN   118      54.160  50.893  43.344  1.00  0.00           H
ATOM   1750  CA  ASN   118      53.340  51.743  41.582  1.00  0.00           C
ATOM   1751  HA  ASN   118      52.344  51.719  41.141  1.00  0.00           H
ATOM   1752  CB  ASN   118      53.500  53.199  41.993  1.00  0.00           C
ATOM   1753  HB2 ASN   118      53.530  53.849  41.120  1.00  0.00           H
ATOM   1754  HB3 ASN   118      52.658  53.615  42.547  1.00  0.00           H
ATOM   1755  CG  ASN   118      54.759  53.519  42.809  1.00  0.00           C
ATOM   1756  OD1 ASN   118      55.608  52.703  43.092  1.00  0.00           O
ATOM   1757  ND2 ASN   118      54.820  54.731  43.319  1.00  0.00           N
ATOM   1758 HD21 ASN   118      55.626  55.076  43.820  1.00  0.00           H
ATOM   1759 HD22 ASN   118      54.023  55.342  43.209  1.00  0.00           H
ATOM   1760  C   ASN   118      54.151  51.330  40.307  1.00  0.00           C
ATOM   1761  O   ASN   118      53.648  51.267  39.227  1.00  0.00           O
ATOM   1762  N   GLY   119      55.419  50.932  40.483  1.00  0.00           N
ATOM   1763  H   GLY   119      55.732  50.913  41.443  1.00  0.00           H
ATOM   1764  CA  GLY   119      56.290  50.441  39.435  1.00  0.00           C
ATOM   1765  HA2 GLY   119      56.115  51.034  38.537  1.00  0.00           H
ATOM   1766  HA3 GLY   119      57.306  50.485  39.827  1.00  0.00           H
ATOM   1767  C   GLY   119      56.040  48.934  39.100  1.00  0.00           C
ATOM   1768  O   GLY   119      56.967  48.127  38.826  1.00  0.00           O
ATOM   1769  N   ALA   120      54.853  48.493  39.400  1.00  0.00           N
ATOM   1770  H   ALA   120      54.103  49.147  39.568  1.00  0.00           H
ATOM   1771  CA  ALA   120      54.353  47.129  39.166  1.00  0.00           C
ATOM   1772  HA  ALA   120      54.872  46.361  39.739  1.00  0.00           H
ATOM   1773  CB  ALA   120      52.989  47.202  39.782  1.00  0.00           C
ATOM   1774  HB1 ALA   120      52.364  47.931  39.266  1.00  0.00           H
ATOM   1775  HB2 ALA   120      52.503  46.226  39.802  1.00  0.00           H
ATOM   1776  HB3 ALA   120      53.022  47.389  40.855  1.00  0.00           H
ATOM   1777  C   ALA   120      54.310  46.696  37.626  1.00  0.00           C
ATOM   1778  O   ALA   120      54.267  47.519  36.756  1.00  0.00           O
ATOM   1779  N   VAL   121      54.349  45.371  37.420  1.00  0.00           N
ATOM   1780  H   VAL   121      54.575  44.761  38.194  1.00  0.00           H
ATOM   1781  CA  VAL   121      54.006  44.684  36.149  1.00  0.00           C
ATOM   1782  HA  VAL   121      53.417  45.390  35.561  1.00  0.00           H
ATOM   1783  CB  VAL   121      55.318  44.340  35.416  1.00  0.00           C
ATOM   1784  HB  VAL   121      55.099  43.943  34.426  1.00  0.00           H
ATOM   1785  CG1 VAL   121      56.295  45.549  35.254  1.00  0.00           C
ATOM   1786 HG11 VAL   121      56.642  45.844  36.244  1.00  0.00           H
ATOM   1787 HG12 VAL   121      57.197  45.310  34.690  1.00  0.00           H
ATOM   1788 HG13 VAL   121      55.727  46.348  34.776  1.00  0.00           H
ATOM   1789  CG2 VAL   121      56.268  43.205  36.033  1.00  0.00           C
ATOM   1790 HG21 VAL   121      56.870  43.576  36.862  1.00  0.00           H
ATOM   1791 HG22 VAL   121      55.766  42.286  36.339  1.00  0.00           H
ATOM   1792 HG23 VAL   121      56.965  42.972  35.229  1.00  0.00           H
ATOM   1793  C   VAL   121      53.160  43.425  36.345  1.00  0.00           C
ATOM   1794  O   VAL   121      53.213  42.934  37.460  1.00  0.00           O
ATOM   1795  N   ALA   122      52.423  42.942  35.395  1.00  0.00           N
ATOM   1796  H   ALA   122      52.409  43.500  34.554  1.00  0.00           H
ATOM   1797  CA  ALA   122      51.912  41.577  35.299  1.00  0.00           C
ATOM   1798  HA  ALA   122      51.873  41.154  36.303  1.00  0.00           H
ATOM   1799  CB  ALA   122      50.511  41.590  34.702  1.00  0.00           C
ATOM   1800  HB1 ALA   122      49.899  40.761  35.058  1.00  0.00           H
ATOM   1801  HB2 ALA   122      50.162  42.583  34.984  1.00  0.00           H
ATOM   1802  HB3 ALA   122      50.557  41.702  33.619  1.00  0.00           H
ATOM   1803  C   ALA   122      52.805  40.597  34.573  1.00  0.00           C
ATOM   1804  O   ALA   122      52.924  40.686  33.340  1.00  0.00           O
ATOM   1805  N   VAL   123      53.450  39.632  35.264  1.00  0.00           N
ATOM   1806  H   VAL   123      53.313  39.528  36.258  1.00  0.00           H
ATOM   1807  CA  VAL   123      54.265  38.554  34.612  1.00  0.00           C
ATOM   1808  HA  VAL   123      54.783  39.102  33.825  1.00  0.00           H
ATOM   1809  CB  VAL   123      55.355  38.040  35.605  1.00  0.00           C
ATOM   1810  HB  VAL   123      54.962  37.384  36.382  1.00  0.00           H
ATOM   1811  CG1 VAL   123      56.454  37.224  34.789  1.00  0.00           C
ATOM   1812 HG11 VAL   123      55.926  36.583  34.083  1.00  0.00           H
ATOM   1813 HG12 VAL   123      56.973  38.000  34.227  1.00  0.00           H
ATOM   1814 HG13 VAL   123      57.117  36.586  35.375  1.00  0.00           H
ATOM   1815  CG2 VAL   123      56.001  39.209  36.373  1.00  0.00           C
ATOM   1816 HG21 VAL   123      56.137  40.084  35.739  1.00  0.00           H
ATOM   1817 HG22 VAL   123      55.256  39.475  37.124  1.00  0.00           H
ATOM   1818 HG23 VAL   123      56.925  38.883  36.850  1.00  0.00           H
ATOM   1819  C   VAL   123      53.386  37.428  34.198  1.00  0.00           C
ATOM   1820  O   VAL   123      52.626  36.897  35.009  1.00  0.00           O
ATOM   1821  N   LEU   124      53.478  36.922  32.979  1.00  0.00           N
ATOM   1822  H   LEU   124      54.110  37.423  32.371  1.00  0.00           H
ATOM   1823  CA  LEU   124      52.895  35.610  32.589  1.00  0.00           C
ATOM   1824  HA  LEU   124      52.079  35.318  33.250  1.00  0.00           H
ATOM   1825  CB  LEU   124      52.358  35.711  31.181  1.00  0.00           C
ATOM   1826  HB2 LEU   124      53.045  36.263  30.539  1.00  0.00           H
ATOM   1827  HB3 LEU   124      52.199  34.697  30.817  1.00  0.00           H
ATOM   1828  CG  LEU   124      51.048  36.528  31.130  1.00  0.00           C
ATOM   1829  HG  LEU   124      50.320  36.045  31.782  1.00  0.00           H
ATOM   1830  CD1 LEU   124      51.136  38.029  31.269  1.00  0.00           C
ATOM   1831 HD11 LEU   124      50.122  38.394  31.102  1.00  0.00           H
ATOM   1832 HD12 LEU   124      51.459  38.198  32.295  1.00  0.00           H
ATOM   1833 HD13 LEU   124      51.809  38.467  30.531  1.00  0.00           H
ATOM   1834  CD2 LEU   124      50.415  36.241  29.733  1.00  0.00           C
ATOM   1835 HD21 LEU   124      49.516  36.857  29.700  1.00  0.00           H
ATOM   1836 HD22 LEU   124      51.114  36.641  28.998  1.00  0.00           H
ATOM   1837 HD23 LEU   124      50.192  35.179  29.632  1.00  0.00           H
ATOM   1838  C   LEU   124      53.974  34.543  32.586  1.00  0.00           C
ATOM   1839  O   LEU   124      55.149  34.815  32.323  1.00  0.00           O
ATOM   1840  N   LYS   125      53.411  33.316  32.888  1.00  0.00           N
ATOM   1841  H   LYS   125      52.521  33.297  33.365  1.00  0.00           H
ATOM   1842  CA  LYS   125      54.169  32.080  33.031  1.00  0.00           C
ATOM   1843  HA  LYS   125      55.108  32.099  32.479  1.00  0.00           H
ATOM   1844  CB  LYS   125      54.479  31.814  34.544  1.00  0.00           C
ATOM   1845  HB2 LYS   125      54.920  32.712  34.977  1.00  0.00           H
ATOM   1846  HB3 LYS   125      53.599  31.433  35.063  1.00  0.00           H
ATOM   1847  CG  LYS   125      55.551  30.746  34.698  1.00  0.00           C
ATOM   1848  HG2 LYS   125      55.217  29.745  34.426  1.00  0.00           H
ATOM   1849  HG3 LYS   125      56.437  30.939  34.093  1.00  0.00           H
ATOM   1850  CD  LYS   125      55.905  30.599  36.189  1.00  0.00           C
ATOM   1851  HD2 LYS   125      56.146  31.537  36.687  1.00  0.00           H
ATOM   1852  HD3 LYS   125      55.124  30.056  36.720  1.00  0.00           H
ATOM   1853  CE  LYS   125      57.185  29.673  36.289  1.00  0.00           C
ATOM   1854  HE2 LYS   125      56.703  28.707  36.141  1.00  0.00           H
ATOM   1855  HE3 LYS   125      57.857  29.875  35.455  1.00  0.00           H
ATOM   1856  NZ  LYS   125      57.704  29.606  37.615  1.00  0.00           N
ATOM   1857  HZ1 LYS   125      58.283  30.410  37.813  1.00  0.00           H
ATOM   1858  HZ2 LYS   125      56.937  29.445  38.252  1.00  0.00           H
ATOM   1859  HZ3 LYS   125      58.280  28.777  37.645  1.00  0.00           H
ATOM   1860  C   LYS   125      53.307  30.967  32.475  1.00  0.00           C
ATOM   1861  O   LYS   125      52.179  30.799  32.833  1.00  0.00           O
ATOM   1862  N   TYR   126      53.953  30.147  31.545  1.00  0.00           N
ATOM   1863  H   TYR   126      54.918  30.362  31.337  1.00  0.00           H
ATOM   1864  CA  TYR   126      53.323  29.117  30.724  1.00  0.00           C
ATOM   1865  HA  TYR   126      52.455  28.839  31.322  1.00  0.00           H
ATOM   1866  CB  TYR   126      52.880  29.665  29.388  1.00  0.00           C
ATOM   1867  HB2 TYR   126      52.027  30.281  29.668  1.00  0.00           H
ATOM   1868  HB3 TYR   126      53.662  30.262  28.915  1.00  0.00           H
ATOM   1869  CG  TYR   126      52.449  28.640  28.342  1.00  0.00           C
ATOM   1870  CD1 TYR   126      53.252  28.291  27.261  1.00  0.00           C
ATOM   1871  HD1 TYR   126      54.155  28.852  27.070  1.00  0.00           H
ATOM   1872  CE1 TYR   126      52.853  27.161  26.529  1.00  0.00           C
ATOM   1873  HE1 TYR   126      53.416  26.742  25.707  1.00  0.00           H
ATOM   1874  CZ  TYR   126      51.595  26.544  26.704  1.00  0.00           C
ATOM   1875  OH  TYR   126      51.174  25.496  25.930  1.00  0.00           O
ATOM   1876  HH  TYR   126      50.263  25.627  25.659  1.00  0.00           H
ATOM   1877  CE2 TYR   126      50.757  27.081  27.699  1.00  0.00           C
ATOM   1878  HE2 TYR   126      49.758  26.692  27.829  1.00  0.00           H
ATOM   1879  CD2 TYR   126      51.238  28.042  28.588  1.00  0.00           C
ATOM   1880  HD2 TYR   126      50.596  28.443  29.357  1.00  0.00           H
ATOM   1881  C   TYR   126      54.268  27.935  30.606  1.00  0.00           C
ATOM   1882  O   TYR   126      55.444  28.069  30.313  1.00  0.00           O
ATOM   1883  N   ASN   127      53.753  26.725  30.751  1.00  0.00           N
ATOM   1884  H   ASN   127      52.791  26.676  31.056  1.00  0.00           H
ATOM   1885  CA  ASN   127      54.588  25.503  30.778  1.00  0.00           C
ATOM   1886  HA  ASN   127      53.987  24.698  31.200  1.00  0.00           H
ATOM   1887  CB  ASN   127      54.795  25.159  29.297  1.00  0.00           C
ATOM   1888  HB2 ASN   127      53.867  25.200  28.728  1.00  0.00           H
ATOM   1889  HB3 ASN   127      55.468  25.902  28.870  1.00  0.00           H
ATOM   1890  CG  ASN   127      55.384  23.783  29.079  1.00  0.00           C
ATOM   1891  OD1 ASN   127      55.207  22.804  29.832  1.00  0.00           O
ATOM   1892  ND2 ASN   127      56.144  23.675  28.064  1.00  0.00           N
ATOM   1893 HD21 ASN   127      56.660  22.839  27.831  1.00  0.00           H
ATOM   1894 HD22 ASN   127      56.189  24.464  27.435  1.00  0.00           H
ATOM   1895  C   ASN   127      55.868  25.554  31.708  1.00  0.00           C
ATOM   1896  O   ASN   127      56.995  25.181  31.470  1.00  0.00           O
ATOM   1897  N   GLY   128      55.622  26.066  32.935  1.00  0.00           N
ATOM   1898  H   GLY   128      54.659  26.057  33.241  1.00  0.00           H
ATOM   1899  CA  GLY   128      56.581  26.130  34.064  1.00  0.00           C
ATOM   1900  HA2 GLY   128      55.988  26.467  34.915  1.00  0.00           H
ATOM   1901  HA3 GLY   128      57.044  25.171  34.293  1.00  0.00           H
ATOM   1902  C   GLY   128      57.708  27.130  33.911  1.00  0.00           C
ATOM   1903  O   GLY   128      58.615  27.130  34.728  1.00  0.00           O
ATOM   1904  N   ILE   129      57.553  28.122  32.976  1.00  0.00           N
ATOM   1905  H   ILE   129      56.803  27.962  32.320  1.00  0.00           H
ATOM   1906  CA  ILE   129      58.535  29.245  32.740  1.00  0.00           C
ATOM   1907  HA  ILE   129      59.012  29.487  33.689  1.00  0.00           H
ATOM   1908  CB  ILE   129      59.661  28.696  31.763  1.00  0.00           C
ATOM   1909  HB  ILE   129      60.347  29.537  31.661  1.00  0.00           H
ATOM   1910  CG2 ILE   129      60.499  27.542  32.326  1.00  0.00           C
ATOM   1911 HG21 ILE   129      61.395  27.335  31.742  1.00  0.00           H
ATOM   1912 HG22 ILE   129      60.656  27.680  33.397  1.00  0.00           H
ATOM   1913 HG23 ILE   129      59.898  26.636  32.240  1.00  0.00           H
ATOM   1914  CG1 ILE   129      59.056  28.459  30.331  1.00  0.00           C
ATOM   1915 HG12 ILE   129      58.297  27.682  30.428  1.00  0.00           H
ATOM   1916 HG13 ILE   129      58.598  29.345  29.893  1.00  0.00           H
ATOM   1917  CD1 ILE   129      60.067  27.973  29.278  1.00  0.00           C
ATOM   1918 HD11 ILE   129      60.510  26.997  29.480  1.00  0.00           H
ATOM   1919 HD12 ILE   129      59.474  27.924  28.365  1.00  0.00           H
ATOM   1920 HD13 ILE   129      60.780  28.797  29.238  1.00  0.00           H
ATOM   1921  C   ILE   129      57.914  30.537  32.232  1.00  0.00           C
ATOM   1922  O   ILE   129      56.863  30.579  31.624  1.00  0.00           O
ATOM   1923  N   ILE   130      58.589  31.635  32.631  1.00  0.00           N
ATOM   1924  H   ILE   130      59.520  31.549  33.013  1.00  0.00           H
ATOM   1925  CA  ILE   130      58.065  32.995  32.486  1.00  0.00           C
ATOM   1926  HA  ILE   130      56.989  33.057  32.643  1.00  0.00           H
ATOM   1927  CB  ILE   130      58.863  34.000  33.424  1.00  0.00           C
ATOM   1928  HB  ILE   130      59.934  33.806  33.475  1.00  0.00           H
ATOM   1929  CG2 ILE   130      58.743  35.388  32.890  1.00  0.00           C
ATOM   1930 HG21 ILE   130      57.741  35.666  32.562  1.00  0.00           H
ATOM   1931 HG22 ILE   130      59.032  36.101  33.663  1.00  0.00           H
ATOM   1932 HG23 ILE   130      59.493  35.417  32.100  1.00  0.00           H
ATOM   1933  CG1 ILE   130      58.115  33.819  34.781  1.00  0.00           C
ATOM   1934 HG12 ILE   130      57.091  34.192  34.734  1.00  0.00           H
ATOM   1935 HG13 ILE   130      57.986  32.761  35.007  1.00  0.00           H
ATOM   1936  CD1 ILE   130      58.850  34.467  35.994  1.00  0.00           C
ATOM   1937 HD11 ILE   130      59.709  33.891  36.338  1.00  0.00           H
ATOM   1938 HD12 ILE   130      59.050  35.504  35.722  1.00  0.00           H
ATOM   1939 HD13 ILE   130      58.236  34.489  36.895  1.00  0.00           H
ATOM   1940  C   ILE   130      58.165  33.420  31.014  1.00  0.00           C
ATOM   1941  O   ILE   130      59.331  33.274  30.519  1.00  0.00           O
ATOM   1942  N   THR   131      57.118  33.918  30.359  1.00  0.00           N
ATOM   1943  H   THR   131      56.238  33.675  30.794  1.00  0.00           H
ATOM   1944  CA  THR   131      57.092  34.006  28.862  1.00  0.00           C
ATOM   1945  HA  THR   131      58.124  33.919  28.523  1.00  0.00           H
ATOM   1946  CB  THR   131      56.019  32.986  28.362  1.00  0.00           C
ATOM   1947  HB  THR   131      55.715  33.382  27.393  1.00  0.00           H
ATOM   1948  CG2 THR   131      56.497  31.574  28.229  1.00  0.00           C
ATOM   1949 HG21 THR   131      57.425  31.546  27.659  1.00  0.00           H
ATOM   1950 HG22 THR   131      56.646  31.143  29.220  1.00  0.00           H
ATOM   1951 HG23 THR   131      55.687  30.917  27.913  1.00  0.00           H
ATOM   1952  OG1 THR   131      54.880  33.031  29.148  1.00  0.00           O
ATOM   1953  HG1 THR   131      54.125  33.492  28.776  1.00  0.00           H
ATOM   1954  C   THR   131      56.754  35.455  28.339  1.00  0.00           C
ATOM   1955  O   THR   131      57.031  35.859  27.240  1.00  0.00           O
ATOM   1956  N   ASP   132      56.063  36.188  29.199  1.00  0.00           N
ATOM   1957  H   ASP   132      55.805  35.840  30.112  1.00  0.00           H
ATOM   1958  CA  ASP   132      55.524  37.532  28.869  1.00  0.00           C
ATOM   1959  HA  ASP   132      56.258  37.990  28.206  1.00  0.00           H
ATOM   1960  CB  ASP   132      54.230  37.363  27.987  1.00  0.00           C
ATOM   1961  HB2 ASP   132      54.303  36.481  27.350  1.00  0.00           H
ATOM   1962  HB3 ASP   132      53.409  37.184  28.681  1.00  0.00           H
ATOM   1963  CG  ASP   132      53.912  38.597  27.138  1.00  0.00           C
ATOM   1964  OD1 ASP   132      54.665  39.603  27.160  1.00  0.00           O
ATOM   1965  OD2 ASP   132      52.868  38.647  26.439  1.00  0.00           O
ATOM   1966  C   ASP   132      55.226  38.424  30.074  1.00  0.00           C
ATOM   1967  O   ASP   132      55.195  37.963  31.244  1.00  0.00           O
ATOM   1968  N   THR   133      55.015  39.717  29.778  1.00  0.00           N
ATOM   1969  H   THR   133      55.034  40.061  28.829  1.00  0.00           H
ATOM   1970  CA  THR   133      54.864  40.716  30.803  1.00  0.00           C
ATOM   1971  HA  THR   133      54.301  40.314  31.645  1.00  0.00           H
ATOM   1972  CB  THR   133      56.212  41.105  31.375  1.00  0.00           C
ATOM   1973  HB  THR   133      56.756  41.601  30.570  1.00  0.00           H
ATOM   1974  CG2 THR   133      56.230  42.120  32.552  1.00  0.00           C
ATOM   1975 HG21 THR   133      55.726  43.016  32.191  1.00  0.00           H
ATOM   1976 HG22 THR   133      55.683  41.734  33.412  1.00  0.00           H
ATOM   1977 HG23 THR   133      57.269  42.347  32.791  1.00  0.00           H
ATOM   1978  OG1 THR   133      56.926  39.938  31.910  1.00  0.00           O
ATOM   1979  HG1 THR   133      56.558  39.091  31.648  1.00  0.00           H
ATOM   1980  C   THR   133      54.146  41.946  30.301  1.00  0.00           C
ATOM   1981  O   THR   133      54.547  42.468  29.248  1.00  0.00           O
ATOM   1982  N   ILE   134      53.113  42.454  31.048  1.00  0.00           N
ATOM   1983  H   ILE   134      52.804  42.044  31.918  1.00  0.00           H
ATOM   1984  CA  ILE   134      52.424  43.763  30.825  1.00  0.00           C
ATOM   1985  HA  ILE   134      52.673  44.210  29.863  1.00  0.00           H
ATOM   1986  CB  ILE   134      50.828  43.630  30.868  1.00  0.00           C
ATOM   1987  HB  ILE   134      50.501  43.211  31.820  1.00  0.00           H
ATOM   1988  CG2 ILE   134      49.986  44.912  30.668  1.00  0.00           C
ATOM   1989 HG21 ILE   134      49.947  45.432  31.625  1.00  0.00           H
ATOM   1990 HG22 ILE   134      50.554  45.513  29.958  1.00  0.00           H
ATOM   1991 HG23 ILE   134      48.972  44.715  30.320  1.00  0.00           H
ATOM   1992  CG1 ILE   134      50.311  42.472  29.945  1.00  0.00           C
ATOM   1993 HG12 ILE   134      49.277  42.693  29.683  1.00  0.00           H
ATOM   1994 HG13 ILE   134      50.981  42.614  29.097  1.00  0.00           H
ATOM   1995  CD1 ILE   134      50.313  41.003  30.441  1.00  0.00           C
ATOM   1996 HD11 ILE   134      49.463  40.867  31.108  1.00  0.00           H
ATOM   1997 HD12 ILE   134      50.243  40.305  29.607  1.00  0.00           H
ATOM   1998 HD13 ILE   134      51.303  40.702  30.787  1.00  0.00           H
ATOM   1999  C   ILE   134      52.923  44.733  31.898  1.00  0.00           C
ATOM   2000  O   ILE   134      53.025  44.373  33.045  1.00  0.00           O
ATOM   2001  N   LYS   135      53.314  45.950  31.470  1.00  0.00           N
ATOM   2002  H   LYS   135      53.124  46.067  30.485  1.00  0.00           H
ATOM   2003  CA  LYS   135      53.651  47.122  32.338  1.00  0.00           C
ATOM   2004  HA  LYS   135      54.111  46.644  33.202  1.00  0.00           H
ATOM   2005  CB  LYS   135      54.704  48.021  31.690  1.00  0.00           C
ATOM   2006  HB2 LYS   135      54.203  48.503  30.852  1.00  0.00           H
ATOM   2007  HB3 LYS   135      54.958  48.829  32.376  1.00  0.00           H
ATOM   2008  CG  LYS   135      56.015  47.318  31.251  1.00  0.00           C
ATOM   2009  HG2 LYS   135      56.533  47.363  32.208  1.00  0.00           H
ATOM   2010  HG3 LYS   135      55.857  46.273  30.987  1.00  0.00           H
ATOM   2011  CD  LYS   135      56.770  48.071  30.144  1.00  0.00           C
ATOM   2012  HD2 LYS   135      56.912  49.080  30.528  1.00  0.00           H
ATOM   2013  HD3 LYS   135      57.737  47.569  30.124  1.00  0.00           H
ATOM   2014  CE  LYS   135      56.010  48.131  28.855  1.00  0.00           C
ATOM   2015  HE2 LYS   135      55.832  47.100  28.549  1.00  0.00           H
ATOM   2016  HE3 LYS   135      55.070  48.672  28.969  1.00  0.00           H
ATOM   2017  NZ  LYS   135      56.874  48.544  27.781  1.00  0.00           N
ATOM   2018  HZ1 LYS   135      57.149  49.500  27.957  1.00  0.00           H
ATOM   2019  HZ2 LYS   135      57.732  48.011  27.734  1.00  0.00           H
ATOM   2020  HZ3 LYS   135      56.387  48.574  26.896  1.00  0.00           H
ATOM   2021  C   LYS   135      52.367  47.869  32.894  1.00  0.00           C
ATOM   2022  O   LYS   135      51.318  47.720  32.317  1.00  0.00           O
ATOM   2023  N   SER   136      52.513  48.578  34.021  1.00  0.00           N
ATOM   2024  H   SER   136      53.394  48.522  34.514  1.00  0.00           H
ATOM   2025  CA  SER   136      51.434  49.308  34.736  1.00  0.00           C
ATOM   2026  HA  SER   136      50.499  48.747  34.746  1.00  0.00           H
ATOM   2027  CB  SER   136      51.926  49.508  36.152  1.00  0.00           C
ATOM   2028  HB2 SER   136      51.716  48.563  36.653  1.00  0.00           H
ATOM   2029  HB3 SER   136      52.988  49.750  36.138  1.00  0.00           H
ATOM   2030  OG  SER   136      51.267  50.560  36.845  1.00  0.00           O
ATOM   2031  HG  SER   136      50.319  50.661  36.731  1.00  0.00           H
ATOM   2032  C   SER   136      51.141  50.720  34.041  1.00  0.00           C
ATOM   2033  O   SER   136      52.078  51.311  33.442  1.00  0.00           O
ATOM   2034  N   TRP   137      49.888  51.255  33.940  1.00  0.00           N
ATOM   2035  H   TRP   137      49.169  50.897  34.552  1.00  0.00           H
ATOM   2036  CA  TRP   137      49.522  52.276  32.936  1.00  0.00           C
ATOM   2037  HA  TRP   137      50.413  52.694  32.466  1.00  0.00           H
ATOM   2038  CB  TRP   137      48.627  51.693  31.791  1.00  0.00           C
ATOM   2039  HB2 TRP   137      48.349  52.466  31.075  1.00  0.00           H
ATOM   2040  HB3 TRP   137      49.225  50.881  31.378  1.00  0.00           H
ATOM   2041  CG  TRP   137      47.400  51.041  32.328  1.00  0.00           C
ATOM   2042  CD1 TRP   137      46.159  51.513  32.318  1.00  0.00           C
ATOM   2043  HD1 TRP   137      45.923  52.459  31.851  1.00  0.00           H
ATOM   2044  NE1 TRP   137      45.224  50.608  32.864  1.00  0.00           N
ATOM   2045  HE1 TRP   137      44.221  50.720  32.918  1.00  0.00           H
ATOM   2046  CE2 TRP   137      45.865  49.398  33.024  1.00  0.00           C
ATOM   2047  CZ2 TRP   137      45.464  48.074  33.407  1.00  0.00           C
ATOM   2048  HZ2 TRP   137      44.414  47.918  33.607  1.00  0.00           H
ATOM   2049  CH2 TRP   137      46.388  47.017  33.399  1.00  0.00           C
ATOM   2050  HH2 TRP   137      46.008  46.036  33.644  1.00  0.00           H
ATOM   2051  CZ3 TRP   137      47.716  47.236  33.022  1.00  0.00           C
ATOM   2052  HZ3 TRP   137      48.372  46.383  32.936  1.00  0.00           H
ATOM   2053  CE3 TRP   137      48.123  48.554  32.755  1.00  0.00           C
ATOM   2054  HE3 TRP   137      49.171  48.729  32.561  1.00  0.00           H
ATOM   2055  CD2 TRP   137      47.236  49.673  32.709  1.00  0.00           C
ATOM   2056  C   TRP   137      48.787  53.485  33.616  1.00  0.00           C
ATOM   2057  O   TRP   137      48.351  54.335  32.936  1.00  0.00           O
ATOM   2058  N   ARG   138      48.732  53.429  34.947  1.00  0.00           N
ATOM   2059  H   ARG   138      49.024  52.557  35.365  1.00  0.00           H
ATOM   2060  CA  ARG   138      48.302  54.480  35.866  1.00  0.00           C
ATOM   2061  HA  ARG   138      48.579  55.401  35.354  1.00  0.00           H
ATOM   2062  CB  ARG   138      46.777  54.414  36.083  1.00  0.00           C
ATOM   2063  HB2 ARG   138      46.576  53.443  36.538  1.00  0.00           H
ATOM   2064  HB3 ARG   138      46.463  55.126  36.847  1.00  0.00           H
ATOM   2065  CG  ARG   138      45.844  54.671  34.879  1.00  0.00           C
ATOM   2066  HG2 ARG   138      46.055  54.019  34.032  1.00  0.00           H
ATOM   2067  HG3 ARG   138      44.831  54.459  35.222  1.00  0.00           H
ATOM   2068  CD  ARG   138      45.736  56.126  34.359  1.00  0.00           C
ATOM   2069  HD2 ARG   138      45.379  56.780  35.154  1.00  0.00           H
ATOM   2070  HD3 ARG   138      46.721  56.417  33.992  1.00  0.00           H
ATOM   2071  NE  ARG   138      44.794  56.218  33.216  1.00  0.00           N
ATOM   2072  HE  ARG   138      43.870  56.540  33.471  1.00  0.00           H
ATOM   2073  CZ  ARG   138      45.030  55.911  31.950  1.00  0.00           C
ATOM   2074  NH1 ARG   138      46.100  55.453  31.437  1.00  0.00           N
ATOM   2075 HH11 ARG   138      46.905  55.238  32.009  1.00  0.00           H
ATOM   2076 HH12 ARG   138      46.166  55.340  30.436  1.00  0.00           H
ATOM   2077  NH2 ARG   138      44.014  56.097  31.123  1.00  0.00           N
ATOM   2078 HH21 ARG   138      43.133  56.479  31.437  1.00  0.00           H
ATOM   2079 HH22 ARG   138      44.232  55.737  30.205  1.00  0.00           H
ATOM   2080  C   ARG   138      49.075  54.389  37.143  1.00  0.00           C
ATOM   2081  O   ARG   138      49.025  55.399  37.883  1.00  0.00           O
ATOM   2082  N   ASN   139      49.842  53.360  37.518  1.00  0.00           N
ATOM   2083  H   ASN   139      49.919  52.522  36.960  1.00  0.00           H
ATOM   2084  CA  ASN   139      50.707  53.462  38.691  1.00  0.00           C
ATOM   2085  HA  ASN   139      51.135  52.459  38.709  1.00  0.00           H
ATOM   2086  CB  ASN   139      51.911  54.429  38.426  1.00  0.00           C
ATOM   2087  HB2 ASN   139      51.597  55.468  38.525  1.00  0.00           H
ATOM   2088  HB3 ASN   139      52.711  54.415  39.165  1.00  0.00           H
ATOM   2089  CG  ASN   139      52.618  54.149  37.119  1.00  0.00           C
ATOM   2090  OD1 ASN   139      52.455  54.973  36.198  1.00  0.00           O
ATOM   2091  ND2 ASN   139      53.487  53.177  37.072  1.00  0.00           N
ATOM   2092 HD21 ASN   139      54.085  53.056  36.267  1.00  0.00           H
ATOM   2093 HD22 ASN   139      53.623  52.520  37.827  1.00  0.00           H
ATOM   2094  C   ASN   139      49.938  53.755  40.026  1.00  0.00           C
ATOM   2095  O   ASN   139      50.508  54.251  40.914  1.00  0.00           O
ATOM   2096  N   ASN   140      48.715  53.237  40.129  1.00  0.00           N
ATOM   2097  H   ASN   140      48.521  52.679  39.310  1.00  0.00           H
ATOM   2098  CA  ASN   140      48.035  52.916  41.362  1.00  0.00           C
ATOM   2099  HA  ASN   140      48.753  53.066  42.168  1.00  0.00           H
ATOM   2100  CB  ASN   140      47.031  53.970  41.479  1.00  0.00           C
ATOM   2101  HB2 ASN   140      47.450  54.901  41.099  1.00  0.00           H
ATOM   2102  HB3 ASN   140      46.136  53.767  40.888  1.00  0.00           H
ATOM   2103  CG  ASN   140      46.561  54.071  42.900  1.00  0.00           C
ATOM   2104  OD1 ASN   140      47.237  54.706  43.677  1.00  0.00           O
ATOM   2105  ND2 ASN   140      45.514  53.371  43.231  1.00  0.00           N
ATOM   2106 HD21 ASN   140      45.272  53.252  44.204  1.00  0.00           H
ATOM   2107 HD22 ASN   140      44.867  52.908  42.609  1.00  0.00           H
ATOM   2108  C   ASN   140      47.460  51.476  41.495  1.00  0.00           C
ATOM   2109  O   ASN   140      46.389  51.116  40.968  1.00  0.00           O
ATOM   2110  N   ILE   141      48.266  50.555  42.090  1.00  0.00           N
ATOM   2111  H   ILE   141      49.243  50.746  42.254  1.00  0.00           H
ATOM   2112  CA  ILE   141      47.939  49.195  42.516  1.00  0.00           C
ATOM   2113  HA  ILE   141      48.932  48.779  42.693  1.00  0.00           H
ATOM   2114  CB  ILE   141      47.164  49.264  43.843  1.00  0.00           C
ATOM   2115  HB  ILE   141      46.129  49.590  43.738  1.00  0.00           H
ATOM   2116  CG2 ILE   141      47.133  47.845  44.461  1.00  0.00           C
ATOM   2117 HG21 ILE   141      46.604  47.746  45.409  1.00  0.00           H
ATOM   2118 HG22 ILE   141      46.620  47.114  43.836  1.00  0.00           H
ATOM   2119 HG23 ILE   141      48.120  47.386  44.525  1.00  0.00           H
ATOM   2120  CG1 ILE   141      47.855  50.207  44.869  1.00  0.00           C
ATOM   2121 HG12 ILE   141      48.799  49.820  45.253  1.00  0.00           H
ATOM   2122 HG13 ILE   141      48.099  51.178  44.438  1.00  0.00           H
ATOM   2123  CD1 ILE   141      46.943  50.532  46.002  1.00  0.00           C
ATOM   2124 HD11 ILE   141      46.067  51.001  45.556  1.00  0.00           H
ATOM   2125 HD12 ILE   141      46.619  49.674  46.593  1.00  0.00           H
ATOM   2126 HD13 ILE   141      47.481  51.234  46.641  1.00  0.00           H
ATOM   2127  C   ILE   141      47.353  48.360  41.385  1.00  0.00           C
ATOM   2128  O   ILE   141      46.160  48.147  41.315  1.00  0.00           O
ATOM   2129  N   LEU   142      48.179  47.997  40.406  1.00  0.00           N
ATOM   2130  H   LEU   142      49.144  48.295  40.437  1.00  0.00           H
ATOM   2131  CA  LEU   142      47.826  47.217  39.208  1.00  0.00           C
ATOM   2132  HA  LEU   142      47.168  47.841  38.602  1.00  0.00           H
ATOM   2133  CB  LEU   142      49.078  47.074  38.334  1.00  0.00           C
ATOM   2134  HB2 LEU   142      49.392  48.001  37.856  1.00  0.00           H
ATOM   2135  HB3 LEU   142      49.877  46.907  39.055  1.00  0.00           H
ATOM   2136  CG  LEU   142      48.981  45.917  37.210  1.00  0.00           C
ATOM   2137  HG  LEU   142      48.828  44.901  37.575  1.00  0.00           H
ATOM   2138  CD1 LEU   142      47.851  46.174  36.246  1.00  0.00           C
ATOM   2139 HD11 LEU   142      46.848  45.968  36.621  1.00  0.00           H
ATOM   2140 HD12 LEU   142      47.968  47.189  35.868  1.00  0.00           H
ATOM   2141 HD13 LEU   142      48.123  45.506  35.428  1.00  0.00           H
ATOM   2142  CD2 LEU   142      50.327  45.769  36.481  1.00  0.00           C
ATOM   2143 HD21 LEU   142      50.534  46.603  35.812  1.00  0.00           H
ATOM   2144 HD22 LEU   142      51.117  45.406  37.139  1.00  0.00           H
ATOM   2145 HD23 LEU   142      50.157  44.998  35.730  1.00  0.00           H
ATOM   2146  C   LEU   142      47.200  45.849  39.608  1.00  0.00           C
ATOM   2147  O   LEU   142      47.785  45.121  40.384  1.00  0.00           O
ATOM   2148  N   ARG   143      46.028  45.434  39.095  1.00  0.00           N
ATOM   2149  H   ARG   143      45.524  46.129  38.564  1.00  0.00           H
ATOM   2150  CA  ARG   143      45.213  44.290  39.681  1.00  0.00           C
ATOM   2151  HA  ARG   143      45.899  43.558  40.107  1.00  0.00           H
ATOM   2152  CB  ARG   143      44.295  44.787  40.785  1.00  0.00           C
ATOM   2153  HB2 ARG   143      43.723  43.973  41.228  1.00  0.00           H
ATOM   2154  HB3 ARG   143      44.807  45.126  41.686  1.00  0.00           H
ATOM   2155  CG  ARG   143      43.274  45.895  40.497  1.00  0.00           C
ATOM   2156  HG2 ARG   143      43.706  46.634  39.822  1.00  0.00           H
ATOM   2157  HG3 ARG   143      42.367  45.394  40.159  1.00  0.00           H
ATOM   2158  CD  ARG   143      42.943  46.788  41.725  1.00  0.00           C
ATOM   2159  HD2 ARG   143      42.393  46.105  42.373  1.00  0.00           H
ATOM   2160  HD3 ARG   143      43.833  47.137  42.249  1.00  0.00           H
ATOM   2161  NE  ARG   143      42.112  47.942  41.494  1.00  0.00           N
ATOM   2162  HE  ARG   143      41.129  47.746  41.369  1.00  0.00           H
ATOM   2163  CZ  ARG   143      42.488  49.218  41.347  1.00  0.00           C
ATOM   2164  NH1 ARG   143      41.508  50.070  41.261  1.00  0.00           N
ATOM   2165 HH11 ARG   143      40.592  49.664  41.386  1.00  0.00           H
ATOM   2166 HH12 ARG   143      41.705  51.053  41.148  1.00  0.00           H
ATOM   2167  NH2 ARG   143      43.730  49.683  41.299  1.00  0.00           N
ATOM   2168 HH21 ARG   143      44.470  49.010  41.161  1.00  0.00           H
ATOM   2169 HH22 ARG   143      43.910  50.675  41.253  1.00  0.00           H
ATOM   2170  C   ARG   143      44.409  43.363  38.688  1.00  0.00           C
ATOM   2171  O   ARG   143      44.007  43.874  37.643  1.00  0.00           O
ATOM   2172  N   THR   144      44.353  42.097  38.974  1.00  0.00           N
ATOM   2173  H   THR   144      44.843  41.794  39.802  1.00  0.00           H
ATOM   2174  CA  THR   144      43.768  41.119  38.064  1.00  0.00           C
ATOM   2175  HA  THR   144      43.427  41.671  37.188  1.00  0.00           H
ATOM   2176  CB  THR   144      44.936  40.176  37.559  1.00  0.00           C
ATOM   2177  HB  THR   144      45.525  40.893  36.985  1.00  0.00           H
ATOM   2178  CG2 THR   144      45.704  39.398  38.592  1.00  0.00           C
ATOM   2179 HG21 THR   144      46.376  38.664  38.144  1.00  0.00           H
ATOM   2180 HG22 THR   144      46.346  40.021  39.215  1.00  0.00           H
ATOM   2181 HG23 THR   144      44.999  38.895  39.253  1.00  0.00           H
ATOM   2182  OG1 THR   144      44.431  39.320  36.524  1.00  0.00           O
ATOM   2183  HG1 THR   144      45.088  39.364  35.825  1.00  0.00           H
ATOM   2184  C   THR   144      42.492  40.498  38.627  1.00  0.00           C
ATOM   2185  O   THR   144      41.913  40.966  39.608  1.00  0.00           O
ATOM   2186  N   GLN   145      42.146  39.316  38.119  1.00  0.00           N
ATOM   2187  H   GLN   145      42.879  38.854  37.600  1.00  0.00           H
ATOM   2188  CA  GLN   145      40.880  38.671  38.374  1.00  0.00           C
ATOM   2189  HA  GLN   145      40.072  39.371  38.161  1.00  0.00           H
ATOM   2190  CB  GLN   145      40.800  37.598  37.266  1.00  0.00           C
ATOM   2191  HB2 GLN   145      41.691  36.969  37.278  1.00  0.00           H
ATOM   2192  HB3 GLN   145      39.862  37.115  37.538  1.00  0.00           H
ATOM   2193  CG  GLN   145      40.638  38.225  35.873  1.00  0.00           C
ATOM   2194  HG2 GLN   145      39.748  38.856  35.857  1.00  0.00           H
ATOM   2195  HG3 GLN   145      41.541  38.733  35.534  1.00  0.00           H
ATOM   2196  CD  GLN   145      40.275  37.100  34.915  1.00  0.00           C
ATOM   2197  OE1 GLN   145      41.100  36.799  34.033  1.00  0.00           O
ATOM   2198  NE2 GLN   145      39.241  36.406  35.137  1.00  0.00           N
ATOM   2199 HE21 GLN   145      38.526  36.735  35.770  1.00  0.00           H
ATOM   2200 HE22 GLN   145      39.188  35.478  34.742  1.00  0.00           H
ATOM   2201  C   GLN   145      40.718  38.002  39.740  1.00  0.00           C
ATOM   2202  O   GLN   145      39.569  37.774  40.172  1.00  0.00           O
ATOM   2203  N   GLU   146      41.789  37.464  40.306  1.00  0.00           N
ATOM   2204  H   GLU   146      42.729  37.665  39.996  1.00  0.00           H
ATOM   2205  CA  GLU   146      41.674  36.509  41.436  1.00  0.00           C
ATOM   2206  HA  GLU   146      42.622  35.978  41.520  1.00  0.00           H
ATOM   2207  CB  GLU   146      41.225  37.191  42.702  1.00  0.00           C
ATOM   2208  HB2 GLU   146      40.161  37.425  42.690  1.00  0.00           H
ATOM   2209  HB3 GLU   146      41.396  36.533  43.554  1.00  0.00           H
ATOM   2210  CG  GLU   146      41.851  38.524  43.073  1.00  0.00           C
ATOM   2211  HG2 GLU   146      41.418  39.291  42.430  1.00  0.00           H
ATOM   2212  HG3 GLU   146      41.625  38.747  44.116  1.00  0.00           H
ATOM   2213  CD  GLU   146      43.428  38.487  43.069  1.00  0.00           C
ATOM   2214  OE1 GLU   146      44.000  37.435  43.353  1.00  0.00           O
ATOM   2215  OE2 GLU   146      43.924  39.609  42.883  1.00  0.00           O
ATOM   2216  C   GLU   146      40.627  35.415  41.043  1.00  0.00           C
ATOM   2217  O   GLU   146      39.904  34.893  41.851  1.00  0.00           O
ATOM   2218  N   SER   147      40.586  34.946  39.770  1.00  0.00           N
ATOM   2219  H   SER   147      41.074  35.430  39.030  1.00  0.00           H
ATOM   2220  CA  SER   147      39.828  33.823  39.306  1.00  0.00           C
ATOM   2221  HA  SER   147      39.883  33.087  40.110  1.00  0.00           H
ATOM   2222  CB  SER   147      38.424  34.328  39.040  1.00  0.00           C
ATOM   2223  HB2 SER   147      38.569  35.208  38.415  1.00  0.00           H
ATOM   2224  HB3 SER   147      37.846  33.544  38.549  1.00  0.00           H
ATOM   2225  OG  SER   147      37.774  34.523  40.296  1.00  0.00           O
ATOM   2226  HG  SER   147      38.412  34.879  40.919  1.00  0.00           H
ATOM   2227  C   SER   147      40.418  33.174  37.990  1.00  0.00           C
ATOM   2228  O   SER   147      41.526  33.486  37.508  1.00  0.00           O
ATOM   2229  N   GLH   148      39.663  32.234  37.431  1.00  0.00           N
ATOM   2230  H   GLH   148      38.746  32.055  37.813  1.00  0.00           H
ATOM   2231  CA  GLH   148      40.027  31.648  36.181  1.00  0.00           C
ATOM   2232  HA  GLH   148      41.012  31.187  36.261  1.00  0.00           H
ATOM   2233  CB  GLH   148      39.023  30.478  35.991  1.00  0.00           C
ATOM   2234  HB2 GLH   148      39.302  29.703  36.706  1.00  0.00           H
ATOM   2235  HB3 GLH   148      37.996  30.800  36.157  1.00  0.00           H
ATOM   2236  CG  GLH   148      39.133  29.900  34.495  1.00  0.00           C
ATOM   2237  HG2 GLH   148      38.924  30.650  33.732  1.00  0.00           H
ATOM   2238  HG3 GLH   148      40.133  29.507  34.313  1.00  0.00           H
ATOM   2239  CD  GLH   148      38.121  28.849  34.184  1.00  0.00           C
ATOM   2240  OE1 GLH   148      37.539  28.093  34.988  1.00  0.00           O
ATOM   2241  OE2 GLH   148      37.904  28.737  32.874  1.00  0.00           O
ATOM   2242  HE2 GLH   148      37.550  27.877  32.636  1.00  0.00           H
ATOM   2243  C   GLH   148      40.091  32.757  34.988  1.00  0.00           C
ATOM   2244  O   GLH   148      39.128  33.494  34.691  1.00  0.00           O
ATOM   2245  N   CYX   149      41.229  32.817  34.234  1.00  0.00           N
ATOM   2246  H   CYX   149      42.041  32.296  34.529  1.00  0.00           H
ATOM   2247  CA  CYX   149      41.227  33.332  32.829  1.00  0.00           C
ATOM   2248  HA  CYX   149      40.607  34.227  32.896  1.00  0.00           H
ATOM   2249  CB  CYX   149      42.642  33.662  32.485  1.00  0.00           C
ATOM   2250  HB2 CYX   149      42.662  33.788  31.403  1.00  0.00           H
ATOM   2251  HB3 CYX   149      42.918  34.580  33.004  1.00  0.00           H
ATOM   2252  SG  CYX   149      43.992  32.540  32.996  1.00  0.00           S
ATOM   2253  C   CYX   149      40.535  32.406  31.838  1.00  0.00           C
ATOM   2254  O   CYX   149      40.890  31.215  31.652  1.00  0.00           O
ATOM   2255  N   ALA   150      39.428  32.951  31.310  1.00  0.00           N
ATOM   2256  H   ALA   150      39.113  33.842  31.666  1.00  0.00           H
ATOM   2257  CA  ALA   150      38.545  32.077  30.632  1.00  0.00           C
ATOM   2258  HA  ALA   150      38.461  31.212  31.290  1.00  0.00           H
ATOM   2259  CB  ALA   150      37.155  32.704  30.380  1.00  0.00           C
ATOM   2260  HB1 ALA   150      36.475  32.014  29.880  1.00  0.00           H
ATOM   2261  HB2 ALA   150      36.648  32.844  31.335  1.00  0.00           H
ATOM   2262  HB3 ALA   150      37.340  33.545  29.714  1.00  0.00           H
ATOM   2263  C   ALA   150      39.130  31.591  29.334  1.00  0.00           C
ATOM   2264  O   ALA   150      39.844  32.373  28.676  1.00  0.00           O
ATOM   2265  N   CYX   151      38.721  30.442  28.802  1.00  0.00           N
ATOM   2266  H   CYX   151      38.226  29.775  29.377  1.00  0.00           H
ATOM   2267  CA  CYX   151      39.281  29.900  27.607  1.00  0.00           C
ATOM   2268  HA  CYX   151      39.786  30.689  27.052  1.00  0.00           H
ATOM   2269  CB  CYX   151      40.277  28.788  27.953  1.00  0.00           C
ATOM   2270  HB2 CYX   151      39.762  28.014  28.522  1.00  0.00           H
ATOM   2271  HB3 CYX   151      40.563  28.332  27.006  1.00  0.00           H
ATOM   2272  SG  CYX   151      41.729  29.147  28.960  1.00  0.00           S
ATOM   2273  C   CYX   151      38.124  29.377  26.629  1.00  0.00           C
ATOM   2274  O   CYX   151      37.039  28.932  27.081  1.00  0.00           O
ATOM   2275  N   VAL   152      38.417  29.360  25.340  1.00  0.00           N
ATOM   2276  H   VAL   152      39.342  29.710  25.137  1.00  0.00           H
ATOM   2277  CA  VAL   152      37.529  29.092  24.168  1.00  0.00           C
ATOM   2278  HA  VAL   152      36.746  28.405  24.489  1.00  0.00           H
ATOM   2279  CB  VAL   152      36.851  30.447  23.753  1.00  0.00           C
ATOM   2280  HB  VAL   152      37.567  31.182  23.383  1.00  0.00           H
ATOM   2281  CG1 VAL   152      35.701  30.113  22.788  1.00  0.00           C
ATOM   2282 HG11 VAL   152      36.051  29.363  22.079  1.00  0.00           H
ATOM   2283 HG12 VAL   152      34.793  29.713  23.240  1.00  0.00           H
ATOM   2284 HG13 VAL   152      35.455  31.036  22.262  1.00  0.00           H
ATOM   2285  CG2 VAL   152      36.103  31.150  24.892  1.00  0.00           C
ATOM   2286 HG21 VAL   152      35.658  32.050  24.468  1.00  0.00           H
ATOM   2287 HG22 VAL   152      35.287  30.517  25.241  1.00  0.00           H
ATOM   2288 HG23 VAL   152      36.838  31.470  25.630  1.00  0.00           H
ATOM   2289  C   VAL   152      38.442  28.548  23.104  1.00  0.00           C
ATOM   2290  O   VAL   152      39.349  29.194  22.551  1.00  0.00           O
ATOM   2291  N   ASN   153      38.291  27.237  23.005  1.00  0.00           N
ATOM   2292  H   ASN   153      37.603  26.814  23.610  1.00  0.00           H
ATOM   2293  CA  ASN   153      39.072  26.274  22.232  1.00  0.00           C
ATOM   2294  HA  ASN   153      38.886  25.378  22.825  1.00  0.00           H
ATOM   2295  CB  ASN   153      38.332  26.022  20.878  1.00  0.00           C
ATOM   2296  HB2 ASN   153      38.396  26.931  20.279  1.00  0.00           H
ATOM   2297  HB3 ASN   153      38.862  25.248  20.322  1.00  0.00           H
ATOM   2298  CG  ASN   153      36.830  25.607  20.960  1.00  0.00           C
ATOM   2299  OD1 ASN   153      36.120  26.155  21.783  1.00  0.00           O
ATOM   2300  ND2 ASN   153      36.336  24.620  20.177  1.00  0.00           N
ATOM   2301 HD21 ASN   153      35.360  24.375  20.255  1.00  0.00           H
ATOM   2302 HD22 ASN   153      36.940  24.151  19.517  1.00  0.00           H
ATOM   2303  C   ASN   153      40.568  26.444  22.175  1.00  0.00           C
ATOM   2304  O   ASN   153      41.081  26.392  21.044  1.00  0.00           O
ATOM   2305  N   GLY   154      41.246  26.706  23.241  1.00  0.00           N
ATOM   2306  H   GLY   154      40.692  26.795  24.080  1.00  0.00           H
ATOM   2307  CA  GLY   154      42.706  26.784  23.251  1.00  0.00           C
ATOM   2308  HA2 GLY   154      42.995  26.281  24.173  1.00  0.00           H
ATOM   2309  HA3 GLY   154      43.185  26.381  22.357  1.00  0.00           H
ATOM   2310  C   GLY   154      43.302  28.239  23.398  1.00  0.00           C
ATOM   2311  O   GLY   154      44.302  28.458  23.951  1.00  0.00           O
ATOM   2312  N   SER   155      42.431  29.184  22.847  1.00  0.00           N
ATOM   2313  H   SER   155      41.605  29.037  22.286  1.00  0.00           H
ATOM   2314  CA  SER   155      42.626  30.619  23.114  1.00  0.00           C
ATOM   2315  HA  SER   155      43.701  30.774  23.018  1.00  0.00           H
ATOM   2316  CB  SER   155      41.869  31.498  22.091  1.00  0.00           C
ATOM   2317  HB2 SER   155      40.805  31.428  22.318  1.00  0.00           H
ATOM   2318  HB3 SER   155      42.274  32.503  22.205  1.00  0.00           H
ATOM   2319  OG  SER   155      42.147  31.124  20.755  1.00  0.00           O
ATOM   2320  HG  SER   155      43.080  31.285  20.595  1.00  0.00           H
ATOM   2321  C   SER   155      42.167  31.066  24.498  1.00  0.00           C
ATOM   2322  O   SER   155      41.147  30.621  24.948  1.00  0.00           O
ATOM   2323  N   CYX   156      42.877  31.957  25.243  1.00  0.00           N
ATOM   2324  H   CYX   156      43.788  32.241  24.912  1.00  0.00           H
ATOM   2325  CA  CYX   156      42.437  32.297  26.636  1.00  0.00           C
ATOM   2326  HA  CYX   156      41.367  32.114  26.735  1.00  0.00           H
ATOM   2327  CB  CYX   156      43.243  31.470  27.683  1.00  0.00           C
ATOM   2328  HB2 CYX   156      44.277  31.756  27.490  1.00  0.00           H
ATOM   2329  HB3 CYX   156      42.984  31.764  28.700  1.00  0.00           H
ATOM   2330  SG  CYX   156      43.069  29.632  27.561  1.00  0.00           S
ATOM   2331  C   CYX   156      42.478  33.784  27.037  1.00  0.00           C
ATOM   2332  O   CYX   156      43.295  34.452  26.355  1.00  0.00           O
ATOM   2333  N   PHE   157      41.761  34.305  28.019  1.00  0.00           N
ATOM   2334  H   PHE   157      41.237  33.588  28.500  1.00  0.00           H
ATOM   2335  CA  PHE   157      41.312  35.744  27.985  1.00  0.00           C
ATOM   2336  HA  PHE   157      41.931  36.404  27.378  1.00  0.00           H
ATOM   2337  CB  PHE   157      39.965  35.762  27.252  1.00  0.00           C
ATOM   2338  HB2 PHE   157      39.350  35.091  27.852  1.00  0.00           H
ATOM   2339  HB3 PHE   157      39.510  36.743  27.392  1.00  0.00           H
ATOM   2340  CG  PHE   157      39.935  35.395  25.779  1.00  0.00           C
ATOM   2341  CD1 PHE   157      39.705  34.037  25.417  1.00  0.00           C
ATOM   2342  HD1 PHE   157      39.363  33.328  26.156  1.00  0.00           H
ATOM   2343  CE1 PHE   157      39.788  33.700  24.063  1.00  0.00           C
ATOM   2344  HE1 PHE   157      39.739  32.675  23.729  1.00  0.00           H
ATOM   2345  CZ  PHE   157      40.146  34.687  23.113  1.00  0.00           C
ATOM   2346  HZ  PHE   157      40.378  34.456  22.084  1.00  0.00           H
ATOM   2347  CE2 PHE   157      40.378  35.996  23.457  1.00  0.00           C
ATOM   2348  HE2 PHE   157      40.485  36.759  22.700  1.00  0.00           H
ATOM   2349  CD2 PHE   157      40.179  36.369  24.774  1.00  0.00           C
ATOM   2350  HD2 PHE   157      40.138  37.389  25.126  1.00  0.00           H
ATOM   2351  C   PHE   157      41.252  36.422  29.371  1.00  0.00           C
ATOM   2352  O   PHE   157      40.960  35.738  30.397  1.00  0.00           O
ATOM   2353  N   THR   158      41.724  37.633  29.580  1.00  0.00           N
ATOM   2354  H   THR   158      41.984  38.273  28.843  1.00  0.00           H
ATOM   2355  CA  THR   158      41.847  38.223  30.954  1.00  0.00           C
ATOM   2356  HA  THR   158      41.081  37.790  31.599  1.00  0.00           H
ATOM   2357  CB  THR   158      43.200  37.764  31.721  1.00  0.00           C
ATOM   2358  HB  THR   158      43.269  36.675  31.734  1.00  0.00           H
ATOM   2359  CG2 THR   158      44.383  38.419  31.051  1.00  0.00           C
ATOM   2360 HG21 THR   158      44.516  38.056  30.031  1.00  0.00           H
ATOM   2361 HG22 THR   158      44.306  39.505  31.002  1.00  0.00           H
ATOM   2362 HG23 THR   158      45.233  38.172  31.686  1.00  0.00           H
ATOM   2363  OG1 THR   158      43.238  38.127  33.047  1.00  0.00           O
ATOM   2364  HG1 THR   158      42.520  37.591  33.390  1.00  0.00           H
ATOM   2365  C   THR   158      41.664  39.725  30.998  1.00  0.00           C
ATOM   2366  O   THR   158      41.643  40.380  29.924  1.00  0.00           O
ATOM   2367  N   VAL   159      41.611  40.278  32.213  1.00  0.00           N
ATOM   2368  H   VAL   159      41.908  39.804  33.054  1.00  0.00           H
ATOM   2369  CA  VAL   159      40.992  41.551  32.387  1.00  0.00           C
ATOM   2370  HA  VAL   159      41.080  42.255  31.559  1.00  0.00           H
ATOM   2371  CB  VAL   159      39.404  41.440  32.674  1.00  0.00           C
ATOM   2372  HB  VAL   159      39.278  40.807  33.553  1.00  0.00           H
ATOM   2373  CG1 VAL   159      38.967  42.923  32.909  1.00  0.00           C
ATOM   2374 HG11 VAL   159      37.877  42.957  32.905  1.00  0.00           H
ATOM   2375 HG12 VAL   159      39.502  43.212  33.813  1.00  0.00           H
ATOM   2376 HG13 VAL   159      39.327  43.664  32.195  1.00  0.00           H
ATOM   2377  CG2 VAL   159      38.791  40.773  31.464  1.00  0.00           C
ATOM   2378 HG21 VAL   159      37.709  40.866  31.556  1.00  0.00           H
ATOM   2379 HG22 VAL   159      39.227  41.244  30.582  1.00  0.00           H
ATOM   2380 HG23 VAL   159      39.038  39.712  31.446  1.00  0.00           H
ATOM   2381  C   VAL   159      41.647  42.112  33.659  1.00  0.00           C
ATOM   2382  O   VAL   159      41.806  41.466  34.735  1.00  0.00           O
ATOM   2383  N   MET   160      42.099  43.390  33.476  1.00  0.00           N
ATOM   2384  H   MET   160      41.871  43.944  32.662  1.00  0.00           H
ATOM   2385  CA  MET   160      43.094  43.916  34.347  1.00  0.00           C
ATOM   2386  HA  MET   160      42.855  43.445  35.301  1.00  0.00           H
ATOM   2387  CB  MET   160      44.503  43.504  33.820  1.00  0.00           C
ATOM   2388  HB2 MET   160      44.475  42.563  33.273  1.00  0.00           H
ATOM   2389  HB3 MET   160      44.830  44.208  33.056  1.00  0.00           H
ATOM   2390  CG  MET   160      45.546  43.194  34.918  1.00  0.00           C
ATOM   2391  HG2 MET   160      45.676  44.013  35.626  1.00  0.00           H
ATOM   2392  HG3 MET   160      45.148  42.428  35.583  1.00  0.00           H
ATOM   2393  SD  MET   160      47.217  42.685  34.364  1.00  0.00           S
ATOM   2394  CE  MET   160      46.828  40.966  33.782  1.00  0.00           C
ATOM   2395  HE1 MET   160      46.221  41.104  32.887  1.00  0.00           H
ATOM   2396  HE2 MET   160      47.738  40.433  33.504  1.00  0.00           H
ATOM   2397  HE3 MET   160      46.290  40.429  34.563  1.00  0.00           H
ATOM   2398  C   MET   160      43.004  45.393  34.581  1.00  0.00           C
ATOM   2399  O   MET   160      42.489  45.986  33.610  1.00  0.00           O
ATOM   2400  N   THR   161      43.447  45.964  35.707  1.00  0.00           N
ATOM   2401  H   THR   161      43.834  45.320  36.383  1.00  0.00           H
ATOM   2402  CA  THR   161      42.928  47.326  36.210  1.00  0.00           C
ATOM   2403  HA  THR   161      42.474  47.914  35.412  1.00  0.00           H
ATOM   2404  CB  THR   161      41.844  47.110  37.307  1.00  0.00           C
ATOM   2405  HB  THR   161      42.301  46.429  38.027  1.00  0.00           H
ATOM   2406  CG2 THR   161      41.389  48.467  37.983  1.00  0.00           C
ATOM   2407 HG21 THR   161      41.518  49.325  37.325  1.00  0.00           H
ATOM   2408 HG22 THR   161      40.339  48.473  38.279  1.00  0.00           H
ATOM   2409 HG23 THR   161      41.860  48.690  38.940  1.00  0.00           H
ATOM   2410  OG1 THR   161      40.722  46.494  36.806  1.00  0.00           O
ATOM   2411  HG1 THR   161      40.117  47.225  36.661  1.00  0.00           H
ATOM   2412  C   THR   161      44.099  48.084  36.896  1.00  0.00           C
ATOM   2413  O   THR   161      44.804  47.393  37.640  1.00  0.00           O
ATOM   2414  N   ASP   162      44.200  49.419  36.689  1.00  0.00           N
ATOM   2415  H   ASP   162      43.501  49.777  36.054  1.00  0.00           H
ATOM   2416  CA  ASP   162      45.179  50.353  37.347  1.00  0.00           C
ATOM   2417  HA  ASP   162      45.454  49.925  38.311  1.00  0.00           H
ATOM   2418  CB  ASP   162      46.411  50.364  36.442  1.00  0.00           C
ATOM   2419  HB2 ASP   162      46.832  49.386  36.207  1.00  0.00           H
ATOM   2420  HB3 ASP   162      46.236  50.960  35.546  1.00  0.00           H
ATOM   2421  CG  ASP   162      47.636  51.023  37.045  1.00  0.00           C
ATOM   2422  OD1 ASP   162      48.662  50.917  36.385  1.00  0.00           O
ATOM   2423  OD2 ASP   162      47.631  51.388  38.216  1.00  0.00           O
ATOM   2424  C   ASP   162      44.589  51.728  37.523  1.00  0.00           C
ATOM   2425  O   ASP   162      43.696  52.158  36.797  1.00  0.00           O
ATOM   2426  N   GLY   163      44.797  52.411  38.622  1.00  0.00           N
ATOM   2427  H   GLY   163      45.520  52.016  39.207  1.00  0.00           H
ATOM   2428  CA  GLY   163      44.141  53.596  39.134  1.00  0.00           C
ATOM   2429  HA2 GLY   163      44.965  54.269  39.371  1.00  0.00           H
ATOM   2430  HA3 GLY   163      43.417  54.018  38.438  1.00  0.00           H
ATOM   2431  C   GLY   163      43.406  53.532  40.564  1.00  0.00           C
ATOM   2432  O   GLY   163      43.468  52.496  41.247  1.00  0.00           O
ATOM   2433  N   PRO   164      42.670  54.611  40.915  1.00  0.00           N
ATOM   2434  CD  PRO   164      42.571  55.850  40.116  1.00  0.00           C
ATOM   2435  HD2 PRO   164      42.414  55.518  39.090  1.00  0.00           H
ATOM   2436  HD3 PRO   164      43.466  56.467  40.189  1.00  0.00           H
ATOM   2437  CG  PRO   164      41.298  56.568  40.559  1.00  0.00           C
ATOM   2438  HG2 PRO   164      40.413  56.150  40.081  1.00  0.00           H
ATOM   2439  HG3 PRO   164      41.358  57.651  40.460  1.00  0.00           H
ATOM   2440  CB  PRO   164      41.309  56.154  42.070  1.00  0.00           C
ATOM   2441  HB2 PRO   164      40.301  56.172  42.483  1.00  0.00           H
ATOM   2442  HB3 PRO   164      41.917  56.937  42.524  1.00  0.00           H
ATOM   2443  CA  PRO   164      41.997  54.807  42.191  1.00  0.00           C
ATOM   2444  HA  PRO   164      42.751  54.772  42.976  1.00  0.00           H
ATOM   2445  C   PRO   164      40.910  53.740  42.490  1.00  0.00           C
ATOM   2446  O   PRO   164      40.303  53.227  41.529  1.00  0.00           O
ATOM   2447  N   SER   165      40.527  53.597  43.762  1.00  0.00           N
ATOM   2448  H   SER   165      40.874  54.208  44.488  1.00  0.00           H
ATOM   2449  CA  SER   165      39.540  52.709  44.357  1.00  0.00           C
ATOM   2450  HA  SER   165      39.378  51.815  43.754  1.00  0.00           H
ATOM   2451  CB  SER   165      40.040  52.099  45.689  1.00  0.00           C
ATOM   2452  HB2 SER   165      40.924  51.507  45.454  1.00  0.00           H
ATOM   2453  HB3 SER   165      40.344  52.812  46.456  1.00  0.00           H
ATOM   2454  OG  SER   165      39.117  51.208  46.246  1.00  0.00           O
ATOM   2455  HG  SER   165      39.239  50.389  45.759  1.00  0.00           H
ATOM   2456  C   SER   165      38.200  53.293  44.457  1.00  0.00           C
ATOM   2457  O   SER   165      37.222  52.576  44.569  1.00  0.00           O
ATOM   2458  N   ASN   166      38.058  54.606  44.191  1.00  0.00           N
ATOM   2459  H   ASN   166      38.936  55.106  44.157  1.00  0.00           H
ATOM   2460  CA  ASN   166      36.825  55.378  44.466  1.00  0.00           C
ATOM   2461  HA  ASN   166      36.076  54.748  43.986  1.00  0.00           H
ATOM   2462  CB  ASN   166      36.752  55.522  46.003  1.00  0.00           C
ATOM   2463  HB2 ASN   166      36.974  54.602  46.544  1.00  0.00           H
ATOM   2464  HB3 ASN   166      37.386  56.351  46.318  1.00  0.00           H
ATOM   2465  CG  ASN   166      35.283  55.824  46.435  1.00  0.00           C
ATOM   2466  OD1 ASN   166      34.351  55.567  45.779  1.00  0.00           O
ATOM   2467  ND2 ASN   166      35.163  56.485  47.554  1.00  0.00           N
ATOM   2468 HD21 ASN   166      34.224  56.578  47.915  1.00  0.00           H
ATOM   2469 HD22 ASN   166      36.049  56.796  47.924  1.00  0.00           H
ATOM   2470  C   ASN   166      36.910  56.710  43.659  1.00  0.00           C
ATOM   2471  O   ASN   166      36.879  57.821  44.246  1.00  0.00           O
ATOM   2472  N   GLY   167      37.244  56.609  42.325  1.00  0.00           N
ATOM   2473  H   GLY   167      37.301  55.629  42.087  1.00  0.00           H
ATOM   2474  CA  GLY   167      37.411  57.554  41.232  1.00  0.00           C
ATOM   2475  HA2 GLY   167      36.547  58.216  41.166  1.00  0.00           H
ATOM   2476  HA3 GLY   167      38.241  58.247  41.362  1.00  0.00           H
ATOM   2477  C   GLY   167      37.475  56.791  39.908  1.00  0.00           C
ATOM   2478  O   GLY   167      37.517  55.542  39.856  1.00  0.00           O
ATOM   2479  N   GLN   168      37.524  57.545  38.757  1.00  0.00           N
ATOM   2480  H   GLN   168      37.592  58.553  38.787  1.00  0.00           H
ATOM   2481  CA  GLN   168      37.911  56.969  37.429  1.00  0.00           C
ATOM   2482  HA  GLN   168      37.228  56.165  37.156  1.00  0.00           H
ATOM   2483  CB  GLN   168      37.873  58.113  36.366  1.00  0.00           C
ATOM   2484  HB2 GLN   168      36.912  58.624  36.340  1.00  0.00           H
ATOM   2485  HB3 GLN   168      38.714  58.763  36.605  1.00  0.00           H
ATOM   2486  CG  GLN   168      38.137  57.567  34.946  1.00  0.00           C
ATOM   2487  HG2 GLN   168      38.271  58.459  34.332  1.00  0.00           H
ATOM   2488  HG3 GLN   168      39.025  56.957  34.782  1.00  0.00           H
ATOM   2489  CD  GLN   168      36.917  56.885  34.416  1.00  0.00           C
ATOM   2490  OE1 GLN   168      35.879  57.506  34.483  1.00  0.00           O
ATOM   2491  NE2 GLN   168      36.901  55.694  33.840  1.00  0.00           N
ATOM   2492 HE21 GLN   168      37.761  55.199  33.652  1.00  0.00           H
ATOM   2493 HE22 GLN   168      36.028  55.287  33.536  1.00  0.00           H
ATOM   2494  C   GLN   168      39.304  56.255  37.433  1.00  0.00           C
ATOM   2495  O   GLN   168      40.342  56.884  37.341  1.00  0.00           O
ATOM   2496  N   ALA   169      39.320  54.907  37.387  1.00  0.00           N
ATOM   2497  H   ALA   169      38.467  54.365  37.404  1.00  0.00           H
ATOM   2498  CA  ALA   169      40.441  54.046  37.032  1.00  0.00           C
ATOM   2499  HA  ALA   169      41.364  54.592  37.229  1.00  0.00           H
ATOM   2500  CB  ALA   169      40.478  52.932  37.989  1.00  0.00           C
ATOM   2501  HB1 ALA   169      40.658  53.324  38.990  1.00  0.00           H
ATOM   2502  HB2 ALA   169      39.574  52.325  37.932  1.00  0.00           H
ATOM   2503  HB3 ALA   169      41.315  52.284  37.731  1.00  0.00           H
ATOM   2504  C   ALA   169      40.400  53.747  35.549  1.00  0.00           C
ATOM   2505  O   ALA   169      39.658  54.347  34.761  1.00  0.00           O
ATOM   2506  N   SER   170      41.406  53.016  35.126  1.00  0.00           N
ATOM   2507  H   SER   170      41.936  52.682  35.918  1.00  0.00           H
ATOM   2508  CA  SER   170      41.507  52.462  33.808  1.00  0.00           C
ATOM   2509  HA  SER   170      40.653  52.684  33.170  1.00  0.00           H
ATOM   2510  CB  SER   170      42.738  53.087  33.058  1.00  0.00           C
ATOM   2511  HB2 SER   170      42.453  54.087  32.728  1.00  0.00           H
ATOM   2512  HB3 SER   170      43.673  52.921  33.592  1.00  0.00           H
ATOM   2513  OG  SER   170      42.960  52.292  31.889  1.00  0.00           O
ATOM   2514  HG  SER   170      42.775  52.787  31.088  1.00  0.00           H
ATOM   2515  C   SER   170      41.547  50.925  33.777  1.00  0.00           C
ATOM   2516  O   SER   170      42.275  50.317  34.617  1.00  0.00           O
ATOM   2517  N   TYR   171      40.860  50.331  32.832  1.00  0.00           N
ATOM   2518  H   TYR   171      40.436  50.931  32.141  1.00  0.00           H
ATOM   2519  CA  TYR   171      40.496  48.892  32.708  1.00  0.00           C
ATOM   2520  HA  TYR   171      40.970  48.336  33.518  1.00  0.00           H
ATOM   2521  CB  TYR   171      39.009  48.862  32.941  1.00  0.00           C
ATOM   2522  HB2 TYR   171      38.534  49.065  31.982  1.00  0.00           H
ATOM   2523  HB3 TYR   171      38.681  47.848  33.177  1.00  0.00           H
ATOM   2524  CG  TYR   171      38.434  49.816  33.930  1.00  0.00           C
ATOM   2525  CD1 TYR   171      37.456  50.833  33.529  1.00  0.00           C
ATOM   2526  HD1 TYR   171      37.149  50.901  32.496  1.00  0.00           H
ATOM   2527  CE1 TYR   171      37.130  51.834  34.445  1.00  0.00           C
ATOM   2528  HE1 TYR   171      36.506  52.641  34.091  1.00  0.00           H
ATOM   2529  CZ  TYR   171      37.588  51.781  35.810  1.00  0.00           C
ATOM   2530  OH  TYR   171      37.184  52.758  36.731  1.00  0.00           O
ATOM   2531  HH  TYR   171      36.253  52.955  36.606  1.00  0.00           H
ATOM   2532  CE2 TYR   171      38.364  50.651  36.204  1.00  0.00           C
ATOM   2533  HE2 TYR   171      38.554  50.478  37.253  1.00  0.00           H
ATOM   2534  CD2 TYR   171      38.900  49.775  35.231  1.00  0.00           C
ATOM   2535  HD2 TYR   171      39.597  48.988  35.477  1.00  0.00           H
ATOM   2536  C   TYR   171      40.926  48.394  31.351  1.00  0.00           C
ATOM   2537  O   TYR   171      40.650  48.971  30.297  1.00  0.00           O
ATOM   2538  N   LYS   172      41.622  47.223  31.268  1.00  0.00           N
ATOM   2539  H   LYS   172      41.824  46.777  32.152  1.00  0.00           H
ATOM   2540  CA  LYS   172      42.251  46.672  30.070  1.00  0.00           C
ATOM   2541  HA  LYS   172      41.845  47.117  29.162  1.00  0.00           H
ATOM   2542  CB  LYS   172      43.759  46.819  30.097  1.00  0.00           C
ATOM   2543  HB2 LYS   172      44.005  46.348  31.049  1.00  0.00           H
ATOM   2544  HB3 LYS   172      44.230  46.252  29.293  1.00  0.00           H
ATOM   2545  CG  LYS   172      44.205  48.226  29.943  1.00  0.00           C
ATOM   2546  HG2 LYS   172      43.544  48.713  29.227  1.00  0.00           H
ATOM   2547  HG3 LYS   172      44.124  48.781  30.879  1.00  0.00           H
ATOM   2548  CD  LYS   172      45.641  48.211  29.482  1.00  0.00           C
ATOM   2549  HD2 LYS   172      46.211  47.629  30.207  1.00  0.00           H
ATOM   2550  HD3 LYS   172      45.657  47.727  28.505  1.00  0.00           H
ATOM   2551  CE  LYS   172      46.283  49.616  29.434  1.00  0.00           C
ATOM   2552  HE2 LYS   172      45.656  50.262  28.820  1.00  0.00           H
ATOM   2553  HE3 LYS   172      46.314  49.998  30.456  1.00  0.00           H
ATOM   2554  NZ  LYS   172      47.643  49.533  28.895  1.00  0.00           N
ATOM   2555  HZ1 LYS   172      48.287  49.010  29.471  1.00  0.00           H
ATOM   2556  HZ2 LYS   172      47.546  49.023  28.029  1.00  0.00           H
ATOM   2557  HZ3 LYS   172      48.059  50.429  28.683  1.00  0.00           H
ATOM   2558  C   LYS   172      41.972  45.212  29.859  1.00  0.00           C
ATOM   2559  O   LYS   172      41.735  44.468  30.829  1.00  0.00           O
ATOM   2560  N   ILE   173      41.876  44.790  28.573  1.00  0.00           N
ATOM   2561  H   ILE   173      41.941  45.438  27.801  1.00  0.00           H
ATOM   2562  CA  ILE   173      41.549  43.377  28.161  1.00  0.00           C
ATOM   2563  HA  ILE   173      41.509  42.747  29.050  1.00  0.00           H
ATOM   2564  CB  ILE   173      40.060  43.284  27.699  1.00  0.00           C
ATOM   2565  HB  ILE   173      39.869  42.212  27.742  1.00  0.00           H
ATOM   2566  CG2 ILE   173      39.129  43.809  28.806  1.00  0.00           C
ATOM   2567 HG21 ILE   173      38.113  43.437  28.667  1.00  0.00           H
ATOM   2568 HG22 ILE   173      39.598  43.375  29.689  1.00  0.00           H
ATOM   2569 HG23 ILE   173      39.192  44.891  28.913  1.00  0.00           H
ATOM   2570  CG1 ILE   173      39.611  43.751  26.367  1.00  0.00           C
ATOM   2571 HG12 ILE   173      39.773  44.825  26.291  1.00  0.00           H
ATOM   2572 HG13 ILE   173      40.297  43.202  25.721  1.00  0.00           H
ATOM   2573  CD1 ILE   173      38.163  43.345  25.953  1.00  0.00           C
ATOM   2574 HD11 ILE   173      38.066  42.299  26.243  1.00  0.00           H
ATOM   2575 HD12 ILE   173      37.524  43.989  26.556  1.00  0.00           H
ATOM   2576 HD13 ILE   173      38.018  43.613  24.905  1.00  0.00           H
ATOM   2577  C   ILE   173      42.513  42.719  27.144  1.00  0.00           C
ATOM   2578  O   ILE   173      43.103  43.293  26.231  1.00  0.00           O
ATOM   2579  N   PHE   174      42.639  41.407  27.226  1.00  0.00           N
ATOM   2580  H   PHE   174      42.185  40.942  27.999  1.00  0.00           H
ATOM   2581  CA  PHE   174      43.794  40.694  26.717  1.00  0.00           C
ATOM   2582  HA  PHE   174      44.299  41.314  25.976  1.00  0.00           H
ATOM   2583  CB  PHE   174      44.831  40.610  27.854  1.00  0.00           C
ATOM   2584  HB2 PHE   174      44.439  39.960  28.638  1.00  0.00           H
ATOM   2585  HB3 PHE   174      45.727  40.186  27.401  1.00  0.00           H
ATOM   2586  CG  PHE   174      45.276  41.884  28.523  1.00  0.00           C
ATOM   2587  CD1 PHE   174      44.569  42.427  29.606  1.00  0.00           C
ATOM   2588  HD1 PHE   174      43.720  41.827  29.899  1.00  0.00           H
ATOM   2589  CE1 PHE   174      44.939  43.660  30.174  1.00  0.00           C
ATOM   2590  HE1 PHE   174      44.452  44.180  30.985  1.00  0.00           H
ATOM   2591  CZ  PHE   174      46.096  44.323  29.628  1.00  0.00           C
ATOM   2592  HZ  PHE   174      46.385  45.282  30.030  1.00  0.00           H
ATOM   2593  CE2 PHE   174      46.739  43.858  28.435  1.00  0.00           C
ATOM   2594  HE2 PHE   174      47.535  44.439  27.994  1.00  0.00           H
ATOM   2595  CD2 PHE   174      46.295  42.653  27.895  1.00  0.00           C
ATOM   2596  HD2 PHE   174      46.717  42.264  26.981  1.00  0.00           H
ATOM   2597  C   PHE   174      43.450  39.334  26.219  1.00  0.00           C
ATOM   2598  O   PHE   174      42.713  38.614  26.955  1.00  0.00           O
ATOM   2599  N   LYS   175      43.973  38.917  25.031  1.00  0.00           N
ATOM   2600  H   LYS   175      44.683  39.503  24.614  1.00  0.00           H
ATOM   2601  CA  LYS   175      44.029  37.561  24.449  1.00  0.00           C
ATOM   2602  HA  LYS   175      43.266  36.926  24.899  1.00  0.00           H
ATOM   2603  CB  LYS   175      43.717  37.642  22.975  1.00  0.00           C
ATOM   2604  HB2 LYS   175      42.791  38.201  22.837  1.00  0.00           H
ATOM   2605  HB3 LYS   175      44.576  38.083  22.470  1.00  0.00           H
ATOM   2606  CG  LYS   175      43.581  36.216  22.361  1.00  0.00           C
ATOM   2607  HG2 LYS   175      44.476  35.612  22.511  1.00  0.00           H
ATOM   2608  HG3 LYS   175      42.748  35.740  22.877  1.00  0.00           H
ATOM   2609  CD  LYS   175      43.060  36.232  20.904  1.00  0.00           C
ATOM   2610  HD2 LYS   175      42.017  36.534  20.818  1.00  0.00           H
ATOM   2611  HD3 LYS   175      43.651  36.944  20.327  1.00  0.00           H
ATOM   2612  CE  LYS   175      43.282  35.055  19.981  1.00  0.00           C
ATOM   2613  HE2 LYS   175      44.307  35.053  19.611  1.00  0.00           H
ATOM   2614  HE3 LYS   175      43.046  34.169  20.568  1.00  0.00           H
ATOM   2615  NZ  LYS   175      42.410  35.031  18.773  1.00  0.00           N
ATOM   2616  HZ1 LYS   175      42.483  35.897  18.260  1.00  0.00           H
ATOM   2617  HZ2 LYS   175      42.632  34.231  18.198  1.00  0.00           H
ATOM   2618  HZ3 LYS   175      41.445  35.003  19.071  1.00  0.00           H
ATOM   2619  C   LYS   175      45.397  36.993  24.621  1.00  0.00           C
ATOM   2620  O   LYS   175      46.406  37.534  24.143  1.00  0.00           O
ATOM   2621  N   MET   176      45.494  35.888  25.286  1.00  0.00           N
ATOM   2622  H   MET   176      44.710  35.608  25.859  1.00  0.00           H
ATOM   2623  CA  MET   176      46.672  34.966  25.472  1.00  0.00           C
ATOM   2624  HA  MET   176      47.551  35.534  25.170  1.00  0.00           H
ATOM   2625  CB  MET   176      46.959  34.644  26.958  1.00  0.00           C
ATOM   2626  HB2 MET   176      46.004  34.221  27.271  1.00  0.00           H
ATOM   2627  HB3 MET   176      47.735  33.880  26.990  1.00  0.00           H
ATOM   2628  CG  MET   176      47.247  35.797  27.915  1.00  0.00           C
ATOM   2629  HG2 MET   176      48.319  35.969  27.997  1.00  0.00           H
ATOM   2630  HG3 MET   176      46.727  36.676  27.536  1.00  0.00           H
ATOM   2631  SD  MET   176      46.748  35.608  29.699  1.00  0.00           S
ATOM   2632  CE  MET   176      44.948  35.304  29.516  1.00  0.00           C
ATOM   2633  HE1 MET   176      44.578  36.109  28.881  1.00  0.00           H
ATOM   2634  HE2 MET   176      44.851  34.339  29.020  1.00  0.00           H
ATOM   2635  HE3 MET   176      44.411  35.410  30.458  1.00  0.00           H
ATOM   2636  C   MET   176      46.604  33.670  24.645  1.00  0.00           C
ATOM   2637  O   MET   176      45.634  32.924  24.646  1.00  0.00           O
ATOM   2638  N   GLU   177      47.767  33.272  24.164  1.00  0.00           N
ATOM   2639  H   GLU   177      48.612  33.816  24.270  1.00  0.00           H
ATOM   2640  CA  GLU   177      47.962  32.002  23.382  1.00  0.00           C
ATOM   2641  HA  GLU   177      47.396  31.194  23.845  1.00  0.00           H
ATOM   2642  CB  GLU   177      47.500  32.100  21.939  1.00  0.00           C
ATOM   2643  HB2 GLU   177      47.918  32.974  21.441  1.00  0.00           H
ATOM   2644  HB3 GLU   177      47.933  31.305  21.333  1.00  0.00           H
ATOM   2645  CG  GLU   177      45.970  32.139  21.781  1.00  0.00           C
ATOM   2646  HG2 GLU   177      45.483  31.337  22.336  1.00  0.00           H
ATOM   2647  HG3 GLU   177      45.647  33.122  22.122  1.00  0.00           H
ATOM   2648  CD  GLU   177      45.535  31.987  20.349  1.00  0.00           C
ATOM   2649  OE1 GLU   177      44.348  32.145  20.052  1.00  0.00           O
ATOM   2650  OE2 GLU   177      46.380  31.639  19.462  1.00  0.00           O
ATOM   2651  C   GLU   177      49.447  31.670  23.350  1.00  0.00           C
ATOM   2652  O   GLU   177      50.217  32.600  23.312  1.00  0.00           O
ATOM   2653  N   LYS   178      49.775  30.327  23.353  1.00  0.00           N
ATOM   2654  H   LYS   178      49.032  29.649  23.448  1.00  0.00           H
ATOM   2655  CA  LYS   178      51.135  29.864  23.566  1.00  0.00           C
ATOM   2656  HA  LYS   178      51.082  28.814  23.854  1.00  0.00           H
ATOM   2657  CB  LYS   178      51.921  29.860  22.183  1.00  0.00           C
ATOM   2658  HB2 LYS   178      51.282  29.502  21.376  1.00  0.00           H
ATOM   2659  HB3 LYS   178      52.239  30.869  21.919  1.00  0.00           H
ATOM   2660  CG  LYS   178      53.179  28.963  22.274  1.00  0.00           C
ATOM   2661  HG2 LYS   178      53.929  29.402  22.932  1.00  0.00           H
ATOM   2662  HG3 LYS   178      52.873  27.985  22.645  1.00  0.00           H
ATOM   2663  CD  LYS   178      53.823  28.753  20.907  1.00  0.00           C
ATOM   2664  HD2 LYS   178      53.105  28.289  20.233  1.00  0.00           H
ATOM   2665  HD3 LYS   178      54.326  29.677  20.623  1.00  0.00           H
ATOM   2666  CE  LYS   178      54.861  27.675  21.223  1.00  0.00           C
ATOM   2667  HE2 LYS   178      55.427  27.962  22.110  1.00  0.00           H
ATOM   2668  HE3 LYS   178      54.239  26.861  21.595  1.00  0.00           H
ATOM   2669  NZ  LYS   178      55.731  27.256  20.067  1.00  0.00           N
ATOM   2670  HZ1 LYS   178      56.138  28.075  19.637  1.00  0.00           H
ATOM   2671  HZ2 LYS   178      56.482  26.616  20.283  1.00  0.00           H
ATOM   2672  HZ3 LYS   178      55.287  26.738  19.321  1.00  0.00           H
ATOM   2673  C   LYS   178      51.895  30.682  24.685  1.00  0.00           C
ATOM   2674  O   LYS   178      53.102  31.037  24.586  1.00  0.00           O
ATOM   2675  N   GLY   179      51.222  30.982  25.747  1.00  0.00           N
ATOM   2676  H   GLY   179      50.316  30.576  25.931  1.00  0.00           H
ATOM   2677  CA  GLY   179      51.897  31.712  26.932  1.00  0.00           C
ATOM   2678  HA2 GLY   179      51.294  31.510  27.818  1.00  0.00           H
ATOM   2679  HA3 GLY   179      52.891  31.268  26.954  1.00  0.00           H
ATOM   2680  C   GLY   179      52.069  33.241  26.929  1.00  0.00           C
ATOM   2681  O   GLY   179      52.772  33.854  27.762  1.00  0.00           O
ATOM   2682  N   LYS   180      51.703  33.894  25.844  1.00  0.00           N
ATOM   2683  H   LYS   180      51.039  33.502  25.190  1.00  0.00           H
ATOM   2684  CA  LYS   180      51.989  35.375  25.601  1.00  0.00           C
ATOM   2685  HA  LYS   180      52.332  35.795  26.546  1.00  0.00           H
ATOM   2686  CB  LYS   180      53.072  35.512  24.559  1.00  0.00           C
ATOM   2687  HB2 LYS   180      53.696  36.388  24.735  1.00  0.00           H
ATOM   2688  HB3 LYS   180      53.712  34.701  24.908  1.00  0.00           H
ATOM   2689  CG  LYS   180      52.746  35.258  23.059  1.00  0.00           C
ATOM   2690  HG2 LYS   180      52.302  34.263  23.029  1.00  0.00           H
ATOM   2691  HG3 LYS   180      52.066  36.040  22.723  1.00  0.00           H
ATOM   2692  CD  LYS   180      54.051  35.270  22.342  1.00  0.00           C
ATOM   2693  HD2 LYS   180      54.539  36.235  22.477  1.00  0.00           H
ATOM   2694  HD3 LYS   180      54.718  34.485  22.700  1.00  0.00           H
ATOM   2695  CE  LYS   180      53.939  35.162  20.796  1.00  0.00           C
ATOM   2696  HE2 LYS   180      53.311  35.935  20.353  1.00  0.00           H
ATOM   2697  HE3 LYS   180      54.976  35.388  20.549  1.00  0.00           H
ATOM   2698  NZ  LYS   180      53.607  33.755  20.402  1.00  0.00           N
ATOM   2699  HZ1 LYS   180      53.631  33.500  19.425  1.00  0.00           H
ATOM   2700  HZ2 LYS   180      54.227  33.101  20.860  1.00  0.00           H
ATOM   2701  HZ3 LYS   180      52.628  33.656  20.626  1.00  0.00           H
ATOM   2702  C   LYS   180      50.698  36.014  25.204  1.00  0.00           C
ATOM   2703  O   LYS   180      49.753  35.322  24.853  1.00  0.00           O
ATOM   2704  N   VAL   181      50.597  37.337  25.327  1.00  0.00           N
ATOM   2705  H   VAL   181      51.336  37.862  25.772  1.00  0.00           H
ATOM   2706  CA  VAL   181      49.469  38.207  24.882  1.00  0.00           C
ATOM   2707  HA  VAL   181      48.507  37.693  24.906  1.00  0.00           H
ATOM   2708  CB  VAL   181      49.402  39.514  25.795  1.00  0.00           C
ATOM   2709  HB  VAL   181      50.323  40.089  25.705  1.00  0.00           H
ATOM   2710  CG1 VAL   181      48.435  40.495  25.194  1.00  0.00           C
ATOM   2711 HG11 VAL   181      47.601  39.932  24.774  1.00  0.00           H
ATOM   2712 HG12 VAL   181      48.174  41.175  26.006  1.00  0.00           H
ATOM   2713 HG13 VAL   181      48.893  41.119  24.427  1.00  0.00           H
ATOM   2714  CG2 VAL   181      48.990  39.173  27.237  1.00  0.00           C
ATOM   2715 HG21 VAL   181      48.840  40.143  27.709  1.00  0.00           H
ATOM   2716 HG22 VAL   181      48.026  38.666  27.206  1.00  0.00           H
ATOM   2717 HG23 VAL   181      49.789  38.630  27.743  1.00  0.00           H
ATOM   2718  C   VAL   181      49.660  38.493  23.369  1.00  0.00           C
ATOM   2719  O   VAL   181      50.600  39.023  22.863  1.00  0.00           O
ATOM   2720  N   VAL   182      48.773  37.895  22.650  1.00  0.00           N
ATOM   2721  H   VAL   182      48.030  37.480  23.195  1.00  0.00           H
ATOM   2722  CA  VAL   182      48.699  37.935  21.147  1.00  0.00           C
ATOM   2723  HA  VAL   182      49.701  38.178  20.794  1.00  0.00           H
ATOM   2724  CB  VAL   182      48.364  36.565  20.565  1.00  0.00           C
ATOM   2725  HB  VAL   182      48.136  36.794  19.523  1.00  0.00           H
ATOM   2726  CG1 VAL   182      49.366  35.505  20.756  1.00  0.00           C
ATOM   2727 HG11 VAL   182      50.399  35.667  20.447  1.00  0.00           H
ATOM   2728 HG12 VAL   182      49.555  35.334  21.816  1.00  0.00           H
ATOM   2729 HG13 VAL   182      49.055  34.565  20.299  1.00  0.00           H
ATOM   2730  CG2 VAL   182      47.003  36.152  21.038  1.00  0.00           C
ATOM   2731 HG21 VAL   182      46.968  36.031  22.121  1.00  0.00           H
ATOM   2732 HG22 VAL   182      46.219  36.833  20.705  1.00  0.00           H
ATOM   2733 HG23 VAL   182      46.747  35.170  20.640  1.00  0.00           H
ATOM   2734  C   VAL   182      47.829  39.079  20.601  1.00  0.00           C
ATOM   2735  O   VAL   182      47.983  39.337  19.378  1.00  0.00           O
ATOM   2736  N   LYS   183      46.917  39.684  21.330  1.00  0.00           N
ATOM   2737  H   LYS   183      46.754  39.315  22.256  1.00  0.00           H
ATOM   2738  CA  LYS   183      46.220  40.970  21.070  1.00  0.00           C
ATOM   2739  HA  LYS   183      47.008  41.561  20.603  1.00  0.00           H
ATOM   2740  CB  LYS   183      44.987  40.856  20.146  1.00  0.00           C
ATOM   2741  HB2 LYS   183      45.326  40.548  19.157  1.00  0.00           H
ATOM   2742  HB3 LYS   183      44.281  40.131  20.549  1.00  0.00           H
ATOM   2743  CG  LYS   183      44.203  42.187  19.947  1.00  0.00           C
ATOM   2744  HG2 LYS   183      43.852  42.544  20.916  1.00  0.00           H
ATOM   2745  HG3 LYS   183      44.772  43.025  19.545  1.00  0.00           H
ATOM   2746  CD  LYS   183      42.867  41.975  19.216  1.00  0.00           C
ATOM   2747  HD2 LYS   183      43.000  41.581  18.208  1.00  0.00           H
ATOM   2748  HD3 LYS   183      42.183  41.279  19.701  1.00  0.00           H
ATOM   2749  CE  LYS   183      42.173  43.395  19.085  1.00  0.00           C
ATOM   2750  HE2 LYS   183      41.848  43.790  20.047  1.00  0.00           H
ATOM   2751  HE3 LYS   183      42.882  44.121  18.687  1.00  0.00           H
ATOM   2752  NZ  LYS   183      41.118  43.224  18.037  1.00  0.00           N
ATOM   2753  HZ1 LYS   183      41.393  42.836  17.147  1.00  0.00           H
ATOM   2754  HZ2 LYS   183      40.373  42.589  18.283  1.00  0.00           H
ATOM   2755  HZ3 LYS   183      40.582  44.075  17.936  1.00  0.00           H
ATOM   2756  C   LYS   183      45.844  41.587  22.401  1.00  0.00           C
ATOM   2757  O   LYS   183      45.631  40.859  23.385  1.00  0.00           O
ATOM   2758  N   SER   184      45.769  42.879  22.490  1.00  0.00           N
ATOM   2759  H   SER   184      46.210  43.504  21.831  1.00  0.00           H
ATOM   2760  CA  SER   184      45.429  43.647  23.695  1.00  0.00           C
ATOM   2761  HA  SER   184      44.874  42.964  24.338  1.00  0.00           H
ATOM   2762  CB  SER   184      46.661  43.914  24.571  1.00  0.00           C
ATOM   2763  HB2 SER   184      46.328  44.493  25.433  1.00  0.00           H
ATOM   2764  HB3 SER   184      47.065  43.006  25.017  1.00  0.00           H
ATOM   2765  OG  SER   184      47.783  44.600  24.008  1.00  0.00           O
ATOM   2766  HG  SER   184      48.288  44.014  23.439  1.00  0.00           H
ATOM   2767  C   SER   184      44.538  44.941  23.435  1.00  0.00           C
ATOM   2768  O   SER   184      44.625  45.467  22.327  1.00  0.00           O
ATOM   2769  N   VAL   185      43.784  45.496  24.449  1.00  0.00           N
ATOM   2770  H   VAL   185      43.420  44.831  25.117  1.00  0.00           H
ATOM   2771  CA  VAL   185      42.985  46.734  24.211  1.00  0.00           C
ATOM   2772  HA  VAL   185      43.629  47.488  23.758  1.00  0.00           H
ATOM   2773  CB  VAL   185      41.805  46.473  23.215  1.00  0.00           C
ATOM   2774  HB  VAL   185      42.313  46.117  22.317  1.00  0.00           H
ATOM   2775  CG1 VAL   185      40.689  45.484  23.501  1.00  0.00           C
ATOM   2776 HG11 VAL   185      41.283  44.625  23.814  1.00  0.00           H
ATOM   2777 HG12 VAL   185      40.093  45.849  24.337  1.00  0.00           H
ATOM   2778 HG13 VAL   185      40.183  45.242  22.567  1.00  0.00           H
ATOM   2779  CG2 VAL   185      41.102  47.735  22.908  1.00  0.00           C
ATOM   2780 HG21 VAL   185      40.488  48.032  23.759  1.00  0.00           H
ATOM   2781 HG22 VAL   185      41.822  48.528  22.710  1.00  0.00           H
ATOM   2782 HG23 VAL   185      40.481  47.522  22.038  1.00  0.00           H
ATOM   2783  C   VAL   185      42.411  47.267  25.560  1.00  0.00           C
ATOM   2784  O   VAL   185      42.125  46.498  26.491  1.00  0.00           O
ATOM   2785  N   GLU   186      42.219  48.601  25.662  1.00  0.00           N
ATOM   2786  H   GLU   186      42.428  49.189  24.869  1.00  0.00           H
ATOM   2787  CA  GLU   186      41.593  49.354  26.722  1.00  0.00           C
ATOM   2788  HA  GLU   186      41.648  48.793  27.655  1.00  0.00           H
ATOM   2789  CB  GLU   186      42.394  50.700  26.938  1.00  0.00           C
ATOM   2790  HB2 GLU   186      43.441  50.393  26.939  1.00  0.00           H
ATOM   2791  HB3 GLU   186      42.119  51.302  26.073  1.00  0.00           H
ATOM   2792  CG  GLU   186      41.957  51.256  28.221  1.00  0.00           C
ATOM   2793  HG2 GLU   186      40.879  51.414  28.185  1.00  0.00           H
ATOM   2794  HG3 GLU   186      42.090  50.651  29.118  1.00  0.00           H
ATOM   2795  CD  GLU   186      42.600  52.553  28.564  1.00  0.00           C
ATOM   2796  OE1 GLU   186      42.101  53.294  29.473  1.00  0.00           O
ATOM   2797  OE2 GLU   186      43.623  52.875  27.947  1.00  0.00           O
ATOM   2798  C   GLU   186      40.112  49.645  26.594  1.00  0.00           C
ATOM   2799  O   GLU   186      39.708  50.058  25.547  1.00  0.00           O
ATOM   2800  N   LEU   187      39.332  49.470  27.600  1.00  0.00           N
ATOM   2801  H   LEU   187      39.741  49.302  28.508  1.00  0.00           H
ATOM   2802  CA  LEU   187      37.913  49.787  27.624  1.00  0.00           C
ATOM   2803  HA  LEU   187      37.466  49.474  26.680  1.00  0.00           H
ATOM   2804  CB  LEU   187      37.180  49.041  28.806  1.00  0.00           C
ATOM   2805  HB2 LEU   187      37.401  49.485  29.777  1.00  0.00           H
ATOM   2806  HB3 LEU   187      36.123  49.304  28.772  1.00  0.00           H
ATOM   2807  CG  LEU   187      37.425  47.504  29.010  1.00  0.00           C
ATOM   2808  HG  LEU   187      38.494  47.297  28.997  1.00  0.00           H
ATOM   2809  CD1 LEU   187      36.734  46.926  30.277  1.00  0.00           C
ATOM   2810 HD11 LEU   187      36.890  45.848  30.223  1.00  0.00           H
ATOM   2811 HD12 LEU   187      37.229  47.270  31.185  1.00  0.00           H
ATOM   2812 HD13 LEU   187      35.693  47.240  30.352  1.00  0.00           H
ATOM   2813  CD2 LEU   187      36.771  46.750  27.819  1.00  0.00           C
ATOM   2814 HD21 LEU   187      37.186  46.969  26.835  1.00  0.00           H
ATOM   2815 HD22 LEU   187      36.836  45.690  28.065  1.00  0.00           H
ATOM   2816 HD23 LEU   187      35.734  47.027  27.629  1.00  0.00           H
ATOM   2817  C   LEU   187      37.562  51.281  27.741  1.00  0.00           C
ATOM   2818  O   LEU   187      38.037  51.978  28.661  1.00  0.00           O
ATOM   2819  N   ASP   188      36.663  51.675  26.807  1.00  0.00           N
ATOM   2820  H   ASP   188      36.341  51.004  26.123  1.00  0.00           H
ATOM   2821  CA  ASP   188      36.008  53.040  26.793  1.00  0.00           C
ATOM   2822  HA  ASP   188      36.646  53.870  27.094  1.00  0.00           H
ATOM   2823  CB  ASP   188      35.419  53.301  25.359  1.00  0.00           C
ATOM   2824  HB2 ASP   188      35.021  52.322  25.091  1.00  0.00           H
ATOM   2825  HB3 ASP   188      34.714  54.132  25.336  1.00  0.00           H
ATOM   2826  CG  ASP   188      36.629  53.753  24.460  1.00  0.00           C
ATOM   2827  OD1 ASP   188      36.398  53.540  23.231  1.00  0.00           O
ATOM   2828  OD2 ASP   188      37.614  54.446  24.837  1.00  0.00           O
ATOM   2829  C   ASP   188      34.948  52.824  27.881  1.00  0.00           C
ATOM   2830  O   ASP   188      33.906  52.269  27.649  1.00  0.00           O
ATOM   2831  N   ALA   189      35.180  53.426  29.040  1.00  0.00           N
ATOM   2832  H   ALA   189      36.152  53.626  29.224  1.00  0.00           H
ATOM   2833  CA  ALA   189      34.358  53.327  30.176  1.00  0.00           C
ATOM   2834  HA  ALA   189      33.306  53.351  29.896  1.00  0.00           H
ATOM   2835  CB  ALA   189      34.670  52.001  30.952  1.00  0.00           C
ATOM   2836  HB1 ALA   189      34.613  51.217  30.197  1.00  0.00           H
ATOM   2837  HB2 ALA   189      35.682  52.060  31.352  1.00  0.00           H
ATOM   2838  HB3 ALA   189      33.911  51.739  31.690  1.00  0.00           H
ATOM   2839  C   ALA   189      34.580  54.507  31.211  1.00  0.00           C
ATOM   2840  O   ALA   189      34.901  54.330  32.382  1.00  0.00           O
ATOM   2841  N   PRO   190      34.512  55.806  30.740  1.00  0.00           N
ATOM   2842  CD  PRO   190      34.376  56.216  29.377  1.00  0.00           C
ATOM   2843  HD2 PRO   190      33.538  55.644  28.977  1.00  0.00           H
ATOM   2844  HD3 PRO   190      35.375  56.087  28.960  1.00  0.00           H
ATOM   2845  CG  PRO   190      34.184  57.789  29.427  1.00  0.00           C
ATOM   2846  HG2 PRO   190      33.202  57.906  28.966  1.00  0.00           H
ATOM   2847  HG3 PRO   190      34.941  58.300  28.832  1.00  0.00           H
ATOM   2848  CB  PRO   190      34.081  58.290  30.865  1.00  0.00           C
ATOM   2849  HB2 PRO   190      33.111  58.726  31.105  1.00  0.00           H
ATOM   2850  HB3 PRO   190      34.910  58.970  31.060  1.00  0.00           H
ATOM   2851  CA  PRO   190      34.300  56.952  31.679  1.00  0.00           C
ATOM   2852  HA  PRO   190      35.290  56.963  32.134  1.00  0.00           H
ATOM   2853  C   PRO   190      33.138  56.750  32.629  1.00  0.00           C
ATOM   2854  O   PRO   190      32.094  56.165  32.274  1.00  0.00           O
ATOM   2855  N   ASN   191      33.218  57.427  33.789  1.00  0.00           N
ATOM   2856  H   ASN   191      34.152  57.720  34.040  1.00  0.00           H
ATOM   2857  CA  ASN   191      32.180  57.492  34.798  1.00  0.00           C
ATOM   2858  HA  ASN   191      32.612  58.070  35.615  1.00  0.00           H
ATOM   2859  CB  ASN   191      31.024  58.349  34.315  1.00  0.00           C
ATOM   2860  HB2 ASN   191      31.339  59.308  33.903  1.00  0.00           H
ATOM   2861  HB3 ASN   191      30.399  57.792  33.618  1.00  0.00           H
ATOM   2862  CG  ASN   191      30.126  58.717  35.509  1.00  0.00           C
ATOM   2863  OD1 ASN   191      30.462  58.715  36.728  1.00  0.00           O
ATOM   2864  ND2 ASN   191      28.971  59.120  35.112  1.00  0.00           N
ATOM   2865 HD21 ASN   191      28.461  59.476  35.908  1.00  0.00           H
ATOM   2866 HD22 ASN   191      28.697  59.326  34.162  1.00  0.00           H
ATOM   2867  C   ASN   191      31.751  56.048  35.261  1.00  0.00           C
ATOM   2868  O   ASN   191      30.597  55.752  35.558  1.00  0.00           O
ATOM   2869  N   TYR   192      32.698  55.102  35.241  1.00  0.00           N
ATOM   2870  H   TYR   192      33.664  55.375  35.130  1.00  0.00           H
ATOM   2871  CA  TYR   192      32.447  53.660  35.576  1.00  0.00           C
ATOM   2872  HA  TYR   192      31.545  53.572  36.181  1.00  0.00           H
ATOM   2873  CB  TYR   192      32.256  52.878  34.255  1.00  0.00           C
ATOM   2874  HB2 TYR   192      32.594  53.594  33.507  1.00  0.00           H
ATOM   2875  HB3 TYR   192      33.027  52.128  34.073  1.00  0.00           H
ATOM   2876  CG  TYR   192      30.820  52.419  33.867  1.00  0.00           C
ATOM   2877  CD1 TYR   192      30.527  51.059  33.841  1.00  0.00           C
ATOM   2878  HD1 TYR   192      31.261  50.305  34.079  1.00  0.00           H
ATOM   2879  CE1 TYR   192      29.259  50.565  33.386  1.00  0.00           C
ATOM   2880  HE1 TYR   192      29.003  49.519  33.305  1.00  0.00           H
ATOM   2881  CZ  TYR   192      28.281  51.477  33.089  1.00  0.00           C
ATOM   2882  OH  TYR   192      27.039  51.074  32.627  1.00  0.00           O
ATOM   2883  HH  TYR   192      26.668  51.587  31.905  1.00  0.00           H
ATOM   2884  CE2 TYR   192      28.523  52.838  33.246  1.00  0.00           C
ATOM   2885  HE2 TYR   192      27.744  53.576  33.115  1.00  0.00           H
ATOM   2886  CD2 TYR   192      29.759  53.308  33.634  1.00  0.00           C
ATOM   2887  HD2 TYR   192      29.981  54.365  33.643  1.00  0.00           H
ATOM   2888  C   TYR   192      33.592  52.939  36.331  1.00  0.00           C
ATOM   2889  O   TYR   192      34.714  53.295  36.136  1.00  0.00           O
ATOM   2890  N   HIE   193      33.315  51.928  37.239  1.00  0.00           N
ATOM   2891  H   HIE   193      32.359  51.687  37.460  1.00  0.00           H
ATOM   2892  CA  HIE   193      34.282  51.029  37.835  1.00  0.00           C
ATOM   2893  HA  HIE   193      35.220  51.355  37.385  1.00  0.00           H
ATOM   2894  CB  HIE   193      34.387  51.345  39.347  1.00  0.00           C
ATOM   2895  HB2 HIE   193      33.942  52.317  39.557  1.00  0.00           H
ATOM   2896  HB3 HIE   193      33.749  50.687  39.936  1.00  0.00           H
ATOM   2897  CG  HIE   193      35.791  51.329  39.913  1.00  0.00           C
ATOM   2898  ND1 HIE   193      36.369  50.268  40.601  1.00  0.00           N
ATOM   2899  CE1 HIE   193      37.616  50.643  40.818  1.00  0.00           C
ATOM   2900  HE1 HIE   193      38.309  50.039  41.384  1.00  0.00           H
ATOM   2901  NE2 HIE   193      37.877  51.848  40.351  1.00  0.00           N
ATOM   2902  HE2 HIE   193      38.734  52.345  40.545  1.00  0.00           H
ATOM   2903  CD2 HIE   193      36.713  52.257  39.701  1.00  0.00           C
ATOM   2904  HD2 HIE   193      36.543  53.233  39.267  1.00  0.00           H
ATOM   2905  C   HIE   193      34.245  49.564  37.415  1.00  0.00           C
ATOM   2906  O   HIE   193      33.195  49.047  37.163  1.00  0.00           O
ATOM   2907  N   TYR   194      35.439  48.912  37.537  1.00  0.00           N
ATOM   2908  H   TYR   194      36.213  49.412  37.952  1.00  0.00           H
ATOM   2909  CA  TYR   194      35.807  47.576  37.116  1.00  0.00           C
ATOM   2910  HA  TYR   194      34.975  46.957  37.451  1.00  0.00           H
ATOM   2911  CB  TYR   194      35.868  47.537  35.561  1.00  0.00           C
ATOM   2912  HB2 TYR   194      36.482  48.362  35.198  1.00  0.00           H
ATOM   2913  HB3 TYR   194      36.250  46.551  35.297  1.00  0.00           H
ATOM   2914  CG  TYR   194      34.554  47.669  34.802  1.00  0.00           C
ATOM   2915  CD1 TYR   194      34.396  48.724  33.880  1.00  0.00           C
ATOM   2916  HD1 TYR   194      35.191  49.446  33.760  1.00  0.00           H
ATOM   2917  CE1 TYR   194      33.212  48.715  33.080  1.00  0.00           C
ATOM   2918  HE1 TYR   194      32.976  49.516  32.396  1.00  0.00           H
ATOM   2919  CZ  TYR   194      32.189  47.729  33.250  1.00  0.00           C
ATOM   2920  OH  TYR   194      30.955  47.878  32.641  1.00  0.00           O
ATOM   2921  HH  TYR   194      30.240  47.389  33.055  1.00  0.00           H
ATOM   2922  CE2 TYR   194      32.505  46.576  33.997  1.00  0.00           C
ATOM   2923  HE2 TYR   194      31.731  45.825  34.048  1.00  0.00           H
ATOM   2924  CD2 TYR   194      33.750  46.514  34.724  1.00  0.00           C
ATOM   2925  HD2 TYR   194      34.000  45.668  35.347  1.00  0.00           H
ATOM   2926  C   TYR   194      37.089  46.955  37.623  1.00  0.00           C
ATOM   2927  O   TYR   194      38.155  47.466  37.364  1.00  0.00           O
ATOM   2928  N   GLU   195      37.042  45.841  38.353  1.00  0.00           N
ATOM   2929  H   GLU   195      36.203  45.479  38.784  1.00  0.00           H
ATOM   2930  CA  GLU   195      38.173  45.127  38.838  1.00  0.00           C
ATOM   2931  HA  GLU   195      38.853  45.057  37.989  1.00  0.00           H
ATOM   2932  CB  GLU   195      38.950  45.922  39.887  1.00  0.00           C
ATOM   2933  HB2 GLU   195      39.976  45.554  39.893  1.00  0.00           H
ATOM   2934  HB3 GLU   195      39.109  46.957  39.585  1.00  0.00           H
ATOM   2935  CG  GLU   195      38.345  45.879  41.281  1.00  0.00           C
ATOM   2936  HG2 GLU   195      37.274  46.072  41.240  1.00  0.00           H
ATOM   2937  HG3 GLU   195      38.642  44.923  41.713  1.00  0.00           H
ATOM   2938  CD  GLU   195      38.819  47.020  42.208  1.00  0.00           C
ATOM   2939  OE1 GLU   195      38.598  46.903  43.412  1.00  0.00           O
ATOM   2940  OE2 GLU   195      39.363  48.006  41.667  1.00  0.00           O
ATOM   2941  C   GLU   195      37.834  43.709  39.342  1.00  0.00           C
ATOM   2942  O   GLU   195      36.580  43.430  39.381  1.00  0.00           O
ATOM   2943  N   GLU   196      38.829  42.847  39.661  1.00  0.00           N
ATOM   2944  H   GLU   196      39.764  43.142  39.415  1.00  0.00           H
ATOM   2945  CA  GLU   196      38.722  41.558  40.387  1.00  0.00           C
ATOM   2946  HA  GLU   196      39.672  41.028  40.323  1.00  0.00           H
ATOM   2947  CB  GLU   196      38.392  41.819  41.892  1.00  0.00           C
ATOM   2948  HB2 GLU   196      37.631  42.600  41.907  1.00  0.00           H
ATOM   2949  HB3 GLU   196      38.125  40.879  42.373  1.00  0.00           H
ATOM   2950  CG  GLU   196      39.613  42.348  42.605  1.00  0.00           C
ATOM   2951  HG2 GLU   196      40.355  41.558  42.493  1.00  0.00           H
ATOM   2952  HG3 GLU   196      39.972  43.247  42.103  1.00  0.00           H
ATOM   2953  CD  GLU   196      39.303  42.597  44.132  1.00  0.00           C
ATOM   2954  OE1 GLU   196      38.267  42.084  44.689  1.00  0.00           O
ATOM   2955  OE2 GLU   196      40.178  43.190  44.790  1.00  0.00           O
ATOM   2956  C   GLU   196      37.749  40.630  39.676  1.00  0.00           C
ATOM   2957  O   GLU   196      37.019  39.924  40.339  1.00  0.00           O
ATOM   2958  N   CYX   197      37.710  40.607  38.334  1.00  0.00           N
ATOM   2959  H   CYX   197      38.325  41.279  37.897  1.00  0.00           H
ATOM   2960  CA  CYX   197      36.523  39.953  37.625  1.00  0.00           C
ATOM   2961  HA  CYX   197      35.613  40.338  38.086  1.00  0.00           H
ATOM   2962  CB  CYX   197      36.455  40.630  36.224  1.00  0.00           C
ATOM   2963  HB2 CYX   197      37.350  40.343  35.673  1.00  0.00           H
ATOM   2964  HB3 CYX   197      35.585  40.222  35.709  1.00  0.00           H
ATOM   2965  SG  CYX   197      36.397  42.454  36.185  1.00  0.00           S
ATOM   2966  C   CYX   197      36.501  38.405  37.685  1.00  0.00           C
ATOM   2967  O   CYX   197      37.424  37.663  37.333  1.00  0.00           O
ATOM   2968  N   SER   198      35.318  37.963  37.900  1.00  0.00           N
ATOM   2969  H   SER   198      34.617  38.664  38.092  1.00  0.00           H
ATOM   2970  CA  SER   198      34.954  36.574  37.594  1.00  0.00           C
ATOM   2971  HA  SER   198      35.869  35.993  37.710  1.00  0.00           H
ATOM   2972  CB  SER   198      33.865  36.178  38.524  1.00  0.00           C
ATOM   2973  HB2 SER   198      33.108  36.955  38.421  1.00  0.00           H
ATOM   2974  HB3 SER   198      33.485  35.165  38.387  1.00  0.00           H
ATOM   2975  OG  SER   198      34.472  36.175  39.847  1.00  0.00           O
ATOM   2976  HG  SER   198      33.955  36.787  40.375  1.00  0.00           H
ATOM   2977  C   SER   198      34.507  36.467  36.131  1.00  0.00           C
ATOM   2978  O   SER   198      33.457  36.877  35.700  1.00  0.00           O
ATOM   2979  N   CYX   199      35.413  35.957  35.258  1.00  0.00           N
ATOM   2980  H   CYX   199      36.320  35.877  35.697  1.00  0.00           H
ATOM   2981  CA  CYX   199      35.222  35.729  33.796  1.00  0.00           C
ATOM   2982  HA  CYX   199      34.407  36.348  33.422  1.00  0.00           H
ATOM   2983  CB  CYX   199      36.463  36.094  33.026  1.00  0.00           C
ATOM   2984  HB2 CYX   199      37.266  35.455  33.395  1.00  0.00           H
ATOM   2985  HB3 CYX   199      36.345  35.606  32.059  1.00  0.00           H
ATOM   2986  SG  CYX   199      36.964  37.844  32.831  1.00  0.00           S
ATOM   2987  C   CYX   199      34.902  34.241  33.571  1.00  0.00           C
ATOM   2988  O   CYX   199      35.479  33.338  34.232  1.00  0.00           O
ATOM   2989  N   TYR   200      33.997  34.072  32.599  1.00  0.00           N
ATOM   2990  H   TYR   200      33.533  34.862  32.177  1.00  0.00           H
ATOM   2991  CA  TYR   200      33.471  32.752  32.181  1.00  0.00           C
ATOM   2992  HA  TYR   200      34.340  32.099  32.262  1.00  0.00           H
ATOM   2993  CB  TYR   200      32.343  32.344  33.065  1.00  0.00           C
ATOM   2994  HB2 TYR   200      32.326  31.256  32.999  1.00  0.00           H
ATOM   2995  HB3 TYR   200      32.521  32.627  34.103  1.00  0.00           H
ATOM   2996  CG  TYR   200      30.978  32.825  32.726  1.00  0.00           C
ATOM   2997  CD1 TYR   200      30.547  34.009  33.230  1.00  0.00           C
ATOM   2998  HD1 TYR   200      31.205  34.544  33.899  1.00  0.00           H
ATOM   2999  CE1 TYR   200      29.245  34.485  32.980  1.00  0.00           C
ATOM   3000  HE1 TYR   200      29.008  35.458  33.384  1.00  0.00           H
ATOM   3001  CZ  TYR   200      28.375  33.720  32.130  1.00  0.00           C
ATOM   3002  OH  TYR   200      27.102  34.164  31.824  1.00  0.00           O
ATOM   3003  HH  TYR   200      26.953  34.288  30.885  1.00  0.00           H
ATOM   3004  CE2 TYR   200      28.834  32.495  31.625  1.00  0.00           C
ATOM   3005  HE2 TYR   200      28.181  31.875  31.030  1.00  0.00           H
ATOM   3006  CD2 TYR   200      30.152  32.068  31.882  1.00  0.00           C
ATOM   3007  HD2 TYR   200      30.517  31.135  31.477  1.00  0.00           H
ATOM   3008  C   TYR   200      33.038  32.698  30.714  1.00  0.00           C
ATOM   3009  O   TYR   200      32.519  33.741  30.201  1.00  0.00           O
ATOM   3010  N   PRO   201      33.233  31.600  29.982  1.00  0.00           N
ATOM   3011  CD  PRO   201      34.063  30.504  30.454  1.00  0.00           C
ATOM   3012  HD2 PRO   201      33.595  30.101  31.352  1.00  0.00           H
ATOM   3013  HD3 PRO   201      35.100  30.757  30.679  1.00  0.00           H
ATOM   3014  CG  PRO   201      34.091  29.492  29.283  1.00  0.00           C
ATOM   3015  HG2 PRO   201      33.251  28.810  29.416  1.00  0.00           H
ATOM   3016  HG3 PRO   201      35.072  29.017  29.280  1.00  0.00           H
ATOM   3017  CB  PRO   201      33.856  30.360  28.065  1.00  0.00           C
ATOM   3018  HB2 PRO   201      33.396  29.810  27.245  1.00  0.00           H
ATOM   3019  HB3 PRO   201      34.822  30.791  27.798  1.00  0.00           H
ATOM   3020  CA  PRO   201      32.879  31.422  28.527  1.00  0.00           C
ATOM   3021  HA  PRO   201      33.138  32.349  28.014  1.00  0.00           H
ATOM   3022  C   PRO   201      31.418  30.974  28.339  1.00  0.00           C
ATOM   3023  O   PRO   201      30.793  30.328  29.225  1.00  0.00           O
ATOM   3024  N   ASN   202      30.750  31.443  27.331  1.00  0.00           N
ATOM   3025  H   ASN   202      31.183  32.070  26.668  1.00  0.00           H
ATOM   3026  CA  ASN   202      29.472  30.964  26.985  1.00  0.00           C
ATOM   3027  HA  ASN   202      29.449  29.892  27.181  1.00  0.00           H
ATOM   3028  CB  ASN   202      28.437  31.651  27.816  1.00  0.00           C
ATOM   3029  HB2 ASN   202      28.706  31.735  28.869  1.00  0.00           H
ATOM   3030  HB3 ASN   202      28.387  32.681  27.463  1.00  0.00           H
ATOM   3031  CG  ASN   202      27.113  30.914  27.761  1.00  0.00           C
ATOM   3032  OD1 ASN   202      26.942  29.805  27.269  1.00  0.00           O
ATOM   3033  ND2 ASN   202      26.102  31.546  28.282  1.00  0.00           N
ATOM   3034 HD21 ASN   202      25.299  30.969  28.490  1.00  0.00           H
ATOM   3035 HD22 ASN   202      26.098  32.484  28.657  1.00  0.00           H
ATOM   3036  C   ASN   202      29.305  30.991  25.395  1.00  0.00           C
ATOM   3037  O   ASN   202      29.560  32.057  24.788  1.00  0.00           O
ATOM   3038  N   ALA   203      29.041  29.847  24.714  1.00  0.00           N
ATOM   3039  H   ALA   203      28.806  29.024  25.250  1.00  0.00           H
ATOM   3040  CA  ALA   203      28.744  29.702  23.315  1.00  0.00           C
ATOM   3041  HA  ALA   203      28.832  28.636  23.106  1.00  0.00           H
ATOM   3042  CB  ALA   203      27.267  29.929  23.108  1.00  0.00           C
ATOM   3043  HB1 ALA   203      27.084  30.125  22.052  1.00  0.00           H
ATOM   3044  HB2 ALA   203      26.722  29.185  23.690  1.00  0.00           H
ATOM   3045  HB3 ALA   203      27.107  30.898  23.583  1.00  0.00           H
ATOM   3046  C   ALA   203      29.681  30.444  22.335  1.00  0.00           C
ATOM   3047  O   ALA   203      29.272  31.068  21.366  1.00  0.00           O
ATOM   3048  N   GLY   204      30.960  30.599  22.709  1.00  0.00           N
ATOM   3049  H   GLY   204      31.165  30.133  23.581  1.00  0.00           H
ATOM   3050  CA  GLY   204      32.113  31.202  21.993  1.00  0.00           C
ATOM   3051  HA2 GLY   204      33.010  30.761  22.427  1.00  0.00           H
ATOM   3052  HA3 GLY   204      32.021  31.059  20.916  1.00  0.00           H
ATOM   3053  C   GLY   204      32.351  32.652  22.208  1.00  0.00           C
ATOM   3054  O   GLY   204      33.228  33.110  21.490  1.00  0.00           O
ATOM   3055  N   GLU   205      31.828  33.312  23.247  1.00  0.00           N
ATOM   3056  H   GLU   205      31.120  32.798  23.751  1.00  0.00           H
ATOM   3057  CA  GLU   205      32.288  34.565  23.733  1.00  0.00           C
ATOM   3058  HA  GLU   205      33.248  34.796  23.273  1.00  0.00           H
ATOM   3059  CB  GLU   205      31.279  35.653  23.255  1.00  0.00           C
ATOM   3060  HB2 GLU   205      30.304  35.518  23.724  1.00  0.00           H
ATOM   3061  HB3 GLU   205      31.749  36.597  23.529  1.00  0.00           H
ATOM   3062  CG  GLU   205      31.045  35.693  21.730  1.00  0.00           C
ATOM   3063  HG2 GLU   205      30.727  36.678  21.391  1.00  0.00           H
ATOM   3064  HG3 GLU   205      32.033  35.675  21.268  1.00  0.00           H
ATOM   3065  CD  GLU   205      30.070  34.686  21.102  1.00  0.00           C
ATOM   3066  OE1 GLU   205      29.066  34.368  21.716  1.00  0.00           O
ATOM   3067  OE2 GLU   205      30.388  34.124  20.028  1.00  0.00           O
ATOM   3068  C   GLU   205      32.395  34.431  25.252  1.00  0.00           C
ATOM   3069  O   GLU   205      31.912  33.477  25.784  1.00  0.00           O
ATOM   3070  N   ILE   206      33.063  35.413  25.943  1.00  0.00           N
ATOM   3071  H   ILE   206      33.383  36.237  25.455  1.00  0.00           H
ATOM   3072  CA  ILE   206      33.333  35.500  27.360  1.00  0.00           C
ATOM   3073  HA  ILE   206      33.057  34.556  27.831  1.00  0.00           H
ATOM   3074  CB  ILE   206      34.894  35.657  27.669  1.00  0.00           C
ATOM   3075  HB  ILE   206      35.244  36.659  27.422  1.00  0.00           H
ATOM   3076  CG2 ILE   206      35.210  35.614  29.175  1.00  0.00           C
ATOM   3077 HG21 ILE   206      34.884  34.727  29.717  1.00  0.00           H
ATOM   3078 HG22 ILE   206      36.285  35.708  29.334  1.00  0.00           H
ATOM   3079 HG23 ILE   206      34.820  36.551  29.571  1.00  0.00           H
ATOM   3080  CG1 ILE   206      35.733  34.511  26.966  1.00  0.00           C
ATOM   3081 HG12 ILE   206      36.562  34.272  27.631  1.00  0.00           H
ATOM   3082 HG13 ILE   206      35.319  33.506  26.885  1.00  0.00           H
ATOM   3083  CD1 ILE   206      36.361  35.097  25.705  1.00  0.00           C
ATOM   3084 HD11 ILE   206      36.829  34.291  25.140  1.00  0.00           H
ATOM   3085 HD12 ILE   206      35.550  35.464  25.077  1.00  0.00           H
ATOM   3086 HD13 ILE   206      37.052  35.889  25.996  1.00  0.00           H
ATOM   3087  C   ILE   206      32.575  36.622  28.024  1.00  0.00           C
ATOM   3088  O   ILE   206      32.203  37.569  27.392  1.00  0.00           O
ATOM   3089  N   THR   207      32.179  36.440  29.280  1.00  0.00           N
ATOM   3090  H   THR   207      32.464  35.496  29.499  1.00  0.00           H
ATOM   3091  CA  THR   207      31.315  37.353  30.057  1.00  0.00           C
ATOM   3092  HA  THR   207      31.349  38.351  29.620  1.00  0.00           H
ATOM   3093  CB  THR   207      29.798  36.913  30.174  1.00  0.00           C
ATOM   3094  HB  THR   207      29.768  35.858  30.442  1.00  0.00           H
ATOM   3095  CG2 THR   207      29.024  37.783  31.136  1.00  0.00           C
ATOM   3096 HG21 THR   207      29.210  38.798  30.784  1.00  0.00           H
ATOM   3097 HG22 THR   207      27.975  37.505  31.034  1.00  0.00           H
ATOM   3098 HG23 THR   207      29.388  37.624  32.151  1.00  0.00           H
ATOM   3099  OG1 THR   207      29.180  37.161  28.944  1.00  0.00           O
ATOM   3100  HG1 THR   207      29.566  36.517  28.344  1.00  0.00           H
ATOM   3101  C   THR   207      31.933  37.483  31.473  1.00  0.00           C
ATOM   3102  O   THR   207      32.319  36.464  32.108  1.00  0.00           O
ATOM   3103  N   CYX   208      32.202  38.712  31.949  1.00  0.00           N
ATOM   3104  H   CYX   208      31.916  39.482  31.362  1.00  0.00           H
ATOM   3105  CA  CYX   208      33.051  38.922  33.114  1.00  0.00           C
ATOM   3106  HA  CYX   208      33.397  38.051  33.671  1.00  0.00           H
ATOM   3107  CB  CYX   208      34.229  39.605  32.602  1.00  0.00           C
ATOM   3108  HB2 CYX   208      33.979  40.355  31.852  1.00  0.00           H
ATOM   3109  HB3 CYX   208      34.711  39.983  33.503  1.00  0.00           H
ATOM   3110  SG  CYX   208      35.538  38.680  31.617  1.00  0.00           S
ATOM   3111  C   CYX   208      32.255  39.918  34.092  1.00  0.00           C
ATOM   3112  O   CYX   208      32.091  41.039  33.700  1.00  0.00           O
ATOM   3113  N   VAL   209      31.644  39.437  35.230  1.00  0.00           N
ATOM   3114  H   VAL   209      31.891  38.494  35.497  1.00  0.00           H
ATOM   3115  CA  VAL   209      30.894  40.249  36.173  1.00  0.00           C
ATOM   3116  HA  VAL   209      30.517  41.154  35.698  1.00  0.00           H
ATOM   3117  CB  VAL   209      29.659  39.492  36.615  1.00  0.00           C
ATOM   3118  HB  VAL   209      29.959  38.717  37.322  1.00  0.00           H
ATOM   3119  CG1 VAL   209      28.740  40.462  37.383  1.00  0.00           C
ATOM   3120 HG11 VAL   209      29.244  40.981  38.199  1.00  0.00           H
ATOM   3121 HG12 VAL   209      28.265  41.246  36.794  1.00  0.00           H
ATOM   3122 HG13 VAL   209      27.931  39.835  37.758  1.00  0.00           H
ATOM   3123  CG2 VAL   209      28.800  38.956  35.375  1.00  0.00           C
ATOM   3124 HG21 VAL   209      28.636  39.849  34.771  1.00  0.00           H
ATOM   3125 HG22 VAL   209      29.441  38.226  34.880  1.00  0.00           H
ATOM   3126 HG23 VAL   209      27.817  38.573  35.646  1.00  0.00           H
ATOM   3127  C   VAL   209      31.886  40.584  37.282  1.00  0.00           C
ATOM   3128  O   VAL   209      32.854  39.782  37.458  1.00  0.00           O
ATOM   3129  N   CYX   210      31.898  41.824  37.806  1.00  0.00           N
ATOM   3130  H   CYX   210      31.121  42.456  37.676  1.00  0.00           H
ATOM   3131  CA  CYX   210      33.062  42.415  38.509  1.00  0.00           C
ATOM   3132  HA  CYX   210      33.744  41.587  38.701  1.00  0.00           H
ATOM   3133  CB  CYX   210      33.761  43.471  37.615  1.00  0.00           C
ATOM   3134  HB2 CYX   210      32.963  44.196  37.451  1.00  0.00           H
ATOM   3135  HB3 CYX   210      34.616  43.915  38.125  1.00  0.00           H
ATOM   3136  SG  CYX   210      34.351  42.913  36.006  1.00  0.00           S
ATOM   3137  C   CYX   210      32.651  43.037  39.871  1.00  0.00           C
ATOM   3138  O   CYX   210      31.498  42.908  40.273  1.00  0.00           O
ATOM   3139  N   ARG   211      33.574  43.632  40.612  1.00  0.00           N
ATOM   3140  H   ARG   211      34.521  43.592  40.263  1.00  0.00           H
ATOM   3141  CA  ARG   211      33.418  44.269  41.908  1.00  0.00           C
ATOM   3142  HA  ARG   211      32.823  43.699  42.622  1.00  0.00           H
ATOM   3143  CB  ARG   211      34.799  44.282  42.531  1.00  0.00           C
ATOM   3144  HB2 ARG   211      35.066  43.228  42.601  1.00  0.00           H
ATOM   3145  HB3 ARG   211      35.444  44.886  41.892  1.00  0.00           H
ATOM   3146  CG  ARG   211      34.976  44.894  43.881  1.00  0.00           C
ATOM   3147  HG2 ARG   211      34.778  45.952  43.711  1.00  0.00           H
ATOM   3148  HG3 ARG   211      34.184  44.614  44.574  1.00  0.00           H
ATOM   3149  CD  ARG   211      36.298  44.673  44.437  1.00  0.00           C
ATOM   3150  HD2 ARG   211      36.559  43.642  44.679  1.00  0.00           H
ATOM   3151  HD3 ARG   211      37.048  44.982  43.709  1.00  0.00           H
ATOM   3152  NE  ARG   211      36.351  45.588  45.618  1.00  0.00           N
ATOM   3153  HE  ARG   211      35.943  46.500  45.472  1.00  0.00           H
ATOM   3154  CZ  ARG   211      37.175  45.412  46.682  1.00  0.00           C
ATOM   3155  NH1 ARG   211      37.085  46.134  47.774  1.00  0.00           N
ATOM   3156 HH11 ARG   211      36.350  46.802  47.964  1.00  0.00           H
ATOM   3157 HH12 ARG   211      37.808  46.071  48.476  1.00  0.00           H
ATOM   3158  NH2 ARG   211      38.127  44.522  46.745  1.00  0.00           N
ATOM   3159 HH21 ARG   211      38.241  43.828  46.020  1.00  0.00           H
ATOM   3160 HH22 ARG   211      38.705  44.281  47.538  1.00  0.00           H
ATOM   3161  C   ARG   211      32.688  45.683  41.766  1.00  0.00           C
ATOM   3162  O   ARG   211      33.085  46.543  40.942  1.00  0.00           O
ATOM   3163  N   ASP   212      31.606  45.897  42.510  1.00  0.00           N
ATOM   3164  H   ASP   212      31.334  45.186  43.173  1.00  0.00           H
ATOM   3165  CA  ASP   212      30.880  47.199  42.471  1.00  0.00           C
ATOM   3166  HA  ASP   212      31.034  47.595  41.467  1.00  0.00           H
ATOM   3167  CB  ASP   212      29.434  46.950  42.776  1.00  0.00           C
ATOM   3168  HB2 ASP   212      28.850  47.867  42.698  1.00  0.00           H
ATOM   3169  HB3 ASP   212      28.875  46.327  42.078  1.00  0.00           H
ATOM   3170  CG  ASP   212      29.203  46.186  44.056  1.00  0.00           C
ATOM   3171  OD1 ASP   212      28.880  46.907  45.076  1.00  0.00           O
ATOM   3172  OD2 ASP   212      29.410  44.953  44.095  1.00  0.00           O
ATOM   3173  C   ASP   212      31.490  48.206  43.463  1.00  0.00           C
ATOM   3174  O   ASP   212      30.910  48.676  44.444  1.00  0.00           O
ATOM   3175  N   ASN   213      32.717  48.751  43.107  1.00  0.00           N
ATOM   3176  H   ASN   213      33.103  48.479  42.213  1.00  0.00           H
ATOM   3177  CA  ASN   213      33.164  49.932  43.816  1.00  0.00           C
ATOM   3178  HA  ASN   213      32.850  49.813  44.853  1.00  0.00           H
ATOM   3179  CB  ASN   213      34.724  50.075  43.789  1.00  0.00           C
ATOM   3180  HB2 ASN   213      35.120  50.603  42.922  1.00  0.00           H
ATOM   3181  HB3 ASN   213      34.989  50.629  44.689  1.00  0.00           H
ATOM   3182  CG  ASN   213      35.436  48.805  43.995  1.00  0.00           C
ATOM   3183  OD1 ASN   213      35.467  48.289  45.119  1.00  0.00           O
ATOM   3184  ND2 ASN   213      35.981  48.205  42.985  1.00  0.00           N
ATOM   3185 HD21 ASN   213      36.621  47.454  43.202  1.00  0.00           H
ATOM   3186 HD22 ASN   213      35.776  48.703  42.131  1.00  0.00           H
ATOM   3187  C   ASN   213      32.567  51.284  43.274  1.00  0.00           C
ATOM   3188  O   ASN   213      31.735  51.233  42.382  1.00  0.00           O
ATOM   3189  N   TRP   214      32.987  52.411  43.810  1.00  0.00           N
ATOM   3190  H   TRP   214      33.498  52.321  44.676  1.00  0.00           H
ATOM   3191  CA  TRP   214      32.724  53.802  43.307  1.00  0.00           C
ATOM   3192  HA  TRP   214      33.303  54.412  44.001  1.00  0.00           H
ATOM   3193  CB  TRP   214      33.353  54.031  41.876  1.00  0.00           C
ATOM   3194  HB2 TRP   214      34.350  53.594  41.855  1.00  0.00           H
ATOM   3195  HB3 TRP   214      32.648  53.454  41.277  1.00  0.00           H
ATOM   3196  CG  TRP   214      33.326  55.482  41.412  1.00  0.00           C
ATOM   3197  CD1 TRP   214      33.029  56.619  42.127  1.00  0.00           C
ATOM   3198  HD1 TRP   214      32.858  56.655  43.192  1.00  0.00           H
ATOM   3199  NE1 TRP   214      33.115  57.723  41.262  1.00  0.00           N
ATOM   3200  HE1 TRP   214      33.055  58.678  41.585  1.00  0.00           H
ATOM   3201  CE2 TRP   214      33.570  57.357  39.977  1.00  0.00           C
ATOM   3202  CZ2 TRP   214      33.925  58.171  38.918  1.00  0.00           C
ATOM   3203  HZ2 TRP   214      33.997  59.247  38.979  1.00  0.00           H
ATOM   3204  CH2 TRP   214      34.327  57.508  37.705  1.00  0.00           C
ATOM   3205  HH2 TRP   214      34.759  58.135  36.940  1.00  0.00           H
ATOM   3206  CZ3 TRP   214      34.259  56.119  37.656  1.00  0.00           C
ATOM   3207  HZ3 TRP   214      34.569  55.573  36.777  1.00  0.00           H
ATOM   3208  CE3 TRP   214      33.909  55.333  38.771  1.00  0.00           C
ATOM   3209  HE3 TRP   214      33.857  54.257  38.694  1.00  0.00           H
ATOM   3210  CD2 TRP   214      33.623  55.929  40.048  1.00  0.00           C
ATOM   3211  C   TRP   214      31.268  54.338  43.434  1.00  0.00           C
ATOM   3212  O   TRP   214      30.983  55.318  44.146  1.00  0.00           O
ATOM   3213  N   HID   215      30.367  53.672  42.707  1.00  0.00           N
ATOM   3214  H   HID   215      30.784  52.882  42.234  1.00  0.00           H
ATOM   3215  CA  HID   215      28.997  54.060  42.374  1.00  0.00           C
ATOM   3216  HA  HID   215      28.611  54.738  43.135  1.00  0.00           H
ATOM   3217  CB  HID   215      29.112  54.785  40.981  1.00  0.00           C
ATOM   3218  HB2 HID   215      28.269  55.441  40.762  1.00  0.00           H
ATOM   3219  HB3 HID   215      29.970  55.458  40.971  1.00  0.00           H
ATOM   3220  CG  HID   215      29.328  53.908  39.735  1.00  0.00           C
ATOM   3221  ND1 HID   215      29.061  54.212  38.472  1.00  0.00           N
ATOM   3222  HD1 HID   215      28.492  54.928  38.041  1.00  0.00           H
ATOM   3223  CE1 HID   215      29.636  53.332  37.654  1.00  0.00           C
ATOM   3224  HE1 HID   215      29.544  53.334  36.578  1.00  0.00           H
ATOM   3225  NE2 HID   215      30.441  52.509  38.335  1.00  0.00           N
ATOM   3226  CD2 HID   215      30.251  52.869  39.657  1.00  0.00           C
ATOM   3227  HD2 HID   215      30.804  52.476  40.497  1.00  0.00           H
ATOM   3228  C   HID   215      27.928  52.951  42.284  1.00  0.00           C
ATOM   3229  O   HID   215      26.755  53.175  41.918  1.00  0.00           O
ATOM   3230  N   GLY   216      28.309  51.708  42.528  1.00  0.00           N
ATOM   3231  H   GLY   216      29.249  51.591  42.877  1.00  0.00           H
ATOM   3232  CA  GLY   216      27.558  50.534  42.263  1.00  0.00           C
ATOM   3233  HA2 GLY   216      26.725  50.734  41.589  1.00  0.00           H
ATOM   3234  HA3 GLY   216      28.060  49.817  41.612  1.00  0.00           H
ATOM   3235  C   GLY   216      27.007  49.716  43.469  1.00  0.00           C
ATOM   3236  O   GLY   216      27.730  49.619  44.439  1.00  0.00           O
ATOM   3237  N   SER   217      25.821  49.102  43.324  1.00  0.00           N
ATOM   3238  H   SER   217      25.508  49.083  42.365  1.00  0.00           H
ATOM   3239  CA  SER   217      25.251  48.201  44.302  1.00  0.00           C
ATOM   3240  HA  SER   217      26.022  47.669  44.860  1.00  0.00           H
ATOM   3241  CB  SER   217      24.304  49.061  45.167  1.00  0.00           C
ATOM   3242  HB2 SER   217      24.044  48.502  46.066  1.00  0.00           H
ATOM   3243  HB3 SER   217      24.909  49.907  45.495  1.00  0.00           H
ATOM   3244  OG  SER   217      23.054  49.397  44.507  1.00  0.00           O
ATOM   3245  HG  SER   217      23.185  50.259  44.106  1.00  0.00           H
ATOM   3246  C   SER   217      24.446  47.066  43.685  1.00  0.00           C
ATOM   3247  O   SER   217      24.523  45.895  44.169  1.00  0.00           O
ATOM   3248  N   ASN   218      23.849  47.246  42.511  1.00  0.00           N
ATOM   3249  H   ASN   218      23.511  48.141  42.184  1.00  0.00           H
ATOM   3250  CA  ASN   218      23.862  46.188  41.456  1.00  0.00           C
ATOM   3251  HA  ASN   218      23.613  45.209  41.866  1.00  0.00           H
ATOM   3252  CB  ASN   218      22.838  46.454  40.368  1.00  0.00           C
ATOM   3253  HB2 ASN   218      22.910  45.690  39.595  1.00  0.00           H
ATOM   3254  HB3 ASN   218      21.881  46.351  40.879  1.00  0.00           H
ATOM   3255  CG  ASN   218      23.098  47.751  39.656  1.00  0.00           C
ATOM   3256  OD1 ASN   218      23.627  48.701  40.106  1.00  0.00           O
ATOM   3257  ND2 ASN   218      22.593  47.832  38.440  1.00  0.00           N
ATOM   3258 HD21 ASN   218      22.644  48.738  37.998  1.00  0.00           H
ATOM   3259 HD22 ASN   218      22.193  47.044  37.950  1.00  0.00           H
ATOM   3260  C   ASN   218      25.343  46.128  41.010  1.00  0.00           C
ATOM   3261  O   ASN   218      26.140  46.995  41.276  1.00  0.00           O
ATOM   3262  N   ARG   219      25.739  45.017  40.355  1.00  0.00           N
ATOM   3263  H   ARG   219      24.978  44.443  40.019  1.00  0.00           H
ATOM   3264  CA  ARG   219      27.176  44.635  40.011  1.00  0.00           C
ATOM   3265  HA  ARG   219      27.900  45.159  40.635  1.00  0.00           H
ATOM   3266  CB  ARG   219      27.393  43.141  40.378  1.00  0.00           C
ATOM   3267  HB2 ARG   219      26.444  42.659  40.145  1.00  0.00           H
ATOM   3268  HB3 ARG   219      28.203  42.698  39.799  1.00  0.00           H
ATOM   3269  CG  ARG   219      27.763  42.904  41.840  1.00  0.00           C
ATOM   3270  HG2 ARG   219      28.647  43.472  42.130  1.00  0.00           H
ATOM   3271  HG3 ARG   219      26.905  43.310  42.377  1.00  0.00           H
ATOM   3272  CD  ARG   219      28.054  41.462  42.148  1.00  0.00           C
ATOM   3273  HD2 ARG   219      27.179  40.843  41.951  1.00  0.00           H
ATOM   3274  HD3 ARG   219      28.875  41.124  41.517  1.00  0.00           H
ATOM   3275  NE  ARG   219      28.419  41.296  43.573  1.00  0.00           N
ATOM   3276  HE  ARG   219      27.712  40.854  44.144  1.00  0.00           H
ATOM   3277  CZ  ARG   219      29.638  41.449  44.109  1.00  0.00           C
ATOM   3278  NH1 ARG   219      29.813  41.048  45.335  1.00  0.00           N
ATOM   3279 HH11 ARG   219      29.092  40.449  45.712  1.00  0.00           H
ATOM   3280 HH12 ARG   219      30.645  41.273  45.861  1.00  0.00           H
ATOM   3281  NH2 ARG   219      30.592  42.154  43.570  1.00  0.00           N
ATOM   3282 HH21 ARG   219      30.392  42.593  42.683  1.00  0.00           H
ATOM   3283 HH22 ARG   219      31.398  42.422  44.117  1.00  0.00           H
ATOM   3284  C   ARG   219      27.547  44.893  38.526  1.00  0.00           C
ATOM   3285  O   ARG   219      26.671  44.627  37.738  1.00  0.00           O
ATOM   3286  N   PRO   220      28.738  45.434  38.257  1.00  0.00           N
ATOM   3287  CD  PRO   220      29.750  45.907  39.220  1.00  0.00           C
ATOM   3288  HD2 PRO   220      29.999  45.144  39.956  1.00  0.00           H
ATOM   3289  HD3 PRO   220      29.388  46.781  39.762  1.00  0.00           H
ATOM   3290  CG  PRO   220      31.008  46.181  38.404  1.00  0.00           C
ATOM   3291  HG2 PRO   220      31.608  45.272  38.356  1.00  0.00           H
ATOM   3292  HG3 PRO   220      31.563  47.009  38.844  1.00  0.00           H
ATOM   3293  CB  PRO   220      30.461  46.594  37.049  1.00  0.00           C
ATOM   3294  HB2 PRO   220      31.232  46.473  36.287  1.00  0.00           H
ATOM   3295  HB3 PRO   220      30.145  47.637  37.044  1.00  0.00           H
ATOM   3296  CA  PRO   220      29.249  45.707  36.913  1.00  0.00           C
ATOM   3297  HA  PRO   220      28.464  46.174  36.319  1.00  0.00           H
ATOM   3298  C   PRO   220      29.538  44.452  36.065  1.00  0.00           C
ATOM   3299  O   PRO   220      29.911  43.455  36.601  1.00  0.00           O
ATOM   3300  N   TRP   221      29.339  44.601  34.761  1.00  0.00           N
ATOM   3301  H   TRP   221      29.036  45.527  34.497  1.00  0.00           H
ATOM   3302  CA  TRP   221      29.769  43.570  33.789  1.00  0.00           C
ATOM   3303  HA  TRP   221      30.645  43.094  34.229  1.00  0.00           H
ATOM   3304  CB  TRP   221      28.637  42.553  33.478  1.00  0.00           C
ATOM   3305  HB2 TRP   221      29.177  41.807  32.895  1.00  0.00           H
ATOM   3306  HB3 TRP   221      28.398  42.139  34.457  1.00  0.00           H
ATOM   3307  CG  TRP   221      27.410  42.972  32.737  1.00  0.00           C
ATOM   3308  CD1 TRP   221      26.205  43.317  33.277  1.00  0.00           C
ATOM   3309  HD1 TRP   221      26.035  43.438  34.337  1.00  0.00           H
ATOM   3310  NE1 TRP   221      25.437  43.712  32.197  1.00  0.00           N
ATOM   3311  HE1 TRP   221      24.445  43.903  32.227  1.00  0.00           H
ATOM   3312  CE2 TRP   221      26.055  43.839  30.992  1.00  0.00           C
ATOM   3313  CZ2 TRP   221      25.652  44.257  29.755  1.00  0.00           C
ATOM   3314  HZ2 TRP   221      24.732  44.813  29.661  1.00  0.00           H
ATOM   3315  CH2 TRP   221      26.540  44.072  28.699  1.00  0.00           C
ATOM   3316  HH2 TRP   221      26.355  44.425  27.696  1.00  0.00           H
ATOM   3317  CZ3 TRP   221      27.739  43.370  28.925  1.00  0.00           C
ATOM   3318  HZ3 TRP   221      28.407  43.275  28.083  1.00  0.00           H
ATOM   3319  CE3 TRP   221      28.155  42.955  30.201  1.00  0.00           C
ATOM   3320  HE3 TRP   221      29.194  42.669  30.265  1.00  0.00           H
ATOM   3321  CD2 TRP   221      27.340  43.232  31.254  1.00  0.00           C
ATOM   3322  C   TRP   221      30.361  44.189  32.517  1.00  0.00           C
ATOM   3323  O   TRP   221      29.995  45.244  32.012  1.00  0.00           O
ATOM   3324  N   VAL   222      31.225  43.328  31.902  1.00  0.00           N
ATOM   3325  H   VAL   222      31.376  42.427  32.333  1.00  0.00           H
ATOM   3326  CA  VAL   222      31.792  43.479  30.515  1.00  0.00           C
ATOM   3327  HA  VAL   222      31.193  44.210  29.972  1.00  0.00           H
ATOM   3328  CB  VAL   222      33.273  43.984  30.808  1.00  0.00           C
ATOM   3329  HB  VAL   222      33.227  44.777  31.555  1.00  0.00           H
ATOM   3330  CG1 VAL   222      34.131  42.837  31.335  1.00  0.00           C
ATOM   3331 HG11 VAL   222      33.843  42.397  32.289  1.00  0.00           H
ATOM   3332 HG12 VAL   222      34.223  42.093  30.544  1.00  0.00           H
ATOM   3333 HG13 VAL   222      35.167  43.174  31.302  1.00  0.00           H
ATOM   3334  CG2 VAL   222      33.975  44.426  29.471  1.00  0.00           C
ATOM   3335 HG21 VAL   222      33.805  43.671  28.704  1.00  0.00           H
ATOM   3336 HG22 VAL   222      33.810  45.398  29.006  1.00  0.00           H
ATOM   3337 HG23 VAL   222      35.039  44.459  29.705  1.00  0.00           H
ATOM   3338  C   VAL   222      31.657  42.089  29.844  1.00  0.00           C
ATOM   3339  O   VAL   222      31.379  41.052  30.380  1.00  0.00           O
ATOM   3340  N   SER   223      31.754  42.084  28.530  1.00  0.00           N
ATOM   3341  H   SER   223      31.865  43.001  28.122  1.00  0.00           H
ATOM   3342  CA  SER   223      31.702  40.849  27.646  1.00  0.00           C
ATOM   3343  HA  SER   223      32.143  40.033  28.217  1.00  0.00           H
ATOM   3344  CB  SER   223      30.261  40.510  27.398  1.00  0.00           C
ATOM   3345  HB2 SER   223      29.879  40.295  28.395  1.00  0.00           H
ATOM   3346  HB3 SER   223      29.724  41.384  27.031  1.00  0.00           H
ATOM   3347  OG  SER   223      30.198  39.417  26.481  1.00  0.00           O
ATOM   3348  HG  SER   223      30.894  38.769  26.620  1.00  0.00           H
ATOM   3349  C   SER   223      32.388  41.163  26.370  1.00  0.00           C
ATOM   3350  O   SER   223      32.280  42.225  25.737  1.00  0.00           O
ATOM   3351  N   PHE   224      33.093  40.152  25.828  1.00  0.00           N
ATOM   3352  H   PHE   224      33.394  39.402  26.434  1.00  0.00           H
ATOM   3353  CA  PHE   224      33.646  40.211  24.442  1.00  0.00           C
ATOM   3354  HA  PHE   224      32.957  40.757  23.797  1.00  0.00           H
ATOM   3355  CB  PHE   224      34.960  40.871  24.613  1.00  0.00           C
ATOM   3356  HB2 PHE   224      35.435  40.726  23.642  1.00  0.00           H
ATOM   3357  HB3 PHE   224      34.796  41.935  24.783  1.00  0.00           H
ATOM   3358  CG  PHE   224      35.838  40.412  25.707  1.00  0.00           C
ATOM   3359  CD1 PHE   224      36.650  39.330  25.535  1.00  0.00           C
ATOM   3360  HD1 PHE   224      36.718  38.816  24.588  1.00  0.00           H
ATOM   3361  CE1 PHE   224      37.426  38.926  26.665  1.00  0.00           C
ATOM   3362  HE1 PHE   224      38.166  38.151  26.526  1.00  0.00           H
ATOM   3363  CZ  PHE   224      37.294  39.563  27.891  1.00  0.00           C
ATOM   3364  HZ  PHE   224      37.736  39.227  28.817  1.00  0.00           H
ATOM   3365  CE2 PHE   224      36.414  40.691  28.039  1.00  0.00           C
ATOM   3366  HE2 PHE   224      36.496  41.260  28.954  1.00  0.00           H
ATOM   3367  CD2 PHE   224      35.745  41.192  26.908  1.00  0.00           C
ATOM   3368  HD2 PHE   224      35.300  42.172  27.001  1.00  0.00           H
ATOM   3369  C   PHE   224      33.816  38.843  23.786  1.00  0.00           C
ATOM   3370  O   PHE   224      33.628  37.857  24.429  1.00  0.00           O
ATOM   3371  N   ASN   225      34.107  38.797  22.429  1.00  0.00           N
ATOM   3372  H   ASN   225      34.301  39.614  21.866  1.00  0.00           H
ATOM   3373  CA  ASN   225      34.329  37.602  21.706  1.00  0.00           C
ATOM   3374  HA  ASN   225      33.970  36.726  22.247  1.00  0.00           H
ATOM   3375  CB  ASN   225      33.641  37.640  20.394  1.00  0.00           C
ATOM   3376  HB2 ASN   225      33.809  36.735  19.810  1.00  0.00           H
ATOM   3377  HB3 ASN   225      32.566  37.771  20.520  1.00  0.00           H
ATOM   3378  CG  ASN   225      34.159  38.727  19.423  1.00  0.00           C
ATOM   3379  OD1 ASN   225      35.353  39.025  19.407  1.00  0.00           O
ATOM   3380  ND2 ASN   225      33.225  39.265  18.609  1.00  0.00           N
ATOM   3381 HD21 ASN   225      33.601  39.809  17.845  1.00  0.00           H
ATOM   3382 HD22 ASN   225      32.272  38.931  18.619  1.00  0.00           H
ATOM   3383  C   ASN   225      35.814  37.395  21.462  1.00  0.00           C
ATOM   3384  O   ASN   225      36.664  38.077  22.066  1.00  0.00           O
ATOM   3385  N   GLN   226      36.153  36.267  20.821  1.00  0.00           N
ATOM   3386  H   GLN   226      35.468  35.696  20.347  1.00  0.00           H
ATOM   3387  CA  GLN   226      37.503  35.759  20.687  1.00  0.00           C
ATOM   3388  HA  GLN   226      37.823  35.678  21.726  1.00  0.00           H
ATOM   3389  CB  GLN   226      37.599  34.408  19.970  1.00  0.00           C
ATOM   3390  HB2 GLN   226      37.673  34.397  18.882  1.00  0.00           H
ATOM   3391  HB3 GLN   226      38.620  34.106  20.200  1.00  0.00           H
ATOM   3392  CG  GLN   226      36.643  33.304  20.413  1.00  0.00           C
ATOM   3393  HG2 GLN   226      36.898  33.216  21.469  1.00  0.00           H
ATOM   3394  HG3 GLN   226      35.603  33.603  20.278  1.00  0.00           H
ATOM   3395  CD  GLN   226      36.860  31.921  19.685  1.00  0.00           C
ATOM   3396  OE1 GLN   226      37.972  31.627  19.274  1.00  0.00           O
ATOM   3397  NE2 GLN   226      35.890  31.124  19.584  1.00  0.00           N
ATOM   3398 HE21 GLN   226      34.970  31.442  19.855  1.00  0.00           H
ATOM   3399 HE22 GLN   226      35.936  30.358  18.928  1.00  0.00           H
ATOM   3400  C   GLN   226      38.577  36.745  20.145  1.00  0.00           C
ATOM   3401  O   GLN   226      39.729  36.432  20.156  1.00  0.00           O
ATOM   3402  N   ASN   227      38.158  37.959  19.626  1.00  0.00           N
ATOM   3403  H   ASN   227      37.187  38.180  19.791  1.00  0.00           H
ATOM   3404  CA  ASN   227      38.945  39.050  18.966  1.00  0.00           C
ATOM   3405  HA  ASN   227      39.947  38.646  18.816  1.00  0.00           H
ATOM   3406  CB  ASN   227      38.239  39.357  17.623  1.00  0.00           C
ATOM   3407  HB2 ASN   227      37.277  39.836  17.807  1.00  0.00           H
ATOM   3408  HB3 ASN   227      38.843  40.063  17.055  1.00  0.00           H
ATOM   3409  CG  ASN   227      38.045  38.101  16.807  1.00  0.00           C
ATOM   3410  OD1 ASN   227      38.973  37.339  16.608  1.00  0.00           O
ATOM   3411  ND2 ASN   227      36.913  37.853  16.241  1.00  0.00           N
ATOM   3412 HD21 ASN   227      36.954  37.114  15.555  1.00  0.00           H
ATOM   3413 HD22 ASN   227      36.109  38.465  16.247  1.00  0.00           H
ATOM   3414  C   ASN   227      39.005  40.281  19.916  1.00  0.00           C
ATOM   3415  O   ASN   227      39.681  41.227  19.600  1.00  0.00           O
ATOM   3416  N   LEU   228      38.271  40.344  21.063  1.00  0.00           N
ATOM   3417  H   LEU   228      37.780  39.503  21.335  1.00  0.00           H
ATOM   3418  CA  LEU   228      38.306  41.431  22.079  1.00  0.00           C
ATOM   3419  HA  LEU   228      37.694  41.050  22.897  1.00  0.00           H
ATOM   3420  CB  LEU   228      39.725  41.864  22.589  1.00  0.00           C
ATOM   3421  HB2 LEU   228      40.194  42.371  21.745  1.00  0.00           H
ATOM   3422  HB3 LEU   228      39.717  42.449  23.508  1.00  0.00           H
ATOM   3423  CG  LEU   228      40.635  40.752  23.022  1.00  0.00           C
ATOM   3424  HG  LEU   228      40.608  40.197  22.085  1.00  0.00           H
ATOM   3425  CD1 LEU   228      42.014  41.372  23.245  1.00  0.00           C
ATOM   3426 HD11 LEU   228      41.958  42.071  24.080  1.00  0.00           H
ATOM   3427 HD12 LEU   228      42.695  40.557  23.492  1.00  0.00           H
ATOM   3428 HD13 LEU   228      42.257  41.965  22.363  1.00  0.00           H
ATOM   3429  CD2 LEU   228      40.225  39.915  24.222  1.00  0.00           C
ATOM   3430 HD21 LEU   228      40.994  39.178  24.456  1.00  0.00           H
ATOM   3431 HD22 LEU   228      40.178  40.577  25.087  1.00  0.00           H
ATOM   3432 HD23 LEU   228      39.328  39.334  24.012  1.00  0.00           H
ATOM   3433  C   LEU   228      37.509  42.661  21.621  1.00  0.00           C
ATOM   3434  O   LEU   228      37.465  43.692  22.298  1.00  0.00           O
ATOM   3435  N   GLU   229      36.715  42.589  20.511  1.00  0.00           N
ATOM   3436  H   GLU   229      36.771  41.767  19.926  1.00  0.00           H
ATOM   3437  CA  GLU   229      35.515  43.434  20.405  1.00  0.00           C
ATOM   3438  HA  GLU   229      35.870  44.454  20.259  1.00  0.00           H
ATOM   3439  CB  GLU   229      34.639  42.976  19.173  1.00  0.00           C
ATOM   3440  HB2 GLU   229      35.176  43.023  18.226  1.00  0.00           H
ATOM   3441  HB3 GLU   229      34.278  41.971  19.389  1.00  0.00           H
ATOM   3442  CG  GLU   229      33.363  43.822  19.060  1.00  0.00           C
ATOM   3443  HG2 GLU   229      32.842  43.373  18.214  1.00  0.00           H
ATOM   3444  HG3 GLU   229      32.811  43.730  19.995  1.00  0.00           H
ATOM   3445  CD  GLU   229      33.624  45.300  18.697  1.00  0.00           C
ATOM   3446  OE1 GLU   229      34.258  45.469  17.646  1.00  0.00           O
ATOM   3447  OE2 GLU   229      33.171  46.154  19.456  1.00  0.00           O
ATOM   3448  C   GLU   229      34.543  43.350  21.647  1.00  0.00           C
ATOM   3449  O   GLU   229      33.937  42.236  21.855  1.00  0.00           O
ATOM   3450  N   TYR   230      34.261  44.409  22.408  1.00  0.00           N
ATOM   3451  H   TYR   230      34.647  45.303  22.139  1.00  0.00           H
ATOM   3452  CA  TYR   230      33.730  44.431  23.749  1.00  0.00           C
ATOM   3453  HA  TYR   230      33.467  43.396  23.971  1.00  0.00           H
ATOM   3454  CB  TYR   230      34.767  44.784  24.763  1.00  0.00           C
ATOM   3455  HB2 TYR   230      34.435  44.551  25.775  1.00  0.00           H
ATOM   3456  HB3 TYR   230      35.623  44.114  24.684  1.00  0.00           H
ATOM   3457  CG  TYR   230      35.270  46.235  24.756  1.00  0.00           C
ATOM   3458  CD1 TYR   230      34.505  47.286  25.348  1.00  0.00           C
ATOM   3459  HD1 TYR   230      33.596  47.055  25.883  1.00  0.00           H
ATOM   3460  CE1 TYR   230      34.910  48.606  25.179  1.00  0.00           C
ATOM   3461  HE1 TYR   230      34.308  49.372  25.646  1.00  0.00           H
ATOM   3462  CZ  TYR   230      36.021  48.951  24.446  1.00  0.00           C
ATOM   3463  OH  TYR   230      36.416  50.174  24.322  1.00  0.00           O
ATOM   3464  HH  TYR   230      37.061  50.270  23.617  1.00  0.00           H
ATOM   3465  CE2 TYR   230      36.786  47.894  23.900  1.00  0.00           C
ATOM   3466  HE2 TYR   230      37.698  48.147  23.379  1.00  0.00           H
ATOM   3467  CD2 TYR   230      36.407  46.565  24.022  1.00  0.00           C
ATOM   3468  HD2 TYR   230      36.960  45.735  23.610  1.00  0.00           H
ATOM   3469  C   TYR   230      32.453  45.247  23.846  1.00  0.00           C
ATOM   3470  O   TYR   230      32.374  46.304  23.177  1.00  0.00           O
ATOM   3471  N   GLN   231      31.604  44.888  24.818  1.00  0.00           N
ATOM   3472  H   GLN   231      31.688  43.960  25.208  1.00  0.00           H
ATOM   3473  CA  GLN   231      30.420  45.711  25.198  1.00  0.00           C
ATOM   3474  HA  GLN   231      30.613  46.752  24.940  1.00  0.00           H
ATOM   3475  CB  GLN   231      29.167  45.265  24.473  1.00  0.00           C
ATOM   3476  HB2 GLN   231      29.190  45.350  23.387  1.00  0.00           H
ATOM   3477  HB3 GLN   231      28.992  44.210  24.684  1.00  0.00           H
ATOM   3478  CG  GLN   231      27.836  45.985  24.836  1.00  0.00           C
ATOM   3479  HG2 GLN   231      27.172  45.489  24.128  1.00  0.00           H
ATOM   3480  HG3 GLN   231      27.360  45.816  25.803  1.00  0.00           H
ATOM   3481  CD  GLN   231      27.857  47.504  24.615  1.00  0.00           C
ATOM   3482  OE1 GLN   231      28.107  48.293  25.509  1.00  0.00           O
ATOM   3483  NE2 GLN   231      27.642  47.878  23.386  1.00  0.00           N
ATOM   3484 HE21 GLN   231      27.521  47.170  22.676  1.00  0.00           H
ATOM   3485 HE22 GLN   231      27.614  48.862  23.165  1.00  0.00           H
ATOM   3486  C   GLN   231      30.260  45.729  26.746  1.00  0.00           C
ATOM   3487  O   GLN   231      30.407  44.717  27.441  1.00  0.00           O
ATOM   3488  N   ILE   232      29.968  46.895  27.296  1.00  0.00           N
ATOM   3489  H   ILE   232      29.636  47.693  26.773  1.00  0.00           H
ATOM   3490  CA  ILE   232      29.941  47.141  28.782  1.00  0.00           C
ATOM   3491  HA  ILE   232      30.397  46.216  29.136  1.00  0.00           H
ATOM   3492  CB  ILE   232      30.946  48.296  29.171  1.00  0.00           C
ATOM   3493  HB  ILE   232      31.161  48.096  30.220  1.00  0.00           H
ATOM   3494  CG2 ILE   232      32.191  48.108  28.239  1.00  0.00           C
ATOM   3495 HG21 ILE   232      32.458  47.052  28.261  1.00  0.00           H
ATOM   3496 HG22 ILE   232      31.957  48.426  27.223  1.00  0.00           H
ATOM   3497 HG23 ILE   232      32.991  48.804  28.494  1.00  0.00           H
ATOM   3498  CG1 ILE   232      30.381  49.741  28.961  1.00  0.00           C
ATOM   3499 HG12 ILE   232      30.448  50.154  27.955  1.00  0.00           H
ATOM   3500 HG13 ILE   232      29.308  49.767  29.147  1.00  0.00           H
ATOM   3501  CD1 ILE   232      31.044  50.613  29.899  1.00  0.00           C
ATOM   3502 HD11 ILE   232      30.792  51.613  29.544  1.00  0.00           H
ATOM   3503 HD12 ILE   232      30.570  50.589  30.879  1.00  0.00           H
ATOM   3504 HD13 ILE   232      32.123  50.467  29.960  1.00  0.00           H
ATOM   3505  C   ILE   232      28.532  47.279  29.392  1.00  0.00           C
ATOM   3506  O   ILE   232      27.587  47.465  28.645  1.00  0.00           O
ATOM   3507  N   GLY   233      28.490  47.300  30.676  1.00  0.00           N
ATOM   3508  H   GLY   233      29.345  47.028  31.140  1.00  0.00           H
ATOM   3509  CA  GLY   233      27.200  47.335  31.438  1.00  0.00           C
ATOM   3510  HA2 GLY   233      26.676  48.265  31.224  1.00  0.00           H
ATOM   3511  HA3 GLY   233      26.440  46.642  31.076  1.00  0.00           H
ATOM   3512  C   GLY   233      27.190  47.044  32.903  1.00  0.00           C
ATOM   3513  O   GLY   233      28.237  46.904  33.552  1.00  0.00           O
ATOM   3514  N   TYR   234      25.987  46.795  33.375  1.00  0.00           N
ATOM   3515  H   TYR   234      25.208  46.802  32.732  1.00  0.00           H
ATOM   3516  CA  TYR   234      25.614  46.700  34.848  1.00  0.00           C
ATOM   3517  HA  TYR   234      26.475  46.239  35.331  1.00  0.00           H
ATOM   3518  CB  TYR   234      25.232  48.022  35.469  1.00  0.00           C
ATOM   3519  HB2 TYR   234      25.051  48.815  34.743  1.00  0.00           H
ATOM   3520  HB3 TYR   234      24.353  47.911  36.103  1.00  0.00           H
ATOM   3521  CG  TYR   234      26.312  48.459  36.467  1.00  0.00           C
ATOM   3522  CD1 TYR   234      27.400  49.135  35.942  1.00  0.00           C
ATOM   3523  HD1 TYR   234      27.426  49.493  34.924  1.00  0.00           H
ATOM   3524  CE1 TYR   234      28.384  49.586  36.844  1.00  0.00           C
ATOM   3525  HE1 TYR   234      29.207  50.164  36.451  1.00  0.00           H
ATOM   3526  CZ  TYR   234      28.352  49.338  38.233  1.00  0.00           C
ATOM   3527  OH  TYR   234      29.268  49.667  39.148  1.00  0.00           O
ATOM   3528  HH  TYR   234      29.725  50.493  38.973  1.00  0.00           H
ATOM   3529  CE2 TYR   234      27.161  48.719  38.727  1.00  0.00           C
ATOM   3530  HE2 TYR   234      27.079  48.509  39.784  1.00  0.00           H
ATOM   3531  CD2 TYR   234      26.203  48.182  37.827  1.00  0.00           C
ATOM   3532  HD2 TYR   234      25.304  47.726  38.216  1.00  0.00           H
ATOM   3533  C   TYR   234      24.348  45.908  34.850  1.00  0.00           C
ATOM   3534  O   TYR   234      23.516  46.157  34.023  1.00  0.00           O
ATOM   3535  N   ILE   235      24.244  44.968  35.770  1.00  0.00           N
ATOM   3536  H   ILE   235      25.035  44.879  36.392  1.00  0.00           H
ATOM   3537  CA  ILE   235      23.205  43.981  36.000  1.00  0.00           C
ATOM   3538  HA  ILE   235      23.020  43.416  35.087  1.00  0.00           H
ATOM   3539  CB  ILE   235      23.431  42.949  37.128  1.00  0.00           C
ATOM   3540  HB  ILE   235      23.608  43.581  37.998  1.00  0.00           H
ATOM   3541  CG2 ILE   235      22.204  42.026  37.436  1.00  0.00           C
ATOM   3542 HG21 ILE   235      21.329  42.590  37.760  1.00  0.00           H
ATOM   3543 HG22 ILE   235      21.937  41.541  36.498  1.00  0.00           H
ATOM   3544 HG23 ILE   235      22.503  41.300  38.193  1.00  0.00           H
ATOM   3545  CG1 ILE   235      24.648  42.027  36.835  1.00  0.00           C
ATOM   3546 HG12 ILE   235      25.491  42.657  36.552  1.00  0.00           H
ATOM   3547 HG13 ILE   235      24.800  41.498  37.775  1.00  0.00           H
ATOM   3548  CD1 ILE   235      24.579  41.072  35.620  1.00  0.00           C
ATOM   3549 HD11 ILE   235      25.440  40.408  35.560  1.00  0.00           H
ATOM   3550 HD12 ILE   235      23.724  40.418  35.791  1.00  0.00           H
ATOM   3551 HD13 ILE   235      24.395  41.646  34.711  1.00  0.00           H
ATOM   3552  C   ILE   235      21.894  44.748  36.310  1.00  0.00           C
ATOM   3553  O   ILE   235      21.720  45.338  37.384  1.00  0.00           O
ATOM   3554  N   CYX   236      20.851  44.504  35.534  1.00  0.00           N
ATOM   3555  H   CYX   236      21.052  43.942  34.720  1.00  0.00           H
ATOM   3556  CA  CYX   236      19.590  45.202  35.631  1.00  0.00           C
ATOM   3557  HA  CYX   236      19.769  46.272  35.729  1.00  0.00           H
ATOM   3558  CB  CYX   236      18.749  45.036  34.342  1.00  0.00           C
ATOM   3559  HB2 CYX   236      18.370  44.015  34.310  1.00  0.00           H
ATOM   3560  HB3 CYX   236      17.989  45.815  34.419  1.00  0.00           H
ATOM   3561  SG  CYX   236      19.625  45.372  32.868  1.00  0.00           S
ATOM   3562  C   CYX   236      18.735  44.865  36.833  1.00  0.00           C
ATOM   3563  O   CYX   236      17.989  45.797  37.336  1.00  0.00           O
ATOM   3564  N   SER   237      18.602  43.585  37.077  1.00  0.00           N
ATOM   3565  H   SER   237      19.063  42.917  36.476  1.00  0.00           H
ATOM   3566  CA  SER   237      17.916  43.086  38.267  1.00  0.00           C
ATOM   3567  HA  SER   237      16.849  43.222  38.086  1.00  0.00           H
ATOM   3568  CB  SER   237      18.345  41.637  38.438  1.00  0.00           C
ATOM   3569  HB2 SER   237      18.035  40.997  37.611  1.00  0.00           H
ATOM   3570  HB3 SER   237      19.427  41.643  38.569  1.00  0.00           H
ATOM   3571  OG  SER   237      17.763  41.062  39.563  1.00  0.00           O
ATOM   3572  HG  SER   237      16.917  40.717  39.267  1.00  0.00           H
ATOM   3573  C   SER   237      18.175  43.885  39.534  1.00  0.00           C
ATOM   3574  O   SER   237      19.320  44.263  39.864  1.00  0.00           O
ATOM   3575  N   GLY   238      17.083  44.128  40.336  1.00  0.00           N
ATOM   3576  H   GLY   238      16.172  43.851  39.999  1.00  0.00           H
ATOM   3577  CA  GLY   238      17.174  44.875  41.602  1.00  0.00           C
ATOM   3578  HA2 GLY   238      17.717  45.816  41.513  1.00  0.00           H
ATOM   3579  HA3 GLY   238      16.173  45.131  41.952  1.00  0.00           H
ATOM   3580  C   GLY   238      17.674  44.128  42.821  1.00  0.00           C
ATOM   3581  O   GLY   238      17.513  44.494  43.949  1.00  0.00           O
ATOM   3582  N   VAL   239      18.217  42.912  42.588  1.00  0.00           N
ATOM   3583  H   VAL   239      18.266  42.675  41.607  1.00  0.00           H
ATOM   3584  CA  VAL   239      18.913  42.083  43.523  1.00  0.00           C
ATOM   3585  HA  VAL   239      18.249  42.157  44.385  1.00  0.00           H
ATOM   3586  CB  VAL   239      18.884  40.599  43.042  1.00  0.00           C
ATOM   3587  HB  VAL   239      19.215  40.673  42.006  1.00  0.00           H
ATOM   3588  CG1 VAL   239      19.651  39.628  43.929  1.00  0.00           C
ATOM   3589 HG11 VAL   239      20.693  39.886  44.117  1.00  0.00           H
ATOM   3590 HG12 VAL   239      19.193  39.301  44.863  1.00  0.00           H
ATOM   3591 HG13 VAL   239      19.788  38.689  43.394  1.00  0.00           H
ATOM   3592  CG2 VAL   239      17.509  40.012  42.865  1.00  0.00           C
ATOM   3593 HG21 VAL   239      17.586  39.062  42.336  1.00  0.00           H
ATOM   3594 HG22 VAL   239      17.060  39.833  43.842  1.00  0.00           H
ATOM   3595 HG23 VAL   239      16.771  40.643  42.369  1.00  0.00           H
ATOM   3596  C   VAL   239      20.268  42.679  43.780  1.00  0.00           C
ATOM   3597  O   VAL   239      21.282  42.350  43.177  1.00  0.00           O
ATOM   3598  N   PHE   240      20.312  43.724  44.653  1.00  0.00           N
ATOM   3599  H   PHE   240      19.458  43.992  45.121  1.00  0.00           H
ATOM   3600  CA  PHE   240      21.609  44.410  44.961  1.00  0.00           C
ATOM   3601  HA  PHE   240      22.000  44.865  44.051  1.00  0.00           H
ATOM   3602  CB  PHE   240      21.336  45.616  45.894  1.00  0.00           C
ATOM   3603  HB2 PHE   240      21.027  45.095  46.799  1.00  0.00           H
ATOM   3604  HB3 PHE   240      22.186  46.203  46.241  1.00  0.00           H
ATOM   3605  CG  PHE   240      20.227  46.628  45.607  1.00  0.00           C
ATOM   3606  CD1 PHE   240      19.260  47.061  46.544  1.00  0.00           C
ATOM   3607  HD1 PHE   240      19.318  46.759  47.578  1.00  0.00           H
ATOM   3608  CE1 PHE   240      18.144  47.873  46.135  1.00  0.00           C
ATOM   3609  HE1 PHE   240      17.322  48.104  46.795  1.00  0.00           H
ATOM   3610  CZ  PHE   240      17.967  48.077  44.768  1.00  0.00           C
ATOM   3611  HZ  PHE   240      17.045  48.438  44.337  1.00  0.00           H
ATOM   3612  CE2 PHE   240      18.989  47.653  43.865  1.00  0.00           C
ATOM   3613  HE2 PHE   240      18.948  47.855  42.805  1.00  0.00           H
ATOM   3614  CD2 PHE   240      20.097  46.974  44.242  1.00  0.00           C
ATOM   3615  HD2 PHE   240      20.758  46.559  43.496  1.00  0.00           H
ATOM   3616  C   PHE   240      22.714  43.419  45.475  1.00  0.00           C
ATOM   3617  O   PHE   240      22.587  42.738  46.531  1.00  0.00           O
ATOM   3618  N   GLY   241      23.756  43.111  44.652  1.00  0.00           N
ATOM   3619  H   GLY   241      23.950  43.742  43.887  1.00  0.00           H
ATOM   3620  CA  GLY   241      24.594  41.914  44.803  1.00  0.00           C
ATOM   3621  HA2 GLY   241      23.894  41.114  45.046  1.00  0.00           H
ATOM   3622  HA3 GLY   241      25.151  41.772  43.876  1.00  0.00           H
ATOM   3623  C   GLY   241      25.648  42.019  45.905  1.00  0.00           C
ATOM   3624  O   GLY   241      26.560  41.268  45.868  1.00  0.00           O
ATOM   3625  N   ASH   242      25.646  43.047  46.788  1.00  0.00           N
ATOM   3626  H   ASH   242      24.905  43.732  46.763  1.00  0.00           H
ATOM   3627  CA  ASH   242      26.751  43.244  47.626  1.00  0.00           C
ATOM   3628  HA  ASH   242      27.105  42.311  48.064  1.00  0.00           H
ATOM   3629  CB  ASH   242      27.787  43.854  46.723  1.00  0.00           C
ATOM   3630  HB2 ASH   242      27.870  43.395  45.739  1.00  0.00           H
ATOM   3631  HB3 ASH   242      27.601  44.921  46.598  1.00  0.00           H
ATOM   3632  CG  ASH   242      29.217  43.752  47.271  1.00  0.00           C
ATOM   3633  OD1 ASH   242      29.428  43.336  48.386  1.00  0.00           O
ATOM   3634  OD2 ASH   242      30.225  44.250  46.499  1.00  0.00           O
ATOM   3635  HD2 ASH   242      29.833  44.565  45.681  1.00  0.00           H
ATOM   3636  C   ASH   242      26.505  44.147  48.846  1.00  0.00           C
ATOM   3637  O   ASH   242      25.667  45.018  48.782  1.00  0.00           O
ATOM   3638  N   ASN   243      27.259  44.090  49.970  1.00  0.00           N
ATOM   3639  H   ASN   243      28.038  43.461  50.094  1.00  0.00           H
ATOM   3640  CA  ASN   243      27.152  44.999  51.043  1.00  0.00           C
ATOM   3641  HA  ASN   243      26.157  45.444  51.049  1.00  0.00           H
ATOM   3642  CB  ASN   243      27.345  44.210  52.361  1.00  0.00           C
ATOM   3643  HB2 ASN   243      27.376  44.876  53.222  1.00  0.00           H
ATOM   3644  HB3 ASN   243      26.552  43.482  52.533  1.00  0.00           H
ATOM   3645  CG  ASN   243      28.654  43.332  52.362  1.00  0.00           C
ATOM   3646  OD1 ASN   243      28.756  42.359  51.609  1.00  0.00           O
ATOM   3647  ND2 ASN   243      29.688  43.921  52.934  1.00  0.00           N
ATOM   3648 HD21 ASN   243      30.614  43.658  52.631  1.00  0.00           H
ATOM   3649 HD22 ASN   243      29.687  44.840  53.353  1.00  0.00           H
ATOM   3650  C   ASN   243      28.090  46.184  51.037  1.00  0.00           C
ATOM   3651  O   ASN   243      29.241  45.953  50.637  1.00  0.00           O
ATOM   3652  N   PRO   244      27.736  47.365  51.629  1.00  0.00           N
ATOM   3653  CD  PRO   244      28.705  48.436  51.919  1.00  0.00           C
ATOM   3654  HD2 PRO   244      28.940  48.875  50.949  1.00  0.00           H
ATOM   3655  HD3 PRO   244      29.567  48.065  52.473  1.00  0.00           H
ATOM   3656  CG  PRO   244      28.055  49.560  52.684  1.00  0.00           C
ATOM   3657  HG2 PRO   244      27.827  50.419  52.051  1.00  0.00           H
ATOM   3658  HG3 PRO   244      28.633  49.896  53.545  1.00  0.00           H
ATOM   3659  CB  PRO   244      26.793  48.900  53.222  1.00  0.00           C
ATOM   3660  HB2 PRO   244      25.874  49.484  53.173  1.00  0.00           H
ATOM   3661  HB3 PRO   244      26.909  48.460  54.212  1.00  0.00           H
ATOM   3662  CA  PRO   244      26.434  47.758  52.233  1.00  0.00           C
ATOM   3663  HA  PRO   244      26.065  46.916  52.818  1.00  0.00           H
ATOM   3664  C   PRO   244      25.355  48.160  51.177  1.00  0.00           C
ATOM   3665  O   PRO   244      25.817  48.714  50.142  1.00  0.00           O
ATOM   3666  N   ARG   245      24.014  47.872  51.411  1.00  0.00           N
ATOM   3667  H   ARG   245      23.702  47.489  52.293  1.00  0.00           H
ATOM   3668  CA  ARG   245      22.866  48.086  50.423  1.00  0.00           C
ATOM   3669  HA  ARG   245      23.187  48.919  49.798  1.00  0.00           H
ATOM   3670  CB  ARG   245      22.739  46.832  49.514  1.00  0.00           C
ATOM   3671  HB2 ARG   245      21.971  46.914  48.746  1.00  0.00           H
ATOM   3672  HB3 ARG   245      23.721  46.787  49.043  1.00  0.00           H
ATOM   3673  CG  ARG   245      22.518  45.499  50.304  1.00  0.00           C
ATOM   3674  HG2 ARG   245      23.240  45.415  51.117  1.00  0.00           H
ATOM   3675  HG3 ARG   245      21.483  45.601  50.633  1.00  0.00           H
ATOM   3676  CD  ARG   245      22.698  44.214  49.488  1.00  0.00           C
ATOM   3677  HD2 ARG   245      23.069  44.508  48.506  1.00  0.00           H
ATOM   3678  HD3 ARG   245      23.396  43.505  49.935  1.00  0.00           H
ATOM   3679  NE  ARG   245      21.440  43.455  49.325  1.00  0.00           N
ATOM   3680  HE  ARG   245      20.694  43.764  48.719  1.00  0.00           H
ATOM   3681  CZ  ARG   245      21.072  42.282  49.950  1.00  0.00           C
ATOM   3682  NH1 ARG   245      19.838  41.801  49.965  1.00  0.00           N
ATOM   3683 HH11 ARG   245      19.120  42.376  49.547  1.00  0.00           H
ATOM   3684 HH12 ARG   245      19.567  41.081  50.618  1.00  0.00           H
ATOM   3685  NH2 ARG   245      21.863  41.546  50.673  1.00  0.00           N
ATOM   3686 HH21 ARG   245      22.861  41.675  50.748  1.00  0.00           H
ATOM   3687 HH22 ARG   245      21.466  40.905  51.346  1.00  0.00           H
ATOM   3688  C   ARG   245      21.559  48.428  51.146  1.00  0.00           C
ATOM   3689  O   ARG   245      21.402  47.929  52.223  1.00  0.00           O
ATOM   3690  N   PRO   246      20.590  49.126  50.559  1.00  0.00           N
ATOM   3691  CD  PRO   246      20.584  49.894  49.313  1.00  0.00           C
ATOM   3692  HD2 PRO   246      21.109  49.279  48.583  1.00  0.00           H
ATOM   3693  HD3 PRO   246      20.813  50.949  49.458  1.00  0.00           H
ATOM   3694  CG  PRO   246      19.139  49.983  48.969  1.00  0.00           C
ATOM   3695  HG2 PRO   246      18.786  49.104  48.428  1.00  0.00           H
ATOM   3696  HG3 PRO   246      18.755  50.820  48.385  1.00  0.00           H
ATOM   3697  CB  PRO   246      18.433  49.975  50.314  1.00  0.00           C
ATOM   3698  HB2 PRO   246      17.376  49.724  50.230  1.00  0.00           H
ATOM   3699  HB3 PRO   246      18.605  50.953  50.764  1.00  0.00           H
ATOM   3700  CA  PRO   246      19.269  48.996  51.151  1.00  0.00           C
ATOM   3701  HA  PRO   246      19.270  49.184  52.225  1.00  0.00           H
ATOM   3702  C   PRO   246      18.709  47.551  50.917  1.00  0.00           C
ATOM   3703  O   PRO   246      19.290  46.821  50.086  1.00  0.00           O
ATOM   3704  N   ASN   247      17.546  47.221  51.562  1.00  0.00           N
ATOM   3705  H   ASN   247      17.094  47.796  52.259  1.00  0.00           H
ATOM   3706  CA  ASN   247      16.919  45.983  51.247  1.00  0.00           C
ATOM   3707  HA  ASN   247      17.479  45.056  51.379  1.00  0.00           H
ATOM   3708  CB  ASN   247      15.670  45.824  52.126  1.00  0.00           C
ATOM   3709  HB2 ASN   247      15.043  46.710  52.216  1.00  0.00           H
ATOM   3710  HB3 ASN   247      15.045  45.034  51.709  1.00  0.00           H
ATOM   3711  CG  ASN   247      16.067  45.439  53.542  1.00  0.00           C
ATOM   3712  OD1 ASN   247      16.630  46.227  54.312  1.00  0.00           O
ATOM   3713  ND2 ASN   247      15.821  44.199  53.955  1.00  0.00           N
ATOM   3714 HD21 ASN   247      16.102  43.891  54.875  1.00  0.00           H
ATOM   3715 HD22 ASN   247      15.445  43.615  53.221  1.00  0.00           H
ATOM   3716  C   ASN   247      16.536  46.061  49.820  1.00  0.00           C
ATOM   3717  O   ASN   247      15.996  47.087  49.372  1.00  0.00           O
ATOM   3718  N   ASP   248      16.839  45.006  49.047  1.00  0.00           N
ATOM   3719  H   ASP   248      17.266  44.213  49.506  1.00  0.00           H
ATOM   3720  CA  ASP   248      16.545  44.892  47.544  1.00  0.00           C
ATOM   3721  HA  ASP   248      17.382  45.313  46.986  1.00  0.00           H
ATOM   3722  CB  ASP   248      16.524  43.376  47.168  1.00  0.00           C
ATOM   3723  HB2 ASP   248      15.735  42.860  47.714  1.00  0.00           H
ATOM   3724  HB3 ASP   248      16.452  43.128  46.109  1.00  0.00           H
ATOM   3725  CG  ASP   248      17.701  42.478  47.564  1.00  0.00           C
ATOM   3726  OD1 ASP   248      18.853  42.968  47.645  1.00  0.00           O
ATOM   3727  OD2 ASP   248      17.489  41.260  47.659  1.00  0.00           O
ATOM   3728  C   ASP   248      15.236  45.576  47.120  1.00  0.00           C
ATOM   3729  O   ASP   248      14.182  45.368  47.736  1.00  0.00           O
ATOM   3730  N   GLY   249      15.254  46.219  45.923  1.00  0.00           N
ATOM   3731  H   GLY   249      16.126  46.317  45.423  1.00  0.00           H
ATOM   3732  CA  GLY   249      14.136  47.071  45.429  1.00  0.00           C
ATOM   3733  HA2 GLY   249      13.110  46.756  45.619  1.00  0.00           H
ATOM   3734  HA3 GLY   249      14.316  48.038  45.898  1.00  0.00           H
ATOM   3735  C   GLY   249      14.183  47.208  43.829  1.00  0.00           C
ATOM   3736  O   GLY   249      14.657  46.307  43.121  1.00  0.00           O
ATOM   3737  N   THR   250      13.740  48.359  43.277  1.00  0.00           N
ATOM   3738  H   THR   250      13.206  48.931  43.914  1.00  0.00           H
ATOM   3739  CA  THR   250      13.857  48.795  41.882  1.00  0.00           C
ATOM   3740  HA  THR   250      13.408  48.178  41.105  1.00  0.00           H
ATOM   3741  CB  THR   250      13.160  50.152  41.707  1.00  0.00           C
ATOM   3742  HB  THR   250      13.607  50.791  42.470  1.00  0.00           H
ATOM   3743  CG2 THR   250      13.357  50.958  40.381  1.00  0.00           C
ATOM   3744 HG21 THR   250      13.135  51.999  40.613  1.00  0.00           H
ATOM   3745 HG22 THR   250      14.400  50.994  40.065  1.00  0.00           H
ATOM   3746 HG23 THR   250      12.798  50.655  39.495  1.00  0.00           H
ATOM   3747  OG1 THR   250      11.657  50.113  41.929  1.00  0.00           O
ATOM   3748  HG1 THR   250      11.519  49.768  42.815  1.00  0.00           H
ATOM   3749  C   THR   250      15.270  48.915  41.464  1.00  0.00           C
ATOM   3750  O   THR   250      15.952  49.818  41.993  1.00  0.00           O
ATOM   3751  N   GLY   251      15.764  48.050  40.566  1.00  0.00           N
ATOM   3752  H   GLY   251      15.117  47.443  40.082  1.00  0.00           H
ATOM   3753  CA  GLY   251      17.180  48.008  40.026  1.00  0.00           C
ATOM   3754  HA2 GLY   251      17.880  48.389  40.769  1.00  0.00           H
ATOM   3755  HA3 GLY   251      17.431  46.978  39.774  1.00  0.00           H
ATOM   3756  C   GLY   251      17.425  48.891  38.842  1.00  0.00           C
ATOM   3757  O   GLY   251      16.642  49.858  38.727  1.00  0.00           O
ATOM   3758  N   SER   252      18.442  48.736  38.026  1.00  0.00           N
ATOM   3759  H   SER   252      19.040  47.930  38.141  1.00  0.00           H
ATOM   3760  CA  SER   252      18.640  49.435  36.689  1.00  0.00           C
ATOM   3761  HA  SER   252      17.702  49.188  36.192  1.00  0.00           H
ATOM   3762  CB  SER   252      18.868  50.893  36.758  1.00  0.00           C
ATOM   3763  HB2 SER   252      17.980  51.306  37.238  1.00  0.00           H
ATOM   3764  HB3 SER   252      19.783  51.051  37.330  1.00  0.00           H
ATOM   3765  OG  SER   252      19.034  51.459  35.451  1.00  0.00           O
ATOM   3766  HG  SER   252      18.494  52.252  35.429  1.00  0.00           H
ATOM   3767  C   SER   252      19.751  48.781  35.916  1.00  0.00           C
ATOM   3768  O   SER   252      20.701  48.262  36.461  1.00  0.00           O
ATOM   3769  N   CYX   253      19.651  48.722  34.562  1.00  0.00           N
ATOM   3770  H   CYX   253      18.902  49.282  34.178  1.00  0.00           H
ATOM   3771  CA  CYX   253      20.732  48.492  33.642  1.00  0.00           C
ATOM   3772  HA  CYX   253      21.152  47.532  33.940  1.00  0.00           H
ATOM   3773  CB  CYX   253      20.230  48.332  32.159  1.00  0.00           C
ATOM   3774  HB2 CYX   253      19.921  49.315  31.805  1.00  0.00           H
ATOM   3775  HB3 CYX   253      21.105  47.999  31.599  1.00  0.00           H
ATOM   3776  SG  CYX   253      18.932  47.144  31.971  1.00  0.00           S
ATOM   3777  C   CYX   253      21.935  49.446  33.737  1.00  0.00           C
ATOM   3778  O   CYX   253      23.013  49.088  33.199  1.00  0.00           O
ATOM   3779  N   GLY   254      21.802  50.574  34.388  1.00  0.00           N
ATOM   3780  H   GLY   254      20.909  50.733  34.831  1.00  0.00           H
ATOM   3781  CA  GLY   254      22.927  51.354  34.909  1.00  0.00           C
ATOM   3782  HA2 GLY   254      23.814  51.099  34.329  1.00  0.00           H
ATOM   3783  HA3 GLY   254      22.650  52.406  34.844  1.00  0.00           H
ATOM   3784  C   GLY   254      23.273  51.046  36.371  1.00  0.00           C
ATOM   3785  O   GLY   254      22.595  50.312  37.107  1.00  0.00           O
ATOM   3786  N   PRO   255      24.376  51.720  36.803  1.00  0.00           N
ATOM   3787  CD  PRO   255      25.322  52.600  36.071  1.00  0.00           C
ATOM   3788  HD2 PRO   255      24.812  53.184  35.305  1.00  0.00           H
ATOM   3789  HD3 PRO   255      25.981  51.857  35.622  1.00  0.00           H
ATOM   3790  CG  PRO   255      26.000  53.518  37.115  1.00  0.00           C
ATOM   3791  HG2 PRO   255      25.375  54.373  37.368  1.00  0.00           H
ATOM   3792  HG3 PRO   255      26.997  53.766  36.752  1.00  0.00           H
ATOM   3793  CB  PRO   255      26.157  52.499  38.264  1.00  0.00           C
ATOM   3794  HB2 PRO   255      26.304  52.942  39.249  1.00  0.00           H
ATOM   3795  HB3 PRO   255      26.958  51.787  38.063  1.00  0.00           H
ATOM   3796  CA  PRO   255      24.863  51.635  38.167  1.00  0.00           C
ATOM   3797  HA  PRO   255      25.115  50.612  38.448  1.00  0.00           H
ATOM   3798  C   PRO   255      23.875  52.275  39.161  1.00  0.00           C
ATOM   3799  O   PRO   255      23.738  53.484  39.249  1.00  0.00           O
ATOM   3800  N   VAL   256      23.146  51.456  39.913  1.00  0.00           N
ATOM   3801  H   VAL   256      23.356  50.469  39.950  1.00  0.00           H
ATOM   3802  CA  VAL   256      22.234  52.010  40.994  1.00  0.00           C
ATOM   3803  HA  VAL   256      21.594  52.853  40.734  1.00  0.00           H
ATOM   3804  CB  VAL   256      21.281  50.797  41.338  1.00  0.00           C
ATOM   3805  HB  VAL   256      21.791  49.883  41.643  1.00  0.00           H
ATOM   3806  CG1 VAL   256      20.294  51.141  42.442  1.00  0.00           C
ATOM   3807 HG11 VAL   256      19.577  50.325  42.527  1.00  0.00           H
ATOM   3808 HG12 VAL   256      20.653  51.294  43.460  1.00  0.00           H
ATOM   3809 HG13 VAL   256      19.772  52.052  42.147  1.00  0.00           H
ATOM   3810  CG2 VAL   256      20.449  50.407  40.054  1.00  0.00           C
ATOM   3811 HG21 VAL   256      21.043  50.149  39.177  1.00  0.00           H
ATOM   3812 HG22 VAL   256      20.078  49.402  40.255  1.00  0.00           H
ATOM   3813 HG23 VAL   256      19.645  51.138  39.971  1.00  0.00           H
ATOM   3814  C   VAL   256      23.132  52.386  42.188  1.00  0.00           C
ATOM   3815  O   VAL   256      23.701  51.482  42.772  1.00  0.00           O
ATOM   3816  N   SER   257      23.353  53.688  42.490  1.00  0.00           N
ATOM   3817  H   SER   257      22.804  54.348  41.957  1.00  0.00           H
ATOM   3818  CA  SER   257      24.273  54.239  43.592  1.00  0.00           C
ATOM   3819  HA  SER   257      25.251  53.760  43.559  1.00  0.00           H
ATOM   3820  CB  SER   257      24.610  55.699  43.137  1.00  0.00           C
ATOM   3821  HB2 SER   257      24.828  55.590  42.074  1.00  0.00           H
ATOM   3822  HB3 SER   257      23.723  56.283  43.384  1.00  0.00           H
ATOM   3823  OG  SER   257      25.762  56.202  43.864  1.00  0.00           O
ATOM   3824  HG  SER   257      25.526  56.167  44.794  1.00  0.00           H
ATOM   3825  C   SER   257      23.698  54.251  44.951  1.00  0.00           C
ATOM   3826  O   SER   257      23.965  55.145  45.740  1.00  0.00           O
ATOM   3827  N   SER   258      22.944  53.218  45.351  1.00  0.00           N
ATOM   3828  H   SER   258      22.749  52.539  44.629  1.00  0.00           H
ATOM   3829  CA  SER   258      22.490  53.065  46.740  1.00  0.00           C
ATOM   3830  HA  SER   258      22.302  54.067  47.127  1.00  0.00           H
ATOM   3831  CB  SER   258      21.196  52.281  46.723  1.00  0.00           C
ATOM   3832  HB2 SER   258      21.407  51.221  46.578  1.00  0.00           H
ATOM   3833  HB3 SER   258      20.826  52.407  47.741  1.00  0.00           H
ATOM   3834  OG  SER   258      20.233  52.687  45.777  1.00  0.00           O
ATOM   3835  HG  SER   258      19.501  52.090  45.944  1.00  0.00           H
ATOM   3836  C   SER   258      23.622  52.510  47.583  1.00  0.00           C
ATOM   3837  O   SER   258      23.868  51.326  47.630  1.00  0.00           O
ATOM   3838  N   ASN   259      24.328  53.442  48.291  1.00  0.00           N
ATOM   3839  H   ASN   259      23.845  54.328  48.251  1.00  0.00           H
ATOM   3840  CA  ASN   259      25.543  53.430  49.057  1.00  0.00           C
ATOM   3841  HA  ASN   259      25.638  54.445  49.443  1.00  0.00           H
ATOM   3842  CB  ASN   259      25.318  52.638  50.390  1.00  0.00           C
ATOM   3843  HB2 ASN   259      24.404  53.063  50.803  1.00  0.00           H
ATOM   3844  HB3 ASN   259      25.246  51.588  50.103  1.00  0.00           H
ATOM   3845  CG  ASN   259      26.428  52.785  51.393  1.00  0.00           C
ATOM   3846  OD1 ASN   259      27.585  53.005  51.020  1.00  0.00           O
ATOM   3847  ND2 ASN   259      26.146  52.719  52.678  1.00  0.00           N
ATOM   3848 HD21 ASN   259      26.806  53.062  53.361  1.00  0.00           H
ATOM   3849 HD22 ASN   259      25.193  52.507  52.938  1.00  0.00           H
ATOM   3850  C   ASN   259      26.699  52.921  48.133  1.00  0.00           C
ATOM   3851  O   ASN   259      27.038  51.749  48.282  1.00  0.00           O
ATOM   3852  N   GLY   260      27.024  53.569  47.044  1.00  0.00           N
ATOM   3853  H   GLY   260      26.712  54.522  46.919  1.00  0.00           H
ATOM   3854  CA  GLY   260      27.899  53.018  45.986  1.00  0.00           C
ATOM   3855  HA2 GLY   260      27.280  52.294  45.454  1.00  0.00           H
ATOM   3856  HA3 GLY   260      28.032  53.801  45.239  1.00  0.00           H
ATOM   3857  C   GLY   260      29.257  52.323  46.333  1.00  0.00           C
ATOM   3858  O   GLY   260      29.571  51.256  45.955  1.00  0.00           O
ATOM   3859  N   ALA   261      30.131  53.008  47.128  1.00  0.00           N
ATOM   3860  H   ALA   261      29.718  53.876  47.438  1.00  0.00           H
ATOM   3861  CA  ALA   261      31.551  53.152  46.907  1.00  0.00           C
ATOM   3862  HA  ALA   261      31.689  53.459  45.870  1.00  0.00           H
ATOM   3863  CB  ALA   261      31.945  54.253  47.887  1.00  0.00           C
ATOM   3864  HB1 ALA   261      31.700  53.930  48.898  1.00  0.00           H
ATOM   3865  HB2 ALA   261      33.031  54.312  47.816  1.00  0.00           H
ATOM   3866  HB3 ALA   261      31.540  55.224  47.603  1.00  0.00           H
ATOM   3867  C   ALA   261      32.509  51.869  47.275  1.00  0.00           C
ATOM   3868  O   ALA   261      33.474  51.612  46.561  1.00  0.00           O
ATOM   3869  N   TYR   262      32.189  51.150  48.314  1.00  0.00           N
ATOM   3870  H   TYR   262      31.307  51.354  48.764  1.00  0.00           H
ATOM   3871  CA  TYR   262      32.849  49.928  48.651  1.00  0.00           C
ATOM   3872  HA  TYR   262      33.911  50.051  48.434  1.00  0.00           H
ATOM   3873  CB  TYR   262      32.558  49.662  50.178  1.00  0.00           C
ATOM   3874  HB2 TYR   262      32.553  50.614  50.709  1.00  0.00           H
ATOM   3875  HB3 TYR   262      31.522  49.368  50.343  1.00  0.00           H
ATOM   3876  CG  TYR   262      33.359  48.686  50.945  1.00  0.00           C
ATOM   3877  CD1 TYR   262      34.786  48.699  50.927  1.00  0.00           C
ATOM   3878  HD1 TYR   262      35.372  49.336  50.282  1.00  0.00           H
ATOM   3879  CE1 TYR   262      35.464  47.709  51.721  1.00  0.00           C
ATOM   3880  HE1 TYR   262      36.539  47.721  51.821  1.00  0.00           H
ATOM   3881  CZ  TYR   262      34.720  46.890  52.546  1.00  0.00           C
ATOM   3882  OH  TYR   262      35.408  46.000  53.377  1.00  0.00           O
ATOM   3883  HH  TYR   262      36.354  46.136  53.290  1.00  0.00           H
ATOM   3884  CE2 TYR   262      33.337  46.806  52.459  1.00  0.00           C
ATOM   3885  HE2 TYR   262      32.723  46.126  53.031  1.00  0.00           H
ATOM   3886  CD2 TYR   262      32.642  47.770  51.724  1.00  0.00           C
ATOM   3887  HD2 TYR   262      31.563  47.746  51.683  1.00  0.00           H
ATOM   3888  C   TYR   262      32.482  48.717  47.797  1.00  0.00           C
ATOM   3889  O   TYR   262      31.506  48.771  47.112  1.00  0.00           O
ATOM   3890  N   GLY   263      33.139  47.555  48.009  1.00  0.00           N
ATOM   3891  H   GLY   263      34.037  47.455  48.459  1.00  0.00           H
ATOM   3892  CA  GLY   263      32.649  46.298  47.396  1.00  0.00           C
ATOM   3893  HA2 GLY   263      31.610  46.110  47.663  1.00  0.00           H
ATOM   3894  HA3 GLY   263      32.704  46.552  46.338  1.00  0.00           H
ATOM   3895  C   GLY   263      33.536  45.008  47.766  1.00  0.00           C
ATOM   3896  O   GLY   263      34.413  45.034  48.600  1.00  0.00           O
ATOM   3897  N   VAL   264      33.245  43.879  47.171  1.00  0.00           N
ATOM   3898  H   VAL   264      32.373  43.897  46.661  1.00  0.00           H
ATOM   3899  CA  VAL   264      33.972  42.508  47.254  1.00  0.00           C
ATOM   3900  HA  VAL   264      35.030  42.694  47.441  1.00  0.00           H
ATOM   3901  CB  VAL   264      33.377  41.709  48.468  1.00  0.00           C
ATOM   3902  HB  VAL   264      33.198  42.445  49.252  1.00  0.00           H
ATOM   3903  CG1 VAL   264      32.087  40.943  48.271  1.00  0.00           C
ATOM   3904 HG11 VAL   264      32.369  40.101  47.639  1.00  0.00           H
ATOM   3905 HG12 VAL   264      31.669  40.578  49.208  1.00  0.00           H
ATOM   3906 HG13 VAL   264      31.308  41.593  47.872  1.00  0.00           H
ATOM   3907  CG2 VAL   264      34.477  40.764  49.019  1.00  0.00           C
ATOM   3908 HG21 VAL   264      34.803  40.153  48.178  1.00  0.00           H
ATOM   3909 HG22 VAL   264      35.295  41.365  49.418  1.00  0.00           H
ATOM   3910 HG23 VAL   264      34.029  40.243  49.865  1.00  0.00           H
ATOM   3911  C   VAL   264      33.858  41.831  45.906  1.00  0.00           C
ATOM   3912  O   VAL   264      32.868  42.038  45.137  1.00  0.00           O
ATOM   3913  N   LYS   265      34.696  40.878  45.607  1.00  0.00           N
ATOM   3914  H   LYS   265      35.523  40.798  46.181  1.00  0.00           H
ATOM   3915  CA  LYS   265      34.559  39.974  44.472  1.00  0.00           C
ATOM   3916  HA  LYS   265      34.450  40.569  43.565  1.00  0.00           H
ATOM   3917  CB  LYS   265      35.830  39.208  44.461  1.00  0.00           C
ATOM   3918  HB2 LYS   265      36.693  39.843  44.663  1.00  0.00           H
ATOM   3919  HB3 LYS   265      35.726  38.363  45.142  1.00  0.00           H
ATOM   3920  CG  LYS   265      36.119  38.744  43.068  1.00  0.00           C
ATOM   3921  HG2 LYS   265      35.265  38.188  42.679  1.00  0.00           H
ATOM   3922  HG3 LYS   265      36.324  39.690  42.568  1.00  0.00           H
ATOM   3923  CD  LYS   265      37.377  37.853  43.070  1.00  0.00           C
ATOM   3924  HD2 LYS   265      38.189  38.550  42.861  1.00  0.00           H
ATOM   3925  HD3 LYS   265      37.314  37.368  44.044  1.00  0.00           H
ATOM   3926  CE  LYS   265      37.374  36.724  42.061  1.00  0.00           C
ATOM   3927  HE2 LYS   265      38.418  36.419  42.129  1.00  0.00           H
ATOM   3928  HE3 LYS   265      36.613  36.052  42.455  1.00  0.00           H
ATOM   3929  NZ  LYS   265      37.038  37.189  40.735  1.00  0.00           N
ATOM   3930  HZ1 LYS   265      36.094  36.981  40.443  1.00  0.00           H
ATOM   3931  HZ2 LYS   265      37.059  38.198  40.719  1.00  0.00           H
ATOM   3932  HZ3 LYS   265      37.676  36.828  40.039  1.00  0.00           H
ATOM   3933  C   LYS   265      33.289  39.110  44.596  1.00  0.00           C
ATOM   3934  O   LYS   265      33.006  38.666  45.674  1.00  0.00           O
ATOM   3935  N   GLY   266      32.676  38.857  43.400  1.00  0.00           N
ATOM   3936  H   GLY   266      32.946  39.453  42.630  1.00  0.00           H
ATOM   3937  CA  GLY   266      31.460  38.106  43.232  1.00  0.00           C
ATOM   3938  HA2 GLY   266      31.392  37.173  43.792  1.00  0.00           H
ATOM   3939  HA3 GLY   266      30.589  38.650  43.594  1.00  0.00           H
ATOM   3940  C   GLY   266      31.267  37.747  41.742  1.00  0.00           C
ATOM   3941  O   GLY   266      32.177  37.688  40.946  1.00  0.00           O
ATOM   3942  N   PHE   267      30.038  37.495  41.290  1.00  0.00           N
ATOM   3943  H   PHE   267      29.271  37.452  41.946  1.00  0.00           H
ATOM   3944  CA  PHE   267      29.733  36.759  40.022  1.00  0.00           C
ATOM   3945  HA  PHE   267      30.224  37.255  39.184  1.00  0.00           H
ATOM   3946  CB  PHE   267      30.199  35.330  40.106  1.00  0.00           C
ATOM   3947  HB2 PHE   267      29.973  34.893  39.133  1.00  0.00           H
ATOM   3948  HB3 PHE   267      31.248  35.332  40.405  1.00  0.00           H
ATOM   3949  CG  PHE   267      29.593  34.512  41.145  1.00  0.00           C
ATOM   3950  CD1 PHE   267      30.209  34.356  42.374  1.00  0.00           C
ATOM   3951  HD1 PHE   267      31.096  34.939  42.573  1.00  0.00           H
ATOM   3952  CE1 PHE   267      29.625  33.524  43.363  1.00  0.00           C
ATOM   3953  HE1 PHE   267      30.176  33.465  44.289  1.00  0.00           H
ATOM   3954  CZ  PHE   267      28.456  32.740  43.154  1.00  0.00           C
ATOM   3955  HZ  PHE   267      28.002  32.058  43.859  1.00  0.00           H
ATOM   3956  CE2 PHE   267      27.865  32.824  41.852  1.00  0.00           C
ATOM   3957  HE2 PHE   267      26.967  32.331  41.511  1.00  0.00           H
ATOM   3958  CD2 PHE   267      28.431  33.694  40.867  1.00  0.00           C
ATOM   3959  HD2 PHE   267      27.939  33.668  39.907  1.00  0.00           H
ATOM   3960  C   PHE   267      28.212  36.905  39.781  1.00  0.00           C
ATOM   3961  O   PHE   267      27.406  36.824  40.703  1.00  0.00           O
ATOM   3962  N   SER   268      27.823  36.771  38.534  1.00  0.00           N
ATOM   3963  H   SER   268      28.429  36.949  37.745  1.00  0.00           H
ATOM   3964  CA  SER   268      26.453  36.530  38.081  1.00  0.00           C
ATOM   3965  HA  SER   268      25.901  35.915  38.793  1.00  0.00           H
ATOM   3966  CB  SER   268      25.630  37.816  37.815  1.00  0.00           C
ATOM   3967  HB2 SER   268      25.452  38.319  38.766  1.00  0.00           H
ATOM   3968  HB3 SER   268      26.306  38.432  37.221  1.00  0.00           H
ATOM   3969  OG  SER   268      24.478  37.729  37.023  1.00  0.00           O
ATOM   3970  HG  SER   268      23.837  37.329  37.617  1.00  0.00           H
ATOM   3971  C   SER   268      26.551  35.730  36.787  1.00  0.00           C
ATOM   3972  O   SER   268      27.489  35.973  36.061  1.00  0.00           O
ATOM   3973  N   PHE   269      25.633  34.754  36.486  1.00  0.00           N
ATOM   3974  H   PHE   269      24.861  34.685  37.132  1.00  0.00           H
ATOM   3975  CA  PHE   269      25.667  33.831  35.336  1.00  0.00           C
ATOM   3976  HA  PHE   269      26.461  34.269  34.731  1.00  0.00           H
ATOM   3977  CB  PHE   269      25.859  32.381  35.748  1.00  0.00           C
ATOM   3978  HB2 PHE   269      25.089  31.993  36.416  1.00  0.00           H
ATOM   3979  HB3 PHE   269      25.661  31.771  34.866  1.00  0.00           H
ATOM   3980  CG  PHE   269      27.251  31.990  36.250  1.00  0.00           C
ATOM   3981  CD1 PHE   269      27.417  31.898  37.668  1.00  0.00           C
ATOM   3982  HD1 PHE   269      26.640  32.277  38.317  1.00  0.00           H
ATOM   3983  CE1 PHE   269      28.531  31.304  38.254  1.00  0.00           C
ATOM   3984  HE1 PHE   269      28.543  31.270  39.333  1.00  0.00           H
ATOM   3985  CZ  PHE   269      29.603  30.931  37.375  1.00  0.00           C
ATOM   3986  HZ  PHE   269      30.485  30.466  37.788  1.00  0.00           H
ATOM   3987  CE2 PHE   269      29.444  31.103  35.945  1.00  0.00           C
ATOM   3988  HE2 PHE   269      30.242  30.836  35.269  1.00  0.00           H
ATOM   3989  CD2 PHE   269      28.233  31.615  35.383  1.00  0.00           C
ATOM   3990  HD2 PHE   269      28.180  31.772  34.317  1.00  0.00           H
ATOM   3991  C   PHE   269      24.413  33.797  34.498  1.00  0.00           C
ATOM   3992  O   PHE   269      23.370  33.753  35.153  1.00  0.00           O
ATOM   3993  N   LYS   270      24.540  34.102  33.224  1.00  0.00           N
ATOM   3994  H   LYS   270      25.438  34.149  32.764  1.00  0.00           H
ATOM   3995  CA  LYS   270      23.413  34.474  32.277  1.00  0.00           C
ATOM   3996  HA  LYS   270      22.557  34.826  32.851  1.00  0.00           H
ATOM   3997  CB  LYS   270      23.913  35.562  31.337  1.00  0.00           C
ATOM   3998  HB2 LYS   270      24.258  36.451  31.864  1.00  0.00           H
ATOM   3999  HB3 LYS   270      24.697  35.100  30.738  1.00  0.00           H
ATOM   4000  CG  LYS   270      22.774  36.103  30.455  1.00  0.00           C
ATOM   4001  HG2 LYS   270      22.258  35.301  29.926  1.00  0.00           H
ATOM   4002  HG3 LYS   270      22.001  36.590  31.051  1.00  0.00           H
ATOM   4003  CD  LYS   270      23.377  36.980  29.354  1.00  0.00           C
ATOM   4004  HD2 LYS   270      22.680  37.720  28.963  1.00  0.00           H
ATOM   4005  HD3 LYS   270      24.202  37.570  29.753  1.00  0.00           H
ATOM   4006  CE  LYS   270      23.884  36.120  28.275  1.00  0.00           C
ATOM   4007  HE2 LYS   270      24.738  35.631  28.742  1.00  0.00           H
ATOM   4008  HE3 LYS   270      23.226  35.270  28.097  1.00  0.00           H
ATOM   4009  NZ  LYS   270      24.206  36.783  27.047  1.00  0.00           N
ATOM   4010  HZ1 LYS   270      23.460  37.396  26.750  1.00  0.00           H
ATOM   4011  HZ2 LYS   270      25.045  37.291  27.288  1.00  0.00           H
ATOM   4012  HZ3 LYS   270      24.429  36.085  26.353  1.00  0.00           H
ATOM   4013  C   LYS   270      22.868  33.261  31.485  1.00  0.00           C
ATOM   4014  O   LYS   270      23.700  32.368  31.170  1.00  0.00           O
ATOM   4015  N   TYR   271      21.569  33.167  31.275  1.00  0.00           N
ATOM   4016  H   TYR   271      20.994  33.957  31.533  1.00  0.00           H
ATOM   4017  CA  TYR   271      20.939  32.129  30.496  1.00  0.00           C
ATOM   4018  HA  TYR   271      21.714  31.607  29.935  1.00  0.00           H
ATOM   4019  CB  TYR   271      20.300  31.115  31.483  1.00  0.00           C
ATOM   4020  HB2 TYR   271      19.837  31.706  32.273  1.00  0.00           H
ATOM   4021  HB3 TYR   271      19.511  30.722  30.842  1.00  0.00           H
ATOM   4022  CG  TYR   271      21.165  30.085  32.082  1.00  0.00           C
ATOM   4023  CD1 TYR   271      21.912  30.287  33.254  1.00  0.00           C
ATOM   4024  HD1 TYR   271      21.820  31.278  33.671  1.00  0.00           H
ATOM   4025  CE1 TYR   271      22.783  29.241  33.700  1.00  0.00           C
ATOM   4026  HE1 TYR   271      23.376  29.363  34.594  1.00  0.00           H
ATOM   4027  CZ  TYR   271      22.968  28.100  32.927  1.00  0.00           C
ATOM   4028  OH  TYR   271      23.984  27.255  33.335  1.00  0.00           O
ATOM   4029  HH  TYR   271      23.777  26.354  33.078  1.00  0.00           H
ATOM   4030  CE2 TYR   271      22.212  27.888  31.740  1.00  0.00           C
ATOM   4031  HE2 TYR   271      22.442  27.035  31.118  1.00  0.00           H
ATOM   4032  CD2 TYR   271      21.274  28.899  31.312  1.00  0.00           C
ATOM   4033  HD2 TYR   271      20.741  28.796  30.379  1.00  0.00           H
ATOM   4034  C   TYR   271      19.864  32.821  29.599  1.00  0.00           C
ATOM   4035  O   TYR   271      18.799  33.334  30.064  1.00  0.00           O
ATOM   4036  N   GLY   272      20.164  32.729  28.268  1.00  0.00           N
ATOM   4037  H   GLY   272      21.060  32.363  27.979  1.00  0.00           H
ATOM   4038  CA  GLY   272      19.450  33.717  27.386  1.00  0.00           C
ATOM   4039  HA2 GLY   272      19.883  33.634  26.388  1.00  0.00           H
ATOM   4040  HA3 GLY   272      18.389  33.496  27.274  1.00  0.00           H
ATOM   4041  C   GLY   272      19.554  35.197  27.784  1.00  0.00           C
ATOM   4042  O   GLY   272      20.691  35.696  27.793  1.00  0.00           O
ATOM   4043  N   ASN   273      18.494  35.889  28.169  1.00  0.00           N
ATOM   4044  H   ASN   273      17.616  35.393  28.114  1.00  0.00           H
ATOM   4045  CA  ASN   273      18.573  37.147  28.944  1.00  0.00           C
ATOM   4046  HA  ASN   273      19.604  37.482  29.058  1.00  0.00           H
ATOM   4047  CB  ASN   273      17.662  38.178  28.169  1.00  0.00           C
ATOM   4048  HB2 ASN   273      16.705  37.672  28.042  1.00  0.00           H
ATOM   4049  HB3 ASN   273      17.597  39.076  28.782  1.00  0.00           H
ATOM   4050  CG  ASN   273      18.126  38.574  26.775  1.00  0.00           C
ATOM   4051  OD1 ASN   273      19.316  38.398  26.460  1.00  0.00           O
ATOM   4052  ND2 ASN   273      17.210  39.134  25.976  1.00  0.00           N
ATOM   4053 HD21 ASN   273      17.460  39.306  25.012  1.00  0.00           H
ATOM   4054 HD22 ASN   273      16.347  39.531  26.320  1.00  0.00           H
ATOM   4055  C   ASN   273      18.147  37.067  30.408  1.00  0.00           C
ATOM   4056  O   ASN   273      17.978  38.107  31.028  1.00  0.00           O
ATOM   4057  N   GLY   274      17.846  35.914  31.027  1.00  0.00           N
ATOM   4058  H   GLY   274      18.069  35.076  30.510  1.00  0.00           H
ATOM   4059  CA  GLY   274      17.705  35.682  32.478  1.00  0.00           C
ATOM   4060  HA2 GLY   274      17.216  36.579  32.859  1.00  0.00           H
ATOM   4061  HA3 GLY   274      16.971  34.885  32.590  1.00  0.00           H
ATOM   4062  C   GLY   274      19.055  35.461  33.303  1.00  0.00           C
ATOM   4063  O   GLY   274      20.036  35.086  32.650  1.00  0.00           O
ATOM   4064  N   VAL   275      19.116  35.765  34.624  1.00  0.00           N
ATOM   4065  H   VAL   275      18.262  35.911  35.141  1.00  0.00           H
ATOM   4066  CA  VAL   275      20.392  35.863  35.389  1.00  0.00           C
ATOM   4067  HA  VAL   275      21.184  35.380  34.815  1.00  0.00           H
ATOM   4068  CB  VAL   275      20.882  37.286  35.636  1.00  0.00           C
ATOM   4069  HB  VAL   275      21.814  37.187  36.191  1.00  0.00           H
ATOM   4070  CG1 VAL   275      21.269  37.824  34.237  1.00  0.00           C
ATOM   4071 HG11 VAL   275      21.750  38.794  34.364  1.00  0.00           H
ATOM   4072 HG12 VAL   275      21.996  37.198  33.719  1.00  0.00           H
ATOM   4073 HG13 VAL   275      20.407  37.869  33.571  1.00  0.00           H
ATOM   4074  CG2 VAL   275      19.823  38.109  36.424  1.00  0.00           C
ATOM   4075 HG21 VAL   275      19.812  37.741  37.450  1.00  0.00           H
ATOM   4076 HG22 VAL   275      20.165  39.134  36.563  1.00  0.00           H
ATOM   4077 HG23 VAL   275      18.828  38.079  35.978  1.00  0.00           H
ATOM   4078  C   VAL   275      20.341  35.104  36.696  1.00  0.00           C
ATOM   4079  O   VAL   275      19.482  35.263  37.562  1.00  0.00           O
ATOM   4080  N   TRP   276      21.336  34.281  36.965  1.00  0.00           N
ATOM   4081  H   TRP   276      21.959  34.038  36.208  1.00  0.00           H
ATOM   4082  CA  TRP   276      21.672  34.015  38.336  1.00  0.00           C
ATOM   4083  HA  TRP   276      20.805  33.919  38.990  1.00  0.00           H
ATOM   4084  CB  TRP   276      22.335  32.656  38.536  1.00  0.00           C
ATOM   4085  HB2 TRP   276      23.060  32.563  37.730  1.00  0.00           H
ATOM   4086  HB3 TRP   276      22.735  32.520  39.542  1.00  0.00           H
ATOM   4087  CG  TRP   276      21.291  31.596  38.498  1.00  0.00           C
ATOM   4088  CD1 TRP   276      20.993  30.829  37.410  1.00  0.00           C
ATOM   4089  HD1 TRP   276      21.385  31.026  36.423  1.00  0.00           H
ATOM   4090  NE1 TRP   276      20.056  29.825  37.737  1.00  0.00           N
ATOM   4091  HE1 TRP   276      19.419  29.398  37.079  1.00  0.00           H
ATOM   4092  CE2 TRP   276      19.821  29.855  39.089  1.00  0.00           C
ATOM   4093  CZ2 TRP   276      19.014  29.077  39.861  1.00  0.00           C
ATOM   4094  HZ2 TRP   276      18.439  28.268  39.436  1.00  0.00           H
ATOM   4095  CH2 TRP   276      18.896  29.349  41.229  1.00  0.00           C
ATOM   4096  HH2 TRP   276      18.179  28.841  41.859  1.00  0.00           H
ATOM   4097  CZ3 TRP   276      19.612  30.458  41.783  1.00  0.00           C
ATOM   4098  HZ3 TRP   276      19.529  30.789  42.807  1.00  0.00           H
ATOM   4099  CE3 TRP   276      20.471  31.216  40.986  1.00  0.00           C
ATOM   4100  HE3 TRP   276      21.012  32.068  41.373  1.00  0.00           H
ATOM   4101  CD2 TRP   276      20.605  30.900  39.614  1.00  0.00           C
ATOM   4102  C   TRP   276      22.527  35.148  38.939  1.00  0.00           C
ATOM   4103  O   TRP   276      23.249  35.772  38.228  1.00  0.00           O
ATOM   4104  N   ILE   277      22.447  35.364  40.285  1.00  0.00           N
ATOM   4105  H   ILE   277      21.922  34.734  40.875  1.00  0.00           H
ATOM   4106  CA  ILE   277      23.124  36.384  41.011  1.00  0.00           C
ATOM   4107  HA  ILE   277      23.972  36.664  40.385  1.00  0.00           H
ATOM   4108  CB  ILE   277      22.231  37.603  41.209  1.00  0.00           C
ATOM   4109  HB  ILE   277      21.324  37.335  41.752  1.00  0.00           H
ATOM   4110  CG2 ILE   277      23.150  38.593  41.990  1.00  0.00           C
ATOM   4111 HG21 ILE   277      24.082  38.732  41.441  1.00  0.00           H
ATOM   4112 HG22 ILE   277      22.677  39.566  42.131  1.00  0.00           H
ATOM   4113 HG23 ILE   277      23.353  38.090  42.936  1.00  0.00           H
ATOM   4114  CG1 ILE   277      21.741  38.184  39.910  1.00  0.00           C
ATOM   4115 HG12 ILE   277      22.623  38.655  39.476  1.00  0.00           H
ATOM   4116 HG13 ILE   277      21.301  37.443  39.242  1.00  0.00           H
ATOM   4117  CD1 ILE   277      20.673  39.201  40.046  1.00  0.00           C
ATOM   4118 HD11 ILE   277      20.281  39.576  39.101  1.00  0.00           H
ATOM   4119 HD12 ILE   277      19.811  38.641  40.407  1.00  0.00           H
ATOM   4120 HD13 ILE   277      20.927  40.014  40.726  1.00  0.00           H
ATOM   4121  C   ILE   277      23.707  35.727  42.305  1.00  0.00           C
ATOM   4122  O   ILE   277      23.026  34.933  43.006  1.00  0.00           O
ATOM   4123  N   GLY   278      24.952  35.903  42.759  1.00  0.00           N
ATOM   4124  H   GLY   278      25.573  36.471  42.200  1.00  0.00           H
ATOM   4125  CA  GLY   278      25.480  35.386  44.022  1.00  0.00           C
ATOM   4126  HA2 GLY   278      24.671  34.942  44.602  1.00  0.00           H
ATOM   4127  HA3 GLY   278      26.274  34.671  43.811  1.00  0.00           H
ATOM   4128  C   GLY   278      26.163  36.455  44.807  1.00  0.00           C
ATOM   4129  O   GLY   278      26.895  37.339  44.291  1.00  0.00           O
ATOM   4130  N   ARG   279      25.944  36.445  46.115  1.00  0.00           N
ATOM   4131  H   ARG   279      25.349  35.722  46.493  1.00  0.00           H
ATOM   4132  CA  ARG   279      26.344  37.544  47.081  1.00  0.00           C
ATOM   4133  HA  ARG   279      27.192  38.069  46.642  1.00  0.00           H
ATOM   4134  CB  ARG   279      25.291  38.627  47.098  1.00  0.00           C
ATOM   4135  HB2 ARG   279      25.771  39.357  47.751  1.00  0.00           H
ATOM   4136  HB3 ARG   279      25.182  39.049  46.098  1.00  0.00           H
ATOM   4137  CG  ARG   279      23.880  38.199  47.532  1.00  0.00           C
ATOM   4138  HG2 ARG   279      23.471  37.450  46.854  1.00  0.00           H
ATOM   4139  HG3 ARG   279      23.918  37.745  48.521  1.00  0.00           H
ATOM   4140  CD  ARG   279      22.949  39.391  47.562  1.00  0.00           C
ATOM   4141  HD2 ARG   279      23.387  40.103  48.261  1.00  0.00           H
ATOM   4142  HD3 ARG   279      23.008  39.863  46.581  1.00  0.00           H
ATOM   4143  NE  ARG   279      21.493  39.024  47.906  1.00  0.00           N
ATOM   4144  HE  ARG   279      21.385  38.375  48.672  1.00  0.00           H
ATOM   4145  CZ  ARG   279      20.367  39.634  47.577  1.00  0.00           C
ATOM   4146  NH1 ARG   279      19.147  39.281  47.940  1.00  0.00           N
ATOM   4147 HH11 ARG   279      19.141  38.511  48.593  1.00  0.00           H
ATOM   4148 HH12 ARG   279      18.299  39.826  47.858  1.00  0.00           H
ATOM   4149  NH2 ARG   279      20.460  40.690  46.834  1.00  0.00           N
ATOM   4150 HH21 ARG   279      21.398  40.955  46.568  1.00  0.00           H
ATOM   4151 HH22 ARG   279      19.664  41.283  46.652  1.00  0.00           H
ATOM   4152  C   ARG   279      26.612  36.997  48.480  1.00  0.00           C
ATOM   4153  O   ARG   279      26.005  36.079  48.975  1.00  0.00           O
ATOM   4154  N   THR   280      27.529  37.681  49.036  1.00  0.00           N
ATOM   4155  H   THR   280      27.889  38.456  48.496  1.00  0.00           H
ATOM   4156  CA  THR   280      27.511  37.921  50.432  1.00  0.00           C
ATOM   4157  HA  THR   280      27.854  37.042  50.979  1.00  0.00           H
ATOM   4158  CB  THR   280      28.487  39.072  50.820  1.00  0.00           C
ATOM   4159  HB  THR   280      28.252  39.427  51.824  1.00  0.00           H
ATOM   4160  CG2 THR   280      29.903  38.685  50.791  1.00  0.00           C
ATOM   4161 HG21 THR   280      29.945  37.871  51.514  1.00  0.00           H
ATOM   4162 HG22 THR   280      30.312  38.503  49.797  1.00  0.00           H
ATOM   4163 HG23 THR   280      30.507  39.512  51.164  1.00  0.00           H
ATOM   4164  OG1 THR   280      28.387  40.196  49.972  1.00  0.00           O
ATOM   4165  HG1 THR   280      28.297  40.911  50.606  1.00  0.00           H
ATOM   4166  C   THR   280      26.058  38.245  50.874  1.00  0.00           C
ATOM   4167  O   THR   280      25.338  39.131  50.322  1.00  0.00           O
ATOM   4168  N   LYS   281      25.563  37.486  51.824  1.00  0.00           N
ATOM   4169  H   LYS   281      26.178  36.963  52.431  1.00  0.00           H
ATOM   4170  CA  LYS   281      24.144  37.457  52.131  1.00  0.00           C
ATOM   4171  HA  LYS   281      23.659  37.591  51.164  1.00  0.00           H
ATOM   4172  CB  LYS   281      23.777  36.190  52.923  1.00  0.00           C
ATOM   4173  HB2 LYS   281      24.196  35.308  52.439  1.00  0.00           H
ATOM   4174  HB3 LYS   281      24.275  36.156  53.891  1.00  0.00           H
ATOM   4175  CG  LYS   281      22.266  35.965  53.106  1.00  0.00           C
ATOM   4176  HG2 LYS   281      21.934  36.664  53.876  1.00  0.00           H
ATOM   4177  HG3 LYS   281      21.876  36.155  52.106  1.00  0.00           H
ATOM   4178  CD  LYS   281      22.145  34.524  53.614  1.00  0.00           C
ATOM   4179  HD2 LYS   281      22.515  33.811  52.877  1.00  0.00           H
ATOM   4180  HD3 LYS   281      22.625  34.403  54.585  1.00  0.00           H
ATOM   4181  CE  LYS   281      20.701  34.191  53.895  1.00  0.00           C
ATOM   4182  HE2 LYS   281      20.363  34.989  54.556  1.00  0.00           H
ATOM   4183  HE3 LYS   281      20.140  34.239  52.962  1.00  0.00           H
ATOM   4184  NZ  LYS   281      20.452  32.924  54.565  1.00  0.00           N
ATOM   4185  HZ1 LYS   281      21.022  32.211  54.134  1.00  0.00           H
ATOM   4186  HZ2 LYS   281      20.712  32.963  55.540  1.00  0.00           H
ATOM   4187  HZ3 LYS   281      19.466  32.710  54.533  1.00  0.00           H
ATOM   4188  C   LYS   281      23.658  38.722  52.865  1.00  0.00           C
ATOM   4189  O   LYS   281      22.604  39.326  52.662  1.00  0.00           O
ATOM   4190  N   SER   282      24.378  39.166  53.886  1.00  0.00           N
ATOM   4191  H   SER   282      25.162  38.624  54.219  1.00  0.00           H
ATOM   4192  CA  SER   282      23.969  40.251  54.808  1.00  0.00           C
ATOM   4193  HA  SER   282      22.956  39.996  55.122  1.00  0.00           H
ATOM   4194  CB  SER   282      24.951  40.374  55.978  1.00  0.00           C
ATOM   4195  HB2 SER   282      24.769  39.537  56.651  1.00  0.00           H
ATOM   4196  HB3 SER   282      25.967  40.487  55.600  1.00  0.00           H
ATOM   4197  OG  SER   282      24.679  41.580  56.684  1.00  0.00           O
ATOM   4198  HG  SER   282      24.261  41.329  57.511  1.00  0.00           H
ATOM   4199  C   SER   282      23.908  41.584  54.174  1.00  0.00           C
ATOM   4200  O   SER   282      24.765  41.860  53.317  1.00  0.00           O
ATOM   4201  N   THR   283      22.907  42.376  54.444  1.00  0.00           N
ATOM   4202  H   THR   283      22.218  42.064  55.114  1.00  0.00           H
ATOM   4203  CA  THR   283      22.851  43.679  53.907  1.00  0.00           C
ATOM   4204  HA  THR   283      23.035  43.628  52.834  1.00  0.00           H
ATOM   4205  CB  THR   283      21.443  44.251  54.016  1.00  0.00           C
ATOM   4206  HB  THR   283      21.507  45.269  53.629  1.00  0.00           H
ATOM   4207  CG2 THR   283      20.207  43.542  53.383  1.00  0.00           C
ATOM   4208 HG21 THR   283      19.332  43.810  53.976  1.00  0.00           H
ATOM   4209 HG22 THR   283      19.952  43.956  52.408  1.00  0.00           H
ATOM   4210 HG23 THR   283      20.266  42.454  53.403  1.00  0.00           H
ATOM   4211  OG1 THR   283      21.119  44.320  55.400  1.00  0.00           O
ATOM   4212  HG1 THR   283      20.934  45.246  55.577  1.00  0.00           H
ATOM   4213  C   THR   283      23.832  44.721  54.444  1.00  0.00           C
ATOM   4214  O   THR   283      24.187  45.694  53.744  1.00  0.00           O
ATOM   4215  N   ASN   284      24.350  44.580  55.650  1.00  0.00           N
ATOM   4216  H   ASN   284      23.933  43.838  56.194  1.00  0.00           H
ATOM   4217  CA  ASN   284      25.333  45.489  56.314  1.00  0.00           C
ATOM   4218  HA  ASN   284      25.555  46.370  55.713  1.00  0.00           H
ATOM   4219  CB  ASN   284      24.629  46.027  57.599  1.00  0.00           C
ATOM   4220  HB2 ASN   284      24.410  45.233  58.315  1.00  0.00           H
ATOM   4221  HB3 ASN   284      25.260  46.698  58.182  1.00  0.00           H
ATOM   4222  CG  ASN   284      23.353  46.717  57.432  1.00  0.00           C
ATOM   4223  OD1 ASN   284      22.273  46.114  57.319  1.00  0.00           O
ATOM   4224  ND2 ASN   284      23.371  48.032  57.316  1.00  0.00           N
ATOM   4225 HD21 ASN   284      22.468  48.459  57.164  1.00  0.00           H
ATOM   4226 HD22 ASN   284      24.196  48.604  57.435  1.00  0.00           H
ATOM   4227  C   ASN   284      26.773  44.914  56.543  1.00  0.00           C
ATOM   4228  O   ASN   284      27.653  45.550  57.133  1.00  0.00           O
ATOM   4229  N   SER   285      27.027  43.693  56.179  1.00  0.00           N
ATOM   4230  H   SER   285      26.245  43.245  55.724  1.00  0.00           H
ATOM   4231  CA  SER   285      28.280  42.930  56.487  1.00  0.00           C
ATOM   4232  HA  SER   285      29.129  43.613  56.450  1.00  0.00           H
ATOM   4233  CB  SER   285      28.193  42.296  57.902  1.00  0.00           C
ATOM   4234  HB2 SER   285      28.063  43.127  58.594  1.00  0.00           H
ATOM   4235  HB3 SER   285      27.267  41.726  57.965  1.00  0.00           H
ATOM   4236  OG  SER   285      29.320  41.581  58.298  1.00  0.00           O
ATOM   4237  HG  SER   285      29.029  41.093  59.072  1.00  0.00           H
ATOM   4238  C   SER   285      28.628  41.903  55.390  1.00  0.00           C
ATOM   4239  O   SER   285      27.712  41.647  54.643  1.00  0.00           O
ATOM   4240  N   ARG   286      29.912  41.450  55.243  1.00  0.00           N
ATOM   4241  H   ARG   286      30.551  41.759  55.961  1.00  0.00           H
ATOM   4242  CA  ARG   286      30.318  40.288  54.389  1.00  0.00           C
ATOM   4243  HA  ARG   286      29.685  40.312  53.501  1.00  0.00           H
ATOM   4244  CB  ARG   286      31.803  40.260  53.918  1.00  0.00           C
ATOM   4245  HB2 ARG   286      32.431  40.093  54.794  1.00  0.00           H
ATOM   4246  HB3 ARG   286      31.984  39.432  53.233  1.00  0.00           H
ATOM   4247  CG  ARG   286      32.296  41.467  53.200  1.00  0.00           C
ATOM   4248  HG2 ARG   286      31.761  41.492  52.252  1.00  0.00           H
ATOM   4249  HG3 ARG   286      32.064  42.349  53.799  1.00  0.00           H
ATOM   4250  CD  ARG   286      33.738  41.364  52.808  1.00  0.00           C
ATOM   4251  HD2 ARG   286      34.347  41.330  53.711  1.00  0.00           H
ATOM   4252  HD3 ARG   286      33.947  40.431  52.284  1.00  0.00           H
ATOM   4253  NE  ARG   286      34.166  42.555  51.972  1.00  0.00           N
ATOM   4254  HE  ARG   286      33.495  42.914  51.309  1.00  0.00           H
ATOM   4255  CZ  ARG   286      35.375  43.058  51.747  1.00  0.00           C
ATOM   4256  NH1 ARG   286      35.606  43.972  50.825  1.00  0.00           N
ATOM   4257 HH11 ARG   286      34.914  44.361  50.200  1.00  0.00           H
ATOM   4258 HH12 ARG   286      36.511  44.415  50.894  1.00  0.00           H
ATOM   4259  NH2 ARG   286      36.383  42.519  52.318  1.00  0.00           N
ATOM   4260 HH21 ARG   286      36.257  41.783  52.998  1.00  0.00           H
ATOM   4261 HH22 ARG   286      37.293  42.943  52.212  1.00  0.00           H
ATOM   4262  C   ARG   286      29.894  38.895  55.024  1.00  0.00           C
ATOM   4263  O   ARG   286      30.349  37.825  54.580  1.00  0.00           O
ATOM   4264  N   SER   287      29.006  38.877  55.980  1.00  0.00           N
ATOM   4265  H   SER   287      28.714  39.758  56.380  1.00  0.00           H
ATOM   4266  CA  SER   287      28.400  37.705  56.654  1.00  0.00           C
ATOM   4267  HA  SER   287      29.158  36.945  56.839  1.00  0.00           H
ATOM   4268  CB  SER   287      27.942  38.034  58.072  1.00  0.00           C
ATOM   4269  HB2 SER   287      27.580  37.135  58.570  1.00  0.00           H
ATOM   4270  HB3 SER   287      28.730  38.437  58.708  1.00  0.00           H
ATOM   4271  OG  SER   287      26.951  39.039  58.104  1.00  0.00           O
ATOM   4272  HG  SER   287      26.545  38.991  58.973  1.00  0.00           H
ATOM   4273  C   SER   287      27.463  36.971  55.715  1.00  0.00           C
ATOM   4274  O   SER   287      26.596  37.506  55.076  1.00  0.00           O
ATOM   4275  N   GLY   288      27.713  35.664  55.553  1.00  0.00           N
ATOM   4276  H   GLY   288      28.516  35.418  56.115  1.00  0.00           H
ATOM   4277  CA  GLY   288      26.869  34.637  54.967  1.00  0.00           C
ATOM   4278  HA2 GLY   288      27.334  33.681  55.213  1.00  0.00           H
ATOM   4279  HA3 GLY   288      25.892  34.679  55.448  1.00  0.00           H
ATOM   4280  C   GLY   288      26.889  34.813  53.430  1.00  0.00           C
ATOM   4281  O   GLY   288      27.513  35.729  52.935  1.00  0.00           O
ATOM   4282  N   PHE   289      26.254  33.847  52.742  1.00  0.00           N
ATOM   4283  H   PHE   289      25.950  33.034  53.260  1.00  0.00           H
ATOM   4284  CA  PHE   289      26.234  33.770  51.248  1.00  0.00           C
ATOM   4285  HA  PHE   289      26.343  34.789  50.878  1.00  0.00           H
ATOM   4286  CB  PHE   289      27.430  32.936  50.826  1.00  0.00           C
ATOM   4287  HB2 PHE   289      28.332  33.059  51.425  1.00  0.00           H
ATOM   4288  HB3 PHE   289      27.229  31.871  50.937  1.00  0.00           H
ATOM   4289  CG  PHE   289      27.789  33.222  49.379  1.00  0.00           C
ATOM   4290  CD1 PHE   289      28.674  34.246  49.183  1.00  0.00           C
ATOM   4291  HD1 PHE   289      29.012  34.871  49.996  1.00  0.00           H
ATOM   4292  CE1 PHE   289      28.999  34.651  47.899  1.00  0.00           C
ATOM   4293  HE1 PHE   289      29.539  35.585  47.840  1.00  0.00           H
ATOM   4294  CZ  PHE   289      28.421  34.064  46.742  1.00  0.00           C
ATOM   4295  HZ  PHE   289      28.677  34.353  45.732  1.00  0.00           H
ATOM   4296  CE2 PHE   289      27.593  32.885  46.934  1.00  0.00           C
ATOM   4297  HE2 PHE   289      27.309  32.262  46.099  1.00  0.00           H
ATOM   4298  CD2 PHE   289      27.293  32.513  48.294  1.00  0.00           C
ATOM   4299  HD2 PHE   289      26.613  31.685  48.433  1.00  0.00           H
ATOM   4300  C   PHE   289      24.906  33.123  50.726  1.00  0.00           C
ATOM   4301  O   PHE   289      24.533  32.075  51.241  1.00  0.00           O
ATOM   4302  N   GLU   290      24.353  33.571  49.649  1.00  0.00           N
ATOM   4303  H   GLU   290      24.842  34.212  49.040  1.00  0.00           H
ATOM   4304  CA  GLU   290      23.117  33.078  49.064  1.00  0.00           C
ATOM   4305  HA  GLU   290      23.112  32.008  49.268  1.00  0.00           H
ATOM   4306  CB  GLU   290      21.890  33.749  49.715  1.00  0.00           C
ATOM   4307  HB2 GLU   290      20.935  33.418  49.306  1.00  0.00           H
ATOM   4308  HB3 GLU   290      21.867  33.526  50.782  1.00  0.00           H
ATOM   4309  CG  GLU   290      21.817  35.310  49.454  1.00  0.00           C
ATOM   4310  HG2 GLU   290      22.697  35.790  49.882  1.00  0.00           H
ATOM   4311  HG3 GLU   290      21.821  35.547  48.389  1.00  0.00           H
ATOM   4312  CD  GLU   290      20.574  36.065  50.017  1.00  0.00           C
ATOM   4313  OE1 GLU   290      19.872  35.473  50.872  1.00  0.00           O
ATOM   4314  OE2 GLU   290      20.258  37.175  49.628  1.00  0.00           O
ATOM   4315  C   GLU   290      23.209  33.171  47.526  1.00  0.00           C
ATOM   4316  O   GLU   290      24.105  33.866  47.027  1.00  0.00           O
ATOM   4317  N   MET   291      22.297  32.432  46.788  1.00  0.00           N
ATOM   4318  H   MET   291      21.553  31.936  47.257  1.00  0.00           H
ATOM   4319  CA  MET   291      22.049  32.481  45.329  1.00  0.00           C
ATOM   4320  HA  MET   291      22.689  33.280  44.957  1.00  0.00           H
ATOM   4321  CB  MET   291      22.416  31.132  44.637  1.00  0.00           C
ATOM   4322  HB2 MET   291      21.860  30.373  45.188  1.00  0.00           H
ATOM   4323  HB3 MET   291      22.104  31.072  43.595  1.00  0.00           H
ATOM   4324  CG  MET   291      23.969  30.831  44.810  1.00  0.00           C
ATOM   4325  HG2 MET   291      24.298  30.798  45.848  1.00  0.00           H
ATOM   4326  HG3 MET   291      24.167  29.853  44.369  1.00  0.00           H
ATOM   4327  SD  MET   291      24.991  32.038  43.969  1.00  0.00           S
ATOM   4328  CE  MET   291      24.398  31.930  42.220  1.00  0.00           C
ATOM   4329  HE1 MET   291      24.845  31.073  41.718  1.00  0.00           H
ATOM   4330  HE2 MET   291      23.308  31.897  42.239  1.00  0.00           H
ATOM   4331  HE3 MET   291      24.805  32.833  41.763  1.00  0.00           H
ATOM   4332  C   MET   291      20.603  32.812  45.013  1.00  0.00           C
ATOM   4333  O   MET   291      19.678  32.348  45.654  1.00  0.00           O
ATOM   4334  N   ILE   292      20.495  33.634  44.001  1.00  0.00           N
ATOM   4335  H   ILE   292      21.337  33.980  43.562  1.00  0.00           H
ATOM   4336  CA  ILE   292      19.289  34.296  43.514  1.00  0.00           C
ATOM   4337  HA  ILE   292      18.502  33.618  43.845  1.00  0.00           H
ATOM   4338  CB  ILE   292      19.214  35.721  44.064  1.00  0.00           C
ATOM   4339  HB  ILE   292      19.850  36.335  43.427  1.00  0.00           H
ATOM   4340  CG2 ILE   292      17.822  36.298  43.923  1.00  0.00           C
ATOM   4341 HG21 ILE   292      17.579  36.279  42.861  1.00  0.00           H
ATOM   4342 HG22 ILE   292      16.955  35.803  44.363  1.00  0.00           H
ATOM   4343 HG23 ILE   292      17.824  37.294  44.365  1.00  0.00           H
ATOM   4344  CG1 ILE   292      19.780  35.955  45.491  1.00  0.00           C
ATOM   4345 HG12 ILE   292      19.261  36.825  45.895  1.00  0.00           H
ATOM   4346 HG13 ILE   292      19.512  35.144  46.171  1.00  0.00           H
ATOM   4347  CD1 ILE   292      21.266  36.472  45.432  1.00  0.00           C
ATOM   4348 HD11 ILE   292      21.394  37.446  44.962  1.00  0.00           H
ATOM   4349 HD12 ILE   292      21.527  36.565  46.487  1.00  0.00           H
ATOM   4350 HD13 ILE   292      22.049  35.769  45.148  1.00  0.00           H
ATOM   4351  C   ILE   292      19.103  34.265  41.966  1.00  0.00           C
ATOM   4352  O   ILE   292      19.953  34.467  41.209  1.00  0.00           O
ATOM   4353  N   TRP   293      17.858  33.909  41.577  1.00  0.00           N
ATOM   4354  H   TRP   293      17.176  33.841  42.318  1.00  0.00           H
ATOM   4355  CA  TRP   293      17.299  33.736  40.220  1.00  0.00           C
ATOM   4356  HA  TRP   293      18.173  33.814  39.572  1.00  0.00           H
ATOM   4357  CB  TRP   293      16.741  32.353  40.034  1.00  0.00           C
ATOM   4358  HB2 TRP   293      17.544  31.633  40.190  1.00  0.00           H
ATOM   4359  HB3 TRP   293      16.118  32.026  40.867  1.00  0.00           H
ATOM   4360  CG  TRP   293      16.083  32.115  38.661  1.00  0.00           C
ATOM   4361  CD1 TRP   293      14.769  31.781  38.525  1.00  0.00           C
ATOM   4362  HD1 TRP   293      14.058  31.663  39.329  1.00  0.00           H
ATOM   4363  NE1 TRP   293      14.486  31.817  37.176  1.00  0.00           N
ATOM   4364  HE1 TRP   293      13.588  31.612  36.761  1.00  0.00           H
ATOM   4365  CE2 TRP   293      15.643  31.958  36.416  1.00  0.00           C
ATOM   4366  CZ2 TRP   293      15.888  32.089  35.017  1.00  0.00           C
ATOM   4367  HZ2 TRP   293      15.061  32.023  34.325  1.00  0.00           H
ATOM   4368  CH2 TRP   293      17.116  32.402  34.464  1.00  0.00           C
ATOM   4369  HH2 TRP   293      17.271  32.598  33.414  1.00  0.00           H
ATOM   4370  CZ3 TRP   293      18.217  32.528  35.382  1.00  0.00           C
ATOM   4371  HZ3 TRP   293      19.190  32.756  34.973  1.00  0.00           H
ATOM   4372  CE3 TRP   293      18.016  32.451  36.781  1.00  0.00           C
ATOM   4373  HE3 TRP   293      18.807  32.662  37.486  1.00  0.00           H
ATOM   4374  CD2 TRP   293      16.706  32.196  37.340  1.00  0.00           C
ATOM   4375  C   TRP   293      16.334  34.868  39.844  1.00  0.00           C
ATOM   4376  O   TRP   293      15.264  35.077  40.515  1.00  0.00           O
ATOM   4377  N   ASP   294      16.570  35.506  38.742  1.00  0.00           N
ATOM   4378  H   ASP   294      17.430  35.205  38.306  1.00  0.00           H
ATOM   4379  CA  ASP   294      15.667  36.464  38.050  1.00  0.00           C
ATOM   4380  HA  ASP   294      14.623  36.329  38.333  1.00  0.00           H
ATOM   4381  CB  ASP   294      16.049  37.936  38.495  1.00  0.00           C
ATOM   4382  HB2 ASP   294      16.057  37.947  39.585  1.00  0.00           H
ATOM   4383  HB3 ASP   294      17.021  38.188  38.069  1.00  0.00           H
ATOM   4384  CG  ASP   294      15.136  38.939  38.024  1.00  0.00           C
ATOM   4385  OD1 ASP   294      14.034  38.628  37.450  1.00  0.00           O
ATOM   4386  OD2 ASP   294      15.410  40.164  38.154  1.00  0.00           O
ATOM   4387  C   ASP   294      15.672  36.294  36.513  1.00  0.00           C
ATOM   4388  O   ASP   294      16.648  36.586  35.833  1.00  0.00           O
ATOM   4389  N   PRO   295      14.523  35.863  35.866  1.00  0.00           N
ATOM   4390  CD  PRO   295      13.158  35.547  36.414  1.00  0.00           C
ATOM   4391  HD2 PRO   295      12.766  36.362  37.024  1.00  0.00           H
ATOM   4392  HD3 PRO   295      13.098  34.616  36.976  1.00  0.00           H
ATOM   4393  CG  PRO   295      12.242  35.395  35.131  1.00  0.00           C
ATOM   4394  HG2 PRO   295      11.836  36.401  35.023  1.00  0.00           H
ATOM   4395  HG3 PRO   295      11.542  34.602  35.394  1.00  0.00           H
ATOM   4396  CB  PRO   295      13.144  34.967  34.048  1.00  0.00           C
ATOM   4397  HB2 PRO   295      12.761  35.004  33.028  1.00  0.00           H
ATOM   4398  HB3 PRO   295      13.378  33.917  34.221  1.00  0.00           H
ATOM   4399  CA  PRO   295      14.368  35.811  34.353  1.00  0.00           C
ATOM   4400  HA  PRO   295      15.242  35.284  33.968  1.00  0.00           H
ATOM   4401  C   PRO   295      14.250  37.241  33.801  1.00  0.00           C
ATOM   4402  O   PRO   295      13.901  38.182  34.574  1.00  0.00           O
ATOM   4403  N   ASN   296      14.566  37.467  32.493  1.00  0.00           N
ATOM   4404  H   ASN   296      14.656  36.660  31.894  1.00  0.00           H
ATOM   4405  CA  ASN   296      14.792  38.726  31.822  1.00  0.00           C
ATOM   4406  HA  ASN   296      15.103  38.475  30.808  1.00  0.00           H
ATOM   4407  CB  ASN   296      13.448  39.501  31.600  1.00  0.00           C
ATOM   4408  HB2 ASN   296      13.197  39.954  32.560  1.00  0.00           H
ATOM   4409  HB3 ASN   296      13.627  40.326  30.911  1.00  0.00           H
ATOM   4410  CG  ASN   296      12.362  38.555  31.073  1.00  0.00           C
ATOM   4411  OD1 ASN   296      11.730  37.853  31.898  1.00  0.00           O
ATOM   4412  ND2 ASN   296      12.188  38.331  29.811  1.00  0.00           N
ATOM   4413 HD21 ASN   296      11.525  37.655  29.458  1.00  0.00           H
ATOM   4414 HD22 ASN   296      12.826  38.802  29.187  1.00  0.00           H
ATOM   4415  C   ASN   296      15.806  39.706  32.515  1.00  0.00           C
ATOM   4416  O   ASN   296      15.948  40.873  32.098  1.00  0.00           O
ATOM   4417  N   GLY   297      16.559  39.244  33.566  1.00  0.00           N
ATOM   4418  H   GLY   297      16.333  38.334  33.941  1.00  0.00           H
ATOM   4419  CA  GLY   297      17.459  40.075  34.411  1.00  0.00           C
ATOM   4420  HA2 GLY   297      16.883  40.964  34.667  1.00  0.00           H
ATOM   4421  HA3 GLY   297      17.584  39.624  35.396  1.00  0.00           H
ATOM   4422  C   GLY   297      18.819  40.464  33.882  1.00  0.00           C
ATOM   4423  O   GLY   297      19.620  41.088  34.620  1.00  0.00           O
ATOM   4424  N   TRP   298      19.023  40.159  32.585  1.00  0.00           N
ATOM   4425  H   TRP   298      18.258  39.720  32.092  1.00  0.00           H
ATOM   4426  CA  TRP   298      20.082  40.723  31.714  1.00  0.00           C
ATOM   4427  HA  TRP   298      20.852  41.016  32.428  1.00  0.00           H
ATOM   4428  CB  TRP   298      20.549  39.786  30.664  1.00  0.00           C
ATOM   4429  HB2 TRP   298      20.787  38.803  31.072  1.00  0.00           H
ATOM   4430  HB3 TRP   298      19.837  39.700  29.843  1.00  0.00           H
ATOM   4431  CG  TRP   298      21.901  40.131  30.013  1.00  0.00           C
ATOM   4432  CD1 TRP   298      22.130  40.348  28.688  1.00  0.00           C
ATOM   4433  HD1 TRP   298      21.450  40.336  27.849  1.00  0.00           H
ATOM   4434  NE1 TRP   298      23.444  40.671  28.503  1.00  0.00           N
ATOM   4435  HE1 TRP   298      23.890  40.794  27.605  1.00  0.00           H
ATOM   4436  CE2 TRP   298      24.163  40.473  29.647  1.00  0.00           C
ATOM   4437  CZ2 TRP   298      25.513  40.463  29.988  1.00  0.00           C
ATOM   4438  HZ2 TRP   298      26.257  40.764  29.265  1.00  0.00           H
ATOM   4439  CH2 TRP   298      26.011  40.143  31.278  1.00  0.00           C
ATOM   4440  HH2 TRP   298      27.060  40.115  31.534  1.00  0.00           H
ATOM   4441  CZ3 TRP   298      25.051  39.831  32.278  1.00  0.00           C
ATOM   4442  HZ3 TRP   298      25.435  39.469  33.220  1.00  0.00           H
ATOM   4443  CE3 TRP   298      23.687  39.860  31.959  1.00  0.00           C
ATOM   4444  HE3 TRP   298      23.067  39.590  32.801  1.00  0.00           H
ATOM   4445  CD2 TRP   298      23.203  40.197  30.635  1.00  0.00           C
ATOM   4446  C   TRP   298      19.662  42.053  31.027  1.00  0.00           C
ATOM   4447  O   TRP   298      20.519  42.908  30.875  1.00  0.00           O
ATOM   4448  N   THR   299      18.392  42.316  30.695  1.00  0.00           N
ATOM   4449  H   THR   299      17.720  41.569  30.806  1.00  0.00           H
ATOM   4450  CA  THR   299      17.806  43.439  29.917  1.00  0.00           C
ATOM   4451  HA  THR   299      18.661  44.110  29.831  1.00  0.00           H
ATOM   4452  CB  THR   299      17.433  43.146  28.429  1.00  0.00           C
ATOM   4453  HB  THR   299      17.360  44.129  27.964  1.00  0.00           H
ATOM   4454  CG2 THR   299      18.490  42.293  27.749  1.00  0.00           C
ATOM   4455 HG21 THR   299      18.188  42.128  26.715  1.00  0.00           H
ATOM   4456 HG22 THR   299      19.419  42.861  27.811  1.00  0.00           H
ATOM   4457 HG23 THR   299      18.668  41.308  28.182  1.00  0.00           H
ATOM   4458  OG1 THR   299      16.174  42.563  28.237  1.00  0.00           O
ATOM   4459  HG1 THR   299      15.620  43.321  28.043  1.00  0.00           H
ATOM   4460  C   THR   299      16.651  44.252  30.646  1.00  0.00           C
ATOM   4461  O   THR   299      16.355  45.366  30.241  1.00  0.00           O
ATOM   4462  N   GLU   300      15.997  43.641  31.675  1.00  0.00           N
ATOM   4463  H   GLU   300      16.275  42.726  31.998  1.00  0.00           H
ATOM   4464  CA  GLU   300      14.782  44.156  32.346  1.00  0.00           C
ATOM   4465  HA  GLU   300      14.717  45.189  32.004  1.00  0.00           H
ATOM   4466  CB  GLU   300      13.453  43.481  31.848  1.00  0.00           C
ATOM   4467  HB2 GLU   300      13.330  42.480  32.260  1.00  0.00           H
ATOM   4468  HB3 GLU   300      12.665  44.090  32.294  1.00  0.00           H
ATOM   4469  CG  GLU   300      13.200  43.525  30.346  1.00  0.00           C
ATOM   4470  HG2 GLU   300      13.722  42.706  29.852  1.00  0.00           H
ATOM   4471  HG3 GLU   300      12.133  43.306  30.332  1.00  0.00           H
ATOM   4472  CD  GLU   300      13.454  44.903  29.700  1.00  0.00           C
ATOM   4473  OE1 GLU   300      12.971  45.940  30.172  1.00  0.00           O
ATOM   4474  OE2 GLU   300      14.122  44.970  28.667  1.00  0.00           O
ATOM   4475  C   GLU   300      14.877  44.150  33.876  1.00  0.00           C
ATOM   4476  O   GLU   300      15.604  43.369  34.432  1.00  0.00           O
ATOM   4477  N   THR   301      14.265  45.106  34.549  1.00  0.00           N
ATOM   4478  H   THR   301      13.622  45.649  33.989  1.00  0.00           H
ATOM   4479  CA  THR   301      14.286  45.412  35.978  1.00  0.00           C
ATOM   4480  HA  THR   301      14.943  44.729  36.516  1.00  0.00           H
ATOM   4481  CB  THR   301      14.773  46.849  36.120  1.00  0.00           C
ATOM   4482  HB  THR   301      14.092  47.401  35.472  1.00  0.00           H
ATOM   4483  CG2 THR   301      14.715  47.430  37.580  1.00  0.00           C
ATOM   4484 HG21 THR   301      14.749  48.511  37.448  1.00  0.00           H
ATOM   4485 HG22 THR   301      13.812  47.104  38.097  1.00  0.00           H
ATOM   4486 HG23 THR   301      15.648  47.274  38.122  1.00  0.00           H
ATOM   4487  OG1 THR   301      16.187  47.161  35.788  1.00  0.00           O
ATOM   4488  HG1 THR   301      16.825  46.738  36.368  1.00  0.00           H
ATOM   4489  C   THR   301      12.952  45.183  36.497  1.00  0.00           C
ATOM   4490  O   THR   301      12.006  45.762  35.932  1.00  0.00           O
ATOM   4491  N   ASP   302      12.731  44.400  37.547  1.00  0.00           N
ATOM   4492  H   ASP   302      13.452  43.843  37.983  1.00  0.00           H
ATOM   4493  CA  ASP   302      11.392  44.205  38.162  1.00  0.00           C
ATOM   4494  HA  ASP   302      10.704  45.029  37.967  1.00  0.00           H
ATOM   4495  CB  ASP   302      10.808  42.852  37.697  1.00  0.00           C
ATOM   4496  HB2 ASP   302      10.776  42.682  36.620  1.00  0.00           H
ATOM   4497  HB3 ASP   302      11.415  42.026  38.070  1.00  0.00           H
ATOM   4498  CG  ASP   302       9.354  42.610  38.278  1.00  0.00           C
ATOM   4499  OD1 ASP   302       8.701  43.595  38.616  1.00  0.00           O
ATOM   4500  OD2 ASP   302       9.023  41.428  38.245  1.00  0.00           O
ATOM   4501  C   ASP   302      11.634  44.169  39.743  1.00  0.00           C
ATOM   4502  O   ASP   302      12.569  43.472  40.204  1.00  0.00           O
ATOM   4503  N   SER   303      10.751  44.814  40.511  1.00  0.00           N
ATOM   4504  H   SER   303       9.936  45.191  40.049  1.00  0.00           H
ATOM   4505  CA  SER   303      10.973  45.012  41.949  1.00  0.00           C
ATOM   4506  HA  SER   303      11.735  45.768  42.139  1.00  0.00           H
ATOM   4507  CB  SER   303       9.671  45.773  42.328  1.00  0.00           C
ATOM   4508  HB2 SER   303       8.765  45.187  42.178  1.00  0.00           H
ATOM   4509  HB3 SER   303       9.705  46.259  43.303  1.00  0.00           H
ATOM   4510  OG  SER   303       9.488  46.935  41.561  1.00  0.00           O
ATOM   4511  HG  SER   303       8.942  47.559  42.044  1.00  0.00           H
ATOM   4512  C   SER   303      11.235  43.810  42.952  1.00  0.00           C
ATOM   4513  O   SER   303      11.432  44.007  44.168  1.00  0.00           O
ATOM   4514  N   SER   304      11.208  42.532  42.500  1.00  0.00           N
ATOM   4515  H   SER   304      11.387  42.443  41.510  1.00  0.00           H
ATOM   4516  CA  SER   304      11.438  41.280  43.240  1.00  0.00           C
ATOM   4517  HA  SER   304      12.075  41.499  44.098  1.00  0.00           H
ATOM   4518  CB  SER   304      10.162  40.858  43.975  1.00  0.00           C
ATOM   4519  HB2 SER   304       9.707  41.676  44.532  1.00  0.00           H
ATOM   4520  HB3 SER   304       9.414  40.483  43.276  1.00  0.00           H
ATOM   4521  OG  SER   304      10.457  39.860  44.894  1.00  0.00           O
ATOM   4522  HG  SER   304      10.911  40.126  45.697  1.00  0.00           H
ATOM   4523  C   SER   304      12.183  40.136  42.502  1.00  0.00           C
ATOM   4524  O   SER   304      12.400  40.291  41.268  1.00  0.00           O
ATOM   4525  N   PHE   305      12.473  39.014  43.139  1.00  0.00           N
ATOM   4526  H   PHE   305      12.142  38.940  44.090  1.00  0.00           H
ATOM   4527  CA  PHE   305      13.068  37.790  42.641  1.00  0.00           C
ATOM   4528  HA  PHE   305      13.583  38.049  41.715  1.00  0.00           H
ATOM   4529  CB  PHE   305      14.178  37.353  43.632  1.00  0.00           C
ATOM   4530  HB2 PHE   305      14.775  36.654  43.048  1.00  0.00           H
ATOM   4531  HB3 PHE   305      14.921  38.110  43.886  1.00  0.00           H
ATOM   4532  CG  PHE   305      13.661  36.703  44.864  1.00  0.00           C
ATOM   4533  CD1 PHE   305      13.647  35.351  45.030  1.00  0.00           C
ATOM   4534  HD1 PHE   305      14.088  34.665  44.322  1.00  0.00           H
ATOM   4535  CE1 PHE   305      13.084  34.821  46.210  1.00  0.00           C
ATOM   4536  HE1 PHE   305      13.133  33.748  46.331  1.00  0.00           H
ATOM   4537  CZ  PHE   305      12.397  35.620  47.131  1.00  0.00           C
ATOM   4538  HZ  PHE   305      11.960  35.270  48.054  1.00  0.00           H
ATOM   4539  CE2 PHE   305      12.398  37.054  47.011  1.00  0.00           C
ATOM   4540  HE2 PHE   305      11.877  37.678  47.722  1.00  0.00           H
ATOM   4541  CD2 PHE   305      12.976  37.558  45.833  1.00  0.00           C
ATOM   4542  HD2 PHE   305      12.973  38.629  45.689  1.00  0.00           H
ATOM   4543  C   PHE   305      12.118  36.621  42.349  1.00  0.00           C
ATOM   4544  O   PHE   305      11.067  36.596  42.925  1.00  0.00           O
ATOM   4545  N   SER   306      12.508  35.669  41.528  1.00  0.00           N
ATOM   4546  H   SER   306      13.381  35.859  41.058  1.00  0.00           H
ATOM   4547  CA  SER   306      11.826  34.449  41.124  1.00  0.00           C
ATOM   4548  HA  SER   306      10.766  34.672  41.246  1.00  0.00           H
ATOM   4549  CB  SER   306      12.129  34.239  39.607  1.00  0.00           C
ATOM   4550  HB2 SER   306      11.664  35.142  39.211  1.00  0.00           H
ATOM   4551  HB3 SER   306      13.193  34.190  39.372  1.00  0.00           H
ATOM   4552  OG  SER   306      11.520  33.036  39.229  1.00  0.00           O
ATOM   4553  HG  SER   306      10.582  33.241  39.234  1.00  0.00           H
ATOM   4554  C   SER   306      12.083  33.296  42.118  1.00  0.00           C
ATOM   4555  O   SER   306      11.104  32.641  42.603  1.00  0.00           O
ATOM   4556  N   VAL   307      13.343  33.042  42.496  1.00  0.00           N
ATOM   4557  H   VAL   307      14.154  33.541  42.158  1.00  0.00           H
ATOM   4558  CA  VAL   307      13.710  31.919  43.323  1.00  0.00           C
ATOM   4559  HA  VAL   307      13.042  31.796  44.176  1.00  0.00           H
ATOM   4560  CB  VAL   307      13.867  30.562  42.616  1.00  0.00           C
ATOM   4561  HB  VAL   307      14.692  30.743  41.928  1.00  0.00           H
ATOM   4562  CG1 VAL   307      14.184  29.433  43.604  1.00  0.00           C
ATOM   4563 HG11 VAL   307      13.362  29.410  44.319  1.00  0.00           H
ATOM   4564 HG12 VAL   307      14.248  28.450  43.136  1.00  0.00           H
ATOM   4565 HG13 VAL   307      15.156  29.582  44.075  1.00  0.00           H
ATOM   4566  CG2 VAL   307      12.694  30.030  41.849  1.00  0.00           C
ATOM   4567 HG21 VAL   307      12.779  29.021  41.445  1.00  0.00           H
ATOM   4568 HG22 VAL   307      11.835  29.936  42.514  1.00  0.00           H
ATOM   4569 HG23 VAL   307      12.652  30.728  41.014  1.00  0.00           H
ATOM   4570  C   VAL   307      15.073  32.207  44.013  1.00  0.00           C
ATOM   4571  O   VAL   307      16.017  32.775  43.407  1.00  0.00           O
ATOM   4572  N   LYS   308      15.183  31.947  45.308  1.00  0.00           N
ATOM   4573  H   LYS   308      14.454  31.359  45.688  1.00  0.00           H
ATOM   4574  CA  LYS   308      16.328  32.239  46.188  1.00  0.00           C
ATOM   4575  HA  LYS   308      17.246  32.317  45.608  1.00  0.00           H
ATOM   4576  CB  LYS   308      16.200  33.506  46.932  1.00  0.00           C
ATOM   4577  HB2 LYS   308      16.088  34.283  46.175  1.00  0.00           H
ATOM   4578  HB3 LYS   308      15.364  33.432  47.626  1.00  0.00           H
ATOM   4579  CG  LYS   308      17.397  34.033  47.725  1.00  0.00           C
ATOM   4580  HG2 LYS   308      17.589  33.454  48.628  1.00  0.00           H
ATOM   4581  HG3 LYS   308      18.313  33.824  47.173  1.00  0.00           H
ATOM   4582  CD  LYS   308      17.335  35.542  48.116  1.00  0.00           C
ATOM   4583  HD2 LYS   308      17.969  35.750  48.977  1.00  0.00           H
ATOM   4584  HD3 LYS   308      17.544  35.974  47.137  1.00  0.00           H
ATOM   4585  CE  LYS   308      15.925  35.917  48.493  1.00  0.00           C
ATOM   4586  HE2 LYS   308      15.303  35.771  47.609  1.00  0.00           H
ATOM   4587  HE3 LYS   308      15.500  35.228  49.223  1.00  0.00           H
ATOM   4588  NZ  LYS   308      15.624  37.247  49.010  1.00  0.00           N
ATOM   4589  HZ1 LYS   308      14.718  37.290  49.453  1.00  0.00           H
ATOM   4590  HZ2 LYS   308      16.396  37.607  49.551  1.00  0.00           H
ATOM   4591  HZ3 LYS   308      15.589  37.881  48.223  1.00  0.00           H
ATOM   4592  C   LYS   308      16.599  31.028  47.081  1.00  0.00           C
ATOM   4593  O   LYS   308      15.672  30.289  47.464  1.00  0.00           O
ATOM   4594  N   GLN   309      17.847  30.696  47.481  1.00  0.00           N
ATOM   4595  H   GLN   309      18.583  31.351  47.257  1.00  0.00           H
ATOM   4596  CA  GLN   309      18.458  29.570  48.238  1.00  0.00           C
ATOM   4597  HA  GLN   309      17.732  29.299  49.005  1.00  0.00           H
ATOM   4598  CB  GLN   309      18.686  28.403  47.284  1.00  0.00           C
ATOM   4599  HB2 GLN   309      18.749  27.472  47.849  1.00  0.00           H
ATOM   4600  HB3 GLN   309      17.756  28.357  46.718  1.00  0.00           H
ATOM   4601  CG  GLN   309      19.693  28.523  46.175  1.00  0.00           C
ATOM   4602  HG2 GLN   309      19.486  29.400  45.562  1.00  0.00           H
ATOM   4603  HG3 GLN   309      20.723  28.617  46.515  1.00  0.00           H
ATOM   4604  CD  GLN   309      19.715  27.316  45.242  1.00  0.00           C
ATOM   4605  OE1 GLN   309      19.262  27.364  44.161  1.00  0.00           O
ATOM   4606  NE2 GLN   309      20.271  26.161  45.621  1.00  0.00           N
ATOM   4607 HE21 GLN   309      20.799  26.089  46.479  1.00  0.00           H
ATOM   4608 HE22 GLN   309      20.078  25.445  44.936  1.00  0.00           H
ATOM   4609  C   GLN   309      19.758  29.932  48.971  1.00  0.00           C
ATOM   4610  O   GLN   309      20.550  30.641  48.441  1.00  0.00           O
ATOM   4611  N   ASP   310      19.888  29.476  50.203  1.00  0.00           N
ATOM   4612  H   ASP   310      19.082  28.988  50.565  1.00  0.00           H
ATOM   4613  CA  ASP   310      21.031  29.802  51.090  1.00  0.00           C
ATOM   4614  HA  ASP   310      21.359  30.817  50.870  1.00  0.00           H
ATOM   4615  CB  ASP   310      20.535  29.614  52.520  1.00  0.00           C
ATOM   4616  HB2 ASP   310      20.396  28.553  52.724  1.00  0.00           H
ATOM   4617  HB3 ASP   310      21.297  29.897  53.245  1.00  0.00           H
ATOM   4618  CG  ASP   310      19.317  30.440  52.850  1.00  0.00           C
ATOM   4619  OD1 ASP   310      19.172  31.607  52.446  1.00  0.00           O
ATOM   4620  OD2 ASP   310      18.452  30.032  53.670  1.00  0.00           O
ATOM   4621  C   ASP   310      22.207  28.822  50.873  1.00  0.00           C
ATOM   4622  O   ASP   310      21.979  27.649  50.482  1.00  0.00           O
ATOM   4623  N   ILE   311      23.405  29.262  51.145  1.00  0.00           N
ATOM   4624  H   ILE   311      23.503  30.207  51.487  1.00  0.00           H
ATOM   4625  CA  ILE   311      24.671  28.537  50.901  1.00  0.00           C
ATOM   4626  HA  ILE   311      24.453  27.483  50.725  1.00  0.00           H
ATOM   4627  CB  ILE   311      25.318  29.069  49.646  1.00  0.00           C
ATOM   4628  HB  ILE   311      25.535  30.123  49.817  1.00  0.00           H
ATOM   4629  CG2 ILE   311      26.721  28.442  49.324  1.00  0.00           C
ATOM   4630 HG21 ILE   311      27.458  28.928  49.964  1.00  0.00           H
ATOM   4631 HG22 ILE   311      26.686  27.356  49.407  1.00  0.00           H
ATOM   4632 HG23 ILE   311      27.087  28.661  48.320  1.00  0.00           H
ATOM   4633  CG1 ILE   311      24.539  28.857  48.327  1.00  0.00           C
ATOM   4634 HG12 ILE   311      23.557  29.326  48.388  1.00  0.00           H
ATOM   4635 HG13 ILE   311      24.907  29.460  47.496  1.00  0.00           H
ATOM   4636  CD1 ILE   311      24.337  27.403  47.852  1.00  0.00           C
ATOM   4637 HD11 ILE   311      23.525  27.443  47.126  1.00  0.00           H
ATOM   4638 HD12 ILE   311      25.256  27.025  47.404  1.00  0.00           H
ATOM   4639 HD13 ILE   311      24.024  26.749  48.667  1.00  0.00           H
ATOM   4640  C   ILE   311      25.666  28.550  52.036  1.00  0.00           C
ATOM   4641  O   ILE   311      26.361  27.578  52.282  1.00  0.00           O
ATOM   4642  N   VAL   312      25.718  29.658  52.792  1.00  0.00           N
ATOM   4643  H   VAL   312      25.334  30.476  52.343  1.00  0.00           H
ATOM   4644  CA  VAL   312      26.496  29.681  54.091  1.00  0.00           C
ATOM   4645  HA  VAL   312      26.581  28.643  54.413  1.00  0.00           H
ATOM   4646  CB  VAL   312      27.972  30.301  54.061  1.00  0.00           C
ATOM   4647  HB  VAL   312      27.986  31.315  53.661  1.00  0.00           H
ATOM   4648  CG1 VAL   312      28.616  30.310  55.466  1.00  0.00           C
ATOM   4649 HG11 VAL   312      28.360  31.115  56.155  1.00  0.00           H
ATOM   4650 HG12 VAL   312      28.525  29.338  55.951  1.00  0.00           H
ATOM   4651 HG13 VAL   312      29.685  30.415  55.280  1.00  0.00           H
ATOM   4652  CG2 VAL   312      28.856  29.383  53.177  1.00  0.00           C
ATOM   4653 HG21 VAL   312      29.902  29.687  53.229  1.00  0.00           H
ATOM   4654 HG22 VAL   312      28.812  28.331  53.460  1.00  0.00           H
ATOM   4655 HG23 VAL   312      28.556  29.462  52.132  1.00  0.00           H
ATOM   4656  C   VAL   312      25.704  30.553  55.090  1.00  0.00           C
ATOM   4657  O   VAL   312      25.286  31.669  54.684  1.00  0.00           O
ATOM   4658  N   ALA   313      25.603  30.132  56.369  1.00  0.00           N
ATOM   4659  H   ALA   313      25.834  29.180  56.616  1.00  0.00           H
ATOM   4660  CA  ALA   313      24.844  30.801  57.369  1.00  0.00           C
ATOM   4661  HA  ALA   313      23.800  30.979  57.112  1.00  0.00           H
ATOM   4662  CB  ALA   313      24.825  29.866  58.564  1.00  0.00           C
ATOM   4663  HB1 ALA   313      25.799  29.868  59.054  1.00  0.00           H
ATOM   4664  HB2 ALA   313      24.200  30.305  59.342  1.00  0.00           H
ATOM   4665  HB3 ALA   313      24.425  28.874  58.357  1.00  0.00           H
ATOM   4666  C   ALA   313      25.381  32.121  57.773  1.00  0.00           C
ATOM   4667  O   ALA   313      26.595  32.447  57.579  1.00  0.00           O
ATOM   4668  N   ILE   314      24.554  33.052  58.361  1.00  0.00           N
ATOM   4669  H   ILE   314      23.608  32.753  58.550  1.00  0.00           H
ATOM   4670  CA  ILE   314      24.853  34.462  58.580  1.00  0.00           C
ATOM   4671  HA  ILE   314      25.181  34.941  57.657  1.00  0.00           H
ATOM   4672  CB  ILE   314      23.502  35.208  58.944  1.00  0.00           C
ATOM   4673  HB  ILE   314      22.704  34.588  58.535  1.00  0.00           H
ATOM   4674  CG2 ILE   314      23.201  35.245  60.431  1.00  0.00           C
ATOM   4675 HG21 ILE   314      22.161  35.552  60.535  1.00  0.00           H
ATOM   4676 HG22 ILE   314      23.313  34.265  60.893  1.00  0.00           H
ATOM   4677 HG23 ILE   314      23.831  35.836  61.096  1.00  0.00           H
ATOM   4678  CG1 ILE   314      23.582  36.701  58.485  1.00  0.00           C
ATOM   4679 HG12 ILE   314      23.334  37.393  59.290  1.00  0.00           H
ATOM   4680 HG13 ILE   314      24.603  37.036  58.307  1.00  0.00           H
ATOM   4681  CD1 ILE   314      22.682  36.826  57.242  1.00  0.00           C
ATOM   4682 HD11 ILE   314      21.629  36.766  57.516  1.00  0.00           H
ATOM   4683 HD12 ILE   314      22.940  37.794  56.812  1.00  0.00           H
ATOM   4684 HD13 ILE   314      22.982  36.081  56.504  1.00  0.00           H
ATOM   4685  C   ILE   314      25.961  34.714  59.583  1.00  0.00           C
ATOM   4686  O   ILE   314      26.372  35.836  59.897  1.00  0.00           O
ATOM   4687  N   THR   315      26.458  33.715  60.195  1.00  0.00           N
ATOM   4688  H   THR   315      26.136  32.789  59.953  1.00  0.00           H
ATOM   4689  CA  THR   315      27.506  33.867  61.274  1.00  0.00           C
ATOM   4690  HA  THR   315      27.259  34.764  61.840  1.00  0.00           H
ATOM   4691  CB  THR   315      27.487  32.705  62.184  1.00  0.00           C
ATOM   4692  HB  THR   315      28.356  32.760  62.839  1.00  0.00           H
ATOM   4693  CG2 THR   315      26.169  32.592  62.954  1.00  0.00           C
ATOM   4694 HG21 THR   315      26.149  31.718  63.605  1.00  0.00           H
ATOM   4695 HG22 THR   315      25.919  33.440  63.592  1.00  0.00           H
ATOM   4696 HG23 THR   315      25.324  32.407  62.291  1.00  0.00           H
ATOM   4697  OG1 THR   315      27.551  31.483  61.543  1.00  0.00           O
ATOM   4698  HG1 THR   315      28.481  31.337  61.354  1.00  0.00           H
ATOM   4699  C   THR   315      28.944  34.013  60.776  1.00  0.00           C
ATOM   4700  O   THR   315      29.838  34.389  61.461  1.00  0.00           O
ATOM   4701  N   ASP   316      29.096  33.550  59.507  1.00  0.00           N
ATOM   4702  H   ASP   316      28.278  33.275  58.983  1.00  0.00           H
ATOM   4703  CA  ASP   316      30.454  33.365  58.964  1.00  0.00           C
ATOM   4704  HA  ASP   316      31.224  33.581  59.705  1.00  0.00           H
ATOM   4705  CB  ASP   316      30.625  31.896  58.622  1.00  0.00           C
ATOM   4706  HB2 ASP   316      29.744  31.633  58.037  1.00  0.00           H
ATOM   4707  HB3 ASP   316      31.510  31.804  57.991  1.00  0.00           H
ATOM   4708  CG  ASP   316      30.605  30.936  59.771  1.00  0.00           C
ATOM   4709  OD1 ASP   316      30.210  31.300  60.896  1.00  0.00           O
ATOM   4710  OD2 ASP   316      30.855  29.740  59.567  1.00  0.00           O
ATOM   4711  C   ASP   316      30.729  34.341  57.873  1.00  0.00           C
ATOM   4712  O   ASP   316      29.854  34.582  57.030  1.00  0.00           O
ATOM   4713  N   TRP   317      31.919  35.000  57.783  1.00  0.00           N
ATOM   4714  H   TRP   317      32.639  34.589  58.361  1.00  0.00           H
ATOM   4715  CA  TRP   317      32.174  36.087  56.851  1.00  0.00           C
ATOM   4716  HA  TRP   317      31.242  36.578  56.569  1.00  0.00           H
ATOM   4717  CB  TRP   317      32.922  37.222  57.623  1.00  0.00           C
ATOM   4718  HB2 TRP   317      33.850  36.771  57.974  1.00  0.00           H
ATOM   4719  HB3 TRP   317      33.184  37.966  56.871  1.00  0.00           H
ATOM   4720  CG  TRP   317      32.151  37.802  58.809  1.00  0.00           C
ATOM   4721  CD1 TRP   317      31.014  37.408  59.400  1.00  0.00           C
ATOM   4722  HD1 TRP   317      30.372  36.569  59.178  1.00  0.00           H
ATOM   4723  NE1 TRP   317      30.697  38.152  60.510  1.00  0.00           N
ATOM   4724  HE1 TRP   317      29.840  38.044  61.032  1.00  0.00           H
ATOM   4725  CE2 TRP   317      31.739  38.961  60.823  1.00  0.00           C
ATOM   4726  CZ2 TRP   317      31.959  39.859  61.832  1.00  0.00           C
ATOM   4727  HZ2 TRP   317      31.213  40.093  62.577  1.00  0.00           H
ATOM   4728  CH2 TRP   317      33.227  40.490  61.897  1.00  0.00           C
ATOM   4729  HH2 TRP   317      33.483  41.160  62.704  1.00  0.00           H
ATOM   4730  CZ3 TRP   317      34.245  40.117  60.960  1.00  0.00           C
ATOM   4731  HZ3 TRP   317      35.204  40.609  61.020  1.00  0.00           H
ATOM   4732  CE3 TRP   317      33.999  39.241  59.938  1.00  0.00           C
ATOM   4733  HE3 TRP   317      34.731  38.858  59.243  1.00  0.00           H
ATOM   4734  CD2 TRP   317      32.725  38.652  59.806  1.00  0.00           C
ATOM   4735  C   TRP   317      32.944  35.561  55.637  1.00  0.00           C
ATOM   4736  O   TRP   317      33.845  34.684  55.823  1.00  0.00           O
ATOM   4737  N   SER   318      32.644  36.067  54.429  1.00  0.00           N
ATOM   4738  H   SER   318      32.123  36.925  54.538  1.00  0.00           H
ATOM   4739  CA  SER   318      33.487  36.009  53.272  1.00  0.00           C
ATOM   4740  HA  SER   318      33.876  34.991  53.279  1.00  0.00           H
ATOM   4741  CB  SER   318      32.764  36.195  51.878  1.00  0.00           C
ATOM   4742  HB2 SER   318      31.977  35.449  51.769  1.00  0.00           H
ATOM   4743  HB3 SER   318      32.231  37.145  51.886  1.00  0.00           H
ATOM   4744  OG  SER   318      33.558  36.068  50.776  1.00  0.00           O
ATOM   4745  HG  SER   318      33.341  35.230  50.362  1.00  0.00           H
ATOM   4746  C   SER   318      34.677  36.982  53.295  1.00  0.00           C
ATOM   4747  O   SER   318      34.460  38.156  53.552  1.00  0.00           O
ATOM   4748  N   GLY   319      35.853  36.458  52.926  1.00  0.00           N
ATOM   4749  H   GLY   319      36.015  35.475  52.767  1.00  0.00           H
ATOM   4750  CA  GLY   319      36.895  37.356  52.438  1.00  0.00           C
ATOM   4751  HA2 GLY   319      36.817  38.277  53.017  1.00  0.00           H
ATOM   4752  HA3 GLY   319      37.895  36.947  52.580  1.00  0.00           H
ATOM   4753  C   GLY   319      36.837  37.606  50.946  1.00  0.00           C
ATOM   4754  O   GLY   319      36.802  38.809  50.598  1.00  0.00           O
ATOM   4755  N   TYR   320      36.799  36.535  50.095  1.00  0.00           N
ATOM   4756  H   TYR   320      37.087  35.635  50.452  1.00  0.00           H
ATOM   4757  CA  TYR   320      36.453  36.745  48.654  1.00  0.00           C
ATOM   4758  HA  TYR   320      36.029  37.749  48.613  1.00  0.00           H
ATOM   4759  CB  TYR   320      37.685  36.547  47.739  1.00  0.00           C
ATOM   4760  HB2 TYR   320      38.002  35.510  47.845  1.00  0.00           H
ATOM   4761  HB3 TYR   320      37.273  36.587  46.731  1.00  0.00           H
ATOM   4762  CG  TYR   320      38.887  37.474  47.799  1.00  0.00           C
ATOM   4763  CD1 TYR   320      39.773  37.289  48.949  1.00  0.00           C
ATOM   4764  HD1 TYR   320      39.693  36.420  49.584  1.00  0.00           H
ATOM   4765  CE1 TYR   320      40.847  38.229  49.047  1.00  0.00           C
ATOM   4766  HE1 TYR   320      41.509  38.138  49.895  1.00  0.00           H
ATOM   4767  CZ  TYR   320      40.988  39.274  48.222  1.00  0.00           C
ATOM   4768  OH  TYR   320      41.957  40.240  48.406  1.00  0.00           O
ATOM   4769  HH  TYR   320      41.891  40.914  47.725  1.00  0.00           H
ATOM   4770  CE2 TYR   320      40.111  39.472  47.117  1.00  0.00           C
ATOM   4771  HE2 TYR   320      40.299  40.183  46.327  1.00  0.00           H
ATOM   4772  CD2 TYR   320      39.012  38.597  46.914  1.00  0.00           C
ATOM   4773  HD2 TYR   320      38.274  38.634  46.126  1.00  0.00           H
ATOM   4774  C   TYR   320      35.437  35.666  48.184  1.00  0.00           C
ATOM   4775  O   TYR   320      35.256  34.658  48.828  1.00  0.00           O
ATOM   4776  N   SER   321      34.904  35.901  46.968  1.00  0.00           N
ATOM   4777  H   SER   321      35.122  36.751  46.467  1.00  0.00           H
ATOM   4778  CA  SER   321      34.136  34.952  46.137  1.00  0.00           C
ATOM   4779  HA  SER   321      34.419  33.952  46.465  1.00  0.00           H
ATOM   4780  CB  SER   321      32.627  34.990  46.466  1.00  0.00           C
ATOM   4781  HB2 SER   321      32.157  34.166  45.930  1.00  0.00           H
ATOM   4782  HB3 SER   321      32.446  34.966  47.542  1.00  0.00           H
ATOM   4783  OG  SER   321      32.014  36.173  46.065  1.00  0.00           O
ATOM   4784  HG  SER   321      32.662  36.879  46.127  1.00  0.00           H
ATOM   4785  C   SER   321      34.494  35.106  44.667  1.00  0.00           C
ATOM   4786  O   SER   321      34.977  36.158  44.271  1.00  0.00           O
ATOM   4787  N   GLY   322      34.252  34.074  43.830  1.00  0.00           N
ATOM   4788  H   GLY   322      33.901  33.258  44.309  1.00  0.00           H
ATOM   4789  CA  GLY   322      34.480  34.229  42.436  1.00  0.00           C
ATOM   4790  HA2 GLY   322      33.931  35.099  42.077  1.00  0.00           H
ATOM   4791  HA3 GLY   322      35.562  34.243  42.302  1.00  0.00           H
ATOM   4792  C   GLY   322      33.952  32.934  41.632  1.00  0.00           C
ATOM   4793  O   GLY   322      33.489  31.960  42.218  1.00  0.00           O
ATOM   4794  N   SER   323      34.136  33.024  40.315  1.00  0.00           N
ATOM   4795  H   SER   323      34.470  33.908  39.961  1.00  0.00           H
ATOM   4796  CA  SER   323      33.822  31.978  39.362  1.00  0.00           C
ATOM   4797  HA  SER   323      32.941  31.455  39.736  1.00  0.00           H
ATOM   4798  CB  SER   323      33.289  32.626  38.096  1.00  0.00           C
ATOM   4799  HB2 SER   323      33.002  31.894  37.341  1.00  0.00           H
ATOM   4800  HB3 SER   323      32.553  33.409  38.279  1.00  0.00           H
ATOM   4801  OG  SER   323      34.334  33.308  37.428  1.00  0.00           O
ATOM   4802  HG  SER   323      34.877  32.616  37.042  1.00  0.00           H
ATOM   4803  C   SER   323      34.974  31.077  38.952  1.00  0.00           C
ATOM   4804  O   SER   323      36.123  31.509  38.699  1.00  0.00           O
ATOM   4805  N   PHE   324      34.478  29.964  38.444  1.00  0.00           N
ATOM   4806  H   PHE   324      33.489  29.817  38.585  1.00  0.00           H
ATOM   4807  CA  PHE   324      35.131  28.980  37.612  1.00  0.00           C
ATOM   4808  HA  PHE   324      35.845  29.534  37.003  1.00  0.00           H
ATOM   4809  CB  PHE   324      35.997  27.989  38.380  1.00  0.00           C
ATOM   4810  HB2 PHE   324      36.701  27.454  37.743  1.00  0.00           H
ATOM   4811  HB3 PHE   324      36.633  28.624  38.997  1.00  0.00           H
ATOM   4812  CG  PHE   324      35.361  27.008  39.355  1.00  0.00           C
ATOM   4813  CD1 PHE   324      35.149  27.418  40.667  1.00  0.00           C
ATOM   4814  HD1 PHE   324      35.347  28.469  40.820  1.00  0.00           H
ATOM   4815  CE1 PHE   324      34.700  26.566  41.605  1.00  0.00           C
ATOM   4816  HE1 PHE   324      34.448  26.964  42.576  1.00  0.00           H
ATOM   4817  CZ  PHE   324      34.466  25.190  41.329  1.00  0.00           C
ATOM   4818  HZ  PHE   324      34.212  24.558  42.166  1.00  0.00           H
ATOM   4819  CE2 PHE   324      34.684  24.726  40.069  1.00  0.00           C
ATOM   4820  HE2 PHE   324      34.698  23.674  39.824  1.00  0.00           H
ATOM   4821  CD2 PHE   324      35.241  25.618  39.100  1.00  0.00           C
ATOM   4822  HD2 PHE   324      35.566  25.242  38.142  1.00  0.00           H
ATOM   4823  C   PHE   324      34.170  28.334  36.630  1.00  0.00           C
ATOM   4824  O   PHE   324      32.952  28.523  36.772  1.00  0.00           O
ATOM   4825  N   VAL   325      34.588  27.432  35.764  1.00  0.00           N
ATOM   4826  H   VAL   325      35.581  27.286  35.645  1.00  0.00           H
ATOM   4827  CA  VAL   325      33.677  26.617  34.943  1.00  0.00           C
ATOM   4828  HA  VAL   325      32.744  26.421  35.472  1.00  0.00           H
ATOM   4829  CB  VAL   325      33.438  27.205  33.534  1.00  0.00           C
ATOM   4830  HB  VAL   325      33.156  26.446  32.804  1.00  0.00           H
ATOM   4831  CG1 VAL   325      32.370  28.279  33.554  1.00  0.00           C
ATOM   4832 HG11 VAL   325      31.482  28.035  34.137  1.00  0.00           H
ATOM   4833 HG12 VAL   325      32.818  29.185  33.964  1.00  0.00           H
ATOM   4834 HG13 VAL   325      32.030  28.605  32.572  1.00  0.00           H
ATOM   4835  CG2 VAL   325      34.750  27.794  32.888  1.00  0.00           C
ATOM   4836 HG21 VAL   325      35.085  28.612  33.525  1.00  0.00           H
ATOM   4837 HG22 VAL   325      35.477  27.063  32.534  1.00  0.00           H
ATOM   4838 HG23 VAL   325      34.346  28.218  31.968  1.00  0.00           H
ATOM   4839  C   VAL   325      34.309  25.201  34.617  1.00  0.00           C
ATOM   4840  O   VAL   325      35.500  25.065  34.478  1.00  0.00           O
ATOM   4841  N   GLN   326      33.449  24.183  34.472  1.00  0.00           N
ATOM   4842  H   GLN   326      32.461  24.344  34.608  1.00  0.00           H
ATOM   4843  CA  GLN   326      33.810  22.878  33.875  1.00  0.00           C
ATOM   4844  HA  GLN   326      34.886  22.835  34.045  1.00  0.00           H
ATOM   4845  CB  GLN   326      33.264  21.695  34.640  1.00  0.00           C
ATOM   4846  HB2 GLN   326      32.304  21.495  34.164  1.00  0.00           H
ATOM   4847  HB3 GLN   326      33.874  20.796  34.552  1.00  0.00           H
ATOM   4848  CG  GLN   326      33.086  21.903  36.152  1.00  0.00           C
ATOM   4849  HG2 GLN   326      33.995  22.301  36.602  1.00  0.00           H
ATOM   4850  HG3 GLN   326      32.288  22.628  36.318  1.00  0.00           H
ATOM   4851  CD  GLN   326      32.657  20.635  36.941  1.00  0.00           C
ATOM   4852  OE1 GLN   326      31.994  19.799  36.453  1.00  0.00           O
ATOM   4853  NE2 GLN   326      33.146  20.512  38.154  1.00  0.00           N
ATOM   4854 HE21 GLN   326      33.745  21.196  38.596  1.00  0.00           H
ATOM   4855 HE22 GLN   326      33.014  19.660  38.680  1.00  0.00           H
ATOM   4856  C   GLN   326      33.589  22.977  32.370  1.00  0.00           C
ATOM   4857  O   GLN   326      32.475  22.909  31.833  1.00  0.00           O
ATOM   4858  N   HID   327      34.695  23.050  31.670  1.00  0.00           N
ATOM   4859  H   HID   327      35.532  23.054  32.238  1.00  0.00           H
ATOM   4860  CA  HID   327      34.752  22.937  30.237  1.00  0.00           C
ATOM   4861  HA  HID   327      34.147  23.750  29.835  1.00  0.00           H
ATOM   4862  CB  HID   327      36.253  23.039  29.856  1.00  0.00           C
ATOM   4863  HB2 HID   327      36.785  22.250  30.389  1.00  0.00           H
ATOM   4864  HB3 HID   327      36.191  22.856  28.784  1.00  0.00           H
ATOM   4865  CG  HID   327      36.829  24.383  29.993  1.00  0.00           C
ATOM   4866  ND1 HID   327      36.683  25.441  29.113  1.00  0.00           N
ATOM   4867  HD1 HID   327      36.244  25.443  28.203  1.00  0.00           H
ATOM   4868  CE1 HID   327      37.213  26.564  29.709  1.00  0.00           C
ATOM   4869  HE1 HID   327      37.284  27.551  29.276  1.00  0.00           H
ATOM   4870  NE2 HID   327      37.736  26.241  30.861  1.00  0.00           N
ATOM   4871  CD2 HID   327      37.614  24.833  31.031  1.00  0.00           C
ATOM   4872  HD2 HID   327      37.961  24.293  31.899  1.00  0.00           H
ATOM   4873  C   HID   327      34.237  21.470  29.918  1.00  0.00           C
ATOM   4874  O   HID   327      34.591  20.508  30.594  1.00  0.00           O
ATOM   4875  N   PRO   328      33.378  21.318  28.847  1.00  0.00           N
ATOM   4876  CD  PRO   328      33.094  22.347  27.911  1.00  0.00           C
ATOM   4877  HD2 PRO   328      33.876  22.967  27.469  1.00  0.00           H
ATOM   4878  HD3 PRO   328      32.313  23.034  28.235  1.00  0.00           H
ATOM   4879  CG  PRO   328      32.461  21.605  26.725  1.00  0.00           C
ATOM   4880  HG2 PRO   328      33.189  21.337  25.959  1.00  0.00           H
ATOM   4881  HG3 PRO   328      31.702  22.153  26.166  1.00  0.00           H
ATOM   4882  CB  PRO   328      31.832  20.456  27.415  1.00  0.00           C
ATOM   4883  HB2 PRO   328      31.634  19.638  26.723  1.00  0.00           H
ATOM   4884  HB3 PRO   328      30.996  20.864  27.985  1.00  0.00           H
ATOM   4885  CA  PRO   328      32.761  20.035  28.493  1.00  0.00           C
ATOM   4886  HA  PRO   328      32.225  19.703  29.382  1.00  0.00           H
ATOM   4887  C   PRO   328      33.780  18.816  28.271  1.00  0.00           C
ATOM   4888  O   PRO   328      33.399  17.644  28.487  1.00  0.00           O
ATOM   4889  N   GLU   329      34.962  19.076  27.743  1.00  0.00           N
ATOM   4890  H   GLU   329      35.136  20.053  27.560  1.00  0.00           H
ATOM   4891  CA  GLU   329      36.102  18.126  27.632  1.00  0.00           C
ATOM   4892  HA  GLU   329      35.747  17.249  27.089  1.00  0.00           H
ATOM   4893  CB  GLU   329      37.125  18.843  26.697  1.00  0.00           C
ATOM   4894  HB2 GLU   329      37.549  19.711  27.201  1.00  0.00           H
ATOM   4895  HB3 GLU   329      37.944  18.137  26.558  1.00  0.00           H
ATOM   4896  CG  GLU   329      36.568  19.204  25.323  1.00  0.00           C
ATOM   4897  HG2 GLU   329      36.061  18.314  24.950  1.00  0.00           H
ATOM   4898  HG3 GLU   329      35.803  19.955  25.516  1.00  0.00           H
ATOM   4899  CD  GLU   329      37.576  19.652  24.287  1.00  0.00           C
ATOM   4900  OE1 GLU   329      37.311  19.249  23.121  1.00  0.00           O
ATOM   4901  OE2 GLU   329      38.513  20.452  24.509  1.00  0.00           O
ATOM   4902  C   GLU   329      36.671  17.625  28.984  1.00  0.00           C
ATOM   4903  O   GLU   329      37.188  16.500  29.079  1.00  0.00           O
ATOM   4904  N   LEU   330      36.513  18.311  30.151  1.00  0.00           N
ATOM   4905  H   LEU   330      35.998  19.180  30.131  1.00  0.00           H
ATOM   4906  CA  LEU   330      36.933  17.782  31.451  1.00  0.00           C
ATOM   4907  HA  LEU   330      37.914  17.377  31.200  1.00  0.00           H
ATOM   4908  CB  LEU   330      37.037  18.951  32.475  1.00  0.00           C
ATOM   4909  HB2 LEU   330      37.694  19.751  32.129  1.00  0.00           H
ATOM   4910  HB3 LEU   330      36.114  19.529  32.489  1.00  0.00           H
ATOM   4911  CG  LEU   330      37.463  18.553  33.872  1.00  0.00           C
ATOM   4912  HG  LEU   330      36.689  17.916  34.300  1.00  0.00           H
ATOM   4913  CD1 LEU   330      38.844  17.807  34.067  1.00  0.00           C
ATOM   4914 HD11 LEU   330      38.986  17.098  33.249  1.00  0.00           H
ATOM   4915 HD12 LEU   330      39.602  18.564  33.864  1.00  0.00           H
ATOM   4916 HD13 LEU   330      38.791  17.526  35.118  1.00  0.00           H
ATOM   4917  CD2 LEU   330      37.688  19.838  34.637  1.00  0.00           C
ATOM   4918 HD21 LEU   330      38.509  20.316  34.104  1.00  0.00           H
ATOM   4919 HD22 LEU   330      36.800  20.459  34.509  1.00  0.00           H
ATOM   4920 HD23 LEU   330      37.898  19.620  35.683  1.00  0.00           H
ATOM   4921  C   LEU   330      35.911  16.729  31.974  1.00  0.00           C
ATOM   4922  O   LEU   330      36.283  15.606  32.489  1.00  0.00           O
ATOM   4923  N   THR   331      34.573  17.052  31.911  1.00  0.00           N
ATOM   4924  H   THR   331      34.281  17.896  31.438  1.00  0.00           H
ATOM   4925  CA  THR   331      33.458  16.252  32.420  1.00  0.00           C
ATOM   4926  HA  THR   331      33.693  15.688  33.322  1.00  0.00           H
ATOM   4927  CB  THR   331      32.253  17.194  32.678  1.00  0.00           C
ATOM   4928  HB  THR   331      31.344  16.643  32.913  1.00  0.00           H
ATOM   4929  CG2 THR   331      32.571  18.277  33.708  1.00  0.00           C
ATOM   4930 HG21 THR   331      32.772  17.717  34.621  1.00  0.00           H
ATOM   4931 HG22 THR   331      33.461  18.777  33.326  1.00  0.00           H
ATOM   4932 HG23 THR   331      31.799  19.039  33.815  1.00  0.00           H
ATOM   4933  OG1 THR   331      32.053  17.833  31.418  1.00  0.00           O
ATOM   4934  HG1 THR   331      31.487  18.598  31.544  1.00  0.00           H
ATOM   4935  C   THR   331      32.959  15.136  31.436  1.00  0.00           C
ATOM   4936  O   THR   331      32.400  14.184  31.912  1.00  0.00           O
ATOM   4937  N   GLY   332      33.118  15.290  30.137  1.00  0.00           N
ATOM   4938  H   GLY   332      33.701  16.055  29.828  1.00  0.00           H
ATOM   4939  CA  GLY   332      32.611  14.403  29.068  1.00  0.00           C
ATOM   4940  HA2 GLY   332      33.387  14.421  28.303  1.00  0.00           H
ATOM   4941  HA3 GLY   332      32.669  13.377  29.433  1.00  0.00           H
ATOM   4942  C   GLY   332      31.342  14.803  28.465  1.00  0.00           C
ATOM   4943  O   GLY   332      30.726  13.990  27.812  1.00  0.00           O
ATOM   4944  N   LEU   333      30.835  15.960  28.785  1.00  0.00           N
ATOM   4945  H   LEU   333      31.489  16.527  29.306  1.00  0.00           H
ATOM   4946  CA  LEU   333      29.622  16.560  28.240  1.00  0.00           C
ATOM   4947  HA  LEU   333      28.872  15.796  28.039  1.00  0.00           H
ATOM   4948  CB  LEU   333      29.058  17.463  29.402  1.00  0.00           C
ATOM   4949  HB2 LEU   333      29.886  18.128  29.649  1.00  0.00           H
ATOM   4950  HB3 LEU   333      28.232  18.045  28.995  1.00  0.00           H
ATOM   4951  CG  LEU   333      28.791  16.779  30.768  1.00  0.00           C
ATOM   4952  HG  LEU   333      29.701  16.348  31.185  1.00  0.00           H
ATOM   4953  CD1 LEU   333      28.316  17.715  31.794  1.00  0.00           C
ATOM   4954 HD11 LEU   333      27.304  18.037  31.548  1.00  0.00           H
ATOM   4955 HD12 LEU   333      28.155  17.109  32.686  1.00  0.00           H
ATOM   4956 HD13 LEU   333      29.080  18.481  31.931  1.00  0.00           H
ATOM   4957  CD2 LEU   333      27.860  15.511  30.609  1.00  0.00           C
ATOM   4958 HD21 LEU   333      27.525  15.068  31.545  1.00  0.00           H
ATOM   4959 HD22 LEU   333      26.981  15.870  30.072  1.00  0.00           H
ATOM   4960 HD23 LEU   333      28.335  14.712  30.038  1.00  0.00           H
ATOM   4961  C   LEU   333      29.731  17.271  26.936  1.00  0.00           C
ATOM   4962  O   LEU   333      30.755  17.227  26.189  1.00  0.00           O
ATOM   4963  N   ASP   334      28.693  17.916  26.494  1.00  0.00           N
ATOM   4964  H   ASP   334      27.847  17.893  27.045  1.00  0.00           H
ATOM   4965  CA  ASP   334      28.655  18.802  25.286  1.00  0.00           C
ATOM   4966  HA  ASP   334      29.599  18.754  24.742  1.00  0.00           H
ATOM   4967  CB  ASP   334      27.471  18.381  24.324  1.00  0.00           C
ATOM   4968  HB2 ASP   334      27.536  19.003  23.431  1.00  0.00           H
ATOM   4969  HB3 ASP   334      27.618  17.347  24.013  1.00  0.00           H
ATOM   4970  CG  ASP   334      26.150  18.594  24.975  1.00  0.00           C
ATOM   4971  OD1 ASP   334      26.002  18.223  26.165  1.00  0.00           O
ATOM   4972  OD2 ASP   334      25.191  18.948  24.196  1.00  0.00           O
ATOM   4973  C   ASP   334      28.395  20.326  25.654  1.00  0.00           C
ATOM   4974  O   ASP   334      28.156  21.145  24.818  1.00  0.00           O
ATOM   4975  N   CYX   335      28.581  20.742  26.905  1.00  0.00           N
ATOM   4976  H   CYX   335      28.749  19.963  27.526  1.00  0.00           H
ATOM   4977  CA  CYX   335      28.175  22.002  27.469  1.00  0.00           C
ATOM   4978  HA  CYX   335      28.199  22.845  26.778  1.00  0.00           H
ATOM   4979  CB  CYX   335      26.657  21.640  27.743  1.00  0.00           C
ATOM   4980  HB2 CYX   335      26.068  22.520  28.006  1.00  0.00           H
ATOM   4981  HB3 CYX   335      26.223  21.221  26.834  1.00  0.00           H
ATOM   4982  SG  CYX   335      26.309  20.491  29.044  1.00  0.00           S
ATOM   4983  C   CYX   335      28.925  22.319  28.798  1.00  0.00           C
ATOM   4984  O   CYX   335      29.421  21.471  29.544  1.00  0.00           O
ATOM   4985  N   ILE   336      28.951  23.648  29.078  1.00  0.00           N
ATOM   4986  H   ILE   336      28.310  24.254  28.588  1.00  0.00           H
ATOM   4987  CA  ILE   336      29.693  24.235  30.190  1.00  0.00           C
ATOM   4988  HA  ILE   336      30.551  23.575  30.312  1.00  0.00           H
ATOM   4989  CB  ILE   336      30.200  25.602  29.816  1.00  0.00           C
ATOM   4990  HB  ILE   336      29.310  26.181  29.566  1.00  0.00           H
ATOM   4991  CG2 ILE   336      30.965  26.336  30.970  1.00  0.00           C
ATOM   4992 HG21 ILE   336      31.911  25.810  31.099  1.00  0.00           H
ATOM   4993 HG22 ILE   336      31.189  27.305  30.525  1.00  0.00           H
ATOM   4994 HG23 ILE   336      30.441  26.462  31.916  1.00  0.00           H
ATOM   4995  CG1 ILE   336      31.119  25.656  28.538  1.00  0.00           C
ATOM   4996 HG12 ILE   336      32.162  25.432  28.761  1.00  0.00           H
ATOM   4997 HG13 ILE   336      30.881  24.782  27.932  1.00  0.00           H
ATOM   4998  CD1 ILE   336      30.833  26.952  27.683  1.00  0.00           C
ATOM   4999 HD11 ILE   336      31.595  27.107  26.918  1.00  0.00           H
ATOM   5000 HD12 ILE   336      29.817  26.924  27.288  1.00  0.00           H
ATOM   5001 HD13 ILE   336      30.835  27.797  28.370  1.00  0.00           H
ATOM   5002  C   ILE   336      28.870  24.224  31.460  1.00  0.00           C
ATOM   5003  O   ILE   336      27.682  24.585  31.440  1.00  0.00           O
ATOM   5004  N   ARG   337      29.511  23.902  32.620  1.00  0.00           N
ATOM   5005  H   ARG   337      30.517  23.807  32.623  1.00  0.00           H
ATOM   5006  CA  ARG   337      28.793  23.893  33.870  1.00  0.00           C
ATOM   5007  HA  ARG   337      27.706  23.858  33.787  1.00  0.00           H
ATOM   5008  CB  ARG   337      29.099  22.599  34.638  1.00  0.00           C
ATOM   5009  HB2 ARG   337      30.110  22.192  34.626  1.00  0.00           H
ATOM   5010  HB3 ARG   337      28.948  22.802  35.698  1.00  0.00           H
ATOM   5011  CG  ARG   337      28.150  21.524  34.063  1.00  0.00           C
ATOM   5012  HG2 ARG   337      27.099  21.782  34.193  1.00  0.00           H
ATOM   5013  HG3 ARG   337      28.390  21.303  33.024  1.00  0.00           H
ATOM   5014  CD  ARG   337      28.316  20.099  34.707  1.00  0.00           C
ATOM   5015  HD2 ARG   337      29.226  19.617  34.349  1.00  0.00           H
ATOM   5016  HD3 ARG   337      28.188  20.203  35.785  1.00  0.00           H
ATOM   5017  NE  ARG   337      27.084  19.319  34.261  1.00  0.00           N
ATOM   5018  HE  ARG   337      26.763  19.469  33.315  1.00  0.00           H
ATOM   5019  CZ  ARG   337      26.661  18.151  34.760  1.00  0.00           C
ATOM   5020  NH1 ARG   337      27.426  17.491  35.552  1.00  0.00           N
ATOM   5021 HH11 ARG   337      28.392  17.733  35.721  1.00  0.00           H
ATOM   5022 HH12 ARG   337      26.991  16.713  36.027  1.00  0.00           H
ATOM   5023  NH2 ARG   337      25.527  17.617  34.393  1.00  0.00           N
ATOM   5024 HH21 ARG   337      24.956  17.989  33.647  1.00  0.00           H
ATOM   5025 HH22 ARG   337      25.303  16.772  34.899  1.00  0.00           H
ATOM   5026  C   ARG   337      29.151  25.205  34.690  1.00  0.00           C
ATOM   5027  O   ARG   337      30.315  25.290  34.966  1.00  0.00           O
ATOM   5028  N   PRO   338      28.275  26.104  35.110  1.00  0.00           N
ATOM   5029  CD  PRO   338      26.835  26.014  35.021  1.00  0.00           C
ATOM   5030  HD2 PRO   338      26.417  25.067  35.363  1.00  0.00           H
ATOM   5031  HD3 PRO   338      26.562  26.200  33.982  1.00  0.00           H
ATOM   5032  CG  PRO   338      26.277  27.296  35.755  1.00  0.00           C
ATOM   5033  HG2 PRO   338      25.938  27.042  36.759  1.00  0.00           H
ATOM   5034  HG3 PRO   338      25.452  27.816  35.268  1.00  0.00           H
ATOM   5035  CB  PRO   338      27.577  28.282  35.832  1.00  0.00           C
ATOM   5036  HB2 PRO   338      27.505  28.779  36.800  1.00  0.00           H
ATOM   5037  HB3 PRO   338      27.574  28.956  34.976  1.00  0.00           H
ATOM   5038  CA  PRO   338      28.743  27.266  35.832  1.00  0.00           C
ATOM   5039  HA  PRO   338      29.691  27.655  35.461  1.00  0.00           H
ATOM   5040  C   PRO   338      29.111  26.958  37.335  1.00  0.00           C
ATOM   5041  O   PRO   338      28.284  26.337  37.995  1.00  0.00           O
ATOM   5042  N   CYX   339      30.314  27.301  37.829  1.00  0.00           N
ATOM   5043  H   CYX   339      30.939  27.901  37.309  1.00  0.00           H
ATOM   5044  CA  CYX   339      30.815  26.872  39.179  1.00  0.00           C
ATOM   5045  HA  CYX   339      30.088  26.486  39.893  1.00  0.00           H
ATOM   5046  CB  CYX   339      31.851  25.808  38.995  1.00  0.00           C
ATOM   5047  HB2 CYX   339      32.605  26.252  38.345  1.00  0.00           H
[truncated: 55,806 more chars]
