# Supplementary material for: Worth the Weight: Sub-Pocket EXplorer (SubPEx), a Weighted Ensemble Method to Enhance Binding-Pocket Conformational Sampling
Source: J Chem Theory Comput. 2023 Aug 16;19(17):5677–89. doi: 10.1021/acs.jctc.3c00478 (PMC10500992; doi:10.1021/acs.jctc.3c00478)
Supplement: Supplementary file 2 — ct3c00478_si_002.zip [file ct3c00478_si_002.zip › clustered_structures/NA/subpex/rep.c12.aligned.pdb]

HELIX    1   1 SER     23  ILE     26  1                                   4
HELIX    2   2 PRO    328  THR    331  1                                   4
SHEET    1   1 1 GLY    14  LYS    20  0
SHEET    2   2 1 PHE    39  CYX    42  0
SHEET    3   3 1 CYX    47  THR    53  0
SHEET    4   4 1 THR    75  PRO    80  0
SHEET    5   5 1 ARG    91  SER    94  0
SHEET    6   6 1 ALA    96  HIE   103  0
SHEET    7   7 1 TRP   108  SER   114  0
SHEET    8   8 1 VAL   121  TYR   126  0
SHEET    9   9 1 ILE   129  LYS   135  0
SHEET   10  10 1 ALA   150  VAL   152  0
SHEET   11  11 1 SER   155  ASP   162  0
SHEET   12  12 1 SER   170  GLU   177  0
SHEET   13  13 1 LYS   180  GLU   186  0
SHEET   14  14 1 SER   198  ASN   202  0
SHEET   15  15 1 GLU   205  VAL   209  0
SHEET   16  16 1 PRO   220  PHE   224  0
SHEET   17  17 1 TYR   230  TYR   234  0
SHEET   18  18 1 PHE   267  TYR   271  0
SHEET   19  19 1 GLY   274  ARG   279  0
SHEET   20  20 1 PHE   289  ASP   294  0
SHEET   21  21 1 VAL   307  VAL   312  0
SHEET   22  22 1 SER   321  GLN   326  0
SHEET   23  23 1 ARG   337  GLY   347  0
SHEET   24  24 1 THR   356  VAL   366  0
CRYST1   83.032   71.164   83.985  90.00  90.00  90.00               1
ATOM      1  N   VAL     1      46.218  18.917  23.581  1.00  0.00           N
ATOM      2  H1  VAL     1      45.474  18.247  23.723  1.00  0.00           H
ATOM      3  H2  VAL     1      47.112  18.518  23.333  1.00  0.00           H
ATOM      4  H3  VAL     1      46.509  19.401  24.419  1.00  0.00           H
ATOM      5  CA  VAL     1      45.798  19.916  22.489  1.00  0.00           C
ATOM      6  HA  VAL     1      46.509  20.738  22.408  1.00  0.00           H
ATOM      7  CB  VAL     1      45.778  19.134  21.181  1.00  0.00           C
ATOM      8  HB  VAL     1      45.037  18.336  21.241  1.00  0.00           H
ATOM      9  CG1 VAL     1      45.468  20.046  20.019  1.00  0.00           C
ATOM     10 HG11 VAL     1      46.204  20.848  19.978  1.00  0.00           H
ATOM     11 HG12 VAL     1      45.495  19.425  19.125  1.00  0.00           H
ATOM     12 HG13 VAL     1      44.441  20.397  20.127  1.00  0.00           H
ATOM     13  CG2 VAL     1      47.140  18.473  20.811  1.00  0.00           C
ATOM     14 HG21 VAL     1      47.059  18.089  19.794  1.00  0.00           H
ATOM     15 HG22 VAL     1      47.928  19.199  21.017  1.00  0.00           H
ATOM     16 HG23 VAL     1      47.371  17.600  21.419  1.00  0.00           H
ATOM     17  C   VAL     1      44.473  20.488  22.852  1.00  0.00           C
ATOM     18  O   VAL     1      43.519  19.769  23.177  1.00  0.00           O
ATOM     19  N   LYS     2      44.431  21.820  22.734  1.00  0.00           N
ATOM     20  H   LYS     2      45.292  22.286  22.487  1.00  0.00           H
ATOM     21  CA  LYS     2      43.214  22.737  22.556  1.00  0.00           C
ATOM     22  HA  LYS     2      43.573  23.741  22.785  1.00  0.00           H
ATOM     23  CB  LYS     2      42.826  22.721  21.054  1.00  0.00           C
ATOM     24  HB2 LYS     2      42.898  21.699  20.682  1.00  0.00           H
ATOM     25  HB3 LYS     2      41.793  22.989  20.832  1.00  0.00           H
ATOM     26  CG  LYS     2      43.741  23.486  20.178  1.00  0.00           C
ATOM     27  HG2 LYS     2      43.673  24.521  20.511  1.00  0.00           H
ATOM     28  HG3 LYS     2      44.716  23.001  20.193  1.00  0.00           H
ATOM     29  CD  LYS     2      43.268  23.440  18.670  1.00  0.00           C
ATOM     30  HD2 LYS     2      44.166  23.635  18.084  1.00  0.00           H
ATOM     31  HD3 LYS     2      42.913  22.431  18.466  1.00  0.00           H
ATOM     32  CE  LYS     2      42.182  24.551  18.370  1.00  0.00           C
ATOM     33  HE2 LYS     2      41.400  24.583  19.128  1.00  0.00           H
ATOM     34  HE3 LYS     2      42.689  25.511  18.455  1.00  0.00           H
ATOM     35  NZ  LYS     2      41.598  24.361  17.017  1.00  0.00           N
ATOM     36  HZ1 LYS     2      42.263  24.462  16.264  1.00  0.00           H
ATOM     37  HZ2 LYS     2      41.072  23.502  16.943  1.00  0.00           H
ATOM     38  HZ3 LYS     2      40.876  25.034  16.806  1.00  0.00           H
ATOM     39  C   LYS     2      42.053  22.484  23.434  1.00  0.00           C
ATOM     40  O   LYS     2      41.349  21.504  23.272  1.00  0.00           O
ATOM     41  N   LEU     3      41.882  23.248  24.525  1.00  0.00           N
ATOM     42  H   LEU     3      42.518  24.025  24.630  1.00  0.00           H
ATOM     43  CA  LEU     3      40.758  23.162  25.511  1.00  0.00           C
ATOM     44  HA  LEU     3      40.362  22.151  25.603  1.00  0.00           H
ATOM     45  CB  LEU     3      41.138  23.793  26.963  1.00  0.00           C
ATOM     46  HB2 LEU     3      42.029  23.296  27.348  1.00  0.00           H
ATOM     47  HB3 LEU     3      41.586  24.783  26.870  1.00  0.00           H
ATOM     48  CG  LEU     3      39.956  23.797  27.936  1.00  0.00           C
ATOM     49  HG  LEU     3      39.072  24.227  27.464  1.00  0.00           H
ATOM     50  CD1 LEU     3      39.782  22.422  28.636  1.00  0.00           C
ATOM     51 HD11 LEU     3      39.532  21.637  27.923  1.00  0.00           H
ATOM     52 HD12 LEU     3      40.654  22.086  29.198  1.00  0.00           H
ATOM     53 HD13 LEU     3      39.026  22.476  29.420  1.00  0.00           H
ATOM     54  CD2 LEU     3      40.316  24.586  29.210  1.00  0.00           C
ATOM     55 HD21 LEU     3      40.458  25.631  28.935  1.00  0.00           H
ATOM     56 HD22 LEU     3      39.441  24.512  29.856  1.00  0.00           H
ATOM     57 HD23 LEU     3      41.219  24.282  29.740  1.00  0.00           H
ATOM     58  C   LEU     3      39.522  23.808  24.881  1.00  0.00           C
ATOM     59  O   LEU     3      39.565  25.044  24.641  1.00  0.00           O
ATOM     60  N   ALA     4      38.514  23.007  24.514  1.00  0.00           N
ATOM     61  H   ALA     4      38.621  22.006  24.593  1.00  0.00           H
ATOM     62  CA  ALA     4      37.273  23.484  23.907  1.00  0.00           C
ATOM     63  HA  ALA     4      37.493  24.016  22.981  1.00  0.00           H
ATOM     64  CB  ALA     4      36.451  22.320  23.500  1.00  0.00           C
ATOM     65  HB1 ALA     4      36.061  21.736  24.334  1.00  0.00           H
ATOM     66  HB2 ALA     4      35.583  22.634  22.921  1.00  0.00           H
ATOM     67  HB3 ALA     4      37.040  21.654  22.869  1.00  0.00           H
ATOM     68  C   ALA     4      36.410  24.382  24.795  1.00  0.00           C
ATOM     69  O   ALA     4      36.248  24.062  25.968  1.00  0.00           O
ATOM     70  N   GLY     5      35.930  25.457  24.262  1.00  0.00           N
ATOM     71  H   GLY     5      36.035  25.606  23.269  1.00  0.00           H
ATOM     72  CA  GLY     5      35.103  26.479  24.914  1.00  0.00           C
ATOM     73  HA2 GLY     5      34.562  25.980  25.718  1.00  0.00           H
ATOM     74  HA3 GLY     5      35.698  27.281  25.351  1.00  0.00           H
ATOM     75  C   GLY     5      34.040  27.042  23.962  1.00  0.00           C
ATOM     76  O   GLY     5      33.481  28.107  24.211  1.00  0.00           O
ATOM     77  N   ASN     6      33.751  26.397  22.817  1.00  0.00           N
ATOM     78  H   ASN     6      34.333  25.631  22.508  1.00  0.00           H
ATOM     79  CA  ASN     6      32.773  26.877  21.821  1.00  0.00           C
ATOM     80  HA  ASN     6      32.827  27.963  21.731  1.00  0.00           H
ATOM     81  CB  ASN     6      33.205  26.354  20.453  1.00  0.00           C
ATOM     82  HB2 ASN     6      32.466  26.691  19.726  1.00  0.00           H
ATOM     83  HB3 ASN     6      34.153  26.800  20.153  1.00  0.00           H
ATOM     84  CG  ASN     6      33.210  24.821  20.500  1.00  0.00           C
ATOM     85  OD1 ASN     6      34.258  24.235  20.760  1.00  0.00           O
ATOM     86  ND2 ASN     6      32.158  24.119  20.333  1.00  0.00           N
ATOM     87 HD21 ASN     6      31.237  24.444  20.078  1.00  0.00           H
ATOM     88 HD22 ASN     6      32.275  23.129  20.501  1.00  0.00           H
ATOM     89  C   ASN     6      31.281  26.405  22.200  1.00  0.00           C
ATOM     90  O   ASN     6      30.282  26.799  21.603  1.00  0.00           O
ATOM     91  N   SER     7      31.148  25.661  23.307  1.00  0.00           N
ATOM     92  H   SER     7      31.919  25.480  23.935  1.00  0.00           H
ATOM     93  CA  SER     7      29.795  25.097  23.741  1.00  0.00           C
ATOM     94  HA  SER     7      29.147  24.987  22.872  1.00  0.00           H
ATOM     95  CB  SER     7      29.902  23.701  24.227  1.00  0.00           C
ATOM     96  HB2 SER     7      30.462  23.070  23.537  1.00  0.00           H
ATOM     97  HB3 SER     7      30.366  23.665  25.213  1.00  0.00           H
ATOM     98  OG  SER     7      28.706  23.147  24.381  1.00  0.00           O
ATOM     99  HG  SER     7      28.797  22.223  24.139  1.00  0.00           H
ATOM    100  C   SER     7      29.061  26.010  24.720  1.00  0.00           C
ATOM    101  O   SER     7      29.703  26.857  25.383  1.00  0.00           O
ATOM    102  N   SER     8      27.710  26.091  24.690  1.00  0.00           N
ATOM    103  H   SER     8      27.209  25.441  24.101  1.00  0.00           H
ATOM    104  CA  SER     8      26.917  26.928  25.601  1.00  0.00           C
ATOM    105  HA  SER     8      27.338  27.931  25.531  1.00  0.00           H
ATOM    106  CB  SER     8      25.433  26.974  25.108  1.00  0.00           C
ATOM    107  HB2 SER     8      24.813  27.713  25.616  1.00  0.00           H
ATOM    108  HB3 SER     8      25.388  27.224  24.048  1.00  0.00           H
ATOM    109  OG  SER     8      24.929  25.653  25.258  1.00  0.00           O
ATOM    110  HG  SER     8      23.970  25.684  25.225  1.00  0.00           H
ATOM    111  C   SER     8      27.000  26.413  27.101  1.00  0.00           C
ATOM    112  O   SER     8      27.503  25.337  27.392  1.00  0.00           O
ATOM    113  N   LEU     9      26.250  27.141  27.951  1.00  0.00           N
ATOM    114  H   LEU     9      25.890  28.044  27.677  1.00  0.00           H
ATOM    115  CA  LEU     9      25.996  26.659  29.323  1.00  0.00           C
ATOM    116  HA  LEU     9      26.940  26.319  29.746  1.00  0.00           H
ATOM    117  CB  LEU     9      25.540  27.787  30.162  1.00  0.00           C
ATOM    118  HB2 LEU     9      24.634  28.248  29.767  1.00  0.00           H
ATOM    119  HB3 LEU     9      25.276  27.332  31.117  1.00  0.00           H
ATOM    120  CG  LEU     9      26.566  28.906  30.615  1.00  0.00           C
ATOM    121  HG  LEU     9      26.883  29.526  29.778  1.00  0.00           H
ATOM    122  CD1 LEU     9      25.920  29.792  31.665  1.00  0.00           C
ATOM    123 HD11 LEU     9      26.503  30.701  31.808  1.00  0.00           H
ATOM    124 HD12 LEU     9      24.914  30.093  31.375  1.00  0.00           H
ATOM    125 HD13 LEU     9      25.907  29.362  32.666  1.00  0.00           H
ATOM    126  CD2 LEU     9      27.799  28.319  31.397  1.00  0.00           C
ATOM    127 HD21 LEU     9      28.494  29.127  31.632  1.00  0.00           H
ATOM    128 HD22 LEU     9      27.490  27.658  32.207  1.00  0.00           H
ATOM    129 HD23 LEU     9      28.403  27.733  30.705  1.00  0.00           H
ATOM    130  C   LEU     9      25.081  25.457  29.381  1.00  0.00           C
ATOM    131  O   LEU     9      24.167  25.317  28.586  1.00  0.00           O
ATOM    132  N   CYX    10      25.315  24.642  30.448  1.00  0.00           N
ATOM    133  H   CYX    10      26.173  24.767  30.965  1.00  0.00           H
ATOM    134  CA  CYX    10      24.370  23.582  30.921  1.00  0.00           C
ATOM    135  HA  CYX    10      24.032  22.997  30.066  1.00  0.00           H
ATOM    136  CB  CYX    10      25.195  22.758  31.864  1.00  0.00           C
ATOM    137  HB2 CYX    10      25.364  23.303  32.793  1.00  0.00           H
ATOM    138  HB3 CYX    10      24.563  21.881  32.003  1.00  0.00           H
ATOM    139  SG  CYX    10      26.674  22.159  31.200  1.00  0.00           S
ATOM    140  C   CYX    10      23.219  24.253  31.643  1.00  0.00           C
ATOM    141  O   CYX    10      23.508  24.972  32.570  1.00  0.00           O
ATOM    142  N   PRO    11      21.971  24.065  31.243  1.00  0.00           N
ATOM    143  CD  PRO    11      21.458  23.385  30.054  1.00  0.00           C
ATOM    144  HD2 PRO    11      21.842  22.366  30.094  1.00  0.00           H
ATOM    145  HD3 PRO    11      21.871  23.769  29.122  1.00  0.00           H
ATOM    146  CG  PRO    11      19.972  23.433  30.152  1.00  0.00           C
ATOM    147  HG2 PRO    11      19.607  22.503  30.587  1.00  0.00           H
ATOM    148  HG3 PRO    11      19.556  23.538  29.149  1.00  0.00           H
ATOM    149  CB  PRO    11      19.619  24.534  31.148  1.00  0.00           C
ATOM    150  HB2 PRO    11      18.697  24.405  31.714  1.00  0.00           H
ATOM    151  HB3 PRO    11      19.453  25.482  30.636  1.00  0.00           H
ATOM    152  CA  PRO    11      20.910  24.708  32.075  1.00  0.00           C
ATOM    153  HA  PRO    11      21.061  25.786  32.040  1.00  0.00           H
ATOM    154  C   PRO    11      20.798  24.123  33.498  1.00  0.00           C
ATOM    155  O   PRO    11      21.226  22.999  33.693  1.00  0.00           O
ATOM    156  N   ILE    12      20.296  24.899  34.451  1.00  0.00           N
ATOM    157  H   ILE    12      20.102  25.845  34.153  1.00  0.00           H
ATOM    158  CA  ILE    12      20.230  24.561  35.904  1.00  0.00           C
ATOM    159  HA  ILE    12      20.298  23.475  35.856  1.00  0.00           H
ATOM    160  CB  ILE    12      21.427  25.221  36.572  1.00  0.00           C
ATOM    161  HB  ILE    12      21.382  24.775  37.566  1.00  0.00           H
ATOM    162  CG2 ILE    12      22.834  24.637  36.160  1.00  0.00           C
ATOM    163 HG21 ILE    12      22.637  23.579  35.986  1.00  0.00           H
ATOM    164 HG22 ILE    12      23.159  25.130  35.243  1.00  0.00           H
ATOM    165 HG23 ILE    12      23.522  24.810  36.987  1.00  0.00           H
ATOM    166  CG1 ILE    12      21.385  26.748  36.685  1.00  0.00           C
ATOM    167 HG12 ILE    12      21.448  27.280  35.736  1.00  0.00           H
ATOM    168 HG13 ILE    12      20.451  26.991  37.192  1.00  0.00           H
ATOM    169  CD1 ILE    12      22.472  27.261  37.712  1.00  0.00           C
ATOM    170 HD11 ILE    12      22.458  28.349  37.776  1.00  0.00           H
ATOM    171 HD12 ILE    12      22.218  26.872  38.698  1.00  0.00           H
ATOM    172 HD13 ILE    12      23.469  26.911  37.444  1.00  0.00           H
ATOM    173  C   ILE    12      18.917  24.943  36.550  1.00  0.00           C
ATOM    174  O   ILE    12      18.194  25.776  36.015  1.00  0.00           O
ATOM    175  N   ASN    13      18.624  24.293  37.717  1.00  0.00           N
ATOM    176  H   ASN    13      19.140  23.486  38.040  1.00  0.00           H
ATOM    177  CA  ASN    13      17.559  24.627  38.674  1.00  0.00           C
ATOM    178  HA  ASN    13      17.147  25.585  38.358  1.00  0.00           H
ATOM    179  CB  ASN    13      16.391  23.639  38.735  1.00  0.00           C
ATOM    180  HB2 ASN    13      16.786  22.628  38.831  1.00  0.00           H
ATOM    181  HB3 ASN    13      15.732  23.798  39.588  1.00  0.00           H
ATOM    182  CG  ASN    13      15.588  23.584  37.431  1.00  0.00           C
ATOM    183  OD1 ASN    13      14.437  24.029  37.430  1.00  0.00           O
ATOM    184  ND2 ASN    13      16.010  23.080  36.334  1.00  0.00           N
ATOM    185 HD21 ASN    13      15.332  23.078  35.585  1.00  0.00           H
ATOM    186 HD22 ASN    13      16.978  22.798  36.272  1.00  0.00           H
ATOM    187  C   ASN    13      18.147  24.842  40.100  1.00  0.00           C
ATOM    188  O   ASN    13      17.361  25.239  40.995  1.00  0.00           O
ATOM    189  N   GLY    14      19.415  24.603  40.374  1.00  0.00           N
ATOM    190  H   GLY    14      19.942  24.297  39.569  1.00  0.00           H
ATOM    191  CA  GLY    14      19.992  24.467  41.732  1.00  0.00           C
ATOM    192  HA2 GLY    14      19.799  25.396  42.269  1.00  0.00           H
ATOM    193  HA3 GLY    14      19.528  23.646  42.280  1.00  0.00           H
ATOM    194  C   GLY    14      21.534  24.372  41.771  1.00  0.00           C
ATOM    195  O   GLY    14      22.163  24.387  40.719  1.00  0.00           O
ATOM    196  N   TRP    15      22.108  24.255  42.955  1.00  0.00           N
ATOM    197  H   TRP    15      21.436  24.123  43.697  1.00  0.00           H
ATOM    198  CA  TRP    15      23.590  24.331  43.298  1.00  0.00           C
ATOM    199  HA  TRP    15      24.234  24.010  42.480  1.00  0.00           H
ATOM    200  CB  TRP    15      23.873  25.887  43.552  1.00  0.00           C
ATOM    201  HB2 TRP    15      23.336  26.226  44.439  1.00  0.00           H
ATOM    202  HB3 TRP    15      24.933  25.999  43.781  1.00  0.00           H
ATOM    203  CG  TRP    15      23.569  26.892  42.472  1.00  0.00           C
ATOM    204  CD1 TRP    15      22.384  27.536  42.529  1.00  0.00           C
ATOM    205  HD1 TRP    15      21.736  27.527  43.392  1.00  0.00           H
ATOM    206  NE1 TRP    15      22.344  28.439  41.459  1.00  0.00           N
ATOM    207  HE1 TRP    15      21.655  29.164  41.326  1.00  0.00           H
ATOM    208  CE2 TRP    15      23.573  28.481  40.803  1.00  0.00           C
ATOM    209  CZ2 TRP    15      24.119  29.199  39.780  1.00  0.00           C
ATOM    210  HZ2 TRP    15      23.423  29.830  39.245  1.00  0.00           H
ATOM    211  CH2 TRP    15      25.368  28.900  39.233  1.00  0.00           C
ATOM    212  HH2 TRP    15      25.663  29.545  38.419  1.00  0.00           H
ATOM    213  CZ3 TRP    15      26.154  27.872  39.791  1.00  0.00           C
ATOM    214  HZ3 TRP    15      27.193  27.796  39.504  1.00  0.00           H
ATOM    215  CE3 TRP    15      25.604  27.048  40.781  1.00  0.00           C
ATOM    216  HE3 TRP    15      26.232  26.313  41.262  1.00  0.00           H
ATOM    217  CD2 TRP    15      24.299  27.362  41.347  1.00  0.00           C
ATOM    218  C   TRP    15      23.977  23.428  44.510  1.00  0.00           C
ATOM    219  O   TRP    15      23.177  23.318  45.440  1.00  0.00           O
ATOM    220  N   ALA    16      25.175  22.840  44.544  1.00  0.00           N
ATOM    221  H   ALA    16      25.734  23.052  43.730  1.00  0.00           H
ATOM    222  CA  ALA    16      25.674  21.988  45.630  1.00  0.00           C
ATOM    223  HA  ALA    16      25.375  22.399  46.595  1.00  0.00           H
ATOM    224  CB  ALA    16      25.131  20.578  45.377  1.00  0.00           C
ATOM    225  HB1 ALA    16      24.048  20.463  45.425  1.00  0.00           H
ATOM    226  HB2 ALA    16      25.511  20.159  44.446  1.00  0.00           H
ATOM    227  HB3 ALA    16      25.540  19.993  46.200  1.00  0.00           H
ATOM    228  C   ALA    16      27.180  21.870  45.646  1.00  0.00           C
ATOM    229  O   ALA    16      27.840  22.382  44.783  1.00  0.00           O
ATOM    230  N   VAL    17      27.708  21.253  46.646  1.00  0.00           N
ATOM    231  H   VAL    17      27.109  20.663  47.206  1.00  0.00           H
ATOM    232  CA  VAL    17      29.103  21.177  46.881  1.00  0.00           C
ATOM    233  HA  VAL    17      29.452  22.209  46.924  1.00  0.00           H
ATOM    234  CB  VAL    17      29.496  20.541  48.249  1.00  0.00           C
ATOM    235  HB  VAL    17      28.913  19.637  48.426  1.00  0.00           H
ATOM    236  CG1 VAL    17      30.920  20.178  48.506  1.00  0.00           C
ATOM    237 HG11 VAL    17      31.583  21.007  48.254  1.00  0.00           H
ATOM    238 HG12 VAL    17      31.048  19.851  49.538  1.00  0.00           H
ATOM    239 HG13 VAL    17      31.201  19.298  47.928  1.00  0.00           H
ATOM    240  CG2 VAL    17      29.099  21.520  49.371  1.00  0.00           C
ATOM    241 HG21 VAL    17      28.028  21.535  49.569  1.00  0.00           H
ATOM    242 HG22 VAL    17      29.394  21.138  50.348  1.00  0.00           H
ATOM    243 HG23 VAL    17      29.444  22.509  49.069  1.00  0.00           H
ATOM    244  C   VAL    17      29.864  20.565  45.772  1.00  0.00           C
ATOM    245  O   VAL    17      29.424  19.530  45.327  1.00  0.00           O
ATOM    246  N   TYR    18      30.969  21.111  45.369  1.00  0.00           N
ATOM    247  H   TYR    18      31.248  21.948  45.861  1.00  0.00           H
ATOM    248  CA  TYR    18      31.908  20.398  44.455  1.00  0.00           C
ATOM    249  HA  TYR    18      31.440  19.551  43.955  1.00  0.00           H
ATOM    250  CB  TYR    18      32.365  21.330  43.359  1.00  0.00           C
ATOM    251  HB2 TYR    18      31.538  21.355  42.649  1.00  0.00           H
ATOM    252  HB3 TYR    18      32.412  22.341  43.764  1.00  0.00           H
ATOM    253  CG  TYR    18      33.619  20.873  42.528  1.00  0.00           C
ATOM    254  CD1 TYR    18      33.543  19.711  41.734  1.00  0.00           C
ATOM    255  HD1 TYR    18      32.661  19.092  41.823  1.00  0.00           H
ATOM    256  CE1 TYR    18      34.635  19.231  40.947  1.00  0.00           C
ATOM    257  HE1 TYR    18      34.587  18.266  40.463  1.00  0.00           H
ATOM    258  CZ  TYR    18      35.766  20.056  40.949  1.00  0.00           C
ATOM    259  OH  TYR    18      36.915  19.657  40.259  1.00  0.00           O
ATOM    260  HH  TYR    18      36.688  18.864  39.769  1.00  0.00           H
ATOM    261  CE2 TYR    18      35.913  21.248  41.700  1.00  0.00           C
ATOM    262  HE2 TYR    18      36.763  21.909  41.616  1.00  0.00           H
ATOM    263  CD2 TYR    18      34.756  21.644  42.451  1.00  0.00           C
ATOM    264  HD2 TYR    18      34.857  22.611  42.922  1.00  0.00           H
ATOM    265  C   TYR    18      33.205  19.809  45.167  1.00  0.00           C
ATOM    266  O   TYR    18      33.443  18.582  45.171  1.00  0.00           O
ATOM    267  N   SER    19      33.861  20.655  45.996  1.00  0.00           N
ATOM    268  H   SER    19      33.627  21.636  45.940  1.00  0.00           H
ATOM    269  CA  SER    19      34.920  20.299  46.918  1.00  0.00           C
ATOM    270  HA  SER    19      34.616  19.381  47.421  1.00  0.00           H
ATOM    271  CB  SER    19      36.238  19.990  46.117  1.00  0.00           C
ATOM    272  HB2 SER    19      36.894  19.399  46.757  1.00  0.00           H
ATOM    273  HB3 SER    19      36.027  19.432  45.204  1.00  0.00           H
ATOM    274  OG  SER    19      36.876  21.117  45.557  1.00  0.00           O
ATOM    275  HG  SER    19      36.272  21.392  44.863  1.00  0.00           H
ATOM    276  C   SER    19      35.182  21.427  47.880  1.00  0.00           C
ATOM    277  O   SER    19      34.738  22.533  47.721  1.00  0.00           O
ATOM    278  N   LYS    20      35.937  21.111  48.937  1.00  0.00           N
ATOM    279  H   LYS    20      36.448  20.239  48.916  1.00  0.00           H
ATOM    280  CA  LYS    20      36.354  22.130  50.042  1.00  0.00           C
ATOM    281  HA  LYS    20      36.342  23.116  49.576  1.00  0.00           H
ATOM    282  CB  LYS    20      35.324  22.124  51.204  1.00  0.00           C
ATOM    283  HB2 LYS    20      34.384  22.265  50.672  1.00  0.00           H
ATOM    284  HB3 LYS    20      35.250  21.155  51.698  1.00  0.00           H
ATOM    285  CG  LYS    20      35.544  23.211  52.290  1.00  0.00           C
ATOM    286  HG2 LYS    20      36.382  22.956  52.940  1.00  0.00           H
ATOM    287  HG3 LYS    20      35.857  24.193  51.937  1.00  0.00           H
ATOM    288  CD  LYS    20      34.358  23.439  53.288  1.00  0.00           C
ATOM    289  HD2 LYS    20      34.699  24.120  54.069  1.00  0.00           H
ATOM    290  HD3 LYS    20      33.488  23.673  52.675  1.00  0.00           H
ATOM    291  CE  LYS    20      34.034  22.167  54.149  1.00  0.00           C
ATOM    292  HE2 LYS    20      33.918  21.378  53.406  1.00  0.00           H
ATOM    293  HE3 LYS    20      34.926  21.929  54.729  1.00  0.00           H
ATOM    294  NZ  LYS    20      32.771  22.317  54.911  1.00  0.00           N
ATOM    295  HZ1 LYS    20      32.609  23.225  55.323  1.00  0.00           H
ATOM    296  HZ2 LYS    20      32.086  21.935  54.274  1.00  0.00           H
ATOM    297  HZ3 LYS    20      32.819  21.568  55.587  1.00  0.00           H
ATOM    298  C   LYS    20      37.812  21.801  50.437  1.00  0.00           C
ATOM    299  O   LYS    20      38.185  20.658  50.654  1.00  0.00           O
ATOM    300  N   ASP    21      38.697  22.837  50.653  1.00  0.00           N
ATOM    301  H   ASP    21      38.316  23.772  50.674  1.00  0.00           H
ATOM    302  CA  ASP    21      40.176  22.557  51.008  1.00  0.00           C
ATOM    303  HA  ASP    21      40.565  21.735  50.408  1.00  0.00           H
ATOM    304  CB  ASP    21      41.114  23.745  50.796  1.00  0.00           C
ATOM    305  HB2 ASP    21      42.135  23.430  51.011  1.00  0.00           H
ATOM    306  HB3 ASP    21      41.040  23.975  49.733  1.00  0.00           H
ATOM    307  CG  ASP    21      40.737  24.991  51.535  1.00  0.00           C
ATOM    308  OD1 ASP    21      40.943  26.043  50.933  1.00  0.00           O
ATOM    309  OD2 ASP    21      40.287  24.979  52.697  1.00  0.00           O
ATOM    310  C   ASP    21      40.412  21.940  52.387  1.00  0.00           C
ATOM    311  O   ASP    21      41.360  21.149  52.621  1.00  0.00           O
ATOM    312  N   ASN    22      39.454  22.242  53.287  1.00  0.00           N
ATOM    313  H   ASN    22      38.634  22.717  52.936  1.00  0.00           H
ATOM    314  CA  ASN    22      39.418  21.943  54.775  1.00  0.00           C
ATOM    315  HA  ASN    22      38.620  22.573  55.169  1.00  0.00           H
ATOM    316  CB  ASN    22      38.967  20.510  54.982  1.00  0.00           C
ATOM    317  HB2 ASN    22      39.515  19.816  54.344  1.00  0.00           H
ATOM    318  HB3 ASN    22      39.139  20.260  56.029  1.00  0.00           H
ATOM    319  CG  ASN    22      37.490  20.397  54.767  1.00  0.00           C
ATOM    320  OD1 ASN    22      36.660  20.740  55.569  1.00  0.00           O
ATOM    321  ND2 ASN    22      37.043  19.736  53.754  1.00  0.00           N
ATOM    322 HD21 ASN    22      37.735  19.336  53.137  1.00  0.00           H
ATOM    323 HD22 ASN    22      36.045  19.762  53.599  1.00  0.00           H
ATOM    324  C   ASN    22      40.791  22.440  55.451  1.00  0.00           C
ATOM    325  O   ASN    22      41.279  21.911  56.479  1.00  0.00           O
ATOM    326  N   SER    23      41.474  23.433  54.758  1.00  0.00           N
ATOM    327  H   SER    23      40.990  23.911  54.011  1.00  0.00           H
ATOM    328  CA  SER    23      42.810  23.879  55.161  1.00  0.00           C
ATOM    329  HA  SER    23      43.590  23.118  55.118  1.00  0.00           H
ATOM    330  CB  SER    23      43.231  25.073  54.204  1.00  0.00           C
ATOM    331  HB2 SER    23      44.190  25.485  54.516  1.00  0.00           H
ATOM    332  HB3 SER    23      43.205  24.654  53.198  1.00  0.00           H
ATOM    333  OG  SER    23      42.304  26.139  54.319  1.00  0.00           O
ATOM    334  HG  SER    23      41.730  26.035  53.556  1.00  0.00           H
ATOM    335  C   SER    23      42.929  24.400  56.645  1.00  0.00           C
ATOM    336  O   SER    23      43.829  23.907  57.368  1.00  0.00           O
ATOM    337  N   ILE    24      41.908  25.125  57.066  1.00  0.00           N
ATOM    338  H   ILE    24      41.154  25.344  56.429  1.00  0.00           H
ATOM    339  CA  ILE    24      41.999  25.627  58.446  1.00  0.00           C
ATOM    340  HA  ILE    24      43.046  25.784  58.705  1.00  0.00           H
ATOM    341  CB  ILE    24      41.183  27.043  58.486  1.00  0.00           C
ATOM    342  HB  ILE    24      40.185  26.819  58.106  1.00  0.00           H
ATOM    343  CG2 ILE    24      41.016  27.541  59.925  1.00  0.00           C
ATOM    344 HG21 ILE    24      41.929  28.069  60.202  1.00  0.00           H
ATOM    345 HG22 ILE    24      40.179  28.230  60.038  1.00  0.00           H
ATOM    346 HG23 ILE    24      40.733  26.709  60.569  1.00  0.00           H
ATOM    347  CG1 ILE    24      41.710  28.054  57.552  1.00  0.00           C
ATOM    348 HG12 ILE    24      42.783  28.151  57.714  1.00  0.00           H
ATOM    349 HG13 ILE    24      41.635  27.677  56.532  1.00  0.00           H
ATOM    350  CD1 ILE    24      40.895  29.329  57.618  1.00  0.00           C
ATOM    351 HD11 ILE    24      39.823  29.165  57.735  1.00  0.00           H
ATOM    352 HD12 ILE    24      41.297  29.931  58.432  1.00  0.00           H
ATOM    353 HD13 ILE    24      41.083  29.908  56.713  1.00  0.00           H
ATOM    354  C   ILE    24      41.497  24.522  59.434  1.00  0.00           C
ATOM    355  O   ILE    24      42.094  24.518  60.545  1.00  0.00           O
ATOM    356  N   ARG    25      40.673  23.543  59.022  1.00  0.00           N
ATOM    357  H   ARG    25      40.213  23.728  58.142  1.00  0.00           H
ATOM    358  CA  ARG    25      40.332  22.360  59.833  1.00  0.00           C
ATOM    359  HA  ARG    25      40.051  22.783  60.798  1.00  0.00           H
ATOM    360  CB  ARG    25      39.252  21.551  59.145  1.00  0.00           C
ATOM    361  HB2 ARG    25      38.459  22.256  58.893  1.00  0.00           H
ATOM    362  HB3 ARG    25      39.474  21.191  58.140  1.00  0.00           H
ATOM    363  CG  ARG    25      38.846  20.483  60.063  1.00  0.00           C
ATOM    364  HG2 ARG    25      39.725  19.887  60.311  1.00  0.00           H
ATOM    365  HG3 ARG    25      38.419  20.815  61.009  1.00  0.00           H
ATOM    366  CD  ARG    25      37.834  19.585  59.358  1.00  0.00           C
ATOM    367  HD2 ARG    25      37.060  20.215  58.919  1.00  0.00           H
ATOM    368  HD3 ARG    25      38.327  19.142  58.493  1.00  0.00           H
ATOM    369  NE  ARG    25      37.245  18.459  60.157  1.00  0.00           N
ATOM    370  HE  ARG    25      37.508  17.493  60.023  1.00  0.00           H
ATOM    371  CZ  ARG    25      36.236  18.542  60.955  1.00  0.00           C
ATOM    372  NH1 ARG    25      35.784  17.450  61.495  1.00  0.00           N
ATOM    373 HH11 ARG    25      36.205  16.567  61.244  1.00  0.00           H
ATOM    374 HH12 ARG    25      35.114  17.473  62.251  1.00  0.00           H
ATOM    375  NH2 ARG    25      35.583  19.638  61.248  1.00  0.00           N
ATOM    376 HH21 ARG    25      35.854  20.530  60.860  1.00  0.00           H
ATOM    377 HH22 ARG    25      34.776  19.523  61.845  1.00  0.00           H
ATOM    378  C   ARG    25      41.604  21.541  60.071  1.00  0.00           C
ATOM    379  O   ARG    25      41.825  21.136  61.172  1.00  0.00           O
ATOM    380  N   ILE    26      42.528  21.489  59.049  1.00  0.00           N
ATOM    381  H   ILE    26      42.308  21.868  58.139  1.00  0.00           H
ATOM    382  CA  ILE    26      43.733  20.626  59.029  1.00  0.00           C
ATOM    383  HA  ILE    26      43.576  19.866  59.795  1.00  0.00           H
ATOM    384  CB  ILE    26      43.847  19.868  57.678  1.00  0.00           C
ATOM    385  HB  ILE    26      43.816  20.717  56.994  1.00  0.00           H
ATOM    386  CG2 ILE    26      45.207  19.019  57.621  1.00  0.00           C
ATOM    387 HG21 ILE    26      46.060  19.695  57.688  1.00  0.00           H
ATOM    388 HG22 ILE    26      45.172  18.239  58.382  1.00  0.00           H
ATOM    389 HG23 ILE    26      45.379  18.589  56.634  1.00  0.00           H
ATOM    390  CG1 ILE    26      42.659  19.022  57.361  1.00  0.00           C
ATOM    391 HG12 ILE    26      42.643  18.110  57.958  1.00  0.00           H
ATOM    392 HG13 ILE    26      41.785  19.584  57.693  1.00  0.00           H
ATOM    393  CD1 ILE    26      42.557  18.540  55.943  1.00  0.00           C
ATOM    394 HD11 ILE    26      41.637  17.984  55.763  1.00  0.00           H
ATOM    395 HD12 ILE    26      42.328  19.493  55.466  1.00  0.00           H
ATOM    396 HD13 ILE    26      43.387  17.999  55.489  1.00  0.00           H
ATOM    397  C   ILE    26      44.967  21.297  59.601  1.00  0.00           C
ATOM    398  O   ILE    26      45.697  20.735  60.442  1.00  0.00           O
ATOM    399  N   GLY    27      45.172  22.582  59.297  1.00  0.00           N
ATOM    400  H   GLY    27      44.481  23.061  58.738  1.00  0.00           H
ATOM    401  CA  GLY    27      46.139  23.498  59.953  1.00  0.00           C
ATOM    402  HA2 GLY    27      47.157  23.167  59.750  1.00  0.00           H
ATOM    403  HA3 GLY    27      46.026  24.480  59.492  1.00  0.00           H
ATOM    404  C   GLY    27      46.129  23.727  61.454  1.00  0.00           C
ATOM    405  O   GLY    27      47.036  24.306  62.039  1.00  0.00           O
ATOM    406  N   SER    28      45.222  22.961  62.147  1.00  0.00           N
ATOM    407  H   SER    28      44.500  22.504  61.609  1.00  0.00           H
ATOM    408  CA  SER    28      45.227  22.729  63.632  1.00  0.00           C
ATOM    409  HA  SER    28      45.256  23.690  64.146  1.00  0.00           H
ATOM    410  CB  SER    28      43.855  22.109  63.951  1.00  0.00           C
ATOM    411  HB2 SER    28      43.731  21.926  65.018  1.00  0.00           H
ATOM    412  HB3 SER    28      43.133  22.859  63.627  1.00  0.00           H
ATOM    413  OG  SER    28      43.443  20.926  63.306  1.00  0.00           O
ATOM    414  HG  SER    28      42.848  21.194  62.602  1.00  0.00           H
ATOM    415  C   SER    28      46.404  21.914  64.158  1.00  0.00           C
ATOM    416  O   SER    28      46.749  22.047  65.319  1.00  0.00           O
ATOM    417  N   LYS    29      46.978  21.064  63.345  1.00  0.00           N
ATOM    418  H   LYS    29      46.507  21.036  62.452  1.00  0.00           H
ATOM    419  CA  LYS    29      48.119  20.161  63.597  1.00  0.00           C
ATOM    420  HA  LYS    29      48.809  20.650  64.285  1.00  0.00           H
ATOM    421  CB  LYS    29      47.553  18.936  64.312  1.00  0.00           C
ATOM    422  HB2 LYS    29      46.565  19.187  64.696  1.00  0.00           H
ATOM    423  HB3 LYS    29      47.538  17.997  63.759  1.00  0.00           H
ATOM    424  CG  LYS    29      48.424  18.512  65.585  1.00  0.00           C
ATOM    425  HG2 LYS    29      49.394  18.134  65.261  1.00  0.00           H
ATOM    426  HG3 LYS    29      48.605  19.439  66.130  1.00  0.00           H
ATOM    427  CD  LYS    29      47.782  17.425  66.368  1.00  0.00           C
ATOM    428  HD2 LYS    29      46.745  17.713  66.536  1.00  0.00           H
ATOM    429  HD3 LYS    29      47.808  16.535  65.739  1.00  0.00           H
ATOM    430  CE  LYS    29      48.446  16.976  67.663  1.00  0.00           C
ATOM    431  HE2 LYS    29      49.450  16.571  67.529  1.00  0.00           H
ATOM    432  HE3 LYS    29      48.573  17.895  68.235  1.00  0.00           H
ATOM    433  NZ  LYS    29      47.646  15.937  68.283  1.00  0.00           N
ATOM    434  HZ1 LYS    29      48.037  15.664  69.174  1.00  0.00           H
ATOM    435  HZ2 LYS    29      46.721  16.280  68.502  1.00  0.00           H
ATOM    436  HZ3 LYS    29      47.551  15.103  67.721  1.00  0.00           H
ATOM    437  C   LYS    29      48.964  19.759  62.459  1.00  0.00           C
ATOM    438  O   LYS    29      50.119  19.465  62.643  1.00  0.00           O
ATOM    439  N   GLY    30      48.392  19.716  61.268  1.00  0.00           N
ATOM    440  H   GLY    30      47.393  19.847  61.352  1.00  0.00           H
ATOM    441  CA  GLY    30      48.992  19.446  59.955  1.00  0.00           C
ATOM    442  HA2 GLY    30      49.651  18.590  60.093  1.00  0.00           H
ATOM    443  HA3 GLY    30      48.251  19.311  59.167  1.00  0.00           H
ATOM    444  C   GLY    30      49.956  20.533  59.549  1.00  0.00           C
ATOM    445  O   GLY    30      49.834  21.684  60.015  1.00  0.00           O
ATOM    446  N   ASP    31      50.933  20.375  58.639  1.00  0.00           N
ATOM    447  H   ASP    31      51.090  19.415  58.370  1.00  0.00           H
ATOM    448  CA  ASP    31      51.837  21.377  58.047  1.00  0.00           C
ATOM    449  HA  ASP    31      52.145  22.165  58.733  1.00  0.00           H
ATOM    450  CB  ASP    31      53.128  20.551  57.696  1.00  0.00           C
ATOM    451  HB2 ASP    31      52.785  19.680  57.139  1.00  0.00           H
ATOM    452  HB3 ASP    31      53.706  21.188  57.027  1.00  0.00           H
ATOM    453  CG  ASP    31      53.947  20.108  58.849  1.00  0.00           C
ATOM    454  OD1 ASP    31      53.789  20.758  59.955  1.00  0.00           O
ATOM    455  OD2 ASP    31      54.810  19.235  58.628  1.00  0.00           O
ATOM    456  C   ASP    31      51.193  21.959  56.815  1.00  0.00           C
ATOM    457  O   ASP    31      51.736  21.860  55.728  1.00  0.00           O
ATOM    458  N   VAL    32      50.176  22.743  57.077  1.00  0.00           N
ATOM    459  H   VAL    32      50.025  23.043  58.030  1.00  0.00           H
ATOM    460  CA  VAL    32      49.473  23.449  56.010  1.00  0.00           C
ATOM    461  HA  VAL    32      49.652  23.032  55.019  1.00  0.00           H
ATOM    462  CB  VAL    32      47.946  23.419  56.285  1.00  0.00           C
ATOM    463  HB  VAL    32      47.742  23.830  57.273  1.00  0.00           H
ATOM    464  CG1 VAL    32      46.916  23.944  55.184  1.00  0.00           C
ATOM    465 HG11 VAL    32      45.899  23.819  55.555  1.00  0.00           H
ATOM    466 HG12 VAL    32      46.989  25.012  54.976  1.00  0.00           H
ATOM    467 HG13 VAL    32      47.025  23.347  54.280  1.00  0.00           H
ATOM    468  CG2 VAL    32      47.495  21.976  56.390  1.00  0.00           C
ATOM    469 HG21 VAL    32      46.461  21.829  56.700  1.00  0.00           H
ATOM    470 HG22 VAL    32      47.776  21.385  55.517  1.00  0.00           H
ATOM    471 HG23 VAL    32      48.034  21.579  57.251  1.00  0.00           H
ATOM    472  C   VAL    32      49.910  24.961  56.104  1.00  0.00           C
ATOM    473  O   VAL    32      50.124  25.420  57.192  1.00  0.00           O
ATOM    474  N   PHE    33      49.835  25.581  54.928  1.00  0.00           N
ATOM    475  H   PHE    33      49.663  25.012  54.112  1.00  0.00           H
ATOM    476  CA  PHE    33      50.110  27.038  54.805  1.00  0.00           C
ATOM    477  HA  PHE    33      50.998  27.169  55.423  1.00  0.00           H
ATOM    478  CB  PHE    33      50.382  27.253  53.294  1.00  0.00           C
ATOM    479  HB2 PHE    33      49.587  26.725  52.767  1.00  0.00           H
ATOM    480  HB3 PHE    33      50.153  28.281  53.013  1.00  0.00           H
ATOM    481  CG  PHE    33      51.671  26.781  52.600  1.00  0.00           C
ATOM    482  CD1 PHE    33      51.622  25.773  51.642  1.00  0.00           C
ATOM    483  HD1 PHE    33      50.712  25.208  51.501  1.00  0.00           H
ATOM    484  CE1 PHE    33      52.759  25.420  50.877  1.00  0.00           C
ATOM    485  HE1 PHE    33      52.868  24.634  50.145  1.00  0.00           H
ATOM    486  CZ  PHE    33      53.988  26.090  51.179  1.00  0.00           C
ATOM    487  HZ  PHE    33      54.930  25.817  50.726  1.00  0.00           H
ATOM    488  CE2 PHE    33      53.998  27.164  52.138  1.00  0.00           C
ATOM    489  HE2 PHE    33      54.970  27.612  52.276  1.00  0.00           H
ATOM    490  CD2 PHE    33      52.838  27.488  52.801  1.00  0.00           C
ATOM    491  HD2 PHE    33      52.837  28.332  53.476  1.00  0.00           H
ATOM    492  C   PHE    33      48.999  27.871  55.424  1.00  0.00           C
ATOM    493  O   PHE    33      47.806  27.602  55.239  1.00  0.00           O
ATOM    494  N   VAL    34      49.336  29.034  56.000  1.00  0.00           N
ATOM    495  H   VAL    34      50.313  29.222  56.171  1.00  0.00           H
ATOM    496  CA  VAL    34      48.360  30.112  56.144  1.00  0.00           C
ATOM    497  HA  VAL    34      47.372  29.864  56.531  1.00  0.00           H
ATOM    498  CB  VAL    34      48.861  31.240  57.081  1.00  0.00           C
ATOM    499  HB  VAL    34      48.103  32.019  57.000  1.00  0.00           H
ATOM    500  CG1 VAL    34      48.873  30.783  58.508  1.00  0.00           C
ATOM    501 HG11 VAL    34      47.908  30.363  58.793  1.00  0.00           H
ATOM    502 HG12 VAL    34      49.671  30.044  58.578  1.00  0.00           H
ATOM    503 HG13 VAL    34      49.072  31.579  59.226  1.00  0.00           H
ATOM    504  CG2 VAL    34      50.271  31.810  56.732  1.00  0.00           C
ATOM    505 HG21 VAL    34      50.998  30.997  56.700  1.00  0.00           H
ATOM    506 HG22 VAL    34      50.261  32.291  55.755  1.00  0.00           H
ATOM    507 HG23 VAL    34      50.684  32.527  57.441  1.00  0.00           H
ATOM    508  C   VAL    34      48.042  30.663  54.751  1.00  0.00           C
ATOM    509  O   VAL    34      48.971  30.956  53.978  1.00  0.00           O
ATOM    510  N   ILE    35      46.773  30.636  54.278  1.00  0.00           N
ATOM    511  H   ILE    35      45.995  30.439  54.889  1.00  0.00           H
ATOM    512  CA  ILE    35      46.482  31.027  52.882  1.00  0.00           C
ATOM    513  HA  ILE    35      47.344  31.483  52.394  1.00  0.00           H
ATOM    514  CB  ILE    35      46.072  29.725  52.138  1.00  0.00           C
ATOM    515  HB  ILE    35      45.830  30.018  51.116  1.00  0.00           H
ATOM    516  CG2 ILE    35      47.181  28.672  52.070  1.00  0.00           C
ATOM    517 HG21 ILE    35      48.134  29.166  51.883  1.00  0.00           H
ATOM    518 HG22 ILE    35      47.409  28.122  52.983  1.00  0.00           H
ATOM    519 HG23 ILE    35      47.004  27.902  51.320  1.00  0.00           H
ATOM    520  CG1 ILE    35      44.734  29.143  52.665  1.00  0.00           C
ATOM    521 HG12 ILE    35      44.680  29.066  53.752  1.00  0.00           H
ATOM    522 HG13 ILE    35      43.983  29.897  52.428  1.00  0.00           H
ATOM    523  CD1 ILE    35      44.289  27.865  52.004  1.00  0.00           C
ATOM    524 HD11 ILE    35      44.992  27.075  52.270  1.00  0.00           H
ATOM    525 HD12 ILE    35      43.345  27.541  52.441  1.00  0.00           H
ATOM    526 HD13 ILE    35      44.083  28.083  50.956  1.00  0.00           H
ATOM    527  C   ILE    35      45.386  32.080  52.692  1.00  0.00           C
ATOM    528  O   ILE    35      44.538  32.231  53.622  1.00  0.00           O
ATOM    529  N   ARG    36      45.369  32.738  51.554  1.00  0.00           N
ATOM    530  H   ARG    36      46.274  32.835  51.118  1.00  0.00           H
ATOM    531  CA  ARG    36      44.246  33.737  51.184  1.00  0.00           C
ATOM    532  HA  ARG    36      43.326  33.445  51.690  1.00  0.00           H
ATOM    533  CB  ARG    36      44.669  35.164  51.624  1.00  0.00           C
ATOM    534  HB2 ARG    36      45.667  35.473  51.315  1.00  0.00           H
ATOM    535  HB3 ARG    36      43.999  35.884  51.153  1.00  0.00           H
ATOM    536  CG  ARG    36      44.709  35.525  53.131  1.00  0.00           C
ATOM    537  HG2 ARG    36      45.475  34.929  53.626  1.00  0.00           H
ATOM    538  HG3 ARG    36      45.050  36.541  53.332  1.00  0.00           H
ATOM    539  CD  ARG    36      43.382  35.300  53.910  1.00  0.00           C
ATOM    540  HD2 ARG    36      43.351  34.227  54.097  1.00  0.00           H
ATOM    541  HD3 ARG    36      43.500  35.668  54.929  1.00  0.00           H
ATOM    542  NE  ARG    36      42.201  35.768  53.221  1.00  0.00           N
ATOM    543  HE  ARG    36      41.692  35.094  52.666  1.00  0.00           H
ATOM    544  CZ  ARG    36      41.744  37.002  53.239  1.00  0.00           C
ATOM    545  NH1 ARG    36      40.681  37.347  52.598  1.00  0.00           N
ATOM    546 HH11 ARG    36      40.156  36.654  52.085  1.00  0.00           H
ATOM    547 HH12 ARG    36      40.570  38.325  52.369  1.00  0.00           H
ATOM    548  NH2 ARG    36      42.348  38.007  53.771  1.00  0.00           N
ATOM    549 HH21 ARG    36      43.306  37.937  54.081  1.00  0.00           H
ATOM    550 HH22 ARG    36      41.925  38.925  53.783  1.00  0.00           H
ATOM    551  C   ARG    36      43.915  33.806  49.650  1.00  0.00           C
ATOM    552  O   ARG    36      44.753  33.307  48.813  1.00  0.00           O
ATOM    553  N   GLH    37      42.712  34.316  49.384  1.00  0.00           N
ATOM    554  H   GLH    37      42.189  34.616  50.195  1.00  0.00           H
ATOM    555  CA  GLH    37      41.981  34.239  48.099  1.00  0.00           C
ATOM    556  HA  GLH    37      40.948  34.297  48.444  1.00  0.00           H
ATOM    557  CB  GLH    37      42.262  35.477  47.116  1.00  0.00           C
ATOM    558  HB2 GLH    37      41.481  35.455  46.356  1.00  0.00           H
ATOM    559  HB3 GLH    37      42.123  36.426  47.633  1.00  0.00           H
ATOM    560  CG  GLH    37      43.621  35.558  46.446  1.00  0.00           C
ATOM    561  HG2 GLH    37      44.191  34.646  46.626  1.00  0.00           H
ATOM    562  HG3 GLH    37      43.566  35.754  45.374  1.00  0.00           H
ATOM    563  CD  GLH    37      44.365  36.807  46.897  1.00  0.00           C
ATOM    564  OE1 GLH    37      44.793  37.030  48.028  1.00  0.00           O
ATOM    565  OE2 GLH    37      44.613  37.760  45.922  1.00  0.00           O
ATOM    566  HE2 GLH    37      44.149  37.528  45.113  1.00  0.00           H
ATOM    567  C   GLH    37      42.110  32.807  47.415  1.00  0.00           C
ATOM    568  O   GLH    37      42.163  32.793  46.179  1.00  0.00           O
ATOM    569  N   PRO    38      42.116  31.626  48.085  1.00  0.00           N
ATOM    570  CD  PRO    38      41.958  31.445  49.501  1.00  0.00           C
ATOM    571  HD2 PRO    38      41.139  32.113  49.767  1.00  0.00           H
ATOM    572  HD3 PRO    38      42.873  31.610  50.072  1.00  0.00           H
ATOM    573  CG  PRO    38      41.555  30.022  49.653  1.00  0.00           C
ATOM    574  HG2 PRO    38      40.494  29.964  49.409  1.00  0.00           H
ATOM    575  HG3 PRO    38      41.978  29.636  50.581  1.00  0.00           H
ATOM    576  CB  PRO    38      42.234  29.258  48.519  1.00  0.00           C
ATOM    577  HB2 PRO    38      41.774  28.306  48.256  1.00  0.00           H
ATOM    578  HB3 PRO    38      43.286  29.097  48.759  1.00  0.00           H
ATOM    579  CA  PRO    38      42.186  30.326  47.444  1.00  0.00           C
ATOM    580  HA  PRO    38      43.055  30.215  46.795  1.00  0.00           H
ATOM    581  C   PRO    38      41.034  30.038  46.425  1.00  0.00           C
ATOM    582  O   PRO    38      39.871  30.104  46.840  1.00  0.00           O
ATOM    583  N   PHE    39      41.362  29.890  45.118  1.00  0.00           N
ATOM    584  H   PHE    39      42.335  29.800  44.862  1.00  0.00           H
ATOM    585  CA  PHE    39      40.462  29.983  43.910  1.00  0.00           C
ATOM    586  HA  PHE    39      39.454  29.926  44.322  1.00  0.00           H
ATOM    587  CB  PHE    39      40.576  31.373  43.161  1.00  0.00           C
ATOM    588  HB2 PHE    39      39.671  31.479  42.562  1.00  0.00           H
ATOM    589  HB3 PHE    39      40.656  32.190  43.879  1.00  0.00           H
ATOM    590  CG  PHE    39      41.779  31.450  42.205  1.00  0.00           C
ATOM    591  CD1 PHE    39      41.688  31.105  40.832  1.00  0.00           C
ATOM    592  HD1 PHE    39      40.769  30.646  40.500  1.00  0.00           H
ATOM    593  CE1 PHE    39      42.724  31.417  39.892  1.00  0.00           C
ATOM    594  HE1 PHE    39      42.698  31.226  38.829  1.00  0.00           H
ATOM    595  CZ  PHE    39      43.912  31.990  40.359  1.00  0.00           C
ATOM    596  HZ  PHE    39      44.832  32.074  39.801  1.00  0.00           H
ATOM    597  CE2 PHE    39      44.090  32.348  41.697  1.00  0.00           C
ATOM    598  HE2 PHE    39      44.953  32.889  42.057  1.00  0.00           H
ATOM    599  CD2 PHE    39      42.964  32.160  42.579  1.00  0.00           C
ATOM    600  HD2 PHE    39      43.140  32.476  43.597  1.00  0.00           H
ATOM    601  C   PHE    39      40.663  28.832  42.973  1.00  0.00           C
ATOM    602  O   PHE    39      41.759  28.279  42.826  1.00  0.00           O
ATOM    603  N   ILE    40      39.617  28.421  42.283  1.00  0.00           N
ATOM    604  H   ILE    40      38.717  28.876  42.325  1.00  0.00           H
ATOM    605  CA  ILE    40      39.734  27.167  41.450  1.00  0.00           C
ATOM    606  HA  ILE    40      40.555  26.528  41.773  1.00  0.00           H
ATOM    607  CB  ILE    40      38.557  26.259  41.640  1.00  0.00           C
ATOM    608  HB  ILE    40      37.617  26.789  41.486  1.00  0.00           H
ATOM    609  CG2 ILE    40      38.377  25.182  40.391  1.00  0.00           C
ATOM    610 HG21 ILE    40      38.004  25.699  39.507  1.00  0.00           H
ATOM    611 HG22 ILE    40      39.272  24.594  40.185  1.00  0.00           H
ATOM    612 HG23 ILE    40      37.546  24.518  40.628  1.00  0.00           H
ATOM    613  CG1 ILE    40      38.676  25.572  42.962  1.00  0.00           C
ATOM    614 HG12 ILE    40      37.935  24.777  42.878  1.00  0.00           H
ATOM    615 HG13 ILE    40      39.685  25.298  43.271  1.00  0.00           H
ATOM    616  CD1 ILE    40      38.149  26.384  44.139  1.00  0.00           C
ATOM    617 HD11 ILE    40      37.251  26.943  43.874  1.00  0.00           H
ATOM    618 HD12 ILE    40      37.972  25.778  45.027  1.00  0.00           H
ATOM    619 HD13 ILE    40      38.809  27.165  44.513  1.00  0.00           H
ATOM    620  C   ILE    40      39.910  27.609  40.059  1.00  0.00           C
ATOM    621  O   ILE    40      39.387  28.604  39.566  1.00  0.00           O
ATOM    622  N   SER    41      40.616  26.787  39.327  1.00  0.00           N
ATOM    623  H   SER    41      41.276  26.220  39.840  1.00  0.00           H
ATOM    624  CA  SER    41      40.614  26.873  37.873  1.00  0.00           C
ATOM    625  HA  SER    41      39.671  27.311  37.547  1.00  0.00           H
ATOM    626  CB  SER    41      41.762  27.727  37.343  1.00  0.00           C
ATOM    627  HB2 SER    41      41.848  28.683  37.860  1.00  0.00           H
ATOM    628  HB3 SER    41      42.676  27.166  37.539  1.00  0.00           H
ATOM    629  OG  SER    41      41.579  27.834  35.932  1.00  0.00           O
ATOM    630  HG  SER    41      42.132  28.588  35.715  1.00  0.00           H
ATOM    631  C   SER    41      40.787  25.425  37.306  1.00  0.00           C
ATOM    632  O   SER    41      41.216  24.593  38.105  1.00  0.00           O
ATOM    633  N   CYX    42      40.287  25.122  36.054  1.00  0.00           N
ATOM    634  H   CYX    42      39.920  25.878  35.495  1.00  0.00           H
ATOM    635  CA  CYX    42      40.413  23.763  35.526  1.00  0.00           C
ATOM    636  HA  CYX    42      40.991  23.117  36.187  1.00  0.00           H
ATOM    637  CB  CYX    42      38.976  23.058  35.457  1.00  0.00           C
ATOM    638  HB2 CYX    42      38.428  23.626  34.705  1.00  0.00           H
ATOM    639  HB3 CYX    42      39.089  22.031  35.110  1.00  0.00           H
ATOM    640  SG  CYX    42      38.136  23.209  37.127  1.00  0.00           S
ATOM    641  C   CYX    42      41.039  23.695  34.093  1.00  0.00           C
ATOM    642  O   CYX    42      40.974  24.592  33.292  1.00  0.00           O
ATOM    643  N   SER    43      41.705  22.580  33.855  1.00  0.00           N
ATOM    644  H   SER    43      41.796  22.017  34.689  1.00  0.00           H
ATOM    645  CA  SER    43      42.435  22.214  32.628  1.00  0.00           C
ATOM    646  HA  SER    43      42.525  23.056  31.942  1.00  0.00           H
ATOM    647  CB  SER    43      43.872  21.693  32.964  1.00  0.00           C
ATOM    648  HB2 SER    43      44.447  21.502  32.059  1.00  0.00           H
ATOM    649  HB3 SER    43      44.340  22.444  33.600  1.00  0.00           H
ATOM    650  OG  SER    43      43.704  20.547  33.764  1.00  0.00           O
ATOM    651  HG  SER    43      43.177  20.581  34.566  1.00  0.00           H
ATOM    652  C   SER    43      41.604  21.117  31.884  1.00  0.00           C
ATOM    653  O   SER    43      40.430  20.804  32.152  1.00  0.00           O
ATOM    654  N   HID    44      42.106  20.595  30.766  1.00  0.00           N
ATOM    655  H   HID    44      43.111  20.650  30.684  1.00  0.00           H
ATOM    656  CA  HID    44      41.559  19.464  29.994  1.00  0.00           C
ATOM    657  HA  HID    44      40.539  19.758  29.748  1.00  0.00           H
ATOM    658  CB  HID    44      42.353  19.407  28.688  1.00  0.00           C
ATOM    659  HB2 HID    44      42.635  20.429  28.433  1.00  0.00           H
ATOM    660  HB3 HID    44      43.309  18.938  28.916  1.00  0.00           H
ATOM    661  CG  HID    44      41.648  18.662  27.549  1.00  0.00           C
ATOM    662  ND1 HID    44      41.415  17.317  27.498  1.00  0.00           N
ATOM    663  HD1 HID    44      41.501  16.616  28.221  1.00  0.00           H
ATOM    664  CE1 HID    44      40.934  17.007  26.327  1.00  0.00           C
ATOM    665  HE1 HID    44      40.647  16.007  26.033  1.00  0.00           H
ATOM    666  NE2 HID    44      40.858  18.117  25.566  1.00  0.00           N
ATOM    667  CD2 HID    44      41.415  19.200  26.323  1.00  0.00           C
ATOM    668  HD2 HID    44      41.442  20.204  25.924  1.00  0.00           H
ATOM    669  C   HID    44      41.544  18.158  30.790  1.00  0.00           C
ATOM    670  O   HID    44      40.810  17.251  30.426  1.00  0.00           O
ATOM    671  N   LEU    45      42.438  18.017  31.760  1.00  0.00           N
ATOM    672  H   LEU    45      43.148  18.734  31.781  1.00  0.00           H
ATOM    673  CA  LEU    45      42.685  16.791  32.510  1.00  0.00           C
ATOM    674  HA  LEU    45      42.136  15.988  32.020  1.00  0.00           H
ATOM    675  CB  LEU    45      44.173  16.391  32.366  1.00  0.00           C
ATOM    676  HB2 LEU    45      44.368  16.319  31.296  1.00  0.00           H
ATOM    677  HB3 LEU    45      44.789  17.227  32.701  1.00  0.00           H
ATOM    678  CG  LEU    45      44.699  15.259  33.154  1.00  0.00           C
ATOM    679  HG  LEU    45      44.520  15.438  34.214  1.00  0.00           H
ATOM    680  CD1 LEU    45      43.970  13.965  32.890  1.00  0.00           C
ATOM    681 HD11 LEU    45      42.931  13.995  33.222  1.00  0.00           H
ATOM    682 HD12 LEU    45      43.852  13.890  31.809  1.00  0.00           H
ATOM    683 HD13 LEU    45      44.415  13.109  33.396  1.00  0.00           H
ATOM    684  CD2 LEU    45      46.210  14.963  32.942  1.00  0.00           C
ATOM    685 HD21 LEU    45      46.378  14.596  31.930  1.00  0.00           H
ATOM    686 HD22 LEU    45      46.820  15.840  33.160  1.00  0.00           H
ATOM    687 HD23 LEU    45      46.550  14.275  33.715  1.00  0.00           H
ATOM    688  C   LEU    45      42.119  16.861  33.923  1.00  0.00           C
ATOM    689  O   LEU    45      41.550  15.851  34.424  1.00  0.00           O
ATOM    690  N   GLU    46      42.259  17.981  34.606  1.00  0.00           N
ATOM    691  H   GLU    46      42.685  18.749  34.108  1.00  0.00           H
ATOM    692  CA  GLU    46      41.885  18.110  36.032  1.00  0.00           C
ATOM    693  HA  GLU    46      40.981  17.524  36.200  1.00  0.00           H
ATOM    694  CB  GLU    46      42.907  17.348  37.003  1.00  0.00           C
ATOM    695  HB2 GLU    46      42.647  17.519  38.048  1.00  0.00           H
ATOM    696  HB3 GLU    46      42.871  16.259  36.966  1.00  0.00           H
ATOM    697  CG  GLU    46      44.406  17.714  36.877  1.00  0.00           C
ATOM    698  HG2 GLU    46      44.731  17.586  35.846  1.00  0.00           H
ATOM    699  HG3 GLU    46      44.520  18.745  37.209  1.00  0.00           H
ATOM    700  CD  GLU    46      45.308  16.906  37.870  1.00  0.00           C
ATOM    701  OE1 GLU    46      46.114  16.048  37.389  1.00  0.00           O
ATOM    702  OE2 GLU    46      45.328  17.137  39.101  1.00  0.00           O
ATOM    703  C   GLU    46      41.771  19.553  36.483  1.00  0.00           C
ATOM    704  O   GLU    46      42.346  20.458  35.891  1.00  0.00           O
ATOM    705  N   CYX    47      41.046  19.713  37.605  1.00  0.00           N
ATOM    706  H   CYX    47      40.480  18.916  37.859  1.00  0.00           H
ATOM    707  CA  CYX    47      40.897  21.010  38.365  1.00  0.00           C
ATOM    708  HA  CYX    47      41.060  21.786  37.618  1.00  0.00           H
ATOM    709  CB  CYX    47      39.505  21.155  39.006  1.00  0.00           C
ATOM    710  HB2 CYX    47      39.312  20.205  39.502  1.00  0.00           H
ATOM    711  HB3 CYX    47      39.472  21.962  39.738  1.00  0.00           H
ATOM    712  SG  CYX    47      38.147  21.346  37.881  1.00  0.00           S
ATOM    713  C   CYX    47      42.031  21.121  39.308  1.00  0.00           C
ATOM    714  O   CYX    47      42.460  20.114  39.882  1.00  0.00           O
ATOM    715  N   ARG    48      42.546  22.358  39.616  1.00  0.00           N
ATOM    716  H   ARG    48      42.146  23.189  39.202  1.00  0.00           H
ATOM    717  CA  ARG    48      43.513  22.596  40.785  1.00  0.00           C
ATOM    718  HA  ARG    48      43.592  21.737  41.452  1.00  0.00           H
ATOM    719  CB  ARG    48      44.925  22.850  40.130  1.00  0.00           C
ATOM    720  HB2 ARG    48      44.751  23.301  39.153  1.00  0.00           H
ATOM    721  HB3 ARG    48      45.552  23.565  40.662  1.00  0.00           H
ATOM    722  CG  ARG    48      45.653  21.503  39.731  1.00  0.00           C
ATOM    723  HG2 ARG    48      45.843  20.973  40.665  1.00  0.00           H
ATOM    724  HG3 ARG    48      44.996  20.877  39.127  1.00  0.00           H
ATOM    725  CD  ARG    48      46.986  21.677  39.017  1.00  0.00           C
ATOM    726  HD2 ARG    48      47.318  20.718  38.618  1.00  0.00           H
ATOM    727  HD3 ARG    48      46.697  22.293  38.165  1.00  0.00           H
ATOM    728  NE  ARG    48      48.093  22.233  39.875  1.00  0.00           N
ATOM    729  HE  ARG    48      48.499  23.102  39.558  1.00  0.00           H
ATOM    730  CZ  ARG    48      48.688  21.652  40.896  1.00  0.00           C
ATOM    731  NH1 ARG    48      49.525  22.304  41.595  1.00  0.00           N
ATOM    732 HH11 ARG    48      49.577  23.312  41.548  1.00  0.00           H
ATOM    733 HH12 ARG    48      50.070  21.842  42.310  1.00  0.00           H
ATOM    734  NH2 ARG    48      48.661  20.408  41.187  1.00  0.00           N
ATOM    735 HH21 ARG    48      48.106  19.733  40.681  1.00  0.00           H
ATOM    736 HH22 ARG    48      49.180  19.998  41.950  1.00  0.00           H
ATOM    737  C   ARG    48      43.047  23.735  41.660  1.00  0.00           C
ATOM    738  O   ARG    48      42.267  24.509  41.170  1.00  0.00           O
ATOM    739  N   THR    49      43.480  23.858  42.868  1.00  0.00           N
ATOM    740  H   THR    49      44.231  23.320  43.275  1.00  0.00           H
ATOM    741  CA  THR    49      43.241  25.046  43.702  1.00  0.00           C
ATOM    742  HA  THR    49      42.277  25.519  43.519  1.00  0.00           H
ATOM    743  CB  THR    49      43.107  24.690  45.216  1.00  0.00           C
ATOM    744  HB  THR    49      44.070  24.256  45.485  1.00  0.00           H
ATOM    745  CG2 THR    49      42.812  25.870  46.081  1.00  0.00           C
ATOM    746 HG21 THR    49      42.172  26.568  45.544  1.00  0.00           H
ATOM    747 HG22 THR    49      42.289  25.620  47.004  1.00  0.00           H
ATOM    748 HG23 THR    49      43.754  26.347  46.355  1.00  0.00           H
ATOM    749  OG1 THR    49      42.020  23.795  45.551  1.00  0.00           O
ATOM    750  HG1 THR    49      41.589  24.195  46.310  1.00  0.00           H
ATOM    751  C   THR    49      44.433  25.945  43.518  1.00  0.00           C
ATOM    752  O   THR    49      45.590  25.651  43.962  1.00  0.00           O
ATOM    753  N   PHE    50      44.340  27.185  42.955  1.00  0.00           N
ATOM    754  H   PHE    50      43.399  27.551  42.909  1.00  0.00           H
ATOM    755  CA  PHE    50      45.398  28.223  43.023  1.00  0.00           C
ATOM    756  HA  PHE    50      46.402  27.804  43.090  1.00  0.00           H
ATOM    757  CB  PHE    50      45.310  29.027  41.726  1.00  0.00           C
ATOM    758  HB2 PHE    50      44.256  29.295  41.658  1.00  0.00           H
ATOM    759  HB3 PHE    50      45.930  29.922  41.780  1.00  0.00           H
ATOM    760  CG  PHE    50      45.638  28.188  40.497  1.00  0.00           C
ATOM    761  CD1 PHE    50      44.683  27.367  39.888  1.00  0.00           C
ATOM    762  HD1 PHE    50      43.647  27.399  40.190  1.00  0.00           H
ATOM    763  CE1 PHE    50      45.045  26.661  38.739  1.00  0.00           C
ATOM    764  HE1 PHE    50      44.425  25.935  38.234  1.00  0.00           H
ATOM    765  CZ  PHE    50      46.411  26.759  38.314  1.00  0.00           C
ATOM    766  HZ  PHE    50      46.780  26.164  37.491  1.00  0.00           H
ATOM    767  CE2 PHE    50      47.339  27.576  38.934  1.00  0.00           C
ATOM    768  HE2 PHE    50      48.363  27.535  38.592  1.00  0.00           H
ATOM    769  CD2 PHE    50      46.943  28.326  40.029  1.00  0.00           C
ATOM    770  HD2 PHE    50      47.698  28.908  40.534  1.00  0.00           H
ATOM    771  C   PHE    50      45.187  29.102  44.234  1.00  0.00           C
ATOM    772  O   PHE    50      43.984  29.315  44.594  1.00  0.00           O
ATOM    773  N   PHE    51      46.227  29.596  44.886  1.00  0.00           N
ATOM    774  H   PHE    51      47.140  29.662  44.459  1.00  0.00           H
ATOM    775  CA  PHE    51      46.108  30.199  46.183  1.00  0.00           C
ATOM    776  HA  PHE    51      45.177  30.765  46.170  1.00  0.00           H
ATOM    777  CB  PHE    51      45.960  29.057  47.214  1.00  0.00           C
ATOM    778  HB2 PHE    51      45.327  29.343  48.054  1.00  0.00           H
ATOM    779  HB3 PHE    51      45.264  28.368  46.735  1.00  0.00           H
ATOM    780  CG  PHE    51      47.205  28.352  47.595  1.00  0.00           C
ATOM    781  CD1 PHE    51      48.063  28.949  48.487  1.00  0.00           C
ATOM    782  HD1 PHE    51      47.789  29.869  48.980  1.00  0.00           H
ATOM    783  CE1 PHE    51      49.240  28.285  48.922  1.00  0.00           C
ATOM    784  HE1 PHE    51      49.855  28.721  49.696  1.00  0.00           H
ATOM    785  CZ  PHE    51      49.468  26.986  48.502  1.00  0.00           C
ATOM    786  HZ  PHE    51      50.292  26.478  48.982  1.00  0.00           H
ATOM    787  CE2 PHE    51      48.658  26.361  47.515  1.00  0.00           C
ATOM    788  HE2 PHE    51      48.808  25.346  47.176  1.00  0.00           H
ATOM    789  CD2 PHE    51      47.487  27.084  47.007  1.00  0.00           C
ATOM    790  HD2 PHE    51      46.918  26.673  46.186  1.00  0.00           H
ATOM    791  C   PHE    51      47.340  31.148  46.400  1.00  0.00           C
ATOM    792  O   PHE    51      48.273  31.182  45.625  1.00  0.00           O
ATOM    793  N   LEU    52      47.153  32.067  47.350  1.00  0.00           N
ATOM    794  H   LEU    52      46.243  32.085  47.790  1.00  0.00           H
ATOM    795  CA  LEU    52      48.240  33.015  47.688  1.00  0.00           C
ATOM    796  HA  LEU    52      49.208  32.832  47.220  1.00  0.00           H
ATOM    797  CB  LEU    52      47.874  34.441  47.187  1.00  0.00           C
ATOM    798  HB2 LEU    52      46.931  34.766  47.627  1.00  0.00           H
ATOM    799  HB3 LEU    52      48.540  35.164  47.655  1.00  0.00           H
ATOM    800  CG  LEU    52      47.862  34.561  45.642  1.00  0.00           C
ATOM    801  HG  LEU    52      48.650  33.970  45.177  1.00  0.00           H
ATOM    802  CD1 LEU    52      46.489  34.305  45.060  1.00  0.00           C
ATOM    803 HD11 LEU    52      45.904  35.196  45.288  1.00  0.00           H
ATOM    804 HD12 LEU    52      46.446  34.256  43.972  1.00  0.00           H
ATOM    805 HD13 LEU    52      46.013  33.426  45.494  1.00  0.00           H
ATOM    806  CD2 LEU    52      48.184  36.003  45.282  1.00  0.00           C
ATOM    807 HD21 LEU    52      48.151  36.078  44.195  1.00  0.00           H
ATOM    808 HD22 LEU    52      47.491  36.707  45.741  1.00  0.00           H
ATOM    809 HD23 LEU    52      49.167  36.221  45.699  1.00  0.00           H
ATOM    810  C   LEU    52      48.562  32.999  49.205  1.00  0.00           C
ATOM    811  O   LEU    52      47.707  32.745  50.018  1.00  0.00           O
ATOM    812  N   THR    53      49.813  33.257  49.560  1.00  0.00           N
ATOM    813  H   THR    53      50.576  33.366  48.908  1.00  0.00           H
ATOM    814  CA  THR    53      50.326  33.104  50.940  1.00  0.00           C
ATOM    815  HA  THR    53      49.566  33.396  51.666  1.00  0.00           H
ATOM    816  CB  THR    53      50.529  31.652  51.174  1.00  0.00           C
ATOM    817  HB  THR    53      49.588  31.109  51.088  1.00  0.00           H
ATOM    818  CG2 THR    53      51.577  30.929  50.296  1.00  0.00           C
ATOM    819 HG21 THR    53      51.926  30.001  50.750  1.00  0.00           H
ATOM    820 HG22 THR    53      51.249  30.534  49.335  1.00  0.00           H
ATOM    821 HG23 THR    53      52.339  31.658  50.022  1.00  0.00           H
ATOM    822  OG1 THR    53      51.048  31.352  52.430  1.00  0.00           O
ATOM    823  HG1 THR    53      50.310  31.023  52.948  1.00  0.00           H
ATOM    824  C   THR    53      51.593  33.940  51.155  1.00  0.00           C
ATOM    825  O   THR    53      52.223  34.423  50.230  1.00  0.00           O
ATOM    826  N   GLN    54      51.993  34.080  52.357  1.00  0.00           N
ATOM    827  H   GLN    54      51.537  33.654  53.151  1.00  0.00           H
ATOM    828  CA  GLN    54      53.428  34.377  52.735  1.00  0.00           C
ATOM    829  HA  GLN    54      53.799  35.201  52.125  1.00  0.00           H
ATOM    830  CB  GLN    54      53.381  34.788  54.238  1.00  0.00           C
ATOM    831  HB2 GLN    54      53.385  33.931  54.912  1.00  0.00           H
ATOM    832  HB3 GLN    54      54.379  35.193  54.401  1.00  0.00           H
ATOM    833  CG  GLN    54      52.341  35.775  54.602  1.00  0.00           C
ATOM    834  HG2 GLN    54      52.326  36.501  53.790  1.00  0.00           H
ATOM    835  HG3 GLN    54      51.333  35.364  54.666  1.00  0.00           H
ATOM    836  CD  GLN    54      52.546  36.644  55.868  1.00  0.00           C
ATOM    837  OE1 GLN    54      51.841  36.602  56.856  1.00  0.00           O
ATOM    838  NE2 GLN    54      53.652  37.382  55.911  1.00  0.00           N
ATOM    839 HE21 GLN    54      54.317  37.469  55.156  1.00  0.00           H
ATOM    840 HE22 GLN    54      53.839  37.871  56.775  1.00  0.00           H
ATOM    841  C   GLN    54      54.427  33.208  52.610  1.00  0.00           C
ATOM    842  O   GLN    54      55.632  33.404  52.438  1.00  0.00           O
ATOM    843  N   GLY    55      53.989  31.901  52.651  1.00  0.00           N
ATOM    844  H   GLY    55      53.030  31.632  52.484  1.00  0.00           H
ATOM    845  CA  GLY    55      54.887  30.667  52.812  1.00  0.00           C
ATOM    846  HA2 GLY    55      54.550  29.914  52.101  1.00  0.00           H
ATOM    847  HA3 GLY    55      55.904  30.972  52.569  1.00  0.00           H
ATOM    848  C   GLY    55      55.094  30.107  54.180  1.00  0.00           C
ATOM    849  O   GLY    55      55.722  29.071  54.399  1.00  0.00           O
ATOM    850  N   ALA    56      54.505  30.802  55.150  1.00  0.00           N
ATOM    851  H   ALA    56      54.346  31.777  54.944  1.00  0.00           H
ATOM    852  CA  ALA    56      54.403  30.270  56.486  1.00  0.00           C
ATOM    853  HA  ALA    56      55.350  29.743  56.597  1.00  0.00           H
ATOM    854  CB  ALA    56      54.479  31.534  57.482  1.00  0.00           C
ATOM    855  HB1 ALA    56      53.505  32.021  57.548  1.00  0.00           H
ATOM    856  HB2 ALA    56      54.913  31.255  58.442  1.00  0.00           H
ATOM    857  HB3 ALA    56      55.191  32.290  57.150  1.00  0.00           H
ATOM    858  C   ALA    56      53.292  29.206  56.668  1.00  0.00           C
ATOM    859  O   ALA    56      52.382  29.070  55.825  1.00  0.00           O
ATOM    860  N   LEU    57      53.389  28.498  57.849  1.00  0.00           N
ATOM    861  H   LEU    57      54.223  28.658  58.395  1.00  0.00           H
ATOM    862  CA  LEU    57      52.368  27.525  58.393  1.00  0.00           C
ATOM    863  HA  LEU    57      51.858  27.146  57.508  1.00  0.00           H
ATOM    864  CB  LEU    57      53.190  26.243  58.929  1.00  0.00           C
ATOM    865  HB2 LEU    57      54.084  26.483  59.505  1.00  0.00           H
ATOM    866  HB3 LEU    57      52.561  25.803  59.702  1.00  0.00           H
ATOM    867  CG  LEU    57      53.553  25.186  57.889  1.00  0.00           C
ATOM    868  HG  LEU    57      52.603  24.706  57.654  1.00  0.00           H
ATOM    869  CD1 LEU    57      53.985  25.728  56.519  1.00  0.00           C
ATOM    870 HD11 LEU    57      53.134  26.266  56.100  1.00  0.00           H
ATOM    871 HD12 LEU    57      54.880  26.348  56.550  1.00  0.00           H
ATOM    872 HD13 LEU    57      54.240  24.928  55.824  1.00  0.00           H
ATOM    873  CD2 LEU    57      54.587  24.214  58.373  1.00  0.00           C
ATOM    874 HD21 LEU    57      55.002  23.560  57.606  1.00  0.00           H
ATOM    875 HD22 LEU    57      55.422  24.785  58.779  1.00  0.00           H
ATOM    876 HD23 LEU    57      54.207  23.674  59.240  1.00  0.00           H
ATOM    877  C   LEU    57      51.251  27.928  59.396  1.00  0.00           C
ATOM    878  O   LEU    57      51.384  28.937  60.042  1.00  0.00           O
ATOM    879  N   LEU    58      50.119  27.272  59.311  1.00  0.00           N
ATOM    880  H   LEU    58      49.977  26.452  58.740  1.00  0.00           H
ATOM    881  CA  LEU    58      48.995  27.383  60.265  1.00  0.00           C
ATOM    882  HA  LEU    58      48.694  28.426  60.371  1.00  0.00           H
ATOM    883  CB  LEU    58      47.675  26.656  59.713  1.00  0.00           C
ATOM    884  HB2 LEU    58      47.991  25.737  59.219  1.00  0.00           H
ATOM    885  HB3 LEU    58      47.133  26.464  60.638  1.00  0.00           H
ATOM    886  CG  LEU    58      46.874  27.561  58.767  1.00  0.00           C
ATOM    887  HG  LEU    58      47.502  28.301  58.271  1.00  0.00           H
ATOM    888  CD1 LEU    58      46.186  26.781  57.609  1.00  0.00           C
ATOM    889 HD11 LEU    58      47.004  26.280  57.092  1.00  0.00           H
ATOM    890 HD12 LEU    58      45.544  25.982  57.981  1.00  0.00           H
ATOM    891 HD13 LEU    58      45.654  27.468  56.951  1.00  0.00           H
ATOM    892  CD2 LEU    58      45.788  28.257  59.615  1.00  0.00           C
ATOM    893 HD21 LEU    58      45.302  27.514  60.246  1.00  0.00           H
ATOM    894 HD22 LEU    58      46.248  28.933  60.336  1.00  0.00           H
ATOM    895 HD23 LEU    58      45.132  28.772  58.912  1.00  0.00           H
ATOM    896  C   LEU    58      49.532  26.815  61.544  1.00  0.00           C
ATOM    897  O   LEU    58      50.277  25.810  61.600  1.00  0.00           O
ATOM    898  N   ASN    59      49.142  27.525  62.590  1.00  0.00           N
ATOM    899  H   ASN    59      48.429  28.227  62.455  1.00  0.00           H
ATOM    900  CA  ASN    59      49.599  27.535  63.956  1.00  0.00           C
ATOM    901  HA  ASN    59      49.157  28.460  64.325  1.00  0.00           H
ATOM    902  CB  ASN    59      48.931  26.394  64.683  1.00  0.00           C
ATOM    903  HB2 ASN    59      47.957  26.231  64.223  1.00  0.00           H
ATOM    904  HB3 ASN    59      49.487  25.487  64.446  1.00  0.00           H
ATOM    905  CG  ASN    59      48.768  26.707  66.132  1.00  0.00           C
ATOM    906  OD1 ASN    59      48.471  27.838  66.541  1.00  0.00           O
ATOM    907  ND2 ASN    59      49.001  25.715  66.919  1.00  0.00           N
ATOM    908 HD21 ASN    59      48.833  25.802  67.911  1.00  0.00           H
ATOM    909 HD22 ASN    59      49.279  24.836  66.507  1.00  0.00           H
ATOM    910  C   ASN    59      51.125  27.630  64.234  1.00  0.00           C
ATOM    911  O   ASN    59      51.639  27.109  65.257  1.00  0.00           O
ATOM    912  N   ASP    60      51.901  28.134  63.326  1.00  0.00           N
ATOM    913  H   ASP    60      51.510  28.347  62.419  1.00  0.00           H
ATOM    914  CA  ASP    60      53.224  28.669  63.548  1.00  0.00           C
ATOM    915  HA  ASP    60      53.690  28.040  64.307  1.00  0.00           H
ATOM    916  CB  ASP    60      54.026  28.373  62.331  1.00  0.00           C
ATOM    917  HB2 ASP    60      53.692  27.397  61.979  1.00  0.00           H
ATOM    918  HB3 ASP    60      53.848  29.163  61.600  1.00  0.00           H
ATOM    919  CG  ASP    60      55.527  28.257  62.616  1.00  0.00           C
ATOM    920  OD1 ASP    60      56.202  27.979  61.611  1.00  0.00           O
ATOM    921  OD2 ASP    60      56.011  28.707  63.704  1.00  0.00           O
ATOM    922  C   ASP    60      53.354  30.043  64.234  1.00  0.00           C
ATOM    923  O   ASP    60      52.783  31.041  63.737  1.00  0.00           O
ATOM    924  N   LYS    61      54.150  30.122  65.300  1.00  0.00           N
ATOM    925  H   LYS    61      54.734  29.318  65.477  1.00  0.00           H
ATOM    926  CA  LYS    61      54.626  31.345  65.997  1.00  0.00           C
ATOM    927  HA  LYS    61      53.741  31.904  66.301  1.00  0.00           H
ATOM    928  CB  LYS    61      55.368  30.998  67.294  1.00  0.00           C
ATOM    929  HB2 LYS    61      55.482  31.942  67.825  1.00  0.00           H
ATOM    930  HB3 LYS    61      54.652  30.363  67.816  1.00  0.00           H
ATOM    931  CG  LYS    61      56.720  30.310  67.090  1.00  0.00           C
ATOM    932  HG2 LYS    61      56.571  29.443  66.446  1.00  0.00           H
ATOM    933  HG3 LYS    61      57.506  30.976  66.734  1.00  0.00           H
ATOM    934  CD  LYS    61      57.313  29.783  68.398  1.00  0.00           C
ATOM    935  HD2 LYS    61      58.307  29.339  68.354  1.00  0.00           H
ATOM    936  HD3 LYS    61      57.274  30.530  69.191  1.00  0.00           H
ATOM    937  CE  LYS    61      56.454  28.616  68.824  1.00  0.00           C
ATOM    938  HE2 LYS    61      55.405  28.914  68.827  1.00  0.00           H
ATOM    939  HE3 LYS    61      56.548  27.753  68.166  1.00  0.00           H
ATOM    940  NZ  LYS    61      56.751  28.130  70.183  1.00  0.00           N
ATOM    941  HZ1 LYS    61      56.790  28.828  70.913  1.00  0.00           H
ATOM    942  HZ2 LYS    61      56.044  27.490  70.514  1.00  0.00           H
ATOM    943  HZ3 LYS    61      57.578  27.550  70.187  1.00  0.00           H
ATOM    944  C   LYS    61      55.444  32.273  65.031  1.00  0.00           C
ATOM    945  O   LYS    61      55.704  33.393  65.398  1.00  0.00           O
ATOM    946  N   HIP    62      55.816  31.783  63.801  1.00  0.00           N
ATOM    947  H   HIP    62      55.515  30.831  63.644  1.00  0.00           H
ATOM    948  CA  HIP    62      56.316  32.587  62.694  1.00  0.00           C
ATOM    949  HA  HIP    62      56.656  33.553  63.069  1.00  0.00           H
ATOM    950  CB  HIP    62      57.526  31.859  62.037  1.00  0.00           C
ATOM    951  HB2 HIP    62      57.195  30.989  61.471  1.00  0.00           H
ATOM    952  HB3 HIP    62      58.036  32.554  61.370  1.00  0.00           H
ATOM    953  CG  HIP    62      58.501  31.351  63.122  1.00  0.00           C
ATOM    954  ND1 HIP    62      58.765  30.069  63.477  1.00  0.00           N
ATOM    955  HD1 HIP    62      58.254  29.295  63.079  1.00  0.00           H
ATOM    956  CE1 HIP    62      59.590  29.993  64.580  1.00  0.00           C
ATOM    957  HE1 HIP    62      59.951  29.089  65.049  1.00  0.00           H
ATOM    958  NE2 HIP    62      59.766  31.285  64.929  1.00  0.00           N
ATOM    959  HE2 HIP    62      60.262  31.527  65.775  1.00  0.00           H
ATOM    960  CD2 HIP    62      59.292  32.104  63.923  1.00  0.00           C
ATOM    961  HD2 HIP    62      59.361  33.178  64.003  1.00  0.00           H
ATOM    962  C   HIP    62      55.283  32.965  61.649  1.00  0.00           C
ATOM    963  O   HIP    62      55.666  33.520  60.618  1.00  0.00           O
ATOM    964  N   SER    63      54.035  32.555  61.794  1.00  0.00           N
ATOM    965  H   SER    63      53.652  32.206  62.662  1.00  0.00           H
ATOM    966  CA  SER    63      53.059  32.816  60.680  1.00  0.00           C
ATOM    967  HA  SER    63      53.637  32.520  59.804  1.00  0.00           H
ATOM    968  CB  SER    63      51.868  31.904  61.022  1.00  0.00           C
ATOM    969  HB2 SER    63      51.237  31.812  60.137  1.00  0.00           H
ATOM    970  HB3 SER    63      52.078  30.871  61.300  1.00  0.00           H
ATOM    971  OG  SER    63      51.016  32.366  62.117  1.00  0.00           O
ATOM    972  HG  SER    63      51.528  32.153  62.899  1.00  0.00           H
ATOM    973  C   SER    63      52.598  34.219  60.393  1.00  0.00           C
ATOM    974  O   SER    63      51.923  34.502  59.373  1.00  0.00           O
ATOM    975  N   ASN    64      52.919  35.238  61.210  1.00  0.00           N
ATOM    976  H   ASN    64      53.506  34.899  61.959  1.00  0.00           H
ATOM    977  CA  ASN    64      52.921  36.650  60.809  1.00  0.00           C
ATOM    978  HA  ASN    64      53.333  37.222  61.641  1.00  0.00           H
ATOM    979  CB  ASN    64      53.910  36.903  59.645  1.00  0.00           C
ATOM    980  HB2 ASN    64      54.878  36.545  59.995  1.00  0.00           H
ATOM    981  HB3 ASN    64      53.593  36.320  58.779  1.00  0.00           H
ATOM    982  CG  ASN    64      54.096  38.378  59.192  1.00  0.00           C
ATOM    983  OD1 ASN    64      53.214  39.189  59.306  1.00  0.00           O
ATOM    984  ND2 ASN    64      55.101  38.668  58.444  1.00  0.00           N
ATOM    985 HD21 ASN    64      55.327  39.612  58.167  1.00  0.00           H
ATOM    986 HD22 ASN    64      55.776  37.930  58.309  1.00  0.00           H
ATOM    987  C   ASN    64      51.511  37.258  60.633  1.00  0.00           C
ATOM    988  O   ASN    64      50.972  37.873  61.533  1.00  0.00           O
ATOM    989  N   GLY    65      50.847  37.049  59.547  1.00  0.00           N
ATOM    990  H   GLY    65      51.320  36.573  58.792  1.00  0.00           H
ATOM    991  CA  GLY    65      49.505  37.506  59.255  1.00  0.00           C
ATOM    992  HA2 GLY    65      49.196  37.124  58.282  1.00  0.00           H
ATOM    993  HA3 GLY    65      48.789  37.132  59.986  1.00  0.00           H
ATOM    994  C   GLY    65      49.318  39.037  59.258  1.00  0.00           C
ATOM    995  O   GLY    65      48.191  39.473  59.436  1.00  0.00           O
ATOM    996  N   THR    66      50.366  39.875  59.194  1.00  0.00           N
ATOM    997  H   THR    66      51.274  39.440  59.115  1.00  0.00           H
ATOM    998  CA  THR    66      50.331  41.334  59.502  1.00  0.00           C
ATOM    999  HA  THR    66      49.282  41.535  59.721  1.00  0.00           H
ATOM   1000  CB  THR    66      51.109  41.804  60.812  1.00  0.00           C
ATOM   1001  HB  THR    66      52.188  41.775  60.652  1.00  0.00           H
ATOM   1002  CG2 THR    66      50.793  43.218  61.380  1.00  0.00           C
ATOM   1003 HG21 THR    66      51.300  43.989  60.800  1.00  0.00           H
ATOM   1004 HG22 THR    66      49.717  43.359  61.284  1.00  0.00           H
ATOM   1005 HG23 THR    66      51.046  43.198  62.440  1.00  0.00           H
ATOM   1006  OG1 THR    66      50.688  40.864  61.820  1.00  0.00           O
ATOM   1007  HG1 THR    66      50.713  39.994  61.415  1.00  0.00           H
ATOM   1008  C   THR    66      50.787  42.218  58.306  1.00  0.00           C
ATOM   1009  O   THR    66      50.577  43.402  58.304  1.00  0.00           O
ATOM   1010  N   VAL    67      51.366  41.536  57.285  1.00  0.00           N
ATOM   1011  H   VAL    67      51.576  40.567  57.477  1.00  0.00           H
ATOM   1012  CA  VAL    67      51.694  42.183  55.977  1.00  0.00           C
ATOM   1013  HA  VAL    67      52.347  43.024  56.209  1.00  0.00           H
ATOM   1014  CB  VAL    67      52.377  41.274  55.000  1.00  0.00           C
ATOM   1015  HB  VAL    67      52.513  41.825  54.069  1.00  0.00           H
ATOM   1016  CG1 VAL    67      53.774  41.123  55.587  1.00  0.00           C
ATOM   1017 HG11 VAL    67      54.339  42.048  55.702  1.00  0.00           H
ATOM   1018 HG12 VAL    67      53.630  40.585  56.525  1.00  0.00           H
ATOM   1019 HG13 VAL    67      54.271  40.425  54.914  1.00  0.00           H
ATOM   1020  CG2 VAL    67      51.701  39.970  54.629  1.00  0.00           C
ATOM   1021 HG21 VAL    67      50.650  40.229  54.497  1.00  0.00           H
ATOM   1022 HG22 VAL    67      52.175  39.663  53.696  1.00  0.00           H
ATOM   1023 HG23 VAL    67      51.752  39.269  55.460  1.00  0.00           H
ATOM   1024  C   VAL    67      50.460  42.836  55.308  1.00  0.00           C
ATOM   1025  O   VAL    67      49.309  42.437  55.527  1.00  0.00           O
ATOM   1026  N   LYS    68      50.703  43.774  54.517  1.00  0.00           N
ATOM   1027  H   LYS    68      51.658  44.045  54.337  1.00  0.00           H
ATOM   1028  CA  LYS    68      49.687  44.208  53.546  1.00  0.00           C
ATOM   1029  HA  LYS    68      48.761  44.271  54.117  1.00  0.00           H
ATOM   1030  CB  LYS    68      50.143  45.530  52.906  1.00  0.00           C
ATOM   1031  HB2 LYS    68      51.122  45.336  52.468  1.00  0.00           H
ATOM   1032  HB3 LYS    68      49.513  45.792  52.056  1.00  0.00           H
ATOM   1033  CG  LYS    68      50.156  46.696  53.860  1.00  0.00           C
ATOM   1034  HG2 LYS    68      49.150  46.739  54.277  1.00  0.00           H
ATOM   1035  HG3 LYS    68      50.802  46.415  54.692  1.00  0.00           H
ATOM   1036  CD  LYS    68      50.662  47.995  53.230  1.00  0.00           C
ATOM   1037  HD2 LYS    68      51.698  47.880  52.910  1.00  0.00           H
ATOM   1038  HD3 LYS    68      50.143  48.205  52.295  1.00  0.00           H
ATOM   1039  CE  LYS    68      50.603  49.143  54.263  1.00  0.00           C
ATOM   1040  HE2 LYS    68      49.569  49.375  54.516  1.00  0.00           H
ATOM   1041  HE3 LYS    68      51.183  48.897  55.153  1.00  0.00           H
ATOM   1042  NZ  LYS    68      51.157  50.431  53.723  1.00  0.00           N
ATOM   1043  HZ1 LYS    68      50.675  50.707  52.879  1.00  0.00           H
ATOM   1044  HZ2 LYS    68      51.032  51.222  54.338  1.00  0.00           H
ATOM   1045  HZ3 LYS    68      52.150  50.440  53.534  1.00  0.00           H
ATOM   1046  C   LYS    68      49.435  43.115  52.526  1.00  0.00           C
ATOM   1047  O   LYS    68      50.349  42.463  52.041  1.00  0.00           O
ATOM   1048  N   ASP    69      48.185  42.962  52.149  1.00  0.00           N
ATOM   1049  H   ASP    69      47.506  43.541  52.623  1.00  0.00           H
ATOM   1050  CA  ASP    69      47.866  42.024  51.030  1.00  0.00           C
ATOM   1051  HA  ASP    69      48.186  41.047  51.392  1.00  0.00           H
ATOM   1052  CB  ASP    69      46.335  41.937  50.933  1.00  0.00           C
ATOM   1053  HB2 ASP    69      46.016  41.243  50.154  1.00  0.00           H
ATOM   1054  HB3 ASP    69      45.939  41.607  51.893  1.00  0.00           H
ATOM   1055  CG  ASP    69      45.609  43.299  50.619  1.00  0.00           C
ATOM   1056  OD1 ASP    69      44.397  43.255  50.411  1.00  0.00           O
ATOM   1057  OD2 ASP    69      46.316  44.328  50.582  1.00  0.00           O
ATOM   1058  C   ASP    69      48.544  42.351  49.706  1.00  0.00           C
ATOM   1059  O   ASP    69      48.817  41.387  49.026  1.00  0.00           O
ATOM   1060  N   ARG    70      48.848  43.648  49.319  1.00  0.00           N
ATOM   1061  H   ARG    70      48.558  44.365  49.969  1.00  0.00           H
ATOM   1062  CA  ARG    70      49.726  43.986  48.114  1.00  0.00           C
ATOM   1063  HA  ARG    70      49.363  43.316  47.335  1.00  0.00           H
ATOM   1064  CB  ARG    70      49.495  45.521  47.827  1.00  0.00           C
ATOM   1065  HB2 ARG    70      49.600  46.019  48.792  1.00  0.00           H
ATOM   1066  HB3 ARG    70      50.294  45.903  47.192  1.00  0.00           H
ATOM   1067  CG  ARG    70      48.132  45.734  47.172  1.00  0.00           C
ATOM   1068  HG2 ARG    70      48.274  46.018  46.130  1.00  0.00           H
ATOM   1069  HG3 ARG    70      47.452  44.881  47.178  1.00  0.00           H
ATOM   1070  CD  ARG    70      47.335  46.845  47.902  1.00  0.00           C
ATOM   1071  HD2 ARG    70      46.456  47.067  47.296  1.00  0.00           H
ATOM   1072  HD3 ARG    70      47.116  46.453  48.895  1.00  0.00           H
ATOM   1073  NE  ARG    70      48.189  48.017  48.082  1.00  0.00           N
ATOM   1074  HE  ARG    70      49.008  48.106  47.498  1.00  0.00           H
ATOM   1075  CZ  ARG    70      47.809  49.166  48.626  1.00  0.00           C
ATOM   1076  NH1 ARG    70      48.526  50.272  48.536  1.00  0.00           N
ATOM   1077 HH11 ARG    70      49.438  50.187  48.110  1.00  0.00           H
ATOM   1078 HH12 ARG    70      48.277  51.059  49.118  1.00  0.00           H
ATOM   1079  NH2 ARG    70      46.829  49.185  49.455  1.00  0.00           N
ATOM   1080 HH21 ARG    70      46.553  48.283  49.813  1.00  0.00           H
ATOM   1081 HH22 ARG    70      46.603  50.146  49.669  1.00  0.00           H
ATOM   1082  C   ARG    70      51.246  43.659  48.237  1.00  0.00           C
ATOM   1083  O   ARG    70      51.968  44.083  47.296  1.00  0.00           O
ATOM   1084  N   SER    71      51.666  43.037  49.307  1.00  0.00           N
ATOM   1085  H   SER    71      51.040  42.842  50.076  1.00  0.00           H
ATOM   1086  CA  SER    71      53.086  42.829  49.652  1.00  0.00           C
ATOM   1087  HA  SER    71      53.585  43.795  49.572  1.00  0.00           H
ATOM   1088  CB  SER    71      53.108  42.354  51.075  1.00  0.00           C
ATOM   1089  HB2 SER    71      52.704  43.155  51.695  1.00  0.00           H
ATOM   1090  HB3 SER    71      52.521  41.444  51.203  1.00  0.00           H
ATOM   1091  OG  SER    71      54.465  42.171  51.396  1.00  0.00           O
ATOM   1092  HG  SER    71      54.805  43.061  51.518  1.00  0.00           H
ATOM   1093  C   SER    71      53.895  41.923  48.697  1.00  0.00           C
ATOM   1094  O   SER    71      53.571  40.780  48.498  1.00  0.00           O
ATOM   1095  N   PRO    72      55.022  42.317  47.978  1.00  0.00           N
ATOM   1096  CD  PRO    72      55.490  43.645  48.031  1.00  0.00           C
ATOM   1097  HD2 PRO    72      56.194  43.730  48.859  1.00  0.00           H
ATOM   1098  HD3 PRO    72      54.739  44.424  48.166  1.00  0.00           H
ATOM   1099  CG  PRO    72      56.258  43.782  46.718  1.00  0.00           C
ATOM   1100  HG2 PRO    72      56.910  44.650  46.615  1.00  0.00           H
ATOM   1101  HG3 PRO    72      55.565  43.781  45.877  1.00  0.00           H
ATOM   1102  CB  PRO    72      57.158  42.575  46.801  1.00  0.00           C
ATOM   1103  HB2 PRO    72      57.951  42.683  47.540  1.00  0.00           H
ATOM   1104  HB3 PRO    72      57.591  42.390  45.818  1.00  0.00           H
ATOM   1105  CA  PRO    72      56.084  41.496  47.310  1.00  0.00           C
ATOM   1106  HA  PRO    72      55.543  40.999  46.504  1.00  0.00           H
ATOM   1107  C   PRO    72      56.659  40.438  48.323  1.00  0.00           C
ATOM   1108  O   PRO    72      57.452  39.655  47.841  1.00  0.00           O
ATOM   1109  N   HID    73      56.270  40.365  49.590  1.00  0.00           N
ATOM   1110  H   HID    73      55.776  41.150  49.991  1.00  0.00           H
ATOM   1111  CA  HID    73      56.691  39.193  50.419  1.00  0.00           C
ATOM   1112  HA  HID    73      57.620  38.809  49.996  1.00  0.00           H
ATOM   1113  CB  HID    73      56.967  39.591  51.880  1.00  0.00           C
ATOM   1114  HB2 HID    73      56.026  39.848  52.367  1.00  0.00           H
ATOM   1115  HB3 HID    73      57.251  38.691  52.424  1.00  0.00           H
ATOM   1116  CG  HID    73      58.043  40.657  52.042  1.00  0.00           C
ATOM   1117  ND1 HID    73      59.319  40.656  51.478  1.00  0.00           N
ATOM   1118  HD1 HID    73      59.732  39.839  51.050  1.00  0.00           H
ATOM   1119  CE1 HID    73      59.906  41.886  51.759  1.00  0.00           C
ATOM   1120  HE1 HID    73      60.843  42.211  51.331  1.00  0.00           H
ATOM   1121  NE2 HID    73      59.073  42.488  52.638  1.00  0.00           N
ATOM   1122  CD2 HID    73      57.932  41.721  52.860  1.00  0.00           C
ATOM   1123  HD2 HID    73      57.121  42.089  53.470  1.00  0.00           H
ATOM   1124  C   HID    73      55.710  38.001  50.306  1.00  0.00           C
ATOM   1125  O   HID    73      56.083  36.874  50.683  1.00  0.00           O
ATOM   1126  N   ARG    74      54.584  38.196  49.653  1.00  0.00           N
ATOM   1127  H   ARG    74      54.610  38.973  49.007  1.00  0.00           H
ATOM   1128  CA  ARG    74      53.669  37.176  49.347  1.00  0.00           C
ATOM   1129  HA  ARG    74      53.616  36.492  50.194  1.00  0.00           H
ATOM   1130  CB  ARG    74      52.286  37.749  49.193  1.00  0.00           C
ATOM   1131  HB2 ARG    74      52.263  38.274  48.239  1.00  0.00           H
ATOM   1132  HB3 ARG    74      51.608  36.935  48.936  1.00  0.00           H
ATOM   1133  CG  ARG    74      51.702  38.463  50.372  1.00  0.00           C
ATOM   1134  HG2 ARG    74      51.740  37.964  51.340  1.00  0.00           H
ATOM   1135  HG3 ARG    74      52.204  39.416  50.545  1.00  0.00           H
ATOM   1136  CD  ARG    74      50.271  38.848  50.026  1.00  0.00           C
ATOM   1137  HD2 ARG    74      49.878  39.473  50.827  1.00  0.00           H
ATOM   1138  HD3 ARG    74      50.267  39.473  49.132  1.00  0.00           H
ATOM   1139  NE  ARG    74      49.365  37.739  49.839  1.00  0.00           N
ATOM   1140  HE  ARG    74      49.555  36.922  50.400  1.00  0.00           H
ATOM   1141  CZ  ARG    74      48.195  37.814  49.307  1.00  0.00           C
ATOM   1142  NH1 ARG    74      47.246  36.904  49.508  1.00  0.00           N
ATOM   1143 HH11 ARG    74      47.405  36.245  50.256  1.00  0.00           H
ATOM   1144 HH12 ARG    74      46.433  36.870  48.910  1.00  0.00           H
ATOM   1145  NH2 ARG    74      47.738  38.778  48.623  1.00  0.00           N
ATOM   1146 HH21 ARG    74      48.316  39.606  48.600  1.00  0.00           H
ATOM   1147 HH22 ARG    74      46.789  38.999  48.353  1.00  0.00           H
ATOM   1148  C   ARG    74      54.173  36.341  48.153  1.00  0.00           C
ATOM   1149  O   ARG    74      55.200  36.591  47.502  1.00  0.00           O
ATOM   1150  N   THR    75      53.308  35.354  47.805  1.00  0.00           N
ATOM   1151  H   THR    75      52.484  35.326  48.391  1.00  0.00           H
ATOM   1152  CA  THR    75      53.586  34.314  46.768  1.00  0.00           C
ATOM   1153  HA  THR    75      54.028  34.716  45.856  1.00  0.00           H
ATOM   1154  CB  THR    75      54.628  33.314  47.231  1.00  0.00           C
ATOM   1155  HB  THR    75      54.347  32.979  48.229  1.00  0.00           H
ATOM   1156  CG2 THR    75      54.733  31.991  46.358  1.00  0.00           C
ATOM   1157 HG21 THR    75      55.459  31.412  46.928  1.00  0.00           H
ATOM   1158 HG22 THR    75      53.834  31.388  46.487  1.00  0.00           H
ATOM   1159 HG23 THR    75      54.876  32.137  45.288  1.00  0.00           H
ATOM   1160  OG1 THR    75      55.908  33.879  47.148  1.00  0.00           O
ATOM   1161  HG1 THR    75      55.879  34.791  47.445  1.00  0.00           H
ATOM   1162  C   THR    75      52.319  33.580  46.384  1.00  0.00           C
ATOM   1163  O   THR    75      51.585  33.162  47.258  1.00  0.00           O
ATOM   1164  N   LEU    76      52.143  33.561  45.091  1.00  0.00           N
ATOM   1165  H   LEU    76      52.878  33.983  44.542  1.00  0.00           H
ATOM   1166  CA  LEU    76      51.125  32.764  44.311  1.00  0.00           C
ATOM   1167  HA  LEU    76      50.202  32.815  44.889  1.00  0.00           H
ATOM   1168  CB  LEU    76      50.880  33.467  42.975  1.00  0.00           C
ATOM   1169  HB2 LEU    76      50.444  34.398  43.338  1.00  0.00           H
ATOM   1170  HB3 LEU    76      51.848  33.716  42.540  1.00  0.00           H
ATOM   1171  CG  LEU    76      49.926  32.674  42.163  1.00  0.00           C
ATOM   1172  HG  LEU    76      50.147  31.609  42.230  1.00  0.00           H
ATOM   1173  CD1 LEU    76      48.534  32.706  42.668  1.00  0.00           C
ATOM   1174 HD11 LEU    76      47.923  31.972  42.142  1.00  0.00           H
ATOM   1175 HD12 LEU    76      48.370  32.367  43.691  1.00  0.00           H
ATOM   1176 HD13 LEU    76      48.163  33.725  42.558  1.00  0.00           H
ATOM   1177  CD2 LEU    76      49.902  33.111  40.730  1.00  0.00           C
ATOM   1178 HD21 LEU    76      49.011  32.679  40.276  1.00  0.00           H
ATOM   1179 HD22 LEU    76      49.916  34.196  40.629  1.00  0.00           H
ATOM   1180 HD23 LEU    76      50.829  32.732  40.299  1.00  0.00           H
ATOM   1181  C   LEU    76      51.602  31.373  44.106  1.00  0.00           C
ATOM   1182  O   LEU    76      52.678  31.061  43.568  1.00  0.00           O
ATOM   1183  N   MET    77      50.752  30.350  44.459  1.00  0.00           N
ATOM   1184  H   MET    77      49.892  30.594  44.928  1.00  0.00           H
ATOM   1185  CA  MET    77      50.976  28.922  44.371  1.00  0.00           C
ATOM   1186  HA  MET    77      51.875  28.646  43.820  1.00  0.00           H
ATOM   1187  CB  MET    77      51.182  28.316  45.756  1.00  0.00           C
ATOM   1188  HB2 MET    77      50.359  28.630  46.398  1.00  0.00           H
ATOM   1189  HB3 MET    77      51.402  27.248  45.776  1.00  0.00           H
ATOM   1190  CG  MET    77      52.379  28.828  46.612  1.00  0.00           C
ATOM   1191  HG2 MET    77      53.228  29.019  45.956  1.00  0.00           H
ATOM   1192  HG3 MET    77      52.146  29.861  46.870  1.00  0.00           H
ATOM   1193  SD  MET    77      53.010  28.008  48.087  1.00  0.00           S
ATOM   1194  CE  MET    77      53.471  26.419  47.361  1.00  0.00           C
ATOM   1195  HE1 MET    77      53.709  25.797  48.223  1.00  0.00           H
ATOM   1196  HE2 MET    77      52.677  25.992  46.748  1.00  0.00           H
ATOM   1197  HE3 MET    77      54.371  26.525  46.756  1.00  0.00           H
ATOM   1198  C   MET    77      49.650  28.268  43.851  1.00  0.00           C
ATOM   1199  O   MET    77      48.678  28.896  43.508  1.00  0.00           O
ATOM   1200  N   SER    78      49.712  26.970  43.724  1.00  0.00           N
ATOM   1201  H   SER    78      50.579  26.477  43.884  1.00  0.00           H
ATOM   1202  CA  SER    78      48.549  26.085  43.455  1.00  0.00           C
ATOM   1203  HA  SER    78      47.769  26.615  44.001  1.00  0.00           H
ATOM   1204  CB  SER    78      48.203  26.015  41.976  1.00  0.00           C
ATOM   1205  HB2 SER    78      47.133  25.835  41.874  1.00  0.00           H
ATOM   1206  HB3 SER    78      48.394  27.012  41.579  1.00  0.00           H
ATOM   1207  OG  SER    78      49.167  25.259  41.171  1.00  0.00           O
ATOM   1208  HG  SER    78      49.679  25.802  40.567  1.00  0.00           H
ATOM   1209  C   SER    78      48.840  24.654  43.997  1.00  0.00           C
ATOM   1210  O   SER    78      49.947  24.274  44.273  1.00  0.00           O
ATOM   1211  N   CYS    79      47.769  23.843  44.273  1.00  0.00           N
ATOM   1212  H   CYS    79      46.868  24.254  44.076  1.00  0.00           H
ATOM   1213  CA  CYS    79      47.733  22.468  44.751  1.00  0.00           C
ATOM   1214  HA  CYS    79      48.710  22.031  44.547  1.00  0.00           H
ATOM   1215  CB  CYS    79      47.646  22.280  46.279  1.00  0.00           C
ATOM   1216  HB2 CYS    79      47.837  21.258  46.607  1.00  0.00           H
ATOM   1217  HB3 CYS    79      48.496  22.818  46.698  1.00  0.00           H
ATOM   1218  SG  CYS    79      46.107  22.900  46.857  1.00  0.00           S
ATOM   1219  HG  CYS    79      45.294  21.944  46.402  1.00  0.00           H
ATOM   1220  C   CYS    79      46.627  21.696  43.977  1.00  0.00           C
ATOM   1221  O   CYS    79      45.749  22.236  43.319  1.00  0.00           O
ATOM   1222  N   PRO    80      46.411  20.368  44.267  1.00  0.00           N
ATOM   1223  CD  PRO    80      47.391  19.410  44.634  1.00  0.00           C
ATOM   1224  HD2 PRO    80      47.307  19.221  45.705  1.00  0.00           H
ATOM   1225  HD3 PRO    80      48.372  19.858  44.483  1.00  0.00           H
ATOM   1226  CG  PRO    80      47.057  18.145  43.888  1.00  0.00           C
ATOM   1227  HG2 PRO    80      47.354  17.254  44.442  1.00  0.00           H
ATOM   1228  HG3 PRO    80      47.531  18.161  42.908  1.00  0.00           H
ATOM   1229  CB  PRO    80      45.533  18.218  43.805  1.00  0.00           C
ATOM   1230  HB2 PRO    80      45.093  17.721  44.670  1.00  0.00           H
ATOM   1231  HB3 PRO    80      45.239  17.710  42.886  1.00  0.00           H
ATOM   1232  CA  PRO    80      45.238  19.705  43.708  1.00  0.00           C
ATOM   1233  HA  PRO    80      45.058  20.000  42.675  1.00  0.00           H
ATOM   1234  C   PRO    80      43.977  20.099  44.494  1.00  0.00           C
ATOM   1235  O   PRO    80      43.977  20.608  45.589  1.00  0.00           O
ATOM   1236  N   VAL    81      42.845  19.967  43.790  1.00  0.00           N
ATOM   1237  H   VAL    81      43.031  19.719  42.829  1.00  0.00           H
ATOM   1238  CA  VAL    81      41.523  20.513  44.114  1.00  0.00           C
ATOM   1239  HA  VAL    81      41.791  21.563  44.219  1.00  0.00           H
ATOM   1240  CB  VAL    81      40.632  20.515  42.865  1.00  0.00           C
ATOM   1241  HB  VAL    81      41.040  21.166  42.092  1.00  0.00           H
ATOM   1242  CG1 VAL    81      40.378  19.158  42.441  1.00  0.00           C
ATOM   1243 HG11 VAL    81      41.318  18.637  42.261  1.00  0.00           H
ATOM   1244 HG12 VAL    81      39.736  18.615  43.136  1.00  0.00           H
ATOM   1245 HG13 VAL    81      39.844  19.227  41.493  1.00  0.00           H
ATOM   1246  CG2 VAL    81      39.238  21.059  43.229  1.00  0.00           C
ATOM   1247 HG21 VAL    81      38.726  20.323  43.850  1.00  0.00           H
ATOM   1248 HG22 VAL    81      39.381  22.033  43.696  1.00  0.00           H
ATOM   1249 HG23 VAL    81      38.667  21.126  42.303  1.00  0.00           H
ATOM   1250  C   VAL    81      40.913  19.921  45.411  1.00  0.00           C
ATOM   1251  O   VAL    81      40.754  18.730  45.592  1.00  0.00           O
ATOM   1252  N   GLY    82      40.710  20.832  46.341  1.00  0.00           N
ATOM   1253  H   GLY    82      41.093  21.765  46.287  1.00  0.00           H
ATOM   1254  CA  GLY    82      40.144  20.400  47.573  1.00  0.00           C
ATOM   1255  HA2 GLY    82      39.776  21.228  48.178  1.00  0.00           H
ATOM   1256  HA3 GLY    82      39.225  19.838  47.409  1.00  0.00           H
ATOM   1257  C   GLY    82      41.261  19.629  48.462  1.00  0.00           C
ATOM   1258  O   GLY    82      40.825  18.851  49.340  1.00  0.00           O
ATOM   1259  N   GLU    83      42.551  19.801  48.303  1.00  0.00           N
ATOM   1260  H   GLU    83      42.830  20.510  47.640  1.00  0.00           H
ATOM   1261  CA  GLU    83      43.561  19.450  49.266  1.00  0.00           C
ATOM   1262  HA  GLU    83      43.127  18.630  49.839  1.00  0.00           H
ATOM   1263  CB  GLU    83      44.765  18.888  48.606  1.00  0.00           C
ATOM   1264  HB2 GLU    83      45.221  19.714  48.063  1.00  0.00           H
ATOM   1265  HB3 GLU    83      45.391  18.643  49.465  1.00  0.00           H
ATOM   1266  CG  GLU    83      44.452  17.697  47.684  1.00  0.00           C
ATOM   1267  HG2 GLU    83      43.863  18.124  46.873  1.00  0.00           H
ATOM   1268  HG3 GLU    83      45.303  17.264  47.157  1.00  0.00           H
ATOM   1269  CD  GLU    83      43.666  16.458  48.311  1.00  0.00           C
ATOM   1270  OE1 GLU    83      42.779  15.732  47.773  1.00  0.00           O
ATOM   1271  OE2 GLU    83      43.925  16.055  49.485  1.00  0.00           O
ATOM   1272  C   GLU    83      43.910  20.661  50.173  1.00  0.00           C
ATOM   1273  O   GLU    83      43.786  21.771  49.718  1.00  0.00           O
ATOM   1274  N   ALA    84      44.321  20.383  51.378  1.00  0.00           N
ATOM   1275  H   ALA    84      44.351  19.396  51.589  1.00  0.00           H
ATOM   1276  CA  ALA    84      44.804  21.396  52.278  1.00  0.00           C
ATOM   1277  HA  ALA    84      44.126  22.247  52.335  1.00  0.00           H
ATOM   1278  CB  ALA    84      44.630  20.849  53.722  1.00  0.00           C
ATOM   1279  HB1 ALA    84      45.010  19.831  53.808  1.00  0.00           H
ATOM   1280  HB2 ALA    84      44.996  21.540  54.481  1.00  0.00           H
ATOM   1281  HB3 ALA    84      43.560  20.754  53.908  1.00  0.00           H
ATOM   1282  C   ALA    84      46.250  21.807  51.920  1.00  0.00           C
ATOM   1283  O   ALA    84      47.168  20.970  52.008  1.00  0.00           O
ATOM   1284  N   PRO    85      46.487  23.108  51.532  1.00  0.00           N
ATOM   1285  CD  PRO    85      45.529  24.270  51.441  1.00  0.00           C
ATOM   1286  HD2 PRO    85      45.563  24.784  52.402  1.00  0.00           H
ATOM   1287  HD3 PRO    85      44.504  23.947  51.261  1.00  0.00           H
ATOM   1288  CG  PRO    85      46.027  25.112  50.252  1.00  0.00           C
ATOM   1289  HG2 PRO    85      45.826  26.165  50.451  1.00  0.00           H
ATOM   1290  HG3 PRO    85      45.459  24.846  49.361  1.00  0.00           H
ATOM   1291  CB  PRO    85      47.573  24.892  50.201  1.00  0.00           C
ATOM   1292  HB2 PRO    85      48.136  25.619  50.785  1.00  0.00           H
ATOM   1293  HB3 PRO    85      47.907  24.889  49.163  1.00  0.00           H
ATOM   1294  CA  PRO    85      47.736  23.499  50.845  1.00  0.00           C
ATOM   1295  HA  PRO    85      47.896  22.760  50.061  1.00  0.00           H
ATOM   1296  C   PRO    85      48.936  23.441  51.818  1.00  0.00           C
ATOM   1297  O   PRO    85      48.936  24.089  52.791  1.00  0.00           O
ATOM   1298  N   SER    86      49.836  22.552  51.447  1.00  0.00           N
ATOM   1299  H   SER    86      49.695  21.977  50.629  1.00  0.00           H
ATOM   1300  CA  SER    86      50.987  22.090  52.240  1.00  0.00           C
ATOM   1301  HA  SER    86      51.071  22.645  53.174  1.00  0.00           H
ATOM   1302  CB  SER    86      50.758  20.610  52.773  1.00  0.00           C
ATOM   1303  HB2 SER    86      49.795  20.590  53.281  1.00  0.00           H
ATOM   1304  HB3 SER    86      50.659  20.075  51.828  1.00  0.00           H
ATOM   1305  OG  SER    86      51.851  20.075  53.558  1.00  0.00           O
ATOM   1306  HG  SER    86      51.851  20.558  54.388  1.00  0.00           H
ATOM   1307  C   SER    86      52.210  22.102  51.474  1.00  0.00           C
ATOM   1308  O   SER    86      52.096  21.830  50.260  1.00  0.00           O
ATOM   1309  N   PRO    87      53.432  22.403  51.957  1.00  0.00           N
ATOM   1310  CD  PRO    87      53.742  22.880  53.321  1.00  0.00           C
ATOM   1311  HD2 PRO    87      53.542  22.089  54.045  1.00  0.00           H
ATOM   1312  HD3 PRO    87      53.160  23.726  53.686  1.00  0.00           H
ATOM   1313  CG  PRO    87      55.192  23.282  53.342  1.00  0.00           C
ATOM   1314  HG2 PRO    87      55.577  23.140  54.352  1.00  0.00           H
ATOM   1315  HG3 PRO    87      55.371  24.292  52.975  1.00  0.00           H
ATOM   1316  CB  PRO    87      55.731  22.307  52.333  1.00  0.00           C
ATOM   1317  HB2 PRO    87      55.790  21.329  52.812  1.00  0.00           H
ATOM   1318  HB3 PRO    87      56.581  22.622  51.729  1.00  0.00           H
ATOM   1319  CA  PRO    87      54.672  22.174  51.289  1.00  0.00           C
ATOM   1320  HA  PRO    87      54.716  22.924  50.498  1.00  0.00           H
ATOM   1321  C   PRO    87      54.735  20.784  50.617  1.00  0.00           C
ATOM   1322  O   PRO    87      55.315  20.661  49.564  1.00  0.00           O
ATOM   1323  N   TYR    88      54.126  19.707  51.227  1.00  0.00           N
ATOM   1324  H   TYR    88      53.565  19.776  52.064  1.00  0.00           H
ATOM   1325  CA  TYR    88      54.078  18.340  50.717  1.00  0.00           C
ATOM   1326  HA  TYR    88      55.087  18.102  50.379  1.00  0.00           H
ATOM   1327  CB  TYR    88      53.615  17.418  51.889  1.00  0.00           C
ATOM   1328  HB2 TYR    88      52.581  17.669  52.121  1.00  0.00           H
ATOM   1329  HB3 TYR    88      53.646  16.376  51.571  1.00  0.00           H
ATOM   1330  CG  TYR    88      54.446  17.626  53.187  1.00  0.00           C
ATOM   1331  CD1 TYR    88      53.812  17.420  54.396  1.00  0.00           C
ATOM   1332  HD1 TYR    88      52.766  17.159  54.463  1.00  0.00           H
ATOM   1333  CE1 TYR    88      54.542  17.673  55.602  1.00  0.00           C
ATOM   1334  HE1 TYR    88      54.066  17.572  56.566  1.00  0.00           H
ATOM   1335  CZ  TYR    88      55.966  17.892  55.571  1.00  0.00           C
ATOM   1336  OH  TYR    88      56.539  18.214  56.727  1.00  0.00           O
ATOM   1337  HH  TYR    88      55.831  18.465  57.325  1.00  0.00           H
ATOM   1338  CE2 TYR    88      56.538  18.194  54.301  1.00  0.00           C
ATOM   1339  HE2 TYR    88      57.599  18.399  54.312  1.00  0.00           H
ATOM   1340  CD2 TYR    88      55.802  17.973  53.083  1.00  0.00           C
ATOM   1341  HD2 TYR    88      56.273  18.230  52.146  1.00  0.00           H
ATOM   1342  C   TYR    88      53.123  18.127  49.522  1.00  0.00           C
ATOM   1343  O   TYR    88      53.208  17.028  48.942  1.00  0.00           O
ATOM   1344  N   ASN    89      52.242  19.075  49.149  1.00  0.00           N
ATOM   1345  H   ASN    89      52.222  19.931  49.685  1.00  0.00           H
ATOM   1346  CA  ASN    89      51.191  18.862  48.025  1.00  0.00           C
ATOM   1347  HA  ASN    89      51.577  18.127  47.320  1.00  0.00           H
ATOM   1348  CB  ASN    89      49.892  18.228  48.573  1.00  0.00           C
ATOM   1349  HB2 ASN    89      49.325  17.873  47.712  1.00  0.00           H
ATOM   1350  HB3 ASN    89      50.150  17.372  49.197  1.00  0.00           H
ATOM   1351  CG  ASN    89      49.142  19.178  49.444  1.00  0.00           C
ATOM   1352  OD1 ASN    89      49.532  20.306  49.714  1.00  0.00           O
ATOM   1353  ND2 ASN    89      48.003  18.856  50.008  1.00  0.00           N
ATOM   1354 HD21 ASN    89      47.523  19.631  50.443  1.00  0.00           H
ATOM   1355 HD22 ASN    89      47.583  17.948  49.868  1.00  0.00           H
ATOM   1356  C   ASN    89      50.895  20.175  47.201  1.00  0.00           C
ATOM   1357  O   ASN    89      50.127  20.107  46.274  1.00  0.00           O
ATOM   1358  N   SER    90      51.551  21.270  47.468  1.00  0.00           N
ATOM   1359  H   SER    90      52.354  21.238  48.080  1.00  0.00           H
ATOM   1360  CA  SER    90      51.420  22.443  46.654  1.00  0.00           C
ATOM   1361  HA  SER    90      50.547  22.326  46.011  1.00  0.00           H
ATOM   1362  CB  SER    90      51.180  23.638  47.468  1.00  0.00           C
ATOM   1363  HB2 SER    90      52.083  23.782  48.059  1.00  0.00           H
ATOM   1364  HB3 SER    90      51.011  24.553  46.899  1.00  0.00           H
ATOM   1365  OG  SER    90      50.139  23.403  48.380  1.00  0.00           O
ATOM   1366  HG  SER    90      50.392  22.589  48.821  1.00  0.00           H
ATOM   1367  C   SER    90      52.703  22.737  45.810  1.00  0.00           C
ATOM   1368  O   SER    90      53.793  22.228  46.127  1.00  0.00           O
ATOM   1369  N   ARG    91      52.609  23.599  44.752  1.00  0.00           N
ATOM   1370  H   ARG    91      51.654  23.690  44.438  1.00  0.00           H
ATOM   1371  CA  ARG    91      53.757  24.145  44.095  1.00  0.00           C
ATOM   1372  HA  ARG    91      54.586  23.796  44.711  1.00  0.00           H
ATOM   1373  CB  ARG    91      53.811  23.510  42.715  1.00  0.00           C
ATOM   1374  HB2 ARG    91      54.772  23.814  42.301  1.00  0.00           H
ATOM   1375  HB3 ARG    91      53.821  22.421  42.741  1.00  0.00           H
ATOM   1376  CG  ARG    91      52.683  23.978  41.737  1.00  0.00           C
ATOM   1377  HG2 ARG    91      51.779  23.714  42.286  1.00  0.00           H
ATOM   1378  HG3 ARG    91      52.864  25.050  41.655  1.00  0.00           H
ATOM   1379  CD  ARG    91      52.755  23.304  40.358  1.00  0.00           C
ATOM   1380  HD2 ARG    91      52.074  23.721  39.616  1.00  0.00           H
ATOM   1381  HD3 ARG    91      53.725  23.624  39.979  1.00  0.00           H
ATOM   1382  NE  ARG    91      52.594  21.818  40.383  1.00  0.00           N
ATOM   1383  HE  ARG    91      53.196  21.249  40.961  1.00  0.00           H
ATOM   1384  CZ  ARG    91      52.037  21.036  39.478  1.00  0.00           C
ATOM   1385  NH1 ARG    91      52.266  19.763  39.606  1.00  0.00           N
ATOM   1386 HH11 ARG    91      53.072  19.482  40.148  1.00  0.00           H
ATOM   1387 HH12 ARG    91      51.730  19.186  38.975  1.00  0.00           H
ATOM   1388  NH2 ARG    91      51.178  21.380  38.561  1.00  0.00           N
ATOM   1389 HH21 ARG    91      50.898  22.339  38.408  1.00  0.00           H
ATOM   1390 HH22 ARG    91      50.780  20.568  38.111  1.00  0.00           H
ATOM   1391  C   ARG    91      53.785  25.661  44.046  1.00  0.00           C
ATOM   1392  O   ARG    91      52.755  26.311  43.878  1.00  0.00           O
ATOM   1393  N   PHE    92      55.002  26.245  44.227  1.00  0.00           N
ATOM   1394  H   PHE    92      55.812  25.675  44.432  1.00  0.00           H
ATOM   1395  CA  PHE    92      55.212  27.640  44.038  1.00  0.00           C
ATOM   1396  HA  PHE    92      54.532  28.190  44.687  1.00  0.00           H
ATOM   1397  CB  PHE    92      56.651  27.942  44.328  1.00  0.00           C
ATOM   1398  HB2 PHE    92      56.812  27.810  45.398  1.00  0.00           H
ATOM   1399  HB3 PHE    92      57.289  27.314  43.706  1.00  0.00           H
ATOM   1400  CG  PHE    92      56.974  29.335  43.871  1.00  0.00           C
ATOM   1401  CD1 PHE    92      57.075  30.313  44.901  1.00  0.00           C
ATOM   1402  HD1 PHE    92      56.880  30.035  45.926  1.00  0.00           H
ATOM   1403  CE1 PHE    92      57.428  31.606  44.530  1.00  0.00           C
ATOM   1404  HE1 PHE    92      57.427  32.483  45.161  1.00  0.00           H
ATOM   1405  CZ  PHE    92      57.832  31.898  43.233  1.00  0.00           C
ATOM   1406  HZ  PHE    92      58.203  32.897  43.062  1.00  0.00           H
ATOM   1407  CE2 PHE    92      57.839  30.915  42.266  1.00  0.00           C
ATOM   1408  HE2 PHE    92      58.205  31.120  41.270  1.00  0.00           H
ATOM   1409  CD2 PHE    92      57.442  29.673  42.579  1.00  0.00           C
ATOM   1410  HD2 PHE    92      57.356  28.902  41.828  1.00  0.00           H
ATOM   1411  C   PHE    92      54.856  28.013  42.538  1.00  0.00           C
ATOM   1412  O   PHE    92      55.093  27.238  41.562  1.00  0.00           O
ATOM   1413  N   GLU    93      54.260  29.208  42.273  1.00  0.00           N
ATOM   1414  H   GLU    93      54.091  29.912  42.977  1.00  0.00           H
ATOM   1415  CA  GLU    93      54.014  29.594  40.882  1.00  0.00           C
ATOM   1416  HA  GLU    93      54.424  28.813  40.241  1.00  0.00           H
ATOM   1417  CB  GLU    93      52.541  29.661  40.556  1.00  0.00           C
ATOM   1418  HB2 GLU    93      52.198  30.456  41.218  1.00  0.00           H
ATOM   1419  HB3 GLU    93      52.397  29.929  39.510  1.00  0.00           H
ATOM   1420  CG  GLU    93      51.601  28.492  40.856  1.00  0.00           C
ATOM   1421  HG2 GLU    93      51.872  28.121  41.844  1.00  0.00           H
ATOM   1422  HG3 GLU    93      50.591  28.896  40.790  1.00  0.00           H
ATOM   1423  CD  GLU    93      51.659  27.400  39.753  1.00  0.00           C
ATOM   1424  OE1 GLU    93      50.769  26.531  39.665  1.00  0.00           O
ATOM   1425  OE2 GLU    93      52.636  27.397  38.934  1.00  0.00           O
ATOM   1426  C   GLU    93      54.637  30.974  40.545  1.00  0.00           C
ATOM   1427  O   GLU    93      55.267  31.203  39.519  1.00  0.00           O
ATOM   1428  N   SER    94      54.507  31.942  41.413  1.00  0.00           N
ATOM   1429  H   SER    94      54.111  31.703  42.311  1.00  0.00           H
ATOM   1430  CA  SER    94      55.086  33.265  41.186  1.00  0.00           C
ATOM   1431  HA  SER    94      56.050  33.157  40.688  1.00  0.00           H
ATOM   1432  CB  SER    94      54.125  34.120  40.312  1.00  0.00           C
ATOM   1433  HB2 SER    94      53.750  33.453  39.535  1.00  0.00           H
ATOM   1434  HB3 SER    94      53.305  34.590  40.854  1.00  0.00           H
ATOM   1435  OG  SER    94      54.767  35.279  39.696  1.00  0.00           O
ATOM   1436  HG  SER    94      55.556  35.020  39.216  1.00  0.00           H
ATOM   1437  C   SER    94      55.207  34.194  42.501  1.00  0.00           C
ATOM   1438  O   SER    94      54.553  33.972  43.525  1.00  0.00           O
ATOM   1439  N   VAL    95      56.088  35.249  42.406  1.00  0.00           N
ATOM   1440  H   VAL    95      56.540  35.333  41.506  1.00  0.00           H
ATOM   1441  CA  VAL    95      56.274  36.243  43.485  1.00  0.00           C
ATOM   1442  HA  VAL    95      56.191  35.694  44.423  1.00  0.00           H
ATOM   1443  CB  VAL    95      57.714  36.827  43.556  1.00  0.00           C
ATOM   1444  HB  VAL    95      57.808  37.499  42.703  1.00  0.00           H
ATOM   1445  CG1 VAL    95      57.877  37.527  44.907  1.00  0.00           C
ATOM   1446 HG11 VAL    95      57.549  36.890  45.729  1.00  0.00           H
ATOM   1447 HG12 VAL    95      58.935  37.771  44.996  1.00  0.00           H
ATOM   1448 HG13 VAL    95      57.356  38.484  44.910  1.00  0.00           H
ATOM   1449  CG2 VAL    95      58.745  35.723  43.433  1.00  0.00           C
ATOM   1450 HG21 VAL    95      59.688  35.999  43.906  1.00  0.00           H
ATOM   1451 HG22 VAL    95      58.329  34.891  44.001  1.00  0.00           H
ATOM   1452 HG23 VAL    95      58.839  35.522  42.366  1.00  0.00           H
ATOM   1453  C   VAL    95      55.241  37.337  43.361  1.00  0.00           C
ATOM   1454  O   VAL    95      55.533  38.448  42.955  1.00  0.00           O
ATOM   1455  N   ALA    96      54.009  36.915  43.637  1.00  0.00           N
ATOM   1456  H   ALA    96      53.952  35.955  43.944  1.00  0.00           H
ATOM   1457  CA  ALA    96      52.786  37.678  43.278  1.00  0.00           C
ATOM   1458  HA  ALA    96      53.063  38.665  42.909  1.00  0.00           H
ATOM   1459  CB  ALA    96      52.215  36.884  42.119  1.00  0.00           C
ATOM   1460  HB1 ALA    96      52.986  36.810  41.353  1.00  0.00           H
ATOM   1461  HB2 ALA    96      51.918  35.895  42.466  1.00  0.00           H
ATOM   1462  HB3 ALA    96      51.249  37.306  41.840  1.00  0.00           H
ATOM   1463  C   ALA    96      51.815  37.894  44.382  1.00  0.00           C
ATOM   1464  O   ALA    96      51.703  37.102  45.318  1.00  0.00           O
ATOM   1465  N   TRP    97      51.024  38.963  44.299  1.00  0.00           N
ATOM   1466  H   TRP    97      51.093  39.622  43.537  1.00  0.00           H
ATOM   1467  CA  TRP    97      49.973  39.346  45.253  1.00  0.00           C
ATOM   1468  HA  TRP    97      49.926  38.558  46.006  1.00  0.00           H
ATOM   1469  CB  TRP    97      50.463  40.617  45.960  1.00  0.00           C
ATOM   1470  HB2 TRP    97      49.639  40.919  46.605  1.00  0.00           H
ATOM   1471  HB3 TRP    97      51.174  40.323  46.733  1.00  0.00           H
ATOM   1472  CG  TRP    97      51.013  41.659  45.160  1.00  0.00           C
ATOM   1473  CD1 TRP    97      52.344  42.006  44.993  1.00  0.00           C
ATOM   1474  HD1 TRP    97      53.138  41.338  45.293  1.00  0.00           H
ATOM   1475  NE1 TRP    97      52.522  43.146  44.188  1.00  0.00           N
ATOM   1476  HE1 TRP    97      53.404  43.516  43.863  1.00  0.00           H
ATOM   1477  CE2 TRP    97      51.265  43.674  43.900  1.00  0.00           C
ATOM   1478  CZ2 TRP    97      50.847  44.755  43.096  1.00  0.00           C
ATOM   1479  HZ2 TRP    97      51.513  45.449  42.605  1.00  0.00           H
ATOM   1480  CH2 TRP    97      49.482  45.040  42.993  1.00  0.00           C
ATOM   1481  HH2 TRP    97      49.162  45.943  42.494  1.00  0.00           H
ATOM   1482  CZ3 TRP    97      48.520  44.235  43.673  1.00  0.00           C
ATOM   1483  HZ3 TRP    97      47.484  44.540  43.699  1.00  0.00           H
ATOM   1484  CE3 TRP    97      48.984  43.173  44.458  1.00  0.00           C
ATOM   1485  HE3 TRP    97      48.269  42.639  45.067  1.00  0.00           H
ATOM   1486  CD2 TRP    97      50.319  42.734  44.484  1.00  0.00           C
ATOM   1487  C   TRP    97      48.514  39.557  44.707  1.00  0.00           C
ATOM   1488  O   TRP    97      47.549  39.759  45.474  1.00  0.00           O
ATOM   1489  N   SER    98      48.304  39.464  43.358  1.00  0.00           N
ATOM   1490  H   SER    98      49.151  39.362  42.817  1.00  0.00           H
ATOM   1491  CA  SER    98      46.987  39.328  42.710  1.00  0.00           C
ATOM   1492  HA  SER    98      46.340  38.891  43.471  1.00  0.00           H
ATOM   1493  CB  SER    98      46.418  40.741  42.233  1.00  0.00           C
ATOM   1494  HB2 SER    98      46.063  41.282  43.110  1.00  0.00           H
ATOM   1495  HB3 SER    98      47.255  41.337  41.868  1.00  0.00           H
ATOM   1496  OG  SER    98      45.293  40.619  41.421  1.00  0.00           O
ATOM   1497  HG  SER    98      44.505  40.439  41.940  1.00  0.00           H
ATOM   1498  C   SER    98      47.073  38.374  41.559  1.00  0.00           C
ATOM   1499  O   SER    98      48.201  38.308  40.993  1.00  0.00           O
ATOM   1500  N   ALA    99      46.072  37.585  41.206  1.00  0.00           N
ATOM   1501  H   ALA    99      45.193  37.768  41.669  1.00  0.00           H
ATOM   1502  CA  ALA    99      46.273  36.527  40.211  1.00  0.00           C
ATOM   1503  HA  ALA    99      47.046  36.828  39.505  1.00  0.00           H
ATOM   1504  CB  ALA    99      46.894  35.393  40.992  1.00  0.00           C
ATOM   1505  HB1 ALA    99      47.750  35.788  41.539  1.00  0.00           H
ATOM   1506  HB2 ALA    99      46.143  34.961  41.653  1.00  0.00           H
ATOM   1507  HB3 ALA    99      47.280  34.697  40.248  1.00  0.00           H
ATOM   1508  C   ALA    99      45.116  35.946  39.367  1.00  0.00           C
ATOM   1509  O   ALA    99      43.863  35.962  39.705  1.00  0.00           O
ATOM   1510  N   SER   100      45.508  35.279  38.259  1.00  0.00           N
ATOM   1511  H   SER   100      46.450  35.471  37.950  1.00  0.00           H
ATOM   1512  CA  SER   100      44.558  34.466  37.480  1.00  0.00           C
ATOM   1513  HA  SER   100      43.848  34.069  38.205  1.00  0.00           H
ATOM   1514  CB  SER   100      43.899  35.291  36.343  1.00  0.00           C
ATOM   1515  HB2 SER   100      43.343  36.134  36.753  1.00  0.00           H
ATOM   1516  HB3 SER   100      44.750  35.613  35.743  1.00  0.00           H
ATOM   1517  OG  SER   100      43.075  34.610  35.413  1.00  0.00           O
ATOM   1518  HG  SER   100      42.378  34.259  35.971  1.00  0.00           H
ATOM   1519  C   SER   100      45.259  33.231  36.917  1.00  0.00           C
ATOM   1520  O   SER   100      46.469  33.134  36.920  1.00  0.00           O
ATOM   1521  N   ALA   101      44.527  32.169  36.595  1.00  0.00           N
ATOM   1522  H   ALA   101      43.524  32.198  36.710  1.00  0.00           H
ATOM   1523  CA  ALA   101      45.058  30.898  36.180  1.00  0.00           C
ATOM   1524  HA  ALA   101      45.986  31.122  35.653  1.00  0.00           H
ATOM   1525  CB  ALA   101      45.370  30.044  37.455  1.00  0.00           C
ATOM   1526  HB1 ALA   101      45.982  29.214  37.101  1.00  0.00           H
ATOM   1527  HB2 ALA   101      45.959  30.649  38.145  1.00  0.00           H
ATOM   1528  HB3 ALA   101      44.480  29.701  37.980  1.00  0.00           H
ATOM   1529  C   ALA   101      44.094  30.126  35.274  1.00  0.00           C
ATOM   1530  O   ALA   101      42.879  30.219  35.480  1.00  0.00           O
ATOM   1531  N   CYX   102      44.611  29.303  34.301  1.00  0.00           N
ATOM   1532  H   CYX   102      45.587  29.102  34.467  1.00  0.00           H
ATOM   1533  CA  CYX   102      43.739  28.468  33.430  1.00  0.00           C
ATOM   1534  HA  CYX   102      43.069  27.863  34.042  1.00  0.00           H
ATOM   1535  CB  CYX   102      42.802  29.363  32.566  1.00  0.00           C
ATOM   1536  HB2 CYX   102      42.064  28.698  32.116  1.00  0.00           H
ATOM   1537  HB3 CYX   102      42.146  29.907  33.245  1.00  0.00           H
ATOM   1538  SG  CYX   102      43.435  30.565  31.337  1.00  0.00           S
ATOM   1539  C   CYX   102      44.632  27.593  32.599  1.00  0.00           C
ATOM   1540  O   CYX   102      45.800  27.394  32.933  1.00  0.00           O
ATOM   1541  N   HIE   103      44.159  27.014  31.483  1.00  0.00           N
ATOM   1542  H   HIE   103      43.192  27.189  31.246  1.00  0.00           H
ATOM   1543  CA  HIE   103      44.928  26.048  30.698  1.00  0.00           C
ATOM   1544  HA  HIE   103      45.995  26.239  30.572  1.00  0.00           H
ATOM   1545  CB  HIE   103      44.759  24.770  31.412  1.00  0.00           C
ATOM   1546  HB2 HIE   103      44.905  24.818  32.492  1.00  0.00           H
ATOM   1547  HB3 HIE   103      43.729  24.420  31.352  1.00  0.00           H
ATOM   1548  CG  HIE   103      45.661  23.635  30.866  1.00  0.00           C
ATOM   1549  ND1 HIE   103      45.492  22.998  29.622  1.00  0.00           N
ATOM   1550  CE1 HIE   103      46.310  21.949  29.824  1.00  0.00           C
ATOM   1551  HE1 HIE   103      46.226  21.109  29.151  1.00  0.00           H
ATOM   1552  NE2 HIE   103      47.010  21.891  30.968  1.00  0.00           N
ATOM   1553  HE2 HIE   103      47.718  21.190  31.132  1.00  0.00           H
ATOM   1554  CD2 HIE   103      46.542  22.997  31.655  1.00  0.00           C
ATOM   1555  HD2 HIE   103      46.689  23.226  32.701  1.00  0.00           H
ATOM   1556  C   HIE   103      44.404  26.023  29.205  1.00  0.00           C
ATOM   1557  O   HIE   103      43.230  25.893  29.031  1.00  0.00           O
ATOM   1558  N   ASP   104      45.272  26.149  28.162  1.00  0.00           N
ATOM   1559  H   ASP   104      46.250  26.098  28.403  1.00  0.00           H
ATOM   1560  CA  ASP   104      44.894  26.224  26.786  1.00  0.00           C
ATOM   1561  HA  ASP   104      44.064  26.925  26.711  1.00  0.00           H
ATOM   1562  CB  ASP   104      46.103  26.894  26.040  1.00  0.00           C
ATOM   1563  HB2 ASP   104      45.717  27.352  25.128  1.00  0.00           H
ATOM   1564  HB3 ASP   104      46.507  27.662  26.699  1.00  0.00           H
ATOM   1565  CG  ASP   104      47.233  25.974  25.698  1.00  0.00           C
ATOM   1566  OD1 ASP   104      47.598  25.153  26.543  1.00  0.00           O
ATOM   1567  OD2 ASP   104      47.748  26.033  24.551  1.00  0.00           O
ATOM   1568  C   ASP   104      44.566  24.875  26.113  1.00  0.00           C
ATOM   1569  O   ASP   104      44.127  24.924  24.947  1.00  0.00           O
ATOM   1570  N   GLY   105      44.664  23.771  26.805  1.00  0.00           N
ATOM   1571  H   GLY   105      44.818  23.910  27.793  1.00  0.00           H
ATOM   1572  CA  GLY   105      44.627  22.447  26.235  1.00  0.00           C
ATOM   1573  HA2 GLY   105      44.098  21.785  26.919  1.00  0.00           H
ATOM   1574  HA3 GLY   105      44.077  22.591  25.305  1.00  0.00           H
ATOM   1575  C   GLY   105      45.999  21.864  26.012  1.00  0.00           C
ATOM   1576  O   GLY   105      46.047  20.828  25.398  1.00  0.00           O
ATOM   1577  N   THR   106      47.153  22.426  26.454  1.00  0.00           N
ATOM   1578  H   THR   106      47.034  23.342  26.862  1.00  0.00           H
ATOM   1579  CA  THR   106      48.544  21.904  26.389  1.00  0.00           C
ATOM   1580  HA  THR   106      48.460  20.833  26.204  1.00  0.00           H
ATOM   1581  CB  THR   106      49.250  22.546  25.180  1.00  0.00           C
ATOM   1582  HB  THR   106      49.086  23.615  25.312  1.00  0.00           H
ATOM   1583  CG2 THR   106      50.707  22.282  25.008  1.00  0.00           C
ATOM   1584 HG21 THR   106      51.218  22.819  25.807  1.00  0.00           H
ATOM   1585 HG22 THR   106      51.092  21.262  24.988  1.00  0.00           H
ATOM   1586 HG23 THR   106      50.969  22.581  23.994  1.00  0.00           H
ATOM   1587  OG1 THR   106      48.750  22.070  24.010  1.00  0.00           O
ATOM   1588  HG1 THR   106      49.107  21.202  23.810  1.00  0.00           H
ATOM   1589  C   THR   106      49.284  22.110  27.674  1.00  0.00           C
ATOM   1590  O   THR   106      49.963  21.183  28.162  1.00  0.00           O
ATOM   1591  N   SER   107      49.110  23.335  28.277  1.00  0.00           N
ATOM   1592  H   SER   107      48.687  24.075  27.735  1.00  0.00           H
ATOM   1593  CA  SER   107      49.784  23.623  29.499  1.00  0.00           C
ATOM   1594  HA  SER   107      49.886  22.717  30.096  1.00  0.00           H
ATOM   1595  CB  SER   107      51.288  23.969  29.328  1.00  0.00           C
ATOM   1596  HB2 SER   107      51.783  23.245  28.681  1.00  0.00           H
ATOM   1597  HB3 SER   107      51.281  24.990  28.948  1.00  0.00           H
ATOM   1598  OG  SER   107      51.933  23.936  30.623  1.00  0.00           O
ATOM   1599  HG  SER   107      51.791  23.025  30.888  1.00  0.00           H
ATOM   1600  C   SER   107      49.180  24.680  30.415  1.00  0.00           C
ATOM   1601  O   SER   107      48.459  25.581  29.885  1.00  0.00           O
ATOM   1602  N   TRP   108      49.447  24.585  31.724  1.00  0.00           N
ATOM   1603  H   TRP   108      49.974  23.812  32.106  1.00  0.00           H
ATOM   1604  CA  TRP   108      48.963  25.466  32.714  1.00  0.00           C
ATOM   1605  HA  TRP   108      47.884  25.626  32.718  1.00  0.00           H
ATOM   1606  CB  TRP   108      49.320  25.050  34.119  1.00  0.00           C
ATOM   1607  HB2 TRP   108      50.391  24.850  34.161  1.00  0.00           H
ATOM   1608  HB3 TRP   108      49.143  25.854  34.835  1.00  0.00           H
ATOM   1609  CG  TRP   108      48.378  23.992  34.635  1.00  0.00           C
ATOM   1610  CD1 TRP   108      48.536  22.647  34.498  1.00  0.00           C
ATOM   1611  HD1 TRP   108      49.387  22.191  34.015  1.00  0.00           H
ATOM   1612  NE1 TRP   108      47.531  22.008  35.159  1.00  0.00           N
ATOM   1613  HE1 TRP   108      47.449  21.012  35.303  1.00  0.00           H
ATOM   1614  CE2 TRP   108      46.527  22.868  35.579  1.00  0.00           C
ATOM   1615  CZ2 TRP   108      45.242  22.660  36.079  1.00  0.00           C
ATOM   1616  HZ2 TRP   108      44.997  21.649  36.370  1.00  0.00           H
ATOM   1617  CH2 TRP   108      44.367  23.796  36.334  1.00  0.00           C
ATOM   1618  HH2 TRP   108      43.353  23.625  36.664  1.00  0.00           H
ATOM   1619  CZ3 TRP   108      44.769  25.098  35.918  1.00  0.00           C
ATOM   1620  HZ3 TRP   108      44.101  25.943  36.008  1.00  0.00           H
ATOM   1621  CE3 TRP   108      46.148  25.256  35.435  1.00  0.00           C
ATOM   1622  HE3 TRP   108      46.375  26.245  35.066  1.00  0.00           H
ATOM   1623  CD2 TRP   108      47.001  24.156  35.184  1.00  0.00           C
ATOM   1624  C   TRP   108      49.433  26.915  32.387  1.00  0.00           C
ATOM   1625  O   TRP   108      50.587  27.155  32.023  1.00  0.00           O
ATOM   1626  N   LEU   109      48.486  27.885  32.400  1.00  0.00           N
ATOM   1627  H   LEU   109      47.579  27.609  32.748  1.00  0.00           H
ATOM   1628  CA  LEU   109      48.688  29.318  32.124  1.00  0.00           C
ATOM   1629  HA  LEU   109      49.666  29.546  31.698  1.00  0.00           H
ATOM   1630  CB  LEU   109      47.660  29.667  30.978  1.00  0.00           C
ATOM   1631  HB2 LEU   109      47.855  28.886  30.242  1.00  0.00           H
ATOM   1632  HB3 LEU   109      46.674  29.620  31.438  1.00  0.00           H
ATOM   1633  CG  LEU   109      47.729  31.019  30.360  1.00  0.00           C
ATOM   1634  HG  LEU   109      47.565  31.821  31.078  1.00  0.00           H
ATOM   1635  CD1 LEU   109      49.168  31.284  29.783  1.00  0.00           C
ATOM   1636 HD11 LEU   109      49.304  32.258  29.312  1.00  0.00           H
ATOM   1637 HD12 LEU   109      49.881  31.268  30.608  1.00  0.00           H
ATOM   1638 HD13 LEU   109      49.469  30.496  29.094  1.00  0.00           H
ATOM   1639  CD2 LEU   109      46.718  31.156  29.192  1.00  0.00           C
ATOM   1640 HD21 LEU   109      46.848  30.360  28.459  1.00  0.00           H
ATOM   1641 HD22 LEU   109      45.697  31.116  29.571  1.00  0.00           H
ATOM   1642 HD23 LEU   109      46.752  32.118  28.683  1.00  0.00           H
ATOM   1643  C   LEU   109      48.531  30.156  33.445  1.00  0.00           C
ATOM   1644  O   LEU   109      47.389  30.279  33.892  1.00  0.00           O
ATOM   1645  N   THR   110      49.608  30.688  34.088  1.00  0.00           N
ATOM   1646  H   THR   110      50.496  30.610  33.612  1.00  0.00           H
ATOM   1647  CA  THR   110      49.499  31.415  35.333  1.00  0.00           C
ATOM   1648  HA  THR   110      48.494  31.410  35.756  1.00  0.00           H
ATOM   1649  CB  THR   110      50.330  30.962  36.496  1.00  0.00           C
ATOM   1650  HB  THR   110      50.033  31.573  37.349  1.00  0.00           H
ATOM   1651  CG2 THR   110      50.203  29.485  36.817  1.00  0.00           C
ATOM   1652 HG21 THR   110      50.527  28.791  36.040  1.00  0.00           H
ATOM   1653 HG22 THR   110      50.629  29.276  37.798  1.00  0.00           H
ATOM   1654 HG23 THR   110      49.135  29.268  36.804  1.00  0.00           H
ATOM   1655  OG1 THR   110      51.708  31.156  36.176  1.00  0.00           O
ATOM   1656  HG1 THR   110      51.880  32.100  36.156  1.00  0.00           H
ATOM   1657  C   THR   110      49.833  32.880  35.026  1.00  0.00           C
ATOM   1658  O   THR   110      50.812  33.175  34.285  1.00  0.00           O
ATOM   1659  N   ILE   111      49.129  33.841  35.564  1.00  0.00           N
ATOM   1660  H   ILE   111      48.490  33.516  36.275  1.00  0.00           H
ATOM   1661  CA  ILE   111      49.237  35.292  35.429  1.00  0.00           C
ATOM   1662  HA  ILE   111      50.193  35.600  35.007  1.00  0.00           H
ATOM   1663  CB  ILE   111      48.018  35.942  34.596  1.00  0.00           C
ATOM   1664  HB  ILE   111      47.111  35.804  35.184  1.00  0.00           H
ATOM   1665  CG2 ILE   111      48.242  37.473  34.426  1.00  0.00           C
ATOM   1666 HG21 ILE   111      49.279  37.605  34.118  1.00  0.00           H
ATOM   1667 HG22 ILE   111      47.529  37.863  33.699  1.00  0.00           H
ATOM   1668 HG23 ILE   111      48.048  37.982  35.371  1.00  0.00           H
ATOM   1669  CG1 ILE   111      47.905  35.286  33.181  1.00  0.00           C
ATOM   1670 HG12 ILE   111      47.856  36.039  32.395  1.00  0.00           H
ATOM   1671 HG13 ILE   111      48.762  34.624  33.050  1.00  0.00           H
ATOM   1672  CD1 ILE   111      46.649  34.420  32.874  1.00  0.00           C
ATOM   1673 HD11 ILE   111      45.709  34.951  33.022  1.00  0.00           H
ATOM   1674 HD12 ILE   111      46.729  34.104  31.835  1.00  0.00           H
ATOM   1675 HD13 ILE   111      46.660  33.587  33.578  1.00  0.00           H
ATOM   1676  C   ILE   111      49.287  35.946  36.836  1.00  0.00           C
ATOM   1677  O   ILE   111      48.237  35.918  37.508  1.00  0.00           O
ATOM   1678  N   GLY   112      50.449  36.460  37.284  1.00  0.00           N
ATOM   1679  H   GLY   112      51.261  36.319  36.700  1.00  0.00           H
ATOM   1680  CA  GLY   112      50.836  36.849  38.587  1.00  0.00           C
ATOM   1681  HA2 GLY   112      50.113  36.605  39.365  1.00  0.00           H
ATOM   1682  HA3 GLY   112      51.746  36.297  38.823  1.00  0.00           H
ATOM   1683  C   GLY   112      51.299  38.321  38.636  1.00  0.00           C
ATOM   1684  O   GLY   112      52.341  38.679  38.071  1.00  0.00           O
ATOM   1685  N   ILE   113      50.580  39.144  39.364  1.00  0.00           N
ATOM   1686  H   ILE   113      49.761  38.745  39.800  1.00  0.00           H
ATOM   1687  CA  ILE   113      50.945  40.564  39.595  1.00  0.00           C
ATOM   1688  HA  ILE   113      51.215  41.008  38.637  1.00  0.00           H
ATOM   1689  CB  ILE   113      49.702  41.300  40.089  1.00  0.00           C
ATOM   1690  HB  ILE   113      49.477  40.711  40.979  1.00  0.00           H
ATOM   1691  CG2 ILE   113      50.156  42.691  40.615  1.00  0.00           C
ATOM   1692 HG21 ILE   113      50.535  43.392  39.872  1.00  0.00           H
ATOM   1693 HG22 ILE   113      49.261  43.227  40.934  1.00  0.00           H
ATOM   1694 HG23 ILE   113      50.919  42.807  41.385  1.00  0.00           H
ATOM   1695  CG1 ILE   113      48.433  41.376  39.218  1.00  0.00           C
ATOM   1696 HG12 ILE   113      48.184  40.359  38.913  1.00  0.00           H
ATOM   1697 HG13 ILE   113      47.644  41.758  39.866  1.00  0.00           H
ATOM   1698  CD1 ILE   113      48.505  42.207  37.939  1.00  0.00           C
ATOM   1699 HD11 ILE   113      49.249  41.721  37.309  1.00  0.00           H
ATOM   1700 HD12 ILE   113      47.539  42.282  37.439  1.00  0.00           H
ATOM   1701 HD13 ILE   113      48.832  43.155  38.365  1.00  0.00           H
ATOM   1702  C   ILE   113      52.065  40.616  40.658  1.00  0.00           C
ATOM   1703  O   ILE   113      51.865  40.245  41.796  1.00  0.00           O
ATOM   1704  N   SER   114      53.177  41.179  40.274  1.00  0.00           N
ATOM   1705  H   SER   114      53.246  41.293  39.274  1.00  0.00           H
ATOM   1706  CA  SER   114      54.414  41.315  41.012  1.00  0.00           C
ATOM   1707  HA  SER   114      54.205  41.021  42.041  1.00  0.00           H
ATOM   1708  CB  SER   114      55.391  40.409  40.251  1.00  0.00           C
ATOM   1709  HB2 SER   114      54.994  39.395  40.188  1.00  0.00           H
ATOM   1710  HB3 SER   114      55.621  40.645  39.213  1.00  0.00           H
ATOM   1711  OG  SER   114      56.580  40.409  41.056  1.00  0.00           O
ATOM   1712  HG  SER   114      57.328  39.987  40.628  1.00  0.00           H
ATOM   1713  C   SER   114      55.004  42.778  41.167  1.00  0.00           C
ATOM   1714  O   SER   114      54.883  43.561  40.281  1.00  0.00           O
ATOM   1715  N   GLY   115      55.640  43.065  42.267  1.00  0.00           N
ATOM   1716  H   GLY   115      55.900  42.203  42.725  1.00  0.00           H
ATOM   1717  CA  GLY   115      56.409  44.244  42.652  1.00  0.00           C
ATOM   1718  HA2 GLY   115      57.254  43.854  43.219  1.00  0.00           H
ATOM   1719  HA3 GLY   115      56.831  44.724  41.770  1.00  0.00           H
ATOM   1720  C   GLY   115      55.692  45.302  43.463  1.00  0.00           C
ATOM   1721  O   GLY   115      54.576  45.077  43.899  1.00  0.00           O
ATOM   1722  N   PRO   116      56.281  46.501  43.685  1.00  0.00           N
ATOM   1723  CD  PRO   116      57.697  46.748  43.446  1.00  0.00           C
ATOM   1724  HD2 PRO   116      57.879  46.920  42.385  1.00  0.00           H
ATOM   1725  HD3 PRO   116      58.232  45.832  43.698  1.00  0.00           H
ATOM   1726  CG  PRO   116      58.082  47.945  44.330  1.00  0.00           C
ATOM   1727  HG2 PRO   116      58.678  48.621  43.716  1.00  0.00           H
ATOM   1728  HG3 PRO   116      58.650  47.683  45.223  1.00  0.00           H
ATOM   1729  CB  PRO   116      56.805  48.593  44.708  1.00  0.00           C
ATOM   1730  HB2 PRO   116      56.535  49.406  44.035  1.00  0.00           H
ATOM   1731  HB3 PRO   116      56.810  48.886  45.757  1.00  0.00           H
ATOM   1732  CA  PRO   116      55.643  47.596  44.475  1.00  0.00           C
ATOM   1733  HA  PRO   116      55.346  47.193  45.443  1.00  0.00           H
ATOM   1734  C   PRO   116      54.551  48.193  43.720  1.00  0.00           C
ATOM   1735  O   PRO   116      54.528  48.373  42.513  1.00  0.00           O
ATOM   1736  N   ASP   117      53.418  48.449  44.426  1.00  0.00           N
ATOM   1737  H   ASP   117      53.448  48.333  45.429  1.00  0.00           H
ATOM   1738  CA  ASP   117      52.143  48.907  43.874  1.00  0.00           C
ATOM   1739  HA  ASP   117      51.702  48.231  43.142  1.00  0.00           H
ATOM   1740  CB  ASP   117      51.066  48.705  44.932  1.00  0.00           C
ATOM   1741  HB2 ASP   117      50.060  48.875  44.546  1.00  0.00           H
ATOM   1742  HB3 ASP   117      51.110  47.663  45.249  1.00  0.00           H
ATOM   1743  CG  ASP   117      51.357  49.422  46.280  1.00  0.00           C
ATOM   1744  OD1 ASP   117      50.740  48.966  47.290  1.00  0.00           O
ATOM   1745  OD2 ASP   117      52.091  50.483  46.330  1.00  0.00           O
ATOM   1746  C   ASP   117      52.097  50.282  43.178  1.00  0.00           C
ATOM   1747  O   ASP   117      51.012  50.714  42.764  1.00  0.00           O
ATOM   1748  N   ASN   118      53.275  50.977  43.059  1.00  0.00           N
ATOM   1749  H   ASN   118      54.056  50.673  43.624  1.00  0.00           H
ATOM   1750  CA  ASN   118      53.515  52.095  42.160  1.00  0.00           C
ATOM   1751  HA  ASN   118      52.504  52.289  41.803  1.00  0.00           H
ATOM   1752  CB  ASN   118      54.001  53.361  42.955  1.00  0.00           C
ATOM   1753  HB2 ASN   118      54.092  54.217  42.287  1.00  0.00           H
ATOM   1754  HB3 ASN   118      53.251  53.678  43.680  1.00  0.00           H
ATOM   1755  CG  ASN   118      55.330  53.246  43.662  1.00  0.00           C
ATOM   1756  OD1 ASN   118      55.588  52.227  44.307  1.00  0.00           O
ATOM   1757  ND2 ASN   118      56.248  54.201  43.446  1.00  0.00           N
ATOM   1758 HD21 ASN   118      57.111  54.256  43.967  1.00  0.00           H
ATOM   1759 HD22 ASN   118      55.912  54.928  42.831  1.00  0.00           H
ATOM   1760  C   ASN   118      54.439  51.876  40.897  1.00  0.00           C
ATOM   1761  O   ASN   118      54.662  52.805  40.143  1.00  0.00           O
ATOM   1762  N   GLY   119      54.922  50.661  40.574  1.00  0.00           N
ATOM   1763  H   GLY   119      54.750  49.927  41.246  1.00  0.00           H
ATOM   1764  CA  GLY   119      55.370  50.197  39.191  1.00  0.00           C
ATOM   1765  HA2 GLY   119      54.895  50.634  38.313  1.00  0.00           H
ATOM   1766  HA3 GLY   119      56.395  50.525  39.024  1.00  0.00           H
ATOM   1767  C   GLY   119      55.336  48.661  39.065  1.00  0.00           C
ATOM   1768  O   GLY   119      56.342  48.016  38.721  1.00  0.00           O
ATOM   1769  N   ALA   120      54.187  47.989  39.429  1.00  0.00           N
ATOM   1770  H   ALA   120      53.368  48.537  39.648  1.00  0.00           H
ATOM   1771  CA  ALA   120      53.985  46.565  39.360  1.00  0.00           C
ATOM   1772  HA  ALA   120      54.794  46.111  39.931  1.00  0.00           H
ATOM   1773  CB  ALA   120      52.695  46.133  40.092  1.00  0.00           C
ATOM   1774  HB1 ALA   120      51.883  46.464  39.443  1.00  0.00           H
ATOM   1775  HB2 ALA   120      52.652  45.052  40.221  1.00  0.00           H
ATOM   1776  HB3 ALA   120      52.536  46.561  41.081  1.00  0.00           H
ATOM   1777  C   ALA   120      54.012  45.958  37.918  1.00  0.00           C
ATOM   1778  O   ALA   120      54.078  46.661  36.852  1.00  0.00           O
ATOM   1779  N   VAL   121      54.033  44.656  37.902  1.00  0.00           N
ATOM   1780  H   VAL   121      54.156  44.151  38.768  1.00  0.00           H
ATOM   1781  CA  VAL   121      53.846  43.939  36.551  1.00  0.00           C
ATOM   1782  HA  VAL   121      53.311  44.621  35.889  1.00  0.00           H
ATOM   1783  CB  VAL   121      55.180  43.559  35.885  1.00  0.00           C
ATOM   1784  HB  VAL   121      54.931  43.094  34.931  1.00  0.00           H
ATOM   1785  CG1 VAL   121      56.090  44.672  35.598  1.00  0.00           C
ATOM   1786 HG11 VAL   121      57.056  44.320  35.237  1.00  0.00           H
ATOM   1787 HG12 VAL   121      55.536  45.167  34.800  1.00  0.00           H
ATOM   1788 HG13 VAL   121      56.259  45.226  36.522  1.00  0.00           H
ATOM   1789  CG2 VAL   121      55.900  42.534  36.719  1.00  0.00           C
ATOM   1790 HG21 VAL   121      55.428  41.558  36.603  1.00  0.00           H
ATOM   1791 HG22 VAL   121      56.897  42.239  36.389  1.00  0.00           H
ATOM   1792 HG23 VAL   121      55.903  42.819  37.771  1.00  0.00           H
ATOM   1793  C   VAL   121      52.958  42.763  36.645  1.00  0.00           C
ATOM   1794  O   VAL   121      52.998  42.157  37.740  1.00  0.00           O
ATOM   1795  N   ALA   122      52.289  42.282  35.592  1.00  0.00           N
ATOM   1796  H   ALA   122      52.220  42.839  34.753  1.00  0.00           H
ATOM   1797  CA  ALA   122      51.689  40.976  35.493  1.00  0.00           C
ATOM   1798  HA  ALA   122      51.518  40.569  36.490  1.00  0.00           H
ATOM   1799  CB  ALA   122      50.380  41.243  34.729  1.00  0.00           C
ATOM   1800  HB1 ALA   122      50.541  40.972  33.686  1.00  0.00           H
ATOM   1801  HB2 ALA   122      49.619  40.520  35.021  1.00  0.00           H
ATOM   1802  HB3 ALA   122      50.027  42.263  34.882  1.00  0.00           H
ATOM   1803  C   ALA   122      52.653  40.098  34.753  1.00  0.00           C
ATOM   1804  O   ALA   122      53.047  40.413  33.650  1.00  0.00           O
ATOM   1805  N   VAL   123      53.047  39.007  35.367  1.00  0.00           N
ATOM   1806  H   VAL   123      52.584  38.710  36.215  1.00  0.00           H
ATOM   1807  CA  VAL   123      53.938  37.977  34.804  1.00  0.00           C
ATOM   1808  HA  VAL   123      54.572  38.374  34.011  1.00  0.00           H
ATOM   1809  CB  VAL   123      54.946  37.433  35.876  1.00  0.00           C
ATOM   1810  HB  VAL   123      54.401  37.060  36.743  1.00  0.00           H
ATOM   1811  CG1 VAL   123      55.822  36.360  35.314  1.00  0.00           C
ATOM   1812 HG11 VAL   123      56.421  36.033  36.163  1.00  0.00           H
ATOM   1813 HG12 VAL   123      55.357  35.420  35.016  1.00  0.00           H
ATOM   1814 HG13 VAL   123      56.461  36.762  34.527  1.00  0.00           H
ATOM   1815  CG2 VAL   123      55.787  38.629  36.423  1.00  0.00           C
ATOM   1816 HG21 VAL   123      55.120  39.287  36.979  1.00  0.00           H
ATOM   1817 HG22 VAL   123      56.551  38.420  37.173  1.00  0.00           H
ATOM   1818 HG23 VAL   123      56.271  39.201  35.631  1.00  0.00           H
ATOM   1819  C   VAL   123      53.085  36.830  34.358  1.00  0.00           C
ATOM   1820  O   VAL   123      52.452  36.185  35.197  1.00  0.00           O
ATOM   1821  N   LEU   124      53.236  36.437  33.110  1.00  0.00           N
ATOM   1822  H   LEU   124      53.821  37.006  32.515  1.00  0.00           H
ATOM   1823  CA  LEU   124      52.706  35.248  32.486  1.00  0.00           C
ATOM   1824  HA  LEU   124      51.813  34.976  33.048  1.00  0.00           H
ATOM   1825  CB  LEU   124      52.133  35.483  31.083  1.00  0.00           C
ATOM   1826  HB2 LEU   124      52.849  35.969  30.420  1.00  0.00           H
ATOM   1827  HB3 LEU   124      51.761  34.522  30.728  1.00  0.00           H
ATOM   1828  CG  LEU   124      50.868  36.313  31.018  1.00  0.00           C
ATOM   1829  HG  LEU   124      50.076  35.897  31.639  1.00  0.00           H
ATOM   1830  CD1 LEU   124      51.045  37.801  31.308  1.00  0.00           C
ATOM   1831 HD11 LEU   124      50.120  38.366  31.192  1.00  0.00           H
ATOM   1832 HD12 LEU   124      51.275  37.805  32.372  1.00  0.00           H
ATOM   1833 HD13 LEU   124      51.842  38.258  30.721  1.00  0.00           H
ATOM   1834  CD2 LEU   124      50.294  36.301  29.559  1.00  0.00           C
ATOM   1835 HD21 LEU   124      49.307  36.754  29.649  1.00  0.00           H
ATOM   1836 HD22 LEU   124      51.034  36.865  28.992  1.00  0.00           H
ATOM   1837 HD23 LEU   124      50.273  35.256  29.250  1.00  0.00           H
ATOM   1838  C   LEU   124      53.738  34.067  32.568  1.00  0.00           C
ATOM   1839  O   LEU   124      54.904  34.267  32.184  1.00  0.00           O
ATOM   1840  N   LYS   125      53.350  32.904  33.082  1.00  0.00           N
ATOM   1841  H   LYS   125      52.392  32.843  33.399  1.00  0.00           H
ATOM   1842  CA  LYS   125      54.153  31.631  33.133  1.00  0.00           C
ATOM   1843  HA  LYS   125      55.028  31.710  32.488  1.00  0.00           H
ATOM   1844  CB  LYS   125      54.757  31.255  34.576  1.00  0.00           C
ATOM   1845  HB2 LYS   125      55.540  31.961  34.853  1.00  0.00           H
ATOM   1846  HB3 LYS   125      53.873  31.383  35.201  1.00  0.00           H
ATOM   1847  CG  LYS   125      55.356  29.805  34.652  1.00  0.00           C
ATOM   1848  HG2 LYS   125      54.565  29.141  34.303  1.00  0.00           H
ATOM   1849  HG3 LYS   125      56.184  29.677  33.954  1.00  0.00           H
ATOM   1850  CD  LYS   125      56.000  29.362  35.988  1.00  0.00           C
ATOM   1851  HD2 LYS   125      56.489  28.395  35.883  1.00  0.00           H
ATOM   1852  HD3 LYS   125      56.787  30.081  36.212  1.00  0.00           H
ATOM   1853  CE  LYS   125      54.855  29.317  37.121  1.00  0.00           C
ATOM   1854  HE2 LYS   125      55.331  28.764  37.932  1.00  0.00           H
ATOM   1855  HE3 LYS   125      54.612  30.364  37.299  1.00  0.00           H
ATOM   1856  NZ  LYS   125      53.722  28.496  36.685  1.00  0.00           N
ATOM   1857  HZ1 LYS   125      53.118  28.959  36.021  1.00  0.00           H
ATOM   1858  HZ2 LYS   125      53.962  27.615  36.253  1.00  0.00           H
ATOM   1859  HZ3 LYS   125      53.223  28.298  37.541  1.00  0.00           H
ATOM   1860  C   LYS   125      53.398  30.525  32.452  1.00  0.00           C
ATOM   1861  O   LYS   125      52.209  30.332  32.741  1.00  0.00           O
ATOM   1862  N   TYR   126      54.029  29.660  31.647  1.00  0.00           N
ATOM   1863  H   TYR   126      55.036  29.653  31.572  1.00  0.00           H
ATOM   1864  CA  TYR   126      53.346  28.750  30.779  1.00  0.00           C
ATOM   1865  HA  TYR   126      52.645  28.117  31.323  1.00  0.00           H
ATOM   1866  CB  TYR   126      52.604  29.456  29.634  1.00  0.00           C
ATOM   1867  HB2 TYR   126      51.794  30.005  30.112  1.00  0.00           H
ATOM   1868  HB3 TYR   126      53.217  30.216  29.149  1.00  0.00           H
ATOM   1869  CG  TYR   126      52.060  28.490  28.541  1.00  0.00           C
ATOM   1870  CD1 TYR   126      52.779  28.315  27.365  1.00  0.00           C
ATOM   1871  HD1 TYR   126      53.669  28.813  27.009  1.00  0.00           H
ATOM   1872  CE1 TYR   126      52.314  27.403  26.457  1.00  0.00           C
ATOM   1873  HE1 TYR   126      52.752  27.292  25.476  1.00  0.00           H
ATOM   1874  CZ  TYR   126      51.010  26.828  26.586  1.00  0.00           C
ATOM   1875  OH  TYR   126      50.539  26.072  25.563  1.00  0.00           O
ATOM   1876  HH  TYR   126      49.675  25.716  25.782  1.00  0.00           H
ATOM   1877  CE2 TYR   126      50.187  27.138  27.706  1.00  0.00           C
ATOM   1878  HE2 TYR   126      49.199  26.723  27.838  1.00  0.00           H
ATOM   1879  CD2 TYR   126      50.835  27.792  28.772  1.00  0.00           C
ATOM   1880  HD2 TYR   126      50.386  27.735  29.753  1.00  0.00           H
ATOM   1881  C   TYR   126      54.441  27.811  30.205  1.00  0.00           C
ATOM   1882  O   TYR   126      55.659  28.169  30.026  1.00  0.00           O
ATOM   1883  N   ASN   127      54.146  26.540  30.010  1.00  0.00           N
ATOM   1884  H   ASN   127      53.200  26.299  30.268  1.00  0.00           H
ATOM   1885  CA  ASN   127      55.146  25.527  29.606  1.00  0.00           C
ATOM   1886  HA  ASN   127      54.654  24.578  29.821  1.00  0.00           H
ATOM   1887  CB  ASN   127      55.364  25.567  28.033  1.00  0.00           C
ATOM   1888  HB2 ASN   127      54.431  25.792  27.516  1.00  0.00           H
ATOM   1889  HB3 ASN   127      56.177  26.246  27.776  1.00  0.00           H
ATOM   1890  CG  ASN   127      55.878  24.202  27.588  1.00  0.00           C
ATOM   1891  OD1 ASN   127      56.057  23.320  28.409  1.00  0.00           O
ATOM   1892  ND2 ASN   127      55.968  23.994  26.323  1.00  0.00           N
ATOM   1893 HD21 ASN   127      56.152  23.081  25.931  1.00  0.00           H
ATOM   1894 HD22 ASN   127      55.950  24.784  25.694  1.00  0.00           H
ATOM   1895  C   ASN   127      56.454  25.570  30.406  1.00  0.00           C
ATOM   1896  O   ASN   127      57.599  25.747  29.977  1.00  0.00           O
ATOM   1897  N   GLY   128      56.305  25.494  31.721  1.00  0.00           N
ATOM   1898  H   GLY   128      55.386  25.233  32.048  1.00  0.00           H
ATOM   1899  CA  GLY   128      57.240  25.568  32.850  1.00  0.00           C
ATOM   1900  HA2 GLY   128      56.778  25.321  33.805  1.00  0.00           H
ATOM   1901  HA3 GLY   128      57.947  24.764  32.648  1.00  0.00           H
ATOM   1902  C   GLY   128      57.992  26.852  33.099  1.00  0.00           C
ATOM   1903  O   GLY   128      58.572  26.912  34.198  1.00  0.00           O
ATOM   1904  N   ILE   129      57.941  27.835  32.239  1.00  0.00           N
ATOM   1905  H   ILE   129      57.436  27.729  31.372  1.00  0.00           H
ATOM   1906  CA  ILE   129      58.827  29.042  32.314  1.00  0.00           C
ATOM   1907  HA  ILE   129      59.253  28.996  33.316  1.00  0.00           H
ATOM   1908  CB  ILE   129      59.976  29.008  31.279  1.00  0.00           C
ATOM   1909  HB  ILE   129      60.523  29.912  31.546  1.00  0.00           H
ATOM   1910  CG2 ILE   129      60.750  27.735  31.635  1.00  0.00           C
ATOM   1911 HG21 ILE   129      61.151  27.697  32.648  1.00  0.00           H
ATOM   1912 HG22 ILE   129      60.181  26.841  31.377  1.00  0.00           H
ATOM   1913 HG23 ILE   129      61.661  27.787  31.040  1.00  0.00           H
ATOM   1914  CG1 ILE   129      59.350  29.063  29.845  1.00  0.00           C
ATOM   1915 HG12 ILE   129      58.457  28.438  29.824  1.00  0.00           H
ATOM   1916 HG13 ILE   129      59.014  30.079  29.642  1.00  0.00           H
ATOM   1917  CD1 ILE   129      60.365  28.663  28.861  1.00  0.00           C
ATOM   1918 HD11 ILE   129      60.543  27.604  29.050  1.00  0.00           H
ATOM   1919 HD12 ILE   129      59.995  28.990  27.889  1.00  0.00           H
ATOM   1920 HD13 ILE   129      61.220  29.330  28.968  1.00  0.00           H
ATOM   1921  C   ILE   129      58.031  30.343  32.114  1.00  0.00           C
ATOM   1922  O   ILE   129      56.945  30.347  31.558  1.00  0.00           O
ATOM   1923  N   ILE   130      58.551  31.400  32.764  1.00  0.00           N
ATOM   1924  H   ILE   130      59.382  31.194  33.299  1.00  0.00           H
ATOM   1925  CA  ILE   130      58.137  32.752  32.590  1.00  0.00           C
ATOM   1926  HA  ILE   130      57.115  32.889  32.947  1.00  0.00           H
ATOM   1927  CB  ILE   130      58.933  33.696  33.548  1.00  0.00           C
ATOM   1928  HB  ILE   130      59.945  33.292  33.539  1.00  0.00           H
ATOM   1929  CG2 ILE   130      58.808  35.198  33.172  1.00  0.00           C
ATOM   1930 HG21 ILE   130      59.341  35.836  33.876  1.00  0.00           H
ATOM   1931 HG22 ILE   130      59.542  35.201  32.366  1.00  0.00           H
ATOM   1932 HG23 ILE   130      57.771  35.406  32.907  1.00  0.00           H
ATOM   1933  CG1 ILE   130      58.483  33.511  35.034  1.00  0.00           C
ATOM   1934 HG12 ILE   130      57.505  33.969  35.179  1.00  0.00           H
ATOM   1935 HG13 ILE   130      58.364  32.430  35.121  1.00  0.00           H
ATOM   1936  CD1 ILE   130      59.371  34.012  36.175  1.00  0.00           C
ATOM   1937 HD11 ILE   130      59.580  35.076  36.060  1.00  0.00           H
ATOM   1938 HD12 ILE   130      58.913  33.804  37.142  1.00  0.00           H
ATOM   1939 HD13 ILE   130      60.298  33.450  36.288  1.00  0.00           H
ATOM   1940  C   ILE   130      58.312  33.092  31.113  1.00  0.00           C
ATOM   1941  O   ILE   130      59.251  32.594  30.459  1.00  0.00           O
ATOM   1942  N   THR   131      57.305  33.690  30.588  1.00  0.00           N
ATOM   1943  H   THR   131      56.565  34.063  31.166  1.00  0.00           H
ATOM   1944  CA  THR   131      56.970  33.751  29.147  1.00  0.00           C
ATOM   1945  HA  THR   131      57.893  33.483  28.634  1.00  0.00           H
ATOM   1946  CB  THR   131      56.025  32.595  28.829  1.00  0.00           C
ATOM   1947  HB  THR   131      55.127  32.724  29.433  1.00  0.00           H
ATOM   1948  CG2 THR   131      55.761  32.497  27.322  1.00  0.00           C
ATOM   1949 HG21 THR   131      55.228  33.398  27.021  1.00  0.00           H
ATOM   1950 HG22 THR   131      56.682  32.253  26.792  1.00  0.00           H
ATOM   1951 HG23 THR   131      55.074  31.677  27.120  1.00  0.00           H
ATOM   1952  OG1 THR   131      56.678  31.349  29.072  1.00  0.00           O
ATOM   1953  HG1 THR   131      56.608  31.146  30.007  1.00  0.00           H
ATOM   1954  C   THR   131      56.607  35.103  28.599  1.00  0.00           C
ATOM   1955  O   THR   131      56.920  35.351  27.417  1.00  0.00           O
ATOM   1956  N   ASP   132      56.122  36.002  29.422  1.00  0.00           N
ATOM   1957  H   ASP   132      55.932  35.704  30.369  1.00  0.00           H
ATOM   1958  CA  ASP   132      55.676  37.335  28.993  1.00  0.00           C
ATOM   1959  HA  ASP   132      56.502  37.769  28.430  1.00  0.00           H
ATOM   1960  CB  ASP   132      54.559  37.158  27.945  1.00  0.00           C
ATOM   1961  HB2 ASP   132      54.702  36.393  27.183  1.00  0.00           H
ATOM   1962  HB3 ASP   132      53.628  36.831  28.409  1.00  0.00           H
ATOM   1963  CG  ASP   132      54.165  38.477  27.271  1.00  0.00           C
ATOM   1964  OD1 ASP   132      54.921  39.417  27.132  1.00  0.00           O
ATOM   1965  OD2 ASP   132      53.037  38.627  26.807  1.00  0.00           O
ATOM   1966  C   ASP   132      55.271  38.239  30.153  1.00  0.00           C
ATOM   1967  O   ASP   132      55.208  37.793  31.304  1.00  0.00           O
ATOM   1968  N   THR   133      55.073  39.554  29.950  1.00  0.00           N
ATOM   1969  H   THR   133      54.825  39.884  29.028  1.00  0.00           H
ATOM   1970  CA  THR   133      54.988  40.589  30.962  1.00  0.00           C
ATOM   1971  HA  THR   133      54.566  40.168  31.875  1.00  0.00           H
ATOM   1972  CB  THR   133      56.403  41.074  31.275  1.00  0.00           C
ATOM   1973  HB  THR   133      56.852  41.317  30.312  1.00  0.00           H
ATOM   1974  CG2 THR   133      56.318  42.305  32.208  1.00  0.00           C
ATOM   1975 HG21 THR   133      56.048  43.220  31.679  1.00  0.00           H
ATOM   1976 HG22 THR   133      55.606  42.065  32.997  1.00  0.00           H
ATOM   1977 HG23 THR   133      57.254  42.533  32.718  1.00  0.00           H
ATOM   1978  OG1 THR   133      57.069  40.037  31.971  1.00  0.00           O
ATOM   1979  HG1 THR   133      56.788  39.231  31.530  1.00  0.00           H
ATOM   1980  C   THR   133      53.974  41.764  30.534  1.00  0.00           C
ATOM   1981  O   THR   133      53.995  42.106  29.379  1.00  0.00           O
ATOM   1982  N   ILE   134      53.089  42.274  31.433  1.00  0.00           N
ATOM   1983  H   ILE   134      53.237  41.892  32.355  1.00  0.00           H
ATOM   1984  CA  ILE   134      52.194  43.441  31.217  1.00  0.00           C
ATOM   1985  HA  ILE   134      52.372  43.847  30.221  1.00  0.00           H
ATOM   1986  CB  ILE   134      50.754  43.019  31.241  1.00  0.00           C
ATOM   1987  HB  ILE   134      50.493  42.609  32.215  1.00  0.00           H
ATOM   1988  CG2 ILE   134      49.882  44.286  31.064  1.00  0.00           C
ATOM   1989 HG21 ILE   134      50.065  45.101  31.765  1.00  0.00           H
ATOM   1990 HG22 ILE   134      50.157  44.603  30.058  1.00  0.00           H
ATOM   1991 HG23 ILE   134      48.853  43.953  31.197  1.00  0.00           H
ATOM   1992  CG1 ILE   134      50.478  41.970  30.146  1.00  0.00           C
ATOM   1993 HG12 ILE   134      50.529  42.433  29.161  1.00  0.00           H
ATOM   1994 HG13 ILE   134      51.296  41.253  30.079  1.00  0.00           H
ATOM   1995  CD1 ILE   134      49.148  41.266  30.302  1.00  0.00           C
ATOM   1996 HD11 ILE   134      48.297  41.923  30.479  1.00  0.00           H
ATOM   1997 HD12 ILE   134      48.930  40.721  29.383  1.00  0.00           H
ATOM   1998 HD13 ILE   134      49.126  40.597  31.162  1.00  0.00           H
ATOM   1999  C   ILE   134      52.637  44.484  32.297  1.00  0.00           C
ATOM   2000  O   ILE   134      52.584  44.235  33.482  1.00  0.00           O
ATOM   2001  N   LYS   135      52.906  45.706  31.925  1.00  0.00           N
ATOM   2002  H   LYS   135      52.718  45.978  30.970  1.00  0.00           H
ATOM   2003  CA  LYS   135      53.417  46.798  32.864  1.00  0.00           C
ATOM   2004  HA  LYS   135      53.848  46.302  33.735  1.00  0.00           H
ATOM   2005  CB  LYS   135      54.491  47.578  32.059  1.00  0.00           C
ATOM   2006  HB2 LYS   135      54.228  47.674  31.005  1.00  0.00           H
ATOM   2007  HB3 LYS   135      54.585  48.568  32.505  1.00  0.00           H
ATOM   2008  CG  LYS   135      55.870  46.959  32.129  1.00  0.00           C
ATOM   2009  HG2 LYS   135      56.177  46.671  33.134  1.00  0.00           H
ATOM   2010  HG3 LYS   135      56.008  46.142  31.420  1.00  0.00           H
ATOM   2011  CD  LYS   135      56.923  48.013  31.654  1.00  0.00           C
ATOM   2012  HD2 LYS   135      56.899  48.409  30.639  1.00  0.00           H
ATOM   2013  HD3 LYS   135      56.926  48.746  32.460  1.00  0.00           H
ATOM   2014  CE  LYS   135      58.296  47.349  31.863  1.00  0.00           C
ATOM   2015  HE2 LYS   135      58.422  47.326  32.946  1.00  0.00           H
ATOM   2016  HE3 LYS   135      58.259  46.295  31.590  1.00  0.00           H
ATOM   2017  NZ  LYS   135      59.533  48.083  31.284  1.00  0.00           N
ATOM   2018  HZ1 LYS   135      59.666  49.007  31.670  1.00  0.00           H
ATOM   2019  HZ2 LYS   135      60.367  47.513  31.333  1.00  0.00           H
ATOM   2020  HZ3 LYS   135      59.281  48.381  30.353  1.00  0.00           H
ATOM   2021  C   LYS   135      52.271  47.648  33.413  1.00  0.00           C
ATOM   2022  O   LYS   135      51.404  47.940  32.565  1.00  0.00           O
ATOM   2023  N   SER   136      52.352  48.190  34.618  1.00  0.00           N
ATOM   2024  H   SER   136      53.268  48.000  34.999  1.00  0.00           H
ATOM   2025  CA  SER   136      51.407  49.207  35.158  1.00  0.00           C
ATOM   2026  HA  SER   136      50.383  48.851  35.043  1.00  0.00           H
ATOM   2027  CB  SER   136      51.730  49.395  36.647  1.00  0.00           C
ATOM   2028  HB2 SER   136      51.735  48.443  37.177  1.00  0.00           H
ATOM   2029  HB3 SER   136      52.752  49.740  36.803  1.00  0.00           H
ATOM   2030  OG  SER   136      50.961  50.408  37.190  1.00  0.00           O
ATOM   2031  HG  SER   136      50.072  50.233  36.873  1.00  0.00           H
ATOM   2032  C   SER   136      51.506  50.535  34.363  1.00  0.00           C
ATOM   2033  O   SER   136      52.604  51.126  34.171  1.00  0.00           O
ATOM   2034  N   TRP   137      50.290  50.989  34.004  1.00  0.00           N
ATOM   2035  H   TRP   137      49.429  50.561  34.312  1.00  0.00           H
ATOM   2036  CA  TRP   137      50.192  52.079  33.002  1.00  0.00           C
ATOM   2037  HA  TRP   137      51.180  52.426  32.702  1.00  0.00           H
ATOM   2038  CB  TRP   137      49.483  51.649  31.749  1.00  0.00           C
ATOM   2039  HB2 TRP   137      49.580  52.406  30.971  1.00  0.00           H
ATOM   2040  HB3 TRP   137      49.948  50.802  31.245  1.00  0.00           H
ATOM   2041  CG  TRP   137      48.056  51.358  31.907  1.00  0.00           C
ATOM   2042  CD1 TRP   137      47.055  52.245  31.604  1.00  0.00           C
ATOM   2043  HD1 TRP   137      47.243  53.233  31.212  1.00  0.00           H
ATOM   2044  NE1 TRP   137      45.863  51.659  31.863  1.00  0.00           N
ATOM   2045  HE1 TRP   137      44.980  52.145  31.797  1.00  0.00           H
ATOM   2046  CE2 TRP   137      46.050  50.394  32.270  1.00  0.00           C
ATOM   2047  CZ2 TRP   137      45.156  49.440  32.766  1.00  0.00           C
ATOM   2048  HZ2 TRP   137      44.090  49.608  32.756  1.00  0.00           H
ATOM   2049  CH2 TRP   137      45.619  48.196  33.183  1.00  0.00           C
ATOM   2050  HH2 TRP   137      44.932  47.379  33.351  1.00  0.00           H
ATOM   2051  CZ3 TRP   137      46.996  47.930  33.296  1.00  0.00           C
ATOM   2052  HZ3 TRP   137      47.290  46.916  33.525  1.00  0.00           H
ATOM   2053  CE3 TRP   137      47.909  48.966  32.980  1.00  0.00           C
ATOM   2054  HE3 TRP   137      48.954  48.905  33.245  1.00  0.00           H
ATOM   2055  CD2 TRP   137      47.453  50.162  32.451  1.00  0.00           C
ATOM   2056  C   TRP   137      49.587  53.319  33.650  1.00  0.00           C
ATOM   2057  O   TRP   137      49.890  54.446  33.192  1.00  0.00           O
ATOM   2058  N   ARG   138      48.698  53.214  34.645  1.00  0.00           N
ATOM   2059  H   ARG   138      48.380  52.268  34.805  1.00  0.00           H
ATOM   2060  CA  ARG   138      48.306  54.279  35.577  1.00  0.00           C
ATOM   2061  HA  ARG   138      48.487  55.199  35.020  1.00  0.00           H
ATOM   2062  CB  ARG   138      46.742  54.201  35.828  1.00  0.00           C
ATOM   2063  HB2 ARG   138      46.656  53.266  36.381  1.00  0.00           H
ATOM   2064  HB3 ARG   138      46.448  54.999  36.509  1.00  0.00           H
ATOM   2065  CG  ARG   138      45.833  54.068  34.684  1.00  0.00           C
ATOM   2066  HG2 ARG   138      45.898  53.061  34.274  1.00  0.00           H
ATOM   2067  HG3 ARG   138      44.847  54.055  35.148  1.00  0.00           H
ATOM   2068  CD  ARG   138      45.835  55.126  33.547  1.00  0.00           C
ATOM   2069  HD2 ARG   138      46.843  55.247  33.151  1.00  0.00           H
ATOM   2070  HD3 ARG   138      45.249  54.650  32.760  1.00  0.00           H
ATOM   2071  NE  ARG   138      45.234  56.418  33.961  1.00  0.00           N
ATOM   2072  HE  ARG   138      45.353  56.540  34.957  1.00  0.00           H
ATOM   2073  CZ  ARG   138      44.945  57.475  33.163  1.00  0.00           C
ATOM   2074  NH1 ARG   138      45.163  57.397  31.916  1.00  0.00           N
ATOM   2075 HH11 ARG   138      45.582  56.568  31.519  1.00  0.00           H
ATOM   2076 HH12 ARG   138      45.199  58.218  31.329  1.00  0.00           H
ATOM   2077  NH2 ARG   138      44.623  58.640  33.630  1.00  0.00           N
ATOM   2078 HH21 ARG   138      44.304  58.707  34.586  1.00  0.00           H
ATOM   2079 HH22 ARG   138      44.482  59.412  32.994  1.00  0.00           H
ATOM   2080  C   ARG   138      49.091  54.333  36.894  1.00  0.00           C
ATOM   2081  O   ARG   138      48.736  55.196  37.699  1.00  0.00           O
ATOM   2082  N   ASN   139      50.091  53.495  37.236  1.00  0.00           N
ATOM   2083  H   ASN   139      50.216  52.759  36.558  1.00  0.00           H
ATOM   2084  CA  ASN   139      50.927  53.468  38.397  1.00  0.00           C
ATOM   2085  HA  ASN   139      51.450  52.517  38.294  1.00  0.00           H
ATOM   2086  CB  ASN   139      52.048  54.608  38.362  1.00  0.00           C
ATOM   2087  HB2 ASN   139      51.566  55.585  38.310  1.00  0.00           H
ATOM   2088  HB3 ASN   139      52.456  54.609  39.374  1.00  0.00           H
ATOM   2089  CG  ASN   139      53.052  54.480  37.229  1.00  0.00           C
ATOM   2090  OD1 ASN   139      52.992  55.013  36.119  1.00  0.00           O
ATOM   2091  ND2 ASN   139      54.082  53.728  37.428  1.00  0.00           N
ATOM   2092 HD21 ASN   139      54.752  53.728  36.672  1.00  0.00           H
ATOM   2093 HD22 ASN   139      54.356  53.332  38.316  1.00  0.00           H
ATOM   2094  C   ASN   139      50.196  53.395  39.749  1.00  0.00           C
ATOM   2095  O   ASN   139      50.632  53.960  40.716  1.00  0.00           O
ATOM   2096  N   ASN   140      49.129  52.625  39.833  1.00  0.00           N
ATOM   2097  H   ASN   140      48.851  52.130  38.998  1.00  0.00           H
ATOM   2098  CA  ASN   140      48.263  52.782  41.025  1.00  0.00           C
ATOM   2099  HA  ASN   140      48.920  53.009  41.865  1.00  0.00           H
ATOM   2100  CB  ASN   140      47.432  54.119  40.825  1.00  0.00           C
ATOM   2101  HB2 ASN   140      48.144  54.924  40.641  1.00  0.00           H
ATOM   2102  HB3 ASN   140      46.787  54.024  39.951  1.00  0.00           H
ATOM   2103  CG  ASN   140      46.615  54.519  42.016  1.00  0.00           C
ATOM   2104  OD1 ASN   140      46.887  55.464  42.747  1.00  0.00           O
ATOM   2105  ND2 ASN   140      45.661  53.775  42.389  1.00  0.00           N
ATOM   2106 HD21 ASN   140      45.282  54.034  43.290  1.00  0.00           H
ATOM   2107 HD22 ASN   140      45.445  52.929  41.882  1.00  0.00           H
ATOM   2108  C   ASN   140      47.412  51.498  41.350  1.00  0.00           C
ATOM   2109  O   ASN   140      46.189  51.440  41.079  1.00  0.00           O
ATOM   2110  N   ILE   141      48.060  50.552  42.075  1.00  0.00           N
ATOM   2111  H   ILE   141      49.036  50.765  42.226  1.00  0.00           H
ATOM   2112  CA  ILE   141      47.671  49.242  42.420  1.00  0.00           C
ATOM   2113  HA  ILE   141      48.556  48.670  42.694  1.00  0.00           H
ATOM   2114  CB  ILE   141      46.807  49.232  43.702  1.00  0.00           C
ATOM   2115  HB  ILE   141      45.863  49.597  43.296  1.00  0.00           H
ATOM   2116  CG2 ILE   141      46.652  47.848  44.097  1.00  0.00           C
ATOM   2117 HG21 ILE   141      45.974  47.770  44.947  1.00  0.00           H
ATOM   2118 HG22 ILE   141      46.180  47.240  43.325  1.00  0.00           H
ATOM   2119 HG23 ILE   141      47.618  47.431  44.381  1.00  0.00           H
ATOM   2120  CG1 ILE   141      47.267  50.220  44.908  1.00  0.00           C
ATOM   2121 HG12 ILE   141      48.089  49.794  45.483  1.00  0.00           H
ATOM   2122 HG13 ILE   141      47.612  51.126  44.410  1.00  0.00           H
ATOM   2123  CD1 ILE   141      46.128  50.677  45.755  1.00  0.00           C
ATOM   2124 HD11 ILE   141      46.409  51.259  46.633  1.00  0.00           H
ATOM   2125 HD12 ILE   141      45.401  51.216  45.147  1.00  0.00           H
ATOM   2126 HD13 ILE   141      45.635  49.811  46.195  1.00  0.00           H
ATOM   2127  C   ILE   141      47.128  48.488  41.198  1.00  0.00           C
ATOM   2128  O   ILE   141      45.965  48.241  41.113  1.00  0.00           O
ATOM   2129  N   LEU   142      48.019  48.042  40.363  1.00  0.00           N
ATOM   2130  H   LEU   142      49.006  48.210  40.500  1.00  0.00           H
ATOM   2131  CA  LEU   142      47.697  47.169  39.224  1.00  0.00           C
ATOM   2132  HA  LEU   142      46.966  47.716  38.628  1.00  0.00           H
ATOM   2133  CB  LEU   142      48.977  46.926  38.490  1.00  0.00           C
ATOM   2134  HB2 LEU   142      49.603  47.815  38.403  1.00  0.00           H
ATOM   2135  HB3 LEU   142      49.457  46.316  39.254  1.00  0.00           H
ATOM   2136  CG  LEU   142      49.035  45.989  37.254  1.00  0.00           C
ATOM   2137  HG  LEU   142      48.486  45.090  37.532  1.00  0.00           H
ATOM   2138  CD1 LEU   142      48.339  46.550  36.053  1.00  0.00           C
ATOM   2139 HD11 LEU   142      48.314  45.633  35.464  1.00  0.00           H
ATOM   2140 HD12 LEU   142      47.336  46.818  36.386  1.00  0.00           H
ATOM   2141 HD13 LEU   142      48.786  47.432  35.596  1.00  0.00           H
ATOM   2142  CD2 LEU   142      50.429  45.618  36.933  1.00  0.00           C
ATOM   2143 HD21 LEU   142      50.978  46.484  36.562  1.00  0.00           H
ATOM   2144 HD22 LEU   142      50.909  45.136  37.785  1.00  0.00           H
ATOM   2145 HD23 LEU   142      50.384  44.935  36.086  1.00  0.00           H
ATOM   2146  C   LEU   142      47.044  45.842  39.735  1.00  0.00           C
ATOM   2147  O   LEU   142      47.712  45.207  40.557  1.00  0.00           O
ATOM   2148  N   ARG   143      45.969  45.358  39.234  1.00  0.00           N
ATOM   2149  H   ARG   143      45.579  45.806  38.417  1.00  0.00           H
ATOM   2150  CA  ARG   143      45.218  44.239  39.848  1.00  0.00           C
ATOM   2151  HA  ARG   143      45.969  43.580  40.286  1.00  0.00           H
ATOM   2152  CB  ARG   143      44.298  44.692  41.009  1.00  0.00           C
ATOM   2153  HB2 ARG   143      43.775  43.816  41.394  1.00  0.00           H
ATOM   2154  HB3 ARG   143      44.968  45.080  41.775  1.00  0.00           H
ATOM   2155  CG  ARG   143      43.330  45.846  40.654  1.00  0.00           C
ATOM   2156  HG2 ARG   143      43.671  46.489  39.842  1.00  0.00           H
ATOM   2157  HG3 ARG   143      42.338  45.435  40.464  1.00  0.00           H
ATOM   2158  CD  ARG   143      43.163  46.846  41.847  1.00  0.00           C
ATOM   2159  HD2 ARG   143      42.909  46.253  42.726  1.00  0.00           H
ATOM   2160  HD3 ARG   143      44.048  47.370  42.206  1.00  0.00           H
ATOM   2161  NE  ARG   143      42.104  47.818  41.678  1.00  0.00           N
ATOM   2162  HE  ARG   143      41.135  47.537  41.733  1.00  0.00           H
ATOM   2163  CZ  ARG   143      42.297  49.081  41.238  1.00  0.00           C
ATOM   2164  NH1 ARG   143      41.262  49.863  41.130  1.00  0.00           N
ATOM   2165 HH11 ARG   143      40.334  49.524  41.339  1.00  0.00           H
ATOM   2166 HH12 ARG   143      41.307  50.866  41.029  1.00  0.00           H
ATOM   2167  NH2 ARG   143      43.500  49.557  40.997  1.00  0.00           N
ATOM   2168 HH21 ARG   143      44.339  49.003  41.100  1.00  0.00           H
ATOM   2169 HH22 ARG   143      43.662  50.544  40.855  1.00  0.00           H
ATOM   2170  C   ARG   143      44.394  43.448  38.825  1.00  0.00           C
ATOM   2171  O   ARG   143      44.051  43.866  37.702  1.00  0.00           O
ATOM   2172  N   THR   144      44.158  42.118  39.120  1.00  0.00           N
ATOM   2173  H   THR   144      44.616  41.703  39.918  1.00  0.00           H
ATOM   2174  CA  THR   144      43.401  41.217  38.144  1.00  0.00           C
ATOM   2175  HA  THR   144      42.703  41.833  37.580  1.00  0.00           H
ATOM   2176  CB  THR   144      44.579  40.520  37.275  1.00  0.00           C
ATOM   2177  HB  THR   144      45.276  41.147  36.717  1.00  0.00           H
ATOM   2178  CG2 THR   144      45.280  39.437  38.149  1.00  0.00           C
ATOM   2179 HG21 THR   144      45.882  39.866  38.951  1.00  0.00           H
ATOM   2180 HG22 THR   144      44.548  38.724  38.527  1.00  0.00           H
ATOM   2181 HG23 THR   144      46.024  38.980  37.495  1.00  0.00           H
ATOM   2182  OG1 THR   144      43.874  39.753  36.271  1.00  0.00           O
ATOM   2183  HG1 THR   144      43.546  40.437  35.681  1.00  0.00           H
ATOM   2184  C   THR   144      42.415  40.259  38.916  1.00  0.00           C
ATOM   2185  O   THR   144      42.087  40.515  40.060  1.00  0.00           O
ATOM   2186  N   GLN   145      42.011  39.207  38.250  1.00  0.00           N
ATOM   2187  H   GLN   145      42.533  39.045  37.400  1.00  0.00           H
ATOM   2188  CA  GLN   145      40.728  38.509  38.444  1.00  0.00           C
ATOM   2189  HA  GLN   145      40.024  39.318  38.245  1.00  0.00           H
ATOM   2190  CB  GLN   145      40.625  37.452  37.266  1.00  0.00           C
ATOM   2191  HB2 GLN   145      41.448  36.748  37.148  1.00  0.00           H
ATOM   2192  HB3 GLN   145      39.857  36.708  37.479  1.00  0.00           H
ATOM   2193  CG  GLN   145      40.269  38.038  35.923  1.00  0.00           C
ATOM   2194  HG2 GLN   145      39.417  38.680  36.145  1.00  0.00           H
ATOM   2195  HG3 GLN   145      41.061  38.703  35.581  1.00  0.00           H
ATOM   2196  CD  GLN   145      39.894  36.960  34.930  1.00  0.00           C
ATOM   2197  OE1 GLN   145      40.639  36.616  34.058  1.00  0.00           O
ATOM   2198  NE2 GLN   145      38.815  36.261  35.175  1.00  0.00           N
ATOM   2199 HE21 GLN   145      38.202  36.624  35.892  1.00  0.00           H
ATOM   2200 HE22 GLN   145      38.694  35.364  34.727  1.00  0.00           H
ATOM   2201  C   GLN   145      40.493  37.773  39.808  1.00  0.00           C
ATOM   2202  O   GLN   145      39.330  37.598  40.144  1.00  0.00           O
ATOM   2203  N   GLU   146      41.570  37.334  40.487  1.00  0.00           N
ATOM   2204  H   GLU   146      42.473  37.359  40.038  1.00  0.00           H
ATOM   2205  CA  GLU   146      41.452  36.486  41.622  1.00  0.00           C
ATOM   2206  HA  GLU   146      42.446  36.066  41.786  1.00  0.00           H
ATOM   2207  CB  GLU   146      40.849  37.232  42.834  1.00  0.00           C
ATOM   2208  HB2 GLU   146      39.778  37.428  42.798  1.00  0.00           H
ATOM   2209  HB3 GLU   146      40.971  36.656  43.752  1.00  0.00           H
ATOM   2210  CG  GLU   146      41.415  38.645  43.155  1.00  0.00           C
ATOM   2211  HG2 GLU   146      41.093  39.247  42.306  1.00  0.00           H
ATOM   2212  HG3 GLU   146      40.974  38.979  44.094  1.00  0.00           H
ATOM   2213  CD  GLU   146      42.884  38.767  43.408  1.00  0.00           C
ATOM   2214  OE1 GLU   146      43.599  37.788  43.578  1.00  0.00           O
ATOM   2215  OE2 GLU   146      43.297  39.916  43.520  1.00  0.00           O
ATOM   2216  C   GLU   146      40.642  35.216  41.273  1.00  0.00           C
ATOM   2217  O   GLU   146      39.832  34.819  42.088  1.00  0.00           O
ATOM   2218  N   SER   147      40.758  34.669  40.033  1.00  0.00           N
ATOM   2219  H   SER   147      41.655  34.862  39.611  1.00  0.00           H
ATOM   2220  CA  SER   147      39.743  33.762  39.418  1.00  0.00           C
ATOM   2221  HA  SER   147      39.603  32.986  40.171  1.00  0.00           H
ATOM   2222  CB  SER   147      38.358  34.403  39.200  1.00  0.00           C
ATOM   2223  HB2 SER   147      38.448  35.410  38.793  1.00  0.00           H
ATOM   2224  HB3 SER   147      37.622  33.791  38.679  1.00  0.00           H
ATOM   2225  OG  SER   147      37.837  34.610  40.412  1.00  0.00           O
ATOM   2226  HG  SER   147      38.598  34.804  40.964  1.00  0.00           H
ATOM   2227  C   SER   147      40.270  33.159  38.122  1.00  0.00           C
ATOM   2228  O   SER   147      41.311  33.576  37.682  1.00  0.00           O
ATOM   2229  N   GLH   148      39.569  32.225  37.529  1.00  0.00           N
ATOM   2230  H   GLH   148      38.640  32.060  37.885  1.00  0.00           H
ATOM   2231  CA  GLH   148      40.000  31.551  36.310  1.00  0.00           C
ATOM   2232  HA  GLH   148      40.986  31.112  36.451  1.00  0.00           H
ATOM   2233  CB  GLH   148      39.071  30.362  36.091  1.00  0.00           C
ATOM   2234  HB2 GLH   148      39.148  29.592  36.859  1.00  0.00           H
ATOM   2235  HB3 GLH   148      38.038  30.685  36.220  1.00  0.00           H
ATOM   2236  CG  GLH   148      39.005  29.752  34.688  1.00  0.00           C
ATOM   2237  HG2 GLH   148      38.450  30.373  33.985  1.00  0.00           H
ATOM   2238  HG3 GLH   148      39.984  29.604  34.234  1.00  0.00           H
ATOM   2239  CD  GLH   148      38.260  28.440  34.571  1.00  0.00           C
ATOM   2240  OE1 GLH   148      37.740  27.783  35.464  1.00  0.00           O
ATOM   2241  OE2 GLH   148      38.043  28.043  33.227  1.00  0.00           O
ATOM   2242  HE2 GLH   148      37.459  27.280  33.204  1.00  0.00           H
ATOM   2243  C   GLH   148      40.101  32.480  35.083  1.00  0.00           C
ATOM   2244  O   GLH   148      39.150  33.283  34.977  1.00  0.00           O
ATOM   2245  N   CYX   149      41.123  32.351  34.191  1.00  0.00           N
ATOM   2246  H   CYX   149      41.619  31.480  34.311  1.00  0.00           H
ATOM   2247  CA  CYX   149      41.089  32.960  32.815  1.00  0.00           C
ATOM   2248  HA  CYX   149      40.606  33.935  32.872  1.00  0.00           H
ATOM   2249  CB  CYX   149      42.535  33.292  32.421  1.00  0.00           C
ATOM   2250  HB2 CYX   149      42.636  33.365  31.338  1.00  0.00           H
ATOM   2251  HB3 CYX   149      42.897  34.188  32.925  1.00  0.00           H
ATOM   2252  SG  CYX   149      43.871  32.050  32.628  1.00  0.00           S
ATOM   2253  C   CYX   149      40.239  32.147  31.889  1.00  0.00           C
ATOM   2254  O   CYX   149      40.175  30.883  32.044  1.00  0.00           O
ATOM   2255  N   ALA   150      39.503  32.788  30.917  1.00  0.00           N
ATOM   2256  H   ALA   150      39.770  33.735  30.695  1.00  0.00           H
ATOM   2257  CA  ALA   150      38.531  32.120  30.112  1.00  0.00           C
ATOM   2258  HA  ALA   150      38.222  31.164  30.532  1.00  0.00           H
ATOM   2259  CB  ALA   150      37.337  33.102  30.095  1.00  0.00           C
ATOM   2260  HB1 ALA   150      36.518  32.618  29.563  1.00  0.00           H
ATOM   2261  HB2 ALA   150      37.065  33.367  31.117  1.00  0.00           H
ATOM   2262  HB3 ALA   150      37.675  34.011  29.597  1.00  0.00           H
ATOM   2263  C   ALA   150      39.064  31.801  28.715  1.00  0.00           C
ATOM   2264  O   ALA   150      39.046  32.605  27.805  1.00  0.00           O
ATOM   2265  N   CYX   151      39.230  30.448  28.526  1.00  0.00           N
ATOM   2266  H   CYX   151      38.989  29.805  29.267  1.00  0.00           H
ATOM   2267  CA  CYX   151      39.720  29.972  27.270  1.00  0.00           C
ATOM   2268  HA  CYX   151      40.227  30.828  26.824  1.00  0.00           H
ATOM   2269  CB  CYX   151      40.771  28.944  27.448  1.00  0.00           C
ATOM   2270  HB2 CYX   151      40.257  28.137  27.968  1.00  0.00           H
ATOM   2271  HB3 CYX   151      41.131  28.526  26.508  1.00  0.00           H
ATOM   2272  SG  CYX   151      42.305  29.159  28.455  1.00  0.00           S
ATOM   2273  C   CYX   151      38.593  29.477  26.326  1.00  0.00           C
ATOM   2274  O   CYX   151      37.738  28.771  26.729  1.00  0.00           O
ATOM   2275  N   VAL   152      38.780  29.653  24.999  1.00  0.00           N
ATOM   2276  H   VAL   152      39.609  30.152  24.708  1.00  0.00           H
ATOM   2277  CA  VAL   152      37.980  28.983  23.985  1.00  0.00           C
ATOM   2278  HA  VAL   152      37.374  28.217  24.469  1.00  0.00           H
ATOM   2279  CB  VAL   152      36.964  29.908  23.368  1.00  0.00           C
ATOM   2280  HB  VAL   152      37.424  30.822  22.993  1.00  0.00           H
ATOM   2281  CG1 VAL   152      36.336  29.218  22.151  1.00  0.00           C
ATOM   2282 HG11 VAL   152      35.466  29.797  21.843  1.00  0.00           H
ATOM   2283 HG12 VAL   152      37.086  29.237  21.361  1.00  0.00           H
ATOM   2284 HG13 VAL   152      36.032  28.202  22.403  1.00  0.00           H
ATOM   2285  CG2 VAL   152      35.938  30.535  24.340  1.00  0.00           C
ATOM   2286 HG21 VAL   152      35.586  31.474  23.912  1.00  0.00           H
ATOM   2287 HG22 VAL   152      35.142  29.825  24.569  1.00  0.00           H
ATOM   2288 HG23 VAL   152      36.434  30.901  25.238  1.00  0.00           H
ATOM   2289  C   VAL   152      38.924  28.455  22.862  1.00  0.00           C
ATOM   2290  O   VAL   152      39.660  29.224  22.248  1.00  0.00           O
ATOM   2291  N   ASN   153      38.858  27.088  22.742  1.00  0.00           N
ATOM   2292  H   ASN   153      38.397  26.569  23.476  1.00  0.00           H
ATOM   2293  CA  ASN   153      39.502  26.235  21.701  1.00  0.00           C
ATOM   2294  HA  ASN   153      39.465  25.227  22.115  1.00  0.00           H
ATOM   2295  CB  ASN   153      38.654  26.307  20.402  1.00  0.00           C
ATOM   2296  HB2 ASN   153      38.592  27.335  20.045  1.00  0.00           H
ATOM   2297  HB3 ASN   153      39.164  25.677  19.673  1.00  0.00           H
ATOM   2298  CG  ASN   153      37.236  25.693  20.474  1.00  0.00           C
ATOM   2299  OD1 ASN   153      36.408  25.859  21.419  1.00  0.00           O
ATOM   2300  ND2 ASN   153      36.917  24.762  19.642  1.00  0.00           N
ATOM   2301 HD21 ASN   153      36.166  24.151  19.930  1.00  0.00           H
ATOM   2302 HD22 ASN   153      37.635  24.326  19.082  1.00  0.00           H
ATOM   2303  C   ASN   153      41.043  26.458  21.657  1.00  0.00           C
ATOM   2304  O   ASN   153      41.661  26.409  20.551  1.00  0.00           O
ATOM   2305  N   GLY   154      41.692  26.778  22.808  1.00  0.00           N
ATOM   2306  H   GLY   154      41.169  26.856  23.669  1.00  0.00           H
ATOM   2307  CA  GLY   154      43.114  27.076  22.824  1.00  0.00           C
ATOM   2308  HA2 GLY   154      43.515  26.616  23.728  1.00  0.00           H
ATOM   2309  HA3 GLY   154      43.589  26.597  21.967  1.00  0.00           H
ATOM   2310  C   GLY   154      43.626  28.526  22.792  1.00  0.00           C
ATOM   2311  O   GLY   154      44.794  28.794  23.070  1.00  0.00           O
ATOM   2312  N   SER   155      42.728  29.428  22.511  1.00  0.00           N
ATOM   2313  H   SER   155      41.810  29.127  22.220  1.00  0.00           H
ATOM   2314  CA  SER   155      42.795  30.878  22.761  1.00  0.00           C
ATOM   2315  HA  SER   155      43.832  31.203  22.676  1.00  0.00           H
ATOM   2316  CB  SER   155      41.864  31.615  21.787  1.00  0.00           C
ATOM   2317  HB2 SER   155      42.081  31.297  20.767  1.00  0.00           H
ATOM   2318  HB3 SER   155      40.794  31.446  21.907  1.00  0.00           H
ATOM   2319  OG  SER   155      42.288  32.958  21.981  1.00  0.00           O
ATOM   2320  HG  SER   155      43.222  33.000  21.761  1.00  0.00           H
ATOM   2321  C   SER   155      42.368  31.140  24.224  1.00  0.00           C
ATOM   2322  O   SER   155      41.390  30.594  24.708  1.00  0.00           O
ATOM   2323  N   CYX   156      43.033  32.088  24.842  1.00  0.00           N
ATOM   2324  H   CYX   156      43.916  32.309  24.405  1.00  0.00           H
ATOM   2325  CA  CYX   156      42.703  32.360  26.249  1.00  0.00           C
ATOM   2326  HA  CYX   156      41.701  32.008  26.498  1.00  0.00           H
ATOM   2327  CB  CYX   156      43.712  31.540  27.077  1.00  0.00           C
ATOM   2328  HB2 CYX   156      44.719  31.827  26.775  1.00  0.00           H
ATOM   2329  HB3 CYX   156      43.590  31.868  28.110  1.00  0.00           H
ATOM   2330  SG  CYX   156      43.721  29.688  27.079  1.00  0.00           S
ATOM   2331  C   CYX   156      42.777  33.847  26.655  1.00  0.00           C
ATOM   2332  O   CYX   156      43.673  34.605  26.311  1.00  0.00           O
ATOM   2333  N   PHE   157      41.759  34.225  27.430  1.00  0.00           N
ATOM   2334  H   PHE   157      41.072  33.499  27.574  1.00  0.00           H
ATOM   2335  CA  PHE   157      41.279  35.585  27.689  1.00  0.00           C
ATOM   2336  HA  PHE   157      41.886  36.301  27.136  1.00  0.00           H
ATOM   2337  CB  PHE   157      39.847  35.703  27.083  1.00  0.00           C
ATOM   2338  HB2 PHE   157      39.137  34.981  27.485  1.00  0.00           H
ATOM   2339  HB3 PHE   157      39.456  36.692  27.326  1.00  0.00           H
ATOM   2340  CG  PHE   157      39.908  35.548  25.608  1.00  0.00           C
ATOM   2341  CD1 PHE   157      39.695  34.310  24.950  1.00  0.00           C
ATOM   2342  HD1 PHE   157      39.383  33.416  25.471  1.00  0.00           H
ATOM   2343  CE1 PHE   157      40.022  34.200  23.596  1.00  0.00           C
ATOM   2344  HE1 PHE   157      39.962  33.209  23.172  1.00  0.00           H
ATOM   2345  CZ  PHE   157      40.262  35.360  22.849  1.00  0.00           C
ATOM   2346  HZ  PHE   157      40.553  35.220  21.818  1.00  0.00           H
ATOM   2347  CE2 PHE   157      40.419  36.619  23.424  1.00  0.00           C
ATOM   2348  HE2 PHE   157      40.566  37.518  22.843  1.00  0.00           H
ATOM   2349  CD2 PHE   157      40.252  36.718  24.856  1.00  0.00           C
ATOM   2350  HD2 PHE   157      40.342  37.695  25.306  1.00  0.00           H
ATOM   2351  C   PHE   157      41.307  35.976  29.203  1.00  0.00           C
ATOM   2352  O   PHE   157      41.089  35.163  30.096  1.00  0.00           O
ATOM   2353  N   THR   158      41.677  37.235  29.479  1.00  0.00           N
ATOM   2354  H   THR   158      41.699  37.827  28.661  1.00  0.00           H
ATOM   2355  CA  THR   158      41.920  37.750  30.852  1.00  0.00           C
ATOM   2356  HA  THR   158      41.155  37.224  31.421  1.00  0.00           H
ATOM   2357  CB  THR   158      43.266  37.379  31.410  1.00  0.00           C
ATOM   2358  HB  THR   158      43.372  36.298  31.330  1.00  0.00           H
ATOM   2359  CG2 THR   158      44.357  38.064  30.757  1.00  0.00           C
ATOM   2360 HG21 THR   158      45.317  37.810  31.206  1.00  0.00           H
ATOM   2361 HG22 THR   158      44.389  37.768  29.708  1.00  0.00           H
ATOM   2362 HG23 THR   158      44.272  39.151  30.740  1.00  0.00           H
ATOM   2363  OG1 THR   158      43.386  37.622  32.756  1.00  0.00           O
ATOM   2364  HG1 THR   158      42.632  37.225  33.199  1.00  0.00           H
ATOM   2365  C   THR   158      41.608  39.322  30.905  1.00  0.00           C
ATOM   2366  O   THR   158      41.554  39.908  29.825  1.00  0.00           O
ATOM   2367  N   VAL   159      41.415  39.880  32.121  1.00  0.00           N
ATOM   2368  H   VAL   159      41.598  39.307  32.931  1.00  0.00           H
ATOM   2369  CA  VAL   159      41.083  41.293  32.439  1.00  0.00           C
ATOM   2370  HA  VAL   159      41.332  41.871  31.550  1.00  0.00           H
ATOM   2371  CB  VAL   159      39.618  41.566  32.912  1.00  0.00           C
ATOM   2372  HB  VAL   159      39.652  41.249  33.954  1.00  0.00           H
ATOM   2373  CG1 VAL   159      39.182  43.017  32.863  1.00  0.00           C
ATOM   2374 HG11 VAL   159      38.100  43.139  32.820  1.00  0.00           H
ATOM   2375 HG12 VAL   159      39.529  43.560  33.741  1.00  0.00           H
ATOM   2376 HG13 VAL   159      39.510  43.480  31.933  1.00  0.00           H
ATOM   2377  CG2 VAL   159      38.550  40.673  32.266  1.00  0.00           C
ATOM   2378 HG21 VAL   159      37.603  40.923  32.746  1.00  0.00           H
ATOM   2379 HG22 VAL   159      38.495  40.939  31.211  1.00  0.00           H
ATOM   2380 HG23 VAL   159      38.789  39.610  32.256  1.00  0.00           H
ATOM   2381  C   VAL   159      42.029  41.899  33.484  1.00  0.00           C
ATOM   2382  O   VAL   159      42.501  41.192  34.423  1.00  0.00           O
ATOM   2383  N   MET   160      42.244  43.162  33.547  1.00  0.00           N
ATOM   2384  H   MET   160      41.843  43.723  32.810  1.00  0.00           H
ATOM   2385  CA  MET   160      43.173  43.800  34.429  1.00  0.00           C
ATOM   2386  HA  MET   160      43.291  43.358  35.418  1.00  0.00           H
ATOM   2387  CB  MET   160      44.503  43.535  33.670  1.00  0.00           C
ATOM   2388  HB2 MET   160      44.428  42.555  33.198  1.00  0.00           H
ATOM   2389  HB3 MET   160      44.636  44.259  32.867  1.00  0.00           H
ATOM   2390  CG  MET   160      45.787  43.617  34.544  1.00  0.00           C
ATOM   2391  HG2 MET   160      45.900  44.634  34.918  1.00  0.00           H
ATOM   2392  HG3 MET   160      45.497  42.946  35.352  1.00  0.00           H
ATOM   2393  SD  MET   160      47.376  43.068  33.853  1.00  0.00           S
ATOM   2394  CE  MET   160      46.911  41.377  33.362  1.00  0.00           C
ATOM   2395  HE1 MET   160      46.338  41.371  32.434  1.00  0.00           H
ATOM   2396  HE2 MET   160      47.806  40.766  33.254  1.00  0.00           H
ATOM   2397  HE3 MET   160      46.260  40.881  34.082  1.00  0.00           H
ATOM   2398  C   MET   160      42.880  45.278  34.602  1.00  0.00           C
ATOM   2399  O   MET   160      42.405  45.861  33.666  1.00  0.00           O
ATOM   2400  N   THR   161      43.213  45.784  35.805  1.00  0.00           N
ATOM   2401  H   THR   161      43.654  45.128  36.435  1.00  0.00           H
ATOM   2402  CA  THR   161      42.847  47.143  36.318  1.00  0.00           C
ATOM   2403  HA  THR   161      42.464  47.691  35.457  1.00  0.00           H
ATOM   2404  CB  THR   161      41.604  47.062  37.308  1.00  0.00           C
ATOM   2405  HB  THR   161      41.972  46.590  38.219  1.00  0.00           H
ATOM   2406  CG2 THR   161      41.107  48.430  37.718  1.00  0.00           C
ATOM   2407 HG21 THR   161      40.229  48.327  38.355  1.00  0.00           H
ATOM   2408 HG22 THR   161      41.918  48.985  38.188  1.00  0.00           H
ATOM   2409 HG23 THR   161      40.682  48.940  36.853  1.00  0.00           H
ATOM   2410  OG1 THR   161      40.523  46.453  36.655  1.00  0.00           O
ATOM   2411  HG1 THR   161      39.693  46.852  36.926  1.00  0.00           H
ATOM   2412  C   THR   161      44.048  47.944  36.895  1.00  0.00           C
ATOM   2413  O   THR   161      44.945  47.305  37.502  1.00  0.00           O
ATOM   2414  N   ASP   162      44.020  49.212  36.711  1.00  0.00           N
ATOM   2415  H   ASP   162      43.399  49.542  35.986  1.00  0.00           H
ATOM   2416  CA  ASP   162      44.946  50.207  37.231  1.00  0.00           C
ATOM   2417  HA  ASP   162      45.169  49.829  38.230  1.00  0.00           H
ATOM   2418  CB  ASP   162      46.236  50.127  36.351  1.00  0.00           C
ATOM   2419  HB2 ASP   162      46.418  49.125  35.961  1.00  0.00           H
ATOM   2420  HB3 ASP   162      45.926  50.764  35.521  1.00  0.00           H
ATOM   2421  CG  ASP   162      47.511  50.755  36.881  1.00  0.00           C
ATOM   2422  OD1 ASP   162      48.517  50.566  36.215  1.00  0.00           O
ATOM   2423  OD2 ASP   162      47.531  51.249  38.048  1.00  0.00           O
ATOM   2424  C   ASP   162      44.293  51.617  37.388  1.00  0.00           C
ATOM   2425  O   ASP   162      43.545  52.020  36.513  1.00  0.00           O
ATOM   2426  N   GLY   163      44.595  52.349  38.413  1.00  0.00           N
ATOM   2427  H   GLY   163      45.352  52.122  39.041  1.00  0.00           H
ATOM   2428  CA  GLY   163      43.769  53.469  38.734  1.00  0.00           C
ATOM   2429  HA2 GLY   163      44.496  54.262  38.908  1.00  0.00           H
ATOM   2430  HA3 GLY   163      43.209  53.872  37.891  1.00  0.00           H
ATOM   2431  C   GLY   163      42.998  53.457  40.038  1.00  0.00           C
ATOM   2432  O   GLY   163      43.029  52.474  40.854  1.00  0.00           O
ATOM   2433  N   PRO   164      42.155  54.447  40.405  1.00  0.00           N
ATOM   2434  CD  PRO   164      41.957  55.678  39.711  1.00  0.00           C
ATOM   2435  HD2 PRO   164      41.732  55.586  38.648  1.00  0.00           H
ATOM   2436  HD3 PRO   164      42.878  56.253  39.804  1.00  0.00           H
ATOM   2437  CG  PRO   164      40.669  56.278  40.397  1.00  0.00           C
ATOM   2438  HG2 PRO   164      39.765  55.906  39.914  1.00  0.00           H
ATOM   2439  HG3 PRO   164      40.720  57.364  40.322  1.00  0.00           H
ATOM   2440  CB  PRO   164      40.740  55.851  41.816  1.00  0.00           C
ATOM   2441  HB2 PRO   164      39.721  55.701  42.172  1.00  0.00           H
ATOM   2442  HB3 PRO   164      41.303  56.520  42.466  1.00  0.00           H
ATOM   2443  CA  PRO   164      41.393  54.463  41.682  1.00  0.00           C
ATOM   2444  HA  PRO   164      42.120  54.386  42.491  1.00  0.00           H
ATOM   2445  C   PRO   164      40.328  53.394  41.840  1.00  0.00           C
ATOM   2446  O   PRO   164      39.614  53.065  40.943  1.00  0.00           O
ATOM   2447  N   SER   165      40.079  52.974  43.093  1.00  0.00           N
ATOM   2448  H   SER   165      40.658  53.314  43.848  1.00  0.00           H
ATOM   2449  CA  SER   165      38.808  52.392  43.647  1.00  0.00           C
ATOM   2450  HA  SER   165      38.388  51.632  42.987  1.00  0.00           H
ATOM   2451  CB  SER   165      39.287  51.653  44.883  1.00  0.00           C
ATOM   2452  HB2 SER   165      40.164  51.020  44.747  1.00  0.00           H
ATOM   2453  HB3 SER   165      39.450  52.378  45.680  1.00  0.00           H
ATOM   2454  OG  SER   165      38.169  50.764  45.268  1.00  0.00           O
ATOM   2455  HG  SER   165      37.668  51.250  45.928  1.00  0.00           H
ATOM   2456  C   SER   165      37.585  53.391  43.867  1.00  0.00           C
ATOM   2457  O   SER   165      36.447  53.013  43.585  1.00  0.00           O
ATOM   2458  N   ASN   166      37.827  54.637  44.262  1.00  0.00           N
ATOM   2459  H   ASN   166      38.782  54.798  44.550  1.00  0.00           H
ATOM   2460  CA  ASN   166      36.861  55.699  44.511  1.00  0.00           C
ATOM   2461  HA  ASN   166      35.884  55.233  44.647  1.00  0.00           H
ATOM   2462  CB  ASN   166      37.267  56.437  45.775  1.00  0.00           C
ATOM   2463  HB2 ASN   166      38.340  56.627  45.784  1.00  0.00           H
ATOM   2464  HB3 ASN   166      36.714  57.376  45.809  1.00  0.00           H
ATOM   2465  CG  ASN   166      36.884  55.667  47.014  1.00  0.00           C
ATOM   2466  OD1 ASN   166      37.672  54.959  47.582  1.00  0.00           O
ATOM   2467  ND2 ASN   166      35.644  55.801  47.414  1.00  0.00           N
ATOM   2468 HD21 ASN   166      35.354  55.432  48.308  1.00  0.00           H
ATOM   2469 HD22 ASN   166      35.018  56.485  47.012  1.00  0.00           H
ATOM   2470  C   ASN   166      36.624  56.593  43.252  1.00  0.00           C
ATOM   2471  O   ASN   166      36.357  57.779  43.342  1.00  0.00           O
ATOM   2472  N   GLY   167      36.798  56.041  42.013  1.00  0.00           N
ATOM   2473  H   GLY   167      36.919  55.047  41.881  1.00  0.00           H
ATOM   2474  CA  GLY   167      36.876  56.872  40.766  1.00  0.00           C
ATOM   2475  HA2 GLY   167      36.009  57.522  40.645  1.00  0.00           H
ATOM   2476  HA3 GLY   167      37.791  57.462  40.813  1.00  0.00           H
ATOM   2477  C   GLY   167      36.968  55.963  39.481  1.00  0.00           C
ATOM   2478  O   GLY   167      37.101  54.755  39.513  1.00  0.00           O
ATOM   2479  N   GLN   168      36.992  56.695  38.399  1.00  0.00           N
ATOM   2480  H   GLN   168      36.691  57.659  38.380  1.00  0.00           H
ATOM   2481  CA  GLN   168      37.353  56.189  37.133  1.00  0.00           C
ATOM   2482  HA  GLN   168      36.745  55.305  36.940  1.00  0.00           H
ATOM   2483  CB  GLN   168      36.981  57.176  36.051  1.00  0.00           C
ATOM   2484  HB2 GLN   168      36.024  57.618  36.327  1.00  0.00           H
ATOM   2485  HB3 GLN   168      37.686  58.007  36.095  1.00  0.00           H
ATOM   2486  CG  GLN   168      37.010  56.624  34.581  1.00  0.00           C
ATOM   2487  HG2 GLN   168      37.273  57.524  34.027  1.00  0.00           H
ATOM   2488  HG3 GLN   168      37.817  55.913  34.405  1.00  0.00           H
ATOM   2489  CD  GLN   168      35.766  56.074  34.019  1.00  0.00           C
ATOM   2490  OE1 GLN   168      34.662  56.519  34.449  1.00  0.00           O
ATOM   2491  NE2 GLN   168      35.766  55.052  33.092  1.00  0.00           N
ATOM   2492 HE21 GLN   168      36.668  54.812  32.706  1.00  0.00           H
ATOM   2493 HE22 GLN   168      34.930  54.510  32.927  1.00  0.00           H
ATOM   2494  C   GLN   168      38.814  55.629  36.936  1.00  0.00           C
ATOM   2495  O   GLN   168      39.732  56.388  36.624  1.00  0.00           O
ATOM   2496  N   ALA   169      38.994  54.340  37.197  1.00  0.00           N
ATOM   2497  H   ALA   169      38.217  53.795  37.542  1.00  0.00           H
ATOM   2498  CA  ALA   169      40.281  53.673  36.770  1.00  0.00           C
ATOM   2499  HA  ALA   169      41.161  54.250  37.054  1.00  0.00           H
ATOM   2500  CB  ALA   169      40.368  52.381  37.598  1.00  0.00           C
ATOM   2501  HB1 ALA   169      39.637  51.680  37.194  1.00  0.00           H
ATOM   2502  HB2 ALA   169      41.331  51.941  37.334  1.00  0.00           H
ATOM   2503  HB3 ALA   169      40.442  52.699  38.638  1.00  0.00           H
ATOM   2504  C   ALA   169      40.314  53.424  35.242  1.00  0.00           C
ATOM   2505  O   ALA   169      39.488  53.890  34.466  1.00  0.00           O
ATOM   2506  N   SER   170      41.264  52.545  34.870  1.00  0.00           N
ATOM   2507  H   SER   170      41.947  52.220  35.539  1.00  0.00           H
ATOM   2508  CA  SER   170      41.388  52.078  33.420  1.00  0.00           C
ATOM   2509  HA  SER   170      40.531  52.379  32.817  1.00  0.00           H
ATOM   2510  CB  SER   170      42.637  52.759  32.882  1.00  0.00           C
ATOM   2511  HB2 SER   170      42.433  53.824  32.764  1.00  0.00           H
ATOM   2512  HB3 SER   170      43.445  52.569  33.589  1.00  0.00           H
ATOM   2513  OG  SER   170      43.051  52.386  31.599  1.00  0.00           O
ATOM   2514  HG  SER   170      42.767  53.004  30.922  1.00  0.00           H
ATOM   2515  C   SER   170      41.465  50.566  33.364  1.00  0.00           C
ATOM   2516  O   SER   170      42.085  49.895  34.236  1.00  0.00           O
ATOM   2517  N   TYR   171      40.970  49.981  32.292  1.00  0.00           N
ATOM   2518  H   TYR   171      40.616  50.645  31.619  1.00  0.00           H
ATOM   2519  CA  TYR   171      40.573  48.570  32.225  1.00  0.00           C
ATOM   2520  HA  TYR   171      41.029  48.059  33.073  1.00  0.00           H
ATOM   2521  CB  TYR   171      39.090  48.461  32.384  1.00  0.00           C
ATOM   2522  HB2 TYR   171      38.565  48.756  31.476  1.00  0.00           H
ATOM   2523  HB3 TYR   171      38.841  47.417  32.580  1.00  0.00           H
ATOM   2524  CG  TYR   171      38.467  49.356  33.404  1.00  0.00           C
ATOM   2525  CD1 TYR   171      37.725  50.471  33.001  1.00  0.00           C
ATOM   2526  HD1 TYR   171      37.514  50.605  31.950  1.00  0.00           H
ATOM   2527  CE1 TYR   171      37.339  51.431  33.987  1.00  0.00           C
ATOM   2528  HE1 TYR   171      36.664  52.195  33.635  1.00  0.00           H
ATOM   2529  CZ  TYR   171      37.605  51.153  35.327  1.00  0.00           C
ATOM   2530  OH  TYR   171      37.198  52.010  36.269  1.00  0.00           O
ATOM   2531  HH  TYR   171      36.395  52.488  36.052  1.00  0.00           H
ATOM   2532  CE2 TYR   171      38.295  50.026  35.735  1.00  0.00           C
ATOM   2533  HE2 TYR   171      38.525  49.792  36.764  1.00  0.00           H
ATOM   2534  CD2 TYR   171      38.770  49.150  34.732  1.00  0.00           C
ATOM   2535  HD2 TYR   171      39.265  48.215  34.949  1.00  0.00           H
ATOM   2536  C   TYR   171      40.972  47.961  30.938  1.00  0.00           C
ATOM   2537  O   TYR   171      40.675  48.486  29.872  1.00  0.00           O
ATOM   2538  N   LYS   172      41.666  46.830  30.907  1.00  0.00           N
ATOM   2539  H   LYS   172      41.942  46.406  31.781  1.00  0.00           H
ATOM   2540  CA  LYS   172      42.237  46.192  29.704  1.00  0.00           C
ATOM   2541  HA  LYS   172      41.903  46.609  28.754  1.00  0.00           H
ATOM   2542  CB  LYS   172      43.715  46.497  29.739  1.00  0.00           C
ATOM   2543  HB2 LYS   172      44.044  46.120  30.707  1.00  0.00           H
ATOM   2544  HB3 LYS   172      44.126  45.968  28.880  1.00  0.00           H
ATOM   2545  CG  LYS   172      43.962  47.961  29.589  1.00  0.00           C
ATOM   2546  HG2 LYS   172      43.369  48.418  28.797  1.00  0.00           H
ATOM   2547  HG3 LYS   172      43.442  48.493  30.385  1.00  0.00           H
ATOM   2548  CD  LYS   172      45.392  48.404  29.444  1.00  0.00           C
ATOM   2549  HD2 LYS   172      45.772  48.186  30.443  1.00  0.00           H
ATOM   2550  HD3 LYS   172      45.797  47.798  28.635  1.00  0.00           H
ATOM   2551  CE  LYS   172      45.577  49.868  29.137  1.00  0.00           C
ATOM   2552  HE2 LYS   172      44.946  50.304  28.362  1.00  0.00           H
ATOM   2553  HE3 LYS   172      45.512  50.458  30.051  1.00  0.00           H
ATOM   2554  NZ  LYS   172      47.030  50.133  28.713  1.00  0.00           N
ATOM   2555  HZ1 LYS   172      47.165  49.703  27.809  1.00  0.00           H
ATOM   2556  HZ2 LYS   172      47.163  51.124  28.573  1.00  0.00           H
ATOM   2557  HZ3 LYS   172      47.666  49.727  29.384  1.00  0.00           H
ATOM   2558  C   LYS   172      42.095  44.715  29.621  1.00  0.00           C
ATOM   2559  O   LYS   172      42.272  44.021  30.682  1.00  0.00           O
ATOM   2560  N   ILE   173      41.733  44.189  28.445  1.00  0.00           N
ATOM   2561  H   ILE   173      41.801  44.768  27.620  1.00  0.00           H
ATOM   2562  CA  ILE   173      41.512  42.780  28.134  1.00  0.00           C
ATOM   2563  HA  ILE   173      41.722  42.152  29.000  1.00  0.00           H
ATOM   2564  CB  ILE   173      40.008  42.691  27.804  1.00  0.00           C
ATOM   2565  HB  ILE   173      39.827  41.683  27.432  1.00  0.00           H
ATOM   2566  CG2 ILE   173      39.180  43.070  28.979  1.00  0.00           C
ATOM   2567 HG21 ILE   173      38.213  42.569  28.948  1.00  0.00           H
ATOM   2568 HG22 ILE   173      39.709  42.694  29.855  1.00  0.00           H
ATOM   2569 HG23 ILE   173      39.108  44.158  28.966  1.00  0.00           H
ATOM   2570  CG1 ILE   173      39.581  43.532  26.564  1.00  0.00           C
ATOM   2571 HG12 ILE   173      39.588  44.593  26.815  1.00  0.00           H
ATOM   2572 HG13 ILE   173      40.243  43.363  25.715  1.00  0.00           H
ATOM   2573  CD1 ILE   173      38.147  43.304  25.994  1.00  0.00           C
ATOM   2574 HD11 ILE   173      38.038  42.293  25.602  1.00  0.00           H
ATOM   2575 HD12 ILE   173      37.347  43.534  26.698  1.00  0.00           H
ATOM   2576 HD13 ILE   173      37.926  43.905  25.111  1.00  0.00           H
ATOM   2577  C   ILE   173      42.496  42.319  27.043  1.00  0.00           C
ATOM   2578  O   ILE   173      42.965  43.144  26.230  1.00  0.00           O
ATOM   2579  N   PHE   174      42.920  41.013  27.133  1.00  0.00           N
ATOM   2580  H   PHE   174      42.614  40.434  27.902  1.00  0.00           H
ATOM   2581  CA  PHE   174      44.051  40.471  26.434  1.00  0.00           C
ATOM   2582  HA  PHE   174      44.385  41.138  25.639  1.00  0.00           H
ATOM   2583  CB  PHE   174      45.215  40.464  27.569  1.00  0.00           C
ATOM   2584  HB2 PHE   174      44.881  39.808  28.372  1.00  0.00           H
ATOM   2585  HB3 PHE   174      46.156  40.025  27.239  1.00  0.00           H
ATOM   2586  CG  PHE   174      45.540  41.820  28.093  1.00  0.00           C
ATOM   2587  CD1 PHE   174      44.982  42.179  29.326  1.00  0.00           C
ATOM   2588  HD1 PHE   174      44.286  41.521  29.826  1.00  0.00           H
ATOM   2589  CE1 PHE   174      45.202  43.391  29.887  1.00  0.00           C
ATOM   2590  HE1 PHE   174      44.805  43.738  30.829  1.00  0.00           H
ATOM   2591  CZ  PHE   174      46.154  44.289  29.284  1.00  0.00           C
ATOM   2592  HZ  PHE   174      46.458  45.221  29.737  1.00  0.00           H
ATOM   2593  CE2 PHE   174      46.676  43.944  28.041  1.00  0.00           C
ATOM   2594  HE2 PHE   174      47.515  44.526  27.692  1.00  0.00           H
ATOM   2595  CD2 PHE   174      46.347  42.732  27.353  1.00  0.00           C
ATOM   2596  HD2 PHE   174      46.731  42.411  26.396  1.00  0.00           H
ATOM   2597  C   PHE   174      43.866  39.061  25.892  1.00  0.00           C
ATOM   2598  O   PHE   174      43.224  38.231  26.540  1.00  0.00           O
ATOM   2599  N   LYS   175      44.493  38.711  24.724  1.00  0.00           N
ATOM   2600  H   LYS   175      44.898  39.437  24.148  1.00  0.00           H
ATOM   2601  CA  LYS   175      44.416  37.387  24.092  1.00  0.00           C
ATOM   2602  HA  LYS   175      43.646  36.802  24.596  1.00  0.00           H
ATOM   2603  CB  LYS   175      43.986  37.497  22.644  1.00  0.00           C
ATOM   2604  HB2 LYS   175      43.000  37.964  22.641  1.00  0.00           H
ATOM   2605  HB3 LYS   175      44.684  38.189  22.172  1.00  0.00           H
ATOM   2606  CG  LYS   175      43.990  36.200  21.867  1.00  0.00           C
ATOM   2607  HG2 LYS   175      44.998  35.784  21.849  1.00  0.00           H
ATOM   2608  HG3 LYS   175      43.480  35.320  22.258  1.00  0.00           H
ATOM   2609  CD  LYS   175      43.340  36.545  20.478  1.00  0.00           C
ATOM   2610  HD2 LYS   175      42.253  36.518  20.543  1.00  0.00           H
ATOM   2611  HD3 LYS   175      43.689  37.559  20.286  1.00  0.00           H
ATOM   2612  CE  LYS   175      43.929  35.702  19.310  1.00  0.00           C
ATOM   2613  HE2 LYS   175      43.686  36.203  18.373  1.00  0.00           H
ATOM   2614  HE3 LYS   175      45.015  35.615  19.364  1.00  0.00           H
ATOM   2615  NZ  LYS   175      43.317  34.326  19.279  1.00  0.00           N
ATOM   2616  HZ1 LYS   175      43.352  34.042  18.310  1.00  0.00           H
ATOM   2617  HZ2 LYS   175      43.846  33.661  19.825  1.00  0.00           H
ATOM   2618  HZ3 LYS   175      42.332  34.304  19.501  1.00  0.00           H
ATOM   2619  C   LYS   175      45.797  36.738  24.196  1.00  0.00           C
ATOM   2620  O   LYS   175      46.765  37.312  23.671  1.00  0.00           O
ATOM   2621  N   MET   176      45.905  35.688  24.977  1.00  0.00           N
ATOM   2622  H   MET   176      45.047  35.267  25.300  1.00  0.00           H
ATOM   2623  CA  MET   176      47.069  35.011  25.437  1.00  0.00           C
ATOM   2624  HA  MET   176      47.965  35.608  25.269  1.00  0.00           H
ATOM   2625  CB  MET   176      47.043  34.726  26.967  1.00  0.00           C
ATOM   2626  HB2 MET   176      46.208  34.050  27.150  1.00  0.00           H
ATOM   2627  HB3 MET   176      48.007  34.302  27.249  1.00  0.00           H
ATOM   2628  CG  MET   176      46.600  36.043  27.748  1.00  0.00           C
ATOM   2629  HG2 MET   176      47.306  36.852  27.563  1.00  0.00           H
ATOM   2630  HG3 MET   176      45.591  36.366  27.490  1.00  0.00           H
ATOM   2631  SD  MET   176      46.523  35.576  29.488  1.00  0.00           S
ATOM   2632  CE  MET   176      44.959  34.662  29.564  1.00  0.00           C
ATOM   2633  HE1 MET   176      44.982  33.751  28.966  1.00  0.00           H
ATOM   2634  HE2 MET   176      44.740  34.326  30.577  1.00  0.00           H
ATOM   2635  HE3 MET   176      44.153  35.286  29.177  1.00  0.00           H
ATOM   2636  C   MET   176      47.174  33.634  24.656  1.00  0.00           C
ATOM   2637  O   MET   176      46.285  32.799  24.631  1.00  0.00           O
ATOM   2638  N   GLU   177      48.355  33.382  24.199  1.00  0.00           N
ATOM   2639  H   GLU   177      49.118  34.038  24.292  1.00  0.00           H
ATOM   2640  CA  GLU   177      48.577  32.339  23.198  1.00  0.00           C
ATOM   2641  HA  GLU   177      47.814  31.588  23.403  1.00  0.00           H
ATOM   2642  CB  GLU   177      48.475  32.813  21.751  1.00  0.00           C
ATOM   2643  HB2 GLU   177      49.186  33.626  21.608  1.00  0.00           H
ATOM   2644  HB3 GLU   177      48.696  31.979  21.085  1.00  0.00           H
ATOM   2645  CG  GLU   177      47.088  33.364  21.321  1.00  0.00           C
ATOM   2646  HG2 GLU   177      46.715  34.186  21.933  1.00  0.00           H
ATOM   2647  HG3 GLU   177      47.123  33.901  20.373  1.00  0.00           H
ATOM   2648  CD  GLU   177      45.961  32.345  21.175  1.00  0.00           C
ATOM   2649  OE1 GLU   177      44.791  32.814  20.995  1.00  0.00           O
ATOM   2650  OE2 GLU   177      46.220  31.107  21.236  1.00  0.00           O
ATOM   2651  C   GLU   177      50.038  31.961  23.404  1.00  0.00           C
ATOM   2652  O   GLU   177      50.983  32.741  23.407  1.00  0.00           O
ATOM   2653  N   LYS   178      50.296  30.695  23.648  1.00  0.00           N
ATOM   2654  H   LYS   178      49.509  30.065  23.706  1.00  0.00           H
ATOM   2655  CA  LYS   178      51.557  29.967  24.073  1.00  0.00           C
ATOM   2656  HA  LYS   178      51.318  29.008  24.533  1.00  0.00           H
ATOM   2657  CB  LYS   178      52.476  29.724  22.802  1.00  0.00           C
ATOM   2658  HB2 LYS   178      52.672  30.695  22.350  1.00  0.00           H
ATOM   2659  HB3 LYS   178      53.367  29.245  23.209  1.00  0.00           H
ATOM   2660  CG  LYS   178      51.743  28.963  21.756  1.00  0.00           C
ATOM   2661  HG2 LYS   178      51.299  28.068  22.190  1.00  0.00           H
ATOM   2662  HG3 LYS   178      50.926  29.557  21.345  1.00  0.00           H
ATOM   2663  CD  LYS   178      52.727  28.551  20.570  1.00  0.00           C
ATOM   2664  HD2 LYS   178      52.988  29.367  19.897  1.00  0.00           H
ATOM   2665  HD3 LYS   178      53.672  28.142  20.929  1.00  0.00           H
ATOM   2666  CE  LYS   178      52.085  27.407  19.766  1.00  0.00           C
ATOM   2667  HE2 LYS   178      51.794  26.602  20.440  1.00  0.00           H
ATOM   2668  HE3 LYS   178      51.156  27.701  19.276  1.00  0.00           H
ATOM   2669  NZ  LYS   178      52.997  26.806  18.717  1.00  0.00           N
ATOM   2670  HZ1 LYS   178      53.124  27.440  17.940  1.00  0.00           H
ATOM   2671  HZ2 LYS   178      53.940  26.722  19.070  1.00  0.00           H
ATOM   2672  HZ3 LYS   178      52.773  25.887  18.367  1.00  0.00           H
ATOM   2673  C   LYS   178      52.269  30.761  25.206  1.00  0.00           C
ATOM   2674  O   LYS   178      53.509  30.862  25.320  1.00  0.00           O
ATOM   2675  N   GLY   179      51.495  31.335  26.124  1.00  0.00           N
ATOM   2676  H   GLY   179      50.498  31.234  25.995  1.00  0.00           H
ATOM   2677  CA  GLY   179      51.888  32.068  27.347  1.00  0.00           C
ATOM   2678  HA2 GLY   179      51.091  31.950  28.081  1.00  0.00           H
ATOM   2679  HA3 GLY   179      52.808  31.732  27.825  1.00  0.00           H
ATOM   2680  C   GLY   179      52.087  33.618  27.121  1.00  0.00           C
ATOM   2681  O   GLY   179      52.540  34.336  28.068  1.00  0.00           O
ATOM   2682  N   LYS   180      52.167  34.000  25.844  1.00  0.00           N
ATOM   2683  H   LYS   180      51.780  33.337  25.188  1.00  0.00           H
ATOM   2684  CA  LYS   180      52.415  35.398  25.296  1.00  0.00           C
ATOM   2685  HA  LYS   180      52.932  36.021  26.025  1.00  0.00           H
ATOM   2686  CB  LYS   180      53.419  35.367  24.177  1.00  0.00           C
ATOM   2687  HB2 LYS   180      53.030  34.820  23.319  1.00  0.00           H
ATOM   2688  HB3 LYS   180      53.495  36.418  23.896  1.00  0.00           H
ATOM   2689  CG  LYS   180      54.776  34.848  24.518  1.00  0.00           C
ATOM   2690  HG2 LYS   180      55.252  35.518  25.233  1.00  0.00           H
ATOM   2691  HG3 LYS   180      54.544  33.884  24.972  1.00  0.00           H
ATOM   2692  CD  LYS   180      55.642  34.475  23.348  1.00  0.00           C
ATOM   2693  HD2 LYS   180      55.237  33.562  22.911  1.00  0.00           H
ATOM   2694  HD3 LYS   180      55.708  35.383  22.751  1.00  0.00           H
ATOM   2695  CE  LYS   180      56.927  33.960  23.845  1.00  0.00           C
ATOM   2696  HE2 LYS   180      56.762  33.046  24.416  1.00  0.00           H
ATOM   2697  HE3 LYS   180      57.515  33.683  22.971  1.00  0.00           H
ATOM   2698  NZ  LYS   180      57.679  34.934  24.633  1.00  0.00           N
ATOM   2699  HZ1 LYS   180      58.608  34.635  24.895  1.00  0.00           H
ATOM   2700  HZ2 LYS   180      57.778  35.789  24.105  1.00  0.00           H
ATOM   2701  HZ3 LYS   180      57.176  35.162  25.479  1.00  0.00           H
ATOM   2702  C   LYS   180      51.097  36.077  24.963  1.00  0.00           C
ATOM   2703  O   LYS   180      50.185  35.425  24.502  1.00  0.00           O
ATOM   2704  N   VAL   181      50.980  37.345  25.292  1.00  0.00           N
ATOM   2705  H   VAL   181      51.707  37.867  25.760  1.00  0.00           H
ATOM   2706  CA  VAL   181      49.846  38.168  24.689  1.00  0.00           C
ATOM   2707  HA  VAL   181      48.959  37.545  24.798  1.00  0.00           H
ATOM   2708  CB  VAL   181      49.621  39.485  25.427  1.00  0.00           C
ATOM   2709  HB  VAL   181      50.536  40.066  25.309  1.00  0.00           H
ATOM   2710  CG1 VAL   181      48.475  40.282  24.847  1.00  0.00           C
ATOM   2711 HG11 VAL   181      48.666  40.480  23.793  1.00  0.00           H
ATOM   2712 HG12 VAL   181      47.573  39.671  24.832  1.00  0.00           H
ATOM   2713 HG13 VAL   181      48.430  41.261  25.323  1.00  0.00           H
ATOM   2714  CG2 VAL   181      49.401  39.307  26.900  1.00  0.00           C
ATOM   2715 HG21 VAL   181      50.029  38.564  27.391  1.00  0.00           H
ATOM   2716 HG22 VAL   181      49.705  40.246  27.363  1.00  0.00           H
ATOM   2717 HG23 VAL   181      48.385  38.982  27.125  1.00  0.00           H
ATOM   2718  C   VAL   181      50.010  38.394  23.198  1.00  0.00           C
ATOM   2719  O   VAL   181      51.127  38.621  22.805  1.00  0.00           O
ATOM   2720  N   VAL   182      48.912  38.408  22.392  1.00  0.00           N
ATOM   2721  H   VAL   182      47.988  38.285  22.781  1.00  0.00           H
ATOM   2722  CA  VAL   182      49.034  38.748  21.034  1.00  0.00           C
ATOM   2723  HA  VAL   182      50.071  38.981  20.796  1.00  0.00           H
ATOM   2724  CB  VAL   182      48.803  37.504  20.190  1.00  0.00           C
ATOM   2725  HB  VAL   182      49.543  36.723  20.361  1.00  0.00           H
ATOM   2726  CG1 VAL   182      47.384  36.964  20.313  1.00  0.00           C
ATOM   2727 HG11 VAL   182      47.218  36.144  19.614  1.00  0.00           H
ATOM   2728 HG12 VAL   182      47.313  36.604  21.340  1.00  0.00           H
ATOM   2729 HG13 VAL   182      46.597  37.699  20.139  1.00  0.00           H
ATOM   2730  CG2 VAL   182      48.950  37.824  18.671  1.00  0.00           C
ATOM   2731 HG21 VAL   182      48.219  38.554  18.327  1.00  0.00           H
ATOM   2732 HG22 VAL   182      49.967  38.117  18.408  1.00  0.00           H
ATOM   2733 HG23 VAL   182      48.842  36.889  18.121  1.00  0.00           H
ATOM   2734  C   VAL   182      48.187  39.899  20.544  1.00  0.00           C
ATOM   2735  O   VAL   182      48.642  40.691  19.722  1.00  0.00           O
ATOM   2736  N   LYS   183      47.072  40.119  21.180  1.00  0.00           N
ATOM   2737  H   LYS   183      46.666  39.438  21.805  1.00  0.00           H
ATOM   2738  CA  LYS   183      46.203  41.326  20.995  1.00  0.00           C
ATOM   2739  HA  LYS   183      46.734  42.079  20.413  1.00  0.00           H
ATOM   2740  CB  LYS   183      44.963  41.041  20.188  1.00  0.00           C
ATOM   2741  HB2 LYS   183      45.325  40.518  19.303  1.00  0.00           H
ATOM   2742  HB3 LYS   183      44.374  40.332  20.770  1.00  0.00           H
ATOM   2743  CG  LYS   183      44.046  42.302  19.815  1.00  0.00           C
ATOM   2744  HG2 LYS   183      43.636  42.708  20.740  1.00  0.00           H
ATOM   2745  HG3 LYS   183      44.660  43.092  19.382  1.00  0.00           H
ATOM   2746  CD  LYS   183      42.939  41.958  18.793  1.00  0.00           C
ATOM   2747  HD2 LYS   183      43.416  41.495  17.929  1.00  0.00           H
ATOM   2748  HD3 LYS   183      42.096  41.428  19.238  1.00  0.00           H
ATOM   2749  CE  LYS   183      42.350  43.345  18.490  1.00  0.00           C
ATOM   2750  HE2 LYS   183      42.097  43.734  19.477  1.00  0.00           H
ATOM   2751  HE3 LYS   183      43.118  43.940  17.995  1.00  0.00           H
ATOM   2752  NZ  LYS   183      41.155  43.417  17.667  1.00  0.00           N
ATOM   2753  HZ1 LYS   183      40.476  42.792  18.078  1.00  0.00           H
ATOM   2754  HZ2 LYS   183      40.735  44.334  17.718  1.00  0.00           H
ATOM   2755  HZ3 LYS   183      41.358  43.106  16.728  1.00  0.00           H
ATOM   2756  C   LYS   183      45.945  41.842  22.444  1.00  0.00           C
ATOM   2757  O   LYS   183      45.603  41.042  23.278  1.00  0.00           O
ATOM   2758  N   SER   184      45.887  43.100  22.587  1.00  0.00           N
ATOM   2759  H   SER   184      46.204  43.708  21.846  1.00  0.00           H
ATOM   2760  CA  SER   184      45.484  43.895  23.843  1.00  0.00           C
ATOM   2761  HA  SER   184      45.042  43.158  24.514  1.00  0.00           H
ATOM   2762  CB  SER   184      46.679  44.629  24.514  1.00  0.00           C
ATOM   2763  HB2 SER   184      46.367  45.188  25.396  1.00  0.00           H
ATOM   2764  HB3 SER   184      47.410  43.867  24.786  1.00  0.00           H
ATOM   2765  OG  SER   184      47.347  45.490  23.618  1.00  0.00           O
ATOM   2766  HG  SER   184      46.941  46.355  23.717  1.00  0.00           H
ATOM   2767  C   SER   184      44.453  44.995  23.479  1.00  0.00           C
ATOM   2768  O   SER   184      44.559  45.665  22.471  1.00  0.00           O
ATOM   2769  N   VAL   185      43.517  45.263  24.341  1.00  0.00           N
ATOM   2770  H   VAL   185      43.488  44.672  25.159  1.00  0.00           H
ATOM   2771  CA  VAL   185      42.434  46.204  24.085  1.00  0.00           C
ATOM   2772  HA  VAL   185      42.709  47.009  23.403  1.00  0.00           H
ATOM   2773  CB  VAL   185      41.176  45.446  23.519  1.00  0.00           C
ATOM   2774  HB  VAL   185      40.878  44.548  24.062  1.00  0.00           H
ATOM   2775  CG1 VAL   185      39.995  46.409  23.515  1.00  0.00           C
ATOM   2776 HG11 VAL   185      40.069  47.259  22.836  1.00  0.00           H
ATOM   2777 HG12 VAL   185      39.134  45.877  23.111  1.00  0.00           H
ATOM   2778 HG13 VAL   185      39.684  46.712  24.515  1.00  0.00           H
ATOM   2779  CG2 VAL   185      41.472  45.179  22.017  1.00  0.00           C
ATOM   2780 HG21 VAL   185      40.525  44.959  21.525  1.00  0.00           H
ATOM   2781 HG22 VAL   185      42.081  46.006  21.655  1.00  0.00           H
ATOM   2782 HG23 VAL   185      42.048  44.263  21.885  1.00  0.00           H
ATOM   2783  C   VAL   185      42.198  46.925  25.359  1.00  0.00           C
ATOM   2784  O   VAL   185      42.106  46.297  26.409  1.00  0.00           O
ATOM   2785  N   GLU   186      42.041  48.241  25.280  1.00  0.00           N
ATOM   2786  H   GLU   186      42.071  48.613  24.342  1.00  0.00           H
ATOM   2787  CA  GLU   186      41.600  49.090  26.428  1.00  0.00           C
ATOM   2788  HA  GLU   186      41.614  48.401  27.272  1.00  0.00           H
ATOM   2789  CB  GLU   186      42.518  50.324  26.536  1.00  0.00           C
ATOM   2790  HB2 GLU   186      43.585  50.101  26.554  1.00  0.00           H
ATOM   2791  HB3 GLU   186      42.455  51.036  25.713  1.00  0.00           H
ATOM   2792  CG  GLU   186      42.166  51.132  27.851  1.00  0.00           C
ATOM   2793  HG2 GLU   186      41.100  51.356  27.808  1.00  0.00           H
ATOM   2794  HG3 GLU   186      42.152  50.489  28.731  1.00  0.00           H
ATOM   2795  CD  GLU   186      43.040  52.443  27.990  1.00  0.00           C
ATOM   2796  OE1 GLU   186      44.307  52.333  27.971  1.00  0.00           O
ATOM   2797  OE2 GLU   186      42.390  53.492  28.317  1.00  0.00           O
ATOM   2798  C   GLU   186      40.118  49.500  26.266  1.00  0.00           C
ATOM   2799  O   GLU   186      39.639  49.891  25.176  1.00  0.00           O
ATOM   2800  N   LEU   187      39.325  49.375  27.382  1.00  0.00           N
ATOM   2801  H   LEU   187      39.826  49.141  28.227  1.00  0.00           H
ATOM   2802  CA  LEU   187      37.884  49.662  27.294  1.00  0.00           C
ATOM   2803  HA  LEU   187      37.527  49.259  26.347  1.00  0.00           H
ATOM   2804  CB  LEU   187      37.048  48.997  28.407  1.00  0.00           C
ATOM   2805  HB2 LEU   187      37.378  49.439  29.346  1.00  0.00           H
ATOM   2806  HB3 LEU   187      35.988  49.206  28.260  1.00  0.00           H
ATOM   2807  CG  LEU   187      37.151  47.490  28.516  1.00  0.00           C
ATOM   2808  HG  LEU   187      38.195  47.237  28.703  1.00  0.00           H
ATOM   2809  CD1 LEU   187      36.271  46.912  29.662  1.00  0.00           C
ATOM   2810 HD11 LEU   187      35.251  46.771  29.302  1.00  0.00           H
ATOM   2811 HD12 LEU   187      36.675  45.950  29.978  1.00  0.00           H
ATOM   2812 HD13 LEU   187      36.293  47.550  30.545  1.00  0.00           H
ATOM   2813  CD2 LEU   187      36.827  46.648  27.328  1.00  0.00           C
ATOM   2814 HD21 LEU   187      35.797  46.904  27.082  1.00  0.00           H
ATOM   2815 HD22 LEU   187      37.492  47.006  26.542  1.00  0.00           H
ATOM   2816 HD23 LEU   187      37.068  45.614  27.577  1.00  0.00           H
ATOM   2817  C   LEU   187      37.619  51.172  27.219  1.00  0.00           C
ATOM   2818  O   LEU   187      38.197  51.882  28.022  1.00  0.00           O
ATOM   2819  N   ASP   188      36.623  51.642  26.468  1.00  0.00           N
ATOM   2820  H   ASP   188      36.267  51.047  25.734  1.00  0.00           H
ATOM   2821  CA  ASP   188      36.192  53.016  26.569  1.00  0.00           C
ATOM   2822  HA  ASP   188      36.870  53.542  27.240  1.00  0.00           H
ATOM   2823  CB  ASP   188      36.077  53.598  25.174  1.00  0.00           C
ATOM   2824  HB2 ASP   188      36.992  53.414  24.611  1.00  0.00           H
ATOM   2825  HB3 ASP   188      35.247  53.112  24.660  1.00  0.00           H
ATOM   2826  CG  ASP   188      35.808  55.087  25.272  1.00  0.00           C
ATOM   2827  OD1 ASP   188      35.150  55.650  24.423  1.00  0.00           O
ATOM   2828  OD2 ASP   188      36.335  55.801  26.138  1.00  0.00           O
ATOM   2829  C   ASP   188      34.886  52.897  27.260  1.00  0.00           C
ATOM   2830  O   ASP   188      33.922  52.319  26.701  1.00  0.00           O
ATOM   2831  N   ALA   189      34.781  53.438  28.479  1.00  0.00           N
ATOM   2832  H   ALA   189      35.662  53.704  28.894  1.00  0.00           H
ATOM   2833  CA  ALA   189      33.598  53.092  29.336  1.00  0.00           C
ATOM   2834  HA  ALA   189      32.691  53.121  28.733  1.00  0.00           H
ATOM   2835  CB  ALA   189      33.905  51.621  29.942  1.00  0.00           C
ATOM   2836  HB1 ALA   189      34.939  51.640  30.286  1.00  0.00           H
ATOM   2837  HB2 ALA   189      33.260  51.402  30.794  1.00  0.00           H
ATOM   2838  HB3 ALA   189      33.795  50.802  29.230  1.00  0.00           H
ATOM   2839  C   ALA   189      33.422  54.196  30.403  1.00  0.00           C
ATOM   2840  O   ALA   189      33.744  53.946  31.540  1.00  0.00           O
ATOM   2841  N   PRO   190      32.798  55.389  30.112  1.00  0.00           N
ATOM   2842  CD  PRO   190      32.160  55.829  28.896  1.00  0.00           C
ATOM   2843  HD2 PRO   190      31.359  55.193  28.522  1.00  0.00           H
ATOM   2844  HD3 PRO   190      32.916  55.813  28.112  1.00  0.00           H
ATOM   2845  CG  PRO   190      31.640  57.282  29.127  1.00  0.00           C
ATOM   2846  HG2 PRO   190      30.642  57.156  29.545  1.00  0.00           H
ATOM   2847  HG3 PRO   190      31.667  57.942  28.260  1.00  0.00           H
ATOM   2848  CB  PRO   190      32.464  57.792  30.308  1.00  0.00           C
ATOM   2849  HB2 PRO   190      31.876  58.458  30.940  1.00  0.00           H
ATOM   2850  HB3 PRO   190      33.429  58.206  30.019  1.00  0.00           H
ATOM   2851  CA  PRO   190      32.648  56.478  31.064  1.00  0.00           C
ATOM   2852  HA  PRO   190      33.599  56.576  31.587  1.00  0.00           H
ATOM   2853  C   PRO   190      31.531  56.254  32.062  1.00  0.00           C
ATOM   2854  O   PRO   190      30.536  55.685  31.708  1.00  0.00           O
ATOM   2855  N   ASN   191      31.799  56.624  33.349  1.00  0.00           N
ATOM   2856  H   ASN   191      32.751  56.904  33.535  1.00  0.00           H
ATOM   2857  CA  ASN   191      30.916  56.147  34.440  1.00  0.00           C
ATOM   2858  HA  ASN   191      31.376  56.484  35.369  1.00  0.00           H
ATOM   2859  CB  ASN   191      29.547  56.845  34.406  1.00  0.00           C
ATOM   2860  HB2 ASN   191      29.020  56.381  33.572  1.00  0.00           H
ATOM   2861  HB3 ASN   191      28.952  56.604  35.287  1.00  0.00           H
ATOM   2862  CG  ASN   191      29.695  58.322  34.186  1.00  0.00           C
ATOM   2863  OD1 ASN   191      30.665  58.883  34.728  1.00  0.00           O
ATOM   2864  ND2 ASN   191      28.726  59.002  33.633  1.00  0.00           N
ATOM   2865 HD21 ASN   191      28.894  59.988  33.486  1.00  0.00           H
ATOM   2866 HD22 ASN   191      27.905  58.579  33.222  1.00  0.00           H
ATOM   2867  C   ASN   191      30.897  54.610  34.597  1.00  0.00           C
ATOM   2868  O   ASN   191      29.823  54.053  34.857  1.00  0.00           O
ATOM   2869  N   TYR   192      32.050  53.995  34.629  1.00  0.00           N
ATOM   2870  H   TYR   192      32.908  54.504  34.477  1.00  0.00           H
ATOM   2871  CA  TYR   192      32.236  52.581  34.998  1.00  0.00           C
ATOM   2872  HA  TYR   192      31.322  52.215  35.466  1.00  0.00           H
ATOM   2873  CB  TYR   192      32.525  51.623  33.792  1.00  0.00           C
ATOM   2874  HB2 TYR   192      33.476  51.929  33.358  1.00  0.00           H
ATOM   2875  HB3 TYR   192      32.656  50.652  34.268  1.00  0.00           H
ATOM   2876  CG  TYR   192      31.439  51.404  32.816  1.00  0.00           C
ATOM   2877  CD1 TYR   192      31.110  52.416  31.903  1.00  0.00           C
ATOM   2878  HD1 TYR   192      31.498  53.423  31.893  1.00  0.00           H
ATOM   2879  CE1 TYR   192      30.116  52.230  30.913  1.00  0.00           C
ATOM   2880  HE1 TYR   192      29.744  53.031  30.292  1.00  0.00           H
ATOM   2881  CZ  TYR   192      29.322  51.088  30.958  1.00  0.00           C
ATOM   2882  OH  TYR   192      28.359  51.034  30.075  1.00  0.00           O
ATOM   2883  HH  TYR   192      28.352  51.820  29.522  1.00  0.00           H
ATOM   2884  CE2 TYR   192      29.586  50.128  31.990  1.00  0.00           C
ATOM   2885  HE2 TYR   192      28.996  49.227  32.057  1.00  0.00           H
ATOM   2886  CD2 TYR   192      30.741  50.179  32.833  1.00  0.00           C
ATOM   2887  HD2 TYR   192      30.919  49.421  33.581  1.00  0.00           H
ATOM   2888  C   TYR   192      33.396  52.410  35.977  1.00  0.00           C
ATOM   2889  O   TYR   192      34.480  53.001  35.774  1.00  0.00           O
ATOM   2890  N   HIE   193      33.171  51.615  37.022  1.00  0.00           N
ATOM   2891  H   HIE   193      32.232  51.289  37.200  1.00  0.00           H
ATOM   2892  CA  HIE   193      34.176  50.797  37.696  1.00  0.00           C
ATOM   2893  HA  HIE   193      35.061  51.409  37.519  1.00  0.00           H
ATOM   2894  CB  HIE   193      33.959  50.882  39.186  1.00  0.00           C
ATOM   2895  HB2 HIE   193      33.454  51.809  39.456  1.00  0.00           H
ATOM   2896  HB3 HIE   193      33.311  50.019  39.335  1.00  0.00           H
ATOM   2897  CG  HIE   193      35.276  50.692  39.988  1.00  0.00           C
ATOM   2898  ND1 HIE   193      36.043  49.580  40.179  1.00  0.00           N
ATOM   2899  CE1 HIE   193      37.257  50.075  40.493  1.00  0.00           C
ATOM   2900  HE1 HIE   193      38.148  49.467  40.561  1.00  0.00           H
ATOM   2901  NE2 HIE   193      37.217  51.409  40.657  1.00  0.00           N
ATOM   2902  HE2 HIE   193      38.010  52.001  40.861  1.00  0.00           H
ATOM   2903  CD2 HIE   193      35.945  51.819  40.318  1.00  0.00           C
ATOM   2904  HD2 HIE   193      35.626  52.846  40.219  1.00  0.00           H
ATOM   2905  C   HIE   193      34.337  49.398  37.080  1.00  0.00           C
ATOM   2906  O   HIE   193      33.393  48.783  36.645  1.00  0.00           O
ATOM   2907  N   TYR   194      35.545  48.799  37.120  1.00  0.00           N
ATOM   2908  H   TYR   194      36.355  49.373  37.308  1.00  0.00           H
ATOM   2909  CA  TYR   194      35.892  47.333  36.813  1.00  0.00           C
ATOM   2910  HA  TYR   194      35.114  46.734  37.286  1.00  0.00           H
ATOM   2911  CB  TYR   194      35.980  47.083  35.236  1.00  0.00           C
ATOM   2912  HB2 TYR   194      36.823  47.669  34.873  1.00  0.00           H
ATOM   2913  HB3 TYR   194      36.215  46.018  35.254  1.00  0.00           H
ATOM   2914  CG  TYR   194      34.762  47.337  34.413  1.00  0.00           C
ATOM   2915  CD1 TYR   194      34.653  48.434  33.558  1.00  0.00           C
ATOM   2916  HD1 TYR   194      35.365  49.235  33.698  1.00  0.00           H
ATOM   2917  CE1 TYR   194      33.656  48.481  32.561  1.00  0.00           C
ATOM   2918  HE1 TYR   194      33.633  49.258  31.811  1.00  0.00           H
ATOM   2919  CZ  TYR   194      32.678  47.493  32.548  1.00  0.00           C
ATOM   2920  OH  TYR   194      31.680  47.533  31.639  1.00  0.00           O
ATOM   2921  HH  TYR   194      31.252  46.681  31.532  1.00  0.00           H
ATOM   2922  CE2 TYR   194      32.712  46.387  33.459  1.00  0.00           C
ATOM   2923  HE2 TYR   194      31.965  45.631  33.654  1.00  0.00           H
ATOM   2924  CD2 TYR   194      33.804  46.318  34.319  1.00  0.00           C
ATOM   2925  HD2 TYR   194      33.750  45.589  35.113  1.00  0.00           H
ATOM   2926  C   TYR   194      37.179  46.757  37.556  1.00  0.00           C
ATOM   2927  O   TYR   194      38.170  47.384  37.438  1.00  0.00           O
ATOM   2928  N   GLU   195      37.156  45.671  38.309  1.00  0.00           N
ATOM   2929  H   GLU   195      36.325  45.153  38.555  1.00  0.00           H
ATOM   2930  CA  GLU   195      38.279  44.998  38.954  1.00  0.00           C
ATOM   2931  HA  GLU   195      38.996  44.832  38.150  1.00  0.00           H
ATOM   2932  CB  GLU   195      38.925  45.711  40.190  1.00  0.00           C
ATOM   2933  HB2 GLU   195      39.669  45.027  40.597  1.00  0.00           H
ATOM   2934  HB3 GLU   195      39.374  46.613  39.774  1.00  0.00           H
ATOM   2935  CG  GLU   195      37.915  46.143  41.274  1.00  0.00           C
ATOM   2936  HG2 GLU   195      37.089  46.759  40.919  1.00  0.00           H
ATOM   2937  HG3 GLU   195      37.535  45.257  41.781  1.00  0.00           H
ATOM   2938  CD  GLU   195      38.694  47.089  42.212  1.00  0.00           C
ATOM   2939  OE1 GLU   195      38.596  46.817  43.415  1.00  0.00           O
ATOM   2940  OE2 GLU   195      39.319  48.147  41.822  1.00  0.00           O
ATOM   2941  C   GLU   195      37.843  43.647  39.411  1.00  0.00           C
ATOM   2942  O   GLU   195      36.627  43.421  39.550  1.00  0.00           O
ATOM   2943  N   GLU   196      38.797  42.741  39.681  1.00  0.00           N
ATOM   2944  H   GLU   196      39.753  43.035  39.544  1.00  0.00           H
ATOM   2945  CA  GLU   196      38.505  41.383  40.339  1.00  0.00           C
ATOM   2946  HA  GLU   196      39.391  40.756  40.245  1.00  0.00           H
ATOM   2947  CB  GLU   196      38.214  41.618  41.940  1.00  0.00           C
ATOM   2948  HB2 GLU   196      37.247  42.119  41.986  1.00  0.00           H
ATOM   2949  HB3 GLU   196      38.164  40.654  42.447  1.00  0.00           H
ATOM   2950  CG  GLU   196      39.279  42.477  42.590  1.00  0.00           C
ATOM   2951  HG2 GLU   196      40.237  42.130  42.201  1.00  0.00           H
ATOM   2952  HG3 GLU   196      39.171  43.482  42.182  1.00  0.00           H
ATOM   2953  CD  GLU   196      39.246  42.596  44.119  1.00  0.00           C
ATOM   2954  OE1 GLU   196      40.283  42.973  44.679  1.00  0.00           O
ATOM   2955  OE2 GLU   196      38.168  42.425  44.768  1.00  0.00           O
ATOM   2956  C   GLU   196      37.399  40.617  39.577  1.00  0.00           C
ATOM   2957  O   GLU   196      36.603  39.961  40.195  1.00  0.00           O
ATOM   2958  N   CYX   197      37.353  40.717  38.280  1.00  0.00           N
ATOM   2959  H   CYX   197      37.955  41.341  37.762  1.00  0.00           H
ATOM   2960  CA  CYX   197      36.275  40.184  37.451  1.00  0.00           C
ATOM   2961  HA  CYX   197      35.286  40.473  37.805  1.00  0.00           H
ATOM   2962  CB  CYX   197      36.475  40.711  35.982  1.00  0.00           C
ATOM   2963  HB2 CYX   197      37.410  40.394  35.519  1.00  0.00           H
ATOM   2964  HB3 CYX   197      35.763  40.158  35.370  1.00  0.00           H
ATOM   2965  SG  CYX   197      36.261  42.524  35.881  1.00  0.00           S
ATOM   2966  C   CYX   197      36.306  38.657  37.492  1.00  0.00           C
ATOM   2967  O   CYX   197      37.289  37.945  37.207  1.00  0.00           O
ATOM   2968  N   SER   198      35.158  38.184  37.866  1.00  0.00           N
ATOM   2969  H   SER   198      34.515  38.815  38.322  1.00  0.00           H
ATOM   2970  CA  SER   198      34.731  36.807  37.662  1.00  0.00           C
ATOM   2971  HA  SER   198      35.463  36.090  38.031  1.00  0.00           H
ATOM   2972  CB  SER   198      33.469  36.600  38.531  1.00  0.00           C
ATOM   2973  HB2 SER   198      32.625  37.053  38.012  1.00  0.00           H
ATOM   2974  HB3 SER   198      33.359  35.516  38.522  1.00  0.00           H
ATOM   2975  OG  SER   198      33.669  37.115  39.812  1.00  0.00           O
ATOM   2976  HG  SER   198      33.097  37.877  39.933  1.00  0.00           H
ATOM   2977  C   SER   198      34.490  36.549  36.168  1.00  0.00           C
ATOM   2978  O   SER   198      33.559  37.150  35.625  1.00  0.00           O
ATOM   2979  N   CYX   199      35.252  35.778  35.404  1.00  0.00           N
ATOM   2980  H   CYX   199      36.074  35.368  35.824  1.00  0.00           H
ATOM   2981  CA  CYX   199      34.982  35.521  33.960  1.00  0.00           C
ATOM   2982  HA  CYX   199      34.138  36.143  33.665  1.00  0.00           H
ATOM   2983  CB  CYX   199      36.205  36.019  33.172  1.00  0.00           C
ATOM   2984  HB2 CYX   199      37.095  35.515  33.548  1.00  0.00           H
ATOM   2985  HB3 CYX   199      36.037  35.689  32.146  1.00  0.00           H
ATOM   2986  SG  CYX   199      36.352  37.827  33.226  1.00  0.00           S
ATOM   2987  C   CYX   199      34.681  34.087  33.548  1.00  0.00           C
ATOM   2988  O   CYX   199      35.419  33.217  33.890  1.00  0.00           O
ATOM   2989  N   TYR   200      33.592  33.835  32.814  1.00  0.00           N
ATOM   2990  H   TYR   200      32.948  34.520  32.445  1.00  0.00           H
ATOM   2991  CA  TYR   200      33.392  32.454  32.204  1.00  0.00           C
ATOM   2992  HA  TYR   200      34.295  31.877  32.402  1.00  0.00           H
ATOM   2993  CB  TYR   200      32.173  31.778  32.904  1.00  0.00           C
ATOM   2994  HB2 TYR   200      32.170  30.717  32.655  1.00  0.00           H
ATOM   2995  HB3 TYR   200      32.327  31.806  33.982  1.00  0.00           H
ATOM   2996  CG  TYR   200      30.869  32.432  32.618  1.00  0.00           C
ATOM   2997  CD1 TYR   200      30.317  33.276  33.563  1.00  0.00           C
ATOM   2998  HD1 TYR   200      30.794  33.402  34.523  1.00  0.00           H
ATOM   2999  CE1 TYR   200      29.061  33.759  33.291  1.00  0.00           C
ATOM   3000  HE1 TYR   200      28.553  34.314  34.065  1.00  0.00           H
ATOM   3001  CZ  TYR   200      28.366  33.537  32.084  1.00  0.00           C
ATOM   3002  OH  TYR   200      27.190  34.063  31.851  1.00  0.00           O
ATOM   3003  HH  TYR   200      26.996  33.961  30.916  1.00  0.00           H
ATOM   3004  CE2 TYR   200      28.971  32.735  31.092  1.00  0.00           C
ATOM   3005  HE2 TYR   200      28.545  32.621  30.106  1.00  0.00           H
ATOM   3006  CD2 TYR   200      30.232  32.144  31.386  1.00  0.00           C
ATOM   3007  HD2 TYR   200      30.549  31.439  30.633  1.00  0.00           H
ATOM   3008  C   TYR   200      33.177  32.514  30.664  1.00  0.00           C
ATOM   3009  O   TYR   200      32.671  33.465  30.182  1.00  0.00           O
ATOM   3010  N   PRO   201      33.664  31.540  29.824  1.00  0.00           N
ATOM   3011  CD  PRO   201      34.508  30.419  30.102  1.00  0.00           C
ATOM   3012  HD2 PRO   201      34.054  29.706  30.790  1.00  0.00           H
ATOM   3013  HD3 PRO   201      35.407  30.857  30.534  1.00  0.00           H
ATOM   3014  CG  PRO   201      34.989  29.863  28.812  1.00  0.00           C
ATOM   3015  HG2 PRO   201      34.625  28.839  28.745  1.00  0.00           H
ATOM   3016  HG3 PRO   201      36.072  29.989  28.803  1.00  0.00           H
ATOM   3017  CB  PRO   201      34.330  30.655  27.721  1.00  0.00           C
ATOM   3018  HB2 PRO   201      33.907  30.074  26.902  1.00  0.00           H
ATOM   3019  HB3 PRO   201      35.072  31.327  27.290  1.00  0.00           H
ATOM   3020  CA  PRO   201      33.229  31.412  28.443  1.00  0.00           C
ATOM   3021  HA  PRO   201      33.278  32.422  28.036  1.00  0.00           H
ATOM   3022  C   PRO   201      31.844  30.669  28.277  1.00  0.00           C
ATOM   3023  O   PRO   201      31.470  29.835  29.136  1.00  0.00           O
ATOM   3024  N   ASN   202      31.037  31.023  27.225  1.00  0.00           N
ATOM   3025  H   ASN   202      31.343  31.866  26.761  1.00  0.00           H
ATOM   3026  CA  ASN   202      29.673  30.522  26.822  1.00  0.00           C
ATOM   3027  HA  ASN   202      29.599  29.439  26.928  1.00  0.00           H
ATOM   3028  CB  ASN   202      28.556  31.300  27.567  1.00  0.00           C
ATOM   3029  HB2 ASN   202      28.824  31.074  28.599  1.00  0.00           H
ATOM   3030  HB3 ASN   202      28.767  32.362  27.445  1.00  0.00           H
ATOM   3031  CG  ASN   202      27.068  30.813  27.359  1.00  0.00           C
ATOM   3032  OD1 ASN   202      26.755  29.734  26.829  1.00  0.00           O
ATOM   3033  ND2 ASN   202      26.143  31.598  27.847  1.00  0.00           N
ATOM   3034 HD21 ASN   202      25.167  31.411  28.030  1.00  0.00           H
ATOM   3035 HD22 ASN   202      26.544  32.315  28.435  1.00  0.00           H
ATOM   3036  C   ASN   202      29.511  30.646  25.318  1.00  0.00           C
ATOM   3037  O   ASN   202      29.607  31.766  24.813  1.00  0.00           O
ATOM   3038  N   ALA   203      29.354  29.474  24.675  1.00  0.00           N
ATOM   3039  H   ALA   203      29.492  28.626  25.205  1.00  0.00           H
ATOM   3040  CA  ALA   203      29.046  29.426  23.259  1.00  0.00           C
ATOM   3041  HA  ALA   203      29.054  28.386  22.933  1.00  0.00           H
ATOM   3042  CB  ALA   203      27.618  29.794  23.068  1.00  0.00           C
ATOM   3043  HB1 ALA   203      27.234  29.201  22.238  1.00  0.00           H
ATOM   3044  HB2 ALA   203      27.150  29.480  24.001  1.00  0.00           H
ATOM   3045  HB3 ALA   203      27.482  30.852  22.839  1.00  0.00           H
ATOM   3046  C   ALA   203      30.095  30.101  22.298  1.00  0.00           C
ATOM   3047  O   ALA   203      29.763  30.602  21.247  1.00  0.00           O
ATOM   3048  N   GLY   204      31.337  30.141  22.710  1.00  0.00           N
ATOM   3049  H   GLY   204      31.609  29.521  23.459  1.00  0.00           H
ATOM   3050  CA  GLY   204      32.455  30.754  21.939  1.00  0.00           C
ATOM   3051  HA2 GLY   204      33.278  30.061  22.117  1.00  0.00           H
ATOM   3052  HA3 GLY   204      32.280  30.826  20.865  1.00  0.00           H
ATOM   3053  C   GLY   204      32.967  32.078  22.359  1.00  0.00           C
ATOM   3054  O   GLY   204      34.113  32.487  22.098  1.00  0.00           O
ATOM   3055  N   GLU   205      32.124  32.871  23.022  1.00  0.00           N
ATOM   3056  H   GLU   205      31.251  32.446  23.296  1.00  0.00           H
ATOM   3057  CA  GLU   205      32.442  34.215  23.581  1.00  0.00           C
ATOM   3058  HA  GLU   205      33.415  34.461  23.154  1.00  0.00           H
ATOM   3059  CB  GLU   205      31.356  35.174  23.139  1.00  0.00           C
ATOM   3060  HB2 GLU   205      30.388  34.939  23.582  1.00  0.00           H
ATOM   3061  HB3 GLU   205      31.522  36.181  23.518  1.00  0.00           H
ATOM   3062  CG  GLU   205      31.221  35.249  21.591  1.00  0.00           C
ATOM   3063  HG2 GLU   205      30.863  36.227  21.272  1.00  0.00           H
ATOM   3064  HG3 GLU   205      32.237  35.115  21.220  1.00  0.00           H
ATOM   3065  CD  GLU   205      30.371  34.121  20.976  1.00  0.00           C
ATOM   3066  OE1 GLU   205      29.328  33.725  21.596  1.00  0.00           O
ATOM   3067  OE2 GLU   205      30.519  33.594  19.848  1.00  0.00           O
ATOM   3068  C   GLU   205      32.543  34.223  25.110  1.00  0.00           C
ATOM   3069  O   GLU   205      32.175  33.316  25.733  1.00  0.00           O
ATOM   3070  N   ILE   206      33.144  35.319  25.677  1.00  0.00           N
ATOM   3071  H   ILE   206      33.171  36.161  25.119  1.00  0.00           H
ATOM   3072  CA  ILE   206      33.497  35.353  27.157  1.00  0.00           C
ATOM   3073  HA  ILE   206      33.233  34.396  27.604  1.00  0.00           H
ATOM   3074  CB  ILE   206      34.907  35.505  27.524  1.00  0.00           C
ATOM   3075  HB  ILE   206      35.336  36.434  27.149  1.00  0.00           H
ATOM   3076  CG2 ILE   206      35.132  35.538  29.062  1.00  0.00           C
ATOM   3077 HG21 ILE   206      34.893  34.686  29.698  1.00  0.00           H
ATOM   3078 HG22 ILE   206      36.180  35.786  29.227  1.00  0.00           H
ATOM   3079 HG23 ILE   206      34.555  36.362  29.482  1.00  0.00           H
ATOM   3080  CG1 ILE   206      35.740  34.313  26.941  1.00  0.00           C
ATOM   3081 HG12 ILE   206      36.564  34.138  27.634  1.00  0.00           H
ATOM   3082 HG13 ILE   206      35.135  33.409  26.869  1.00  0.00           H
ATOM   3083  CD1 ILE   206      36.291  34.551  25.544  1.00  0.00           C
ATOM   3084 HD11 ILE   206      36.640  35.578  25.443  1.00  0.00           H
ATOM   3085 HD12 ILE   206      37.025  33.765  25.369  1.00  0.00           H
ATOM   3086 HD13 ILE   206      35.451  34.338  24.883  1.00  0.00           H
ATOM   3087  C   ILE   206      32.597  36.437  27.782  1.00  0.00           C
ATOM   3088  O   ILE   206      32.410  37.540  27.234  1.00  0.00           O
ATOM   3089  N   THR   207      32.046  36.054  28.943  1.00  0.00           N
ATOM   3090  H   THR   207      32.271  35.122  29.259  1.00  0.00           H
ATOM   3091  CA  THR   207      31.360  36.935  29.934  1.00  0.00           C
ATOM   3092  HA  THR   207      31.245  37.913  29.468  1.00  0.00           H
ATOM   3093  CB  THR   207      29.979  36.325  30.258  1.00  0.00           C
ATOM   3094  HB  THR   207      30.025  35.390  30.817  1.00  0.00           H
ATOM   3095  CG2 THR   207      29.290  37.209  31.259  1.00  0.00           C
ATOM   3096 HG21 THR   207      29.681  37.185  32.276  1.00  0.00           H
ATOM   3097 HG22 THR   207      29.331  38.212  30.837  1.00  0.00           H
ATOM   3098 HG23 THR   207      28.248  36.900  31.342  1.00  0.00           H
ATOM   3099  OG1 THR   207      29.084  36.276  29.178  1.00  0.00           O
ATOM   3100  HG1 THR   207      29.448  35.673  28.526  1.00  0.00           H
ATOM   3101  C   THR   207      32.211  37.156  31.158  1.00  0.00           C
ATOM   3102  O   THR   207      32.870  36.177  31.539  1.00  0.00           O
ATOM   3103  N   CYX   208      32.160  38.353  31.760  1.00  0.00           N
ATOM   3104  H   CYX   208      31.685  39.118  31.304  1.00  0.00           H
ATOM   3105  CA  CYX   208      32.883  38.759  32.894  1.00  0.00           C
ATOM   3106  HA  CYX   208      33.210  37.923  33.512  1.00  0.00           H
ATOM   3107  CB  CYX   208      34.072  39.553  32.388  1.00  0.00           C
ATOM   3108  HB2 CYX   208      33.707  40.301  31.685  1.00  0.00           H
ATOM   3109  HB3 CYX   208      34.540  40.072  33.225  1.00  0.00           H
ATOM   3110  SG  CYX   208      35.342  38.554  31.683  1.00  0.00           S
ATOM   3111  C   CYX   208      32.056  39.683  33.842  1.00  0.00           C
ATOM   3112  O   CYX   208      31.484  40.676  33.381  1.00  0.00           O
ATOM   3113  N   VAL   209      31.926  39.425  35.132  1.00  0.00           N
ATOM   3114  H   VAL   209      32.575  38.730  35.473  1.00  0.00           H
ATOM   3115  CA  VAL   209      31.158  40.254  36.034  1.00  0.00           C
ATOM   3116  HA  VAL   209      31.010  41.232  35.577  1.00  0.00           H
ATOM   3117  CB  VAL   209      29.787  39.776  36.474  1.00  0.00           C
ATOM   3118  HB  VAL   209      29.921  38.842  37.019  1.00  0.00           H
ATOM   3119  CG1 VAL   209      28.953  40.694  37.321  1.00  0.00           C
ATOM   3120 HG11 VAL   209      27.964  40.257  37.453  1.00  0.00           H
ATOM   3121 HG12 VAL   209      29.456  40.862  38.274  1.00  0.00           H
ATOM   3122 HG13 VAL   209      28.762  41.674  36.884  1.00  0.00           H
ATOM   3123  CG2 VAL   209      28.905  39.425  35.228  1.00  0.00           C
ATOM   3124 HG21 VAL   209      28.934  40.209  34.472  1.00  0.00           H
ATOM   3125 HG22 VAL   209      29.328  38.560  34.716  1.00  0.00           H
ATOM   3126 HG23 VAL   209      27.872  39.206  35.495  1.00  0.00           H
ATOM   3127  C   VAL   209      31.989  40.605  37.303  1.00  0.00           C
ATOM   3128  O   VAL   209      32.488  39.777  38.043  1.00  0.00           O
ATOM   3129  N   CYX   210      32.077  41.946  37.557  1.00  0.00           N
ATOM   3130  H   CYX   210      31.606  42.596  36.945  1.00  0.00           H
ATOM   3131  CA  CYX   210      33.048  42.540  38.463  1.00  0.00           C
ATOM   3132  HA  CYX   210      33.842  41.832  38.700  1.00  0.00           H
ATOM   3133  CB  CYX   210      33.637  43.669  37.538  1.00  0.00           C
ATOM   3134  HB2 CYX   210      32.868  44.442  37.507  1.00  0.00           H
ATOM   3135  HB3 CYX   210      34.494  44.136  38.025  1.00  0.00           H
ATOM   3136  SG  CYX   210      34.249  43.063  35.836  1.00  0.00           S
ATOM   3137  C   CYX   210      32.546  43.108  39.849  1.00  0.00           C
ATOM   3138  O   CYX   210      31.389  42.953  40.226  1.00  0.00           O
ATOM   3139  N   ARG   211      33.431  43.755  40.514  1.00  0.00           N
ATOM   3140  H   ARG   211      34.389  43.831  40.205  1.00  0.00           H
ATOM   3141  CA  ARG   211      33.208  44.492  41.791  1.00  0.00           C
ATOM   3142  HA  ARG   211      32.459  44.120  42.490  1.00  0.00           H
ATOM   3143  CB  ARG   211      34.507  44.280  42.647  1.00  0.00           C
ATOM   3144  HB2 ARG   211      34.788  43.232  42.757  1.00  0.00           H
ATOM   3145  HB3 ARG   211      35.303  44.742  42.063  1.00  0.00           H
ATOM   3146  CG  ARG   211      34.547  44.903  43.983  1.00  0.00           C
ATOM   3147  HG2 ARG   211      34.409  45.985  43.972  1.00  0.00           H
ATOM   3148  HG3 ARG   211      33.729  44.486  44.568  1.00  0.00           H
ATOM   3149  CD  ARG   211      35.836  44.500  44.738  1.00  0.00           C
ATOM   3150  HD2 ARG   211      35.625  43.592  45.303  1.00  0.00           H
ATOM   3151  HD3 ARG   211      36.605  44.399  43.972  1.00  0.00           H
ATOM   3152  NE  ARG   211      36.318  45.585  45.600  1.00  0.00           N
ATOM   3153  HE  ARG   211      35.619  46.283  45.811  1.00  0.00           H
ATOM   3154  CZ  ARG   211      37.471  45.765  46.142  1.00  0.00           C
ATOM   3155  NH1 ARG   211      37.656  46.942  46.699  1.00  0.00           N
ATOM   3156 HH11 ARG   211      36.853  47.549  46.611  1.00  0.00           H
ATOM   3157 HH12 ARG   211      38.414  47.185  47.320  1.00  0.00           H
ATOM   3158  NH2 ARG   211      38.377  44.900  46.160  1.00  0.00           N
ATOM   3159 HH21 ARG   211      38.284  44.007  45.700  1.00  0.00           H
ATOM   3160 HH22 ARG   211      39.225  45.251  46.582  1.00  0.00           H
ATOM   3161  C   ARG   211      32.869  45.950  41.574  1.00  0.00           C
ATOM   3162  O   ARG   211      33.593  46.687  40.876  1.00  0.00           O
ATOM   3163  N   ASP   212      31.749  46.354  42.129  1.00  0.00           N
ATOM   3164  H   ASP   212      31.168  45.653  42.565  1.00  0.00           H
ATOM   3165  CA  ASP   212      31.227  47.705  42.227  1.00  0.00           C
ATOM   3166  HA  ASP   212      31.489  48.268  41.333  1.00  0.00           H
ATOM   3167  CB  ASP   212      29.699  47.575  42.400  1.00  0.00           C
ATOM   3168  HB2 ASP   212      29.313  48.569  42.622  1.00  0.00           H
ATOM   3169  HB3 ASP   212      29.251  47.217  41.473  1.00  0.00           H
ATOM   3170  CG  ASP   212      29.310  46.617  43.633  1.00  0.00           C
ATOM   3171  OD1 ASP   212      28.885  47.165  44.680  1.00  0.00           O
ATOM   3172  OD2 ASP   212      29.491  45.357  43.518  1.00  0.00           O
ATOM   3173  C   ASP   212      31.747  48.508  43.498  1.00  0.00           C
ATOM   3174  O   ASP   212      31.059  48.679  44.481  1.00  0.00           O
ATOM   3175  N   ASN   213      32.999  49.005  43.403  1.00  0.00           N
ATOM   3176  H   ASN   213      33.472  48.923  42.514  1.00  0.00           H
ATOM   3177  CA  ASN   213      33.337  50.301  43.999  1.00  0.00           C
ATOM   3178  HA  ASN   213      32.977  50.345  45.027  1.00  0.00           H
ATOM   3179  CB  ASN   213      34.883  50.346  44.053  1.00  0.00           C
ATOM   3180  HB2 ASN   213      35.340  50.663  43.115  1.00  0.00           H
ATOM   3181  HB3 ASN   213      35.244  51.123  44.726  1.00  0.00           H
ATOM   3182  CG  ASN   213      35.515  49.084  44.575  1.00  0.00           C
ATOM   3183  OD1 ASN   213      35.177  48.407  45.609  1.00  0.00           O
ATOM   3184  ND2 ASN   213      36.385  48.499  43.881  1.00  0.00           N
ATOM   3185 HD21 ASN   213      36.709  47.615  44.247  1.00  0.00           H
ATOM   3186 HD22 ASN   213      36.657  48.965  43.028  1.00  0.00           H
ATOM   3187  C   ASN   213      32.567  51.568  43.453  1.00  0.00           C
ATOM   3188  O   ASN   213      31.613  51.428  42.674  1.00  0.00           O
ATOM   3189  N   TRP   214      32.974  52.712  43.976  1.00  0.00           N
ATOM   3190  H   TRP   214      33.778  52.589  44.576  1.00  0.00           H
ATOM   3191  CA  TRP   214      32.557  54.028  43.543  1.00  0.00           C
ATOM   3192  HA  TRP   214      32.971  54.822  44.166  1.00  0.00           H
ATOM   3193  CB  TRP   214      33.245  54.324  42.143  1.00  0.00           C
ATOM   3194  HB2 TRP   214      34.284  54.062  42.342  1.00  0.00           H
ATOM   3195  HB3 TRP   214      32.885  53.559  41.454  1.00  0.00           H
ATOM   3196  CG  TRP   214      33.247  55.620  41.488  1.00  0.00           C
ATOM   3197  CD1 TRP   214      33.055  56.809  42.100  1.00  0.00           C
ATOM   3198  HD1 TRP   214      32.802  56.826  43.150  1.00  0.00           H
ATOM   3199  NE1 TRP   214      32.924  57.806  41.228  1.00  0.00           N
ATOM   3200  HE1 TRP   214      32.875  58.770  41.525  1.00  0.00           H
ATOM   3201  CE2 TRP   214      33.244  57.314  39.934  1.00  0.00           C
ATOM   3202  CZ2 TRP   214      33.294  57.982  38.695  1.00  0.00           C
ATOM   3203  HZ2 TRP   214      33.204  59.058  38.717  1.00  0.00           H
ATOM   3204  CH2 TRP   214      33.750  57.221  37.562  1.00  0.00           C
ATOM   3205  HH2 TRP   214      33.849  57.723  36.610  1.00  0.00           H
ATOM   3206  CZ3 TRP   214      34.000  55.906  37.716  1.00  0.00           C
ATOM   3207  HZ3 TRP   214      34.301  55.335  36.850  1.00  0.00           H
ATOM   3208  CE3 TRP   214      33.884  55.233  38.910  1.00  0.00           C
ATOM   3209  HE3 TRP   214      34.249  54.223  39.015  1.00  0.00           H
ATOM   3210  CD2 TRP   214      33.482  55.907  40.057  1.00  0.00           C
ATOM   3211  C   TRP   214      31.098  54.580  43.600  1.00  0.00           C
ATOM   3212  O   TRP   214      30.802  55.510  44.304  1.00  0.00           O
ATOM   3213  N   HID   215      30.250  53.862  42.863  1.00  0.00           N
ATOM   3214  H   HID   215      30.667  53.117  42.324  1.00  0.00           H
ATOM   3215  CA  HID   215      28.894  54.388  42.535  1.00  0.00           C
ATOM   3216  HA  HID   215      28.570  54.972  43.398  1.00  0.00           H
ATOM   3217  CB  HID   215      28.985  55.407  41.400  1.00  0.00           C
ATOM   3218  HB2 HID   215      27.973  55.793  41.280  1.00  0.00           H
ATOM   3219  HB3 HID   215      29.511  56.319  41.683  1.00  0.00           H
ATOM   3220  CG  HID   215      29.625  55.038  40.014  1.00  0.00           C
ATOM   3221  ND1 HID   215      30.119  55.868  39.052  1.00  0.00           N
ATOM   3222  HD1 HID   215      30.176  56.876  39.050  1.00  0.00           H
ATOM   3223  CE1 HID   215      30.705  55.124  38.088  1.00  0.00           C
ATOM   3224  HE1 HID   215      30.942  55.423  37.079  1.00  0.00           H
ATOM   3225  NE2 HID   215      30.412  53.830  38.301  1.00  0.00           N
ATOM   3226  CD2 HID   215      29.892  53.744  39.598  1.00  0.00           C
ATOM   3227  HD2 HID   215      29.637  52.850  40.148  1.00  0.00           H
ATOM   3228  C   HID   215      27.798  53.296  42.252  1.00  0.00           C
ATOM   3229  O   HID   215      26.702  53.707  41.858  1.00  0.00           O
ATOM   3230  N   GLY   216      28.043  52.065  42.694  1.00  0.00           N
ATOM   3231  H   GLY   216      28.987  51.824  42.958  1.00  0.00           H
ATOM   3232  CA  GLY   216      27.107  50.980  42.391  1.00  0.00           C
ATOM   3233  HA2 GLY   216      26.151  51.300  41.977  1.00  0.00           H
ATOM   3234  HA3 GLY   216      27.536  50.478  41.523  1.00  0.00           H
ATOM   3235  C   GLY   216      26.873  50.030  43.581  1.00  0.00           C
ATOM   3236  O   GLY   216      27.757  49.743  44.381  1.00  0.00           O
ATOM   3237  N   SER   217      25.756  49.396  43.555  1.00  0.00           N
ATOM   3238  H   SER   217      25.011  49.716  42.954  1.00  0.00           H
ATOM   3239  CA  SER   217      25.312  48.208  44.359  1.00  0.00           C
ATOM   3240  HA  SER   217      26.118  47.856  45.003  1.00  0.00           H
ATOM   3241  CB  SER   217      24.103  48.686  45.218  1.00  0.00           C
ATOM   3242  HB2 SER   217      23.874  47.987  46.023  1.00  0.00           H
ATOM   3243  HB3 SER   217      24.396  49.620  45.697  1.00  0.00           H
ATOM   3244  OG  SER   217      22.987  48.877  44.475  1.00  0.00           O
ATOM   3245  HG  SER   217      22.654  49.764  44.628  1.00  0.00           H
ATOM   3246  C   SER   217      24.899  47.035  43.470  1.00  0.00           C
ATOM   3247  O   SER   217      25.155  45.892  43.793  1.00  0.00           O
ATOM   3248  N   ASN   218      24.313  47.202  42.307  1.00  0.00           N
ATOM   3249  H   ASN   218      24.026  48.133  42.043  1.00  0.00           H
ATOM   3250  CA  ASN   218      24.275  46.280  41.242  1.00  0.00           C
ATOM   3251  HA  ASN   218      24.132  45.249  41.564  1.00  0.00           H
ATOM   3252  CB  ASN   218      23.091  46.679  40.302  1.00  0.00           C
ATOM   3253  HB2 ASN   218      22.798  45.881  39.621  1.00  0.00           H
ATOM   3254  HB3 ASN   218      22.152  46.745  40.854  1.00  0.00           H
ATOM   3255  CG  ASN   218      23.379  47.960  39.494  1.00  0.00           C
ATOM   3256  OD1 ASN   218      23.981  48.944  39.872  1.00  0.00           O
ATOM   3257  ND2 ASN   218      22.991  47.984  38.256  1.00  0.00           N
ATOM   3258 HD21 ASN   218      23.123  48.846  37.746  1.00  0.00           H
ATOM   3259 HD22 ASN   218      22.238  47.380  37.962  1.00  0.00           H
ATOM   3260  C   ASN   218      25.652  46.276  40.553  1.00  0.00           C
ATOM   3261  O   ASN   218      26.371  47.224  40.716  1.00  0.00           O
ATOM   3262  N   ARG   219      25.996  45.138  39.906  1.00  0.00           N
ATOM   3263  H   ARG   219      25.328  44.381  39.859  1.00  0.00           H
ATOM   3264  CA  ARG   219      27.393  44.898  39.364  1.00  0.00           C
ATOM   3265  HA  ARG   219      28.047  45.351  40.109  1.00  0.00           H
ATOM   3266  CB  ARG   219      27.702  43.413  39.503  1.00  0.00           C
ATOM   3267  HB2 ARG   219      26.946  42.823  38.984  1.00  0.00           H
ATOM   3268  HB3 ARG   219      28.586  43.154  38.919  1.00  0.00           H
ATOM   3269  CG  ARG   219      27.957  43.162  40.947  1.00  0.00           C
ATOM   3270  HG2 ARG   219      28.682  43.812  41.438  1.00  0.00           H
ATOM   3271  HG3 ARG   219      27.067  43.293  41.561  1.00  0.00           H
ATOM   3272  CD  ARG   219      28.434  41.637  41.119  1.00  0.00           C
ATOM   3273  HD2 ARG   219      27.742  41.028  40.537  1.00  0.00           H
ATOM   3274  HD3 ARG   219      29.427  41.465  40.702  1.00  0.00           H
ATOM   3275  NE  ARG   219      28.643  41.265  42.572  1.00  0.00           N
ATOM   3276  HE  ARG   219      27.870  40.899  43.111  1.00  0.00           H
ATOM   3277  CZ  ARG   219      29.614  41.680  43.347  1.00  0.00           C
ATOM   3278  NH1 ARG   219      29.449  41.456  44.635  1.00  0.00           N
ATOM   3279 HH11 ARG   219      28.604  41.019  44.972  1.00  0.00           H
ATOM   3280 HH12 ARG   219      30.054  41.925  45.295  1.00  0.00           H
ATOM   3281  NH2 ARG   219      30.716  42.238  42.961  1.00  0.00           N
ATOM   3282 HH21 ARG   219      30.702  42.369  41.960  1.00  0.00           H
ATOM   3283 HH22 ARG   219      31.433  42.459  43.637  1.00  0.00           H
ATOM   3284  C   ARG   219      27.678  45.454  37.951  1.00  0.00           C
ATOM   3285  O   ARG   219      26.827  45.254  37.053  1.00  0.00           O
ATOM   3286  N   PRO   220      28.924  45.981  37.695  1.00  0.00           N
ATOM   3287  CD  PRO   220      29.850  46.344  38.750  1.00  0.00           C
ATOM   3288  HD2 PRO   220      30.129  45.581  39.478  1.00  0.00           H
ATOM   3289  HD3 PRO   220      29.316  47.160  39.236  1.00  0.00           H
ATOM   3290  CG  PRO   220      31.019  46.960  38.105  1.00  0.00           C
ATOM   3291  HG2 PRO   220      31.848  46.264  38.236  1.00  0.00           H
ATOM   3292  HG3 PRO   220      31.218  47.911  38.599  1.00  0.00           H
ATOM   3293  CB  PRO   220      30.690  47.109  36.552  1.00  0.00           C
ATOM   3294  HB2 PRO   220      31.504  46.651  35.992  1.00  0.00           H
ATOM   3295  HB3 PRO   220      30.664  48.178  36.337  1.00  0.00           H
ATOM   3296  CA  PRO   220      29.398  46.308  36.374  1.00  0.00           C
ATOM   3297  HA  PRO   220      28.712  46.944  35.814  1.00  0.00           H
ATOM   3298  C   PRO   220      29.681  44.976  35.631  1.00  0.00           C
ATOM   3299  O   PRO   220      30.083  44.009  36.285  1.00  0.00           O
ATOM   3300  N   TRP   221      29.637  44.908  34.286  1.00  0.00           N
ATOM   3301  H   TRP   221      29.128  45.572  33.720  1.00  0.00           H
ATOM   3302  CA  TRP   221      30.011  43.672  33.537  1.00  0.00           C
ATOM   3303  HA  TRP   221      30.748  43.149  34.148  1.00  0.00           H
ATOM   3304  CB  TRP   221      28.731  42.821  33.329  1.00  0.00           C
ATOM   3305  HB2 TRP   221      29.040  41.920  32.797  1.00  0.00           H
ATOM   3306  HB3 TRP   221      28.481  42.465  34.329  1.00  0.00           H
ATOM   3307  CG  TRP   221      27.538  43.332  32.532  1.00  0.00           C
ATOM   3308  CD1 TRP   221      26.464  43.907  33.092  1.00  0.00           C
ATOM   3309  HD1 TRP   221      26.297  44.080  34.144  1.00  0.00           H
ATOM   3310  NE1 TRP   221      25.589  44.385  32.127  1.00  0.00           N
ATOM   3311  HE1 TRP   221      24.730  44.854  32.376  1.00  0.00           H
ATOM   3312  CE2 TRP   221      26.078  44.127  30.917  1.00  0.00           C
ATOM   3313  CZ2 TRP   221      25.608  44.364  29.610  1.00  0.00           C
ATOM   3314  HZ2 TRP   221      24.602  44.729  29.457  1.00  0.00           H
ATOM   3315  CH2 TRP   221      26.484  44.182  28.531  1.00  0.00           C
ATOM   3316  HH2 TRP   221      26.216  44.560  27.555  1.00  0.00           H
ATOM   3317  CZ3 TRP   221      27.733  43.518  28.731  1.00  0.00           C
ATOM   3318  HZ3 TRP   221      28.431  43.467  27.908  1.00  0.00           H
ATOM   3319  CE3 TRP   221      28.107  43.214  30.016  1.00  0.00           C
ATOM   3320  HE3 TRP   221      29.046  42.684  30.082  1.00  0.00           H
ATOM   3321  CD2 TRP   221      27.371  43.548  31.133  1.00  0.00           C
ATOM   3322  C   TRP   221      30.569  44.024  32.171  1.00  0.00           C
ATOM   3323  O   TRP   221      30.385  45.158  31.710  1.00  0.00           O
ATOM   3324  N   VAL   222      31.355  43.171  31.586  1.00  0.00           N
ATOM   3325  H   VAL   222      31.465  42.265  32.021  1.00  0.00           H
ATOM   3326  CA  VAL   222      31.858  43.295  30.287  1.00  0.00           C
ATOM   3327  HA  VAL   222      31.132  43.877  29.720  1.00  0.00           H
ATOM   3328  CB  VAL   222      33.323  43.859  30.321  1.00  0.00           C
ATOM   3329  HB  VAL   222      33.411  44.861  30.744  1.00  0.00           H
ATOM   3330  CG1 VAL   222      34.141  42.845  31.091  1.00  0.00           C
ATOM   3331 HG11 VAL   222      34.316  41.954  30.488  1.00  0.00           H
ATOM   3332 HG12 VAL   222      35.109  43.333  31.196  1.00  0.00           H
ATOM   3333 HG13 VAL   222      33.791  42.510  32.068  1.00  0.00           H
ATOM   3334  CG2 VAL   222      33.907  44.010  28.928  1.00  0.00           C
ATOM   3335 HG21 VAL   222      33.867  43.032  28.451  1.00  0.00           H
ATOM   3336 HG22 VAL   222      33.322  44.656  28.274  1.00  0.00           H
ATOM   3337 HG23 VAL   222      34.949  44.315  29.031  1.00  0.00           H
ATOM   3338  C   VAL   222      31.695  41.929  29.512  1.00  0.00           C
ATOM   3339  O   VAL   222      31.936  40.885  30.117  1.00  0.00           O
ATOM   3340  N   SER   223      31.396  41.989  28.233  1.00  0.00           N
ATOM   3341  H   SER   223      31.298  42.889  27.787  1.00  0.00           H
ATOM   3342  CA  SER   223      31.328  40.781  27.468  1.00  0.00           C
ATOM   3343  HA  SER   223      31.749  39.925  27.994  1.00  0.00           H
ATOM   3344  CB  SER   223      29.873  40.273  27.340  1.00  0.00           C
ATOM   3345  HB2 SER   223      29.497  40.172  28.359  1.00  0.00           H
ATOM   3346  HB3 SER   223      29.320  41.050  26.812  1.00  0.00           H
ATOM   3347  OG  SER   223      30.059  38.947  26.724  1.00  0.00           O
ATOM   3348  HG  SER   223      30.925  38.559  26.870  1.00  0.00           H
ATOM   3349  C   SER   223      31.906  40.942  26.068  1.00  0.00           C
ATOM   3350  O   SER   223      31.832  41.994  25.506  1.00  0.00           O
ATOM   3351  N   PHE   224      32.699  39.915  25.636  1.00  0.00           N
ATOM   3352  H   PHE   224      32.819  39.051  26.145  1.00  0.00           H
ATOM   3353  CA  PHE   224      33.431  40.131  24.434  1.00  0.00           C
ATOM   3354  HA  PHE   224      32.870  40.814  23.796  1.00  0.00           H
ATOM   3355  CB  PHE   224      34.762  40.791  24.841  1.00  0.00           C
ATOM   3356  HB2 PHE   224      35.270  40.914  23.885  1.00  0.00           H
ATOM   3357  HB3 PHE   224      34.693  41.820  25.196  1.00  0.00           H
ATOM   3358  CG  PHE   224      35.662  40.139  25.854  1.00  0.00           C
ATOM   3359  CD1 PHE   224      36.645  39.154  25.453  1.00  0.00           C
ATOM   3360  HD1 PHE   224      36.907  39.145  24.405  1.00  0.00           H
ATOM   3361  CE1 PHE   224      37.423  38.568  26.478  1.00  0.00           C
ATOM   3362  HE1 PHE   224      38.159  37.819  26.227  1.00  0.00           H
ATOM   3363  CZ  PHE   224      37.114  38.758  27.788  1.00  0.00           C
ATOM   3364  HZ  PHE   224      37.798  38.420  28.552  1.00  0.00           H
ATOM   3365  CE2 PHE   224      36.058  39.622  28.189  1.00  0.00           C
ATOM   3366  HE2 PHE   224      35.769  39.644  29.229  1.00  0.00           H
ATOM   3367  CD2 PHE   224      35.316  40.306  27.217  1.00  0.00           C
ATOM   3368  HD2 PHE   224      34.467  40.925  27.464  1.00  0.00           H
ATOM   3369  C   PHE   224      33.674  38.800  23.593  1.00  0.00           C
ATOM   3370  O   PHE   224      33.670  37.669  24.176  1.00  0.00           O
ATOM   3371  N   ASN   225      33.905  38.970  22.295  1.00  0.00           N
ATOM   3372  H   ASN   225      33.870  39.863  21.824  1.00  0.00           H
ATOM   3373  CA  ASN   225      34.354  37.887  21.354  1.00  0.00           C
ATOM   3374  HA  ASN   225      33.917  36.967  21.746  1.00  0.00           H
ATOM   3375  CB  ASN   225      33.636  38.121  20.058  1.00  0.00           C
ATOM   3376  HB2 ASN   225      33.296  37.168  19.654  1.00  0.00           H
ATOM   3377  HB3 ASN   225      32.704  38.666  20.206  1.00  0.00           H
ATOM   3378  CG  ASN   225      34.500  38.793  18.986  1.00  0.00           C
ATOM   3379  OD1 ASN   225      35.289  39.669  19.353  1.00  0.00           O
ATOM   3380  ND2 ASN   225      34.400  38.444  17.713  1.00  0.00           N
ATOM   3381 HD21 ASN   225      34.970  38.964  17.061  1.00  0.00           H
ATOM   3382 HD22 ASN   225      33.920  37.617  17.389  1.00  0.00           H
ATOM   3383  C   ASN   225      35.858  37.734  21.291  1.00  0.00           C
ATOM   3384  O   ASN   225      36.573  38.589  21.842  1.00  0.00           O
ATOM   3385  N   GLN   226      36.354  36.627  20.713  1.00  0.00           N
ATOM   3386  H   GLN   226      35.723  35.959  20.293  1.00  0.00           H
ATOM   3387  CA  GLN   226      37.826  36.333  20.723  1.00  0.00           C
ATOM   3388  HA  GLN   226      38.175  36.392  21.754  1.00  0.00           H
ATOM   3389  CB  GLN   226      37.948  35.006  20.018  1.00  0.00           C
ATOM   3390  HB2 GLN   226      37.519  35.050  19.017  1.00  0.00           H
ATOM   3391  HB3 GLN   226      38.989  34.690  19.962  1.00  0.00           H
ATOM   3392  CG  GLN   226      37.294  33.890  20.832  1.00  0.00           C
ATOM   3393  HG2 GLN   226      37.931  33.599  21.668  1.00  0.00           H
ATOM   3394  HG3 GLN   226      36.309  34.067  21.263  1.00  0.00           H
ATOM   3395  CD  GLN   226      37.210  32.614  20.002  1.00  0.00           C
ATOM   3396  OE1 GLN   226      38.104  32.284  19.245  1.00  0.00           O
ATOM   3397  NE2 GLN   226      36.206  31.819  20.169  1.00  0.00           N
ATOM   3398 HE21 GLN   226      35.584  32.033  20.936  1.00  0.00           H
ATOM   3399 HE22 GLN   226      36.190  30.912  19.725  1.00  0.00           H
ATOM   3400  C   GLN   226      38.641  37.440  20.035  1.00  0.00           C
ATOM   3401  O   GLN   226      39.732  37.752  20.481  1.00  0.00           O
ATOM   3402  N   ASN   227      38.049  38.163  19.075  1.00  0.00           N
ATOM   3403  H   ASN   227      37.108  37.993  18.751  1.00  0.00           H
ATOM   3404  CA  ASN   227      38.712  39.261  18.371  1.00  0.00           C
ATOM   3405  HA  ASN   227      39.720  38.920  18.138  1.00  0.00           H
ATOM   3406  CB  ASN   227      37.909  39.430  17.042  1.00  0.00           C
ATOM   3407  HB2 ASN   227      37.689  38.501  16.517  1.00  0.00           H
ATOM   3408  HB3 ASN   227      36.983  39.970  17.232  1.00  0.00           H
ATOM   3409  CG  ASN   227      38.660  40.236  16.003  1.00  0.00           C
ATOM   3410  OD1 ASN   227      39.841  40.524  16.084  1.00  0.00           O
ATOM   3411  ND2 ASN   227      37.993  40.697  14.940  1.00  0.00           N
ATOM   3412 HD21 ASN   227      38.549  40.964  14.140  1.00  0.00           H
ATOM   3413 HD22 ASN   227      37.048  40.419  14.718  1.00  0.00           H
ATOM   3414  C   ASN   227      38.938  40.540  19.170  1.00  0.00           C
ATOM   3415  O   ASN   227      39.319  41.611  18.742  1.00  0.00           O
ATOM   3416  N   LEU   228      38.602  40.421  20.475  1.00  0.00           N
ATOM   3417  H   LEU   228      38.377  39.486  20.783  1.00  0.00           H
ATOM   3418  CA  LEU   228      38.423  41.573  21.408  1.00  0.00           C
ATOM   3419  HA  LEU   228      37.904  41.117  22.251  1.00  0.00           H
ATOM   3420  CB  LEU   228      39.781  42.046  21.903  1.00  0.00           C
ATOM   3421  HB2 LEU   228      40.244  42.597  21.084  1.00  0.00           H
ATOM   3422  HB3 LEU   228      39.590  42.712  22.745  1.00  0.00           H
ATOM   3423  CG  LEU   228      40.698  40.946  22.413  1.00  0.00           C
ATOM   3424  HG  LEU   228      41.038  40.321  21.587  1.00  0.00           H
ATOM   3425  CD1 LEU   228      41.819  41.637  23.173  1.00  0.00           C
ATOM   3426 HD11 LEU   228      41.504  42.285  23.991  1.00  0.00           H
ATOM   3427 HD12 LEU   228      42.457  40.864  23.604  1.00  0.00           H
ATOM   3428 HD13 LEU   228      42.486  42.234  22.551  1.00  0.00           H
ATOM   3429  CD2 LEU   228      39.966  40.119  23.469  1.00  0.00           C
ATOM   3430 HD21 LEU   228      40.785  39.452  23.741  1.00  0.00           H
ATOM   3431 HD22 LEU   228      39.678  40.819  24.253  1.00  0.00           H
ATOM   3432 HD23 LEU   228      39.205  39.488  23.011  1.00  0.00           H
ATOM   3433  C   LEU   228      37.463  42.690  20.900  1.00  0.00           C
ATOM   3434  O   LEU   228      37.801  43.852  20.987  1.00  0.00           O
ATOM   3435  N   GLU   229      36.365  42.283  20.212  1.00  0.00           N
ATOM   3436  H   GLU   229      36.195  41.289  20.163  1.00  0.00           H
ATOM   3437  CA  GLU   229      35.178  43.159  20.107  1.00  0.00           C
ATOM   3438  HA  GLU   229      35.488  44.190  20.276  1.00  0.00           H
ATOM   3439  CB  GLU   229      34.555  43.021  18.748  1.00  0.00           C
ATOM   3440  HB2 GLU   229      34.230  42.024  18.452  1.00  0.00           H
ATOM   3441  HB3 GLU   229      33.699  43.692  18.675  1.00  0.00           H
ATOM   3442  CG  GLU   229      35.444  43.386  17.572  1.00  0.00           C
ATOM   3443  HG2 GLU   229      36.273  42.686  17.463  1.00  0.00           H
ATOM   3444  HG3 GLU   229      34.799  43.248  16.703  1.00  0.00           H
ATOM   3445  CD  GLU   229      35.878  44.868  17.569  1.00  0.00           C
ATOM   3446  OE1 GLU   229      35.201  45.765  18.126  1.00  0.00           O
ATOM   3447  OE2 GLU   229      36.938  45.067  16.942  1.00  0.00           O
ATOM   3448  C   GLU   229      34.200  42.969  21.217  1.00  0.00           C
ATOM   3449  O   GLU   229      33.896  41.846  21.601  1.00  0.00           O
ATOM   3450  N   TYR   230      33.656  44.013  21.846  1.00  0.00           N
ATOM   3451  H   TYR   230      34.049  44.904  21.577  1.00  0.00           H
ATOM   3452  CA  TYR   230      33.144  43.915  23.245  1.00  0.00           C
ATOM   3453  HA  TYR   230      32.839  42.892  23.466  1.00  0.00           H
ATOM   3454  CB  TYR   230      34.275  44.368  24.202  1.00  0.00           C
ATOM   3455  HB2 TYR   230      33.974  44.214  25.239  1.00  0.00           H
ATOM   3456  HB3 TYR   230      35.085  43.671  23.984  1.00  0.00           H
ATOM   3457  CG  TYR   230      34.794  45.839  24.030  1.00  0.00           C
ATOM   3458  CD1 TYR   230      34.047  46.878  24.545  1.00  0.00           C
ATOM   3459  HD1 TYR   230      33.137  46.708  25.101  1.00  0.00           H
ATOM   3460  CE1 TYR   230      34.466  48.224  24.545  1.00  0.00           C
ATOM   3461  HE1 TYR   230      33.893  49.022  24.993  1.00  0.00           H
ATOM   3462  CZ  TYR   230      35.769  48.520  24.023  1.00  0.00           C
ATOM   3463  OH  TYR   230      36.266  49.733  24.162  1.00  0.00           O
ATOM   3464  HH  TYR   230      37.146  49.797  23.782  1.00  0.00           H
ATOM   3465  CE2 TYR   230      36.466  47.480  23.396  1.00  0.00           C
ATOM   3466  HE2 TYR   230      37.505  47.577  23.121  1.00  0.00           H
ATOM   3467  CD2 TYR   230      35.969  46.168  23.388  1.00  0.00           C
ATOM   3468  HD2 TYR   230      36.611  45.393  22.996  1.00  0.00           H
ATOM   3469  C   TYR   230      31.880  44.836  23.380  1.00  0.00           C
ATOM   3470  O   TYR   230      31.617  45.754  22.656  1.00  0.00           O
ATOM   3471  N   GLN   231      31.156  44.628  24.448  1.00  0.00           N
ATOM   3472  H   GLN   231      31.345  43.824  25.029  1.00  0.00           H
ATOM   3473  CA  GLN   231      30.037  45.295  24.922  1.00  0.00           C
ATOM   3474  HA  GLN   231      30.008  46.310  24.528  1.00  0.00           H
ATOM   3475  CB  GLN   231      28.742  44.501  24.605  1.00  0.00           C
ATOM   3476  HB2 GLN   231      28.807  44.249  23.546  1.00  0.00           H
ATOM   3477  HB3 GLN   231      28.759  43.651  25.287  1.00  0.00           H
ATOM   3478  CG  GLN   231      27.440  45.373  24.802  1.00  0.00           C
ATOM   3479  HG2 GLN   231      27.369  45.992  25.696  1.00  0.00           H
ATOM   3480  HG3 GLN   231      27.481  46.136  24.027  1.00  0.00           H
ATOM   3481  CD  GLN   231      26.205  44.482  24.796  1.00  0.00           C
ATOM   3482  OE1 GLN   231      26.113  43.369  25.324  1.00  0.00           O
ATOM   3483  NE2 GLN   231      25.127  44.826  24.038  1.00  0.00           N
ATOM   3484 HE21 GLN   231      25.066  45.699  23.532  1.00  0.00           H
ATOM   3485 HE22 GLN   231      24.316  44.226  24.056  1.00  0.00           H
ATOM   3486  C   GLN   231      30.168  45.389  26.447  1.00  0.00           C
ATOM   3487  O   GLN   231      30.638  44.473  27.109  1.00  0.00           O
ATOM   3488  N   ILE   232      29.775  46.581  26.956  1.00  0.00           N
ATOM   3489  H   ILE   232      29.277  47.167  26.302  1.00  0.00           H
ATOM   3490  CA  ILE   232      29.876  46.992  28.412  1.00  0.00           C
ATOM   3491  HA  ILE   232      30.252  46.168  29.019  1.00  0.00           H
ATOM   3492  CB  ILE   232      30.899  48.160  28.510  1.00  0.00           C
ATOM   3493  HB  ILE   232      30.927  48.600  29.507  1.00  0.00           H
ATOM   3494  CG2 ILE   232      32.374  47.579  28.227  1.00  0.00           C
ATOM   3495 HG21 ILE   232      32.563  46.650  28.767  1.00  0.00           H
ATOM   3496 HG22 ILE   232      32.405  47.408  27.151  1.00  0.00           H
ATOM   3497 HG23 ILE   232      33.065  48.364  28.536  1.00  0.00           H
ATOM   3498  CG1 ILE   232      30.510  49.421  27.684  1.00  0.00           C
ATOM   3499 HG12 ILE   232      30.299  49.253  26.627  1.00  0.00           H
ATOM   3500 HG13 ILE   232      29.509  49.723  27.992  1.00  0.00           H
ATOM   3501  CD1 ILE   232      31.497  50.531  27.808  1.00  0.00           C
ATOM   3502 HD11 ILE   232      32.520  50.404  27.453  1.00  0.00           H
ATOM   3503 HD12 ILE   232      31.052  51.463  27.459  1.00  0.00           H
ATOM   3504 HD13 ILE   232      31.519  50.737  28.878  1.00  0.00           H
ATOM   3505  C   ILE   232      28.566  47.464  28.989  1.00  0.00           C
ATOM   3506  O   ILE   232      27.760  48.065  28.212  1.00  0.00           O
ATOM   3507  N   GLY   233      28.309  47.284  30.270  1.00  0.00           N
ATOM   3508  H   GLY   233      29.018  46.876  30.861  1.00  0.00           H
ATOM   3509  CA  GLY   233      27.095  47.689  30.956  1.00  0.00           C
ATOM   3510  HA2 GLY   233      26.844  48.717  30.692  1.00  0.00           H
ATOM   3511  HA3 GLY   233      26.241  47.214  30.472  1.00  0.00           H
ATOM   3512  C   GLY   233      26.967  47.433  32.486  1.00  0.00           C
ATOM   3513  O   GLY   233      28.014  47.064  33.029  1.00  0.00           O
ATOM   3514  N   TYR   234      25.836  47.674  33.032  1.00  0.00           N
ATOM   3515  H   TYR   234      25.177  48.248  32.527  1.00  0.00           H
ATOM   3516  CA  TYR   234      25.591  47.303  34.449  1.00  0.00           C
ATOM   3517  HA  TYR   234      26.463  46.768  34.825  1.00  0.00           H
ATOM   3518  CB  TYR   234      25.402  48.559  35.273  1.00  0.00           C
ATOM   3519  HB2 TYR   234      25.034  49.321  34.585  1.00  0.00           H
ATOM   3520  HB3 TYR   234      24.801  48.344  36.156  1.00  0.00           H
ATOM   3521  CG  TYR   234      26.695  49.154  35.847  1.00  0.00           C
ATOM   3522  CD1 TYR   234      27.407  50.138  35.097  1.00  0.00           C
ATOM   3523  HD1 TYR   234      27.202  50.331  34.054  1.00  0.00           H
ATOM   3524  CE1 TYR   234      28.508  50.825  35.641  1.00  0.00           C
ATOM   3525  HE1 TYR   234      28.961  51.544  34.976  1.00  0.00           H
ATOM   3526  CZ  TYR   234      29.001  50.471  36.869  1.00  0.00           C
ATOM   3527  OH  TYR   234      30.009  51.194  37.451  1.00  0.00           O
ATOM   3528  HH  TYR   234      29.860  52.142  37.455  1.00  0.00           H
ATOM   3529  CE2 TYR   234      28.364  49.452  37.609  1.00  0.00           C
ATOM   3530  HE2 TYR   234      28.641  49.212  38.625  1.00  0.00           H
ATOM   3531  CD2 TYR   234      27.145  48.926  37.169  1.00  0.00           C
ATOM   3532  HD2 TYR   234      26.605  48.317  37.878  1.00  0.00           H
ATOM   3533  C   TYR   234      24.430  46.295  34.524  1.00  0.00           C
ATOM   3534  O   TYR   234      23.729  46.093  33.567  1.00  0.00           O
ATOM   3535  N   ILE   235      24.282  45.571  35.685  1.00  0.00           N
ATOM   3536  H   ILE   235      24.914  45.633  36.471  1.00  0.00           H
ATOM   3537  CA  ILE   235      23.296  44.481  35.793  1.00  0.00           C
ATOM   3538  HA  ILE   235      23.178  44.020  34.812  1.00  0.00           H
ATOM   3539  CB  ILE   235      23.774  43.417  36.841  1.00  0.00           C
ATOM   3540  HB  ILE   235      24.091  43.969  37.726  1.00  0.00           H
ATOM   3541  CG2 ILE   235      22.713  42.443  37.347  1.00  0.00           C
ATOM   3542 HG21 ILE   235      22.034  42.903  38.064  1.00  0.00           H
ATOM   3543 HG22 ILE   235      22.126  41.981  36.553  1.00  0.00           H
ATOM   3544 HG23 ILE   235      23.165  41.580  37.834  1.00  0.00           H
ATOM   3545  CG1 ILE   235      24.918  42.508  36.476  1.00  0.00           C
ATOM   3546 HG12 ILE   235      25.622  43.164  35.964  1.00  0.00           H
ATOM   3547 HG13 ILE   235      25.272  42.121  37.431  1.00  0.00           H
ATOM   3548  CD1 ILE   235      24.622  41.417  35.375  1.00  0.00           C
ATOM   3549 HD11 ILE   235      24.159  40.493  35.720  1.00  0.00           H
ATOM   3550 HD12 ILE   235      23.958  41.810  34.604  1.00  0.00           H
ATOM   3551 HD13 ILE   235      25.613  41.140  35.017  1.00  0.00           H
ATOM   3552  C   ILE   235      21.932  44.919  36.218  1.00  0.00           C
ATOM   3553  O   ILE   235      21.663  45.441  37.327  1.00  0.00           O
ATOM   3554  N   CYX   236      20.938  44.796  35.308  1.00  0.00           N
ATOM   3555  H   CYX   236      21.142  44.447  34.383  1.00  0.00           H
ATOM   3556  CA  CYX   236      19.509  45.294  35.549  1.00  0.00           C
ATOM   3557  HA  CYX   236      19.642  46.356  35.755  1.00  0.00           H
ATOM   3558  CB  CYX   236      18.737  45.126  34.286  1.00  0.00           C
ATOM   3559  HB2 CYX   236      18.741  44.047  34.128  1.00  0.00           H
ATOM   3560  HB3 CYX   236      17.702  45.462  34.338  1.00  0.00           H
ATOM   3561  SG  CYX   236      19.484  45.904  32.824  1.00  0.00           S
ATOM   3562  C   CYX   236      18.715  44.749  36.761  1.00  0.00           C
ATOM   3563  O   CYX   236      17.769  45.425  37.178  1.00  0.00           O
ATOM   3564  N   SER   237      19.073  43.666  37.365  1.00  0.00           N
ATOM   3565  H   SER   237      19.789  43.115  36.913  1.00  0.00           H
ATOM   3566  CA  SER   237      18.417  43.110  38.476  1.00  0.00           C
ATOM   3567  HA  SER   237      17.385  42.885  38.205  1.00  0.00           H
ATOM   3568  CB  SER   237      19.091  41.725  38.795  1.00  0.00           C
ATOM   3569  HB2 SER   237      18.913  41.283  37.816  1.00  0.00           H
ATOM   3570  HB3 SER   237      20.131  41.829  39.103  1.00  0.00           H
ATOM   3571  OG  SER   237      18.307  41.047  39.797  1.00  0.00           O
ATOM   3572  HG  SER   237      17.447  40.959  39.377  1.00  0.00           H
ATOM   3573  C   SER   237      18.478  44.101  39.733  1.00  0.00           C
ATOM   3574  O   SER   237      19.429  44.815  40.071  1.00  0.00           O
ATOM   3575  N   GLY   238      17.379  44.245  40.419  1.00  0.00           N
ATOM   3576  H   GLY   238      16.548  43.795  40.062  1.00  0.00           H
ATOM   3577  CA  GLY   238      17.261  45.040  41.679  1.00  0.00           C
ATOM   3578  HA2 GLY   238      18.035  45.804  41.603  1.00  0.00           H
ATOM   3579  HA3 GLY   238      16.269  45.485  41.748  1.00  0.00           H
ATOM   3580  C   GLY   238      17.426  44.259  42.981  1.00  0.00           C
ATOM   3581  O   GLY   238      17.188  44.595  44.129  1.00  0.00           O
ATOM   3582  N   VAL   239      17.849  42.963  42.805  1.00  0.00           N
ATOM   3583  H   VAL   239      17.841  42.571  41.874  1.00  0.00           H
ATOM   3584  CA  VAL   239      18.489  42.141  43.807  1.00  0.00           C
ATOM   3585  HA  VAL   239      17.943  42.269  44.742  1.00  0.00           H
ATOM   3586  CB  VAL   239      18.542  40.637  43.337  1.00  0.00           C
ATOM   3587  HB  VAL   239      19.129  40.579  42.421  1.00  0.00           H
ATOM   3588  CG1 VAL   239      19.272  39.788  44.397  1.00  0.00           C
ATOM   3589 HG11 VAL   239      19.323  38.765  44.022  1.00  0.00           H
ATOM   3590 HG12 VAL   239      20.298  40.156  44.414  1.00  0.00           H
ATOM   3591 HG13 VAL   239      18.824  39.813  45.390  1.00  0.00           H
ATOM   3592  CG2 VAL   239      17.181  40.048  43.155  1.00  0.00           C
ATOM   3593 HG21 VAL   239      16.598  40.563  42.392  1.00  0.00           H
ATOM   3594 HG22 VAL   239      17.291  39.025  42.794  1.00  0.00           H
ATOM   3595 HG23 VAL   239      16.495  40.029  44.002  1.00  0.00           H
ATOM   3596  C   VAL   239      19.945  42.720  44.059  1.00  0.00           C
ATOM   3597  O   VAL   239      20.714  42.605  43.132  1.00  0.00           O
ATOM   3598  N   PHE   240      20.295  43.499  45.108  1.00  0.00           N
ATOM   3599  H   PHE   240      19.718  43.760  45.895  1.00  0.00           H
ATOM   3600  CA  PHE   240      21.534  44.293  45.103  1.00  0.00           C
ATOM   3601  HA  PHE   240      21.555  44.698  44.092  1.00  0.00           H
ATOM   3602  CB  PHE   240      21.405  45.484  46.069  1.00  0.00           C
ATOM   3603  HB2 PHE   240      21.209  45.144  47.086  1.00  0.00           H
ATOM   3604  HB3 PHE   240      22.312  46.086  46.131  1.00  0.00           H
ATOM   3605  CG  PHE   240      20.224  46.398  45.724  1.00  0.00           C
ATOM   3606  CD1 PHE   240      19.304  46.738  46.733  1.00  0.00           C
ATOM   3607  HD1 PHE   240      19.376  46.379  47.750  1.00  0.00           H
ATOM   3608  CE1 PHE   240      18.269  47.621  46.371  1.00  0.00           C
ATOM   3609  HE1 PHE   240      17.502  47.943  47.061  1.00  0.00           H
ATOM   3610  CZ  PHE   240      18.135  48.166  45.065  1.00  0.00           C
ATOM   3611  HZ  PHE   240      17.329  48.852  44.852  1.00  0.00           H
ATOM   3612  CE2 PHE   240      18.986  47.745  44.034  1.00  0.00           C
ATOM   3613  HE2 PHE   240      18.920  48.190  43.052  1.00  0.00           H
ATOM   3614  CD2 PHE   240      20.020  46.874  44.403  1.00  0.00           C
ATOM   3615  HD2 PHE   240      20.697  46.597  43.609  1.00  0.00           H
ATOM   3616  C   PHE   240      22.775  43.520  45.372  1.00  0.00           C
ATOM   3617  O   PHE   240      22.882  42.822  46.363  1.00  0.00           O
ATOM   3618  N   GLY   241      23.711  43.560  44.409  1.00  0.00           N
ATOM   3619  H   GLY   241      23.615  44.281  43.709  1.00  0.00           H
ATOM   3620  CA  GLY   241      24.651  42.476  44.226  1.00  0.00           C
ATOM   3621  HA2 GLY   241      24.056  41.569  44.330  1.00  0.00           H
ATOM   3622  HA3 GLY   241      24.978  42.411  43.189  1.00  0.00           H
ATOM   3623  C   GLY   241      25.793  42.334  45.195  1.00  0.00           C
ATOM   3624  O   GLY   241      26.642  41.531  44.960  1.00  0.00           O
ATOM   3625  N   ASH   242      25.861  43.095  46.261  1.00  0.00           N
ATOM   3626  H   ASH   242      25.096  43.746  46.363  1.00  0.00           H
ATOM   3627  CA  ASH   242      27.165  43.313  46.926  1.00  0.00           C
ATOM   3628  HA  ASH   242      27.568  42.312  47.079  1.00  0.00           H
ATOM   3629  CB  ASH   242      28.061  44.162  46.061  1.00  0.00           C
ATOM   3630  HB2 ASH   242      27.974  43.885  45.011  1.00  0.00           H
ATOM   3631  HB3 ASH   242      27.671  45.179  46.107  1.00  0.00           H
ATOM   3632  CG  ASH   242      29.556  43.958  46.454  1.00  0.00           C
ATOM   3633  OD1 ASH   242      29.983  43.305  47.369  1.00  0.00           O
ATOM   3634  OD2 ASH   242      30.417  44.536  45.610  1.00  0.00           O
ATOM   3635  HD2 ASH   242      29.913  44.967  44.915  1.00  0.00           H
ATOM   3636  C   ASH   242      26.973  44.089  48.266  1.00  0.00           C
ATOM   3637  O   ASH   242      26.143  45.065  48.315  1.00  0.00           O
ATOM   3638  N   ASN   243      27.760  43.871  49.329  1.00  0.00           N
ATOM   3639  H   ASN   243      28.492  43.174  49.343  1.00  0.00           H
ATOM   3640  CA  ASN   243      27.566  44.608  50.613  1.00  0.00           C
ATOM   3641  HA  ASN   243      26.584  45.080  50.603  1.00  0.00           H
ATOM   3642  CB  ASN   243      27.593  43.673  51.872  1.00  0.00           C
ATOM   3643  HB2 ASN   243      27.276  44.262  52.732  1.00  0.00           H
ATOM   3644  HB3 ASN   243      26.973  42.779  51.803  1.00  0.00           H
ATOM   3645  CG  ASN   243      29.025  43.277  52.208  1.00  0.00           C
ATOM   3646  OD1 ASN   243      29.505  42.203  51.916  1.00  0.00           O
ATOM   3647  ND2 ASN   243      29.694  44.084  53.029  1.00  0.00           N
ATOM   3648 HD21 ASN   243      30.588  43.750  53.359  1.00  0.00           H
ATOM   3649 HD22 ASN   243      29.369  44.965  53.402  1.00  0.00           H
ATOM   3650  C   ASN   243      28.548  45.767  50.716  1.00  0.00           C
ATOM   3651  O   ASN   243      29.671  45.527  50.250  1.00  0.00           O
ATOM   3652  N   PRO   244      28.299  46.957  51.269  1.00  0.00           N
ATOM   3653  CD  PRO   244      29.408  47.842  51.574  1.00  0.00           C
ATOM   3654  HD2 PRO   244      29.785  48.238  50.632  1.00  0.00           H
ATOM   3655  HD3 PRO   244      30.281  47.427  52.079  1.00  0.00           H
ATOM   3656  CG  PRO   244      28.865  48.927  52.478  1.00  0.00           C
ATOM   3657  HG2 PRO   244      29.321  49.904  52.313  1.00  0.00           H
ATOM   3658  HG3 PRO   244      29.006  48.755  53.545  1.00  0.00           H
ATOM   3659  CB  PRO   244      27.374  48.941  52.112  1.00  0.00           C
ATOM   3660  HB2 PRO   244      27.248  49.623  51.271  1.00  0.00           H
ATOM   3661  HB3 PRO   244      26.787  49.175  53.000  1.00  0.00           H
ATOM   3662  CA  PRO   244      27.025  47.569  51.629  1.00  0.00           C
ATOM   3663  HA  PRO   244      26.605  46.977  52.443  1.00  0.00           H
ATOM   3664  C   PRO   244      25.963  47.607  50.547  1.00  0.00           C
ATOM   3665  O   PRO   244      26.256  47.704  49.390  1.00  0.00           O
ATOM   3666  N   ARG   245      24.723  47.774  51.006  1.00  0.00           N
ATOM   3667  H   ARG   245      24.639  47.866  52.009  1.00  0.00           H
ATOM   3668  CA  ARG   245      23.505  48.012  50.193  1.00  0.00           C
ATOM   3669  HA  ARG   245      23.694  48.881  49.561  1.00  0.00           H
ATOM   3670  CB  ARG   245      23.171  46.783  49.330  1.00  0.00           C
ATOM   3671  HB2 ARG   245      22.190  46.819  48.856  1.00  0.00           H
ATOM   3672  HB3 ARG   245      23.899  46.753  48.519  1.00  0.00           H
ATOM   3673  CG  ARG   245      23.226  45.465  50.074  1.00  0.00           C
ATOM   3674  HG2 ARG   245      24.249  45.399  50.443  1.00  0.00           H
ATOM   3675  HG3 ARG   245      22.536  45.462  50.919  1.00  0.00           H
ATOM   3676  CD  ARG   245      22.947  44.190  49.343  1.00  0.00           C
ATOM   3677  HD2 ARG   245      22.738  44.373  48.289  1.00  0.00           H
ATOM   3678  HD3 ARG   245      23.806  43.534  49.491  1.00  0.00           H
ATOM   3679  NE  ARG   245      21.669  43.583  49.800  1.00  0.00           N
ATOM   3680  HE  ARG   245      20.837  43.823  49.279  1.00  0.00           H
ATOM   3681  CZ  ARG   245      21.480  42.375  50.310  1.00  0.00           C
ATOM   3682  NH1 ARG   245      20.261  41.949  50.370  1.00  0.00           N
ATOM   3683 HH11 ARG   245      19.569  42.565  49.967  1.00  0.00           H
ATOM   3684 HH12 ARG   245      20.067  40.969  50.521  1.00  0.00           H
ATOM   3685  NH2 ARG   245      22.375  41.469  50.642  1.00  0.00           N
ATOM   3686 HH21 ARG   245      23.356  41.665  50.495  1.00  0.00           H
ATOM   3687 HH22 ARG   245      22.003  40.573  50.921  1.00  0.00           H
ATOM   3688  C   ARG   245      22.273  48.305  51.125  1.00  0.00           C
ATOM   3689  O   ARG   245      22.337  47.855  52.243  1.00  0.00           O
ATOM   3690  N   PRO   246      21.173  48.945  50.650  1.00  0.00           N
ATOM   3691  CD  PRO   246      21.055  49.750  49.422  1.00  0.00           C
ATOM   3692  HD2 PRO   246      21.454  49.291  48.518  1.00  0.00           H
ATOM   3693  HD3 PRO   246      21.499  50.722  49.640  1.00  0.00           H
ATOM   3694  CG  PRO   246      19.599  50.002  49.231  1.00  0.00           C
ATOM   3695  HG2 PRO   246      19.256  49.108  48.712  1.00  0.00           H
ATOM   3696  HG3 PRO   246      19.341  50.976  48.816  1.00  0.00           H
ATOM   3697  CB  PRO   246      19.006  49.922  50.660  1.00  0.00           C
ATOM   3698  HB2 PRO   246      17.954  49.640  50.678  1.00  0.00           H
ATOM   3699  HB3 PRO   246      19.215  50.869  51.158  1.00  0.00           H
ATOM   3700  CA  PRO   246      19.879  48.834  51.323  1.00  0.00           C
ATOM   3701  HA  PRO   246      19.898  49.079  52.385  1.00  0.00           H
ATOM   3702  C   PRO   246      19.321  47.381  51.197  1.00  0.00           C
ATOM   3703  O   PRO   246      19.836  46.465  50.574  1.00  0.00           O
ATOM   3704  N   ASN   247      18.211  47.249  51.917  1.00  0.00           N
ATOM   3705  H   ASN   247      17.930  48.111  52.360  1.00  0.00           H
ATOM   3706  CA  ASN   247      17.163  46.294  51.606  1.00  0.00           C
ATOM   3707  HA  ASN   247      17.549  45.297  51.818  1.00  0.00           H
ATOM   3708  CB  ASN   247      15.987  46.391  52.629  1.00  0.00           C
ATOM   3709  HB2 ASN   247      16.419  46.457  53.628  1.00  0.00           H
ATOM   3710  HB3 ASN   247      15.292  47.222  52.507  1.00  0.00           H
ATOM   3711  CG  ASN   247      15.139  45.113  52.551  1.00  0.00           C
ATOM   3712  OD1 ASN   247      15.621  44.031  52.163  1.00  0.00           O
ATOM   3713  ND2 ASN   247      13.894  45.041  52.969  1.00  0.00           N
ATOM   3714 HD21 ASN   247      13.350  44.221  52.741  1.00  0.00           H
ATOM   3715 HD22 ASN   247      13.416  45.812  53.413  1.00  0.00           H
ATOM   3716  C   ASN   247      16.740  46.383  50.131  1.00  0.00           C
ATOM   3717  O   ASN   247      16.465  47.477  49.654  1.00  0.00           O
ATOM   3718  N   ASP   248      16.783  45.229  49.413  1.00  0.00           N
ATOM   3719  H   ASP   248      17.210  44.452  49.898  1.00  0.00           H
ATOM   3720  CA  ASP   248      16.550  45.060  47.973  1.00  0.00           C
ATOM   3721  HA  ASP   248      17.406  45.526  47.483  1.00  0.00           H
ATOM   3722  CB  ASP   248      16.712  43.548  47.647  1.00  0.00           C
ATOM   3723  HB2 ASP   248      15.827  43.073  48.069  1.00  0.00           H
ATOM   3724  HB3 ASP   248      16.617  43.393  46.572  1.00  0.00           H
ATOM   3725  CG  ASP   248      17.961  42.865  48.033  1.00  0.00           C
ATOM   3726  OD1 ASP   248      18.926  43.518  48.473  1.00  0.00           O
ATOM   3727  OD2 ASP   248      18.122  41.630  47.726  1.00  0.00           O
ATOM   3728  C   ASP   248      15.259  45.543  47.418  1.00  0.00           C
ATOM   3729  O   ASP   248      14.176  45.582  48.077  1.00  0.00           O
ATOM   3730  N   GLY   249      15.250  46.151  46.194  1.00  0.00           N
ATOM   3731  H   GLY   249      16.129  46.183  45.695  1.00  0.00           H
ATOM   3732  CA  GLY   249      14.019  46.716  45.549  1.00  0.00           C
ATOM   3733  HA2 GLY   249      13.203  46.005  45.682  1.00  0.00           H
ATOM   3734  HA3 GLY   249      13.727  47.651  46.028  1.00  0.00           H
ATOM   3735  C   GLY   249      14.197  46.995  44.059  1.00  0.00           C
ATOM   3736  O   GLY   249      15.082  46.422  43.515  1.00  0.00           O
ATOM   3737  N   THR   250      13.340  47.791  43.525  1.00  0.00           N
ATOM   3738  H   THR   250      12.577  48.166  44.071  1.00  0.00           H
ATOM   3739  CA  THR   250      13.264  47.911  42.012  1.00  0.00           C
ATOM   3740  HA  THR   250      13.292  46.930  41.538  1.00  0.00           H
ATOM   3741  CB  THR   250      11.951  48.575  41.524  1.00  0.00           C
ATOM   3742  HB  THR   250      11.998  49.609  41.862  1.00  0.00           H
ATOM   3743  CG2 THR   250      11.813  48.640  39.978  1.00  0.00           C
ATOM   3744 HG21 THR   250      11.180  47.885  39.510  1.00  0.00           H
ATOM   3745 HG22 THR   250      11.361  49.587  39.686  1.00  0.00           H
ATOM   3746 HG23 THR   250      12.775  48.573  39.467  1.00  0.00           H
ATOM   3747  OG1 THR   250      10.763  47.956  41.950  1.00  0.00           O
ATOM   3748  HG1 THR   250      10.788  47.998  42.908  1.00  0.00           H
ATOM   3749  C   THR   250      14.594  48.424  41.410  1.00  0.00           C
ATOM   3750  O   THR   250      14.807  49.590  41.686  1.00  0.00           O
ATOM   3751  N   GLY   251      15.412  47.642  40.699  1.00  0.00           N
ATOM   3752  H   GLY   251      15.076  46.802  40.249  1.00  0.00           H
ATOM   3753  CA  GLY   251      16.822  48.092  40.348  1.00  0.00           C
ATOM   3754  HA2 GLY   251      17.202  48.502  41.283  1.00  0.00           H
ATOM   3755  HA3 GLY   251      17.489  47.270  40.086  1.00  0.00           H
ATOM   3756  C   GLY   251      16.873  48.997  39.130  1.00  0.00           C
ATOM   3757  O   GLY   251      15.879  49.601  38.664  1.00  0.00           O
ATOM   3758  N   SER   252      18.059  49.088  38.509  1.00  0.00           N
ATOM   3759  H   SER   252      18.781  48.525  38.935  1.00  0.00           H
ATOM   3760  CA  SER   252      18.315  49.901  37.297  1.00  0.00           C
ATOM   3761  HA  SER   252      17.378  50.018  36.753  1.00  0.00           H
ATOM   3762  CB  SER   252      18.738  51.363  37.685  1.00  0.00           C
ATOM   3763  HB2 SER   252      17.861  51.785  38.176  1.00  0.00           H
ATOM   3764  HB3 SER   252      19.647  51.254  38.279  1.00  0.00           H
ATOM   3765  OG  SER   252      18.898  52.006  36.435  1.00  0.00           O
ATOM   3766  HG  SER   252      18.025  51.941  36.041  1.00  0.00           H
ATOM   3767  C   SER   252      19.335  49.224  36.412  1.00  0.00           C
ATOM   3768  O   SER   252      20.370  48.768  36.852  1.00  0.00           O
ATOM   3769  N   CYX   253      19.291  49.368  35.092  1.00  0.00           N
ATOM   3770  H   CYX   253      18.615  49.978  34.656  1.00  0.00           H
ATOM   3771  CA  CYX   253      20.410  49.028  34.228  1.00  0.00           C
ATOM   3772  HA  CYX   253      20.668  47.999  34.482  1.00  0.00           H
ATOM   3773  CB  CYX   253      19.964  48.886  32.739  1.00  0.00           C
ATOM   3774  HB2 CYX   253      19.596  49.840  32.362  1.00  0.00           H
ATOM   3775  HB3 CYX   253      20.851  48.533  32.214  1.00  0.00           H
ATOM   3776  SG  CYX   253      18.606  47.777  32.517  1.00  0.00           S
ATOM   3777  C   CYX   253      21.695  49.903  34.419  1.00  0.00           C
ATOM   3778  O   CYX   253      22.734  49.504  33.869  1.00  0.00           O
ATOM   3779  N   GLY   254      21.673  51.047  35.148  1.00  0.00           N
ATOM   3780  H   GLY   254      20.858  51.182  35.729  1.00  0.00           H
ATOM   3781  CA  GLY   254      22.774  51.946  35.418  1.00  0.00           C
ATOM   3782  HA2 GLY   254      23.525  51.900  34.628  1.00  0.00           H
ATOM   3783  HA3 GLY   254      22.416  52.971  35.520  1.00  0.00           H
ATOM   3784  C   GLY   254      23.385  51.638  36.827  1.00  0.00           C
ATOM   3785  O   GLY   254      22.779  50.927  37.610  1.00  0.00           O
ATOM   3786  N   PRO   255      24.613  52.054  37.136  1.00  0.00           N
ATOM   3787  CD  PRO   255      25.496  52.931  36.300  1.00  0.00           C
ATOM   3788  HD2 PRO   255      25.061  53.687  35.648  1.00  0.00           H
ATOM   3789  HD3 PRO   255      26.018  52.248  35.629  1.00  0.00           H
ATOM   3790  CG  PRO   255      26.435  53.643  37.272  1.00  0.00           C
ATOM   3791  HG2 PRO   255      26.122  54.660  37.512  1.00  0.00           H
ATOM   3792  HG3 PRO   255      27.360  53.815  36.723  1.00  0.00           H
ATOM   3793  CB  PRO   255      26.461  52.769  38.530  1.00  0.00           C
ATOM   3794  HB2 PRO   255      26.521  53.459  39.373  1.00  0.00           H
ATOM   3795  HB3 PRO   255      27.335  52.119  38.512  1.00  0.00           H
ATOM   3796  CA  PRO   255      25.133  51.979  38.506  1.00  0.00           C
ATOM   3797  HA  PRO   255      25.361  50.950  38.784  1.00  0.00           H
ATOM   3798  C   PRO   255      24.119  52.578  39.478  1.00  0.00           C
ATOM   3799  O   PRO   255      23.816  53.760  39.391  1.00  0.00           O
ATOM   3800  N   VAL   256      23.594  51.718  40.384  1.00  0.00           N
ATOM   3801  H   VAL   256      23.789  50.727  40.347  1.00  0.00           H
ATOM   3802  CA  VAL   256      22.654  52.121  41.461  1.00  0.00           C
ATOM   3803  HA  VAL   256      21.867  52.798  41.127  1.00  0.00           H
ATOM   3804  CB  VAL   256      21.908  50.840  41.916  1.00  0.00           C
ATOM   3805  HB  VAL   256      22.652  50.060  42.074  1.00  0.00           H
ATOM   3806  CG1 VAL   256      21.081  51.011  43.148  1.00  0.00           C
ATOM   3807 HG11 VAL   256      21.686  51.321  44.000  1.00  0.00           H
ATOM   3808 HG12 VAL   256      20.281  51.735  42.991  1.00  0.00           H
ATOM   3809 HG13 VAL   256      20.767  50.002  43.418  1.00  0.00           H
ATOM   3810  CG2 VAL   256      21.020  50.274  40.791  1.00  0.00           C
ATOM   3811 HG21 VAL   256      20.242  51.005  40.567  1.00  0.00           H
ATOM   3812 HG22 VAL   256      21.528  49.950  39.882  1.00  0.00           H
ATOM   3813 HG23 VAL   256      20.605  49.389  41.274  1.00  0.00           H
ATOM   3814  C   VAL   256      23.483  52.846  42.505  1.00  0.00           C
ATOM   3815  O   VAL   256      24.212  52.277  43.333  1.00  0.00           O
ATOM   3816  N   SER   257      23.279  54.106  42.590  1.00  0.00           N
ATOM   3817  H   SER   257      22.565  54.514  42.003  1.00  0.00           H
ATOM   3818  CA  SER   257      23.984  54.992  43.520  1.00  0.00           C
ATOM   3819  HA  SER   257      25.032  54.894  43.238  1.00  0.00           H
ATOM   3820  CB  SER   257      23.524  56.356  43.338  1.00  0.00           C
ATOM   3821  HB2 SER   257      24.205  57.060  43.814  1.00  0.00           H
ATOM   3822  HB3 SER   257      23.433  56.549  42.269  1.00  0.00           H
ATOM   3823  OG  SER   257      22.194  56.502  43.883  1.00  0.00           O
ATOM   3824  HG  SER   257      21.888  57.319  43.481  1.00  0.00           H
ATOM   3825  C   SER   257      23.934  54.603  44.983  1.00  0.00           C
ATOM   3826  O   SER   257      24.840  55.061  45.718  1.00  0.00           O
ATOM   3827  N   SER   258      22.830  54.050  45.418  1.00  0.00           N
ATOM   3828  H   SER   258      22.140  53.792  44.727  1.00  0.00           H
ATOM   3829  CA  SER   258      22.529  53.723  46.814  1.00  0.00           C
ATOM   3830  HA  SER   258      22.286  54.657  47.323  1.00  0.00           H
ATOM   3831  CB  SER   258      21.297  52.875  46.969  1.00  0.00           C
ATOM   3832  HB2 SER   258      21.565  51.872  46.636  1.00  0.00           H
ATOM   3833  HB3 SER   258      21.112  52.700  48.029  1.00  0.00           H
ATOM   3834  OG  SER   258      20.138  53.307  46.348  1.00  0.00           O
ATOM   3835  HG  SER   258      19.910  54.230  46.479  1.00  0.00           H
ATOM   3836  C   SER   258      23.726  53.057  47.582  1.00  0.00           C
ATOM   3837  O   SER   258      24.046  51.903  47.318  1.00  0.00           O
ATOM   3838  N   ASN   259      24.428  53.815  48.449  1.00  0.00           N
ATOM   3839  H   ASN   259      24.125  54.773  48.554  1.00  0.00           H
ATOM   3840  CA  ASN   259      25.680  53.540  49.207  1.00  0.00           C
ATOM   3841  HA  ASN   259      26.144  54.465  49.548  1.00  0.00           H
ATOM   3842  CB  ASN   259      25.148  52.835  50.522  1.00  0.00           C
ATOM   3843  HB2 ASN   259      24.448  53.526  50.992  1.00  0.00           H
ATOM   3844  HB3 ASN   259      24.678  51.911  50.189  1.00  0.00           H
ATOM   3845  CG  ASN   259      26.254  52.631  51.495  1.00  0.00           C
ATOM   3846  OD1 ASN   259      27.399  53.064  51.322  1.00  0.00           O
ATOM   3847  ND2 ASN   259      25.916  52.043  52.634  1.00  0.00           N
ATOM   3848 HD21 ASN   259      26.665  51.984  53.309  1.00  0.00           H
ATOM   3849 HD22 ASN   259      24.959  51.825  52.873  1.00  0.00           H
ATOM   3850  C   ASN   259      26.794  52.835  48.305  1.00  0.00           C
ATOM   3851  O   ASN   259      27.210  51.748  48.544  1.00  0.00           O
ATOM   3852  N   GLY   260      27.178  53.458  47.182  1.00  0.00           N
ATOM   3853  H   GLY   260      26.709  54.327  46.965  1.00  0.00           H
ATOM   3854  CA  GLY   260      27.978  52.863  46.161  1.00  0.00           C
ATOM   3855  HA2 GLY   260      27.474  51.928  45.919  1.00  0.00           H
ATOM   3856  HA3 GLY   260      27.968  53.527  45.297  1.00  0.00           H
ATOM   3857  C   GLY   260      29.437  52.511  46.451  1.00  0.00           C
ATOM   3858  O   GLY   260      29.824  51.392  46.012  1.00  0.00           O
ATOM   3859  N   ALA   261      30.245  53.357  47.110  1.00  0.00           N
ATOM   3860  H   ALA   261      29.681  54.122  47.451  1.00  0.00           H
ATOM   3861  CA  ALA   261      31.742  53.569  47.112  1.00  0.00           C
ATOM   3862  HA  ALA   261      31.956  53.875  46.088  1.00  0.00           H
ATOM   3863  CB  ALA   261      32.113  54.777  47.950  1.00  0.00           C
ATOM   3864  HB1 ALA   261      33.127  55.069  47.677  1.00  0.00           H
ATOM   3865  HB2 ALA   261      31.369  55.558  47.792  1.00  0.00           H
ATOM   3866  HB3 ALA   261      32.035  54.487  48.997  1.00  0.00           H
ATOM   3867  C   ALA   261      32.697  52.408  47.297  1.00  0.00           C
ATOM   3868  O   ALA   261      33.783  52.346  46.677  1.00  0.00           O
ATOM   3869  N   TYR   262      32.323  51.416  48.127  1.00  0.00           N
ATOM   3870  H   TYR   262      31.543  51.506  48.762  1.00  0.00           H
ATOM   3871  CA  TYR   262      33.159  50.214  48.318  1.00  0.00           C
ATOM   3872  HA  TYR   262      34.046  50.240  47.685  1.00  0.00           H
ATOM   3873  CB  TYR   262      33.601  50.163  49.788  1.00  0.00           C
ATOM   3874  HB2 TYR   262      33.962  51.168  50.008  1.00  0.00           H
ATOM   3875  HB3 TYR   262      32.727  50.019  50.422  1.00  0.00           H
ATOM   3876  CG  TYR   262      34.776  49.164  50.025  1.00  0.00           C
ATOM   3877  CD1 TYR   262      36.023  49.416  49.388  1.00  0.00           C
ATOM   3878  HD1 TYR   262      36.178  50.225  48.689  1.00  0.00           H
ATOM   3879  CE1 TYR   262      37.070  48.518  49.673  1.00  0.00           C
ATOM   3880  HE1 TYR   262      38.049  48.651  49.235  1.00  0.00           H
ATOM   3881  CZ  TYR   262      36.935  47.570  50.696  1.00  0.00           C
ATOM   3882  OH  TYR   262      37.968  46.730  51.039  1.00  0.00           O
ATOM   3883  HH  TYR   262      37.822  46.335  51.902  1.00  0.00           H
ATOM   3884  CE2 TYR   262      35.704  47.341  51.302  1.00  0.00           C
ATOM   3885  HE2 TYR   262      35.545  46.630  52.099  1.00  0.00           H
ATOM   3886  CD2 TYR   262      34.619  48.126  50.923  1.00  0.00           C
ATOM   3887  HD2 TYR   262      33.658  48.015  51.402  1.00  0.00           H
ATOM   3888  C   TYR   262      32.482  48.906  47.862  1.00  0.00           C
ATOM   3889  O   TYR   262      31.322  48.846  47.400  1.00  0.00           O
ATOM   3890  N   GLY   263      33.264  47.766  47.902  1.00  0.00           N
ATOM   3891  H   GLY   263      34.205  47.705  48.264  1.00  0.00           H
ATOM   3892  CA  GLY   263      32.596  46.542  47.456  1.00  0.00           C
ATOM   3893  HA2 GLY   263      31.698  46.282  48.017  1.00  0.00           H
ATOM   3894  HA3 GLY   263      32.269  46.607  46.418  1.00  0.00           H
ATOM   3895  C   GLY   263      33.442  45.343  47.603  1.00  0.00           C
ATOM   3896  O   GLY   263      34.590  45.466  47.843  1.00  0.00           O
ATOM   3897  N   VAL   264      32.843  44.123  47.569  1.00  0.00           N
ATOM   3898  H   VAL   264      31.842  44.111  47.705  1.00  0.00           H
ATOM   3899  CA  VAL   264      33.573  42.825  47.533  1.00  0.00           C
ATOM   3900  HA  VAL   264      34.632  43.078  47.477  1.00  0.00           H
ATOM   3901  CB  VAL   264      33.433  41.917  48.789  1.00  0.00           C
ATOM   3902  HB  VAL   264      33.538  42.538  49.678  1.00  0.00           H
ATOM   3903  CG1 VAL   264      32.094  41.163  48.827  1.00  0.00           C
ATOM   3904 HG11 VAL   264      31.286  41.886  48.928  1.00  0.00           H
ATOM   3905 HG12 VAL   264      31.944  40.508  47.969  1.00  0.00           H
ATOM   3906 HG13 VAL   264      31.923  40.555  49.714  1.00  0.00           H
ATOM   3907  CG2 VAL   264      34.629  40.966  49.018  1.00  0.00           C
ATOM   3908 HG21 VAL   264      35.567  41.521  49.029  1.00  0.00           H
ATOM   3909 HG22 VAL   264      34.537  40.407  49.950  1.00  0.00           H
ATOM   3910 HG23 VAL   264      34.804  40.246  48.218  1.00  0.00           H
ATOM   3911  C   VAL   264      33.348  41.998  46.262  1.00  0.00           C
ATOM   3912  O   VAL   264      32.263  42.059  45.654  1.00  0.00           O
ATOM   3913  N   LYS   265      34.405  41.234  45.858  1.00  0.00           N
ATOM   3914  H   LYS   265      35.153  41.185  46.534  1.00  0.00           H
ATOM   3915  CA  LYS   265      34.336  40.224  44.722  1.00  0.00           C
ATOM   3916  HA  LYS   265      34.210  40.752  43.777  1.00  0.00           H
ATOM   3917  CB  LYS   265      35.752  39.676  44.572  1.00  0.00           C
ATOM   3918  HB2 LYS   265      36.425  40.534  44.615  1.00  0.00           H
ATOM   3919  HB3 LYS   265      35.988  39.109  45.472  1.00  0.00           H
ATOM   3920  CG  LYS   265      35.948  38.919  43.277  1.00  0.00           C
ATOM   3921  HG2 LYS   265      35.134  38.202  43.172  1.00  0.00           H
ATOM   3922  HG3 LYS   265      36.043  39.537  42.385  1.00  0.00           H
ATOM   3923  CD  LYS   265      37.254  38.093  43.344  1.00  0.00           C
ATOM   3924  HD2 LYS   265      38.137  38.638  43.013  1.00  0.00           H
ATOM   3925  HD3 LYS   265      37.433  37.755  44.365  1.00  0.00           H
ATOM   3926  CE  LYS   265      37.166  36.949  42.443  1.00  0.00           C
ATOM   3927  HE2 LYS   265      38.139  36.468  42.536  1.00  0.00           H
ATOM   3928  HE3 LYS   265      36.412  36.212  42.720  1.00  0.00           H
ATOM   3929  NZ  LYS   265      36.858  37.347  41.065  1.00  0.00           N
ATOM   3930  HZ1 LYS   265      37.099  38.312  40.892  1.00  0.00           H
ATOM   3931  HZ2 LYS   265      37.448  36.749  40.505  1.00  0.00           H
ATOM   3932  HZ3 LYS   265      35.877  37.203  40.875  1.00  0.00           H
ATOM   3933  C   LYS   265      33.219  39.263  44.855  1.00  0.00           C
ATOM   3934  O   LYS   265      33.062  38.654  45.905  1.00  0.00           O
ATOM   3935  N   GLY   266      32.517  39.160  43.739  1.00  0.00           N
ATOM   3936  H   GLY   266      32.781  39.830  43.032  1.00  0.00           H
ATOM   3937  CA  GLY   266      31.497  38.220  43.302  1.00  0.00           C
ATOM   3938  HA2 GLY   266      32.017  37.274  43.455  1.00  0.00           H
ATOM   3939  HA3 GLY   266      30.625  38.241  43.957  1.00  0.00           H
ATOM   3940  C   GLY   266      31.239  38.475  41.827  1.00  0.00           C
ATOM   3941  O   GLY   266      32.146  38.830  41.085  1.00  0.00           O
ATOM   3942  N   PHE   267      30.073  38.047  41.345  1.00  0.00           N
ATOM   3943  H   PHE   267      29.283  37.951  41.967  1.00  0.00           H
ATOM   3944  CA  PHE   267      29.943  37.540  39.978  1.00  0.00           C
ATOM   3945  HA  PHE   267      30.599  38.042  39.269  1.00  0.00           H
ATOM   3946  CB  PHE   267      30.462  36.100  40.035  1.00  0.00           C
ATOM   3947  HB2 PHE   267      30.444  35.754  39.002  1.00  0.00           H
ATOM   3948  HB3 PHE   267      31.511  36.249  40.297  1.00  0.00           H
ATOM   3949  CG  PHE   267      29.854  35.062  40.964  1.00  0.00           C
ATOM   3950  CD1 PHE   267      30.378  34.767  42.199  1.00  0.00           C
ATOM   3951  HD1 PHE   267      31.252  35.353  42.437  1.00  0.00           H
ATOM   3952  CE1 PHE   267      29.828  33.810  43.074  1.00  0.00           C
ATOM   3953  HE1 PHE   267      30.218  33.661  44.070  1.00  0.00           H
ATOM   3954  CZ  PHE   267      28.853  32.972  42.500  1.00  0.00           C
ATOM   3955  HZ  PHE   267      28.389  32.237  43.142  1.00  0.00           H
ATOM   3956  CE2 PHE   267      28.294  33.204  41.236  1.00  0.00           C
ATOM   3957  HE2 PHE   267      27.443  32.682  40.825  1.00  0.00           H
ATOM   3958  CD2 PHE   267      28.865  34.187  40.461  1.00  0.00           C
ATOM   3959  HD2 PHE   267      28.334  34.475  39.566  1.00  0.00           H
ATOM   3960  C   PHE   267      28.440  37.566  39.540  1.00  0.00           C
ATOM   3961  O   PHE   267      27.518  38.129  40.217  1.00  0.00           O
ATOM   3962  N   SER   268      28.104  37.064  38.334  1.00  0.00           N
ATOM   3963  H   SER   268      28.939  36.889  37.795  1.00  0.00           H
ATOM   3964  CA  SER   268      26.837  36.580  37.832  1.00  0.00           C
ATOM   3965  HA  SER   268      26.270  35.998  38.559  1.00  0.00           H
ATOM   3966  CB  SER   268      25.901  37.697  37.421  1.00  0.00           C
ATOM   3967  HB2 SER   268      26.610  38.472  37.133  1.00  0.00           H
ATOM   3968  HB3 SER   268      25.285  37.457  36.554  1.00  0.00           H
ATOM   3969  OG  SER   268      25.235  38.320  38.587  1.00  0.00           O
ATOM   3970  HG  SER   268      25.785  38.241  39.370  1.00  0.00           H
ATOM   3971  C   SER   268      27.001  35.692  36.675  1.00  0.00           C
ATOM   3972  O   SER   268      28.089  35.639  36.143  1.00  0.00           O
ATOM   3973  N   PHE   269      25.914  34.996  36.243  1.00  0.00           N
ATOM   3974  H   PHE   269      25.100  35.015  36.841  1.00  0.00           H
ATOM   3975  CA  PHE   269      25.782  34.069  35.090  1.00  0.00           C
ATOM   3976  HA  PHE   269      26.562  34.399  34.404  1.00  0.00           H
ATOM   3977  CB  PHE   269      25.870  32.578  35.378  1.00  0.00           C
ATOM   3978  HB2 PHE   269      25.164  32.338  36.173  1.00  0.00           H
ATOM   3979  HB3 PHE   269      25.519  32.073  34.478  1.00  0.00           H
ATOM   3980  CG  PHE   269      27.252  32.117  35.876  1.00  0.00           C
ATOM   3981  CD1 PHE   269      27.822  32.494  37.164  1.00  0.00           C
ATOM   3982  HD1 PHE   269      27.281  33.284  37.665  1.00  0.00           H
ATOM   3983  CE1 PHE   269      28.915  31.796  37.675  1.00  0.00           C
ATOM   3984  HE1 PHE   269      29.315  32.004  38.656  1.00  0.00           H
ATOM   3985  CZ  PHE   269      29.512  30.782  36.826  1.00  0.00           C
ATOM   3986  HZ  PHE   269      30.303  30.104  37.110  1.00  0.00           H
ATOM   3987  CE2 PHE   269      29.109  30.524  35.510  1.00  0.00           C
ATOM   3988  HE2 PHE   269      29.602  29.769  34.916  1.00  0.00           H
ATOM   3989  CD2 PHE   269      27.996  31.195  35.068  1.00  0.00           C
ATOM   3990  HD2 PHE   269      27.552  30.824  34.156  1.00  0.00           H
ATOM   3991  C   PHE   269      24.396  34.184  34.469  1.00  0.00           C
ATOM   3992  O   PHE   269      23.399  34.162  35.188  1.00  0.00           O
ATOM   3993  N   LYS   270      24.379  34.165  33.100  1.00  0.00           N
ATOM   3994  H   LYS   270      25.230  33.969  32.593  1.00  0.00           H
ATOM   3995  CA  LYS   270      23.366  34.729  32.161  1.00  0.00           C
ATOM   3996  HA  LYS   270      22.610  35.225  32.771  1.00  0.00           H
ATOM   3997  CB  LYS   270      24.077  35.800  31.255  1.00  0.00           C
ATOM   3998  HB2 LYS   270      24.905  36.384  31.658  1.00  0.00           H
ATOM   3999  HB3 LYS   270      24.617  35.205  30.518  1.00  0.00           H
ATOM   4000  CG  LYS   270      23.050  36.796  30.612  1.00  0.00           C
ATOM   4001  HG2 LYS   270      22.244  36.294  30.076  1.00  0.00           H
ATOM   4002  HG3 LYS   270      22.525  37.455  31.303  1.00  0.00           H
ATOM   4003  CD  LYS   270      23.783  37.609  29.554  1.00  0.00           C
ATOM   4004  HD2 LYS   270      24.477  38.307  30.022  1.00  0.00           H
ATOM   4005  HD3 LYS   270      24.315  36.927  28.889  1.00  0.00           H
ATOM   4006  CE  LYS   270      22.773  38.341  28.821  1.00  0.00           C
ATOM   4007  HE2 LYS   270      21.871  37.732  28.769  1.00  0.00           H
ATOM   4008  HE3 LYS   270      22.613  39.308  29.299  1.00  0.00           H
ATOM   4009  NZ  LYS   270      23.245  38.669  27.457  1.00  0.00           N
ATOM   4010  HZ1 LYS   270      24.210  38.963  27.481  1.00  0.00           H
ATOM   4011  HZ2 LYS   270      23.405  37.895  26.829  1.00  0.00           H
ATOM   4012  HZ3 LYS   270      22.620  39.329  27.017  1.00  0.00           H
ATOM   4013  C   LYS   270      22.622  33.607  31.330  1.00  0.00           C
ATOM   4014  O   LYS   270      23.289  32.718  30.755  1.00  0.00           O
ATOM   4015  N   TYR   271      21.332  33.554  31.317  1.00  0.00           N
ATOM   4016  H   TYR   271      20.812  34.275  31.796  1.00  0.00           H
ATOM   4017  CA  TYR   271      20.468  32.544  30.828  1.00  0.00           C
ATOM   4018  HA  TYR   271      21.112  31.915  30.213  1.00  0.00           H
ATOM   4019  CB  TYR   271      20.035  31.430  31.898  1.00  0.00           C
ATOM   4020  HB2 TYR   271      19.609  32.004  32.720  1.00  0.00           H
ATOM   4021  HB3 TYR   271      19.231  30.850  31.445  1.00  0.00           H
ATOM   4022  CG  TYR   271      21.062  30.391  32.373  1.00  0.00           C
ATOM   4023  CD1 TYR   271      21.730  30.552  33.554  1.00  0.00           C
ATOM   4024  HD1 TYR   271      21.650  31.442  34.160  1.00  0.00           H
ATOM   4025  CE1 TYR   271      22.716  29.557  33.964  1.00  0.00           C
ATOM   4026  HE1 TYR   271      23.248  29.662  34.897  1.00  0.00           H
ATOM   4027  CZ  TYR   271      23.047  28.473  33.121  1.00  0.00           C
ATOM   4028  OH  TYR   271      24.021  27.664  33.455  1.00  0.00           O
ATOM   4029  HH  TYR   271      23.982  26.804  33.030  1.00  0.00           H
ATOM   4030  CE2 TYR   271      22.314  28.244  31.951  1.00  0.00           C
ATOM   4031  HE2 TYR   271      22.542  27.424  31.288  1.00  0.00           H
ATOM   4032  CD2 TYR   271      21.356  29.217  31.603  1.00  0.00           C
ATOM   4033  HD2 TYR   271      20.879  29.105  30.641  1.00  0.00           H
ATOM   4034  C   TYR   271      19.389  33.133  29.954  1.00  0.00           C
ATOM   4035  O   TYR   271      18.395  33.645  30.393  1.00  0.00           O
ATOM   4036  N   GLY   272      19.653  33.060  28.611  1.00  0.00           N
ATOM   4037  H   GLY   272      20.555  32.644  28.427  1.00  0.00           H
ATOM   4038  CA  GLY   272      19.039  34.060  27.729  1.00  0.00           C
ATOM   4039  HA2 GLY   272      19.171  33.842  26.669  1.00  0.00           H
ATOM   4040  HA3 GLY   272      17.955  34.137  27.812  1.00  0.00           H
ATOM   4041  C   GLY   272      19.598  35.438  28.106  1.00  0.00           C
ATOM   4042  O   GLY   272      20.779  35.716  27.878  1.00  0.00           O
ATOM   4043  N   ASN   273      18.727  36.237  28.781  1.00  0.00           N
ATOM   4044  H   ASN   273      17.779  35.891  28.838  1.00  0.00           H
ATOM   4045  CA  ASN   273      19.055  37.446  29.448  1.00  0.00           C
ATOM   4046  HA  ASN   273      20.143  37.502  29.398  1.00  0.00           H
ATOM   4047  CB  ASN   273      18.558  38.627  28.633  1.00  0.00           C
ATOM   4048  HB2 ASN   273      17.469  38.635  28.664  1.00  0.00           H
ATOM   4049  HB3 ASN   273      18.952  39.597  28.935  1.00  0.00           H
ATOM   4050  CG  ASN   273      19.077  38.610  27.198  1.00  0.00           C
ATOM   4051  OD1 ASN   273      20.214  38.430  26.813  1.00  0.00           O
ATOM   4052  ND2 ASN   273      18.166  38.896  26.332  1.00  0.00           N
ATOM   4053 HD21 ASN   273      18.297  38.840  25.332  1.00  0.00           H
ATOM   4054 HD22 ASN   273      17.197  38.832  26.611  1.00  0.00           H
ATOM   4055  C   ASN   273      18.508  37.625  30.889  1.00  0.00           C
ATOM   4056  O   ASN   273      18.669  38.653  31.503  1.00  0.00           O
ATOM   4057  N   GLY   274      17.957  36.547  31.394  1.00  0.00           N
ATOM   4058  H   GLY   274      17.742  35.774  30.781  1.00  0.00           H
ATOM   4059  CA  GLY   274      17.892  36.207  32.817  1.00  0.00           C
ATOM   4060  HA2 GLY   274      17.406  37.036  33.332  1.00  0.00           H
ATOM   4061  HA3 GLY   274      17.241  35.347  32.972  1.00  0.00           H
ATOM   4062  C   GLY   274      19.335  35.971  33.464  1.00  0.00           C
ATOM   4063  O   GLY   274      20.270  35.701  32.769  1.00  0.00           O
ATOM   4064  N   VAL   275      19.445  36.088  34.825  1.00  0.00           N
ATOM   4065  H   VAL   275      18.635  36.247  35.407  1.00  0.00           H
ATOM   4066  CA  VAL   275      20.659  36.073  35.632  1.00  0.00           C
ATOM   4067  HA  VAL   275      21.380  35.612  34.956  1.00  0.00           H
ATOM   4068  CB  VAL   275      21.149  37.484  35.960  1.00  0.00           C
ATOM   4069  HB  VAL   275      20.495  37.821  36.764  1.00  0.00           H
ATOM   4070  CG1 VAL   275      22.595  37.501  36.421  1.00  0.00           C
ATOM   4071 HG11 VAL   275      22.588  37.069  37.422  1.00  0.00           H
ATOM   4072 HG12 VAL   275      23.067  36.798  35.735  1.00  0.00           H
ATOM   4073 HG13 VAL   275      23.060  38.487  36.401  1.00  0.00           H
ATOM   4074  CG2 VAL   275      21.095  38.514  34.835  1.00  0.00           C
ATOM   4075 HG21 VAL   275      20.047  38.619  34.555  1.00  0.00           H
ATOM   4076 HG22 VAL   275      21.462  39.445  35.267  1.00  0.00           H
ATOM   4077 HG23 VAL   275      21.598  38.029  33.998  1.00  0.00           H
ATOM   4078  C   VAL   275      20.474  35.302  36.957  1.00  0.00           C
ATOM   4079  O   VAL   275      19.536  35.575  37.814  1.00  0.00           O
ATOM   4080  N   TRP   276      21.486  34.418  37.155  1.00  0.00           N
ATOM   4081  H   TRP   276      22.236  34.463  36.479  1.00  0.00           H
ATOM   4082  CA  TRP   276      21.824  33.954  38.510  1.00  0.00           C
ATOM   4083  HA  TRP   276      20.894  33.837  39.068  1.00  0.00           H
ATOM   4084  CB  TRP   276      22.411  32.546  38.461  1.00  0.00           C
ATOM   4085  HB2 TRP   276      23.122  32.377  37.652  1.00  0.00           H
ATOM   4086  HB3 TRP   276      23.042  32.369  39.331  1.00  0.00           H
ATOM   4087  CG  TRP   276      21.433  31.403  38.447  1.00  0.00           C
ATOM   4088  CD1 TRP   276      21.068  30.668  37.346  1.00  0.00           C
ATOM   4089  HD1 TRP   276      21.579  30.915  36.426  1.00  0.00           H
ATOM   4090  NE1 TRP   276      20.264  29.616  37.612  1.00  0.00           N
ATOM   4091  HE1 TRP   276      19.827  29.031  36.913  1.00  0.00           H
ATOM   4092  CE2 TRP   276      19.958  29.680  38.975  1.00  0.00           C
ATOM   4093  CZ2 TRP   276      19.070  28.920  39.741  1.00  0.00           C
ATOM   4094  HZ2 TRP   276      18.504  28.154  39.234  1.00  0.00           H
ATOM   4095  CH2 TRP   276      18.930  29.162  41.072  1.00  0.00           C
ATOM   4096  HH2 TRP   276      18.192  28.612  41.638  1.00  0.00           H
ATOM   4097  CZ3 TRP   276      19.595  30.251  41.641  1.00  0.00           C
ATOM   4098  HZ3 TRP   276      19.537  30.472  42.697  1.00  0.00           H
ATOM   4099  CE3 TRP   276      20.512  30.998  40.859  1.00  0.00           C
ATOM   4100  HE3 TRP   276      21.112  31.717  41.395  1.00  0.00           H
ATOM   4101  CD2 TRP   276      20.740  30.779  39.499  1.00  0.00           C
ATOM   4102  C   TRP   276      22.817  34.847  39.222  1.00  0.00           C
ATOM   4103  O   TRP   276      24.006  34.973  38.857  1.00  0.00           O
ATOM   4104  N   ILE   277      22.392  35.513  40.268  1.00  0.00           N
ATOM   4105  H   ILE   277      21.449  35.262  40.527  1.00  0.00           H
ATOM   4106  CA  ILE   277      23.197  36.480  41.067  1.00  0.00           C
ATOM   4107  HA  ILE   277      24.082  36.847  40.549  1.00  0.00           H
ATOM   4108  CB  ILE   277      22.415  37.718  41.652  1.00  0.00           C
ATOM   4109  HB  ILE   277      21.669  37.389  42.376  1.00  0.00           H
ATOM   4110  CG2 ILE   277      23.365  38.686  42.387  1.00  0.00           C
ATOM   4111 HG21 ILE   277      22.885  39.641  42.596  1.00  0.00           H
ATOM   4112 HG22 ILE   277      23.725  38.166  43.275  1.00  0.00           H
ATOM   4113 HG23 ILE   277      24.243  38.793  41.749  1.00  0.00           H
ATOM   4114  CG1 ILE   277      21.610  38.435  40.551  1.00  0.00           C
ATOM   4115 HG12 ILE   277      21.658  39.504  40.761  1.00  0.00           H
ATOM   4116 HG13 ILE   277      22.214  38.392  39.645  1.00  0.00           H
ATOM   4117  CD1 ILE   277      20.217  38.001  40.342  1.00  0.00           C
ATOM   4118 HD11 ILE   277      19.678  38.517  39.548  1.00  0.00           H
ATOM   4119 HD12 ILE   277      20.282  36.947  40.069  1.00  0.00           H
ATOM   4120 HD13 ILE   277      19.583  38.048  41.227  1.00  0.00           H
ATOM   4121  C   ILE   277      23.780  35.688  42.235  1.00  0.00           C
ATOM   4122  O   ILE   277      23.047  34.968  42.885  1.00  0.00           O
ATOM   4123  N   GLY   278      25.026  35.966  42.571  1.00  0.00           N
ATOM   4124  H   GLY   278      25.567  36.670  42.089  1.00  0.00           H
ATOM   4125  CA  GLY   278      25.555  35.572  43.908  1.00  0.00           C
ATOM   4126  HA2 GLY   278      24.821  34.979  44.452  1.00  0.00           H
ATOM   4127  HA3 GLY   278      26.347  34.856  43.689  1.00  0.00           H
ATOM   4128  C   GLY   278      26.267  36.555  44.813  1.00  0.00           C
ATOM   4129  O   GLY   278      26.853  37.540  44.353  1.00  0.00           O
ATOM   4130  N   ARG   279      26.147  36.386  46.145  1.00  0.00           N
ATOM   4131  H   ARG   279      25.725  35.553  46.527  1.00  0.00           H
ATOM   4132  CA  ARG   279      26.570  37.467  47.131  1.00  0.00           C
ATOM   4133  HA  ARG   279      27.602  37.757  46.928  1.00  0.00           H
ATOM   4134  CB  ARG   279      25.624  38.625  46.968  1.00  0.00           C
ATOM   4135  HB2 ARG   279      26.117  39.329  47.637  1.00  0.00           H
ATOM   4136  HB3 ARG   279      25.657  39.023  45.954  1.00  0.00           H
ATOM   4137  CG  ARG   279      24.195  38.377  47.505  1.00  0.00           C
ATOM   4138  HG2 ARG   279      23.746  37.581  46.911  1.00  0.00           H
ATOM   4139  HG3 ARG   279      24.155  38.016  48.533  1.00  0.00           H
ATOM   4140  CD  ARG   279      23.365  39.662  47.448  1.00  0.00           C
ATOM   4141  HD2 ARG   279      23.714  40.336  48.230  1.00  0.00           H
ATOM   4142  HD3 ARG   279      23.406  40.116  46.458  1.00  0.00           H
ATOM   4143  NE  ARG   279      21.993  39.295  47.780  1.00  0.00           N
ATOM   4144  HE  ARG   279      21.797  38.444  48.285  1.00  0.00           H
ATOM   4145  CZ  ARG   279      20.828  39.978  47.558  1.00  0.00           C
ATOM   4146  NH1 ARG   279      19.663  39.429  47.934  1.00  0.00           N
ATOM   4147 HH11 ARG   279      19.749  38.545  48.413  1.00  0.00           H
ATOM   4148 HH12 ARG   279      18.908  40.096  47.997  1.00  0.00           H
ATOM   4149  NH2 ARG   279      20.805  41.169  47.085  1.00  0.00           N
ATOM   4150 HH21 ARG   279      21.648  41.623  46.762  1.00  0.00           H
ATOM   4151 HH22 ARG   279      20.016  41.734  47.366  1.00  0.00           H
ATOM   4152  C   ARG   279      26.550  36.920  48.659  1.00  0.00           C
ATOM   4153  O   ARG   279      25.844  35.998  49.072  1.00  0.00           O
ATOM   4154  N   THR   280      27.246  37.782  49.405  1.00  0.00           N
ATOM   4155  H   THR   280      27.862  38.434  48.941  1.00  0.00           H
ATOM   4156  CA  THR   280      27.225  37.759  50.887  1.00  0.00           C
ATOM   4157  HA  THR   280      27.579  36.809  51.288  1.00  0.00           H
ATOM   4158  CB  THR   280      28.257  38.814  51.256  1.00  0.00           C
ATOM   4159  HB  THR   280      28.216  39.090  52.309  1.00  0.00           H
ATOM   4160  CG2 THR   280      29.656  38.199  50.971  1.00  0.00           C
ATOM   4161 HG21 THR   280      29.878  38.217  49.905  1.00  0.00           H
ATOM   4162 HG22 THR   280      30.261  38.926  51.514  1.00  0.00           H
ATOM   4163 HG23 THR   280      29.619  37.201  51.409  1.00  0.00           H
ATOM   4164  OG1 THR   280      28.080  40.010  50.557  1.00  0.00           O
ATOM   4165  HG1 THR   280      28.588  40.625  51.091  1.00  0.00           H
ATOM   4166  C   THR   280      25.775  38.040  51.393  1.00  0.00           C
ATOM   4167  O   THR   280      25.024  38.873  50.885  1.00  0.00           O
ATOM   4168  N   LYS   281      25.324  37.244  52.348  1.00  0.00           N
ATOM   4169  H   LYS   281      25.967  36.566  52.731  1.00  0.00           H
ATOM   4170  CA  LYS   281      23.974  37.278  52.875  1.00  0.00           C
ATOM   4171  HA  LYS   281      23.314  37.147  52.017  1.00  0.00           H
ATOM   4172  CB  LYS   281      23.715  36.148  53.904  1.00  0.00           C
ATOM   4173  HB2 LYS   281      24.581  36.053  54.558  1.00  0.00           H
ATOM   4174  HB3 LYS   281      22.817  36.464  54.439  1.00  0.00           H
ATOM   4175  CG  LYS   281      23.295  34.782  53.276  1.00  0.00           C
ATOM   4176  HG2 LYS   281      22.734  34.897  52.348  1.00  0.00           H
ATOM   4177  HG3 LYS   281      24.270  34.367  53.024  1.00  0.00           H
ATOM   4178  CD  LYS   281      22.575  33.835  54.235  1.00  0.00           C
ATOM   4179  HD2 LYS   281      22.447  32.893  53.703  1.00  0.00           H
ATOM   4180  HD3 LYS   281      23.193  33.701  55.124  1.00  0.00           H
ATOM   4181  CE  LYS   281      21.243  34.291  54.633  1.00  0.00           C
ATOM   4182  HE2 LYS   281      20.836  33.600  55.372  1.00  0.00           H
ATOM   4183  HE3 LYS   281      21.406  35.218  55.183  1.00  0.00           H
ATOM   4184  NZ  LYS   281      20.340  34.557  53.581  1.00  0.00           N
ATOM   4185  HZ1 LYS   281      19.445  34.861  53.934  1.00  0.00           H
ATOM   4186  HZ2 LYS   281      20.576  35.184  52.826  1.00  0.00           H
ATOM   4187  HZ3 LYS   281      20.207  33.672  53.112  1.00  0.00           H
ATOM   4188  C   LYS   281      23.518  38.666  53.357  1.00  0.00           C
ATOM   4189  O   LYS   281      22.475  39.197  52.962  1.00  0.00           O
ATOM   4190  N   SER   282      24.368  39.356  54.102  1.00  0.00           N
ATOM   4191  H   SER   282      25.344  39.101  54.091  1.00  0.00           H
ATOM   4192  CA  SER   282      23.968  40.555  54.775  1.00  0.00           C
ATOM   4193  HA  SER   282      22.993  40.397  55.236  1.00  0.00           H
ATOM   4194  CB  SER   282      25.087  40.869  55.779  1.00  0.00           C
ATOM   4195  HB2 SER   282      25.166  40.162  56.605  1.00  0.00           H
ATOM   4196  HB3 SER   282      26.033  40.813  55.239  1.00  0.00           H
ATOM   4197  OG  SER   282      24.847  42.083  56.490  1.00  0.00           O
ATOM   4198  HG  SER   282      24.468  41.852  57.340  1.00  0.00           H
ATOM   4199  C   SER   282      23.767  41.696  53.796  1.00  0.00           C
ATOM   4200  O   SER   282      24.542  41.933  52.825  1.00  0.00           O
ATOM   4201  N   THR   283      22.886  42.624  54.137  1.00  0.00           N
ATOM   4202  H   THR   283      22.494  42.701  55.066  1.00  0.00           H
ATOM   4203  CA  THR   283      22.923  43.913  53.462  1.00  0.00           C
ATOM   4204  HA  THR   283      22.891  43.852  52.374  1.00  0.00           H
ATOM   4205  CB  THR   283      21.691  44.762  53.908  1.00  0.00           C
ATOM   4206  HB  THR   283      21.924  45.741  53.491  1.00  0.00           H
ATOM   4207  CG2 THR   283      20.358  44.369  53.308  1.00  0.00           C
ATOM   4208 HG21 THR   283      19.704  45.193  53.590  1.00  0.00           H
ATOM   4209 HG22 THR   283      20.480  44.471  52.229  1.00  0.00           H
ATOM   4210 HG23 THR   283      20.144  43.381  53.717  1.00  0.00           H
ATOM   4211  OG1 THR   283      21.561  44.795  55.347  1.00  0.00           O
ATOM   4212  HG1 THR   283      21.815  45.719  55.414  1.00  0.00           H
ATOM   4213  C   THR   283      24.097  44.831  53.941  1.00  0.00           C
ATOM   4214  O   THR   283      24.563  45.575  53.170  1.00  0.00           O
ATOM   4215  N   ASN   284      24.615  44.584  55.122  1.00  0.00           N
ATOM   4216  H   ASN   284      24.349  43.774  55.663  1.00  0.00           H
ATOM   4217  CA  ASN   284      25.775  45.408  55.623  1.00  0.00           C
ATOM   4218  HA  ASN   284      25.677  46.370  55.120  1.00  0.00           H
ATOM   4219  CB  ASN   284      25.632  45.590  57.159  1.00  0.00           C
ATOM   4220  HB2 ASN   284      24.705  46.113  57.391  1.00  0.00           H
ATOM   4221  HB3 ASN   284      25.515  44.535  57.407  1.00  0.00           H
ATOM   4222  CG  ASN   284      26.836  46.148  57.805  1.00  0.00           C
ATOM   4223  OD1 ASN   284      27.209  47.243  57.386  1.00  0.00           O
ATOM   4224  ND2 ASN   284      27.500  45.314  58.561  1.00  0.00           N
ATOM   4225 HD21 ASN   284      28.296  45.611  59.108  1.00  0.00           H
ATOM   4226 HD22 ASN   284      27.156  44.383  58.752  1.00  0.00           H
ATOM   4227  C   ASN   284      27.175  44.849  55.326  1.00  0.00           C
ATOM   4228  O   ASN   284      28.001  45.588  54.788  1.00  0.00           O
ATOM   4229  N   SER   285      27.427  43.668  55.751  1.00  0.00           N
ATOM   4230  H   SER   285      26.622  43.221  56.168  1.00  0.00           H
ATOM   4231  CA  SER   285      28.767  43.166  56.000  1.00  0.00           C
ATOM   4232  HA  SER   285      29.458  43.952  55.693  1.00  0.00           H
ATOM   4233  CB  SER   285      28.904  42.545  57.403  1.00  0.00           C
ATOM   4234  HB2 SER   285      29.865  42.036  57.482  1.00  0.00           H
ATOM   4235  HB3 SER   285      28.866  43.373  58.112  1.00  0.00           H
ATOM   4236  OG  SER   285      27.830  41.698  57.671  1.00  0.00           O
ATOM   4237  HG  SER   285      28.187  40.809  57.735  1.00  0.00           H
ATOM   4238  C   SER   285      29.118  42.017  55.046  1.00  0.00           C
ATOM   4239  O   SER   285      28.334  41.357  54.415  1.00  0.00           O
ATOM   4240  N   ARG   286      30.435  41.858  55.018  1.00  0.00           N
ATOM   4241  H   ARG   286      31.118  42.513  55.369  1.00  0.00           H
ATOM   4242  CA  ARG   286      31.081  40.695  54.386  1.00  0.00           C
ATOM   4243  HA  ARG   286      30.551  40.525  53.449  1.00  0.00           H
ATOM   4244  CB  ARG   286      32.625  40.955  54.226  1.00  0.00           C
ATOM   4245  HB2 ARG   286      32.894  41.354  55.204  1.00  0.00           H
ATOM   4246  HB3 ARG   286      33.209  40.057  54.030  1.00  0.00           H
ATOM   4247  CG  ARG   286      32.778  42.061  53.312  1.00  0.00           C
ATOM   4248  HG2 ARG   286      32.369  41.868  52.320  1.00  0.00           H
ATOM   4249  HG3 ARG   286      32.255  42.940  53.688  1.00  0.00           H
ATOM   4250  CD  ARG   286      34.356  42.312  53.175  1.00  0.00           C
ATOM   4251  HD2 ARG   286      34.837  42.358  54.152  1.00  0.00           H
ATOM   4252  HD3 ARG   286      34.800  41.442  52.691  1.00  0.00           H
ATOM   4253  NE  ARG   286      34.753  43.403  52.234  1.00  0.00           N
ATOM   4254  HE  ARG   286      34.103  44.109  51.920  1.00  0.00           H
ATOM   4255  CZ  ARG   286      35.844  43.377  51.501  1.00  0.00           C
ATOM   4256  NH1 ARG   286      35.919  44.134  50.426  1.00  0.00           N
ATOM   4257 HH11 ARG   286      35.075  44.595  50.120  1.00  0.00           H
ATOM   4258 HH12 ARG   286      36.790  44.191  49.917  1.00  0.00           H
ATOM   4259  NH2 ARG   286      36.898  42.719  51.836  1.00  0.00           N
ATOM   4260 HH21 ARG   286      37.063  42.361  52.766  1.00  0.00           H
ATOM   4261 HH22 ARG   286      37.549  42.434  51.118  1.00  0.00           H
ATOM   4262  C   ARG   286      30.858  39.392  55.202  1.00  0.00           C
ATOM   4263  O   ARG   286      31.887  38.773  55.538  1.00  0.00           O
ATOM   4264  N   SER   287      29.637  38.988  55.553  1.00  0.00           N
ATOM   4265  H   SER   287      28.843  39.593  55.401  1.00  0.00           H
ATOM   4266  CA  SER   287      29.410  37.686  56.261  1.00  0.00           C
ATOM   4267  HA  SER   287      30.247  36.993  56.170  1.00  0.00           H
ATOM   4268  CB  SER   287      29.409  37.927  57.795  1.00  0.00           C
ATOM   4269  HB2 SER   287      28.942  37.100  58.330  1.00  0.00           H
ATOM   4270  HB3 SER   287      30.434  38.042  58.146  1.00  0.00           H
ATOM   4271  OG  SER   287      28.776  39.142  58.038  1.00  0.00           O
ATOM   4272  HG  SER   287      28.929  39.359  58.959  1.00  0.00           H
ATOM   4273  C   SER   287      28.305  36.897  55.573  1.00  0.00           C
ATOM   4274  O   SER   287      27.338  37.445  54.977  1.00  0.00           O
ATOM   4275  N   GLY   288      28.404  35.558  55.776  1.00  0.00           N
ATOM   4276  H   GLY   288      29.239  35.297  56.279  1.00  0.00           H
ATOM   4277  CA  GLY   288      27.633  34.534  54.997  1.00  0.00           C
ATOM   4278  HA2 GLY   288      28.015  33.565  55.318  1.00  0.00           H
ATOM   4279  HA3 GLY   288      26.631  34.526  55.427  1.00  0.00           H
ATOM   4280  C   GLY   288      27.706  34.586  53.439  1.00  0.00           C
ATOM   4281  O   GLY   288      28.588  35.270  52.935  1.00  0.00           O
ATOM   4282  N   PHE   289      26.792  33.902  52.725  1.00  0.00           N
ATOM   4283  H   PHE   289      26.061  33.409  53.219  1.00  0.00           H
ATOM   4284  CA  PHE   289      26.625  33.831  51.280  1.00  0.00           C
ATOM   4285  HA  PHE   289      26.686  34.808  50.801  1.00  0.00           H
ATOM   4286  CB  PHE   289      27.818  33.052  50.710  1.00  0.00           C
ATOM   4287  HB2 PHE   289      28.744  33.273  51.241  1.00  0.00           H
ATOM   4288  HB3 PHE   289      27.637  31.978  50.767  1.00  0.00           H
ATOM   4289  CG  PHE   289      28.143  33.484  49.284  1.00  0.00           C
ATOM   4290  CD1 PHE   289      29.014  34.615  49.115  1.00  0.00           C
ATOM   4291  HD1 PHE   289      29.321  35.217  49.957  1.00  0.00           H
ATOM   4292  CE1 PHE   289      29.281  35.064  47.821  1.00  0.00           C
ATOM   4293  HE1 PHE   289      29.966  35.879  47.636  1.00  0.00           H
ATOM   4294  CZ  PHE   289      28.776  34.341  46.730  1.00  0.00           C
ATOM   4295  HZ  PHE   289      29.158  34.605  45.755  1.00  0.00           H
ATOM   4296  CE2 PHE   289      27.927  33.193  46.909  1.00  0.00           C
ATOM   4297  HE2 PHE   289      27.577  32.623  46.062  1.00  0.00           H
ATOM   4298  CD2 PHE   289      27.638  32.745  48.184  1.00  0.00           C
ATOM   4299  HD2 PHE   289      26.944  31.928  48.313  1.00  0.00           H
ATOM   4300  C   PHE   289      25.256  33.204  50.840  1.00  0.00           C
ATOM   4301  O   PHE   289      24.662  32.336  51.536  1.00  0.00           O
ATOM   4302  N   GLU   290      24.769  33.644  49.643  1.00  0.00           N
ATOM   4303  H   GLU   290      25.268  34.316  49.078  1.00  0.00           H
ATOM   4304  CA  GLU   290      23.519  33.214  49.027  1.00  0.00           C
ATOM   4305  HA  GLU   290      23.329  32.172  49.285  1.00  0.00           H
ATOM   4306  CB  GLU   290      22.294  34.061  49.585  1.00  0.00           C
ATOM   4307  HB2 GLU   290      21.376  33.948  49.006  1.00  0.00           H
ATOM   4308  HB3 GLU   290      22.001  33.716  50.577  1.00  0.00           H
ATOM   4309  CG  GLU   290      22.527  35.549  49.632  1.00  0.00           C
ATOM   4310  HG2 GLU   290      23.396  35.805  50.238  1.00  0.00           H
ATOM   4311  HG3 GLU   290      22.766  36.056  48.698  1.00  0.00           H
ATOM   4312  CD  GLU   290      21.308  36.369  50.152  1.00  0.00           C
ATOM   4313  OE1 GLU   290      20.819  36.270  51.331  1.00  0.00           O
ATOM   4314  OE2 GLU   290      20.811  37.225  49.351  1.00  0.00           O
ATOM   4315  C   GLU   290      23.609  33.394  47.488  1.00  0.00           C
ATOM   4316  O   GLU   290      24.214  34.322  47.010  1.00  0.00           O
ATOM   4317  N   MET   291      22.971  32.411  46.783  1.00  0.00           N
ATOM   4318  H   MET   291      22.547  31.646  47.289  1.00  0.00           H
ATOM   4319  CA  MET   291      22.607  32.425  45.336  1.00  0.00           C
ATOM   4320  HA  MET   291      23.305  33.164  44.940  1.00  0.00           H
ATOM   4321  CB  MET   291      22.732  31.048  44.663  1.00  0.00           C
ATOM   4322  HB2 MET   291      22.295  30.291  45.314  1.00  0.00           H
ATOM   4323  HB3 MET   291      22.293  30.881  43.679  1.00  0.00           H
ATOM   4324  CG  MET   291      24.186  30.558  44.389  1.00  0.00           C
ATOM   4325  HG2 MET   291      24.580  30.424  45.397  1.00  0.00           H
ATOM   4326  HG3 MET   291      24.192  29.640  43.801  1.00  0.00           H
ATOM   4327  SD  MET   291      25.226  31.789  43.614  1.00  0.00           S
ATOM   4328  CE  MET   291      24.391  32.002  42.008  1.00  0.00           C
ATOM   4329  HE1 MET   291      23.515  32.643  42.111  1.00  0.00           H
ATOM   4330  HE2 MET   291      25.003  32.557  41.299  1.00  0.00           H
ATOM   4331  HE3 MET   291      24.136  31.009  41.638  1.00  0.00           H
ATOM   4332  C   MET   291      21.167  32.856  45.071  1.00  0.00           C
ATOM   4333  O   MET   291      20.195  32.392  45.758  1.00  0.00           O
ATOM   4334  N   ILE   292      20.849  33.794  44.092  1.00  0.00           N
ATOM   4335  H   ILE   292      21.588  34.131  43.491  1.00  0.00           H
ATOM   4336  CA  ILE   292      19.555  34.421  43.750  1.00  0.00           C
ATOM   4337  HA  ILE   292      18.752  33.875  44.245  1.00  0.00           H
ATOM   4338  CB  ILE   292      19.444  35.905  44.227  1.00  0.00           C
ATOM   4339  HB  ILE   292      19.911  36.509  43.449  1.00  0.00           H
ATOM   4340  CG2 ILE   292      17.877  36.206  44.180  1.00  0.00           C
ATOM   4341 HG21 ILE   292      17.445  36.095  43.186  1.00  0.00           H
ATOM   4342 HG22 ILE   292      17.379  35.471  44.811  1.00  0.00           H
ATOM   4343 HG23 ILE   292      17.607  37.189  44.569  1.00  0.00           H
ATOM   4344  CG1 ILE   292      19.986  36.137  45.659  1.00  0.00           C
ATOM   4345 HG12 ILE   292      19.353  36.847  46.192  1.00  0.00           H
ATOM   4346 HG13 ILE   292      19.830  35.216  46.222  1.00  0.00           H
ATOM   4347  CD1 ILE   292      21.448  36.529  45.786  1.00  0.00           C
ATOM   4348 HD11 ILE   292      21.629  37.386  45.138  1.00  0.00           H
ATOM   4349 HD12 ILE   292      21.669  36.755  46.830  1.00  0.00           H
ATOM   4350 HD13 ILE   292      22.180  35.812  45.417  1.00  0.00           H
ATOM   4351  C   ILE   292      19.359  34.347  42.220  1.00  0.00           C
ATOM   4352  O   ILE   292      20.257  34.456  41.432  1.00  0.00           O
ATOM   4353  N   TRP   293      18.116  34.133  41.802  1.00  0.00           N
ATOM   4354  H   TRP   293      17.446  33.692  42.415  1.00  0.00           H
ATOM   4355  CA  TRP   293      17.714  34.132  40.350  1.00  0.00           C
ATOM   4356  HA  TRP   293      18.535  34.412  39.688  1.00  0.00           H
ATOM   4357  CB  TRP   293      17.248  32.783  39.932  1.00  0.00           C
ATOM   4358  HB2 TRP   293      18.133  32.147  39.958  1.00  0.00           H
ATOM   4359  HB3 TRP   293      16.605  32.410  40.730  1.00  0.00           H
ATOM   4360  CG  TRP   293      16.623  32.606  38.654  1.00  0.00           C
ATOM   4361  CD1 TRP   293      15.310  32.367  38.585  1.00  0.00           C
ATOM   4362  HD1 TRP   293      14.593  32.275  39.388  1.00  0.00           H
ATOM   4363  NE1 TRP   293      14.958  32.284  37.328  1.00  0.00           N
ATOM   4364  HE1 TRP   293      14.006  32.216  36.997  1.00  0.00           H
ATOM   4365  CE2 TRP   293      16.038  32.395  36.457  1.00  0.00           C
ATOM   4366  CZ2 TRP   293      16.183  32.406  35.030  1.00  0.00           C
ATOM   4367  HZ2 TRP   293      15.303  32.337  34.408  1.00  0.00           H
ATOM   4368  CH2 TRP   293      17.424  32.418  34.483  1.00  0.00           C
ATOM   4369  HH2 TRP   293      17.658  32.393  33.430  1.00  0.00           H
ATOM   4370  CZ3 TRP   293      18.537  32.602  35.340  1.00  0.00           C
ATOM   4371  HZ3 TRP   293      19.511  32.641  34.875  1.00  0.00           H
ATOM   4372  CE3 TRP   293      18.432  32.751  36.769  1.00  0.00           C
ATOM   4373  HE3 TRP   293      19.242  32.998  37.439  1.00  0.00           H
ATOM   4374  CD2 TRP   293      17.130  32.622  37.296  1.00  0.00           C
ATOM   4375  C   TRP   293      16.628  35.192  40.034  1.00  0.00           C
ATOM   4376  O   TRP   293      15.621  35.410  40.739  1.00  0.00           O
ATOM   4377  N   ASP   294      16.872  35.889  38.953  1.00  0.00           N
ATOM   4378  H   ASP   294      17.678  35.666  38.387  1.00  0.00           H
ATOM   4379  CA  ASP   294      16.001  36.914  38.331  1.00  0.00           C
ATOM   4380  HA  ASP   294      15.073  36.766  38.884  1.00  0.00           H
ATOM   4381  CB  ASP   294      16.548  38.325  38.699  1.00  0.00           C
ATOM   4382  HB2 ASP   294      16.568  38.433  39.784  1.00  0.00           H
ATOM   4383  HB3 ASP   294      17.525  38.413  38.224  1.00  0.00           H
ATOM   4384  CG  ASP   294      15.628  39.409  38.258  1.00  0.00           C
ATOM   4385  OD1 ASP   294      14.473  39.113  37.995  1.00  0.00           O
ATOM   4386  OD2 ASP   294      16.130  40.561  38.241  1.00  0.00           O
ATOM   4387  C   ASP   294      15.896  36.661  36.807  1.00  0.00           C
ATOM   4388  O   ASP   294      16.815  36.921  36.067  1.00  0.00           O
ATOM   4389  N   PRO   295      14.648  36.387  36.259  1.00  0.00           N
ATOM   4390  CD  PRO   295      13.527  35.721  36.921  1.00  0.00           C
ATOM   4391  HD2 PRO   295      12.810  36.517  37.122  1.00  0.00           H
ATOM   4392  HD3 PRO   295      13.863  35.090  37.744  1.00  0.00           H
ATOM   4393  CG  PRO   295      12.845  34.824  35.825  1.00  0.00           C
ATOM   4394  HG2 PRO   295      11.775  34.649  35.945  1.00  0.00           H
ATOM   4395  HG3 PRO   295      13.423  33.931  35.592  1.00  0.00           H
ATOM   4396  CB  PRO   295      12.999  35.808  34.628  1.00  0.00           C
ATOM   4397  HB2 PRO   295      12.292  36.626  34.768  1.00  0.00           H
ATOM   4398  HB3 PRO   295      12.841  35.262  33.698  1.00  0.00           H
ATOM   4399  CA  PRO   295      14.404  36.357  34.847  1.00  0.00           C
ATOM   4400  HA  PRO   295      15.122  35.664  34.408  1.00  0.00           H
ATOM   4401  C   PRO   295      14.553  37.759  34.154  1.00  0.00           C
ATOM   4402  O   PRO   295      14.134  38.797  34.632  1.00  0.00           O
ATOM   4403  N   ASN   296      15.202  37.836  33.004  1.00  0.00           N
ATOM   4404  H   ASN   296      15.473  36.961  32.580  1.00  0.00           H
ATOM   4405  CA  ASN   296      15.569  39.061  32.248  1.00  0.00           C
ATOM   4406  HA  ASN   296      16.199  38.777  31.405  1.00  0.00           H
ATOM   4407  CB  ASN   296      14.191  39.656  31.620  1.00  0.00           C
ATOM   4408  HB2 ASN   296      13.533  40.097  32.368  1.00  0.00           H
ATOM   4409  HB3 ASN   296      14.439  40.500  30.976  1.00  0.00           H
ATOM   4410  CG  ASN   296      13.449  38.564  30.856  1.00  0.00           C
ATOM   4411  OD1 ASN   296      13.946  38.083  29.866  1.00  0.00           O
ATOM   4412  ND2 ASN   296      12.351  38.053  31.392  1.00  0.00           N
ATOM   4413 HD21 ASN   296      12.151  37.096  31.140  1.00  0.00           H
ATOM   4414 HD22 ASN   296      12.013  38.428  32.267  1.00  0.00           H
ATOM   4415  C   ASN   296      16.480  40.047  33.061  1.00  0.00           C
ATOM   4416  O   ASN   296      16.566  41.160  32.580  1.00  0.00           O
ATOM   4417  N   GLY   297      17.082  39.731  34.180  1.00  0.00           N
ATOM   4418  H   GLY   297      16.877  38.804  34.522  1.00  0.00           H
ATOM   4419  CA  GLY   297      17.906  40.642  34.938  1.00  0.00           C
ATOM   4420  HA2 GLY   297      17.269  41.401  35.391  1.00  0.00           H
ATOM   4421  HA3 GLY   297      18.273  40.048  35.774  1.00  0.00           H
ATOM   4422  C   GLY   297      19.179  41.219  34.266  1.00  0.00           C
ATOM   4423  O   GLY   297      19.785  42.119  34.877  1.00  0.00           O
ATOM   4424  N   TRP   298      19.509  40.857  32.983  1.00  0.00           N
ATOM   4425  H   TRP   298      18.976  40.205  32.426  1.00  0.00           H
ATOM   4426  CA  TRP   298      20.568  41.529  32.211  1.00  0.00           C
ATOM   4427  HA  TRP   298      21.296  41.962  32.896  1.00  0.00           H
ATOM   4428  CB  TRP   298      21.247  40.386  31.418  1.00  0.00           C
ATOM   4429  HB2 TRP   298      21.284  39.523  32.082  1.00  0.00           H
ATOM   4430  HB3 TRP   298      20.728  40.249  30.470  1.00  0.00           H
ATOM   4431  CG  TRP   298      22.682  40.713  31.068  1.00  0.00           C
ATOM   4432  CD1 TRP   298      23.112  41.667  30.187  1.00  0.00           C
ATOM   4433  HD1 TRP   298      22.420  42.343  29.708  1.00  0.00           H
ATOM   4434  NE1 TRP   298      24.445  41.580  30.097  1.00  0.00           N
ATOM   4435  HE1 TRP   298      24.936  42.209  29.477  1.00  0.00           H
ATOM   4436  CE2 TRP   298      25.005  40.689  30.964  1.00  0.00           C
ATOM   4437  CZ2 TRP   298      26.309  40.123  31.198  1.00  0.00           C
ATOM   4438  HZ2 TRP   298      27.165  40.359  30.583  1.00  0.00           H
ATOM   4439  CH2 TRP   298      26.494  39.199  32.169  1.00  0.00           C
ATOM   4440  HH2 TRP   298      27.528  38.912  32.294  1.00  0.00           H
ATOM   4441  CZ3 TRP   298      25.462  38.836  32.900  1.00  0.00           C
ATOM   4442  HZ3 TRP   298      25.706  38.227  33.758  1.00  0.00           H
ATOM   4443  CE3 TRP   298      24.209  39.270  32.727  1.00  0.00           C
ATOM   4444  HE3 TRP   298      23.504  38.871  33.441  1.00  0.00           H
ATOM   4445  CD2 TRP   298      23.904  40.225  31.734  1.00  0.00           C
ATOM   4446  C   TRP   298      20.023  42.708  31.325  1.00  0.00           C
ATOM   4447  O   TRP   298      20.812  43.599  31.028  1.00  0.00           O
ATOM   4448  N   THR   299      18.736  42.710  30.953  1.00  0.00           N
ATOM   4449  H   THR   299      18.177  41.901  31.181  1.00  0.00           H
ATOM   4450  CA  THR   299      18.123  43.762  30.103  1.00  0.00           C
ATOM   4451  HA  THR   299      18.787  44.594  29.872  1.00  0.00           H
ATOM   4452  CB  THR   299      17.763  43.098  28.745  1.00  0.00           C
ATOM   4453  HB  THR   299      17.181  43.749  28.093  1.00  0.00           H
ATOM   4454  CG2 THR   299      18.981  42.954  27.868  1.00  0.00           C
ATOM   4455 HG21 THR   299      19.781  42.312  28.232  1.00  0.00           H
ATOM   4456 HG22 THR   299      18.722  42.840  26.815  1.00  0.00           H
ATOM   4457 HG23 THR   299      19.531  43.894  27.882  1.00  0.00           H
ATOM   4458  OG1 THR   299      17.155  41.845  28.856  1.00  0.00           O
ATOM   4459  HG1 THR   299      16.471  41.697  28.200  1.00  0.00           H
ATOM   4460  C   THR   299      16.833  44.383  30.717  1.00  0.00           C
ATOM   4461  O   THR   299      16.252  45.292  30.071  1.00  0.00           O
ATOM   4462  N   GLU   300      16.419  44.008  31.958  1.00  0.00           N
ATOM   4463  H   GLU   300      16.966  43.283  32.400  1.00  0.00           H
ATOM   4464  CA  GLU   300      15.184  44.436  32.633  1.00  0.00           C
ATOM   4465  HA  GLU   300      15.065  45.471  32.314  1.00  0.00           H
ATOM   4466  CB  GLU   300      13.944  43.665  32.073  1.00  0.00           C
ATOM   4467  HB2 GLU   300      13.971  43.500  30.996  1.00  0.00           H
ATOM   4468  HB3 GLU   300      14.035  42.653  32.469  1.00  0.00           H
ATOM   4469  CG  GLU   300      12.602  44.332  32.461  1.00  0.00           C
ATOM   4470  HG2 GLU   300      11.722  43.907  31.977  1.00  0.00           H
ATOM   4471  HG3 GLU   300      12.344  44.223  33.515  1.00  0.00           H
ATOM   4472  CD  GLU   300      12.637  45.782  32.152  1.00  0.00           C
ATOM   4473  OE1 GLU   300      13.062  46.545  33.065  1.00  0.00           O
ATOM   4474  OE2 GLU   300      12.501  46.199  30.963  1.00  0.00           O
ATOM   4475  C   GLU   300      15.274  44.190  34.177  1.00  0.00           C
ATOM   4476  O   GLU   300      15.985  43.327  34.666  1.00  0.00           O
ATOM   4477  N   THR   301      14.510  45.054  34.904  1.00  0.00           N
ATOM   4478  H   THR   301      14.046  45.801  34.405  1.00  0.00           H
ATOM   4479  CA  THR   301      14.521  45.079  36.395  1.00  0.00           C
ATOM   4480  HA  THR   301      15.327  44.412  36.702  1.00  0.00           H
ATOM   4481  CB  THR   301      14.852  46.449  36.914  1.00  0.00           C
ATOM   4482  HB  THR   301      15.530  46.877  36.175  1.00  0.00           H
ATOM   4483  CG2 THR   301      13.694  47.398  36.968  1.00  0.00           C
ATOM   4484 HG21 THR   301      12.860  46.941  37.500  1.00  0.00           H
ATOM   4485 HG22 THR   301      13.902  48.242  37.625  1.00  0.00           H
ATOM   4486 HG23 THR   301      13.270  47.717  36.016  1.00  0.00           H
ATOM   4487  OG1 THR   301      15.518  46.423  38.102  1.00  0.00           O
ATOM   4488  HG1 THR   301      16.313  46.002  37.765  1.00  0.00           H
ATOM   4489  C   THR   301      13.203  44.452  36.988  1.00  0.00           C
ATOM   4490  O   THR   301      12.183  44.312  36.320  1.00  0.00           O
ATOM   4491  N   ASP   302      13.230  44.082  38.242  1.00  0.00           N
ATOM   4492  H   ASP   302      14.108  44.110  38.741  1.00  0.00           H
ATOM   4493  CA  ASP   302      12.035  43.491  39.027  1.00  0.00           C
ATOM   4494  HA  ASP   302      11.118  43.792  38.519  1.00  0.00           H
ATOM   4495  CB  ASP   302      12.000  41.926  38.944  1.00  0.00           C
ATOM   4496  HB2 ASP   302      12.436  41.597  38.001  1.00  0.00           H
ATOM   4497  HB3 ASP   302      12.705  41.514  39.666  1.00  0.00           H
ATOM   4498  CG  ASP   302      10.528  41.419  39.210  1.00  0.00           C
ATOM   4499  OD1 ASP   302       9.679  42.156  39.792  1.00  0.00           O
ATOM   4500  OD2 ASP   302      10.285  40.225  38.893  1.00  0.00           O
ATOM   4501  C   ASP   302      12.006  44.006  40.490  1.00  0.00           C
ATOM   4502  O   ASP   302      13.029  44.257  41.086  1.00  0.00           O
ATOM   4503  N   SER   303      10.818  44.191  41.087  1.00  0.00           N
ATOM   4504  H   SER   303      10.086  43.855  40.478  1.00  0.00           H
ATOM   4505  CA  SER   303      10.641  44.670  42.590  1.00  0.00           C
ATOM   4506  HA  SER   303      11.347  45.495  42.684  1.00  0.00           H
ATOM   4507  CB  SER   303       9.161  45.133  42.804  1.00  0.00           C
ATOM   4508  HB2 SER   303       8.585  44.210  42.736  1.00  0.00           H
ATOM   4509  HB3 SER   303       9.050  45.685  43.738  1.00  0.00           H
ATOM   4510  OG  SER   303       8.663  46.011  41.802  1.00  0.00           O
ATOM   4511  HG  SER   303       9.307  46.717  41.720  1.00  0.00           H
ATOM   4512  C   SER   303      10.953  43.655  43.666  1.00  0.00           C
ATOM   4513  O   SER   303      11.415  44.126  44.747  1.00  0.00           O
ATOM   4514  N   SER   304      10.953  42.361  43.335  1.00  0.00           N
ATOM   4515  H   SER   304      10.701  42.193  42.371  1.00  0.00           H
ATOM   4516  CA  SER   304      11.553  41.263  44.128  1.00  0.00           C
ATOM   4517  HA  SER   304      12.265  41.726  44.812  1.00  0.00           H
ATOM   4518  CB  SER   304      10.448  40.543  45.045  1.00  0.00           C
ATOM   4519  HB2 SER   304       9.769  41.268  45.492  1.00  0.00           H
ATOM   4520  HB3 SER   304       9.729  40.080  44.368  1.00  0.00           H
ATOM   4521  OG  SER   304      10.964  39.670  46.110  1.00  0.00           O
ATOM   4522  HG  SER   304      11.402  40.182  46.793  1.00  0.00           H
ATOM   4523  C   SER   304      12.293  40.277  43.263  1.00  0.00           C
ATOM   4524  O   SER   304      12.120  40.324  42.025  1.00  0.00           O
ATOM   4525  N   PHE   305      13.115  39.432  43.969  1.00  0.00           N
ATOM   4526  H   PHE   305      13.007  39.481  44.972  1.00  0.00           H
ATOM   4527  CA  PHE   305      13.661  38.189  43.408  1.00  0.00           C
ATOM   4528  HA  PHE   305      14.314  38.325  42.546  1.00  0.00           H
ATOM   4529  CB  PHE   305      14.554  37.562  44.447  1.00  0.00           C
ATOM   4530  HB2 PHE   305      14.943  36.696  43.911  1.00  0.00           H
ATOM   4531  HB3 PHE   305      15.352  38.241  44.747  1.00  0.00           H
ATOM   4532  CG  PHE   305      13.996  37.002  45.697  1.00  0.00           C
ATOM   4533  CD1 PHE   305      13.843  35.604  45.872  1.00  0.00           C
ATOM   4534  HD1 PHE   305      14.089  34.991  45.019  1.00  0.00           H
ATOM   4535  CE1 PHE   305      13.230  35.128  46.982  1.00  0.00           C
ATOM   4536  HE1 PHE   305      13.077  34.063  47.079  1.00  0.00           H
ATOM   4537  CZ  PHE   305      12.910  36.032  48.035  1.00  0.00           C
ATOM   4538  HZ  PHE   305      12.585  35.637  48.987  1.00  0.00           H
ATOM   4539  CE2 PHE   305      12.999  37.391  47.888  1.00  0.00           C
ATOM   4540  HE2 PHE   305      12.647  38.023  48.690  1.00  0.00           H
ATOM   4541  CD2 PHE   305      13.606  37.875  46.728  1.00  0.00           C
ATOM   4542  HD2 PHE   305      13.691  38.934  46.535  1.00  0.00           H
ATOM   4543  C   PHE   305      12.563  37.266  42.921  1.00  0.00           C
ATOM   4544  O   PHE   305      11.515  37.179  43.578  1.00  0.00           O
ATOM   4545  N   SER   306      12.803  36.331  41.975  1.00  0.00           N
ATOM   4546  H   SER   306      13.624  36.338  41.386  1.00  0.00           H
ATOM   4547  CA  SER   306      11.911  35.228  41.581  1.00  0.00           C
ATOM   4548  HA  SER   306      10.922  35.543  41.916  1.00  0.00           H
ATOM   4549  CB  SER   306      11.923  35.068  40.104  1.00  0.00           C
ATOM   4550  HB2 SER   306      12.879  34.881  39.615  1.00  0.00           H
ATOM   4551  HB3 SER   306      11.324  34.174  39.932  1.00  0.00           H
ATOM   4552  OG  SER   306      11.344  36.183  39.365  1.00  0.00           O
ATOM   4553  HG  SER   306      11.664  37.047  39.636  1.00  0.00           H
ATOM   4554  C   SER   306      12.296  33.941  42.237  1.00  0.00           C
ATOM   4555  O   SER   306      11.392  33.155  42.655  1.00  0.00           O
ATOM   4556  N   VAL   307      13.584  33.651  42.514  1.00  0.00           N
ATOM   4557  H   VAL   307      14.248  34.327  42.164  1.00  0.00           H
ATOM   4558  CA  VAL   307      14.124  32.472  43.220  1.00  0.00           C
ATOM   4559  HA  VAL   307      13.315  32.078  43.835  1.00  0.00           H
ATOM   4560  CB  VAL   307      14.286  31.206  42.283  1.00  0.00           C
ATOM   4561  HB  VAL   307      15.104  31.460  41.607  1.00  0.00           H
ATOM   4562  CG1 VAL   307      14.860  29.988  43.061  1.00  0.00           C
ATOM   4563 HG11 VAL   307      14.215  29.734  43.903  1.00  0.00           H
ATOM   4564 HG12 VAL   307      14.908  29.176  42.335  1.00  0.00           H
ATOM   4565 HG13 VAL   307      15.905  30.182  43.303  1.00  0.00           H
ATOM   4566  CG2 VAL   307      13.119  30.829  41.408  1.00  0.00           C
ATOM   4567 HG21 VAL   307      12.307  30.500  42.057  1.00  0.00           H
ATOM   4568 HG22 VAL   307      12.845  31.705  40.820  1.00  0.00           H
ATOM   4569 HG23 VAL   307      13.407  30.055  40.697  1.00  0.00           H
ATOM   4570  C   VAL   307      15.352  32.827  44.091  1.00  0.00           C
ATOM   4571  O   VAL   307      16.181  33.697  43.746  1.00  0.00           O
ATOM   4572  N   LYS   308      15.465  32.059  45.241  1.00  0.00           N
ATOM   4573  H   LYS   308      14.673  31.504  45.531  1.00  0.00           H
ATOM   4574  CA  LYS   308      16.577  32.254  46.101  1.00  0.00           C
ATOM   4575  HA  LYS   308      17.309  32.740  45.456  1.00  0.00           H
ATOM   4576  CB  LYS   308      16.289  33.142  47.323  1.00  0.00           C
ATOM   4577  HB2 LYS   308      15.604  33.927  47.007  1.00  0.00           H
ATOM   4578  HB3 LYS   308      15.843  32.507  48.088  1.00  0.00           H
ATOM   4579  CG  LYS   308      17.494  33.845  47.902  1.00  0.00           C
ATOM   4580  HG2 LYS   308      18.173  33.063  48.242  1.00  0.00           H
ATOM   4581  HG3 LYS   308      17.851  34.490  47.100  1.00  0.00           H
ATOM   4582  CD  LYS   308      17.164  34.610  49.187  1.00  0.00           C
ATOM   4583  HD2 LYS   308      16.491  35.409  48.876  1.00  0.00           H
ATOM   4584  HD3 LYS   308      16.590  33.888  49.770  1.00  0.00           H
ATOM   4585  CE  LYS   308      18.441  35.185  49.838  1.00  0.00           C
ATOM   4586  HE2 LYS   308      18.837  34.417  50.502  1.00  0.00           H
ATOM   4587  HE3 LYS   308      19.169  35.374  49.049  1.00  0.00           H
ATOM   4588  NZ  LYS   308      18.070  36.454  50.464  1.00  0.00           N
ATOM   4589  HZ1 LYS   308      17.603  37.109  49.854  1.00  0.00           H
ATOM   4590  HZ2 LYS   308      17.429  36.325  51.234  1.00  0.00           H
ATOM   4591  HZ3 LYS   308      18.911  36.849  50.859  1.00  0.00           H
ATOM   4592  C   LYS   308      17.090  30.862  46.583  1.00  0.00           C
ATOM   4593  O   LYS   308      16.278  29.898  46.492  1.00  0.00           O
ATOM   4594  N   GLN   309      18.299  30.746  47.077  1.00  0.00           N
ATOM   4595  H   GLN   309      18.933  31.532  47.106  1.00  0.00           H
ATOM   4596  CA  GLN   309      18.942  29.603  47.744  1.00  0.00           C
ATOM   4597  HA  GLN   309      18.217  29.060  48.350  1.00  0.00           H
ATOM   4598  CB  GLN   309      19.562  28.655  46.707  1.00  0.00           C
ATOM   4599  HB2 GLN   309      18.690  28.167  46.269  1.00  0.00           H
ATOM   4600  HB3 GLN   309      20.032  29.265  45.935  1.00  0.00           H
ATOM   4601  CG  GLN   309      20.474  27.592  47.346  1.00  0.00           C
ATOM   4602  HG2 GLN   309      21.436  28.009  47.644  1.00  0.00           H
ATOM   4603  HG3 GLN   309      19.967  27.198  48.226  1.00  0.00           H
ATOM   4604  CD  GLN   309      20.770  26.521  46.376  1.00  0.00           C
ATOM   4605  OE1 GLN   309      20.242  26.419  45.272  1.00  0.00           O
ATOM   4606  NE2 GLN   309      21.675  25.612  46.689  1.00  0.00           N
ATOM   4607 HE21 GLN   309      21.926  25.511  47.662  1.00  0.00           H
ATOM   4608 HE22 GLN   309      21.951  24.813  46.137  1.00  0.00           H
ATOM   4609  C   GLN   309      20.007  30.177  48.694  1.00  0.00           C
ATOM   4610  O   GLN   309      20.851  30.858  48.191  1.00  0.00           O
ATOM   4611  N   ASP   310      19.982  29.930  50.015  1.00  0.00           N
ATOM   4612  H   ASP   310      19.134  29.451  50.282  1.00  0.00           H
ATOM   4613  CA  ASP   310      21.072  30.067  50.910  1.00  0.00           C
ATOM   4614  HA  ASP   310      21.492  31.058  50.738  1.00  0.00           H
ATOM   4615  CB  ASP   310      20.597  29.929  52.347  1.00  0.00           C
ATOM   4616  HB2 ASP   310      19.915  29.102  52.540  1.00  0.00           H
ATOM   4617  HB3 ASP   310      21.472  29.729  52.965  1.00  0.00           H
ATOM   4618  CG  ASP   310      19.816  31.217  52.759  1.00  0.00           C
ATOM   4619  OD1 ASP   310      19.182  31.119  53.850  1.00  0.00           O
ATOM   4620  OD2 ASP   310      19.920  32.289  52.154  1.00  0.00           O
ATOM   4621  C   ASP   310      22.224  29.041  50.631  1.00  0.00           C
ATOM   4622  O   ASP   310      22.002  27.826  50.409  1.00  0.00           O
ATOM   4623  N   ILE   311      23.470  29.526  50.897  1.00  0.00           N
ATOM   4624  H   ILE   311      23.500  30.510  51.124  1.00  0.00           H
ATOM   4625  CA  ILE   311      24.725  28.855  50.690  1.00  0.00           C
ATOM   4626  HA  ILE   311      24.482  27.825  50.431  1.00  0.00           H
ATOM   4627  CB  ILE   311      25.384  29.463  49.407  1.00  0.00           C
ATOM   4628  HB  ILE   311      25.532  30.505  49.693  1.00  0.00           H
ATOM   4629  CG2 ILE   311      26.817  29.014  49.101  1.00  0.00           C
ATOM   4630 HG21 ILE   311      27.124  29.476  48.162  1.00  0.00           H
ATOM   4631 HG22 ILE   311      27.499  29.193  49.932  1.00  0.00           H
ATOM   4632 HG23 ILE   311      26.734  27.955  48.854  1.00  0.00           H
ATOM   4633  CG1 ILE   311      24.517  29.420  48.138  1.00  0.00           C
ATOM   4634 HG12 ILE   311      23.659  30.078  48.266  1.00  0.00           H
ATOM   4635 HG13 ILE   311      25.139  29.966  47.430  1.00  0.00           H
ATOM   4636  CD1 ILE   311      24.202  28.058  47.489  1.00  0.00           C
ATOM   4637 HD11 ILE   311      23.438  28.186  46.723  1.00  0.00           H
ATOM   4638 HD12 ILE   311      25.122  27.703  47.026  1.00  0.00           H
ATOM   4639 HD13 ILE   311      23.760  27.384  48.223  1.00  0.00           H
ATOM   4640  C   ILE   311      25.581  28.818  51.912  1.00  0.00           C
ATOM   4641  O   ILE   311      26.028  27.709  52.229  1.00  0.00           O
ATOM   4642  N   VAL   312      25.864  29.939  52.553  1.00  0.00           N
ATOM   4643  H   VAL   312      25.580  30.819  52.147  1.00  0.00           H
ATOM   4644  CA  VAL   312      26.422  29.966  53.928  1.00  0.00           C
ATOM   4645  HA  VAL   312      26.431  28.966  54.362  1.00  0.00           H
ATOM   4646  CB  VAL   312      27.914  30.536  53.853  1.00  0.00           C
ATOM   4647  HB  VAL   312      27.969  31.593  53.594  1.00  0.00           H
ATOM   4648  CG1 VAL   312      28.613  30.248  55.196  1.00  0.00           C
ATOM   4649 HG11 VAL   312      28.142  30.851  55.973  1.00  0.00           H
ATOM   4650 HG12 VAL   312      28.396  29.206  55.429  1.00  0.00           H
ATOM   4651 HG13 VAL   312      29.686  30.401  55.077  1.00  0.00           H
ATOM   4652  CG2 VAL   312      28.781  29.760  52.823  1.00  0.00           C
ATOM   4653 HG21 VAL   312      29.828  30.002  53.006  1.00  0.00           H
ATOM   4654 HG22 VAL   312      28.595  28.685  52.821  1.00  0.00           H
ATOM   4655 HG23 VAL   312      28.555  30.143  51.828  1.00  0.00           H
ATOM   4656  C   VAL   312      25.556  30.877  54.846  1.00  0.00           C
ATOM   4657  O   VAL   312      25.264  32.003  54.443  1.00  0.00           O
ATOM   4658  N   ALA   313      25.173  30.407  56.026  1.00  0.00           N
ATOM   4659  H   ALA   313      25.397  29.488  56.381  1.00  0.00           H
ATOM   4660  CA  ALA   313      24.470  31.266  56.950  1.00  0.00           C
ATOM   4661  HA  ALA   313      23.458  31.483  56.609  1.00  0.00           H
ATOM   4662  CB  ALA   313      24.354  30.501  58.252  1.00  0.00           C
ATOM   4663  HB1 ALA   313      25.296  30.473  58.800  1.00  0.00           H
ATOM   4664  HB2 ALA   313      23.510  30.891  58.820  1.00  0.00           H
ATOM   4665  HB3 ALA   313      24.153  29.445  58.071  1.00  0.00           H
ATOM   4666  C   ALA   313      25.153  32.575  57.307  1.00  0.00           C
ATOM   4667  O   ALA   313      26.345  32.757  57.270  1.00  0.00           O
ATOM   4668  N   ILE   314      24.271  33.563  57.653  1.00  0.00           N
ATOM   4669  H   ILE   314      23.275  33.405  57.699  1.00  0.00           H
ATOM   4670  CA  ILE   314      24.621  34.957  57.791  1.00  0.00           C
ATOM   4671  HA  ILE   314      25.059  35.097  56.803  1.00  0.00           H
ATOM   4672  CB  ILE   314      23.313  35.799  57.983  1.00  0.00           C
ATOM   4673  HB  ILE   314      22.613  35.372  57.266  1.00  0.00           H
ATOM   4674  CG2 ILE   314      22.633  35.620  59.356  1.00  0.00           C
ATOM   4675 HG21 ILE   314      21.668  36.111  59.488  1.00  0.00           H
ATOM   4676 HG22 ILE   314      22.523  34.545  59.493  1.00  0.00           H
ATOM   4677 HG23 ILE   314      23.207  36.115  60.140  1.00  0.00           H
ATOM   4678  CG1 ILE   314      23.664  37.316  57.766  1.00  0.00           C
ATOM   4679 HG12 ILE   314      23.938  37.799  58.704  1.00  0.00           H
ATOM   4680 HG13 ILE   314      24.561  37.417  57.155  1.00  0.00           H
ATOM   4681  CD1 ILE   314      22.566  38.210  57.187  1.00  0.00           C
ATOM   4682 HD11 ILE   314      22.360  37.874  56.171  1.00  0.00           H
ATOM   4683 HD12 ILE   314      21.694  37.974  57.797  1.00  0.00           H
ATOM   4684 HD13 ILE   314      22.790  39.274  57.272  1.00  0.00           H
ATOM   4685  C   ILE   314      25.685  35.350  58.835  1.00  0.00           C
ATOM   4686  O   ILE   314      26.331  36.368  58.721  1.00  0.00           O
ATOM   4687  N   THR   315      25.978  34.475  59.736  1.00  0.00           N
ATOM   4688  H   THR   315      25.486  33.593  59.779  1.00  0.00           H
ATOM   4689  CA  THR   315      27.023  34.598  60.812  1.00  0.00           C
ATOM   4690  HA  THR   315      26.906  35.539  61.350  1.00  0.00           H
ATOM   4691  CB  THR   315      26.836  33.430  61.807  1.00  0.00           C
ATOM   4692  HB  THR   315      27.731  33.260  62.405  1.00  0.00           H
ATOM   4693  CG2 THR   315      25.649  33.839  62.734  1.00  0.00           C
ATOM   4694 HG21 THR   315      25.331  32.974  63.317  1.00  0.00           H
ATOM   4695 HG22 THR   315      25.916  34.643  63.420  1.00  0.00           H
ATOM   4696 HG23 THR   315      24.835  34.135  62.072  1.00  0.00           H
ATOM   4697  OG1 THR   315      26.492  32.167  61.165  1.00  0.00           O
ATOM   4698  HG1 THR   315      27.310  31.783  60.842  1.00  0.00           H
ATOM   4699  C   THR   315      28.554  34.548  60.350  1.00  0.00           C
ATOM   4700  O   THR   315      29.365  35.052  61.147  1.00  0.00           O
ATOM   4701  N   ASP   316      28.881  33.762  59.255  1.00  0.00           N
ATOM   4702  H   ASP   316      28.149  33.240  58.793  1.00  0.00           H
ATOM   4703  CA  ASP   316      30.239  33.301  59.002  1.00  0.00           C
ATOM   4704  HA  ASP   316      30.769  33.305  59.954  1.00  0.00           H
ATOM   4705  CB  ASP   316      30.232  31.853  58.520  1.00  0.00           C
ATOM   4706  HB2 ASP   316      30.033  31.740  57.455  1.00  0.00           H
ATOM   4707  HB3 ASP   316      31.304  31.662  58.573  1.00  0.00           H
ATOM   4708  CG  ASP   316      29.512  30.823  59.372  1.00  0.00           C
ATOM   4709  OD1 ASP   316      28.380  31.013  59.802  1.00  0.00           O
ATOM   4710  OD2 ASP   316      30.047  29.713  59.638  1.00  0.00           O
ATOM   4711  C   ASP   316      30.968  34.209  57.968  1.00  0.00           C
ATOM   4712  O   ASP   316      30.631  34.203  56.798  1.00  0.00           O
ATOM   4713  N   TRP   317      31.957  34.900  58.471  1.00  0.00           N
ATOM   4714  H   TRP   317      32.384  34.666  59.356  1.00  0.00           H
ATOM   4715  CA  TRP   317      32.720  35.893  57.755  1.00  0.00           C
ATOM   4716  HA  TRP   317      32.015  36.636  57.379  1.00  0.00           H
ATOM   4717  CB  TRP   317      33.699  36.532  58.687  1.00  0.00           C
ATOM   4718  HB2 TRP   317      34.373  35.797  59.125  1.00  0.00           H
ATOM   4719  HB3 TRP   317      34.330  37.149  58.046  1.00  0.00           H
ATOM   4720  CG  TRP   317      33.036  37.443  59.699  1.00  0.00           C
ATOM   4721  CD1 TRP   317      32.584  37.032  60.901  1.00  0.00           C
ATOM   4722  HD1 TRP   317      32.736  36.025  61.261  1.00  0.00           H
ATOM   4723  NE1 TRP   317      31.984  38.027  61.615  1.00  0.00           N
ATOM   4724  HE1 TRP   317      31.476  37.899  62.479  1.00  0.00           H
ATOM   4725  CE2 TRP   317      32.100  39.241  60.971  1.00  0.00           C
ATOM   4726  CZ2 TRP   317      31.855  40.598  61.362  1.00  0.00           C
ATOM   4727  HZ2 TRP   317      31.503  40.867  62.347  1.00  0.00           H
ATOM   4728  CH2 TRP   317      31.981  41.616  60.381  1.00  0.00           C
ATOM   4729  HH2 TRP   317      31.846  42.661  60.613  1.00  0.00           H
ATOM   4730  CZ3 TRP   317      32.281  41.309  59.028  1.00  0.00           C
ATOM   4731  HZ3 TRP   317      32.336  42.031  58.226  1.00  0.00           H
ATOM   4732  CE3 TRP   317      32.715  39.986  58.748  1.00  0.00           C
ATOM   4733  HE3 TRP   317      33.208  39.775  57.811  1.00  0.00           H
ATOM   4734  CD2 TRP   317      32.597  38.881  59.685  1.00  0.00           C
ATOM   4735  C   TRP   317      33.446  35.354  56.510  1.00  0.00           C
ATOM   4736  O   TRP   317      34.174  34.378  56.561  1.00  0.00           O
ATOM   4737  N   SER   318      33.304  36.099  55.385  1.00  0.00           N
ATOM   4738  H   SER   318      32.911  37.021  55.513  1.00  0.00           H
ATOM   4739  CA  SER   318      33.807  35.782  54.028  1.00  0.00           C
ATOM   4740  HA  SER   318      34.180  34.759  54.095  1.00  0.00           H
ATOM   4741  CB  SER   318      32.622  35.728  52.990  1.00  0.00           C
ATOM   4742  HB2 SER   318      32.054  34.864  53.335  1.00  0.00           H
ATOM   4743  HB3 SER   318      32.031  36.642  52.949  1.00  0.00           H
ATOM   4744  OG  SER   318      33.121  35.582  51.661  1.00  0.00           O
ATOM   4745  HG  SER   318      33.544  34.720  51.683  1.00  0.00           H
ATOM   4746  C   SER   318      34.840  36.808  53.655  1.00  0.00           C
ATOM   4747  O   SER   318      34.967  37.872  54.228  1.00  0.00           O
ATOM   4748  N   GLY   319      35.769  36.399  52.771  1.00  0.00           N
ATOM   4749  H   GLY   319      35.716  35.475  52.365  1.00  0.00           H
ATOM   4750  CA  GLY   319      36.872  37.228  52.290  1.00  0.00           C
ATOM   4751  HA2 GLY   319      36.803  38.173  52.830  1.00  0.00           H
ATOM   4752  HA3 GLY   319      37.797  36.732  52.584  1.00  0.00           H
ATOM   4753  C   GLY   319      36.669  37.549  50.734  1.00  0.00           C
ATOM   4754  O   GLY   319      36.615  38.718  50.294  1.00  0.00           O
ATOM   4755  N   TYR   320      36.481  36.583  49.842  1.00  0.00           N
ATOM   4756  H   TYR   320      36.233  35.675  50.204  1.00  0.00           H
ATOM   4757  CA  TYR   320      36.232  36.848  48.430  1.00  0.00           C
ATOM   4758  HA  TYR   320      35.772  37.825  48.284  1.00  0.00           H
ATOM   4759  CB  TYR   320      37.462  36.831  47.477  1.00  0.00           C
ATOM   4760  HB2 TYR   320      37.926  35.874  47.717  1.00  0.00           H
ATOM   4761  HB3 TYR   320      37.156  36.776  46.433  1.00  0.00           H
ATOM   4762  CG  TYR   320      38.447  37.908  47.823  1.00  0.00           C
ATOM   4763  CD1 TYR   320      39.450  37.529  48.774  1.00  0.00           C
ATOM   4764  HD1 TYR   320      39.389  36.600  49.322  1.00  0.00           H
ATOM   4765  CE1 TYR   320      40.608  38.342  48.903  1.00  0.00           C
ATOM   4766  HE1 TYR   320      41.397  38.198  49.627  1.00  0.00           H
ATOM   4767  CZ  TYR   320      40.694  39.586  48.145  1.00  0.00           C
ATOM   4768  OH  TYR   320      41.707  40.513  48.387  1.00  0.00           O
ATOM   4769  HH  TYR   320      41.702  41.200  47.716  1.00  0.00           H
ATOM   4770  CE2 TYR   320      39.698  39.898  47.223  1.00  0.00           C
ATOM   4771  HE2 TYR   320      39.715  40.835  46.686  1.00  0.00           H
ATOM   4772  CD2 TYR   320      38.568  39.098  47.083  1.00  0.00           C
ATOM   4773  HD2 TYR   320      37.923  39.288  46.239  1.00  0.00           H
ATOM   4774  C   TYR   320      35.234  35.789  47.985  1.00  0.00           C
ATOM   4775  O   TYR   320      35.092  34.735  48.619  1.00  0.00           O
ATOM   4776  N   SER   321      34.581  36.012  46.828  1.00  0.00           N
ATOM   4777  H   SER   321      34.888  36.830  46.320  1.00  0.00           H
ATOM   4778  CA  SER   321      33.796  35.053  46.086  1.00  0.00           C
ATOM   4779  HA  SER   321      34.081  34.043  46.382  1.00  0.00           H
ATOM   4780  CB  SER   321      32.303  35.117  46.427  1.00  0.00           C
ATOM   4781  HB2 SER   321      31.774  34.231  46.079  1.00  0.00           H
ATOM   4782  HB3 SER   321      32.074  35.230  47.487  1.00  0.00           H
ATOM   4783  OG  SER   321      31.735  36.215  45.768  1.00  0.00           O
ATOM   4784  HG  SER   321      32.005  37.050  46.157  1.00  0.00           H
ATOM   4785  C   SER   321      34.202  35.071  44.623  1.00  0.00           C
ATOM   4786  O   SER   321      34.701  36.074  44.181  1.00  0.00           O
ATOM   4787  N   GLY   322      33.863  34.071  43.801  1.00  0.00           N
ATOM   4788  H   GLY   322      33.779  33.175  44.260  1.00  0.00           H
ATOM   4789  CA  GLY   322      34.011  34.123  42.387  1.00  0.00           C
ATOM   4790  HA2 GLY   322      33.486  34.998  42.006  1.00  0.00           H
ATOM   4791  HA3 GLY   322      35.060  34.348  42.197  1.00  0.00           H
ATOM   4792  C   GLY   322      33.587  32.912  41.598  1.00  0.00           C
ATOM   4793  O   GLY   322      33.174  31.917  42.133  1.00  0.00           O
ATOM   4794  N   SER   323      33.643  33.063  40.301  1.00  0.00           N
ATOM   4795  H   SER   323      33.797  33.955  39.854  1.00  0.00           H
ATOM   4796  CA  SER   323      33.285  32.033  39.335  1.00  0.00           C
ATOM   4797  HA  SER   323      32.599  31.272  39.706  1.00  0.00           H
ATOM   4798  CB  SER   323      32.756  32.595  38.023  1.00  0.00           C
ATOM   4799  HB2 SER   323      32.435  31.731  37.440  1.00  0.00           H
ATOM   4800  HB3 SER   323      31.935  33.268  38.273  1.00  0.00           H
ATOM   4801  OG  SER   323      33.737  33.357  37.322  1.00  0.00           O
ATOM   4802  HG  SER   323      34.260  32.691  36.868  1.00  0.00           H
ATOM   4803  C   SER   323      34.580  31.172  39.003  1.00  0.00           C
ATOM   4804  O   SER   323      35.634  31.757  38.869  1.00  0.00           O
ATOM   4805  N   PHE   324      34.402  29.882  38.763  1.00  0.00           N
ATOM   4806  H   PHE   324      33.459  29.532  38.858  1.00  0.00           H
ATOM   4807  CA  PHE   324      35.306  29.038  37.922  1.00  0.00           C
ATOM   4808  HA  PHE   324      35.852  29.733  37.284  1.00  0.00           H
ATOM   4809  CB  PHE   324      36.248  28.131  38.694  1.00  0.00           C
ATOM   4810  HB2 PHE   324      37.016  27.755  38.019  1.00  0.00           H
ATOM   4811  HB3 PHE   324      36.815  28.725  39.411  1.00  0.00           H
ATOM   4812  CG  PHE   324      35.558  26.906  39.371  1.00  0.00           C
ATOM   4813  CD1 PHE   324      34.995  27.116  40.738  1.00  0.00           C
ATOM   4814  HD1 PHE   324      34.925  28.070  41.238  1.00  0.00           H
ATOM   4815  CE1 PHE   324      34.381  26.050  41.411  1.00  0.00           C
ATOM   4816  HE1 PHE   324      33.913  26.170  42.377  1.00  0.00           H
ATOM   4817  CZ  PHE   324      34.469  24.739  40.893  1.00  0.00           C
ATOM   4818  HZ  PHE   324      34.227  23.855  41.466  1.00  0.00           H
ATOM   4819  CE2 PHE   324      34.945  24.578  39.556  1.00  0.00           C
ATOM   4820  HE2 PHE   324      35.130  23.612  39.108  1.00  0.00           H
ATOM   4821  CD2 PHE   324      35.384  25.648  38.801  1.00  0.00           C
ATOM   4822  HD2 PHE   324      35.641  25.466  37.768  1.00  0.00           H
ATOM   4823  C   PHE   324      34.444  28.157  36.997  1.00  0.00           C
ATOM   4824  O   PHE   324      33.212  28.203  37.227  1.00  0.00           O
ATOM   4825  N   VAL   325      34.933  27.500  36.005  1.00  0.00           N
ATOM   4826  H   VAL   325      35.907  27.626  35.770  1.00  0.00           H
ATOM   4827  CA  VAL   325      34.096  26.558  35.208  1.00  0.00           C
ATOM   4828  HA  VAL   325      33.211  26.407  35.827  1.00  0.00           H
ATOM   4829  CB  VAL   325      33.479  27.151  33.908  1.00  0.00           C
ATOM   4830  HB  VAL   325      32.915  26.361  33.412  1.00  0.00           H
ATOM   4831  CG1 VAL   325      32.442  28.255  34.230  1.00  0.00           C
ATOM   4832 HG11 VAL   325      31.765  28.399  33.389  1.00  0.00           H
ATOM   4833 HG12 VAL   325      31.907  27.839  35.083  1.00  0.00           H
ATOM   4834 HG13 VAL   325      32.980  29.169  34.482  1.00  0.00           H
ATOM   4835  CG2 VAL   325      34.558  27.631  33.084  1.00  0.00           C
ATOM   4836 HG21 VAL   325      35.370  26.921  32.919  1.00  0.00           H
ATOM   4837 HG22 VAL   325      34.156  27.946  32.120  1.00  0.00           H
ATOM   4838 HG23 VAL   325      35.006  28.541  33.481  1.00  0.00           H
ATOM   4839  C   VAL   325      34.627  25.152  34.820  1.00  0.00           C
ATOM   4840  O   VAL   325      35.802  24.975  34.757  1.00  0.00           O
ATOM   4841  N   GLN   326      33.757  24.156  34.631  1.00  0.00           N
ATOM   4842  H   GLN   326      32.769  24.278  34.799  1.00  0.00           H
ATOM   4843  CA  GLN   326      34.214  22.824  34.029  1.00  0.00           C
ATOM   4844  HA  GLN   326      35.295  22.683  34.012  1.00  0.00           H
ATOM   4845  CB  GLN   326      33.946  21.569  34.922  1.00  0.00           C
ATOM   4846  HB2 GLN   326      32.864  21.453  34.869  1.00  0.00           H
ATOM   4847  HB3 GLN   326      34.344  20.686  34.422  1.00  0.00           H
ATOM   4848  CG  GLN   326      34.187  21.672  36.406  1.00  0.00           C
ATOM   4849  HG2 GLN   326      35.261  21.587  36.569  1.00  0.00           H
ATOM   4850  HG3 GLN   326      33.718  22.553  36.843  1.00  0.00           H
ATOM   4851  CD  GLN   326      33.560  20.538  37.152  1.00  0.00           C
ATOM   4852  OE1 GLN   326      33.343  19.441  36.612  1.00  0.00           O
ATOM   4853  NE2 GLN   326      33.305  20.746  38.416  1.00  0.00           N
ATOM   4854 HE21 GLN   326      33.610  21.605  38.851  1.00  0.00           H
ATOM   4855 HE22 GLN   326      32.740  20.109  38.958  1.00  0.00           H
ATOM   4856  C   GLN   326      33.767  22.695  32.532  1.00  0.00           C
ATOM   4857  O   GLN   326      32.608  22.970  32.249  1.00  0.00           O
ATOM   4858  N   HID   327      34.665  22.232  31.640  1.00  0.00           N
ATOM   4859  H   HID   327      35.581  21.952  31.959  1.00  0.00           H
ATOM   4860  CA  HID   327      34.413  22.213  30.179  1.00  0.00           C
ATOM   4861  HA  HID   327      33.636  22.945  29.957  1.00  0.00           H
ATOM   4862  CB  HID   327      35.655  22.745  29.422  1.00  0.00           C
ATOM   4863  HB2 HID   327      36.574  22.402  29.899  1.00  0.00           H
ATOM   4864  HB3 HID   327      35.731  22.504  28.361  1.00  0.00           H
ATOM   4865  CG  HID   327      35.776  24.236  29.609  1.00  0.00           C
ATOM   4866  ND1 HID   327      35.561  25.267  28.718  1.00  0.00           N
ATOM   4867  HD1 HID   327      35.747  25.062  27.746  1.00  0.00           H
ATOM   4868  CE1 HID   327      36.015  26.399  29.247  1.00  0.00           C
ATOM   4869  HE1 HID   327      36.149  27.289  28.649  1.00  0.00           H
ATOM   4870  NE2 HID   327      36.507  26.205  30.471  1.00  0.00           N
ATOM   4871  CD2 HID   327      36.344  24.802  30.712  1.00  0.00           C
ATOM   4872  HD2 HID   327      36.665  24.236  31.574  1.00  0.00           H
ATOM   4873  C   HID   327      34.031  20.831  29.617  1.00  0.00           C
ATOM   4874  O   HID   327      34.229  19.900  30.333  1.00  0.00           O
ATOM   4875  N   PRO   328      33.563  20.726  28.321  1.00  0.00           N
ATOM   4876  CD  PRO   328      33.187  21.911  27.511  1.00  0.00           C
ATOM   4877  HD2 PRO   328      34.044  22.417  27.066  1.00  0.00           H
ATOM   4878  HD3 PRO   328      32.697  22.685  28.102  1.00  0.00           H
ATOM   4879  CG  PRO   328      32.153  21.417  26.479  1.00  0.00           C
ATOM   4880  HG2 PRO   328      32.169  21.927  25.515  1.00  0.00           H
ATOM   4881  HG3 PRO   328      31.190  21.385  26.988  1.00  0.00           H
ATOM   4882  CB  PRO   328      32.588  19.973  26.295  1.00  0.00           C
ATOM   4883  HB2 PRO   328      33.399  19.921  25.569  1.00  0.00           H
ATOM   4884  HB3 PRO   328      31.815  19.325  25.883  1.00  0.00           H
ATOM   4885  CA  PRO   328      33.058  19.510  27.685  1.00  0.00           C
ATOM   4886  HA  PRO   328      32.162  19.169  28.203  1.00  0.00           H
ATOM   4887  C   PRO   328      34.021  18.350  27.669  1.00  0.00           C
ATOM   4888  O   PRO   328      33.659  17.238  28.177  1.00  0.00           O
ATOM   4889  N   GLU   329      35.301  18.553  27.312  1.00  0.00           N
ATOM   4890  H   GLU   329      35.577  19.509  27.141  1.00  0.00           H
ATOM   4891  CA  GLU   329      36.239  17.385  27.209  1.00  0.00           C
ATOM   4892  HA  GLU   329      35.732  16.614  26.628  1.00  0.00           H
ATOM   4893  CB  GLU   329      37.519  17.740  26.418  1.00  0.00           C
ATOM   4894  HB2 GLU   329      38.115  18.437  27.007  1.00  0.00           H
ATOM   4895  HB3 GLU   329      38.117  16.832  26.490  1.00  0.00           H
ATOM   4896  CG  GLU   329      37.220  18.168  25.013  1.00  0.00           C
ATOM   4897  HG2 GLU   329      37.228  17.276  24.386  1.00  0.00           H
ATOM   4898  HG3 GLU   329      36.284  18.718  24.909  1.00  0.00           H
ATOM   4899  CD  GLU   329      38.247  19.169  24.385  1.00  0.00           C
ATOM   4900  OE1 GLU   329      38.776  18.791  23.288  1.00  0.00           O
ATOM   4901  OE2 GLU   329      38.525  20.274  24.907  1.00  0.00           O
ATOM   4902  C   GLU   329      36.753  16.936  28.558  1.00  0.00           C
ATOM   4903  O   GLU   329      36.996  15.730  28.721  1.00  0.00           O
ATOM   4904  N   LEU   330      36.818  17.776  29.613  1.00  0.00           N
ATOM   4905  H   LEU   330      36.547  18.720  29.378  1.00  0.00           H
ATOM   4906  CA  LEU   330      37.124  17.381  31.002  1.00  0.00           C
ATOM   4907  HA  LEU   330      38.071  16.840  31.001  1.00  0.00           H
ATOM   4908  CB  LEU   330      37.386  18.697  31.776  1.00  0.00           C
ATOM   4909  HB2 LEU   330      38.235  19.204  31.316  1.00  0.00           H
ATOM   4910  HB3 LEU   330      36.505  19.308  31.575  1.00  0.00           H
ATOM   4911  CG  LEU   330      37.563  18.585  33.316  1.00  0.00           C
ATOM   4912  HG  LEU   330      36.701  18.033  33.690  1.00  0.00           H
ATOM   4913  CD1 LEU   330      38.838  17.993  33.826  1.00  0.00           C
ATOM   4914 HD11 LEU   330      39.050  17.083  33.265  1.00  0.00           H
ATOM   4915 HD12 LEU   330      39.667  18.675  33.633  1.00  0.00           H
ATOM   4916 HD13 LEU   330      38.809  17.737  34.886  1.00  0.00           H
ATOM   4917  CD2 LEU   330      37.510  19.922  34.067  1.00  0.00           C
ATOM   4918 HD21 LEU   330      37.595  19.794  35.146  1.00  0.00           H
ATOM   4919 HD22 LEU   330      38.268  20.590  33.655  1.00  0.00           H
ATOM   4920 HD23 LEU   330      36.579  20.450  33.861  1.00  0.00           H
ATOM   4921  C   LEU   330      35.876  16.575  31.625  1.00  0.00           C
ATOM   4922  O   LEU   330      35.895  15.564  32.293  1.00  0.00           O
ATOM   4923  N   THR   331      34.658  17.153  31.365  1.00  0.00           N
ATOM   4924  H   THR   331      34.616  18.006  30.825  1.00  0.00           H
ATOM   4925  CA  THR   331      33.457  16.603  31.998  1.00  0.00           C
ATOM   4926  HA  THR   331      33.729  16.086  32.919  1.00  0.00           H
ATOM   4927  CB  THR   331      32.542  17.722  32.504  1.00  0.00           C
ATOM   4928  HB  THR   331      31.670  17.272  32.979  1.00  0.00           H
ATOM   4929  CG2 THR   331      33.304  18.680  33.459  1.00  0.00           C
ATOM   4930 HG21 THR   331      33.859  19.399  32.856  1.00  0.00           H
ATOM   4931 HG22 THR   331      32.521  19.135  34.066  1.00  0.00           H
ATOM   4932 HG23 THR   331      33.830  18.019  34.148  1.00  0.00           H
ATOM   4933  OG1 THR   331      32.138  18.359  31.312  1.00  0.00           O
ATOM   4934  HG1 THR   331      32.817  19.015  31.140  1.00  0.00           H
ATOM   4935  C   THR   331      32.692  15.494  31.255  1.00  0.00           C
ATOM   4936  O   THR   331      31.994  14.672  31.874  1.00  0.00           O
ATOM   4937  N   GLY   332      32.888  15.420  29.968  1.00  0.00           N
ATOM   4938  H   GLY   332      33.611  15.967  29.524  1.00  0.00           H
ATOM   4939  CA  GLY   332      32.173  14.515  29.073  1.00  0.00           C
ATOM   4940  HA2 GLY   332      32.739  14.370  28.152  1.00  0.00           H
ATOM   4941  HA3 GLY   332      32.030  13.533  29.525  1.00  0.00           H
ATOM   4942  C   GLY   332      30.756  14.945  28.699  1.00  0.00           C
ATOM   4943  O   GLY   332      30.037  14.140  28.026  1.00  0.00           O
ATOM   4944  N   LEU   333      30.308  16.085  29.167  1.00  0.00           N
ATOM   4945  H   LEU   333      30.993  16.653  29.646  1.00  0.00           H
ATOM   4946  CA  LEU   333      29.091  16.788  28.839  1.00  0.00           C
ATOM   4947  HA  LEU   333      28.244  16.103  28.841  1.00  0.00           H
ATOM   4948  CB  LEU   333      28.643  17.785  29.985  1.00  0.00           C
ATOM   4949  HB2 LEU   333      29.359  18.604  29.934  1.00  0.00           H
ATOM   4950  HB3 LEU   333      27.664  18.151  29.675  1.00  0.00           H
ATOM   4951  CG  LEU   333      28.625  17.234  31.459  1.00  0.00           C
ATOM   4952  HG  LEU   333      29.530  16.658  31.651  1.00  0.00           H
ATOM   4953  CD1 LEU   333      28.670  18.509  32.403  1.00  0.00           C
ATOM   4954 HD11 LEU   333      27.753  19.097  32.435  1.00  0.00           H
ATOM   4955 HD12 LEU   333      28.789  18.090  33.401  1.00  0.00           H
ATOM   4956 HD13 LEU   333      29.552  19.082  32.112  1.00  0.00           H
ATOM   4957  CD2 LEU   333      27.466  16.365  31.761  1.00  0.00           C
ATOM   4958 HD21 LEU   333      27.589  15.947  32.759  1.00  0.00           H
ATOM   4959 HD22 LEU   333      26.626  17.048  31.631  1.00  0.00           H
ATOM   4960 HD23 LEU   333      27.354  15.510  31.095  1.00  0.00           H
ATOM   4961  C   LEU   333      29.169  17.393  27.429  1.00  0.00           C
ATOM   4962  O   LEU   333      30.237  17.628  26.874  1.00  0.00           O
ATOM   4963  N   ASP   334      27.949  17.722  26.939  1.00  0.00           N
ATOM   4964  H   ASP   334      27.118  17.297  27.324  1.00  0.00           H
ATOM   4965  CA  ASP   334      27.844  18.471  25.673  1.00  0.00           C
ATOM   4966  HA  ASP   334      28.691  18.201  25.040  1.00  0.00           H
ATOM   4967  CB  ASP   334      26.505  18.111  24.971  1.00  0.00           C
ATOM   4968  HB2 ASP   334      26.535  18.582  23.988  1.00  0.00           H
ATOM   4969  HB3 ASP   334      26.576  17.026  24.902  1.00  0.00           H
ATOM   4970  CG  ASP   334      25.241  18.453  25.783  1.00  0.00           C
ATOM   4971  OD1 ASP   334      24.183  18.346  25.105  1.00  0.00           O
ATOM   4972  OD2 ASP   334      25.332  18.853  27.002  1.00  0.00           O
ATOM   4973  C   ASP   334      27.848  20.023  25.927  1.00  0.00           C
ATOM   4974  O   ASP   334      27.429  20.761  25.056  1.00  0.00           O
ATOM   4975  N   CYX   335      28.191  20.487  27.127  1.00  0.00           N
ATOM   4976  H   CYX   335      28.606  19.782  27.720  1.00  0.00           H
ATOM   4977  CA  CYX   335      28.016  21.841  27.609  1.00  0.00           C
ATOM   4978  HA  CYX   335      28.112  22.555  26.791  1.00  0.00           H
ATOM   4979  CB  CYX   335      26.582  21.924  28.122  1.00  0.00           C
ATOM   4980  HB2 CYX   335      26.344  22.970  28.313  1.00  0.00           H
ATOM   4981  HB3 CYX   335      25.980  21.570  27.286  1.00  0.00           H
ATOM   4982  SG  CYX   335      26.195  20.968  29.638  1.00  0.00           S
ATOM   4983  C   CYX   335      29.039  22.242  28.688  1.00  0.00           C
ATOM   4984  O   CYX   335      29.630  21.370  29.341  1.00  0.00           O
ATOM   4985  N   ILE   336      29.295  23.492  28.788  1.00  0.00           N
ATOM   4986  H   ILE   336      28.601  24.067  28.331  1.00  0.00           H
ATOM   4987  CA  ILE   336      30.106  24.109  29.889  1.00  0.00           C
ATOM   4988  HA  ILE   336      30.932  23.419  30.062  1.00  0.00           H
ATOM   4989  CB  ILE   336      30.717  25.552  29.501  1.00  0.00           C
ATOM   4990  HB  ILE   336      29.892  26.153  29.117  1.00  0.00           H
ATOM   4991  CG2 ILE   336      31.299  26.292  30.694  1.00  0.00           C
ATOM   4992 HG21 ILE   336      30.640  26.458  31.546  1.00  0.00           H
ATOM   4993 HG22 ILE   336      32.237  25.839  31.015  1.00  0.00           H
ATOM   4994 HG23 ILE   336      31.516  27.307  30.360  1.00  0.00           H
ATOM   4995  CG1 ILE   336      31.783  25.352  28.400  1.00  0.00           C
ATOM   4996 HG12 ILE   336      32.711  24.865  28.693  1.00  0.00           H
ATOM   4997 HG13 ILE   336      31.425  24.677  27.623  1.00  0.00           H
ATOM   4998  CD1 ILE   336      32.021  26.724  27.722  1.00  0.00           C
ATOM   4999 HD11 ILE   336      32.774  27.222  28.333  1.00  0.00           H
ATOM   5000 HD12 ILE   336      32.486  26.575  26.748  1.00  0.00           H
ATOM   5001 HD13 ILE   336      31.102  27.245  27.454  1.00  0.00           H
ATOM   5002  C   ILE   336      29.184  24.169  31.192  1.00  0.00           C
ATOM   5003  O   ILE   336      28.178  24.815  31.285  1.00  0.00           O
ATOM   5004  N   ARG   337      29.727  23.507  32.271  1.00  0.00           N
ATOM   5005  H   ARG   337      30.637  23.100  32.103  1.00  0.00           H
ATOM   5006  CA  ARG   337      29.192  23.308  33.554  1.00  0.00           C
ATOM   5007  HA  ARG   337      28.128  23.124  33.407  1.00  0.00           H
ATOM   5008  CB  ARG   337      29.742  21.973  34.212  1.00  0.00           C
ATOM   5009  HB2 ARG   337      29.300  21.117  33.703  1.00  0.00           H
ATOM   5010  HB3 ARG   337      30.830  21.948  34.158  1.00  0.00           H
ATOM   5011  CG  ARG   337      29.335  21.742  35.701  1.00  0.00           C
ATOM   5012  HG2 ARG   337      29.643  22.635  36.244  1.00  0.00           H
ATOM   5013  HG3 ARG   337      28.251  21.793  35.801  1.00  0.00           H
ATOM   5014  CD  ARG   337      30.086  20.510  36.305  1.00  0.00           C
ATOM   5015  HD2 ARG   337      31.032  20.258  35.827  1.00  0.00           H
ATOM   5016  HD3 ARG   337      30.134  20.623  37.388  1.00  0.00           H
ATOM   5017  NE  ARG   337      29.256  19.275  36.201  1.00  0.00           N
ATOM   5018  HE  ARG   337      28.306  19.361  35.867  1.00  0.00           H
ATOM   5019  CZ  ARG   337      29.756  18.038  36.153  1.00  0.00           C
ATOM   5020  NH1 ARG   337      30.998  17.873  36.380  1.00  0.00           N
ATOM   5021 HH11 ARG   337      31.750  18.525  36.555  1.00  0.00           H
ATOM   5022 HH12 ARG   337      31.209  16.885  36.363  1.00  0.00           H
ATOM   5023  NH2 ARG   337      29.067  17.021  35.745  1.00  0.00           N
ATOM   5024 HH21 ARG   337      28.094  17.198  35.542  1.00  0.00           H
ATOM   5025 HH22 ARG   337      29.547  16.228  35.345  1.00  0.00           H
ATOM   5026  C   ARG   337      29.554  24.521  34.489  1.00  0.00           C
ATOM   5027  O   ARG   337      30.701  24.705  34.753  1.00  0.00           O
ATOM   5028  N   PRO   338      28.463  25.317  34.964  1.00  0.00           N
ATOM   5029  CD  PRO   338      27.040  25.056  34.654  1.00  0.00           C
ATOM   5030  HD2 PRO   338      26.807  24.022  34.908  1.00  0.00           H
ATOM   5031  HD3 PRO   338      26.728  25.265  33.631  1.00  0.00           H
ATOM   5032  CG  PRO   338      26.422  26.100  35.574  1.00  0.00           C
ATOM   5033  HG2 PRO   338      26.107  25.700  36.538  1.00  0.00           H
ATOM   5034  HG3 PRO   338      25.583  26.536  35.033  1.00  0.00           H
ATOM   5035  CB  PRO   338      27.379  27.266  35.752  1.00  0.00           C
ATOM   5036  HB2 PRO   338      27.215  27.983  36.556  1.00  0.00           H
ATOM   5037  HB3 PRO   338      27.546  27.874  34.863  1.00  0.00           H
ATOM   5038  CA  PRO   338      28.694  26.457  35.779  1.00  0.00           C
ATOM   5039  HA  PRO   338      29.491  27.056  35.336  1.00  0.00           H
ATOM   5040  C   PRO   338      28.966  26.110  37.274  1.00  0.00           C
ATOM   5041  O   PRO   338      28.455  25.211  37.856  1.00  0.00           O
ATOM   5042  N   CYX   339      29.798  26.907  37.891  1.00  0.00           N
ATOM   5043  H   CYX   339      30.258  27.674  37.421  1.00  0.00           H
ATOM   5044  CA  CYX   339      30.379  26.679  39.202  1.00  0.00           C
ATOM   5045  HA  CYX   339      29.518  26.330  39.772  1.00  0.00           H
ATOM   5046  CB  CYX   339      31.576  25.812  39.036  1.00  0.00           C
ATOM   5047  HB2 CYX   339      32.297  26.329  38.402  1.00  0.00           H
[truncated: 55,806 more chars]
