# Supplementary material for: Worth the Weight: Sub-Pocket EXplorer (SubPEx), a Weighted Ensemble Method to Enhance Binding-Pocket Conformational Sampling
Source: J Chem Theory Comput. 2023 Aug 16;19(17):5677–89. doi: 10.1021/acs.jctc.3c00478 (PMC10500992; doi:10.1021/acs.jctc.3c00478)
Supplement: Supplementary file 2 — ct3c00478_si_002.zip [file ct3c00478_si_002.zip › clustered_structures/NA/subpex/rep.c20.aligned.pdb]

HELIX    1   1 SER     23  SER     28  1                                   6
HELIX    2   2 PRO    328  THR    331  1                                   4
SHEET    1   1 1 GLY    14  LYS    20  0
SHEET    2   2 1 PHE    39  CYX    42  0
SHEET    3   3 1 CYX    47  THR    53  0
SHEET    4   4 1 THR    75  PRO    80  0
SHEET    5   5 1 ARG    91  SER    94  0
SHEET    6   6 1 ALA    99  HIE   103  0
SHEET    7   7 1 TRP   108  SER   114  0
SHEET    8   8 1 VAL   121  TYR   126  0
SHEET    9   9 1 ILE   129  LYS   135  0
SHEET   10  10 1 ALA   150  VAL   152  0
SHEET   11  11 1 SER   155  ASP   162  0
SHEET   12  12 1 SER   170  GLU   177  0
SHEET   13  13 1 LYS   180  GLU   186  0
SHEET   14  14 1 SER   198  ASN   202  0
SHEET   15  15 1 GLU   205  VAL   209  0
SHEET   16  16 1 PRO   220  PHE   224  0
SHEET   17  17 1 TYR   230  TYR   234  0
SHEET   18  18 1 PHE   267  TYR   271  0
SHEET   19  19 1 GLY   274  ARG   279  0
SHEET   20  20 1 PHE   289  ASP   294  0
SHEET   21  21 1 VAL   307  VAL   312  0
SHEET   22  22 1 SER   318  GLN   326  0
SHEET   23  23 1 ARG   337  GLY   347  0
SHEET   24  24 1 THR   356  VAL   366  0
CRYST1   83.080   71.205   84.033  90.00  90.00  90.00               1
ATOM      1  N   VAL     1      45.916  18.809  21.661  1.00  0.00           N
ATOM      2  H1  VAL     1      45.833  19.372  20.827  1.00  0.00           H
ATOM      3  H2  VAL     1      46.744  18.956  22.220  1.00  0.00           H
ATOM      4  H3  VAL     1      45.910  17.850  21.345  1.00  0.00           H
ATOM      5  CA  VAL     1      44.737  19.036  22.518  1.00  0.00           C
ATOM      6  HA  VAL     1      43.864  18.823  21.900  1.00  0.00           H
ATOM      7  CB  VAL     1      44.676  18.172  23.785  1.00  0.00           C
ATOM      8  HB  VAL     1      44.899  17.158  23.453  1.00  0.00           H
ATOM      9  CG1 VAL     1      45.526  18.623  24.991  1.00  0.00           C
ATOM     10 HG11 VAL     1      46.579  18.361  24.890  1.00  0.00           H
ATOM     11 HG12 VAL     1      45.327  19.657  25.277  1.00  0.00           H
ATOM     12 HG13 VAL     1      45.230  17.976  25.817  1.00  0.00           H
ATOM     13  CG2 VAL     1      43.159  18.057  24.038  1.00  0.00           C
ATOM     14 HG21 VAL     1      42.957  17.361  24.851  1.00  0.00           H
ATOM     15 HG22 VAL     1      42.845  19.063  24.316  1.00  0.00           H
ATOM     16 HG23 VAL     1      42.710  17.689  23.115  1.00  0.00           H
ATOM     17  C   VAL     1      44.613  20.525  22.891  1.00  0.00           C
ATOM     18  O   VAL     1      45.673  21.109  23.073  1.00  0.00           O
ATOM     19  N   LYS     2      43.408  21.124  22.952  1.00  0.00           N
ATOM     20  H   LYS     2      42.570  20.585  22.784  1.00  0.00           H
ATOM     21  CA  LYS     2      43.264  22.548  23.222  1.00  0.00           C
ATOM     22  HA  LYS     2      44.086  22.830  23.882  1.00  0.00           H
ATOM     23  CB  LYS     2      43.177  23.487  22.019  1.00  0.00           C
ATOM     24  HB2 LYS     2      42.348  23.124  21.410  1.00  0.00           H
ATOM     25  HB3 LYS     2      42.778  24.439  22.369  1.00  0.00           H
ATOM     26  CG  LYS     2      44.500  23.625  21.266  1.00  0.00           C
ATOM     27  HG2 LYS     2      45.213  24.002  21.999  1.00  0.00           H
ATOM     28  HG3 LYS     2      44.885  22.639  21.006  1.00  0.00           H
ATOM     29  CD  LYS     2      44.439  24.473  20.011  1.00  0.00           C
ATOM     30  HD2 LYS     2      43.770  24.069  19.252  1.00  0.00           H
ATOM     31  HD3 LYS     2      43.952  25.427  20.214  1.00  0.00           H
ATOM     32  CE  LYS     2      45.827  24.720  19.304  1.00  0.00           C
ATOM     33  HE2 LYS     2      46.178  23.793  18.853  1.00  0.00           H
ATOM     34  HE3 LYS     2      45.715  25.528  18.581  1.00  0.00           H
ATOM     35  NZ  LYS     2      46.801  25.250  20.289  1.00  0.00           N
ATOM     36  HZ1 LYS     2      46.393  25.972  20.866  1.00  0.00           H
ATOM     37  HZ2 LYS     2      47.066  24.430  20.816  1.00  0.00           H
ATOM     38  HZ3 LYS     2      47.617  25.618  19.820  1.00  0.00           H
ATOM     39  C   LYS     2      41.952  22.548  24.018  1.00  0.00           C
ATOM     40  O   LYS     2      41.134  21.557  23.907  1.00  0.00           O
ATOM     41  N   LEU     3      41.767  23.558  24.885  1.00  0.00           N
ATOM     42  H   LEU     3      42.513  24.216  25.061  1.00  0.00           H
ATOM     43  CA  LEU     3      40.520  23.719  25.674  1.00  0.00           C
ATOM     44  HA  LEU     3      40.283  22.701  25.981  1.00  0.00           H
ATOM     45  CB  LEU     3      40.832  24.387  27.033  1.00  0.00           C
ATOM     46  HB2 LEU     3      41.625  23.810  27.509  1.00  0.00           H
ATOM     47  HB3 LEU     3      41.276  25.374  26.905  1.00  0.00           H
ATOM     48  CG  LEU     3      39.661  24.612  27.987  1.00  0.00           C
ATOM     49  HG  LEU     3      38.902  25.156  27.424  1.00  0.00           H
ATOM     50  CD1 LEU     3      39.048  23.318  28.390  1.00  0.00           C
ATOM     51 HD11 LEU     3      38.280  23.624  29.101  1.00  0.00           H
ATOM     52 HD12 LEU     3      38.591  22.818  27.536  1.00  0.00           H
ATOM     53 HD13 LEU     3      39.709  22.616  28.897  1.00  0.00           H
ATOM     54  CD2 LEU     3      40.044  25.531  29.209  1.00  0.00           C
ATOM     55 HD21 LEU     3      40.732  26.256  28.776  1.00  0.00           H
ATOM     56 HD22 LEU     3      39.169  26.101  29.523  1.00  0.00           H
ATOM     57 HD23 LEU     3      40.435  24.882  29.993  1.00  0.00           H
ATOM     58  C   LEU     3      39.312  24.279  24.949  1.00  0.00           C
ATOM     59  O   LEU     3      39.245  25.452  24.663  1.00  0.00           O
ATOM     60  N   ALA     4      38.321  23.416  24.459  1.00  0.00           N
ATOM     61  H   ALA     4      38.272  22.481  24.838  1.00  0.00           H
ATOM     62  CA  ALA     4      37.207  23.847  23.637  1.00  0.00           C
ATOM     63  HA  ALA     4      37.596  24.232  22.695  1.00  0.00           H
ATOM     64  CB  ALA     4      36.408  22.594  23.267  1.00  0.00           C
ATOM     65  HB1 ALA     4      36.964  21.748  22.864  1.00  0.00           H
ATOM     66  HB2 ALA     4      35.885  22.369  24.197  1.00  0.00           H
ATOM     67  HB3 ALA     4      35.738  22.816  22.436  1.00  0.00           H
ATOM     68  C   ALA     4      36.335  24.790  24.463  1.00  0.00           C
ATOM     69  O   ALA     4      36.299  24.687  25.697  1.00  0.00           O
ATOM     70  N   GLY     5      35.468  25.558  23.767  1.00  0.00           N
ATOM     71  H   GLY     5      35.570  25.627  22.765  1.00  0.00           H
ATOM     72  CA  GLY     5      34.478  26.264  24.501  1.00  0.00           C
ATOM     73  HA2 GLY     5      34.038  25.622  25.263  1.00  0.00           H
ATOM     74  HA3 GLY     5      34.984  27.026  25.095  1.00  0.00           H
ATOM     75  C   GLY     5      33.296  26.722  23.609  1.00  0.00           C
ATOM     76  O   GLY     5      32.649  27.764  23.919  1.00  0.00           O
ATOM     77  N   ASN     6      33.094  26.043  22.519  1.00  0.00           N
ATOM     78  H   ASN     6      33.689  25.254  22.312  1.00  0.00           H
ATOM     79  CA  ASN     6      32.077  26.383  21.537  1.00  0.00           C
ATOM     80  HA  ASN     6      32.175  27.420  21.214  1.00  0.00           H
ATOM     81  CB  ASN     6      32.277  25.515  20.266  1.00  0.00           C
ATOM     82  HB2 ASN     6      31.426  25.670  19.601  1.00  0.00           H
ATOM     83  HB3 ASN     6      33.215  25.733  19.755  1.00  0.00           H
ATOM     84  CG  ASN     6      32.472  24.110  20.649  1.00  0.00           C
ATOM     85  OD1 ASN     6      33.592  23.738  21.090  1.00  0.00           O
ATOM     86  ND2 ASN     6      31.501  23.188  20.632  1.00  0.00           N
ATOM     87 HD21 ASN     6      30.566  23.454  20.363  1.00  0.00           H
ATOM     88 HD22 ASN     6      31.742  22.218  20.786  1.00  0.00           H
ATOM     89  C   ASN     6      30.573  26.251  22.056  1.00  0.00           C
ATOM     90  O   ASN     6      29.663  26.801  21.424  1.00  0.00           O
ATOM     91  N   SER     7      30.362  25.535  23.188  1.00  0.00           N
ATOM     92  H   SER     7      31.173  25.153  23.654  1.00  0.00           H
ATOM     93  CA  SER     7      28.986  25.159  23.705  1.00  0.00           C
ATOM     94  HA  SER     7      28.322  25.119  22.841  1.00  0.00           H
ATOM     95  CB  SER     7      29.080  23.752  24.202  1.00  0.00           C
ATOM     96  HB2 SER     7      29.757  23.170  23.577  1.00  0.00           H
ATOM     97  HB3 SER     7      29.421  23.681  25.236  1.00  0.00           H
ATOM     98  OG  SER     7      27.749  23.222  24.129  1.00  0.00           O
ATOM     99  HG  SER     7      27.817  22.305  24.406  1.00  0.00           H
ATOM    100  C   SER     7      28.512  26.035  24.821  1.00  0.00           C
ATOM    101  O   SER     7      29.278  26.796  25.386  1.00  0.00           O
ATOM    102  N   SER     8      27.194  26.079  25.068  1.00  0.00           N
ATOM    103  H   SER     8      26.560  25.476  24.562  1.00  0.00           H
ATOM    104  CA  SER     8      26.603  26.890  26.136  1.00  0.00           C
ATOM    105  HA  SER     8      26.981  27.904  26.004  1.00  0.00           H
ATOM    106  CB  SER     8      25.080  26.978  25.956  1.00  0.00           C
ATOM    107  HB2 SER     8      24.665  27.549  26.786  1.00  0.00           H
ATOM    108  HB3 SER     8      24.893  27.502  25.017  1.00  0.00           H
ATOM    109  OG  SER     8      24.542  25.682  25.973  1.00  0.00           O
ATOM    110  HG  SER     8      24.785  25.228  25.162  1.00  0.00           H
ATOM    111  C   SER     8      26.881  26.366  27.519  1.00  0.00           C
ATOM    112  O   SER     8      27.479  25.274  27.740  1.00  0.00           O
ATOM    113  N   LEU     9      26.336  27.097  28.521  1.00  0.00           N
ATOM    114  H   LEU     9      25.982  28.017  28.300  1.00  0.00           H
ATOM    115  CA  LEU     9      26.237  26.593  29.918  1.00  0.00           C
ATOM    116  HA  LEU     9      27.194  26.167  30.217  1.00  0.00           H
ATOM    117  CB  LEU     9      25.879  27.663  30.896  1.00  0.00           C
ATOM    118  HB2 LEU     9      24.929  28.035  30.513  1.00  0.00           H
ATOM    119  HB3 LEU     9      25.612  27.207  31.850  1.00  0.00           H
ATOM    120  CG  LEU     9      26.888  28.815  31.079  1.00  0.00           C
ATOM    121  HG  LEU     9      27.068  29.380  30.164  1.00  0.00           H
ATOM    122  CD1 LEU     9      26.312  29.704  32.256  1.00  0.00           C
ATOM    123 HD11 LEU     9      25.433  30.262  31.936  1.00  0.00           H
ATOM    124 HD12 LEU     9      26.097  29.029  33.083  1.00  0.00           H
ATOM    125 HD13 LEU     9      27.005  30.520  32.467  1.00  0.00           H
ATOM    126  CD2 LEU     9      28.257  28.362  31.508  1.00  0.00           C
ATOM    127 HD21 LEU     9      28.055  27.495  32.138  1.00  0.00           H
ATOM    128 HD22 LEU     9      28.789  28.017  30.621  1.00  0.00           H
ATOM    129 HD23 LEU     9      28.821  29.196  31.925  1.00  0.00           H
ATOM    130  C   LEU     9      25.188  25.509  29.928  1.00  0.00           C
ATOM    131  O   LEU     9      24.049  25.580  29.392  1.00  0.00           O
ATOM    132  N   CYX    10      25.468  24.525  30.751  1.00  0.00           N
ATOM    133  H   CYX    10      26.355  24.598  31.229  1.00  0.00           H
ATOM    134  CA  CYX    10      24.549  23.506  31.052  1.00  0.00           C
ATOM    135  HA  CYX    10      24.221  22.988  30.151  1.00  0.00           H
ATOM    136  CB  CYX    10      25.305  22.529  31.972  1.00  0.00           C
ATOM    137  HB2 CYX    10      25.842  23.075  32.748  1.00  0.00           H
ATOM    138  HB3 CYX    10      24.584  21.892  32.486  1.00  0.00           H
ATOM    139  SG  CYX    10      26.591  21.590  31.111  1.00  0.00           S
ATOM    140  C   CYX    10      23.358  24.125  31.740  1.00  0.00           C
ATOM    141  O   CYX    10      23.597  25.148  32.358  1.00  0.00           O
ATOM    142  N   PRO    11      22.108  23.614  31.499  1.00  0.00           N
ATOM    143  CD  PRO    11      21.768  22.590  30.451  1.00  0.00           C
ATOM    144  HD2 PRO    11      22.404  21.707  30.487  1.00  0.00           H
ATOM    145  HD3 PRO    11      21.970  23.020  29.470  1.00  0.00           H
ATOM    146  CG  PRO    11      20.257  22.269  30.577  1.00  0.00           C
ATOM    147  HG2 PRO    11      20.169  21.471  31.314  1.00  0.00           H
ATOM    148  HG3 PRO    11      19.752  22.017  29.643  1.00  0.00           H
ATOM    149  CB  PRO    11      19.711  23.513  31.258  1.00  0.00           C
ATOM    150  HB2 PRO    11      18.933  23.182  31.946  1.00  0.00           H
ATOM    151  HB3 PRO    11      19.346  24.188  30.485  1.00  0.00           H
ATOM    152  CA  PRO    11      20.876  24.158  32.082  1.00  0.00           C
ATOM    153  HA  PRO    11      20.803  25.229  31.888  1.00  0.00           H
ATOM    154  C   PRO    11      20.749  23.769  33.529  1.00  0.00           C
ATOM    155  O   PRO    11      21.140  22.638  33.867  1.00  0.00           O
ATOM    156  N   ILE    12      20.310  24.678  34.384  1.00  0.00           N
ATOM    157  H   ILE    12      19.927  25.521  33.981  1.00  0.00           H
ATOM    158  CA  ILE    12      20.349  24.502  35.821  1.00  0.00           C
ATOM    159  HA  ILE    12      20.516  23.441  36.009  1.00  0.00           H
ATOM    160  CB  ILE    12      21.584  25.145  36.519  1.00  0.00           C
ATOM    161  HB  ILE    12      21.521  25.022  37.600  1.00  0.00           H
ATOM    162  CG2 ILE    12      22.902  24.427  36.019  1.00  0.00           C
ATOM    163 HG21 ILE    12      22.858  23.374  36.296  1.00  0.00           H
ATOM    164 HG22 ILE    12      23.045  24.681  34.969  1.00  0.00           H
ATOM    165 HG23 ILE    12      23.695  24.898  36.601  1.00  0.00           H
ATOM    166  CG1 ILE    12      21.561  26.642  36.319  1.00  0.00           C
ATOM    167 HG12 ILE    12      21.778  26.805  35.263  1.00  0.00           H
ATOM    168 HG13 ILE    12      20.570  27.024  36.566  1.00  0.00           H
ATOM    169  CD1 ILE    12      22.586  27.457  37.159  1.00  0.00           C
ATOM    170 HD11 ILE    12      22.385  27.220  38.204  1.00  0.00           H
ATOM    171 HD12 ILE    12      23.632  27.156  37.089  1.00  0.00           H
ATOM    172 HD13 ILE    12      22.605  28.524  36.939  1.00  0.00           H
ATOM    173  C   ILE    12      18.978  24.851  36.518  1.00  0.00           C
ATOM    174  O   ILE    12      18.230  25.710  36.158  1.00  0.00           O
ATOM    175  N   ASN    13      18.739  24.348  37.780  1.00  0.00           N
ATOM    176  H   ASN    13      19.416  23.768  38.254  1.00  0.00           H
ATOM    177  CA  ASN    13      17.766  24.981  38.733  1.00  0.00           C
ATOM    178  HA  ASN    13      17.486  25.968  38.365  1.00  0.00           H
ATOM    179  CB  ASN    13      16.469  24.157  38.758  1.00  0.00           C
ATOM    180  HB2 ASN    13      16.715  23.116  38.968  1.00  0.00           H
ATOM    181  HB3 ASN    13      15.742  24.514  39.488  1.00  0.00           H
ATOM    182  CG  ASN    13      15.697  24.221  37.473  1.00  0.00           C
ATOM    183  OD1 ASN    13      15.143  25.270  37.039  1.00  0.00           O
ATOM    184  ND2 ASN    13      15.774  23.223  36.695  1.00  0.00           N
ATOM    185 HD21 ASN    13      15.255  23.262  35.830  1.00  0.00           H
ATOM    186 HD22 ASN    13      16.398  22.449  36.874  1.00  0.00           H
ATOM    187  C   ASN    13      18.355  25.138  40.171  1.00  0.00           C
ATOM    188  O   ASN    13      17.789  25.874  40.971  1.00  0.00           O
ATOM    189  N   GLY    14      19.521  24.526  40.464  1.00  0.00           N
ATOM    190  H   GLY    14      20.004  23.995  39.754  1.00  0.00           H
ATOM    191  CA  GLY    14      20.080  24.617  41.832  1.00  0.00           C
ATOM    192  HA2 GLY    14      19.845  25.485  42.451  1.00  0.00           H
ATOM    193  HA3 GLY    14      19.793  23.659  42.263  1.00  0.00           H
ATOM    194  C   GLY    14      21.664  24.501  41.778  1.00  0.00           C
ATOM    195  O   GLY    14      22.298  24.616  40.752  1.00  0.00           O
ATOM    196  N   TRP    15      22.205  24.530  43.015  1.00  0.00           N
ATOM    197  H   TRP    15      21.612  24.483  43.830  1.00  0.00           H
ATOM    198  CA  TRP    15      23.666  24.581  43.092  1.00  0.00           C
ATOM    199  HA  TRP    15      24.121  24.248  42.160  1.00  0.00           H
ATOM    200  CB  TRP    15      24.199  25.975  43.303  1.00  0.00           C
ATOM    201  HB2 TRP    15      23.855  26.320  44.277  1.00  0.00           H
ATOM    202  HB3 TRP    15      25.288  25.950  43.263  1.00  0.00           H
ATOM    203  CG  TRP    15      23.689  27.049  42.360  1.00  0.00           C
ATOM    204  CD1 TRP    15      22.568  27.783  42.481  1.00  0.00           C
ATOM    205  HD1 TRP    15      21.910  27.724  43.335  1.00  0.00           H
ATOM    206  NE1 TRP    15      22.346  28.588  41.364  1.00  0.00           N
ATOM    207  HE1 TRP    15      21.458  29.026  41.159  1.00  0.00           H
ATOM    208  CE2 TRP    15      23.489  28.547  40.581  1.00  0.00           C
ATOM    209  CZ2 TRP    15      23.983  29.173  39.459  1.00  0.00           C
ATOM    210  HZ2 TRP    15      23.493  30.034  39.030  1.00  0.00           H
ATOM    211  CH2 TRP    15      25.285  28.974  38.954  1.00  0.00           C
ATOM    212  HH2 TRP    15      25.645  29.579  38.136  1.00  0.00           H
ATOM    213  CZ3 TRP    15      26.092  28.004  39.564  1.00  0.00           C
ATOM    214  HZ3 TRP    15      27.138  27.986  39.295  1.00  0.00           H
ATOM    215  CE3 TRP    15      25.543  27.234  40.611  1.00  0.00           C
ATOM    216  HE3 TRP    15      26.154  26.482  41.086  1.00  0.00           H
ATOM    217  CD2 TRP    15      24.264  27.513  41.190  1.00  0.00           C
ATOM    218  C   TRP    15      24.177  23.616  44.175  1.00  0.00           C
ATOM    219  O   TRP    15      23.431  23.440  45.126  1.00  0.00           O
ATOM    220  N   ALA    16      25.298  22.884  44.068  1.00  0.00           N
ATOM    221  H   ALA    16      25.913  22.986  43.274  1.00  0.00           H
ATOM    222  CA  ALA    16      25.683  21.734  44.872  1.00  0.00           C
ATOM    223  HA  ALA    16      25.275  21.875  45.872  1.00  0.00           H
ATOM    224  CB  ALA    16      25.089  20.440  44.329  1.00  0.00           C
ATOM    225  HB1 ALA    16      24.001  20.370  44.323  1.00  0.00           H
ATOM    226  HB2 ALA    16      25.555  20.319  43.350  1.00  0.00           H
ATOM    227  HB3 ALA    16      25.359  19.643  45.022  1.00  0.00           H
ATOM    228  C   ALA    16      27.207  21.629  44.987  1.00  0.00           C
ATOM    229  O   ALA    16      27.936  22.075  44.163  1.00  0.00           O
ATOM    230  N   VAL    17      27.698  21.043  46.059  1.00  0.00           N
ATOM    231  H   VAL    17      27.138  20.636  46.794  1.00  0.00           H
ATOM    232  CA  VAL    17      29.125  21.086  46.374  1.00  0.00           C
ATOM    233  HA  VAL    17      29.412  22.137  46.417  1.00  0.00           H
ATOM    234  CB  VAL    17      29.398  20.430  47.782  1.00  0.00           C
ATOM    235  HB  VAL    17      29.031  19.408  47.687  1.00  0.00           H
ATOM    236  CG1 VAL    17      30.839  20.414  48.156  1.00  0.00           C
ATOM    237 HG11 VAL    17      30.895  19.854  49.090  1.00  0.00           H
ATOM    238 HG12 VAL    17      31.366  19.894  47.356  1.00  0.00           H
ATOM    239 HG13 VAL    17      31.266  21.357  48.497  1.00  0.00           H
ATOM    240  CG2 VAL    17      28.622  20.995  48.940  1.00  0.00           C
ATOM    241 HG21 VAL    17      27.554  20.852  48.773  1.00  0.00           H
ATOM    242 HG22 VAL    17      28.908  20.399  49.807  1.00  0.00           H
ATOM    243 HG23 VAL    17      28.911  22.046  48.957  1.00  0.00           H
ATOM    244  C   VAL    17      30.048  20.347  45.375  1.00  0.00           C
ATOM    245  O   VAL    17      29.866  19.133  45.045  1.00  0.00           O
ATOM    246  N   TYR    18      31.000  21.047  44.799  1.00  0.00           N
ATOM    247  H   TYR    18      31.101  22.023  45.043  1.00  0.00           H
ATOM    248  CA  TYR    18      32.068  20.419  44.024  1.00  0.00           C
ATOM    249  HA  TYR    18      31.611  19.580  43.499  1.00  0.00           H
ATOM    250  CB  TYR    18      32.548  21.359  42.947  1.00  0.00           C
ATOM    251  HB2 TYR    18      31.796  21.458  42.165  1.00  0.00           H
ATOM    252  HB3 TYR    18      32.654  22.358  43.369  1.00  0.00           H
ATOM    253  CG  TYR    18      33.794  20.908  42.294  1.00  0.00           C
ATOM    254  CD1 TYR    18      33.882  19.711  41.504  1.00  0.00           C
ATOM    255  HD1 TYR    18      32.980  19.178  41.242  1.00  0.00           H
ATOM    256  CE1 TYR    18      35.129  19.359  40.914  1.00  0.00           C
ATOM    257  HE1 TYR    18      35.138  18.531  40.220  1.00  0.00           H
ATOM    258  CZ  TYR    18      36.248  20.212  41.182  1.00  0.00           C
ATOM    259  OH  TYR    18      37.424  19.710  40.589  1.00  0.00           O
ATOM    260  HH  TYR    18      37.129  19.157  39.862  1.00  0.00           H
ATOM    261  CE2 TYR    18      36.173  21.397  41.912  1.00  0.00           C
ATOM    262  HE2 TYR    18      37.088  21.896  42.196  1.00  0.00           H
ATOM    263  CD2 TYR    18      34.964  21.733  42.505  1.00  0.00           C
ATOM    264  HD2 TYR    18      34.934  22.655  43.067  1.00  0.00           H
ATOM    265  C   TYR    18      33.234  19.885  44.852  1.00  0.00           C
ATOM    266  O   TYR    18      33.574  18.678  44.802  1.00  0.00           O
ATOM    267  N   SER    19      33.737  20.704  45.766  1.00  0.00           N
ATOM    268  H   SER    19      33.292  21.609  45.794  1.00  0.00           H
ATOM    269  CA  SER    19      35.071  20.603  46.435  1.00  0.00           C
ATOM    270  HA  SER    19      35.207  19.639  46.925  1.00  0.00           H
ATOM    271  CB  SER    19      36.213  20.856  45.445  1.00  0.00           C
ATOM    272  HB2 SER    19      36.067  20.226  44.568  1.00  0.00           H
ATOM    273  HB3 SER    19      36.207  21.871  45.047  1.00  0.00           H
ATOM    274  OG  SER    19      37.456  20.522  46.058  1.00  0.00           O
ATOM    275  HG  SER    19      37.451  19.562  46.060  1.00  0.00           H
ATOM    276  C   SER    19      35.212  21.677  47.536  1.00  0.00           C
ATOM    277  O   SER    19      34.430  22.609  47.579  1.00  0.00           O
ATOM    278  N   LYS    20      36.089  21.466  48.507  1.00  0.00           N
ATOM    279  H   LYS    20      36.555  20.570  48.488  1.00  0.00           H
ATOM    280  CA  LYS    20      36.438  22.360  49.608  1.00  0.00           C
ATOM    281  HA  LYS    20      36.324  23.401  49.307  1.00  0.00           H
ATOM    282  CB  LYS    20      35.384  22.204  50.716  1.00  0.00           C
ATOM    283  HB2 LYS    20      34.344  22.152  50.396  1.00  0.00           H
ATOM    284  HB3 LYS    20      35.712  21.220  51.051  1.00  0.00           H
ATOM    285  CG  LYS    20      35.603  23.089  52.004  1.00  0.00           C
ATOM    286  HG2 LYS    20      36.680  23.203  52.125  1.00  0.00           H
ATOM    287  HG3 LYS    20      35.070  24.026  51.846  1.00  0.00           H
ATOM    288  CD  LYS    20      34.910  22.448  53.221  1.00  0.00           C
ATOM    289  HD2 LYS    20      33.852  22.243  53.056  1.00  0.00           H
ATOM    290  HD3 LYS    20      35.386  21.482  53.386  1.00  0.00           H
ATOM    291  CE  LYS    20      35.050  23.259  54.459  1.00  0.00           C
ATOM    292  HE2 LYS    20      36.116  23.397  54.643  1.00  0.00           H
ATOM    293  HE3 LYS    20      34.598  24.231  54.260  1.00  0.00           H
ATOM    294  NZ  LYS    20      34.447  22.726  55.640  1.00  0.00           N
ATOM    295  HZ1 LYS    20      35.096  22.132  56.135  1.00  0.00           H
ATOM    296  HZ2 LYS    20      34.170  23.519  56.202  1.00  0.00           H
ATOM    297  HZ3 LYS    20      33.603  22.247  55.364  1.00  0.00           H
ATOM    298  C   LYS    20      37.866  22.058  50.035  1.00  0.00           C
ATOM    299  O   LYS    20      38.229  20.862  50.323  1.00  0.00           O
ATOM    300  N   ASP    21      38.750  23.037  50.239  1.00  0.00           N
ATOM    301  H   ASP    21      38.513  23.959  49.904  1.00  0.00           H
ATOM    302  CA  ASP    21      40.178  22.822  50.531  1.00  0.00           C
ATOM    303  HA  ASP    21      40.501  22.133  49.750  1.00  0.00           H
ATOM    304  CB  ASP    21      41.017  24.098  50.241  1.00  0.00           C
ATOM    305  HB2 ASP    21      42.070  23.819  50.267  1.00  0.00           H
ATOM    306  HB3 ASP    21      40.887  24.259  49.171  1.00  0.00           H
ATOM    307  CG  ASP    21      40.598  25.264  51.166  1.00  0.00           C
ATOM    308  OD1 ASP    21      40.633  26.410  50.702  1.00  0.00           O
ATOM    309  OD2 ASP    21      40.263  25.017  52.393  1.00  0.00           O
ATOM    310  C   ASP    21      40.490  22.115  51.899  1.00  0.00           C
ATOM    311  O   ASP    21      41.464  21.385  52.123  1.00  0.00           O
ATOM    312  N   ASN    22      39.543  22.320  52.889  1.00  0.00           N
ATOM    313  H   ASN    22      38.860  23.041  52.704  1.00  0.00           H
ATOM    314  CA  ASN    22      39.740  21.858  54.255  1.00  0.00           C
ATOM    315  HA  ASN    22      38.980  22.434  54.785  1.00  0.00           H
ATOM    316  CB  ASN    22      39.277  20.388  54.310  1.00  0.00           C
ATOM    317  HB2 ASN    22      39.937  19.846  53.634  1.00  0.00           H
ATOM    318  HB3 ASN    22      39.385  20.029  55.332  1.00  0.00           H
ATOM    319  CG  ASN    22      37.847  20.045  54.101  1.00  0.00           C
ATOM    320  OD1 ASN    22      37.044  20.093  55.061  1.00  0.00           O
ATOM    321  ND2 ASN    22      37.421  19.690  52.940  1.00  0.00           N
ATOM    322 HD21 ASN    22      38.028  19.629  52.134  1.00  0.00           H
ATOM    323 HD22 ASN    22      36.491  19.307  52.850  1.00  0.00           H
ATOM    324  C   ASN    22      41.064  22.246  54.977  1.00  0.00           C
ATOM    325  O   ASN    22      41.620  21.509  55.713  1.00  0.00           O
ATOM    326  N   SER    23      41.570  23.388  54.678  1.00  0.00           N
ATOM    327  H   SER    23      41.059  23.967  54.028  1.00  0.00           H
ATOM    328  CA  SER    23      42.907  23.801  54.840  1.00  0.00           C
ATOM    329  HA  SER    23      43.496  22.996  54.403  1.00  0.00           H
ATOM    330  CB  SER    23      43.165  25.069  54.043  1.00  0.00           C
ATOM    331  HB2 SER    23      44.115  25.567  54.238  1.00  0.00           H
ATOM    332  HB3 SER    23      43.148  24.758  52.999  1.00  0.00           H
ATOM    333  OG  SER    23      42.067  26.035  54.139  1.00  0.00           O
ATOM    334  HG  SER    23      41.513  25.893  53.367  1.00  0.00           H
ATOM    335  C   SER    23      43.072  24.095  56.364  1.00  0.00           C
ATOM    336  O   SER    23      43.846  23.292  57.002  1.00  0.00           O
ATOM    337  N   ILE    24      42.402  25.118  56.876  1.00  0.00           N
ATOM    338  H   ILE    24      41.833  25.645  56.229  1.00  0.00           H
ATOM    339  CA  ILE    24      42.405  25.425  58.382  1.00  0.00           C
ATOM    340  HA  ILE    24      43.461  25.603  58.582  1.00  0.00           H
ATOM    341  CB  ILE    24      41.518  26.567  58.749  1.00  0.00           C
ATOM    342  HB  ILE    24      40.487  26.248  58.594  1.00  0.00           H
ATOM    343  CG2 ILE    24      41.851  26.960  60.176  1.00  0.00           C
ATOM    344 HG21 ILE    24      41.814  26.047  60.770  1.00  0.00           H
ATOM    345 HG22 ILE    24      42.822  27.434  60.317  1.00  0.00           H
ATOM    346 HG23 ILE    24      41.128  27.675  60.570  1.00  0.00           H
ATOM    347  CG1 ILE    24      41.726  27.780  57.808  1.00  0.00           C
ATOM    348 HG12 ILE    24      42.788  27.916  57.601  1.00  0.00           H
ATOM    349 HG13 ILE    24      41.141  27.522  56.926  1.00  0.00           H
ATOM    350  CD1 ILE    24      41.058  29.170  58.072  1.00  0.00           C
ATOM    351 HD11 ILE    24      39.991  29.024  58.246  1.00  0.00           H
ATOM    352 HD12 ILE    24      41.647  29.602  58.881  1.00  0.00           H
ATOM    353 HD13 ILE    24      41.255  29.687  57.133  1.00  0.00           H
ATOM    354  C   ILE    24      41.972  24.226  59.193  1.00  0.00           C
ATOM    355  O   ILE    24      42.561  24.003  60.261  1.00  0.00           O
ATOM    356  N   ARG    25      41.066  23.380  58.688  1.00  0.00           N
ATOM    357  H   ARG    25      40.663  23.662  57.806  1.00  0.00           H
ATOM    358  CA  ARG    25      40.570  22.187  59.366  1.00  0.00           C
ATOM    359  HA  ARG    25      40.196  22.460  60.352  1.00  0.00           H
ATOM    360  CB  ARG    25      39.464  21.553  58.530  1.00  0.00           C
ATOM    361  HB2 ARG    25      38.701  22.331  58.488  1.00  0.00           H
ATOM    362  HB3 ARG    25      40.024  21.453  57.601  1.00  0.00           H
ATOM    363  CG  ARG    25      38.849  20.243  59.112  1.00  0.00           C
ATOM    364  HG2 ARG    25      39.590  19.456  59.245  1.00  0.00           H
ATOM    365  HG3 ARG    25      38.333  20.466  60.046  1.00  0.00           H
ATOM    366  CD  ARG    25      37.807  19.765  58.021  1.00  0.00           C
ATOM    367  HD2 ARG    25      37.304  20.666  57.669  1.00  0.00           H
ATOM    368  HD3 ARG    25      38.212  19.278  57.134  1.00  0.00           H
ATOM    369  NE  ARG    25      36.831  18.789  58.640  1.00  0.00           N
ATOM    370  HE  ARG    25      36.934  18.749  59.644  1.00  0.00           H
ATOM    371  CZ  ARG    25      36.199  17.814  57.983  1.00  0.00           C
ATOM    372  NH1 ARG    25      35.404  17.025  58.655  1.00  0.00           N
ATOM    373 HH11 ARG    25      35.131  17.315  59.584  1.00  0.00           H
ATOM    374 HH12 ARG    25      34.725  16.433  58.200  1.00  0.00           H
ATOM    375  NH2 ARG    25      36.243  17.637  56.650  1.00  0.00           N
ATOM    376 HH21 ARG    25      36.363  18.499  56.136  1.00  0.00           H
ATOM    377 HH22 ARG    25      35.752  16.835  56.281  1.00  0.00           H
ATOM    378  C   ARG    25      41.716  21.169  59.546  1.00  0.00           C
ATOM    379  O   ARG    25      41.938  20.666  60.621  1.00  0.00           O
ATOM    380  N   ILE    26      42.435  20.824  58.437  1.00  0.00           N
ATOM    381  H   ILE    26      42.249  21.317  57.576  1.00  0.00           H
ATOM    382  CA  ILE    26      43.452  19.745  58.379  1.00  0.00           C
ATOM    383  HA  ILE    26      43.173  18.914  59.026  1.00  0.00           H
ATOM    384  CB  ILE    26      43.564  19.232  56.937  1.00  0.00           C
ATOM    385  HB  ILE    26      43.647  20.085  56.264  1.00  0.00           H
ATOM    386  CG2 ILE    26      44.718  18.348  56.757  1.00  0.00           C
ATOM    387 HG21 ILE    26      44.875  17.889  55.780  1.00  0.00           H
ATOM    388 HG22 ILE    26      45.657  18.895  56.838  1.00  0.00           H
ATOM    389 HG23 ILE    26      44.607  17.521  57.457  1.00  0.00           H
ATOM    390  CG1 ILE    26      42.239  18.463  56.519  1.00  0.00           C
ATOM    391 HG12 ILE    26      42.140  17.536  57.084  1.00  0.00           H
ATOM    392 HG13 ILE    26      41.356  19.039  56.797  1.00  0.00           H
ATOM    393  CD1 ILE    26      42.152  17.987  55.047  1.00  0.00           C
ATOM    394 HD11 ILE    26      41.434  17.170  54.985  1.00  0.00           H
ATOM    395 HD12 ILE    26      41.887  18.798  54.367  1.00  0.00           H
ATOM    396 HD13 ILE    26      43.084  17.545  54.696  1.00  0.00           H
ATOM    397  C   ILE    26      44.733  20.233  58.986  1.00  0.00           C
ATOM    398  O   ILE    26      45.625  19.507  59.391  1.00  0.00           O
ATOM    399  N   GLY    27      44.849  21.541  59.147  1.00  0.00           N
ATOM    400  H   GLY    27      44.222  22.221  58.742  1.00  0.00           H
ATOM    401  CA  GLY    27      45.990  22.212  59.897  1.00  0.00           C
ATOM    402  HA2 GLY    27      46.956  21.981  59.447  1.00  0.00           H
ATOM    403  HA3 GLY    27      45.731  23.267  59.797  1.00  0.00           H
ATOM    404  C   GLY    27      46.042  21.807  61.382  1.00  0.00           C
ATOM    405  O   GLY    27      47.055  22.071  62.003  1.00  0.00           O
ATOM    406  N   SER    28      44.901  21.309  61.908  1.00  0.00           N
ATOM    407  H   SER    28      44.160  21.060  61.268  1.00  0.00           H
ATOM    408  CA  SER    28      44.708  21.012  63.342  1.00  0.00           C
ATOM    409  HA  SER    28      44.852  21.928  63.914  1.00  0.00           H
ATOM    410  CB  SER    28      43.225  20.579  63.620  1.00  0.00           C
ATOM    411  HB2 SER    28      42.602  21.261  63.041  1.00  0.00           H
ATOM    412  HB3 SER    28      42.948  19.562  63.338  1.00  0.00           H
ATOM    413  OG  SER    28      42.895  20.689  64.994  1.00  0.00           O
ATOM    414  HG  SER    28      41.998  21.029  64.988  1.00  0.00           H
ATOM    415  C   SER    28      45.724  20.010  63.859  1.00  0.00           C
ATOM    416  O   SER    28      46.093  20.211  65.004  1.00  0.00           O
ATOM    417  N   LYS    29      46.271  19.056  63.054  1.00  0.00           N
ATOM    418  H   LYS    29      45.959  18.956  62.099  1.00  0.00           H
ATOM    419  CA  LYS    29      47.469  18.371  63.429  1.00  0.00           C
ATOM    420  HA  LYS    29      47.964  19.094  64.080  1.00  0.00           H
ATOM    421  CB  LYS    29      47.111  17.037  64.124  1.00  0.00           C
ATOM    422  HB2 LYS    29      46.209  17.158  64.724  1.00  0.00           H
ATOM    423  HB3 LYS    29      46.878  16.411  63.262  1.00  0.00           H
ATOM    424  CG  LYS    29      48.219  16.283  64.872  1.00  0.00           C
ATOM    425  HG2 LYS    29      49.036  16.086  64.177  1.00  0.00           H
ATOM    426  HG3 LYS    29      48.479  16.967  65.681  1.00  0.00           H
ATOM    427  CD  LYS    29      47.841  14.974  65.564  1.00  0.00           C
ATOM    428  HD2 LYS    29      46.858  15.056  66.026  1.00  0.00           H
ATOM    429  HD3 LYS    29      47.523  14.384  64.704  1.00  0.00           H
ATOM    430  CE  LYS    29      48.872  14.124  66.320  1.00  0.00           C
ATOM    431  HE2 LYS    29      48.797  13.096  65.966  1.00  0.00           H
ATOM    432  HE3 LYS    29      49.848  14.601  66.228  1.00  0.00           H
ATOM    433  NZ  LYS    29      48.529  14.032  67.779  1.00  0.00           N
ATOM    434  HZ1 LYS    29      49.057  13.422  68.387  1.00  0.00           H
ATOM    435  HZ2 LYS    29      48.705  14.903  68.259  1.00  0.00           H
ATOM    436  HZ3 LYS    29      47.542  13.851  67.892  1.00  0.00           H
ATOM    437  C   LYS    29      48.474  18.145  62.290  1.00  0.00           C
ATOM    438  O   LYS    29      49.634  17.731  62.502  1.00  0.00           O
ATOM    439  N   GLY    30      48.079  18.469  61.028  1.00  0.00           N
ATOM    440  H   GLY    30      47.103  18.680  60.879  1.00  0.00           H
ATOM    441  CA  GLY    30      48.976  18.474  59.884  1.00  0.00           C
ATOM    442  HA2 GLY    30      49.563  17.556  59.906  1.00  0.00           H
ATOM    443  HA3 GLY    30      48.396  18.488  58.961  1.00  0.00           H
ATOM    444  C   GLY    30      49.906  19.739  59.899  1.00  0.00           C
ATOM    445  O   GLY    30      49.685  20.686  60.630  1.00  0.00           O
ATOM    446  N   ASP    31      50.735  19.928  58.813  1.00  0.00           N
ATOM    447  H   ASP    31      50.713  19.194  58.120  1.00  0.00           H
ATOM    448  CA  ASP    31      51.269  21.231  58.466  1.00  0.00           C
ATOM    449  HA  ASP    31      51.110  21.996  59.227  1.00  0.00           H
ATOM    450  CB  ASP    31      52.793  21.218  58.255  1.00  0.00           C
ATOM    451  HB2 ASP    31      52.938  20.724  57.295  1.00  0.00           H
ATOM    452  HB3 ASP    31      53.097  22.261  58.174  1.00  0.00           H
ATOM    453  CG  ASP    31      53.620  20.477  59.318  1.00  0.00           C
ATOM    454  OD1 ASP    31      53.563  20.963  60.494  1.00  0.00           O
ATOM    455  OD2 ASP    31      54.097  19.330  59.116  1.00  0.00           O
ATOM    456  C   ASP    31      50.483  21.822  57.228  1.00  0.00           C
ATOM    457  O   ASP    31      50.245  21.168  56.183  1.00  0.00           O
ATOM    458  N   VAL    32      50.122  23.099  57.339  1.00  0.00           N
ATOM    459  H   VAL    32      50.297  23.700  58.132  1.00  0.00           H
ATOM    460  CA  VAL    32      49.283  23.829  56.352  1.00  0.00           C
ATOM    461  HA  VAL    32      49.535  23.387  55.388  1.00  0.00           H
ATOM    462  CB  VAL    32      47.687  23.611  56.597  1.00  0.00           C
ATOM    463  HB  VAL    32      47.476  24.029  57.581  1.00  0.00           H
ATOM    464  CG1 VAL    32      46.847  24.248  55.481  1.00  0.00           C
ATOM    465 HG11 VAL    32      45.846  23.819  55.524  1.00  0.00           H
ATOM    466 HG12 VAL    32      46.903  25.329  55.614  1.00  0.00           H
ATOM    467 HG13 VAL    32      47.297  24.034  54.512  1.00  0.00           H
ATOM    468  CG2 VAL    32      47.392  22.105  56.530  1.00  0.00           C
ATOM    469 HG21 VAL    32      47.728  21.645  55.600  1.00  0.00           H
ATOM    470 HG22 VAL    32      47.762  21.616  57.431  1.00  0.00           H
ATOM    471 HG23 VAL    32      46.305  22.017  56.523  1.00  0.00           H
ATOM    472  C   VAL    32      49.686  25.302  56.346  1.00  0.00           C
ATOM    473  O   VAL    32      49.684  25.994  57.370  1.00  0.00           O
ATOM    474  N   PHE    33      49.953  25.905  55.232  1.00  0.00           N
ATOM    475  H   PHE    33      49.858  25.272  54.449  1.00  0.00           H
ATOM    476  CA  PHE    33      50.092  27.346  54.919  1.00  0.00           C
ATOM    477  HA  PHE    33      50.919  27.799  55.466  1.00  0.00           H
ATOM    478  CB  PHE    33      50.435  27.503  53.488  1.00  0.00           C
ATOM    479  HB2 PHE    33      49.618  27.060  52.918  1.00  0.00           H
ATOM    480  HB3 PHE    33      50.493  28.579  53.327  1.00  0.00           H
ATOM    481  CG  PHE    33      51.743  26.760  53.090  1.00  0.00           C
ATOM    482  CD1 PHE    33      51.896  26.169  51.806  1.00  0.00           C
ATOM    483  HD1 PHE    33      50.997  26.066  51.216  1.00  0.00           H
ATOM    484  CE1 PHE    33      53.076  25.600  51.401  1.00  0.00           C
ATOM    485  HE1 PHE    33      53.079  24.984  50.514  1.00  0.00           H
ATOM    486  CZ  PHE    33      54.163  25.579  52.206  1.00  0.00           C
ATOM    487  HZ  PHE    33      55.048  25.057  51.875  1.00  0.00           H
ATOM    488  CE2 PHE    33      54.083  26.288  53.428  1.00  0.00           C
ATOM    489  HE2 PHE    33      54.929  26.388  54.091  1.00  0.00           H
ATOM    490  CD2 PHE    33      52.898  26.862  53.913  1.00  0.00           C
ATOM    491  HD2 PHE    33      52.901  27.473  54.803  1.00  0.00           H
ATOM    492  C   PHE    33      48.816  28.205  55.240  1.00  0.00           C
ATOM    493  O   PHE    33      47.686  27.722  55.239  1.00  0.00           O
ATOM    494  N   VAL    34      49.162  29.462  55.502  1.00  0.00           N
ATOM    495  H   VAL    34      50.113  29.802  55.503  1.00  0.00           H
ATOM    496  CA  VAL    34      48.197  30.594  55.610  1.00  0.00           C
ATOM    497  HA  VAL    34      47.285  30.092  55.933  1.00  0.00           H
ATOM    498  CB  VAL    34      48.614  31.685  56.592  1.00  0.00           C
ATOM    499  HB  VAL    34      47.882  32.492  56.596  1.00  0.00           H
ATOM    500  CG1 VAL    34      48.543  31.269  58.098  1.00  0.00           C
ATOM    501 HG11 VAL    34      47.701  30.651  58.409  1.00  0.00           H
ATOM    502 HG12 VAL    34      49.500  30.788  58.305  1.00  0.00           H
ATOM    503 HG13 VAL    34      48.545  32.047  58.862  1.00  0.00           H
ATOM    504  CG2 VAL    34      49.975  32.377  56.336  1.00  0.00           C
ATOM    505 HG21 VAL    34      50.096  32.440  55.254  1.00  0.00           H
ATOM    506 HG22 VAL    34      49.795  33.329  56.835  1.00  0.00           H
ATOM    507 HG23 VAL    34      50.827  31.803  56.701  1.00  0.00           H
ATOM    508  C   VAL    34      47.761  31.283  54.292  1.00  0.00           C
ATOM    509  O   VAL    34      48.612  31.717  53.552  1.00  0.00           O
ATOM    510  N   ILE    35      46.472  31.277  53.871  1.00  0.00           N
ATOM    511  H   ILE    35      45.779  31.032  54.564  1.00  0.00           H
ATOM    512  CA  ILE    35      46.066  31.479  52.449  1.00  0.00           C
ATOM    513  HA  ILE    35      46.945  31.876  51.942  1.00  0.00           H
ATOM    514  CB  ILE    35      45.627  30.251  51.713  1.00  0.00           C
ATOM    515  HB  ILE    35      45.529  30.475  50.652  1.00  0.00           H
ATOM    516  CG2 ILE    35      46.652  29.154  51.832  1.00  0.00           C
ATOM    517 HG21 ILE    35      46.663  28.629  52.787  1.00  0.00           H
ATOM    518 HG22 ILE    35      46.452  28.345  51.130  1.00  0.00           H
ATOM    519 HG23 ILE    35      47.680  29.519  51.830  1.00  0.00           H
ATOM    520  CG1 ILE    35      44.275  29.684  52.246  1.00  0.00           C
ATOM    521 HG12 ILE    35      44.294  29.618  53.333  1.00  0.00           H
ATOM    522 HG13 ILE    35      43.487  30.384  51.971  1.00  0.00           H
ATOM    523  CD1 ILE    35      43.896  28.329  51.673  1.00  0.00           C
ATOM    524 HD11 ILE    35      44.557  27.554  52.061  1.00  0.00           H
ATOM    525 HD12 ILE    35      42.906  28.082  52.058  1.00  0.00           H
ATOM    526 HD13 ILE    35      43.953  28.338  50.585  1.00  0.00           H
ATOM    527  C   ILE    35      45.006  32.576  52.217  1.00  0.00           C
ATOM    528  O   ILE    35      43.987  32.568  52.934  1.00  0.00           O
ATOM    529  N   ARG    36      45.128  33.437  51.196  1.00  0.00           N
ATOM    530  H   ARG    36      46.011  33.466  50.705  1.00  0.00           H
ATOM    531  CA  ARG    36      43.974  34.299  50.768  1.00  0.00           C
ATOM    532  HA  ARG    36      43.030  34.069  51.261  1.00  0.00           H
ATOM    533  CB  ARG    36      44.467  35.759  50.877  1.00  0.00           C
ATOM    534  HB2 ARG    36      45.382  35.833  50.289  1.00  0.00           H
ATOM    535  HB3 ARG    36      43.756  36.363  50.313  1.00  0.00           H
ATOM    536  CG  ARG    36      44.588  36.181  52.257  1.00  0.00           C
ATOM    537  HG2 ARG    36      45.524  35.755  52.620  1.00  0.00           H
ATOM    538  HG3 ARG    36      44.740  37.258  52.325  1.00  0.00           H
ATOM    539  CD  ARG    36      43.343  35.906  53.136  1.00  0.00           C
ATOM    540  HD2 ARG    36      43.345  34.817  53.198  1.00  0.00           H
ATOM    541  HD3 ARG    36      43.465  36.250  54.163  1.00  0.00           H
ATOM    542  NE  ARG    36      41.998  36.396  52.710  1.00  0.00           N
ATOM    543  HE  ARG    36      41.442  35.783  52.130  1.00  0.00           H
ATOM    544  CZ  ARG    36      41.511  37.553  53.091  1.00  0.00           C
ATOM    545  NH1 ARG    36      40.336  37.949  52.663  1.00  0.00           N
ATOM    546 HH11 ARG    36      39.764  37.265  52.188  1.00  0.00           H
ATOM    547 HH12 ARG    36      40.045  38.889  52.893  1.00  0.00           H
ATOM    548  NH2 ARG    36      42.126  38.426  53.868  1.00  0.00           N
ATOM    549 HH21 ARG    36      43.112  38.390  54.085  1.00  0.00           H
ATOM    550 HH22 ARG    36      41.694  39.318  54.064  1.00  0.00           H
ATOM    551  C   ARG    36      43.538  33.941  49.326  1.00  0.00           C
ATOM    552  O   ARG    36      44.260  33.380  48.537  1.00  0.00           O
ATOM    553  N   GLH    37      42.272  34.357  49.089  1.00  0.00           N
ATOM    554  H   GLH    37      41.754  34.798  49.835  1.00  0.00           H
ATOM    555  CA  GLH    37      41.509  33.960  47.877  1.00  0.00           C
ATOM    556  HA  GLH    37      40.467  33.916  48.194  1.00  0.00           H
ATOM    557  CB  GLH    37      41.496  35.061  46.777  1.00  0.00           C
ATOM    558  HB2 GLH    37      40.742  34.761  46.050  1.00  0.00           H
ATOM    559  HB3 GLH    37      41.123  35.920  47.334  1.00  0.00           H
ATOM    560  CG  GLH    37      42.909  35.554  46.216  1.00  0.00           C
ATOM    561  HG2 GLH    37      43.676  34.780  46.256  1.00  0.00           H
ATOM    562  HG3 GLH    37      42.688  35.849  45.190  1.00  0.00           H
ATOM    563  CD  GLH    37      43.440  36.763  46.873  1.00  0.00           C
ATOM    564  OE1 GLH    37      43.438  36.937  48.074  1.00  0.00           O
ATOM    565  OE2 GLH    37      43.837  37.747  46.091  1.00  0.00           O
ATOM    566  HE2 GLH    37      43.828  37.604  45.142  1.00  0.00           H
ATOM    567  C   GLH    37      41.884  32.505  47.285  1.00  0.00           C
ATOM    568  O   GLH    37      42.483  32.424  46.188  1.00  0.00           O
ATOM    569  N   PRO    38      41.588  31.319  47.923  1.00  0.00           N
ATOM    570  CD  PRO    38      41.113  31.303  49.261  1.00  0.00           C
ATOM    571  HD2 PRO    38      40.267  31.969  49.432  1.00  0.00           H
ATOM    572  HD3 PRO    38      41.976  31.518  49.891  1.00  0.00           H
ATOM    573  CG  PRO    38      40.652  29.899  49.571  1.00  0.00           C
ATOM    574  HG2 PRO    38      39.589  29.777  49.360  1.00  0.00           H
ATOM    575  HG3 PRO    38      40.806  29.679  50.628  1.00  0.00           H
ATOM    576  CB  PRO    38      41.484  29.096  48.654  1.00  0.00           C
ATOM    577  HB2 PRO    38      41.007  28.173  48.324  1.00  0.00           H
ATOM    578  HB3 PRO    38      42.413  28.783  49.131  1.00  0.00           H
ATOM    579  CA  PRO    38      41.743  29.983  47.453  1.00  0.00           C
ATOM    580  HA  PRO    38      42.780  29.870  47.139  1.00  0.00           H
ATOM    581  C   PRO    38      40.824  29.610  46.218  1.00  0.00           C
ATOM    582  O   PRO    38      40.057  28.647  46.283  1.00  0.00           O
ATOM    583  N   PHE    39      41.025  30.310  45.131  1.00  0.00           N
ATOM    584  H   PHE    39      41.840  30.906  45.174  1.00  0.00           H
ATOM    585  CA  PHE    39      40.259  30.182  43.933  1.00  0.00           C
ATOM    586  HA  PHE    39      39.232  30.215  44.295  1.00  0.00           H
ATOM    587  CB  PHE    39      40.318  31.367  42.922  1.00  0.00           C
ATOM    588  HB2 PHE    39      39.546  31.317  42.153  1.00  0.00           H
ATOM    589  HB3 PHE    39      39.918  32.205  43.492  1.00  0.00           H
ATOM    590  CG  PHE    39      41.685  31.693  42.327  1.00  0.00           C
ATOM    591  CD1 PHE    39      42.063  31.147  41.036  1.00  0.00           C
ATOM    592  HD1 PHE    39      41.304  30.533  40.575  1.00  0.00           H
ATOM    593  CE1 PHE    39      43.256  31.617  40.401  1.00  0.00           C
ATOM    594  HE1 PHE    39      43.610  31.031  39.566  1.00  0.00           H
ATOM    595  CZ  PHE    39      44.188  32.509  41.012  1.00  0.00           C
ATOM    596  HZ  PHE    39      45.164  32.813  40.662  1.00  0.00           H
ATOM    597  CE2 PHE    39      43.763  33.060  42.237  1.00  0.00           C
ATOM    598  HE2 PHE    39      44.367  33.791  42.755  1.00  0.00           H
ATOM    599  CD2 PHE    39      42.632  32.584  42.916  1.00  0.00           C
ATOM    600  HD2 PHE    39      42.419  32.999  43.889  1.00  0.00           H
ATOM    601  C   PHE    39      40.592  28.815  43.295  1.00  0.00           C
ATOM    602  O   PHE    39      41.725  28.397  43.135  1.00  0.00           O
ATOM    603  N   ILE    40      39.531  28.123  42.927  1.00  0.00           N
ATOM    604  H   ILE    40      38.651  28.585  43.102  1.00  0.00           H
ATOM    605  CA  ILE    40      39.695  26.908  42.175  1.00  0.00           C
ATOM    606  HA  ILE    40      40.516  26.326  42.593  1.00  0.00           H
ATOM    607  CB  ILE    40      38.417  25.931  42.366  1.00  0.00           C
ATOM    608  HB  ILE    40      37.535  26.554  42.213  1.00  0.00           H
ATOM    609  CG2 ILE    40      38.368  24.789  41.347  1.00  0.00           C
ATOM    610 HG21 ILE    40      38.146  25.082  40.322  1.00  0.00           H
ATOM    611 HG22 ILE    40      39.385  24.404  41.275  1.00  0.00           H
ATOM    612 HG23 ILE    40      37.760  23.942  41.667  1.00  0.00           H
ATOM    613  CG1 ILE    40      38.395  25.426  43.782  1.00  0.00           C
ATOM    614 HG12 ILE    40      37.604  24.677  43.823  1.00  0.00           H
ATOM    615 HG13 ILE    40      39.268  24.814  44.010  1.00  0.00           H
ATOM    616  CD1 ILE    40      38.016  26.388  44.877  1.00  0.00           C
ATOM    617 HD11 ILE    40      37.355  27.211  44.604  1.00  0.00           H
ATOM    618 HD12 ILE    40      37.402  25.734  45.496  1.00  0.00           H
ATOM    619 HD13 ILE    40      38.902  26.780  45.377  1.00  0.00           H
ATOM    620  C   ILE    40      39.857  27.359  40.691  1.00  0.00           C
ATOM    621  O   ILE    40      39.219  28.317  40.253  1.00  0.00           O
ATOM    622  N   SER    41      40.625  26.615  39.907  1.00  0.00           N
ATOM    623  H   SER    41      40.962  25.736  40.274  1.00  0.00           H
ATOM    624  CA  SER    41      40.564  26.705  38.460  1.00  0.00           C
ATOM    625  HA  SER    41      39.634  27.200  38.183  1.00  0.00           H
ATOM    626  CB  SER    41      41.729  27.688  38.018  1.00  0.00           C
ATOM    627  HB2 SER    41      41.490  28.609  38.551  1.00  0.00           H
ATOM    628  HB3 SER    41      42.687  27.169  38.021  1.00  0.00           H
ATOM    629  OG  SER    41      41.575  27.908  36.597  1.00  0.00           O
ATOM    630  HG  SER    41      42.067  28.672  36.289  1.00  0.00           H
ATOM    631  C   SER    41      40.560  25.274  37.877  1.00  0.00           C
ATOM    632  O   SER    41      41.052  24.381  38.535  1.00  0.00           O
ATOM    633  N   CYX    42      40.101  25.096  36.617  1.00  0.00           N
ATOM    634  H   CYX    42      39.754  25.875  36.077  1.00  0.00           H
ATOM    635  CA  CYX    42      39.992  23.885  35.981  1.00  0.00           C
ATOM    636  HA  CYX    42      40.578  23.093  36.449  1.00  0.00           H
ATOM    637  CB  CYX    42      38.530  23.568  35.958  1.00  0.00           C
ATOM    638  HB2 CYX    42      37.933  24.467  35.805  1.00  0.00           H
ATOM    639  HB3 CYX    42      38.300  22.846  35.174  1.00  0.00           H
ATOM    640  SG  CYX    42      37.880  22.735  37.484  1.00  0.00           S
ATOM    641  C   CYX    42      40.474  23.993  34.532  1.00  0.00           C
ATOM    642  O   CYX    42      40.765  25.042  34.027  1.00  0.00           O
ATOM    643  N   SER    43      40.781  22.811  34.021  1.00  0.00           N
ATOM    644  H   SER    43      40.448  22.028  34.566  1.00  0.00           H
ATOM    645  CA  SER    43      41.257  22.588  32.718  1.00  0.00           C
ATOM    646  HA  SER    43      41.000  23.490  32.162  1.00  0.00           H
ATOM    647  CB  SER    43      42.746  22.324  32.878  1.00  0.00           C
ATOM    648  HB2 SER    43      43.258  22.478  31.929  1.00  0.00           H
ATOM    649  HB3 SER    43      43.083  23.014  33.652  1.00  0.00           H
ATOM    650  OG  SER    43      43.096  21.056  33.249  1.00  0.00           O
ATOM    651  HG  SER    43      42.763  20.867  34.130  1.00  0.00           H
ATOM    652  C   SER    43      40.665  21.507  31.980  1.00  0.00           C
ATOM    653  O   SER    43      39.633  20.958  32.343  1.00  0.00           O
ATOM    654  N   HID    44      41.219  21.061  30.846  1.00  0.00           N
ATOM    655  H   HID    44      42.069  21.537  30.578  1.00  0.00           H
ATOM    656  CA  HID    44      40.896  19.908  30.049  1.00  0.00           C
ATOM    657  HA  HID    44      39.868  20.004  29.702  1.00  0.00           H
ATOM    658  CB  HID    44      41.811  19.834  28.836  1.00  0.00           C
ATOM    659  HB2 HID    44      41.773  20.798  28.329  1.00  0.00           H
ATOM    660  HB3 HID    44      42.793  19.495  29.167  1.00  0.00           H
ATOM    661  CG  HID    44      41.341  18.798  27.753  1.00  0.00           C
ATOM    662  ND1 HID    44      41.333  17.425  27.787  1.00  0.00           N
ATOM    663  HD1 HID    44      41.483  16.787  28.556  1.00  0.00           H
ATOM    664  CE1 HID    44      40.658  16.926  26.737  1.00  0.00           C
ATOM    665  HE1 HID    44      40.172  15.965  26.650  1.00  0.00           H
ATOM    666  NE2 HID    44      40.338  17.918  25.942  1.00  0.00           N
ATOM    667  CD2 HID    44      40.793  19.076  26.509  1.00  0.00           C
ATOM    668  HD2 HID    44      40.547  20.034  26.073  1.00  0.00           H
ATOM    669  C   HID    44      40.948  18.624  30.836  1.00  0.00           C
ATOM    670  O   HID    44      40.008  17.819  30.658  1.00  0.00           O
ATOM    671  N   LEU    45      42.056  18.322  31.568  1.00  0.00           N
ATOM    672  H   LEU    45      42.867  18.919  31.643  1.00  0.00           H
ATOM    673  CA  LEU    45      42.199  16.977  32.179  1.00  0.00           C
ATOM    674  HA  LEU    45      41.393  16.281  31.948  1.00  0.00           H
ATOM    675  CB  LEU    45      43.590  16.289  31.718  1.00  0.00           C
ATOM    676  HB2 LEU    45      44.376  16.740  32.323  1.00  0.00           H
ATOM    677  HB3 LEU    45      43.538  15.263  32.082  1.00  0.00           H
ATOM    678  CG  LEU    45      43.898  16.271  30.169  1.00  0.00           C
ATOM    679  HG  LEU    45      43.635  17.218  29.700  1.00  0.00           H
ATOM    680  CD1 LEU    45      45.365  15.989  30.076  1.00  0.00           C
ATOM    681 HD11 LEU    45      45.572  15.164  30.757  1.00  0.00           H
ATOM    682 HD12 LEU    45      45.769  15.930  29.065  1.00  0.00           H
ATOM    683 HD13 LEU    45      45.829  16.924  30.392  1.00  0.00           H
ATOM    684  CD2 LEU    45      43.217  15.175  29.359  1.00  0.00           C
ATOM    685 HD21 LEU    45      42.127  15.199  29.378  1.00  0.00           H
ATOM    686 HD22 LEU    45      43.554  15.310  28.331  1.00  0.00           H
ATOM    687 HD23 LEU    45      43.525  14.208  29.757  1.00  0.00           H
ATOM    688  C   LEU    45      42.099  16.988  33.636  1.00  0.00           C
ATOM    689  O   LEU    45      41.987  15.964  34.310  1.00  0.00           O
ATOM    690  N   GLU    46      42.366  18.079  34.241  1.00  0.00           N
ATOM    691  H   GLU    46      42.587  18.837  33.611  1.00  0.00           H
ATOM    692  CA  GLU    46      42.509  18.327  35.733  1.00  0.00           C
ATOM    693  HA  GLU    46      41.914  17.536  36.189  1.00  0.00           H
ATOM    694  CB  GLU    46      44.023  18.116  36.170  1.00  0.00           C
ATOM    695  HB2 GLU    46      44.078  18.001  37.253  1.00  0.00           H
ATOM    696  HB3 GLU    46      44.481  17.244  35.703  1.00  0.00           H
ATOM    697  CG  GLU    46      44.964  19.301  35.801  1.00  0.00           C
ATOM    698  HG2 GLU    46      44.748  19.584  34.770  1.00  0.00           H
ATOM    699  HG3 GLU    46      44.677  20.086  36.500  1.00  0.00           H
ATOM    700  CD  GLU    46      46.462  18.893  35.941  1.00  0.00           C
ATOM    701  OE1 GLU    46      46.806  17.704  36.211  1.00  0.00           O
ATOM    702  OE2 GLU    46      47.329  19.791  35.857  1.00  0.00           O
ATOM    703  C   GLU    46      41.969  19.677  36.337  1.00  0.00           C
ATOM    704  O   GLU    46      41.708  20.637  35.602  1.00  0.00           O
ATOM    705  N   CYX    47      41.869  19.774  37.646  1.00  0.00           N
ATOM    706  H   CYX    47      42.102  18.995  38.246  1.00  0.00           H
ATOM    707  CA  CYX    47      41.440  21.010  38.311  1.00  0.00           C
ATOM    708  HA  CYX    47      41.523  21.835  37.604  1.00  0.00           H
ATOM    709  CB  CYX    47      39.999  20.922  38.792  1.00  0.00           C
ATOM    710  HB2 CYX    47      39.980  20.012  39.391  1.00  0.00           H
ATOM    711  HB3 CYX    47      39.840  21.784  39.439  1.00  0.00           H
ATOM    712  SG  CYX    47      38.814  20.852  37.477  1.00  0.00           S
ATOM    713  C   CYX    47      42.540  21.290  39.391  1.00  0.00           C
ATOM    714  O   CYX    47      43.164  20.319  39.831  1.00  0.00           O
ATOM    715  N   ARG    48      42.772  22.539  39.900  1.00  0.00           N
ATOM    716  H   ARG    48      42.160  23.246  39.521  1.00  0.00           H
ATOM    717  CA  ARG    48      43.651  22.895  41.072  1.00  0.00           C
ATOM    718  HA  ARG    48      43.857  22.037  41.711  1.00  0.00           H
ATOM    719  CB  ARG    48      45.003  23.420  40.533  1.00  0.00           C
ATOM    720  HB2 ARG    48      44.737  24.145  39.764  1.00  0.00           H
ATOM    721  HB3 ARG    48      45.581  23.994  41.256  1.00  0.00           H
ATOM    722  CG  ARG    48      45.684  22.175  39.961  1.00  0.00           C
ATOM    723  HG2 ARG    48      45.726  21.277  40.576  1.00  0.00           H
ATOM    724  HG3 ARG    48      45.297  22.095  38.945  1.00  0.00           H
ATOM    725  CD  ARG    48      47.062  22.588  39.578  1.00  0.00           C
ATOM    726  HD2 ARG    48      47.468  21.903  38.835  1.00  0.00           H
ATOM    727  HD3 ARG    48      47.031  23.571  39.106  1.00  0.00           H
ATOM    728  NE  ARG    48      48.058  22.613  40.588  1.00  0.00           N
ATOM    729  HE  ARG    48      48.326  23.544  40.879  1.00  0.00           H
ATOM    730  CZ  ARG    48      48.754  21.607  41.234  1.00  0.00           C
ATOM    731  NH1 ARG    48      49.628  21.997  42.064  1.00  0.00           N
ATOM    732 HH11 ARG    48      49.775  22.983  42.228  1.00  0.00           H
ATOM    733 HH12 ARG    48      50.287  21.300  42.382  1.00  0.00           H
ATOM    734  NH2 ARG    48      48.533  20.346  40.948  1.00  0.00           N
ATOM    735 HH21 ARG    48      47.884  20.032  40.241  1.00  0.00           H
ATOM    736 HH22 ARG    48      49.009  19.633  41.481  1.00  0.00           H
ATOM    737  C   ARG    48      43.078  24.017  42.014  1.00  0.00           C
ATOM    738  O   ARG    48      42.301  24.850  41.501  1.00  0.00           O
ATOM    739  N   THR    49      43.388  24.083  43.275  1.00  0.00           N
ATOM    740  H   THR    49      44.002  23.322  43.525  1.00  0.00           H
ATOM    741  CA  THR    49      43.208  25.351  44.060  1.00  0.00           C
ATOM    742  HA  THR    49      42.275  25.824  43.752  1.00  0.00           H
ATOM    743  CB  THR    49      42.899  24.990  45.561  1.00  0.00           C
ATOM    744  HB  THR    49      43.790  24.654  46.091  1.00  0.00           H
ATOM    745  CG2 THR    49      42.393  26.162  46.344  1.00  0.00           C
ATOM    746 HG21 THR    49      41.379  26.415  46.036  1.00  0.00           H
ATOM    747 HG22 THR    49      42.568  25.941  47.397  1.00  0.00           H
ATOM    748 HG23 THR    49      43.001  27.025  46.073  1.00  0.00           H
ATOM    749  OG1 THR    49      41.916  24.018  45.689  1.00  0.00           O
ATOM    750  HG1 THR    49      41.022  24.328  45.525  1.00  0.00           H
ATOM    751  C   THR    49      44.409  26.260  43.907  1.00  0.00           C
ATOM    752  O   THR    49      45.512  25.684  44.031  1.00  0.00           O
ATOM    753  N   PHE    50      44.193  27.497  43.595  1.00  0.00           N
ATOM    754  H   PHE    50      43.299  27.955  43.492  1.00  0.00           H
ATOM    755  CA  PHE    50      45.278  28.495  43.394  1.00  0.00           C
ATOM    756  HA  PHE    50      46.197  27.956  43.625  1.00  0.00           H
ATOM    757  CB  PHE    50      45.316  29.049  41.929  1.00  0.00           C
ATOM    758  HB2 PHE    50      44.252  29.156  41.718  1.00  0.00           H
ATOM    759  HB3 PHE    50      45.824  30.013  41.945  1.00  0.00           H
ATOM    760  CG  PHE    50      45.874  28.195  40.830  1.00  0.00           C
ATOM    761  CD1 PHE    50      45.005  27.420  40.027  1.00  0.00           C
ATOM    762  HD1 PHE    50      43.969  27.380  40.327  1.00  0.00           H
ATOM    763  CE1 PHE    50      45.574  26.849  38.886  1.00  0.00           C
ATOM    764  HE1 PHE    50      44.900  26.260  38.283  1.00  0.00           H
ATOM    765  CZ  PHE    50      46.929  26.898  38.543  1.00  0.00           C
ATOM    766  HZ  PHE    50      47.314  26.416  37.656  1.00  0.00           H
ATOM    767  CE2 PHE    50      47.824  27.614  39.466  1.00  0.00           C
ATOM    768  HE2 PHE    50      48.890  27.571  39.296  1.00  0.00           H
ATOM    769  CD2 PHE    50      47.258  28.297  40.579  1.00  0.00           C
ATOM    770  HD2 PHE    50      47.880  28.902  41.220  1.00  0.00           H
ATOM    771  C   PHE    50      45.106  29.629  44.478  1.00  0.00           C
ATOM    772  O   PHE    50      43.977  29.879  44.877  1.00  0.00           O
ATOM    773  N   PHE    51      46.188  30.211  45.088  1.00  0.00           N
ATOM    774  H   PHE    51      47.123  29.921  44.844  1.00  0.00           H
ATOM    775  CA  PHE    51      46.113  31.037  46.309  1.00  0.00           C
ATOM    776  HA  PHE    51      45.265  31.722  46.287  1.00  0.00           H
ATOM    777  CB  PHE    51      45.929  30.076  47.541  1.00  0.00           C
ATOM    778  HB2 PHE    51      46.208  30.609  48.449  1.00  0.00           H
ATOM    779  HB3 PHE    51      44.865  29.900  47.701  1.00  0.00           H
ATOM    780  CG  PHE    51      46.743  28.814  47.626  1.00  0.00           C
ATOM    781  CD1 PHE    51      47.977  28.846  48.306  1.00  0.00           C
ATOM    782  HD1 PHE    51      48.321  29.757  48.773  1.00  0.00           H
ATOM    783  CE1 PHE    51      48.642  27.647  48.519  1.00  0.00           C
ATOM    784  HE1 PHE    51      49.525  27.716  49.139  1.00  0.00           H
ATOM    785  CZ  PHE    51      48.200  26.509  47.878  1.00  0.00           C
ATOM    786  HZ  PHE    51      48.812  25.619  47.893  1.00  0.00           H
ATOM    787  CE2 PHE    51      46.921  26.491  47.178  1.00  0.00           C
ATOM    788  HE2 PHE    51      46.523  25.579  46.757  1.00  0.00           H
ATOM    789  CD2 PHE    51      46.173  27.646  47.081  1.00  0.00           C
ATOM    790  HD2 PHE    51      45.190  27.649  46.635  1.00  0.00           H
ATOM    791  C   PHE    51      47.307  31.818  46.625  1.00  0.00           C
ATOM    792  O   PHE    51      48.470  31.433  46.458  1.00  0.00           O
ATOM    793  N   LEU    52      47.057  33.025  47.191  1.00  0.00           N
ATOM    794  H   LEU    52      46.094  33.209  47.435  1.00  0.00           H
ATOM    795  CA  LEU    52      48.122  33.931  47.686  1.00  0.00           C
ATOM    796  HA  LEU    52      49.029  33.711  47.121  1.00  0.00           H
ATOM    797  CB  LEU    52      47.737  35.420  47.608  1.00  0.00           C
ATOM    798  HB2 LEU    52      46.897  35.610  48.274  1.00  0.00           H
ATOM    799  HB3 LEU    52      48.591  35.992  47.972  1.00  0.00           H
ATOM    800  CG  LEU    52      47.570  36.072  46.265  1.00  0.00           C
ATOM    801  HG  LEU    52      46.755  35.613  45.704  1.00  0.00           H
ATOM    802  CD1 LEU    52      47.299  37.532  46.480  1.00  0.00           C
ATOM    803 HD11 LEU    52      46.987  38.013  45.553  1.00  0.00           H
ATOM    804 HD12 LEU    52      46.700  37.719  47.372  1.00  0.00           H
ATOM    805 HD13 LEU    52      48.269  37.944  46.762  1.00  0.00           H
ATOM    806  CD2 LEU    52      48.663  35.971  45.346  1.00  0.00           C
ATOM    807 HD21 LEU    52      48.759  34.965  44.938  1.00  0.00           H
ATOM    808 HD22 LEU    52      48.540  36.679  44.527  1.00  0.00           H
ATOM    809 HD23 LEU    52      49.621  36.189  45.820  1.00  0.00           H
ATOM    810  C   LEU    52      48.428  33.440  49.105  1.00  0.00           C
ATOM    811  O   LEU    52      47.596  33.111  49.927  1.00  0.00           O
ATOM    812  N   THR    53      49.723  33.261  49.395  1.00  0.00           N
ATOM    813  H   THR    53      50.267  33.402  48.555  1.00  0.00           H
ATOM    814  CA  THR    53      50.353  32.956  50.697  1.00  0.00           C
ATOM    815  HA  THR    53      49.717  33.435  51.443  1.00  0.00           H
ATOM    816  CB  THR    53      50.391  31.439  50.867  1.00  0.00           C
ATOM    817  HB  THR    53      49.364  31.074  50.913  1.00  0.00           H
ATOM    818  CG2 THR    53      51.228  30.720  49.842  1.00  0.00           C
ATOM    819 HG21 THR    53      52.306  30.854  49.939  1.00  0.00           H
ATOM    820 HG22 THR    53      51.158  29.651  50.042  1.00  0.00           H
ATOM    821 HG23 THR    53      50.866  30.950  48.840  1.00  0.00           H
ATOM    822  OG1 THR    53      50.893  31.148  52.161  1.00  0.00           O
ATOM    823  HG1 THR    53      50.128  31.238  52.734  1.00  0.00           H
ATOM    824  C   THR    53      51.715  33.629  50.912  1.00  0.00           C
ATOM    825  O   THR    53      52.490  33.891  50.026  1.00  0.00           O
ATOM    826  N   GLN    54      52.117  33.743  52.169  1.00  0.00           N
ATOM    827  H   GLN    54      51.442  33.527  52.888  1.00  0.00           H
ATOM    828  CA  GLN    54      53.522  34.071  52.529  1.00  0.00           C
ATOM    829  HA  GLN    54      54.044  34.745  51.850  1.00  0.00           H
ATOM    830  CB  GLN    54      53.492  34.885  53.858  1.00  0.00           C
ATOM    831  HB2 GLN    54      52.819  34.397  54.562  1.00  0.00           H
ATOM    832  HB3 GLN    54      54.477  34.940  54.321  1.00  0.00           H
ATOM    833  CG  GLN    54      53.022  36.352  53.765  1.00  0.00           C
ATOM    834  HG2 GLN    54      53.282  36.922  54.657  1.00  0.00           H
ATOM    835  HG3 GLN    54      53.599  36.741  52.927  1.00  0.00           H
ATOM    836  CD  GLN    54      51.555  36.606  53.596  1.00  0.00           C
ATOM    837  OE1 GLN    54      51.138  36.787  52.488  1.00  0.00           O
ATOM    838  NE2 GLN    54      50.840  36.730  54.676  1.00  0.00           N
ATOM    839 HE21 GLN    54      51.277  36.618  55.579  1.00  0.00           H
ATOM    840 HE22 GLN    54      49.867  37.001  54.703  1.00  0.00           H
ATOM    841  C   GLN    54      54.416  32.883  52.646  1.00  0.00           C
ATOM    842  O   GLN    54      55.585  33.092  52.962  1.00  0.00           O
ATOM    843  N   GLY    55      53.894  31.681  52.456  1.00  0.00           N
ATOM    844  H   GLY    55      52.911  31.620  52.235  1.00  0.00           H
ATOM    845  CA  GLY    55      54.568  30.352  52.704  1.00  0.00           C
ATOM    846  HA2 GLY    55      53.973  29.549  52.268  1.00  0.00           H
ATOM    847  HA3 GLY    55      55.574  30.419  52.291  1.00  0.00           H
ATOM    848  C   GLY    55      54.809  30.006  54.150  1.00  0.00           C
ATOM    849  O   GLY    55      55.449  29.005  54.546  1.00  0.00           O
ATOM    850  N   ALA    56      54.228  30.821  55.070  1.00  0.00           N
ATOM    851  H   ALA    56      53.613  31.541  54.718  1.00  0.00           H
ATOM    852  CA  ALA    56      54.248  30.681  56.484  1.00  0.00           C
ATOM    853  HA  ALA    56      55.226  30.296  56.773  1.00  0.00           H
ATOM    854  CB  ALA    56      53.992  32.058  57.114  1.00  0.00           C
ATOM    855  HB1 ALA    56      54.816  32.771  57.106  1.00  0.00           H
ATOM    856  HB2 ALA    56      53.115  32.559  56.703  1.00  0.00           H
ATOM    857  HB3 ALA    56      53.577  31.822  58.094  1.00  0.00           H
ATOM    858  C   ALA    56      53.196  29.601  56.815  1.00  0.00           C
ATOM    859  O   ALA    56      52.019  29.617  56.362  1.00  0.00           O
ATOM    860  N   LEU    57      53.518  28.672  57.760  1.00  0.00           N
ATOM    861  H   LEU    57      54.490  28.580  58.015  1.00  0.00           H
ATOM    862  CA  LEU    57      52.519  27.687  58.315  1.00  0.00           C
ATOM    863  HA  LEU    57      51.948  27.265  57.487  1.00  0.00           H
ATOM    864  CB  LEU    57      53.338  26.568  59.039  1.00  0.00           C
ATOM    865  HB2 LEU    57      53.970  26.979  59.828  1.00  0.00           H
ATOM    866  HB3 LEU    57      52.698  25.802  59.474  1.00  0.00           H
ATOM    867  CG  LEU    57      54.189  25.652  58.235  1.00  0.00           C
ATOM    868  HG  LEU    57      55.049  26.236  57.908  1.00  0.00           H
ATOM    869  CD1 LEU    57      54.771  24.553  59.017  1.00  0.00           C
ATOM    870 HD11 LEU    57      54.008  23.973  59.536  1.00  0.00           H
ATOM    871 HD12 LEU    57      55.311  23.806  58.436  1.00  0.00           H
ATOM    872 HD13 LEU    57      55.329  25.006  59.837  1.00  0.00           H
ATOM    873  CD2 LEU    57      53.363  24.980  57.097  1.00  0.00           C
ATOM    874 HD21 LEU    57      52.423  24.551  57.445  1.00  0.00           H
ATOM    875 HD22 LEU    57      53.200  25.535  56.174  1.00  0.00           H
ATOM    876 HD23 LEU    57      53.964  24.129  56.776  1.00  0.00           H
ATOM    877  C   LEU    57      51.550  28.344  59.336  1.00  0.00           C
ATOM    878  O   LEU    57      51.942  29.183  60.195  1.00  0.00           O
ATOM    879  N   LEU    58      50.295  27.869  59.301  1.00  0.00           N
ATOM    880  H   LEU    58      50.009  27.160  58.641  1.00  0.00           H
ATOM    881  CA  LEU    58      49.293  28.066  60.288  1.00  0.00           C
ATOM    882  HA  LEU    58      48.975  29.107  60.231  1.00  0.00           H
ATOM    883  CB  LEU    58      47.895  27.245  60.051  1.00  0.00           C
ATOM    884  HB2 LEU    58      48.169  26.314  59.554  1.00  0.00           H
ATOM    885  HB3 LEU    58      47.464  26.926  61.000  1.00  0.00           H
ATOM    886  CG  LEU    58      46.830  28.012  59.317  1.00  0.00           C
ATOM    887  HG  LEU    58      47.374  28.586  58.567  1.00  0.00           H
ATOM    888  CD1 LEU    58      45.923  26.995  58.532  1.00  0.00           C
ATOM    889 HD11 LEU    58      45.425  27.562  57.746  1.00  0.00           H
ATOM    890 HD12 LEU    58      46.583  26.228  58.130  1.00  0.00           H
ATOM    891 HD13 LEU    58      45.142  26.519  59.126  1.00  0.00           H
ATOM    892  CD2 LEU    58      45.951  28.880  60.140  1.00  0.00           C
ATOM    893 HD21 LEU    58      45.404  28.277  60.863  1.00  0.00           H
ATOM    894 HD22 LEU    58      46.567  29.548  60.742  1.00  0.00           H
ATOM    895 HD23 LEU    58      45.230  29.318  59.451  1.00  0.00           H
ATOM    896  C   LEU    58      49.784  27.755  61.700  1.00  0.00           C
ATOM    897  O   LEU    58      50.476  26.736  61.922  1.00  0.00           O
ATOM    898  N   ASN    59      49.460  28.667  62.655  1.00  0.00           N
ATOM    899  H   ASN    59      48.951  29.466  62.302  1.00  0.00           H
ATOM    900  CA  ASN    59      49.719  28.581  64.037  1.00  0.00           C
ATOM    901  HA  ASN    59      49.392  29.539  64.441  1.00  0.00           H
ATOM    902  CB  ASN    59      48.793  27.377  64.588  1.00  0.00           C
ATOM    903  HB2 ASN    59      47.942  27.315  63.910  1.00  0.00           H
ATOM    904  HB3 ASN    59      49.310  26.422  64.501  1.00  0.00           H
ATOM    905  CG  ASN    59      48.355  27.671  65.951  1.00  0.00           C
ATOM    906  OD1 ASN    59      47.918  28.747  66.270  1.00  0.00           O
ATOM    907  ND2 ASN    59      48.457  26.798  66.888  1.00  0.00           N
ATOM    908 HD21 ASN    59      48.164  27.128  67.797  1.00  0.00           H
ATOM    909 HD22 ASN    59      48.542  25.826  66.627  1.00  0.00           H
ATOM    910  C   ASN    59      51.199  28.492  64.430  1.00  0.00           C
ATOM    911  O   ASN    59      51.503  28.315  65.614  1.00  0.00           O
ATOM    912  N   ASP    60      52.121  28.743  63.505  1.00  0.00           N
ATOM    913  H   ASP    60      51.851  28.874  62.541  1.00  0.00           H
ATOM    914  CA  ASP    60      53.589  28.879  63.814  1.00  0.00           C
ATOM    915  HA  ASP    60      53.924  28.167  64.569  1.00  0.00           H
ATOM    916  CB  ASP    60      54.321  28.599  62.520  1.00  0.00           C
ATOM    917  HB2 ASP    60      54.099  27.573  62.227  1.00  0.00           H
ATOM    918  HB3 ASP    60      54.005  29.296  61.745  1.00  0.00           H
ATOM    919  CG  ASP    60      55.830  28.690  62.597  1.00  0.00           C
ATOM    920  OD1 ASP    60      56.354  29.694  62.171  1.00  0.00           O
ATOM    921  OD2 ASP    60      56.431  27.700  63.072  1.00  0.00           O
ATOM    922  C   ASP    60      53.970  30.365  64.151  1.00  0.00           C
ATOM    923  O   ASP    60      53.224  31.282  63.713  1.00  0.00           O
ATOM    924  N   LYS    61      55.015  30.668  64.925  1.00  0.00           N
ATOM    925  H   LYS    61      55.610  29.940  65.291  1.00  0.00           H
ATOM    926  CA  LYS    61      55.384  32.056  65.370  1.00  0.00           C
ATOM    927  HA  LYS    61      54.479  32.419  65.857  1.00  0.00           H
ATOM    928  CB  LYS    61      56.360  32.118  66.506  1.00  0.00           C
ATOM    929  HB2 LYS    61      56.283  33.106  66.958  1.00  0.00           H
ATOM    930  HB3 LYS    61      55.971  31.375  67.202  1.00  0.00           H
ATOM    931  CG  LYS    61      57.833  31.768  66.200  1.00  0.00           C
ATOM    932  HG2 LYS    61      57.830  30.999  65.427  1.00  0.00           H
ATOM    933  HG3 LYS    61      58.474  32.620  65.974  1.00  0.00           H
ATOM    934  CD  LYS    61      58.434  31.215  67.497  1.00  0.00           C
ATOM    935  HD2 LYS    61      58.295  31.967  68.274  1.00  0.00           H
ATOM    936  HD3 LYS    61      58.027  30.263  67.835  1.00  0.00           H
ATOM    937  CE  LYS    61      59.885  30.809  67.375  1.00  0.00           C
ATOM    938  HE2 LYS    61      59.845  29.792  66.988  1.00  0.00           H
ATOM    939  HE3 LYS    61      60.389  31.447  66.649  1.00  0.00           H
ATOM    940  NZ  LYS    61      60.503  30.793  68.727  1.00  0.00           N
ATOM    941  HZ1 LYS    61      59.919  30.250  69.346  1.00  0.00           H
ATOM    942  HZ2 LYS    61      61.485  30.557  68.738  1.00  0.00           H
ATOM    943  HZ3 LYS    61      60.517  31.690  69.192  1.00  0.00           H
ATOM    944  C   LYS    61      55.677  33.031  64.201  1.00  0.00           C
ATOM    945  O   LYS    61      55.886  34.233  64.472  1.00  0.00           O
ATOM    946  N   HIP    62      55.657  32.595  62.938  1.00  0.00           N
ATOM    947  H   HIP    62      55.434  31.622  62.784  1.00  0.00           H
ATOM    948  CA  HIP    62      55.802  33.328  61.688  1.00  0.00           C
ATOM    949  HA  HIP    62      56.027  34.380  61.860  1.00  0.00           H
ATOM    950  CB  HIP    62      57.010  32.753  60.844  1.00  0.00           C
ATOM    951  HB2 HIP    62      56.852  31.774  60.389  1.00  0.00           H
ATOM    952  HB3 HIP    62      57.296  33.494  60.098  1.00  0.00           H
ATOM    953  CG  HIP    62      58.208  32.591  61.680  1.00  0.00           C
ATOM    954  ND1 HIP    62      58.475  31.398  62.408  1.00  0.00           N
ATOM    955  HD1 HIP    62      57.871  30.590  62.371  1.00  0.00           H
ATOM    956  CE1 HIP    62      59.652  31.628  63.029  1.00  0.00           C
ATOM    957  HE1 HIP    62      60.346  30.924  63.465  1.00  0.00           H
ATOM    958  NE2 HIP    62      60.100  32.844  62.805  1.00  0.00           N
ATOM    959  HE2 HIP    62      60.950  33.196  63.221  1.00  0.00           H
ATOM    960  CD2 HIP    62      59.172  33.511  62.015  1.00  0.00           C
ATOM    961  HD2 HIP    62      59.332  34.525  61.682  1.00  0.00           H
ATOM    962  C   HIP    62      54.539  33.454  60.829  1.00  0.00           C
ATOM    963  O   HIP    62      54.570  33.954  59.733  1.00  0.00           O
ATOM    964  N   SER    63      53.419  32.873  61.282  1.00  0.00           N
ATOM    965  H   SER    63      53.458  32.454  62.200  1.00  0.00           H
ATOM    966  CA  SER    63      52.161  32.857  60.552  1.00  0.00           C
ATOM    967  HA  SER    63      52.327  32.300  59.630  1.00  0.00           H
ATOM    968  CB  SER    63      51.122  32.121  61.367  1.00  0.00           C
ATOM    969  HB2 SER    63      50.159  32.066  60.858  1.00  0.00           H
ATOM    970  HB3 SER    63      51.467  31.113  61.593  1.00  0.00           H
ATOM    971  OG  SER    63      50.928  32.811  62.549  1.00  0.00           O
ATOM    972  HG  SER    63      51.578  32.575  63.215  1.00  0.00           H
ATOM    973  C   SER    63      51.538  34.185  60.036  1.00  0.00           C
ATOM    974  O   SER    63      51.231  34.288  58.812  1.00  0.00           O
ATOM    975  N   ASN    64      51.343  35.207  60.987  1.00  0.00           N
ATOM    976  H   ASN    64      51.783  35.093  61.889  1.00  0.00           H
ATOM    977  CA  ASN    64      50.792  36.532  60.775  1.00  0.00           C
ATOM    978  HA  ASN    64      50.468  36.968  61.721  1.00  0.00           H
ATOM    979  CB  ASN    64      51.986  37.447  60.327  1.00  0.00           C
ATOM    980  HB2 ASN    64      52.738  37.315  61.104  1.00  0.00           H
ATOM    981  HB3 ASN    64      52.287  37.093  59.341  1.00  0.00           H
ATOM    982  CG  ASN    64      51.678  38.943  60.197  1.00  0.00           C
ATOM    983  OD1 ASN    64      50.801  39.419  59.485  1.00  0.00           O
ATOM    984  ND2 ASN    64      52.291  39.763  60.986  1.00  0.00           N
ATOM    985 HD21 ASN    64      52.237  40.770  61.036  1.00  0.00           H
ATOM    986 HD22 ASN    64      52.885  39.281  61.646  1.00  0.00           H
ATOM    987  C   ASN    64      49.501  36.579  59.851  1.00  0.00           C
ATOM    988  O   ASN    64      48.407  36.808  60.286  1.00  0.00           O
ATOM    989  N   GLY    65      49.567  36.417  58.564  1.00  0.00           N
ATOM    990  H   GLY    65      50.484  36.385  58.143  1.00  0.00           H
ATOM    991  CA  GLY    65      48.340  36.328  57.709  1.00  0.00           C
ATOM    992  HA2 GLY    65      48.590  35.800  56.789  1.00  0.00           H
ATOM    993  HA3 GLY    65      47.560  35.741  58.193  1.00  0.00           H
ATOM    994  C   GLY    65      47.630  37.693  57.400  1.00  0.00           C
ATOM    995  O   GLY    65      46.536  37.641  56.824  1.00  0.00           O
ATOM    996  N   THR    66      48.230  38.800  57.886  1.00  0.00           N
ATOM    997  H   THR    66      49.045  38.677  58.469  1.00  0.00           H
ATOM    998  CA  THR    66      47.744  40.111  57.750  1.00  0.00           C
ATOM    999  HA  THR    66      46.865  40.101  57.107  1.00  0.00           H
ATOM   1000  CB  THR    66      47.117  40.597  59.102  1.00  0.00           C
ATOM   1001  HB  THR    66      46.998  41.679  59.056  1.00  0.00           H
ATOM   1002  CG2 THR    66      45.862  39.859  59.470  1.00  0.00           C
ATOM   1003 HG21 THR    66      45.536  40.345  60.390  1.00  0.00           H
ATOM   1004 HG22 THR    66      45.172  40.057  58.650  1.00  0.00           H
ATOM   1005 HG23 THR    66      46.057  38.789  59.533  1.00  0.00           H
ATOM   1006  OG1 THR    66      47.954  40.462  60.164  1.00  0.00           O
ATOM   1007  HG1 THR    66      48.802  40.851  59.935  1.00  0.00           H
ATOM   1008  C   THR    66      48.721  41.114  57.164  1.00  0.00           C
ATOM   1009  O   THR    66      48.554  42.329  57.342  1.00  0.00           O
ATOM   1010  N   VAL    67      49.827  40.638  56.531  1.00  0.00           N
ATOM   1011  H   VAL    67      49.893  39.632  56.495  1.00  0.00           H
ATOM   1012  CA  VAL    67      50.831  41.554  55.859  1.00  0.00           C
ATOM   1013  HA  VAL    67      51.272  42.162  56.650  1.00  0.00           H
ATOM   1014  CB  VAL    67      51.945  40.763  55.176  1.00  0.00           C
ATOM   1015  HB  VAL    67      52.720  41.444  54.827  1.00  0.00           H
ATOM   1016  CG1 VAL    67      52.606  39.734  56.058  1.00  0.00           C
ATOM   1017 HG11 VAL    67      53.110  40.304  56.839  1.00  0.00           H
ATOM   1018 HG12 VAL    67      51.905  39.000  56.456  1.00  0.00           H
ATOM   1019 HG13 VAL    67      53.380  39.247  55.465  1.00  0.00           H
ATOM   1020  CG2 VAL    67      51.456  40.127  53.868  1.00  0.00           C
ATOM   1021 HG21 VAL    67      51.228  40.956  53.198  1.00  0.00           H
ATOM   1022 HG22 VAL    67      52.233  39.485  53.453  1.00  0.00           H
ATOM   1023 HG23 VAL    67      50.563  39.547  54.102  1.00  0.00           H
ATOM   1024  C   VAL    67      50.252  42.570  54.851  1.00  0.00           C
ATOM   1025  O   VAL    67      49.163  42.380  54.277  1.00  0.00           O
ATOM   1026  N   LYS    68      51.053  43.607  54.504  1.00  0.00           N
ATOM   1027  H   LYS    68      51.948  43.692  54.965  1.00  0.00           H
ATOM   1028  CA  LYS    68      50.844  44.548  53.397  1.00  0.00           C
ATOM   1029  HA  LYS    68      49.935  45.122  53.574  1.00  0.00           H
ATOM   1030  CB  LYS    68      52.061  45.494  53.388  1.00  0.00           C
ATOM   1031  HB2 LYS    68      52.874  44.776  53.499  1.00  0.00           H
ATOM   1032  HB3 LYS    68      52.050  45.952  52.399  1.00  0.00           H
ATOM   1033  CG  LYS    68      52.127  46.434  54.577  1.00  0.00           C
ATOM   1034  HG2 LYS    68      51.264  47.069  54.374  1.00  0.00           H
ATOM   1035  HG3 LYS    68      51.957  45.940  55.533  1.00  0.00           H
ATOM   1036  CD  LYS    68      53.361  47.254  54.390  1.00  0.00           C
ATOM   1037  HD2 LYS    68      54.181  46.718  54.869  1.00  0.00           H
ATOM   1038  HD3 LYS    68      53.596  47.491  53.353  1.00  0.00           H
ATOM   1039  CE  LYS    68      53.288  48.517  55.205  1.00  0.00           C
ATOM   1040  HE2 LYS    68      52.397  49.066  54.900  1.00  0.00           H
ATOM   1041  HE3 LYS    68      53.086  48.343  56.262  1.00  0.00           H
ATOM   1042  NZ  LYS    68      54.388  49.537  55.002  1.00  0.00           N
ATOM   1043  HZ1 LYS    68      55.275  49.184  55.333  1.00  0.00           H
ATOM   1044  HZ2 LYS    68      54.521  49.802  54.036  1.00  0.00           H
ATOM   1045  HZ3 LYS    68      54.172  50.443  55.391  1.00  0.00           H
ATOM   1046  C   LYS    68      50.549  43.915  52.000  1.00  0.00           C
ATOM   1047  O   LYS    68      51.238  43.037  51.495  1.00  0.00           O
ATOM   1048  N   ASP    69      49.360  44.233  51.494  1.00  0.00           N
ATOM   1049  H   ASP    69      48.871  44.969  51.985  1.00  0.00           H
ATOM   1050  CA  ASP    69      48.562  43.472  50.454  1.00  0.00           C
ATOM   1051  HA  ASP    69      48.586  42.411  50.698  1.00  0.00           H
ATOM   1052  CB  ASP    69      47.106  43.791  50.409  1.00  0.00           C
ATOM   1053  HB2 ASP    69      46.740  43.036  49.713  1.00  0.00           H
ATOM   1054  HB3 ASP    69      46.655  43.738  51.400  1.00  0.00           H
ATOM   1055  CG  ASP    69      46.845  45.200  49.874  1.00  0.00           C
ATOM   1056  OD1 ASP    69      46.275  45.388  48.761  1.00  0.00           O
ATOM   1057  OD2 ASP    69      47.310  46.101  50.559  1.00  0.00           O
ATOM   1058  C   ASP    69      49.238  43.517  49.078  1.00  0.00           C
ATOM   1059  O   ASP    69      48.955  42.655  48.292  1.00  0.00           O
ATOM   1060  N   ARG    70      50.233  44.391  48.756  1.00  0.00           N
ATOM   1061  H   ARG    70      50.490  45.040  49.485  1.00  0.00           H
ATOM   1062  CA  ARG    70      51.175  44.409  47.636  1.00  0.00           C
ATOM   1063  HA  ARG    70      50.950  43.570  46.978  1.00  0.00           H
ATOM   1064  CB  ARG    70      51.103  45.772  46.858  1.00  0.00           C
ATOM   1065  HB2 ARG    70      51.363  46.575  47.548  1.00  0.00           H
ATOM   1066  HB3 ARG    70      51.733  45.839  45.971  1.00  0.00           H
ATOM   1067  CG  ARG    70      49.793  46.041  46.193  1.00  0.00           C
ATOM   1068  HG2 ARG    70      49.865  46.711  45.336  1.00  0.00           H
ATOM   1069  HG3 ARG    70      49.332  45.080  45.966  1.00  0.00           H
ATOM   1070  CD  ARG    70      48.770  46.732  47.052  1.00  0.00           C
ATOM   1071  HD2 ARG    70      47.869  46.738  46.439  1.00  0.00           H
ATOM   1072  HD3 ARG    70      48.587  46.084  47.910  1.00  0.00           H
ATOM   1073  NE  ARG    70      49.189  48.128  47.344  1.00  0.00           N
ATOM   1074  HE  ARG    70      49.877  48.457  46.681  1.00  0.00           H
ATOM   1075  CZ  ARG    70      48.728  48.926  48.249  1.00  0.00           C
ATOM   1076  NH1 ARG    70      49.131  50.206  48.267  1.00  0.00           N
ATOM   1077 HH11 ARG    70      49.491  50.585  47.403  1.00  0.00           H
ATOM   1078 HH12 ARG    70      48.496  50.823  48.752  1.00  0.00           H
ATOM   1079  NH2 ARG    70      47.914  48.528  49.128  1.00  0.00           N
ATOM   1080 HH21 ARG    70      47.704  47.541  49.173  1.00  0.00           H
ATOM   1081 HH22 ARG    70      47.797  49.134  49.927  1.00  0.00           H
ATOM   1082  C   ARG    70      52.634  44.018  47.954  1.00  0.00           C
ATOM   1083  O   ARG    70      53.526  44.467  47.315  1.00  0.00           O
ATOM   1084  N   SER    71      52.858  43.427  49.071  1.00  0.00           N
ATOM   1085  H   SER    71      52.094  43.257  49.709  1.00  0.00           H
ATOM   1086  CA  SER    71      54.166  43.122  49.570  1.00  0.00           C
ATOM   1087  HA  SER    71      54.659  44.090  49.654  1.00  0.00           H
ATOM   1088  CB  SER    71      54.119  42.609  50.957  1.00  0.00           C
ATOM   1089  HB2 SER    71      53.836  43.441  51.601  1.00  0.00           H
ATOM   1090  HB3 SER    71      53.295  41.900  51.033  1.00  0.00           H
ATOM   1091  OG  SER    71      55.373  42.142  51.525  1.00  0.00           O
ATOM   1092  HG  SER    71      55.436  42.543  52.395  1.00  0.00           H
ATOM   1093  C   SER    71      54.988  42.161  48.629  1.00  0.00           C
ATOM   1094  O   SER    71      54.373  41.156  48.201  1.00  0.00           O
ATOM   1095  N   PRO    72      56.327  42.329  48.492  1.00  0.00           N
ATOM   1096  CD  PRO    72      57.096  43.448  49.065  1.00  0.00           C
ATOM   1097  HD2 PRO    72      56.742  43.714  50.060  1.00  0.00           H
ATOM   1098  HD3 PRO    72      57.050  44.270  48.351  1.00  0.00           H
ATOM   1099  CG  PRO    72      58.500  42.929  49.104  1.00  0.00           C
ATOM   1100  HG2 PRO    72      58.687  42.356  50.013  1.00  0.00           H
ATOM   1101  HG3 PRO    72      59.163  43.788  48.998  1.00  0.00           H
ATOM   1102  CB  PRO    72      58.528  42.041  47.834  1.00  0.00           C
ATOM   1103  HB2 PRO    72      59.351  41.334  47.938  1.00  0.00           H
ATOM   1104  HB3 PRO    72      58.690  42.602  46.914  1.00  0.00           H
ATOM   1105  CA  PRO    72      57.158  41.356  47.828  1.00  0.00           C
ATOM   1106  HA  PRO    72      56.824  41.191  46.802  1.00  0.00           H
ATOM   1107  C   PRO    72      57.288  40.045  48.614  1.00  0.00           C
ATOM   1108  O   PRO    72      57.790  39.064  48.062  1.00  0.00           O
ATOM   1109  N   HID    73      56.790  40.002  49.891  1.00  0.00           N
ATOM   1110  H   HID    73      56.430  40.845  50.318  1.00  0.00           H
ATOM   1111  CA  HID    73      56.708  38.811  50.713  1.00  0.00           C
ATOM   1112  HA  HID    73      57.612  38.213  50.597  1.00  0.00           H
ATOM   1113  CB  HID    73      56.620  39.149  52.174  1.00  0.00           C
ATOM   1114  HB2 HID    73      57.332  39.915  52.485  1.00  0.00           H
ATOM   1115  HB3 HID    73      55.671  39.617  52.435  1.00  0.00           H
ATOM   1116  CG  HID    73      56.790  38.021  53.146  1.00  0.00           C
ATOM   1117  ND1 HID    73      57.748  37.008  53.069  1.00  0.00           N
ATOM   1118  HD1 HID    73      58.459  36.845  52.370  1.00  0.00           H
ATOM   1119  CE1 HID    73      57.648  36.266  54.186  1.00  0.00           C
ATOM   1120  HE1 HID    73      58.247  35.380  54.332  1.00  0.00           H
ATOM   1121  NE2 HID    73      56.707  36.739  55.032  1.00  0.00           N
ATOM   1122  CD2 HID    73      56.183  37.851  54.404  1.00  0.00           C
ATOM   1123  HD2 HID    73      55.378  38.493  54.732  1.00  0.00           H
ATOM   1124  C   HID    73      55.563  37.915  50.228  1.00  0.00           C
ATOM   1125  O   HID    73      55.653  36.685  50.520  1.00  0.00           O
ATOM   1126  N   ARG    74      54.479  38.398  49.590  1.00  0.00           N
ATOM   1127  H   ARG    74      54.288  39.389  49.549  1.00  0.00           H
ATOM   1128  CA  ARG    74      53.425  37.512  49.074  1.00  0.00           C
ATOM   1129  HA  ARG    74      53.267  36.826  49.906  1.00  0.00           H
ATOM   1130  CB  ARG    74      52.082  38.309  48.823  1.00  0.00           C
ATOM   1131  HB2 ARG    74      52.186  38.851  47.883  1.00  0.00           H
ATOM   1132  HB3 ARG    74      51.292  37.585  48.631  1.00  0.00           H
ATOM   1133  CG  ARG    74      51.769  39.356  49.948  1.00  0.00           C
ATOM   1134  HG2 ARG    74      51.774  38.843  50.909  1.00  0.00           H
ATOM   1135  HG3 ARG    74      52.485  40.176  50.002  1.00  0.00           H
ATOM   1136  CD  ARG    74      50.318  39.888  49.633  1.00  0.00           C
ATOM   1137  HD2 ARG    74      50.208  40.771  50.264  1.00  0.00           H
ATOM   1138  HD3 ARG    74      50.226  40.178  48.586  1.00  0.00           H
ATOM   1139  NE  ARG    74      49.247  38.949  50.106  1.00  0.00           N
ATOM   1140  HE  ARG    74      49.343  38.321  50.892  1.00  0.00           H
ATOM   1141  CZ  ARG    74      47.987  39.119  49.928  1.00  0.00           C
ATOM   1142  NH1 ARG    74      47.072  38.308  50.380  1.00  0.00           N
ATOM   1143 HH11 ARG    74      47.345  37.617  51.065  1.00  0.00           H
ATOM   1144 HH12 ARG    74      46.110  38.592  50.270  1.00  0.00           H
ATOM   1145  NH2 ARG    74      47.482  40.099  49.282  1.00  0.00           N
ATOM   1146 HH21 ARG    74      48.053  40.877  48.983  1.00  0.00           H
ATOM   1147 HH22 ARG    74      46.484  40.190  49.153  1.00  0.00           H
ATOM   1148  C   ARG    74      53.833  36.799  47.757  1.00  0.00           C
ATOM   1149  O   ARG    74      54.674  37.283  47.007  1.00  0.00           O
ATOM   1150  N   THR    75      53.274  35.573  47.557  1.00  0.00           N
ATOM   1151  H   THR    75      52.696  35.236  48.313  1.00  0.00           H
ATOM   1152  CA  THR    75      53.485  34.648  46.423  1.00  0.00           C
ATOM   1153  HA  THR    75      53.851  35.193  45.552  1.00  0.00           H
ATOM   1154  CB  THR    75      54.499  33.530  46.753  1.00  0.00           C
ATOM   1155  HB  THR    75      54.534  32.889  45.872  1.00  0.00           H
ATOM   1156  CG2 THR    75      55.861  34.039  46.906  1.00  0.00           C
ATOM   1157 HG21 THR    75      56.530  33.188  47.034  1.00  0.00           H
ATOM   1158 HG22 THR    75      55.960  34.672  46.024  1.00  0.00           H
ATOM   1159 HG23 THR    75      55.847  34.591  47.846  1.00  0.00           H
ATOM   1160  OG1 THR    75      54.150  32.604  47.779  1.00  0.00           O
ATOM   1161  HG1 THR    75      53.966  33.168  48.534  1.00  0.00           H
ATOM   1162  C   THR    75      52.218  33.900  46.079  1.00  0.00           C
ATOM   1163  O   THR    75      51.442  33.619  47.004  1.00  0.00           O
ATOM   1164  N   LEU    76      51.928  33.746  44.774  1.00  0.00           N
ATOM   1165  H   LEU    76      52.589  34.036  44.066  1.00  0.00           H
ATOM   1166  CA  LEU    76      50.962  32.777  44.265  1.00  0.00           C
ATOM   1167  HA  LEU    76      50.134  32.831  44.970  1.00  0.00           H
ATOM   1168  CB  LEU    76      50.477  33.127  42.845  1.00  0.00           C
ATOM   1169  HB2 LEU    76      49.849  34.016  42.769  1.00  0.00           H
ATOM   1170  HB3 LEU    76      51.370  33.141  42.218  1.00  0.00           H
ATOM   1171  CG  LEU    76      49.692  31.975  42.189  1.00  0.00           C
ATOM   1172  HG  LEU    76      50.121  30.983  42.322  1.00  0.00           H
ATOM   1173  CD1 LEU    76      48.207  31.871  42.588  1.00  0.00           C
ATOM   1174 HD11 LEU    76      48.102  32.256  43.602  1.00  0.00           H
ATOM   1175 HD12 LEU    76      47.536  32.330  41.862  1.00  0.00           H
ATOM   1176 HD13 LEU    76      48.074  30.789  42.606  1.00  0.00           H
ATOM   1177  CD2 LEU    76      49.651  32.150  40.650  1.00  0.00           C
ATOM   1178 HD21 LEU    76      49.026  31.421  40.134  1.00  0.00           H
ATOM   1179 HD22 LEU    76      49.355  33.149  40.333  1.00  0.00           H
ATOM   1180 HD23 LEU    76      50.684  32.116  40.303  1.00  0.00           H
ATOM   1181  C   LEU    76      51.562  31.410  44.395  1.00  0.00           C
ATOM   1182  O   LEU    76      52.694  31.141  43.995  1.00  0.00           O
ATOM   1183  N   MET    77      50.694  30.482  44.898  1.00  0.00           N
ATOM   1184  H   MET    77      49.808  30.825  45.240  1.00  0.00           H
ATOM   1185  CA  MET    77      50.973  29.006  44.912  1.00  0.00           C
ATOM   1186  HA  MET    77      51.726  28.836  44.143  1.00  0.00           H
ATOM   1187  CB  MET    77      51.365  28.609  46.347  1.00  0.00           C
ATOM   1188  HB2 MET    77      50.625  29.002  47.043  1.00  0.00           H
ATOM   1189  HB3 MET    77      51.372  27.526  46.474  1.00  0.00           H
ATOM   1190  CG  MET    77      52.744  29.140  46.650  1.00  0.00           C
ATOM   1191  HG2 MET    77      53.199  29.666  45.810  1.00  0.00           H
ATOM   1192  HG3 MET    77      52.677  29.918  47.409  1.00  0.00           H
ATOM   1193  SD  MET    77      53.794  27.780  47.146  1.00  0.00           S
ATOM   1194  CE  MET    77      53.076  27.547  48.725  1.00  0.00           C
ATOM   1195  HE1 MET    77      53.538  28.160  49.497  1.00  0.00           H
ATOM   1196  HE2 MET    77      52.018  27.805  48.718  1.00  0.00           H
ATOM   1197  HE3 MET    77      53.224  26.485  48.923  1.00  0.00           H
ATOM   1198  C   MET    77      49.722  28.269  44.539  1.00  0.00           C
ATOM   1199  O   MET    77      48.634  28.772  44.573  1.00  0.00           O
ATOM   1200  N   SER    78      49.959  26.949  44.269  1.00  0.00           N
ATOM   1201  H   SER    78      50.899  26.581  44.281  1.00  0.00           H
ATOM   1202  CA  SER    78      48.871  26.040  43.923  1.00  0.00           C
ATOM   1203  HA  SER    78      47.981  26.467  44.384  1.00  0.00           H
ATOM   1204  CB  SER    78      48.601  25.885  42.415  1.00  0.00           C
ATOM   1205  HB2 SER    78      47.584  25.592  42.160  1.00  0.00           H
ATOM   1206  HB3 SER    78      48.871  26.851  41.985  1.00  0.00           H
ATOM   1207  OG  SER    78      49.425  24.922  41.848  1.00  0.00           O
ATOM   1208  HG  SER    78      50.033  25.315  41.218  1.00  0.00           H
ATOM   1209  C   SER    78      49.078  24.672  44.620  1.00  0.00           C
ATOM   1210  O   SER    78      50.207  24.234  44.925  1.00  0.00           O
ATOM   1211  N   CYS    79      48.021  23.918  44.818  1.00  0.00           N
ATOM   1212  H   CYS    79      47.210  24.362  44.412  1.00  0.00           H
ATOM   1213  CA  CYS    79      47.877  22.533  45.236  1.00  0.00           C
ATOM   1214  HA  CYS    79      48.855  22.145  44.953  1.00  0.00           H
ATOM   1215  CB  CYS    79      47.592  22.405  46.709  1.00  0.00           C
ATOM   1216  HB2 CYS    79      47.587  21.335  46.917  1.00  0.00           H
ATOM   1217  HB3 CYS    79      48.258  22.960  47.371  1.00  0.00           H
ATOM   1218  SG  CYS    79      45.923  22.984  47.093  1.00  0.00           S
ATOM   1219  HG  CYS    79      45.837  22.461  48.320  1.00  0.00           H
ATOM   1220  C   CYS    79      46.820  21.872  44.318  1.00  0.00           C
ATOM   1221  O   CYS    79      45.958  22.491  43.692  1.00  0.00           O
ATOM   1222  N   PRO    80      46.935  20.594  44.108  1.00  0.00           N
ATOM   1223  CD  PRO    80      47.930  19.739  44.668  1.00  0.00           C
ATOM   1224  HD2 PRO    80      48.505  20.167  45.489  1.00  0.00           H
ATOM   1225  HD3 PRO    80      48.618  19.544  43.846  1.00  0.00           H
ATOM   1226  CG  PRO    80      47.272  18.401  44.970  1.00  0.00           C
ATOM   1227  HG2 PRO    80      46.587  18.459  45.816  1.00  0.00           H
ATOM   1228  HG3 PRO    80      47.971  17.567  45.030  1.00  0.00           H
ATOM   1229  CB  PRO    80      46.374  18.349  43.702  1.00  0.00           C
ATOM   1230  HB2 PRO    80      45.608  17.590  43.863  1.00  0.00           H
ATOM   1231  HB3 PRO    80      46.968  18.072  42.831  1.00  0.00           H
ATOM   1232  CA  PRO    80      45.793  19.768  43.523  1.00  0.00           C
ATOM   1233  HA  PRO    80      45.619  20.068  42.489  1.00  0.00           H
ATOM   1234  C   PRO    80      44.386  19.854  44.305  1.00  0.00           C
ATOM   1235  O   PRO    80      44.419  20.199  45.492  1.00  0.00           O
ATOM   1236  N   VAL    81      43.288  19.769  43.501  1.00  0.00           N
ATOM   1237  H   VAL    81      43.407  19.427  42.558  1.00  0.00           H
ATOM   1238  CA  VAL    81      42.007  20.301  43.865  1.00  0.00           C
ATOM   1239  HA  VAL    81      42.125  21.330  44.205  1.00  0.00           H
ATOM   1240  CB  VAL    81      41.133  20.384  42.564  1.00  0.00           C
ATOM   1241  HB  VAL    81      41.693  20.899  41.784  1.00  0.00           H
ATOM   1242  CG1 VAL    81      40.838  18.975  42.062  1.00  0.00           C
ATOM   1243 HG11 VAL    81      40.026  18.920  41.336  1.00  0.00           H
ATOM   1244 HG12 VAL    81      41.735  18.641  41.541  1.00  0.00           H
ATOM   1245 HG13 VAL    81      40.404  18.371  42.859  1.00  0.00           H
ATOM   1246  CG2 VAL    81      39.922  21.264  42.878  1.00  0.00           C
ATOM   1247 HG21 VAL    81      40.219  22.230  43.289  1.00  0.00           H
ATOM   1248 HG22 VAL    81      39.403  21.345  41.923  1.00  0.00           H
ATOM   1249 HG23 VAL    81      39.175  20.792  43.514  1.00  0.00           H
ATOM   1250  C   VAL    81      41.446  19.537  45.077  1.00  0.00           C
ATOM   1251  O   VAL    81      41.285  18.313  45.128  1.00  0.00           O
ATOM   1252  N   GLY    82      41.126  20.390  46.131  1.00  0.00           N
ATOM   1253  H   GLY    82      41.580  21.292  46.150  1.00  0.00           H
ATOM   1254  CA  GLY    82      40.437  19.939  47.361  1.00  0.00           C
ATOM   1255  HA2 GLY    82      40.065  20.867  47.794  1.00  0.00           H
ATOM   1256  HA3 GLY    82      39.583  19.285  47.186  1.00  0.00           H
ATOM   1257  C   GLY    82      41.340  19.247  48.403  1.00  0.00           C
ATOM   1258  O   GLY    82      40.793  18.519  49.227  1.00  0.00           O
ATOM   1259  N   GLU    83      42.665  19.385  48.290  1.00  0.00           N
ATOM   1260  H   GLU    83      42.953  19.973  47.519  1.00  0.00           H
ATOM   1261  CA  GLU    83      43.639  18.976  49.262  1.00  0.00           C
ATOM   1262  HA  GLU    83      43.239  18.217  49.934  1.00  0.00           H
ATOM   1263  CB  GLU    83      44.810  18.269  48.556  1.00  0.00           C
ATOM   1264  HB2 GLU    83      45.453  19.038  48.128  1.00  0.00           H
ATOM   1265  HB3 GLU    83      45.445  17.792  49.302  1.00  0.00           H
ATOM   1266  CG  GLU    83      44.388  17.192  47.556  1.00  0.00           C
ATOM   1267  HG2 GLU    83      44.041  17.668  46.639  1.00  0.00           H
ATOM   1268  HG3 GLU    83      45.325  16.708  47.276  1.00  0.00           H
ATOM   1269  CD  GLU    83      43.418  16.149  48.017  1.00  0.00           C
ATOM   1270  OE1 GLU    83      43.604  15.543  49.133  1.00  0.00           O
ATOM   1271  OE2 GLU    83      42.443  15.723  47.301  1.00  0.00           O
ATOM   1272  C   GLU    83      44.156  20.231  50.021  1.00  0.00           C
ATOM   1273  O   GLU    83      44.295  21.329  49.524  1.00  0.00           O
ATOM   1274  N   ALA    84      44.534  20.015  51.270  1.00  0.00           N
ATOM   1275  H   ALA    84      44.332  19.073  51.571  1.00  0.00           H
ATOM   1276  CA  ALA    84      45.173  21.036  52.145  1.00  0.00           C
ATOM   1277  HA  ALA    84      44.495  21.889  52.136  1.00  0.00           H
ATOM   1278  CB  ALA    84      45.204  20.478  53.581  1.00  0.00           C
ATOM   1279  HB1 ALA    84      44.238  20.696  54.035  1.00  0.00           H
ATOM   1280  HB2 ALA    84      45.358  19.400  53.542  1.00  0.00           H
ATOM   1281  HB3 ALA    84      45.941  20.987  54.203  1.00  0.00           H
ATOM   1282  C   ALA    84      46.574  21.358  51.619  1.00  0.00           C
ATOM   1283  O   ALA    84      47.379  20.458  51.396  1.00  0.00           O
ATOM   1284  N   PRO    85      46.868  22.688  51.524  1.00  0.00           N
ATOM   1285  CD  PRO    85      45.985  23.751  51.904  1.00  0.00           C
ATOM   1286  HD2 PRO    85      45.793  23.722  52.976  1.00  0.00           H
ATOM   1287  HD3 PRO    85      44.992  23.774  51.454  1.00  0.00           H
ATOM   1288  CG  PRO    85      46.667  25.148  51.559  1.00  0.00           C
ATOM   1289  HG2 PRO    85      47.059  25.619  52.461  1.00  0.00           H
ATOM   1290  HG3 PRO    85      45.978  25.857  51.102  1.00  0.00           H
ATOM   1291  CB  PRO    85      47.729  24.633  50.586  1.00  0.00           C
ATOM   1292  HB2 PRO    85      48.608  25.264  50.452  1.00  0.00           H
ATOM   1293  HB3 PRO    85      47.225  24.583  49.622  1.00  0.00           H
ATOM   1294  CA  PRO    85      48.107  23.224  51.014  1.00  0.00           C
ATOM   1295  HA  PRO    85      48.460  22.697  50.128  1.00  0.00           H
ATOM   1296  C   PRO    85      49.260  23.183  52.000  1.00  0.00           C
ATOM   1297  O   PRO    85      49.348  23.920  53.030  1.00  0.00           O
ATOM   1298  N   SER    86      50.083  22.161  51.862  1.00  0.00           N
ATOM   1299  H   SER    86      49.817  21.627  51.046  1.00  0.00           H
ATOM   1300  CA  SER    86      51.271  21.767  52.678  1.00  0.00           C
ATOM   1301  HA  SER    86      51.363  22.603  53.372  1.00  0.00           H
ATOM   1302  CB  SER    86      51.201  20.486  53.509  1.00  0.00           C
ATOM   1303  HB2 SER    86      51.771  20.537  54.437  1.00  0.00           H
ATOM   1304  HB3 SER    86      50.174  20.336  53.840  1.00  0.00           H
ATOM   1305  OG  SER    86      51.467  19.335  52.762  1.00  0.00           O
ATOM   1306  HG  SER    86      50.749  19.388  52.128  1.00  0.00           H
ATOM   1307  C   SER    86      52.544  21.872  51.846  1.00  0.00           C
ATOM   1308  O   SER    86      52.540  21.573  50.635  1.00  0.00           O
ATOM   1309  N   PRO    87      53.710  21.958  52.506  1.00  0.00           N
ATOM   1310  CD  PRO    87      53.836  22.493  53.845  1.00  0.00           C
ATOM   1311  HD2 PRO    87      53.503  21.787  54.607  1.00  0.00           H
ATOM   1312  HD3 PRO    87      53.233  23.371  54.080  1.00  0.00           H
ATOM   1313  CG  PRO    87      55.340  22.779  54.095  1.00  0.00           C
ATOM   1314  HG2 PRO    87      55.756  22.387  55.024  1.00  0.00           H
ATOM   1315  HG3 PRO    87      55.645  23.815  53.948  1.00  0.00           H
ATOM   1316  CB  PRO    87      55.994  22.021  52.923  1.00  0.00           C
ATOM   1317  HB2 PRO    87      56.380  21.068  53.286  1.00  0.00           H
ATOM   1318  HB3 PRO    87      56.915  22.416  52.495  1.00  0.00           H
ATOM   1319  CA  PRO    87      54.977  21.850  51.833  1.00  0.00           C
ATOM   1320  HA  PRO    87      54.993  22.695  51.146  1.00  0.00           H
ATOM   1321  C   PRO    87      55.244  20.581  51.094  1.00  0.00           C
ATOM   1322  O   PRO    87      56.189  20.548  50.263  1.00  0.00           O
ATOM   1323  N   TYR    88      54.462  19.523  51.411  1.00  0.00           N
ATOM   1324  H   TYR    88      53.649  19.691  51.986  1.00  0.00           H
ATOM   1325  CA  TYR    88      54.625  18.255  50.756  1.00  0.00           C
ATOM   1326  HA  TYR    88      55.676  18.032  50.575  1.00  0.00           H
ATOM   1327  CB  TYR    88      54.242  17.225  51.855  1.00  0.00           C
ATOM   1328  HB2 TYR    88      53.154  17.214  51.776  1.00  0.00           H
ATOM   1329  HB3 TYR    88      54.597  16.220  51.630  1.00  0.00           H
ATOM   1330  CG  TYR    88      54.675  17.620  53.303  1.00  0.00           C
ATOM   1331  CD1 TYR    88      53.694  17.820  54.272  1.00  0.00           C
ATOM   1332  HD1 TYR    88      52.672  17.529  54.075  1.00  0.00           H
ATOM   1333  CE1 TYR    88      54.049  18.174  55.589  1.00  0.00           C
ATOM   1334  HE1 TYR    88      53.295  18.284  56.355  1.00  0.00           H
ATOM   1335  CZ  TYR    88      55.461  18.433  55.891  1.00  0.00           C
ATOM   1336  OH  TYR    88      55.859  18.512  57.193  1.00  0.00           O
ATOM   1337  HH  TYR    88      55.142  18.396  57.822  1.00  0.00           H
ATOM   1338  CE2 TYR    88      56.407  18.379  54.880  1.00  0.00           C
ATOM   1339  HE2 TYR    88      57.427  18.625  55.135  1.00  0.00           H
ATOM   1340  CD2 TYR    88      56.035  17.985  53.569  1.00  0.00           C
ATOM   1341  HD2 TYR    88      56.840  17.771  52.881  1.00  0.00           H
ATOM   1342  C   TYR    88      53.950  18.083  49.456  1.00  0.00           C
ATOM   1343  O   TYR    88      54.173  17.082  48.688  1.00  0.00           O
ATOM   1344  N   ASN    89      52.951  18.941  49.146  1.00  0.00           N
ATOM   1345  H   ASN    89      52.707  19.714  49.749  1.00  0.00           H
ATOM   1346  CA  ASN    89      51.967  18.665  48.084  1.00  0.00           C
ATOM   1347  HA  ASN    89      52.387  17.938  47.390  1.00  0.00           H
ATOM   1348  CB  ASN    89      50.701  17.996  48.689  1.00  0.00           C
ATOM   1349  HB2 ASN    89      50.077  17.699  47.846  1.00  0.00           H
ATOM   1350  HB3 ASN    89      51.059  17.170  49.303  1.00  0.00           H
ATOM   1351  CG  ASN    89      49.893  18.783  49.667  1.00  0.00           C
ATOM   1352  OD1 ASN    89      50.406  19.623  50.361  1.00  0.00           O
ATOM   1353  ND2 ASN    89      48.581  18.683  49.662  1.00  0.00           N
ATOM   1354 HD21 ASN    89      48.144  19.106  50.468  1.00  0.00           H
ATOM   1355 HD22 ASN    89      48.277  17.845  49.187  1.00  0.00           H
ATOM   1356  C   ASN    89      51.666  19.909  47.278  1.00  0.00           C
ATOM   1357  O   ASN    89      50.852  19.857  46.408  1.00  0.00           O
ATOM   1358  N   SER    90      52.118  21.068  47.737  1.00  0.00           N
ATOM   1359  H   SER    90      52.518  21.086  48.664  1.00  0.00           H
ATOM   1360  CA  SER    90      51.918  22.429  46.987  1.00  0.00           C
ATOM   1361  HA  SER    90      50.978  22.395  46.438  1.00  0.00           H
ATOM   1362  CB  SER    90      51.727  23.506  48.066  1.00  0.00           C
ATOM   1363  HB2 SER    90      52.590  23.750  48.685  1.00  0.00           H
ATOM   1364  HB3 SER    90      51.404  24.360  47.470  1.00  0.00           H
ATOM   1365  OG  SER    90      50.703  23.127  48.924  1.00  0.00           O
ATOM   1366  HG  SER    90      50.966  22.486  49.588  1.00  0.00           H
ATOM   1367  C   SER    90      53.128  22.782  46.133  1.00  0.00           C
ATOM   1368  O   SER    90      54.267  22.567  46.589  1.00  0.00           O
ATOM   1369  N   ARG    91      52.895  23.513  45.032  1.00  0.00           N
ATOM   1370  H   ARG    91      51.942  23.478  44.699  1.00  0.00           H
ATOM   1371  CA  ARG    91      54.007  24.172  44.283  1.00  0.00           C
ATOM   1372  HA  ARG    91      54.961  23.984  44.775  1.00  0.00           H
ATOM   1373  CB  ARG    91      54.210  23.550  42.813  1.00  0.00           C
ATOM   1374  HB2 ARG    91      55.253  23.660  42.516  1.00  0.00           H
ATOM   1375  HB3 ARG    91      53.941  22.496  42.886  1.00  0.00           H
ATOM   1376  CG  ARG    91      53.167  24.071  41.789  1.00  0.00           C
ATOM   1377  HG2 ARG    91      52.187  24.271  42.222  1.00  0.00           H
ATOM   1378  HG3 ARG    91      53.599  25.033  41.509  1.00  0.00           H
ATOM   1379  CD  ARG    91      53.009  23.204  40.533  1.00  0.00           C
ATOM   1380  HD2 ARG    91      52.168  23.587  39.955  1.00  0.00           H
ATOM   1381  HD3 ARG    91      53.931  23.214  39.951  1.00  0.00           H
ATOM   1382  NE  ARG    91      52.668  21.806  40.772  1.00  0.00           N
ATOM   1383  HE  ARG    91      53.319  21.367  41.409  1.00  0.00           H
ATOM   1384  CZ  ARG    91      52.108  20.980  39.900  1.00  0.00           C
ATOM   1385  NH1 ARG    91      52.201  19.664  40.074  1.00  0.00           N
ATOM   1386 HH11 ARG    91      52.905  19.316  40.709  1.00  0.00           H
ATOM   1387 HH12 ARG    91      51.846  19.078  39.333  1.00  0.00           H
ATOM   1388  NH2 ARG    91      51.354  21.469  38.914  1.00  0.00           N
ATOM   1389 HH21 ARG    91      51.144  22.456  38.977  1.00  0.00           H
ATOM   1390 HH22 ARG    91      50.748  20.858  38.386  1.00  0.00           H
ATOM   1391  C   ARG    91      53.943  25.684  44.304  1.00  0.00           C
ATOM   1392  O   ARG    91      52.909  26.261  44.112  1.00  0.00           O
ATOM   1393  N   PHE    92      55.160  26.321  44.367  1.00  0.00           N
ATOM   1394  H   PHE    92      55.971  25.722  44.429  1.00  0.00           H
ATOM   1395  CA  PHE    92      55.373  27.708  43.950  1.00  0.00           C
ATOM   1396  HA  PHE    92      54.736  28.427  44.464  1.00  0.00           H
ATOM   1397  CB  PHE    92      56.825  28.005  44.208  1.00  0.00           C
ATOM   1398  HB2 PHE    92      57.016  27.938  45.279  1.00  0.00           H
ATOM   1399  HB3 PHE    92      57.410  27.237  43.700  1.00  0.00           H
ATOM   1400  CG  PHE    92      57.215  29.420  43.847  1.00  0.00           C
ATOM   1401  CD1 PHE    92      56.801  30.499  44.629  1.00  0.00           C
ATOM   1402  HD1 PHE    92      56.205  30.393  45.523  1.00  0.00           H
ATOM   1403  CE1 PHE    92      57.212  31.778  44.307  1.00  0.00           C
ATOM   1404  HE1 PHE    92      56.867  32.549  44.981  1.00  0.00           H
ATOM   1405  CZ  PHE    92      58.208  31.969  43.424  1.00  0.00           C
ATOM   1406  HZ  PHE    92      58.679  32.933  43.301  1.00  0.00           H
ATOM   1407  CE2 PHE    92      58.580  30.956  42.557  1.00  0.00           C
ATOM   1408  HE2 PHE    92      59.465  31.057  41.948  1.00  0.00           H
ATOM   1409  CD2 PHE    92      58.107  29.687  42.829  1.00  0.00           C
ATOM   1410  HD2 PHE    92      58.528  28.851  42.291  1.00  0.00           H
ATOM   1411  C   PHE    92      54.974  27.920  42.504  1.00  0.00           C
ATOM   1412  O   PHE    92      55.356  27.137  41.625  1.00  0.00           O
ATOM   1413  N   GLU    93      54.123  28.925  42.307  1.00  0.00           N
ATOM   1414  H   GLU    93      53.896  29.500  43.105  1.00  0.00           H
ATOM   1415  CA  GLU    93      53.805  29.483  40.997  1.00  0.00           C
ATOM   1416  HA  GLU    93      54.160  28.743  40.279  1.00  0.00           H
ATOM   1417  CB  GLU    93      52.343  29.638  40.754  1.00  0.00           C
ATOM   1418  HB2 GLU    93      51.944  30.344  41.482  1.00  0.00           H
ATOM   1419  HB3 GLU    93      52.279  30.111  39.774  1.00  0.00           H
ATOM   1420  CG  GLU    93      51.458  28.360  40.930  1.00  0.00           C
ATOM   1421  HG2 GLU    93      51.611  28.062  41.967  1.00  0.00           H
ATOM   1422  HG3 GLU    93      50.428  28.614  40.681  1.00  0.00           H
ATOM   1423  CD  GLU    93      51.756  27.157  40.004  1.00  0.00           C
ATOM   1424  OE1 GLU    93      51.211  26.055  40.272  1.00  0.00           O
ATOM   1425  OE2 GLU    93      52.430  27.403  38.988  1.00  0.00           O
ATOM   1426  C   GLU    93      54.676  30.775  40.805  1.00  0.00           C
ATOM   1427  O   GLU    93      55.623  30.646  39.954  1.00  0.00           O
ATOM   1428  N   SER    94      54.475  31.910  41.512  1.00  0.00           N
ATOM   1429  H   SER    94      53.741  31.895  42.206  1.00  0.00           H
ATOM   1430  CA  SER    94      55.257  33.141  41.259  1.00  0.00           C
ATOM   1431  HA  SER    94      56.310  32.884  41.141  1.00  0.00           H
ATOM   1432  CB  SER    94      54.695  33.907  39.989  1.00  0.00           C
ATOM   1433  HB2 SER    94      55.250  34.805  39.721  1.00  0.00           H
ATOM   1434  HB3 SER    94      54.456  33.182  39.211  1.00  0.00           H
ATOM   1435  OG  SER    94      53.434  34.427  40.259  1.00  0.00           O
ATOM   1436  HG  SER    94      53.235  35.147  39.654  1.00  0.00           H
ATOM   1437  C   SER    94      55.315  34.139  42.394  1.00  0.00           C
ATOM   1438  O   SER    94      54.654  34.125  43.445  1.00  0.00           O
ATOM   1439  N   VAL    95      56.284  35.056  42.354  1.00  0.00           N
ATOM   1440  H   VAL    95      56.830  35.150  41.509  1.00  0.00           H
ATOM   1441  CA  VAL    95      56.309  36.219  43.250  1.00  0.00           C
ATOM   1442  HA  VAL    95      55.816  35.950  44.184  1.00  0.00           H
ATOM   1443  CB  VAL    95      57.759  36.793  43.541  1.00  0.00           C
ATOM   1444  HB  VAL    95      58.146  37.223  42.617  1.00  0.00           H
ATOM   1445  CG1 VAL    95      57.684  37.896  44.645  1.00  0.00           C
ATOM   1446 HG11 VAL    95      56.956  38.681  44.442  1.00  0.00           H
ATOM   1447 HG12 VAL    95      57.444  37.386  45.579  1.00  0.00           H
ATOM   1448 HG13 VAL    95      58.687  38.320  44.689  1.00  0.00           H
ATOM   1449  CG2 VAL    95      58.666  35.729  44.094  1.00  0.00           C
ATOM   1450 HG21 VAL    95      59.453  36.117  44.740  1.00  0.00           H
ATOM   1451 HG22 VAL    95      58.164  34.943  44.658  1.00  0.00           H
ATOM   1452 HG23 VAL    95      59.168  35.230  43.264  1.00  0.00           H
ATOM   1453  C   VAL    95      55.372  37.268  42.711  1.00  0.00           C
ATOM   1454  O   VAL    95      55.801  37.945  41.809  1.00  0.00           O
ATOM   1455  N   ALA    96      54.130  37.211  43.126  1.00  0.00           N
ATOM   1456  H   ALA    96      53.927  36.568  43.877  1.00  0.00           H
ATOM   1457  CA  ALA    96      53.036  38.104  42.838  1.00  0.00           C
ATOM   1458  HA  ALA    96      53.533  39.058  42.660  1.00  0.00           H
ATOM   1459  CB  ALA    96      52.217  37.650  41.594  1.00  0.00           C
ATOM   1460  HB1 ALA    96      52.278  36.569  41.476  1.00  0.00           H
ATOM   1461  HB2 ALA    96      51.194  38.020  41.672  1.00  0.00           H
ATOM   1462  HB3 ALA    96      52.709  38.099  40.732  1.00  0.00           H
ATOM   1463  C   ALA    96      52.072  38.348  44.005  1.00  0.00           C
ATOM   1464  O   ALA    96      51.913  37.394  44.737  1.00  0.00           O
ATOM   1465  N   TRP    97      51.487  39.572  44.066  1.00  0.00           N
ATOM   1466  H   TRP    97      51.721  40.190  43.303  1.00  0.00           H
ATOM   1467  CA  TRP    97      50.578  39.997  45.125  1.00  0.00           C
ATOM   1468  HA  TRP    97      50.620  39.383  46.024  1.00  0.00           H
ATOM   1469  CB  TRP    97      51.080  41.259  45.860  1.00  0.00           C
ATOM   1470  HB2 TRP    97      50.241  41.509  46.510  1.00  0.00           H
ATOM   1471  HB3 TRP    97      51.941  41.037  46.490  1.00  0.00           H
ATOM   1472  CG  TRP    97      51.470  42.377  44.925  1.00  0.00           C
ATOM   1473  CD1 TRP    97      52.760  42.709  44.745  1.00  0.00           C
ATOM   1474  HD1 TRP    97      53.648  42.316  45.218  1.00  0.00           H
ATOM   1475  NE1 TRP    97      52.730  43.681  43.737  1.00  0.00           N
ATOM   1476  HE1 TRP    97      53.575  44.135  43.423  1.00  0.00           H
ATOM   1477  CE2 TRP    97      51.470  44.169  43.454  1.00  0.00           C
ATOM   1478  CZ2 TRP    97      50.964  45.219  42.637  1.00  0.00           C
ATOM   1479  HZ2 TRP    97      51.624  45.796  42.007  1.00  0.00           H
ATOM   1480  CH2 TRP    97      49.591  45.411  42.576  1.00  0.00           C
ATOM   1481  HH2 TRP    97      49.191  46.105  41.851  1.00  0.00           H
ATOM   1482  CZ3 TRP    97      48.766  44.504  43.234  1.00  0.00           C
ATOM   1483  HZ3 TRP    97      47.702  44.647  43.116  1.00  0.00           H
ATOM   1484  CE3 TRP    97      49.182  43.422  43.991  1.00  0.00           C
ATOM   1485  HE3 TRP    97      48.484  42.813  44.545  1.00  0.00           H
ATOM   1486  CD2 TRP    97      50.584  43.229  44.127  1.00  0.00           C
ATOM   1487  C   TRP    97      49.054  40.063  44.753  1.00  0.00           C
ATOM   1488  O   TRP    97      48.261  40.438  45.577  1.00  0.00           O
ATOM   1489  N   SER    98      48.727  39.777  43.434  1.00  0.00           N
ATOM   1490  H   SER    98      49.479  39.296  42.964  1.00  0.00           H
ATOM   1491  CA  SER    98      47.402  39.730  42.794  1.00  0.00           C
ATOM   1492  HA  SER    98      46.624  39.413  43.489  1.00  0.00           H
ATOM   1493  CB  SER    98      47.130  41.178  42.318  1.00  0.00           C
ATOM   1494  HB2 SER    98      46.827  41.871  43.104  1.00  0.00           H
ATOM   1495  HB3 SER    98      47.989  41.600  41.797  1.00  0.00           H
ATOM   1496  OG  SER    98      46.045  41.104  41.376  1.00  0.00           O
ATOM   1497  HG  SER    98      45.381  40.555  41.800  1.00  0.00           H
ATOM   1498  C   SER    98      47.575  38.637  41.644  1.00  0.00           C
ATOM   1499  O   SER    98      48.698  38.484  41.178  1.00  0.00           O
ATOM   1500  N   ALA    99      46.510  37.764  41.416  1.00  0.00           N
ATOM   1501  H   ALA    99      45.678  37.920  41.967  1.00  0.00           H
ATOM   1502  CA  ALA    99      46.700  36.483  40.614  1.00  0.00           C
ATOM   1503  HA  ALA    99      47.497  36.714  39.907  1.00  0.00           H
ATOM   1504  CB  ALA    99      47.146  35.385  41.653  1.00  0.00           C
ATOM   1505  HB1 ALA    99      46.329  35.116  42.322  1.00  0.00           H
ATOM   1506  HB2 ALA    99      47.432  34.443  41.185  1.00  0.00           H
ATOM   1507  HB3 ALA    99      47.854  35.796  42.373  1.00  0.00           H
ATOM   1508  C   ALA    99      45.457  36.053  39.797  1.00  0.00           C
ATOM   1509  O   ALA    99      44.389  36.574  40.020  1.00  0.00           O
ATOM   1510  N   SER   100      45.668  35.145  38.834  1.00  0.00           N
ATOM   1511  H   SER   100      46.620  34.829  38.713  1.00  0.00           H
ATOM   1512  CA  SER   100      44.693  34.357  38.123  1.00  0.00           C
ATOM   1513  HA  SER   100      43.943  33.898  38.767  1.00  0.00           H
ATOM   1514  CB  SER   100      43.921  35.293  37.190  1.00  0.00           C
ATOM   1515  HB2 SER   100      43.269  35.944  37.773  1.00  0.00           H
ATOM   1516  HB3 SER   100      44.668  35.825  36.601  1.00  0.00           H
ATOM   1517  OG  SER   100      43.080  34.443  36.449  1.00  0.00           O
ATOM   1518  HG  SER   100      42.382  34.146  37.038  1.00  0.00           H
ATOM   1519  C   SER   100      45.304  33.218  37.269  1.00  0.00           C
ATOM   1520  O   SER   100      46.523  33.294  37.003  1.00  0.00           O
ATOM   1521  N   ALA   101      44.572  32.115  36.985  1.00  0.00           N
ATOM   1522  H   ALA   101      43.684  31.983  37.450  1.00  0.00           H
ATOM   1523  CA  ALA   101      45.119  31.054  36.103  1.00  0.00           C
ATOM   1524  HA  ALA   101      45.836  31.420  35.368  1.00  0.00           H
ATOM   1525  CB  ALA   101      45.952  30.187  37.028  1.00  0.00           C
ATOM   1526  HB1 ALA   101      46.682  30.819  37.533  1.00  0.00           H
ATOM   1527  HB2 ALA   101      45.377  29.740  37.839  1.00  0.00           H
ATOM   1528  HB3 ALA   101      46.385  29.385  36.430  1.00  0.00           H
ATOM   1529  C   ALA   101      43.976  30.299  35.336  1.00  0.00           C
ATOM   1530  O   ALA   101      42.740  30.181  35.709  1.00  0.00           O
ATOM   1531  N   CYX   102      44.425  29.649  34.280  1.00  0.00           N
ATOM   1532  H   CYX   102      45.430  29.665  34.181  1.00  0.00           H
ATOM   1533  CA  CYX   102      43.751  28.885  33.297  1.00  0.00           C
ATOM   1534  HA  CYX   102      42.956  28.324  33.790  1.00  0.00           H
ATOM   1535  CB  CYX   102      43.182  29.754  32.199  1.00  0.00           C
ATOM   1536  HB2 CYX   102      42.948  29.111  31.352  1.00  0.00           H
ATOM   1537  HB3 CYX   102      42.152  29.987  32.469  1.00  0.00           H
ATOM   1538  SG  CYX   102      43.978  31.212  31.576  1.00  0.00           S
ATOM   1539  C   CYX   102      44.792  27.932  32.647  1.00  0.00           C
ATOM   1540  O   CYX   102      45.944  27.938  32.965  1.00  0.00           O
ATOM   1541  N   HIE   103      44.337  27.022  31.804  1.00  0.00           N
ATOM   1542  H   HIE   103      43.344  26.967  31.623  1.00  0.00           H
ATOM   1543  CA  HIE   103      45.106  25.962  31.163  1.00  0.00           C
ATOM   1544  HA  HIE   103      46.135  26.275  30.974  1.00  0.00           H
ATOM   1545  CB  HIE   103      45.183  24.698  32.020  1.00  0.00           C
ATOM   1546  HB2 HIE   103      45.681  25.083  32.910  1.00  0.00           H
ATOM   1547  HB3 HIE   103      44.169  24.370  32.250  1.00  0.00           H
ATOM   1548  CG  HIE   103      46.046  23.508  31.458  1.00  0.00           C
ATOM   1549  ND1 HIE   103      45.815  22.824  30.332  1.00  0.00           N
ATOM   1550  CE1 HIE   103      46.528  21.683  30.288  1.00  0.00           C
ATOM   1551  HE1 HIE   103      46.560  20.855  29.596  1.00  0.00           H
ATOM   1552  NE2 HIE   103      47.139  21.512  31.488  1.00  0.00           N
ATOM   1553  HE2 HIE   103      47.775  20.769  31.740  1.00  0.00           H
ATOM   1554  CD2 HIE   103      46.860  22.672  32.180  1.00  0.00           C
ATOM   1555  HD2 HIE   103      47.178  22.719  33.212  1.00  0.00           H
ATOM   1556  C   HIE   103      44.557  25.681  29.753  1.00  0.00           C
ATOM   1557  O   HIE   103      43.344  25.438  29.506  1.00  0.00           O
ATOM   1558  N   ASP   104      45.431  25.787  28.741  1.00  0.00           N
ATOM   1559  H   ASP   104      46.408  25.745  28.993  1.00  0.00           H
ATOM   1560  CA  ASP   104      45.140  25.894  27.334  1.00  0.00           C
ATOM   1561  HA  ASP   104      44.227  26.489  27.293  1.00  0.00           H
ATOM   1562  CB  ASP   104      46.279  26.597  26.556  1.00  0.00           C
ATOM   1563  HB2 ASP   104      45.814  26.803  25.592  1.00  0.00           H
ATOM   1564  HB3 ASP   104      46.579  27.536  27.021  1.00  0.00           H
ATOM   1565  CG  ASP   104      47.507  25.642  26.631  1.00  0.00           C
ATOM   1566  OD1 ASP   104      48.016  25.234  25.570  1.00  0.00           O
ATOM   1567  OD2 ASP   104      47.966  25.192  27.687  1.00  0.00           O
ATOM   1568  C   ASP   104      44.894  24.555  26.659  1.00  0.00           C
ATOM   1569  O   ASP   104      44.298  24.483  25.553  1.00  0.00           O
ATOM   1570  N   GLY   105      45.330  23.485  27.317  1.00  0.00           N
ATOM   1571  H   GLY   105      45.866  23.650  28.157  1.00  0.00           H
ATOM   1572  CA  GLY   105      45.347  22.123  26.900  1.00  0.00           C
ATOM   1573  HA2 GLY   105      44.646  21.693  27.615  1.00  0.00           H
ATOM   1574  HA3 GLY   105      44.878  22.040  25.920  1.00  0.00           H
ATOM   1575  C   GLY   105      46.723  21.469  27.048  1.00  0.00           C
ATOM   1576  O   GLY   105      46.899  20.295  27.301  1.00  0.00           O
ATOM   1577  N   THR   106      47.780  22.316  27.090  1.00  0.00           N
ATOM   1578  H   THR   106      47.503  23.274  27.251  1.00  0.00           H
ATOM   1579  CA  THR   106      49.182  21.971  27.332  1.00  0.00           C
ATOM   1580  HA  THR   106      49.301  20.929  27.037  1.00  0.00           H
ATOM   1581  CB  THR   106      50.163  22.788  26.515  1.00  0.00           C
ATOM   1582  HB  THR   106      50.410  23.690  27.074  1.00  0.00           H
ATOM   1583  CG2 THR   106      51.560  22.029  26.399  1.00  0.00           C
ATOM   1584 HG21 THR   106      51.608  21.283  25.605  1.00  0.00           H
ATOM   1585 HG22 THR   106      52.366  22.753  26.281  1.00  0.00           H
ATOM   1586 HG23 THR   106      51.890  21.581  27.336  1.00  0.00           H
ATOM   1587  OG1 THR   106      49.646  23.064  25.183  1.00  0.00           O
ATOM   1588  HG1 THR   106      48.966  23.738  25.246  1.00  0.00           H
ATOM   1589  C   THR   106      49.596  22.204  28.761  1.00  0.00           C
ATOM   1590  O   THR   106      50.264  21.321  29.312  1.00  0.00           O
ATOM   1591  N   SER   107      49.320  23.374  29.403  1.00  0.00           N
ATOM   1592  H   SER   107      48.631  24.041  29.087  1.00  0.00           H
ATOM   1593  CA  SER   107      49.913  23.686  30.762  1.00  0.00           C
ATOM   1594  HA  SER   107      49.810  22.866  31.473  1.00  0.00           H
ATOM   1595  CB  SER   107      51.415  23.970  30.673  1.00  0.00           C
ATOM   1596  HB2 SER   107      51.903  23.026  30.435  1.00  0.00           H
ATOM   1597  HB3 SER   107      51.444  24.673  29.840  1.00  0.00           H
ATOM   1598  OG  SER   107      52.108  24.341  31.838  1.00  0.00           O
ATOM   1599  HG  SER   107      52.472  23.525  32.191  1.00  0.00           H
ATOM   1600  C   SER   107      49.213  24.894  31.389  1.00  0.00           C
ATOM   1601  O   SER   107      48.732  25.785  30.707  1.00  0.00           O
ATOM   1602  N   TRP   108      49.158  24.903  32.738  1.00  0.00           N
ATOM   1603  H   TRP   108      49.401  24.015  33.153  1.00  0.00           H
ATOM   1604  CA  TRP   108      48.698  26.085  33.429  1.00  0.00           C
ATOM   1605  HA  TRP   108      47.682  26.323  33.114  1.00  0.00           H
ATOM   1606  CB  TRP   108      48.777  25.941  34.970  1.00  0.00           C
ATOM   1607  HB2 TRP   108      49.810  25.664  35.182  1.00  0.00           H
ATOM   1608  HB3 TRP   108      48.538  26.850  35.523  1.00  0.00           H
ATOM   1609  CG  TRP   108      47.907  24.837  35.490  1.00  0.00           C
ATOM   1610  CD1 TRP   108      48.245  23.544  35.572  1.00  0.00           C
ATOM   1611  HD1 TRP   108      49.213  23.132  35.327  1.00  0.00           H
ATOM   1612  NE1 TRP   108      47.152  22.790  35.959  1.00  0.00           N
ATOM   1613  HE1 TRP   108      47.184  21.782  35.908  1.00  0.00           H
ATOM   1614  CE2 TRP   108      45.970  23.547  35.973  1.00  0.00           C
ATOM   1615  CZ2 TRP   108      44.569  23.352  36.137  1.00  0.00           C
ATOM   1616  HZ2 TRP   108      44.118  22.386  36.316  1.00  0.00           H
ATOM   1617  CH2 TRP   108      43.702  24.463  35.969  1.00  0.00           C
ATOM   1618  HH2 TRP   108      42.644  24.314  36.131  1.00  0.00           H
ATOM   1619  CZ3 TRP   108      44.089  25.672  35.524  1.00  0.00           C
ATOM   1620  HZ3 TRP   108      43.375  26.480  35.458  1.00  0.00           H
ATOM   1621  CE3 TRP   108      45.485  25.892  35.486  1.00  0.00           C
ATOM   1622  HE3 TRP   108      45.831  26.904  35.341  1.00  0.00           H
ATOM   1623  CD2 TRP   108      46.422  24.849  35.668  1.00  0.00           C
ATOM   1624  C   TRP   108      49.413  27.310  32.997  1.00  0.00           C
ATOM   1625  O   TRP   108      50.678  27.387  32.991  1.00  0.00           O
ATOM   1626  N   LEU   109      48.630  28.261  32.543  1.00  0.00           N
ATOM   1627  H   LEU   109      47.654  28.040  32.400  1.00  0.00           H
ATOM   1628  CA  LEU   109      48.971  29.565  32.341  1.00  0.00           C
ATOM   1629  HA  LEU   109      50.014  29.729  32.068  1.00  0.00           H
ATOM   1630  CB  LEU   109      48.146  30.144  31.179  1.00  0.00           C
ATOM   1631  HB2 LEU   109      48.298  29.522  30.297  1.00  0.00           H
ATOM   1632  HB3 LEU   109      47.093  30.018  31.433  1.00  0.00           H
ATOM   1633  CG  LEU   109      48.295  31.671  30.932  1.00  0.00           C
ATOM   1634  HG  LEU   109      47.938  32.185  31.825  1.00  0.00           H
ATOM   1635  CD1 LEU   109      49.690  32.139  30.621  1.00  0.00           C
ATOM   1636 HD11 LEU   109      49.499  33.063  30.076  1.00  0.00           H
ATOM   1637 HD12 LEU   109      50.230  32.373  31.539  1.00  0.00           H
ATOM   1638 HD13 LEU   109      50.183  31.409  29.979  1.00  0.00           H
ATOM   1639  CD2 LEU   109      47.374  31.978  29.721  1.00  0.00           C
ATOM   1640 HD21 LEU   109      46.376  31.541  29.726  1.00  0.00           H
ATOM   1641 HD22 LEU   109      47.283  33.041  29.499  1.00  0.00           H
ATOM   1642 HD23 LEU   109      47.869  31.742  28.779  1.00  0.00           H
ATOM   1643  C   LEU   109      48.646  30.249  33.614  1.00  0.00           C
ATOM   1644  O   LEU   109      47.500  30.387  33.949  1.00  0.00           O
ATOM   1645  N   THR   110      49.659  30.613  34.369  1.00  0.00           N
ATOM   1646  H   THR   110      50.595  30.434  34.034  1.00  0.00           H
ATOM   1647  CA  THR   110      49.433  31.437  35.620  1.00  0.00           C
ATOM   1648  HA  THR   110      48.366  31.337  35.821  1.00  0.00           H
ATOM   1649  CB  THR   110      50.227  30.924  36.795  1.00  0.00           C
ATOM   1650  HB  THR   110      50.189  31.617  37.636  1.00  0.00           H
ATOM   1651  CG2 THR   110      49.608  29.598  37.241  1.00  0.00           C
ATOM   1652 HG21 THR   110      48.547  29.830  37.330  1.00  0.00           H
ATOM   1653 HG22 THR   110      49.746  28.706  36.630  1.00  0.00           H
ATOM   1654 HG23 THR   110      49.980  29.461  38.257  1.00  0.00           H
ATOM   1655  OG1 THR   110      51.554  30.803  36.513  1.00  0.00           O
ATOM   1656  HG1 THR   110      51.923  31.678  36.375  1.00  0.00           H
ATOM   1657  C   THR   110      49.726  32.889  35.333  1.00  0.00           C
ATOM   1658  O   THR   110      50.739  33.227  34.700  1.00  0.00           O
ATOM   1659  N   ILE   111      48.957  33.786  35.857  1.00  0.00           N
ATOM   1660  H   ILE   111      48.149  33.403  36.327  1.00  0.00           H
ATOM   1661  CA  ILE   111      49.051  35.212  35.804  1.00  0.00           C
ATOM   1662  HA  ILE   111      49.993  35.544  35.366  1.00  0.00           H
ATOM   1663  CB  ILE   111      47.832  35.726  35.023  1.00  0.00           C
ATOM   1664  HB  ILE   111      46.926  35.484  35.578  1.00  0.00           H
ATOM   1665  CG2 ILE   111      47.884  37.271  34.967  1.00  0.00           C
ATOM   1666 HG21 ILE   111      48.725  37.537  34.327  1.00  0.00           H
ATOM   1667 HG22 ILE   111      46.935  37.560  34.516  1.00  0.00           H
ATOM   1668 HG23 ILE   111      47.876  37.794  35.924  1.00  0.00           H
ATOM   1669  CG1 ILE   111      47.759  35.151  33.642  1.00  0.00           C
ATOM   1670 HG12 ILE   111      48.701  35.299  33.113  1.00  0.00           H
ATOM   1671 HG13 ILE   111      47.457  34.112  33.760  1.00  0.00           H
ATOM   1672  CD1 ILE   111      46.663  35.570  32.653  1.00  0.00           C
ATOM   1673 HD11 ILE   111      46.913  36.591  32.367  1.00  0.00           H
ATOM   1674 HD12 ILE   111      46.657  35.019  31.712  1.00  0.00           H
ATOM   1675 HD13 ILE   111      45.685  35.509  33.130  1.00  0.00           H
ATOM   1676  C   ILE   111      49.118  35.801  37.167  1.00  0.00           C
ATOM   1677  O   ILE   111      48.373  35.327  38.053  1.00  0.00           O
ATOM   1678  N   GLY   112      50.072  36.725  37.396  1.00  0.00           N
ATOM   1679  H   GLY   112      50.664  37.045  36.643  1.00  0.00           H
ATOM   1680  CA  GLY   112      50.268  37.368  38.666  1.00  0.00           C
ATOM   1681  HA2 GLY   112      49.379  37.436  39.295  1.00  0.00           H
ATOM   1682  HA3 GLY   112      50.973  36.775  39.247  1.00  0.00           H
ATOM   1683  C   GLY   112      50.970  38.698  38.479  1.00  0.00           C
ATOM   1684  O   GLY   112      51.977  38.848  37.774  1.00  0.00           O
ATOM   1685  N   ILE   113      50.435  39.710  39.235  1.00  0.00           N
ATOM   1686  H   ILE   113      49.563  39.516  39.708  1.00  0.00           H
ATOM   1687  CA  ILE   113      51.003  41.032  39.248  1.00  0.00           C
ATOM   1688  HA  ILE   113      51.328  41.256  38.232  1.00  0.00           H
ATOM   1689  CB  ILE   113      49.957  42.084  39.671  1.00  0.00           C
ATOM   1690  HB  ILE   113      49.733  41.980  40.733  1.00  0.00           H
ATOM   1691  CG2 ILE   113      50.559  43.513  39.471  1.00  0.00           C
ATOM   1692 HG21 ILE   113      49.856  44.243  39.869  1.00  0.00           H
ATOM   1693 HG22 ILE   113      51.563  43.660  39.872  1.00  0.00           H
ATOM   1694 HG23 ILE   113      50.615  43.690  38.398  1.00  0.00           H
ATOM   1695  CG1 ILE   113      48.511  41.999  38.984  1.00  0.00           C
ATOM   1696 HG12 ILE   113      47.956  41.140  39.361  1.00  0.00           H
ATOM   1697 HG13 ILE   113      47.961  42.910  39.221  1.00  0.00           H
ATOM   1698  CD1 ILE   113      48.425  42.032  37.461  1.00  0.00           C
ATOM   1699 HD11 ILE   113      47.397  41.939  37.112  1.00  0.00           H
ATOM   1700 HD12 ILE   113      48.751  42.954  36.979  1.00  0.00           H
ATOM   1701 HD13 ILE   113      48.977  41.216  36.993  1.00  0.00           H
ATOM   1702  C   ILE   113      52.272  41.099  40.207  1.00  0.00           C
ATOM   1703  O   ILE   113      52.166  40.821  41.426  1.00  0.00           O
ATOM   1704  N   SER   114      53.414  41.462  39.736  1.00  0.00           N
ATOM   1705  H   SER   114      53.392  41.830  38.795  1.00  0.00           H
ATOM   1706  CA  SER   114      54.679  41.420  40.489  1.00  0.00           C
ATOM   1707  HA  SER   114      54.553  41.195  41.548  1.00  0.00           H
ATOM   1708  CB  SER   114      55.576  40.407  39.883  1.00  0.00           C
ATOM   1709  HB2 SER   114      54.995  39.499  39.721  1.00  0.00           H
ATOM   1710  HB3 SER   114      55.976  40.596  38.887  1.00  0.00           H
ATOM   1711  OG  SER   114      56.650  40.098  40.716  1.00  0.00           O
ATOM   1712  HG  SER   114      56.435  39.308  41.219  1.00  0.00           H
ATOM   1713  C   SER   114      55.345  42.870  40.500  1.00  0.00           C
ATOM   1714  O   SER   114      55.174  43.581  39.530  1.00  0.00           O
ATOM   1715  N   GLY   115      56.049  43.230  41.533  1.00  0.00           N
ATOM   1716  H   GLY   115      56.129  42.582  42.303  1.00  0.00           H
ATOM   1717  CA  GLY   115      56.787  44.513  41.690  1.00  0.00           C
ATOM   1718  HA2 GLY   115      57.729  44.253  42.173  1.00  0.00           H
ATOM   1719  HA3 GLY   115      57.028  44.878  40.690  1.00  0.00           H
ATOM   1720  C   GLY   115      56.071  45.543  42.605  1.00  0.00           C
ATOM   1721  O   GLY   115      54.994  45.201  43.075  1.00  0.00           O
ATOM   1722  N   PRO   116      56.627  46.771  42.827  1.00  0.00           N
ATOM   1723  CD  PRO   116      57.979  47.200  42.375  1.00  0.00           C
ATOM   1724  HD2 PRO   116      58.073  46.919  41.326  1.00  0.00           H
ATOM   1725  HD3 PRO   116      58.680  46.632  42.986  1.00  0.00           H
ATOM   1726  CG  PRO   116      57.983  48.674  42.567  1.00  0.00           C
ATOM   1727  HG2 PRO   116      57.627  49.187  41.673  1.00  0.00           H
ATOM   1728  HG3 PRO   116      59.014  49.011  42.677  1.00  0.00           H
ATOM   1729  CB  PRO   116      57.094  48.903  43.750  1.00  0.00           C
ATOM   1730  HB2 PRO   116      56.714  49.923  43.789  1.00  0.00           H
ATOM   1731  HB3 PRO   116      57.710  48.700  44.628  1.00  0.00           H
ATOM   1732  CA  PRO   116      56.022  47.810  43.603  1.00  0.00           C
ATOM   1733  HA  PRO   116      55.663  47.321  44.509  1.00  0.00           H
ATOM   1734  C   PRO   116      54.839  48.461  42.841  1.00  0.00           C
ATOM   1735  O   PRO   116      54.936  48.617  41.627  1.00  0.00           O
ATOM   1736  N   ASP   117      53.822  48.936  43.531  1.00  0.00           N
ATOM   1737  H   ASP   117      53.899  48.922  44.539  1.00  0.00           H
ATOM   1738  CA  ASP   117      52.519  49.422  42.966  1.00  0.00           C
ATOM   1739  HA  ASP   117      52.252  48.657  42.237  1.00  0.00           H
ATOM   1740  CB  ASP   117      51.387  49.379  44.069  1.00  0.00           C
ATOM   1741  HB2 ASP   117      50.461  49.273  43.504  1.00  0.00           H
ATOM   1742  HB3 ASP   117      51.523  48.379  44.483  1.00  0.00           H
ATOM   1743  CG  ASP   117      51.423  50.492  45.161  1.00  0.00           C
ATOM   1744  OD1 ASP   117      50.425  50.738  45.894  1.00  0.00           O
ATOM   1745  OD2 ASP   117      52.428  51.229  45.203  1.00  0.00           O
ATOM   1746  C   ASP   117      52.509  50.728  42.074  1.00  0.00           C
ATOM   1747  O   ASP   117      51.427  51.089  41.518  1.00  0.00           O
ATOM   1748  N   ASN   118      53.690  51.360  41.877  1.00  0.00           N
ATOM   1749  H   ASN   118      54.523  51.196  42.423  1.00  0.00           H
ATOM   1750  CA  ASN   118      53.856  52.497  40.911  1.00  0.00           C
ATOM   1751  HA  ASN   118      52.919  52.870  40.499  1.00  0.00           H
ATOM   1752  CB  ASN   118      54.684  53.712  41.465  1.00  0.00           C
ATOM   1753  HB2 ASN   118      54.778  54.456  40.674  1.00  0.00           H
ATOM   1754  HB3 ASN   118      54.117  54.152  42.285  1.00  0.00           H
ATOM   1755  CG  ASN   118      56.046  53.327  41.961  1.00  0.00           C
ATOM   1756  OD1 ASN   118      56.493  52.175  42.078  1.00  0.00           O
ATOM   1757  ND2 ASN   118      56.737  54.323  42.446  1.00  0.00           N
ATOM   1758 HD21 ASN   118      57.712  54.187  42.673  1.00  0.00           H
ATOM   1759 HD22 ASN   118      56.374  55.261  42.533  1.00  0.00           H
ATOM   1760  C   ASN   118      54.493  51.929  39.619  1.00  0.00           C
ATOM   1761  O   ASN   118      54.321  52.468  38.467  1.00  0.00           O
ATOM   1762  N   GLY   119      55.179  50.804  39.619  1.00  0.00           N
ATOM   1763  H   GLY   119      55.316  50.432  40.549  1.00  0.00           H
ATOM   1764  CA  GLY   119      55.958  50.083  38.570  1.00  0.00           C
ATOM   1765  HA2 GLY   119      55.869  50.629  37.630  1.00  0.00           H
ATOM   1766  HA3 GLY   119      57.039  50.098  38.706  1.00  0.00           H
ATOM   1767  C   GLY   119      55.643  48.599  38.322  1.00  0.00           C
ATOM   1768  O   GLY   119      56.327  47.811  37.635  1.00  0.00           O
ATOM   1769  N   ALA   120      54.526  48.164  38.850  1.00  0.00           N
ATOM   1770  H   ALA   120      53.929  48.808  39.350  1.00  0.00           H
ATOM   1771  CA  ALA   120      54.036  46.744  38.768  1.00  0.00           C
ATOM   1772  HA  ALA   120      54.794  46.124  39.245  1.00  0.00           H
ATOM   1773  CB  ALA   120      52.664  46.633  39.494  1.00  0.00           C
ATOM   1774  HB1 ALA   120      52.669  47.002  40.519  1.00  0.00           H
ATOM   1775  HB2 ALA   120      51.951  47.293  39.000  1.00  0.00           H
ATOM   1776  HB3 ALA   120      52.316  45.599  39.474  1.00  0.00           H
ATOM   1777  C   ALA   120      53.869  46.185  37.311  1.00  0.00           C
ATOM   1778  O   ALA   120      53.659  46.943  36.397  1.00  0.00           O
ATOM   1779  N   VAL   121      53.947  44.871  37.225  1.00  0.00           N
ATOM   1780  H   VAL   121      54.113  44.304  38.045  1.00  0.00           H
ATOM   1781  CA  VAL   121      53.881  44.123  35.914  1.00  0.00           C
ATOM   1782  HA  VAL   121      53.310  44.835  35.316  1.00  0.00           H
ATOM   1783  CB  VAL   121      55.291  43.809  35.336  1.00  0.00           C
ATOM   1784  HB  VAL   121      55.046  42.980  34.672  1.00  0.00           H
ATOM   1785  CG1 VAL   121      55.876  44.911  34.502  1.00  0.00           C
ATOM   1786 HG11 VAL   121      55.714  45.851  35.029  1.00  0.00           H
ATOM   1787 HG12 VAL   121      56.945  44.712  34.430  1.00  0.00           H
ATOM   1788 HG13 VAL   121      55.510  45.035  33.483  1.00  0.00           H
ATOM   1789  CG2 VAL   121      56.345  43.140  36.335  1.00  0.00           C
ATOM   1790 HG21 VAL   121      55.816  42.480  37.021  1.00  0.00           H
ATOM   1791 HG22 VAL   121      57.131  42.637  35.771  1.00  0.00           H
ATOM   1792 HG23 VAL   121      56.860  43.853  36.979  1.00  0.00           H
ATOM   1793  C   VAL   121      53.009  42.837  36.010  1.00  0.00           C
ATOM   1794  O   VAL   121      53.260  42.123  36.961  1.00  0.00           O
ATOM   1795  N   ALA   122      52.052  42.631  35.155  1.00  0.00           N
ATOM   1796  H   ALA   122      51.972  43.406  34.512  1.00  0.00           H
ATOM   1797  CA  ALA   122      51.354  41.320  35.007  1.00  0.00           C
ATOM   1798  HA  ALA   122      51.133  40.987  36.020  1.00  0.00           H
ATOM   1799  CB  ALA   122      50.098  41.521  34.240  1.00  0.00           C
ATOM   1800  HB1 ALA   122      49.568  40.568  34.201  1.00  0.00           H
ATOM   1801  HB2 ALA   122      49.420  42.294  34.599  1.00  0.00           H
ATOM   1802  HB3 ALA   122      50.376  41.907  33.260  1.00  0.00           H
ATOM   1803  C   ALA   122      52.444  40.377  34.305  1.00  0.00           C
ATOM   1804  O   ALA   122      52.758  40.487  33.179  1.00  0.00           O
ATOM   1805  N   VAL   123      52.982  39.445  35.048  1.00  0.00           N
ATOM   1806  H   VAL   123      52.864  39.431  36.051  1.00  0.00           H
ATOM   1807  CA  VAL   123      53.845  38.442  34.536  1.00  0.00           C
ATOM   1808  HA  VAL   123      54.290  38.728  33.583  1.00  0.00           H
ATOM   1809  CB  VAL   123      55.059  38.251  35.495  1.00  0.00           C
ATOM   1810  HB  VAL   123      54.764  37.963  36.504  1.00  0.00           H
ATOM   1811  CG1 VAL   123      56.054  37.194  35.114  1.00  0.00           C
ATOM   1812 HG11 VAL   123      55.582  36.260  35.418  1.00  0.00           H
ATOM   1813 HG12 VAL   123      56.223  37.146  34.038  1.00  0.00           H
ATOM   1814 HG13 VAL   123      57.028  37.284  35.596  1.00  0.00           H
ATOM   1815  CG2 VAL   123      55.881  39.553  35.593  1.00  0.00           C
ATOM   1816 HG21 VAL   123      55.187  40.349  35.860  1.00  0.00           H
ATOM   1817 HG22 VAL   123      56.719  39.458  36.284  1.00  0.00           H
ATOM   1818 HG23 VAL   123      56.121  39.886  34.584  1.00  0.00           H
ATOM   1819  C   VAL   123      53.110  37.135  34.239  1.00  0.00           C
ATOM   1820  O   VAL   123      52.313  36.644  35.102  1.00  0.00           O
ATOM   1821  N   LEU   124      53.171  36.656  32.992  1.00  0.00           N
ATOM   1822  H   LEU   124      53.881  37.107  32.433  1.00  0.00           H
ATOM   1823  CA  LEU   124      52.499  35.383  32.505  1.00  0.00           C
ATOM   1824  HA  LEU   124      51.722  35.065  33.200  1.00  0.00           H
ATOM   1825  CB  LEU   124      51.934  35.542  31.142  1.00  0.00           C
ATOM   1826  HB2 LEU   124      52.663  35.816  30.380  1.00  0.00           H
ATOM   1827  HB3 LEU   124      51.721  34.537  30.779  1.00  0.00           H
ATOM   1828  CG  LEU   124      50.556  36.160  30.841  1.00  0.00           C
ATOM   1829  HG  LEU   124      49.835  35.568  31.405  1.00  0.00           H
ATOM   1830  CD1 LEU   124      50.491  37.562  31.421  1.00  0.00           C
ATOM   1831 HD11 LEU   124      49.714  38.134  30.913  1.00  0.00           H
ATOM   1832 HD12 LEU   124      50.371  37.590  32.503  1.00  0.00           H
ATOM   1833 HD13 LEU   124      51.451  37.984  31.126  1.00  0.00           H
ATOM   1834  CD2 LEU   124      50.116  36.251  29.348  1.00  0.00           C
ATOM   1835 HD21 LEU   124      49.154  36.764  29.378  1.00  0.00           H
ATOM   1836 HD22 LEU   124      50.802  36.908  28.812  1.00  0.00           H
ATOM   1837 HD23 LEU   124      50.158  35.246  28.931  1.00  0.00           H
ATOM   1838  C   LEU   124      53.526  34.217  32.407  1.00  0.00           C
ATOM   1839  O   LEU   124      54.624  34.406  31.908  1.00  0.00           O
ATOM   1840  N   LYS   125      53.168  33.003  32.924  1.00  0.00           N
ATOM   1841  H   LYS   125      52.284  32.943  33.411  1.00  0.00           H
ATOM   1842  CA  LYS   125      54.071  31.829  33.132  1.00  0.00           C
ATOM   1843  HA  LYS   125      54.978  32.070  32.578  1.00  0.00           H
ATOM   1844  CB  LYS   125      54.290  31.754  34.588  1.00  0.00           C
ATOM   1845  HB2 LYS   125      54.326  32.714  35.104  1.00  0.00           H
ATOM   1846  HB3 LYS   125      53.470  31.371  35.197  1.00  0.00           H
ATOM   1847  CG  LYS   125      55.690  31.200  34.899  1.00  0.00           C
ATOM   1848  HG2 LYS   125      55.763  30.253  34.364  1.00  0.00           H
ATOM   1849  HG3 LYS   125      56.324  31.983  34.483  1.00  0.00           H
ATOM   1850  CD  LYS   125      55.920  30.996  36.478  1.00  0.00           C
ATOM   1851  HD2 LYS   125      55.868  31.953  36.996  1.00  0.00           H
ATOM   1852  HD3 LYS   125      55.264  30.315  37.021  1.00  0.00           H
ATOM   1853  CE  LYS   125      57.301  30.503  36.809  1.00  0.00           C
ATOM   1854  HE2 LYS   125      57.348  29.423  36.670  1.00  0.00           H
ATOM   1855  HE3 LYS   125      58.064  30.880  36.129  1.00  0.00           H
ATOM   1856  NZ  LYS   125      57.710  30.817  38.177  1.00  0.00           N
ATOM   1857  HZ1 LYS   125      58.439  30.265  38.607  1.00  0.00           H
ATOM   1858  HZ2 LYS   125      57.940  31.799  38.143  1.00  0.00           H
ATOM   1859  HZ3 LYS   125      56.925  30.769  38.809  1.00  0.00           H
ATOM   1860  C   LYS   125      53.387  30.620  32.648  1.00  0.00           C
ATOM   1861  O   LYS   125      52.178  30.481  32.805  1.00  0.00           O
ATOM   1862  N   TYR   126      54.189  29.764  32.048  1.00  0.00           N
ATOM   1863  H   TYR   126      55.176  29.915  31.887  1.00  0.00           H
ATOM   1864  CA  TYR   126      53.591  28.653  31.225  1.00  0.00           C
ATOM   1865  HA  TYR   126      52.828  28.148  31.816  1.00  0.00           H
ATOM   1866  CB  TYR   126      53.131  29.217  29.932  1.00  0.00           C
ATOM   1867  HB2 TYR   126      52.155  29.642  30.167  1.00  0.00           H
ATOM   1868  HB3 TYR   126      53.718  30.085  29.632  1.00  0.00           H
ATOM   1869  CG  TYR   126      52.925  28.304  28.779  1.00  0.00           C
ATOM   1870  CD1 TYR   126      53.796  28.327  27.657  1.00  0.00           C
ATOM   1871  HD1 TYR   126      54.512  29.135  27.631  1.00  0.00           H
ATOM   1872  CE1 TYR   126      53.431  27.557  26.526  1.00  0.00           C
ATOM   1873  HE1 TYR   126      54.085  27.603  25.667  1.00  0.00           H
ATOM   1874  CZ  TYR   126      52.330  26.658  26.529  1.00  0.00           C
ATOM   1875  OH  TYR   126      52.161  25.836  25.463  1.00  0.00           O
ATOM   1876  HH  TYR   126      52.961  25.845  24.933  1.00  0.00           H
ATOM   1877  CE2 TYR   126      51.592  26.499  27.724  1.00  0.00           C
ATOM   1878  HE2 TYR   126      50.701  25.889  27.751  1.00  0.00           H
ATOM   1879  CD2 TYR   126      51.872  27.371  28.825  1.00  0.00           C
ATOM   1880  HD2 TYR   126      51.270  27.292  29.720  1.00  0.00           H
ATOM   1881  C   TYR   126      54.683  27.574  31.117  1.00  0.00           C
ATOM   1882  O   TYR   126      55.863  27.805  31.111  1.00  0.00           O
ATOM   1883  N   ASN   127      54.262  26.312  31.279  1.00  0.00           N
ATOM   1884  H   ASN   127      53.279  26.087  31.330  1.00  0.00           H
ATOM   1885  CA  ASN   127      55.127  25.154  31.573  1.00  0.00           C
ATOM   1886  HA  ASN   127      54.571  24.335  32.027  1.00  0.00           H
ATOM   1887  CB  ASN   127      55.857  24.666  30.297  1.00  0.00           C
ATOM   1888  HB2 ASN   127      56.632  25.344  29.938  1.00  0.00           H
ATOM   1889  HB3 ASN   127      56.285  23.701  30.567  1.00  0.00           H
ATOM   1890  CG  ASN   127      54.927  24.264  29.181  1.00  0.00           C
ATOM   1891  OD1 ASN   127      54.247  23.231  29.216  1.00  0.00           O
ATOM   1892  ND2 ASN   127      54.823  25.028  28.144  1.00  0.00           N
ATOM   1893 HD21 ASN   127      54.091  24.771  27.498  1.00  0.00           H
ATOM   1894 HD22 ASN   127      55.409  25.840  28.014  1.00  0.00           H
ATOM   1895  C   ASN   127      56.248  25.394  32.637  1.00  0.00           C
ATOM   1896  O   ASN   127      57.403  24.901  32.621  1.00  0.00           O
ATOM   1897  N   GLY   128      55.907  26.352  33.535  1.00  0.00           N
ATOM   1898  H   GLY   128      54.936  26.630  33.521  1.00  0.00           H
ATOM   1899  CA  GLY   128      56.694  26.803  34.726  1.00  0.00           C
ATOM   1900  HA2 GLY   128      55.933  27.311  35.321  1.00  0.00           H
ATOM   1901  HA3 GLY   128      57.173  25.976  35.250  1.00  0.00           H
ATOM   1902  C   GLY   128      57.762  27.844  34.427  1.00  0.00           C
ATOM   1903  O   GLY   128      58.592  28.098  35.296  1.00  0.00           O
ATOM   1904  N   ILE   129      57.730  28.478  33.181  1.00  0.00           N
ATOM   1905  H   ILE   129      57.047  28.139  32.521  1.00  0.00           H
ATOM   1906  CA  ILE   129      58.714  29.473  32.775  1.00  0.00           C
ATOM   1907  HA  ILE   129      59.339  29.726  33.633  1.00  0.00           H
ATOM   1908  CB  ILE   129      59.730  28.994  31.637  1.00  0.00           C
ATOM   1909  HB  ILE   129      60.469  29.773  31.450  1.00  0.00           H
ATOM   1910  CG2 ILE   129      60.548  27.783  32.148  1.00  0.00           C
ATOM   1911 HG21 ILE   129      61.430  27.596  31.537  1.00  0.00           H
ATOM   1912 HG22 ILE   129      60.938  28.042  33.133  1.00  0.00           H
ATOM   1913 HG23 ILE   129      59.934  26.914  32.389  1.00  0.00           H
ATOM   1914  CG1 ILE   129      59.113  28.675  30.272  1.00  0.00           C
ATOM   1915 HG12 ILE   129      58.376  27.877  30.356  1.00  0.00           H
ATOM   1916 HG13 ILE   129      58.491  29.476  29.870  1.00  0.00           H
ATOM   1917  CD1 ILE   129      59.989  28.371  29.054  1.00  0.00           C
ATOM   1918 HD11 ILE   129      60.775  29.126  29.053  1.00  0.00           H
ATOM   1919 HD12 ILE   129      60.357  27.356  29.206  1.00  0.00           H
ATOM   1920 HD13 ILE   129      59.298  28.349  28.212  1.00  0.00           H
ATOM   1921  C   ILE   129      58.162  30.781  32.376  1.00  0.00           C
ATOM   1922  O   ILE   129      57.203  30.846  31.600  1.00  0.00           O
ATOM   1923  N   ILE   130      58.894  31.902  32.809  1.00  0.00           N
ATOM   1924  H   ILE   130      59.716  31.730  33.371  1.00  0.00           H
ATOM   1925  CA  ILE   130      58.569  33.208  32.382  1.00  0.00           C
ATOM   1926  HA  ILE   130      57.625  33.548  32.806  1.00  0.00           H
ATOM   1927  CB  ILE   130      59.576  34.149  33.009  1.00  0.00           C
ATOM   1928  HB  ILE   130      60.610  33.843  32.846  1.00  0.00           H
ATOM   1929  CG2 ILE   130      59.560  35.600  32.353  1.00  0.00           C
ATOM   1930 HG21 ILE   130      60.247  36.312  32.811  1.00  0.00           H
ATOM   1931 HG22 ILE   130      59.632  35.546  31.266  1.00  0.00           H
ATOM   1932 HG23 ILE   130      58.542  35.984  32.420  1.00  0.00           H
ATOM   1933  CG1 ILE   130      59.389  34.280  34.565  1.00  0.00           C
ATOM   1934 HG12 ILE   130      58.431  34.749  34.789  1.00  0.00           H
ATOM   1935 HG13 ILE   130      59.330  33.300  35.039  1.00  0.00           H
ATOM   1936  CD1 ILE   130      60.458  35.083  35.328  1.00  0.00           C
ATOM   1937 HD11 ILE   130      60.184  35.135  36.381  1.00  0.00           H
ATOM   1938 HD12 ILE   130      61.434  34.600  35.278  1.00  0.00           H
ATOM   1939 HD13 ILE   130      60.535  36.113  34.976  1.00  0.00           H
ATOM   1940  C   ILE   130      58.520  33.378  30.841  1.00  0.00           C
ATOM   1941  O   ILE   130      59.429  33.017  30.020  1.00  0.00           O
ATOM   1942  N   THR   131      57.332  33.800  30.419  1.00  0.00           N
ATOM   1943  H   THR   131      56.623  34.007  31.107  1.00  0.00           H
ATOM   1944  CA  THR   131      56.873  33.834  28.992  1.00  0.00           C
ATOM   1945  HA  THR   131      57.800  33.714  28.430  1.00  0.00           H
ATOM   1946  CB  THR   131      55.740  32.727  28.720  1.00  0.00           C
ATOM   1947  HB  THR   131      54.836  32.933  29.293  1.00  0.00           H
ATOM   1948  CG2 THR   131      55.310  32.645  27.242  1.00  0.00           C
ATOM   1949 HG21 THR   131      54.755  31.716  27.108  1.00  0.00           H
ATOM   1950 HG22 THR   131      54.676  33.511  27.053  1.00  0.00           H
ATOM   1951 HG23 THR   131      56.176  32.664  26.582  1.00  0.00           H
ATOM   1952  OG1 THR   131      56.331  31.472  29.048  1.00  0.00           O
ATOM   1953  HG1 THR   131      56.486  31.476  29.996  1.00  0.00           H
ATOM   1954  C   THR   131      56.415  35.210  28.486  1.00  0.00           C
ATOM   1955  O   THR   131      56.589  35.515  27.326  1.00  0.00           O
ATOM   1956  N   ASP   132      55.885  36.083  29.380  1.00  0.00           N
ATOM   1957  H   ASP   132      55.790  35.722  30.319  1.00  0.00           H
ATOM   1958  CA  ASP   132      55.417  37.407  29.010  1.00  0.00           C
ATOM   1959  HA  ASP   132      56.138  37.881  28.344  1.00  0.00           H
ATOM   1960  CB  ASP   132      54.076  37.427  28.185  1.00  0.00           C
ATOM   1961  HB2 ASP   132      54.139  36.586  27.495  1.00  0.00           H
ATOM   1962  HB3 ASP   132      53.184  37.240  28.784  1.00  0.00           H
ATOM   1963  CG  ASP   132      54.062  38.662  27.283  1.00  0.00           C
ATOM   1964  OD1 ASP   132      54.957  39.500  27.287  1.00  0.00           O
ATOM   1965  OD2 ASP   132      52.981  38.774  26.635  1.00  0.00           O
ATOM   1966  C   ASP   132      55.333  38.336  30.223  1.00  0.00           C
ATOM   1967  O   ASP   132      55.320  37.866  31.380  1.00  0.00           O
ATOM   1968  N   THR   133      55.305  39.624  30.048  1.00  0.00           N
ATOM   1969  H   THR   133      55.146  39.929  29.098  1.00  0.00           H
ATOM   1970  CA  THR   133      55.200  40.721  30.984  1.00  0.00           C
ATOM   1971  HA  THR   133      54.815  40.425  31.959  1.00  0.00           H
ATOM   1972  CB  THR   133      56.596  41.366  31.290  1.00  0.00           C
ATOM   1973  HB  THR   133      57.170  41.505  30.373  1.00  0.00           H
ATOM   1974  CG2 THR   133      56.634  42.618  32.137  1.00  0.00           C
ATOM   1975 HG21 THR   133      55.918  43.381  31.834  1.00  0.00           H
ATOM   1976 HG22 THR   133      56.445  42.405  33.190  1.00  0.00           H
ATOM   1977 HG23 THR   133      57.614  43.062  31.964  1.00  0.00           H
ATOM   1978  OG1 THR   133      57.245  40.300  32.032  1.00  0.00           O
ATOM   1979  HG1 THR   133      57.319  39.557  31.429  1.00  0.00           H
ATOM   1980  C   THR   133      54.353  41.849  30.360  1.00  0.00           C
ATOM   1981  O   THR   133      54.551  42.150  29.204  1.00  0.00           O
ATOM   1982  N   ILE   134      53.335  42.372  31.116  1.00  0.00           N
ATOM   1983  H   ILE   134      53.031  41.963  31.988  1.00  0.00           H
ATOM   1984  CA  ILE   134      52.636  43.616  30.721  1.00  0.00           C
ATOM   1985  HA  ILE   134      53.185  43.983  29.854  1.00  0.00           H
ATOM   1986  CB  ILE   134      51.132  43.350  30.407  1.00  0.00           C
ATOM   1987  HB  ILE   134      50.609  43.092  31.329  1.00  0.00           H
ATOM   1988  CG2 ILE   134      50.402  44.564  29.814  1.00  0.00           C
ATOM   1989 HG21 ILE   134      49.340  44.351  29.683  1.00  0.00           H
ATOM   1990 HG22 ILE   134      50.436  45.334  30.584  1.00  0.00           H
ATOM   1991 HG23 ILE   134      50.787  44.978  28.883  1.00  0.00           H
ATOM   1992  CG1 ILE   134      51.017  42.190  29.390  1.00  0.00           C
ATOM   1993 HG12 ILE   134      50.357  42.462  28.565  1.00  0.00           H
ATOM   1994 HG13 ILE   134      51.937  42.121  28.809  1.00  0.00           H
ATOM   1995  CD1 ILE   134      50.774  40.884  30.194  1.00  0.00           C
ATOM   1996 HD11 ILE   134      51.347  40.782  31.116  1.00  0.00           H
ATOM   1997 HD12 ILE   134      49.706  40.772  30.381  1.00  0.00           H
ATOM   1998 HD13 ILE   134      50.929  40.069  29.488  1.00  0.00           H
ATOM   1999  C   ILE   134      52.825  44.634  31.790  1.00  0.00           C
ATOM   2000  O   ILE   134      52.520  44.336  32.954  1.00  0.00           O
ATOM   2001  N   LYS   135      53.220  45.818  31.369  1.00  0.00           N
ATOM   2002  H   LYS   135      53.600  45.900  30.437  1.00  0.00           H
ATOM   2003  CA  LYS   135      53.387  46.989  32.299  1.00  0.00           C
ATOM   2004  HA  LYS   135      53.817  46.573  33.211  1.00  0.00           H
ATOM   2005  CB  LYS   135      54.325  48.019  31.663  1.00  0.00           C
ATOM   2006  HB2 LYS   135      53.878  48.303  30.710  1.00  0.00           H
ATOM   2007  HB3 LYS   135      54.388  48.892  32.312  1.00  0.00           H
ATOM   2008  CG  LYS   135      55.802  47.435  31.623  1.00  0.00           C
ATOM   2009  HG2 LYS   135      56.205  47.433  32.637  1.00  0.00           H
ATOM   2010  HG3 LYS   135      55.888  46.396  31.305  1.00  0.00           H
ATOM   2011  CD  LYS   135      56.715  48.232  30.678  1.00  0.00           C
ATOM   2012  HD2 LYS   135      57.754  47.909  30.726  1.00  0.00           H
ATOM   2013  HD3 LYS   135      56.318  48.128  29.669  1.00  0.00           H
ATOM   2014  CE  LYS   135      56.644  49.784  30.885  1.00  0.00           C
ATOM   2015  HE2 LYS   135      56.740  50.355  29.961  1.00  0.00           H
ATOM   2016  HE3 LYS   135      55.596  50.019  31.068  1.00  0.00           H
ATOM   2017  NZ  LYS   135      57.689  50.253  31.886  1.00  0.00           N
ATOM   2018  HZ1 LYS   135      58.631  50.112  31.547  1.00  0.00           H
ATOM   2019  HZ2 LYS   135      57.786  51.248  32.029  1.00  0.00           H
ATOM   2020  HZ3 LYS   135      57.636  49.903  32.832  1.00  0.00           H
ATOM   2021  C   LYS   135      52.095  47.572  32.823  1.00  0.00           C
ATOM   2022  O   LYS   135      51.076  47.451  32.108  1.00  0.00           O
ATOM   2023  N   SER   136      52.154  48.242  33.949  1.00  0.00           N
ATOM   2024  H   SER   136      52.951  48.134  34.559  1.00  0.00           H
ATOM   2025  CA  SER   136      51.192  49.272  34.340  1.00  0.00           C
ATOM   2026  HA  SER   136      50.214  48.822  34.167  1.00  0.00           H
ATOM   2027  CB  SER   136      51.594  49.551  35.839  1.00  0.00           C
ATOM   2028  HB2 SER   136      51.668  48.579  36.329  1.00  0.00           H
ATOM   2029  HB3 SER   136      52.559  50.057  35.806  1.00  0.00           H
ATOM   2030  OG  SER   136      50.640  50.366  36.550  1.00  0.00           O
ATOM   2031  HG  SER   136      49.770  50.442  36.151  1.00  0.00           H
ATOM   2032  C   SER   136      51.266  50.581  33.493  1.00  0.00           C
ATOM   2033  O   SER   136      52.333  50.947  33.008  1.00  0.00           O
ATOM   2034  N   TRP   137      50.072  51.262  33.365  1.00  0.00           N
ATOM   2035  H   TRP   137      49.255  50.963  33.876  1.00  0.00           H
ATOM   2036  CA  TRP   137      49.874  52.308  32.395  1.00  0.00           C
ATOM   2037  HA  TRP   137      50.832  52.725  32.086  1.00  0.00           H
ATOM   2038  CB  TRP   137      49.113  51.816  31.110  1.00  0.00           C
ATOM   2039  HB2 TRP   137      49.128  52.591  30.344  1.00  0.00           H
ATOM   2040  HB3 TRP   137      49.657  50.901  30.876  1.00  0.00           H
ATOM   2041  CG  TRP   137      47.691  51.500  31.341  1.00  0.00           C
ATOM   2042  CD1 TRP   137      46.674  52.318  30.967  1.00  0.00           C
ATOM   2043  HD1 TRP   137      46.750  53.326  30.585  1.00  0.00           H
ATOM   2044  NE1 TRP   137      45.501  51.705  31.385  1.00  0.00           N
ATOM   2045  HE1 TRP   137      44.549  52.020  31.265  1.00  0.00           H
ATOM   2046  CE2 TRP   137      45.672  50.450  31.907  1.00  0.00           C
ATOM   2047  CZ2 TRP   137      44.780  49.428  32.256  1.00  0.00           C
ATOM   2048  HZ2 TRP   137      43.716  49.617  32.229  1.00  0.00           H
ATOM   2049  CH2 TRP   137      45.302  48.208  32.713  1.00  0.00           C
ATOM   2050  HH2 TRP   137      44.756  47.358  33.096  1.00  0.00           H
ATOM   2051  CZ3 TRP   137      46.721  48.052  32.666  1.00  0.00           C
ATOM   2052  HZ3 TRP   137      47.122  47.124  33.046  1.00  0.00           H
ATOM   2053  CE3 TRP   137      47.589  49.084  32.345  1.00  0.00           C
ATOM   2054  HE3 TRP   137      48.641  48.840  32.346  1.00  0.00           H
ATOM   2055  CD2 TRP   137      47.097  50.342  31.954  1.00  0.00           C
ATOM   2056  C   TRP   137      49.318  53.547  32.984  1.00  0.00           C
ATOM   2057  O   TRP   137      49.634  54.634  32.425  1.00  0.00           O
ATOM   2058  N   ARG   138      48.575  53.408  34.072  1.00  0.00           N
ATOM   2059  H   ARG   138      48.515  52.519  34.549  1.00  0.00           H
ATOM   2060  CA  ARG   138      48.220  54.510  34.979  1.00  0.00           C
ATOM   2061  HA  ARG   138      48.659  55.453  34.653  1.00  0.00           H
ATOM   2062  CB  ARG   138      46.637  54.689  34.972  1.00  0.00           C
ATOM   2063  HB2 ARG   138      46.124  53.752  34.754  1.00  0.00           H
ATOM   2064  HB3 ARG   138      46.270  55.095  35.915  1.00  0.00           H
ATOM   2065  CG  ARG   138      46.297  55.729  33.893  1.00  0.00           C
ATOM   2066  HG2 ARG   138      46.779  56.646  34.230  1.00  0.00           H
ATOM   2067  HG3 ARG   138      46.743  55.555  32.913  1.00  0.00           H
ATOM   2068  CD  ARG   138      44.762  55.919  33.750  1.00  0.00           C
ATOM   2069  HD2 ARG   138      44.552  56.812  33.162  1.00  0.00           H
ATOM   2070  HD3 ARG   138      44.270  55.042  33.329  1.00  0.00           H
ATOM   2071  NE  ARG   138      44.122  56.236  35.110  1.00  0.00           N
ATOM   2072  HE  ARG   138      44.720  56.264  35.923  1.00  0.00           H
ATOM   2073  CZ  ARG   138      42.847  56.426  35.330  1.00  0.00           C
ATOM   2074  NH1 ARG   138      41.984  56.352  34.377  1.00  0.00           N
ATOM   2075 HH11 ARG   138      42.304  56.214  33.429  1.00  0.00           H
ATOM   2076 HH12 ARG   138      41.022  56.632  34.503  1.00  0.00           H
ATOM   2077  NH2 ARG   138      42.456  56.727  36.516  1.00  0.00           N
ATOM   2078 HH21 ARG   138      43.182  56.918  37.192  1.00  0.00           H
ATOM   2079 HH22 ARG   138      41.507  57.033  36.677  1.00  0.00           H
ATOM   2080  C   ARG   138      48.759  54.385  36.408  1.00  0.00           C
ATOM   2081  O   ARG   138      48.549  55.322  37.189  1.00  0.00           O
ATOM   2082  N   ASN   139      49.726  53.491  36.705  1.00  0.00           N
ATOM   2083  H   ASN   139      49.865  52.725  36.062  1.00  0.00           H
ATOM   2084  CA  ASN   139      50.738  53.409  37.758  1.00  0.00           C
ATOM   2085  HA  ASN   139      51.209  52.438  37.606  1.00  0.00           H
ATOM   2086  CB  ASN   139      51.927  54.461  37.555  1.00  0.00           C
ATOM   2087  HB2 ASN   139      51.597  55.495  37.661  1.00  0.00           H
ATOM   2088  HB3 ASN   139      52.672  54.231  38.316  1.00  0.00           H
ATOM   2089  CG  ASN   139      52.537  54.351  36.188  1.00  0.00           C
ATOM   2090  OD1 ASN   139      52.032  54.899  35.235  1.00  0.00           O
ATOM   2091  ND2 ASN   139      53.547  53.585  36.043  1.00  0.00           N
ATOM   2092 HD21 ASN   139      53.651  53.106  35.160  1.00  0.00           H
ATOM   2093 HD22 ASN   139      53.971  53.265  36.903  1.00  0.00           H
ATOM   2094  C   ASN   139      50.197  53.453  39.201  1.00  0.00           C
ATOM   2095  O   ASN   139      50.873  53.962  40.151  1.00  0.00           O
ATOM   2096  N   ASN   140      48.981  52.923  39.468  1.00  0.00           N
ATOM   2097  H   ASN   140      48.502  52.442  38.719  1.00  0.00           H
ATOM   2098  CA  ASN   140      48.136  53.198  40.681  1.00  0.00           C
ATOM   2099  HA  ASN   140      48.759  53.396  41.553  1.00  0.00           H
ATOM   2100  CB  ASN   140      47.267  54.428  40.516  1.00  0.00           C
ATOM   2101  HB2 ASN   140      47.702  55.418  40.375  1.00  0.00           H
ATOM   2102  HB3 ASN   140      46.688  54.391  39.593  1.00  0.00           H
ATOM   2103  CG  ASN   140      46.334  54.687  41.671  1.00  0.00           C
ATOM   2104  OD1 ASN   140      45.258  55.255  41.475  1.00  0.00           O
ATOM   2105  ND2 ASN   140      46.694  54.326  42.946  1.00  0.00           N
ATOM   2106 HD21 ASN   140      45.995  54.503  43.653  1.00  0.00           H
ATOM   2107 HD22 ASN   140      47.647  54.025  43.092  1.00  0.00           H
ATOM   2108  C   ASN   140      47.432  51.854  40.961  1.00  0.00           C
ATOM   2109  O   ASN   140      46.258  51.689  40.738  1.00  0.00           O
ATOM   2110  N   ILE   141      48.261  50.882  41.481  1.00  0.00           N
ATOM   2111  H   ILE   141      49.265  50.973  41.423  1.00  0.00           H
ATOM   2112  CA  ILE   141      47.803  49.504  41.823  1.00  0.00           C
ATOM   2113  HA  ILE   141      48.633  48.829  42.033  1.00  0.00           H
ATOM   2114  CB  ILE   141      46.971  49.537  43.161  1.00  0.00           C
ATOM   2115  HB  ILE   141      45.943  49.786  42.901  1.00  0.00           H
ATOM   2116  CG2 ILE   141      46.957  48.012  43.624  1.00  0.00           C
ATOM   2117 HG21 ILE   141      46.614  47.385  42.800  1.00  0.00           H
ATOM   2118 HG22 ILE   141      47.922  47.549  43.831  1.00  0.00           H
ATOM   2119 HG23 ILE   141      46.270  47.944  44.467  1.00  0.00           H
ATOM   2120  CG1 ILE   141      47.597  50.458  44.266  1.00  0.00           C
ATOM   2121 HG12 ILE   141      48.677  50.321  44.245  1.00  0.00           H
ATOM   2122 HG13 ILE   141      47.283  51.473  44.024  1.00  0.00           H
ATOM   2123  CD1 ILE   141      46.940  50.233  45.653  1.00  0.00           C
ATOM   2124 HD11 ILE   141      47.193  49.229  45.993  1.00  0.00           H
ATOM   2125 HD12 ILE   141      47.203  50.976  46.406  1.00  0.00           H
ATOM   2126 HD13 ILE   141      45.853  50.306  45.635  1.00  0.00           H
ATOM   2127  C   ILE   141      47.060  48.847  40.686  1.00  0.00           C
ATOM   2128  O   ILE   141      45.877  48.499  40.725  1.00  0.00           O
ATOM   2129  N   LEU   142      47.946  48.423  39.780  1.00  0.00           N
ATOM   2130  H   LEU   142      48.911  48.706  39.869  1.00  0.00           H
ATOM   2131  CA  LEU   142      47.637  47.473  38.762  1.00  0.00           C
ATOM   2132  HA  LEU   142      46.994  47.864  37.973  1.00  0.00           H
ATOM   2133  CB  LEU   142      48.940  47.201  37.956  1.00  0.00           C
ATOM   2134  HB2 LEU   142      49.187  48.175  37.533  1.00  0.00           H
ATOM   2135  HB3 LEU   142      49.788  46.834  38.534  1.00  0.00           H
ATOM   2136  CG  LEU   142      48.867  46.110  36.819  1.00  0.00           C
ATOM   2137  HG  LEU   142      48.678  45.122  37.236  1.00  0.00           H
ATOM   2138  CD1 LEU   142      47.915  46.616  35.750  1.00  0.00           C
ATOM   2139 HD11 LEU   142      46.979  46.818  36.271  1.00  0.00           H
ATOM   2140 HD12 LEU   142      48.347  47.508  35.296  1.00  0.00           H
ATOM   2141 HD13 LEU   142      47.853  45.798  35.032  1.00  0.00           H
ATOM   2142  CD2 LEU   142      50.277  45.939  36.214  1.00  0.00           C
ATOM   2143 HD21 LEU   142      50.980  45.512  36.929  1.00  0.00           H
ATOM   2144 HD22 LEU   142      50.213  45.209  35.407  1.00  0.00           H
ATOM   2145 HD23 LEU   142      50.571  46.881  35.751  1.00  0.00           H
ATOM   2146  C   LEU   142      47.163  46.059  39.266  1.00  0.00           C
ATOM   2147  O   LEU   142      47.892  45.437  40.089  1.00  0.00           O
ATOM   2148  N   ARG   143      46.004  45.565  38.849  1.00  0.00           N
ATOM   2149  H   ARG   143      45.466  46.123  38.203  1.00  0.00           H
ATOM   2150  CA  ARG   143      45.326  44.514  39.593  1.00  0.00           C
ATOM   2151  HA  ARG   143      46.113  43.897  40.026  1.00  0.00           H
ATOM   2152  CB  ARG   143      44.631  45.116  40.785  1.00  0.00           C
ATOM   2153  HB2 ARG   143      44.250  44.393  41.508  1.00  0.00           H
ATOM   2154  HB3 ARG   143      45.390  45.548  41.436  1.00  0.00           H
ATOM   2155  CG  ARG   143      43.519  46.070  40.466  1.00  0.00           C
ATOM   2156  HG2 ARG   143      43.973  46.746  39.742  1.00  0.00           H
ATOM   2157  HG3 ARG   143      42.752  45.479  39.962  1.00  0.00           H
ATOM   2158  CD  ARG   143      42.940  46.809  41.658  1.00  0.00           C
ATOM   2159  HD2 ARG   143      42.412  46.091  42.287  1.00  0.00           H
ATOM   2160  HD3 ARG   143      43.754  47.262  42.223  1.00  0.00           H
ATOM   2161  NE  ARG   143      42.025  47.905  41.305  1.00  0.00           N
ATOM   2162  HE  ARG   143      41.094  47.690  41.629  1.00  0.00           H
ATOM   2163  CZ  ARG   143      42.205  49.115  40.940  1.00  0.00           C
ATOM   2164  NH1 ARG   143      41.272  49.966  40.986  1.00  0.00           N
ATOM   2165 HH11 ARG   143      40.349  49.595  41.161  1.00  0.00           H
ATOM   2166 HH12 ARG   143      41.334  50.960  40.821  1.00  0.00           H
ATOM   2167  NH2 ARG   143      43.305  49.580  40.523  1.00  0.00           N
ATOM   2168 HH21 ARG   143      44.073  48.925  40.499  1.00  0.00           H
ATOM   2169 HH22 ARG   143      43.463  50.570  40.406  1.00  0.00           H
ATOM   2170  C   ARG   143      44.411  43.720  38.765  1.00  0.00           C
ATOM   2171  O   ARG   143      43.834  44.143  37.772  1.00  0.00           O
ATOM   2172  N   THR   144      44.368  42.446  39.091  1.00  0.00           N
ATOM   2173  H   THR   144      44.932  42.113  39.859  1.00  0.00           H
ATOM   2174  CA  THR   144      43.798  41.402  38.161  1.00  0.00           C
ATOM   2175  HA  THR   144      43.298  41.907  37.335  1.00  0.00           H
ATOM   2176  CB  THR   144      44.842  40.417  37.502  1.00  0.00           C
ATOM   2177  HB  THR   144      45.755  40.896  37.150  1.00  0.00           H
ATOM   2178  CG2 THR   144      45.371  39.276  38.393  1.00  0.00           C
ATOM   2179 HG21 THR   144      44.920  38.329  38.097  1.00  0.00           H
ATOM   2180 HG22 THR   144      46.431  39.151  38.172  1.00  0.00           H
ATOM   2181 HG23 THR   144      45.179  39.479  39.447  1.00  0.00           H
ATOM   2182  OG1 THR   144      44.300  39.609  36.403  1.00  0.00           O
ATOM   2183  HG1 THR   144      44.451  40.092  35.587  1.00  0.00           H
ATOM   2184  C   THR   144      42.625  40.654  38.823  1.00  0.00           C
ATOM   2185  O   THR   144      42.132  41.151  39.786  1.00  0.00           O
ATOM   2186  N   GLN   145      42.204  39.614  38.255  1.00  0.00           N
ATOM   2187  H   GLN   145      42.769  39.264  37.494  1.00  0.00           H
ATOM   2188  CA  GLN   145      40.842  38.990  38.493  1.00  0.00           C
ATOM   2189  HA  GLN   145      40.063  39.741  38.369  1.00  0.00           H
ATOM   2190  CB  GLN   145      40.530  37.887  37.488  1.00  0.00           C
ATOM   2191  HB2 GLN   145      41.374  37.200  37.432  1.00  0.00           H
ATOM   2192  HB3 GLN   145      39.744  37.238  37.873  1.00  0.00           H
ATOM   2193  CG  GLN   145      40.248  38.187  36.057  1.00  0.00           C
ATOM   2194  HG2 GLN   145      39.575  39.044  36.043  1.00  0.00           H
ATOM   2195  HG3 GLN   145      41.170  38.435  35.531  1.00  0.00           H
ATOM   2196  CD  GLN   145      39.591  36.936  35.440  1.00  0.00           C
ATOM   2197  OE1 GLN   145      40.102  36.359  34.446  1.00  0.00           O
ATOM   2198  NE2 GLN   145      38.653  36.248  36.035  1.00  0.00           N
ATOM   2199 HE21 GLN   145      38.337  36.627  36.916  1.00  0.00           H
ATOM   2200 HE22 GLN   145      38.591  35.298  35.698  1.00  0.00           H
ATOM   2201  C   GLN   145      40.636  38.332  39.837  1.00  0.00           C
ATOM   2202  O   GLN   145      39.498  38.302  40.347  1.00  0.00           O
ATOM   2203  N   GLU   146      41.659  37.658  40.433  1.00  0.00           N
ATOM   2204  H   GLU   146      42.548  37.631  39.953  1.00  0.00           H
ATOM   2205  CA  GLU   146      41.465  36.787  41.594  1.00  0.00           C
ATOM   2206  HA  GLU   146      42.397  36.250  41.770  1.00  0.00           H
ATOM   2207  CB  GLU   146      41.194  37.605  42.904  1.00  0.00           C
ATOM   2208  HB2 GLU   146      40.115  37.757  42.893  1.00  0.00           H
ATOM   2209  HB3 GLU   146      41.389  36.917  43.726  1.00  0.00           H
ATOM   2210  CG  GLU   146      41.896  38.927  43.111  1.00  0.00           C
ATOM   2211  HG2 GLU   146      41.651  39.753  42.445  1.00  0.00           H
ATOM   2212  HG3 GLU   146      41.542  39.263  44.085  1.00  0.00           H
ATOM   2213  CD  GLU   146      43.404  38.674  43.028  1.00  0.00           C
ATOM   2214  OE1 GLU   146      43.849  37.676  43.558  1.00  0.00           O
ATOM   2215  OE2 GLU   146      44.171  39.484  42.502  1.00  0.00           O
ATOM   2216  C   GLU   146      40.525  35.573  41.347  1.00  0.00           C
ATOM   2217  O   GLU   146      39.736  35.105  42.195  1.00  0.00           O
ATOM   2218  N   SER   147      40.501  34.971  40.132  1.00  0.00           N
ATOM   2219  H   SER   147      41.175  35.344  39.478  1.00  0.00           H
ATOM   2220  CA  SER   147      39.641  33.838  39.693  1.00  0.00           C
ATOM   2221  HA  SER   147      39.701  33.055  40.449  1.00  0.00           H
ATOM   2222  CB  SER   147      38.189  34.335  39.450  1.00  0.00           C
ATOM   2223  HB2 SER   147      38.180  35.383  39.149  1.00  0.00           H
ATOM   2224  HB3 SER   147      37.788  33.609  38.743  1.00  0.00           H
ATOM   2225  OG  SER   147      37.495  34.316  40.653  1.00  0.00           O
ATOM   2226  HG  SER   147      38.227  34.323  41.273  1.00  0.00           H
ATOM   2227  C   SER   147      40.250  33.082  38.467  1.00  0.00           C
ATOM   2228  O   SER   147      41.317  33.399  37.988  1.00  0.00           O
ATOM   2229  N   GLH   148      39.485  32.104  37.957  1.00  0.00           N
ATOM   2230  H   GLH   148      38.521  31.973  38.229  1.00  0.00           H
ATOM   2231  CA  GLH   148      39.970  31.343  36.765  1.00  0.00           C
ATOM   2232  HA  GLH   148      41.029  31.090  36.818  1.00  0.00           H
ATOM   2233  CB  GLH   148      39.201  30.012  36.601  1.00  0.00           C
ATOM   2234  HB2 GLH   148      39.642  29.352  37.348  1.00  0.00           H
ATOM   2235  HB3 GLH   148      38.152  30.115  36.876  1.00  0.00           H
ATOM   2236  CG  GLH   148      39.350  29.442  35.119  1.00  0.00           C
ATOM   2237  HG2 GLH   148      38.603  29.934  34.497  1.00  0.00           H
ATOM   2238  HG3 GLH   148      40.281  29.837  34.712  1.00  0.00           H
ATOM   2239  CD  GLH   148      39.263  27.948  34.885  1.00  0.00           C
ATOM   2240  OE1 GLH   148      38.484  27.158  35.408  1.00  0.00           O
ATOM   2241  OE2 GLH   148      40.201  27.545  33.956  1.00  0.00           O
ATOM   2242  HE2 GLH   148      40.119  26.592  33.873  1.00  0.00           H
ATOM   2243  C   GLH   148      39.891  32.313  35.563  1.00  0.00           C
ATOM   2244  O   GLH   148      38.779  32.980  35.385  1.00  0.00           O
ATOM   2245  N   CYX   149      40.898  32.258  34.663  1.00  0.00           N
ATOM   2246  H   CYX   149      41.715  31.673  34.754  1.00  0.00           H
ATOM   2247  CA  CYX   149      40.740  32.893  33.353  1.00  0.00           C
ATOM   2248  HA  CYX   149      40.138  33.787  33.513  1.00  0.00           H
ATOM   2249  CB  CYX   149      42.124  33.417  32.789  1.00  0.00           C
ATOM   2250  HB2 CYX   149      41.979  33.554  31.717  1.00  0.00           H
ATOM   2251  HB3 CYX   149      42.280  34.427  33.171  1.00  0.00           H
ATOM   2252  SG  CYX   149      43.696  32.538  33.072  1.00  0.00           S
ATOM   2253  C   CYX   149      39.903  32.022  32.354  1.00  0.00           C
ATOM   2254  O   CYX   149      39.801  30.821  32.439  1.00  0.00           O
ATOM   2255  N   ALA   150      39.118  32.672  31.475  1.00  0.00           N
ATOM   2256  H   ALA   150      39.140  33.680  31.542  1.00  0.00           H
ATOM   2257  CA  ALA   150      38.305  32.038  30.433  1.00  0.00           C
ATOM   2258  HA  ALA   150      37.635  31.265  30.812  1.00  0.00           H
ATOM   2259  CB  ALA   150      37.313  33.146  29.957  1.00  0.00           C
ATOM   2260  HB1 ALA   150      37.782  33.850  29.271  1.00  0.00           H
ATOM   2261  HB2 ALA   150      36.442  32.794  29.402  1.00  0.00           H
ATOM   2262  HB3 ALA   150      37.066  33.734  30.841  1.00  0.00           H
ATOM   2263  C   ALA   150      39.123  31.515  29.213  1.00  0.00           C
ATOM   2264  O   ALA   150      39.991  32.263  28.766  1.00  0.00           O
ATOM   2265  N   CYX   151      38.801  30.383  28.605  1.00  0.00           N
ATOM   2266  H   CYX   151      37.937  29.892  28.788  1.00  0.00           H
ATOM   2267  CA  CYX   151      39.426  29.971  27.300  1.00  0.00           C
ATOM   2268  HA  CYX   151      39.947  30.802  26.824  1.00  0.00           H
ATOM   2269  CB  CYX   151      40.567  28.959  27.456  1.00  0.00           C
ATOM   2270  HB2 CYX   151      40.075  28.020  27.707  1.00  0.00           H
ATOM   2271  HB3 CYX   151      41.052  28.771  26.498  1.00  0.00           H
ATOM   2272  SG  CYX   151      41.839  29.163  28.726  1.00  0.00           S
ATOM   2273  C   CYX   151      38.327  29.466  26.304  1.00  0.00           C
ATOM   2274  O   CYX   151      37.347  28.954  26.767  1.00  0.00           O
ATOM   2275  N   VAL   152      38.608  29.631  25.020  1.00  0.00           N
ATOM   2276  H   VAL   152      39.518  30.018  24.813  1.00  0.00           H
ATOM   2277  CA  VAL   152      37.743  29.089  23.915  1.00  0.00           C
ATOM   2278  HA  VAL   152      37.255  28.246  24.404  1.00  0.00           H
ATOM   2279  CB  VAL   152      36.746  30.144  23.332  1.00  0.00           C
ATOM   2280  HB  VAL   152      37.361  31.016  23.106  1.00  0.00           H
ATOM   2281  CG1 VAL   152      36.067  29.656  22.044  1.00  0.00           C
ATOM   2282 HG11 VAL   152      35.242  30.353  21.891  1.00  0.00           H
ATOM   2283 HG12 VAL   152      36.635  29.542  21.121  1.00  0.00           H
ATOM   2284 HG13 VAL   152      35.542  28.715  22.207  1.00  0.00           H
ATOM   2285  CG2 VAL   152      35.693  30.430  24.419  1.00  0.00           C
ATOM   2286 HG21 VAL   152      34.991  31.134  23.972  1.00  0.00           H
ATOM   2287 HG22 VAL   152      35.122  29.543  24.696  1.00  0.00           H
ATOM   2288 HG23 VAL   152      36.164  30.938  25.259  1.00  0.00           H
ATOM   2289  C   VAL   152      38.719  28.561  22.882  1.00  0.00           C
ATOM   2290  O   VAL   152      39.649  29.320  22.554  1.00  0.00           O
ATOM   2291  N   ASN   153      38.604  27.349  22.370  1.00  0.00           N
ATOM   2292  H   ASN   153      37.658  26.994  22.386  1.00  0.00           H
ATOM   2293  CA  ASN   153      39.647  26.624  21.582  1.00  0.00           C
ATOM   2294  HA  ASN   153      39.390  25.565  21.626  1.00  0.00           H
ATOM   2295  CB  ASN   153      39.419  27.083  20.078  1.00  0.00           C
ATOM   2296  HB2 ASN   153      38.349  26.971  19.898  1.00  0.00           H
ATOM   2297  HB3 ASN   153      39.879  28.051  19.877  1.00  0.00           H
ATOM   2298  CG  ASN   153      40.038  26.241  18.990  1.00  0.00           C
ATOM   2299  OD1 ASN   153      40.326  25.091  19.173  1.00  0.00           O
ATOM   2300  ND2 ASN   153      40.189  26.796  17.783  1.00  0.00           N
ATOM   2301 HD21 ASN   153      40.836  26.314  17.176  1.00  0.00           H
ATOM   2302 HD22 ASN   153      39.795  27.696  17.544  1.00  0.00           H
ATOM   2303  C   ASN   153      41.071  26.916  22.011  1.00  0.00           C
ATOM   2304  O   ASN   153      41.878  27.280  21.207  1.00  0.00           O
ATOM   2305  N   GLY   154      41.421  26.838  23.301  1.00  0.00           N
ATOM   2306  H   GLY   154      40.734  26.646  24.015  1.00  0.00           H
ATOM   2307  CA  GLY   154      42.813  26.953  23.805  1.00  0.00           C
ATOM   2308  HA2 GLY   154      42.870  26.552  24.816  1.00  0.00           H
ATOM   2309  HA3 GLY   154      43.430  26.292  23.196  1.00  0.00           H
ATOM   2310  C   GLY   154      43.417  28.413  23.738  1.00  0.00           C
ATOM   2311  O   GLY   154      44.436  28.558  24.343  1.00  0.00           O
ATOM   2312  N   SER   155      42.845  29.328  23.001  1.00  0.00           N
ATOM   2313  H   SER   155      41.998  29.109  22.495  1.00  0.00           H
ATOM   2314  CA  SER   155      43.120  30.733  23.358  1.00  0.00           C
ATOM   2315  HA  SER   155      44.174  30.848  23.613  1.00  0.00           H
ATOM   2316  CB  SER   155      42.851  31.770  22.255  1.00  0.00           C
ATOM   2317  HB2 SER   155      43.431  31.424  21.400  1.00  0.00           H
ATOM   2318  HB3 SER   155      41.788  31.758  22.014  1.00  0.00           H
ATOM   2319  OG  SER   155      43.162  33.055  22.817  1.00  0.00           O
ATOM   2320  HG  SER   155      44.079  33.082  23.097  1.00  0.00           H
ATOM   2321  C   SER   155      42.465  31.107  24.709  1.00  0.00           C
ATOM   2322  O   SER   155      41.324  30.716  24.845  1.00  0.00           O
ATOM   2323  N   CYX   156      43.170  31.814  25.637  1.00  0.00           N
ATOM   2324  H   CYX   156      44.163  31.883  25.464  1.00  0.00           H
ATOM   2325  CA  CYX   156      42.739  32.196  27.006  1.00  0.00           C
ATOM   2326  HA  CYX   156      41.719  31.821  27.096  1.00  0.00           H
ATOM   2327  CB  CYX   156      43.594  31.499  28.034  1.00  0.00           C
ATOM   2328  HB2 CYX   156      44.590  31.927  27.928  1.00  0.00           H
ATOM   2329  HB3 CYX   156      43.224  31.739  29.031  1.00  0.00           H
ATOM   2330  SG  CYX   156      43.553  29.742  27.780  1.00  0.00           S
ATOM   2331  C   CYX   156      42.660  33.772  27.185  1.00  0.00           C
ATOM   2332  O   CYX   156      43.237  34.541  26.396  1.00  0.00           O
ATOM   2333  N   PHE   157      41.775  34.218  28.050  1.00  0.00           N
ATOM   2334  H   PHE   157      41.221  33.542  28.557  1.00  0.00           H
ATOM   2335  CA  PHE   157      41.332  35.638  28.065  1.00  0.00           C
ATOM   2336  HA  PHE   157      42.066  36.351  27.689  1.00  0.00           H
ATOM   2337  CB  PHE   157      40.002  35.881  27.232  1.00  0.00           C
ATOM   2338  HB2 PHE   157      39.219  35.350  27.774  1.00  0.00           H
ATOM   2339  HB3 PHE   157      39.702  36.927  27.183  1.00  0.00           H
ATOM   2340  CG  PHE   157      40.145  35.331  25.793  1.00  0.00           C
ATOM   2341  CD1 PHE   157      39.964  33.963  25.527  1.00  0.00           C
ATOM   2342  HD1 PHE   157      39.744  33.278  26.332  1.00  0.00           H
ATOM   2343  CE1 PHE   157      40.046  33.550  24.196  1.00  0.00           C
ATOM   2344  HE1 PHE   157      39.971  32.513  23.905  1.00  0.00           H
ATOM   2345  CZ  PHE   157      40.214  34.449  23.121  1.00  0.00           C
ATOM   2346  HZ  PHE   157      40.371  34.035  22.136  1.00  0.00           H
ATOM   2347  CE2 PHE   157      40.300  35.829  23.384  1.00  0.00           C
ATOM   2348  HE2 PHE   157      40.391  36.580  22.614  1.00  0.00           H
ATOM   2349  CD2 PHE   157      40.239  36.235  24.712  1.00  0.00           C
ATOM   2350  HD2 PHE   157      40.332  37.252  25.062  1.00  0.00           H
ATOM   2351  C   PHE   157      41.089  36.059  29.514  1.00  0.00           C
ATOM   2352  O   PHE   157      40.614  35.243  30.389  1.00  0.00           O
ATOM   2353  N   THR   158      41.303  37.326  29.847  1.00  0.00           N
ATOM   2354  H   THR   158      41.655  37.922  29.112  1.00  0.00           H
ATOM   2355  CA  THR   158      41.227  37.871  31.217  1.00  0.00           C
ATOM   2356  HA  THR   158      40.272  37.462  31.545  1.00  0.00           H
ATOM   2357  CB  THR   158      42.364  37.392  32.152  1.00  0.00           C
ATOM   2358  HB  THR   158      42.379  36.304  32.218  1.00  0.00           H
ATOM   2359  CG2 THR   158      43.737  37.872  31.642  1.00  0.00           C
ATOM   2360 HG21 THR   158      44.428  37.314  32.275  1.00  0.00           H
ATOM   2361 HG22 THR   158      43.812  37.590  30.592  1.00  0.00           H
ATOM   2362 HG23 THR   158      43.892  38.948  31.708  1.00  0.00           H
ATOM   2363  OG1 THR   158      42.168  37.751  33.465  1.00  0.00           O
ATOM   2364  HG1 THR   158      41.562  37.150  33.904  1.00  0.00           H
ATOM   2365  C   THR   158      40.925  39.408  31.228  1.00  0.00           C
ATOM   2366  O   THR   158      41.076  40.072  30.177  1.00  0.00           O
ATOM   2367  N   VAL   159      40.720  40.026  32.405  1.00  0.00           N
ATOM   2368  H   VAL   159      40.983  39.484  33.216  1.00  0.00           H
ATOM   2369  CA  VAL   159      40.473  41.479  32.655  1.00  0.00           C
ATOM   2370  HA  VAL   159      40.595  42.029  31.722  1.00  0.00           H
ATOM   2371  CB  VAL   159      39.023  41.646  33.040  1.00  0.00           C
ATOM   2372  HB  VAL   159      38.804  41.058  33.931  1.00  0.00           H
ATOM   2373  CG1 VAL   159      38.723  43.103  33.484  1.00  0.00           C
ATOM   2374 HG11 VAL   159      37.682  43.209  33.789  1.00  0.00           H
ATOM   2375 HG12 VAL   159      39.397  43.396  34.288  1.00  0.00           H
ATOM   2376 HG13 VAL   159      38.886  43.829  32.687  1.00  0.00           H
ATOM   2377  CG2 VAL   159      37.968  41.188  32.013  1.00  0.00           C
ATOM   2378 HG21 VAL   159      37.864  40.104  31.965  1.00  0.00           H
ATOM   2379 HG22 VAL   159      36.990  41.584  32.287  1.00  0.00           H
ATOM   2380 HG23 VAL   159      38.439  41.555  31.102  1.00  0.00           H
ATOM   2381  C   VAL   159      41.495  42.041  33.745  1.00  0.00           C
ATOM   2382  O   VAL   159      41.710  41.324  34.705  1.00  0.00           O
ATOM   2383  N   MET   160      42.021  43.340  33.628  1.00  0.00           N
ATOM   2384  H   MET   160      41.620  43.913  32.898  1.00  0.00           H
ATOM   2385  CA  MET   160      42.839  44.049  34.590  1.00  0.00           C
ATOM   2386  HA  MET   160      42.681  43.483  35.508  1.00  0.00           H
ATOM   2387  CB  MET   160      44.372  43.825  34.319  1.00  0.00           C
ATOM   2388  HB2 MET   160      44.677  44.330  33.402  1.00  0.00           H
ATOM   2389  HB3 MET   160      45.061  44.221  35.064  1.00  0.00           H
ATOM   2390  CG  MET   160      44.707  42.298  34.184  1.00  0.00           C
ATOM   2391  HG2 MET   160      44.130  41.892  35.016  1.00  0.00           H
ATOM   2392  HG3 MET   160      44.365  41.855  33.248  1.00  0.00           H
ATOM   2393  SD  MET   160      46.424  41.704  34.308  1.00  0.00           S
ATOM   2394  CE  MET   160      47.189  42.604  32.826  1.00  0.00           C
ATOM   2395  HE1 MET   160      46.794  43.617  32.744  1.00  0.00           H
ATOM   2396  HE2 MET   160      48.268  42.759  32.808  1.00  0.00           H
ATOM   2397  HE3 MET   160      46.916  41.912  32.031  1.00  0.00           H
ATOM   2398  C   MET   160      42.306  45.510  34.902  1.00  0.00           C
ATOM   2399  O   MET   160      41.483  46.101  34.194  1.00  0.00           O
ATOM   2400  N   THR   161      42.843  46.226  35.899  1.00  0.00           N
ATOM   2401  H   THR   161      43.602  45.874  36.466  1.00  0.00           H
ATOM   2402  CA  THR   161      42.459  47.636  36.298  1.00  0.00           C
ATOM   2403  HA  THR   161      42.042  48.228  35.483  1.00  0.00           H
ATOM   2404  CB  THR   161      41.409  47.713  37.416  1.00  0.00           C
ATOM   2405  HB  THR   161      41.963  47.453  38.319  1.00  0.00           H
ATOM   2406  CG2 THR   161      40.668  49.008  37.547  1.00  0.00           C
ATOM   2407 HG21 THR   161      39.981  49.014  38.393  1.00  0.00           H
ATOM   2408 HG22 THR   161      41.387  49.823  37.624  1.00  0.00           H
ATOM   2409 HG23 THR   161      40.075  49.078  36.636  1.00  0.00           H
ATOM   2410  OG1 THR   161      40.393  46.772  37.184  1.00  0.00           O
ATOM   2411  HG1 THR   161      39.658  47.231  36.771  1.00  0.00           H
ATOM   2412  C   THR   161      43.655  48.450  36.788  1.00  0.00           C
ATOM   2413  O   THR   161      44.395  47.955  37.653  1.00  0.00           O
ATOM   2414  N   ASP   162      43.883  49.647  36.299  1.00  0.00           N
ATOM   2415  H   ASP   162      43.276  50.029  35.588  1.00  0.00           H
ATOM   2416  CA  ASP   162      44.914  50.591  36.789  1.00  0.00           C
ATOM   2417  HA  ASP   162      45.254  50.307  37.784  1.00  0.00           H
ATOM   2418  CB  ASP   162      46.092  50.480  35.860  1.00  0.00           C
ATOM   2419  HB2 ASP   162      46.214  49.437  35.573  1.00  0.00           H
ATOM   2420  HB3 ASP   162      45.860  51.101  34.995  1.00  0.00           H
ATOM   2421  CG  ASP   162      47.396  50.963  36.429  1.00  0.00           C
ATOM   2422  OD1 ASP   162      48.400  50.819  35.725  1.00  0.00           O
ATOM   2423  OD2 ASP   162      47.467  51.527  37.555  1.00  0.00           O
ATOM   2424  C   ASP   162      44.523  52.073  36.891  1.00  0.00           C
ATOM   2425  O   ASP   162      43.946  52.733  35.987  1.00  0.00           O
ATOM   2426  N   GLY   163      44.695  52.617  38.122  1.00  0.00           N
ATOM   2427  H   GLY   163      45.334  52.061  38.672  1.00  0.00           H
ATOM   2428  CA  GLY   163      43.873  53.801  38.577  1.00  0.00           C
ATOM   2429  HA2 GLY   163      44.621  54.490  38.967  1.00  0.00           H
ATOM   2430  HA3 GLY   163      43.403  54.292  37.725  1.00  0.00           H
ATOM   2431  C   GLY   163      42.838  53.398  39.676  1.00  0.00           C
ATOM   2432  O   GLY   163      42.781  52.279  40.109  1.00  0.00           O
ATOM   2433  N   PRO   164      42.193  54.396  40.306  1.00  0.00           N
ATOM   2434  CD  PRO   164      42.348  55.859  40.111  1.00  0.00           C
ATOM   2435  HD2 PRO   164      41.803  56.137  39.209  1.00  0.00           H
ATOM   2436  HD3 PRO   164      43.381  56.146  39.914  1.00  0.00           H
ATOM   2437  CG  PRO   164      41.815  56.541  41.316  1.00  0.00           C
ATOM   2438  HG2 PRO   164      41.564  57.583  41.122  1.00  0.00           H
ATOM   2439  HG3 PRO   164      42.582  56.453  42.085  1.00  0.00           H
ATOM   2440  CB  PRO   164      40.638  55.604  41.589  1.00  0.00           C
ATOM   2441  HB2 PRO   164      39.974  55.703  40.731  1.00  0.00           H
ATOM   2442  HB3 PRO   164      40.213  55.726  42.586  1.00  0.00           H
ATOM   2443  CA  PRO   164      41.361  54.269  41.502  1.00  0.00           C
ATOM   2444  HA  PRO   164      42.057  54.089  42.322  1.00  0.00           H
ATOM   2445  C   PRO   164      40.288  53.116  41.511  1.00  0.00           C
ATOM   2446  O   PRO   164      39.895  52.513  40.490  1.00  0.00           O
ATOM   2447  N   SER   165      39.750  52.905  42.733  1.00  0.00           N
ATOM   2448  H   SER   165      40.277  53.310  43.494  1.00  0.00           H
ATOM   2449  CA  SER   165      38.474  52.291  43.255  1.00  0.00           C
ATOM   2450  HA  SER   165      37.902  51.810  42.461  1.00  0.00           H
ATOM   2451  CB  SER   165      38.844  51.144  44.286  1.00  0.00           C
ATOM   2452  HB2 SER   165      39.350  51.655  45.104  1.00  0.00           H
ATOM   2453  HB3 SER   165      37.917  50.764  44.716  1.00  0.00           H
ATOM   2454  OG  SER   165      39.658  50.109  43.716  1.00  0.00           O
ATOM   2455  HG  SER   165      39.099  49.677  43.065  1.00  0.00           H
ATOM   2456  C   SER   165      37.473  53.296  43.844  1.00  0.00           C
ATOM   2457  O   SER   165      36.299  52.964  43.805  1.00  0.00           O
ATOM   2458  N   ASN   166      37.963  54.466  44.312  1.00  0.00           N
ATOM   2459  H   ASN   166      38.961  54.619  44.320  1.00  0.00           H
ATOM   2460  CA  ASN   166      37.143  55.584  44.660  1.00  0.00           C
ATOM   2461  HA  ASN   166      36.107  55.339  44.894  1.00  0.00           H
ATOM   2462  CB  ASN   166      37.804  56.350  45.881  1.00  0.00           C
ATOM   2463  HB2 ASN   166      38.728  56.798  45.518  1.00  0.00           H
ATOM   2464  HB3 ASN   166      37.168  57.194  46.146  1.00  0.00           H
ATOM   2465  CG  ASN   166      38.137  55.536  47.096  1.00  0.00           C
ATOM   2466  OD1 ASN   166      37.786  54.352  47.169  1.00  0.00           O
ATOM   2467  ND2 ASN   166      38.817  56.144  48.052  1.00  0.00           N
ATOM   2468 HD21 ASN   166      39.120  55.541  48.803  1.00  0.00           H
ATOM   2469 HD22 ASN   166      39.212  57.061  47.905  1.00  0.00           H
ATOM   2470  C   ASN   166      36.819  56.554  43.466  1.00  0.00           C
ATOM   2471  O   ASN   166      36.267  57.605  43.694  1.00  0.00           O
ATOM   2472  N   GLY   167      37.238  56.169  42.227  1.00  0.00           N
ATOM   2473  H   GLY   167      37.757  55.313  42.095  1.00  0.00           H
ATOM   2474  CA  GLY   167      36.900  56.911  41.007  1.00  0.00           C
ATOM   2475  HA2 GLY   167      35.847  57.193  40.998  1.00  0.00           H
ATOM   2476  HA3 GLY   167      37.568  57.765  40.901  1.00  0.00           H
ATOM   2477  C   GLY   167      37.314  56.185  39.753  1.00  0.00           C
ATOM   2478  O   GLY   167      37.697  55.028  39.854  1.00  0.00           O
ATOM   2479  N   GLN   168      37.282  56.869  38.647  1.00  0.00           N
ATOM   2480  H   GLN   168      37.025  57.845  38.681  1.00  0.00           H
ATOM   2481  CA  GLN   168      37.464  56.336  37.310  1.00  0.00           C
ATOM   2482  HA  GLN   168      36.709  55.560  37.189  1.00  0.00           H
ATOM   2483  CB  GLN   168      37.090  57.365  36.191  1.00  0.00           C
ATOM   2484  HB2 GLN   168      36.049  57.573  36.438  1.00  0.00           H
ATOM   2485  HB3 GLN   168      37.641  58.303  36.124  1.00  0.00           H
ATOM   2486  CG  GLN   168      37.125  56.674  34.813  1.00  0.00           C
ATOM   2487  HG2 GLN   168      38.153  56.371  34.614  1.00  0.00           H
ATOM   2488  HG3 GLN   168      36.582  55.730  34.811  1.00  0.00           H
ATOM   2489  CD  GLN   168      36.503  57.532  33.684  1.00  0.00           C
ATOM   2490  OE1 GLN   168      35.569  58.252  33.890  1.00  0.00           O
ATOM   2491  NE2 GLN   168      36.987  57.350  32.438  1.00  0.00           N
ATOM   2492 HE21 GLN   168      37.595  56.560  32.273  1.00  0.00           H
ATOM   2493 HE22 GLN   168      36.384  57.473  31.638  1.00  0.00           H
ATOM   2494  C   GLN   168      38.895  55.822  36.983  1.00  0.00           C
ATOM   2495  O   GLN   168      39.791  56.662  36.766  1.00  0.00           O
ATOM   2496  N   ALA   169      39.134  54.511  36.983  1.00  0.00           N
ATOM   2497  H   ALA   169      38.392  53.841  37.131  1.00  0.00           H
ATOM   2498  CA  ALA   169      40.369  53.899  36.527  1.00  0.00           C
ATOM   2499  HA  ALA   169      41.159  54.614  36.758  1.00  0.00           H
ATOM   2500  CB  ALA   169      40.640  52.577  37.283  1.00  0.00           C
ATOM   2501  HB1 ALA   169      40.162  52.617  38.261  1.00  0.00           H
ATOM   2502  HB2 ALA   169      40.206  51.741  36.734  1.00  0.00           H
ATOM   2503  HB3 ALA   169      41.726  52.614  37.375  1.00  0.00           H
ATOM   2504  C   ALA   169      40.380  53.625  35.053  1.00  0.00           C
ATOM   2505  O   ALA   169      39.510  54.080  34.291  1.00  0.00           O
ATOM   2506  N   SER   170      41.439  53.093  34.566  1.00  0.00           N
ATOM   2507  H   SER   170      42.267  52.933  35.122  1.00  0.00           H
ATOM   2508  CA  SER   170      41.348  52.430  33.240  1.00  0.00           C
ATOM   2509  HA  SER   170      40.497  52.781  32.657  1.00  0.00           H
ATOM   2510  CB  SER   170      42.646  52.751  32.557  1.00  0.00           C
ATOM   2511  HB2 SER   170      42.893  53.812  32.511  1.00  0.00           H
ATOM   2512  HB3 SER   170      43.369  52.236  33.190  1.00  0.00           H
ATOM   2513  OG  SER   170      42.610  52.147  31.284  1.00  0.00           O
ATOM   2514  HG  SER   170      42.357  52.849  30.680  1.00  0.00           H
ATOM   2515  C   SER   170      41.194  50.919  33.352  1.00  0.00           C
ATOM   2516  O   SER   170      41.689  50.320  34.401  1.00  0.00           O
ATOM   2517  N   TYR   171      40.527  50.391  32.404  1.00  0.00           N
ATOM   2518  H   TYR   171      40.088  51.052  31.780  1.00  0.00           H
ATOM   2519  CA  TYR   171      40.032  49.030  32.455  1.00  0.00           C
ATOM   2520  HA  TYR   171      40.543  48.552  33.291  1.00  0.00           H
ATOM   2521  CB  TYR   171      38.490  49.050  32.688  1.00  0.00           C
ATOM   2522  HB2 TYR   171      38.133  49.216  31.672  1.00  0.00           H
ATOM   2523  HB3 TYR   171      38.165  48.066  33.025  1.00  0.00           H
ATOM   2524  CG  TYR   171      37.895  50.175  33.501  1.00  0.00           C
ATOM   2525  CD1 TYR   171      37.097  51.140  32.895  1.00  0.00           C
ATOM   2526  HD1 TYR   171      36.976  50.989  31.833  1.00  0.00           H
ATOM   2527  CE1 TYR   171      36.562  52.189  33.622  1.00  0.00           C
ATOM   2528  HE1 TYR   171      36.067  52.979  33.077  1.00  0.00           H
ATOM   2529  CZ  TYR   171      36.870  52.372  35.032  1.00  0.00           C
ATOM   2530  OH  TYR   171      36.366  53.394  35.759  1.00  0.00           O
ATOM   2531  HH  TYR   171      35.578  53.656  35.276  1.00  0.00           H
ATOM   2532  CE2 TYR   171      37.488  51.307  35.657  1.00  0.00           C
ATOM   2533  HE2 TYR   171      37.532  51.275  36.736  1.00  0.00           H
ATOM   2534  CD2 TYR   171      38.052  50.235  34.892  1.00  0.00           C
ATOM   2535  HD2 TYR   171      38.518  49.401  35.395  1.00  0.00           H
ATOM   2536  C   TYR   171      40.443  48.315  31.148  1.00  0.00           C
ATOM   2537  O   TYR   171      40.229  48.851  30.072  1.00  0.00           O
ATOM   2538  N   LYS   172      41.059  47.148  31.162  1.00  0.00           N
ATOM   2539  H   LYS   172      41.369  46.688  32.006  1.00  0.00           H
ATOM   2540  CA  LYS   172      41.490  46.463  29.882  1.00  0.00           C
ATOM   2541  HA  LYS   172      41.094  47.002  29.021  1.00  0.00           H
ATOM   2542  CB  LYS   172      43.058  46.604  29.755  1.00  0.00           C
ATOM   2543  HB2 LYS   172      43.459  46.139  30.655  1.00  0.00           H
ATOM   2544  HB3 LYS   172      43.410  45.984  28.930  1.00  0.00           H
ATOM   2545  CG  LYS   172      43.552  47.982  29.339  1.00  0.00           C
ATOM   2546  HG2 LYS   172      43.006  48.369  28.479  1.00  0.00           H
ATOM   2547  HG3 LYS   172      43.389  48.692  30.150  1.00  0.00           H
ATOM   2548  CD  LYS   172      45.124  47.857  29.071  1.00  0.00           C
ATOM   2549  HD2 LYS   172      45.551  47.352  29.937  1.00  0.00           H
ATOM   2550  HD3 LYS   172      45.234  47.275  28.157  1.00  0.00           H
ATOM   2551  CE  LYS   172      45.706  49.245  28.806  1.00  0.00           C
ATOM   2552  HE2 LYS   172      45.226  49.772  27.981  1.00  0.00           H
ATOM   2553  HE3 LYS   172      45.798  49.739  29.773  1.00  0.00           H
ATOM   2554  NZ  LYS   172      47.084  49.099  28.379  1.00  0.00           N
ATOM   2555  HZ1 LYS   172      47.696  48.650  29.044  1.00  0.00           H
ATOM   2556  HZ2 LYS   172      47.021  48.564  27.525  1.00  0.00           H
ATOM   2557  HZ3 LYS   172      47.558  49.962  28.154  1.00  0.00           H
ATOM   2558  C   LYS   172      41.147  44.991  29.778  1.00  0.00           C
ATOM   2559  O   LYS   172      40.824  44.382  30.848  1.00  0.00           O
ATOM   2560  N   ILE   173      41.141  44.364  28.573  1.00  0.00           N
ATOM   2561  H   ILE   173      41.381  44.961  27.795  1.00  0.00           H
ATOM   2562  CA  ILE   173      40.786  43.017  28.302  1.00  0.00           C
ATOM   2563  HA  ILE   173      40.896  42.485  29.246  1.00  0.00           H
ATOM   2564  CB  ILE   173      39.287  42.898  27.831  1.00  0.00           C
ATOM   2565  HB  ILE   173      39.120  41.822  27.817  1.00  0.00           H
ATOM   2566  CG2 ILE   173      38.264  43.663  28.734  1.00  0.00           C
ATOM   2567 HG21 ILE   173      38.581  43.426  29.749  1.00  0.00           H
ATOM   2568 HG22 ILE   173      38.266  44.733  28.525  1.00  0.00           H
ATOM   2569 HG23 ILE   173      37.256  43.278  28.582  1.00  0.00           H
ATOM   2570  CG1 ILE   173      39.164  43.300  26.398  1.00  0.00           C
ATOM   2571 HG12 ILE   173      39.449  44.352  26.368  1.00  0.00           H
ATOM   2572 HG13 ILE   173      39.854  42.774  25.739  1.00  0.00           H
ATOM   2573  CD1 ILE   173      37.740  43.042  25.805  1.00  0.00           C
ATOM   2574 HD11 ILE   173      37.637  43.620  24.888  1.00  0.00           H
ATOM   2575 HD12 ILE   173      37.576  41.970  25.696  1.00  0.00           H
ATOM   2576 HD13 ILE   173      36.986  43.472  26.466  1.00  0.00           H
ATOM   2577  C   ILE   173      41.798  42.408  27.365  1.00  0.00           C
ATOM   2578  O   ILE   173      42.436  43.066  26.650  1.00  0.00           O
ATOM   2579  N   PHE   174      42.047  41.079  27.532  1.00  0.00           N
ATOM   2580  H   PHE   174      41.501  40.618  28.246  1.00  0.00           H
ATOM   2581  CA  PHE   174      43.209  40.405  26.969  1.00  0.00           C
ATOM   2582  HA  PHE   174      43.698  41.185  26.383  1.00  0.00           H
ATOM   2583  CB  PHE   174      44.113  39.952  28.119  1.00  0.00           C
ATOM   2584  HB2 PHE   174      43.557  39.460  28.918  1.00  0.00           H
ATOM   2585  HB3 PHE   174      44.926  39.368  27.687  1.00  0.00           H
ATOM   2586  CG  PHE   174      44.715  41.115  28.921  1.00  0.00           C
ATOM   2587  CD1 PHE   174      43.976  41.871  29.854  1.00  0.00           C
ATOM   2588  HD1 PHE   174      42.950  41.560  29.992  1.00  0.00           H
ATOM   2589  CE1 PHE   174      44.545  42.930  30.550  1.00  0.00           C
ATOM   2590  HE1 PHE   174      43.999  43.412  31.346  1.00  0.00           H
ATOM   2591  CZ  PHE   174      45.814  43.408  30.200  1.00  0.00           C
ATOM   2592  HZ  PHE   174      46.262  44.305  30.599  1.00  0.00           H
ATOM   2593  CE2 PHE   174      46.637  42.606  29.351  1.00  0.00           C
ATOM   2594  HE2 PHE   174      47.640  42.929  29.115  1.00  0.00           H
ATOM   2595  CD2 PHE   174      46.027  41.512  28.645  1.00  0.00           C
ATOM   2596  HD2 PHE   174      46.658  40.980  27.947  1.00  0.00           H
ATOM   2597  C   PHE   174      42.872  39.133  26.168  1.00  0.00           C
ATOM   2598  O   PHE   174      41.950  38.384  26.517  1.00  0.00           O
ATOM   2599  N   LYS   175      43.690  38.776  25.230  1.00  0.00           N
ATOM   2600  H   LYS   175      44.389  39.432  24.911  1.00  0.00           H
ATOM   2601  CA  LYS   175      43.831  37.440  24.557  1.00  0.00           C
ATOM   2602  HA  LYS   175      43.163  36.749  25.070  1.00  0.00           H
ATOM   2603  CB  LYS   175      43.485  37.638  23.052  1.00  0.00           C
ATOM   2604  HB2 LYS   175      42.545  38.181  22.958  1.00  0.00           H
ATOM   2605  HB3 LYS   175      44.276  38.212  22.571  1.00  0.00           H
ATOM   2606  CG  LYS   175      43.374  36.385  22.159  1.00  0.00           C
ATOM   2607  HG2 LYS   175      44.312  35.833  22.107  1.00  0.00           H
ATOM   2608  HG3 LYS   175      42.743  35.608  22.590  1.00  0.00           H
ATOM   2609  CD  LYS   175      42.935  36.652  20.761  1.00  0.00           C
ATOM   2610  HD2 LYS   175      41.913  37.030  20.815  1.00  0.00           H
ATOM   2611  HD3 LYS   175      43.642  37.366  20.339  1.00  0.00           H
ATOM   2612  CE  LYS   175      43.078  35.318  20.041  1.00  0.00           C
ATOM   2613  HE2 LYS   175      44.136  35.060  19.993  1.00  0.00           H
ATOM   2614  HE3 LYS   175      42.549  34.581  20.643  1.00  0.00           H
ATOM   2615  NZ  LYS   175      42.387  35.335  18.682  1.00  0.00           N
ATOM   2616  HZ1 LYS   175      42.964  35.752  17.966  1.00  0.00           H
ATOM   2617  HZ2 LYS   175      42.371  34.358  18.426  1.00  0.00           H
ATOM   2618  HZ3 LYS   175      41.478  35.762  18.579  1.00  0.00           H
ATOM   2619  C   LYS   175      45.247  36.915  24.634  1.00  0.00           C
ATOM   2620  O   LYS   175      46.183  37.730  24.328  1.00  0.00           O
ATOM   2621  N   MET   176      45.400  35.597  24.848  1.00  0.00           N
ATOM   2622  H   MET   176      44.529  35.116  25.024  1.00  0.00           H
ATOM   2623  CA  MET   176      46.625  34.911  25.073  1.00  0.00           C
ATOM   2624  HA  MET   176      47.430  35.500  24.632  1.00  0.00           H
ATOM   2625  CB  MET   176      46.730  34.885  26.603  1.00  0.00           C
ATOM   2626  HB2 MET   176      46.003  34.162  26.974  1.00  0.00           H
ATOM   2627  HB3 MET   176      47.732  34.497  26.790  1.00  0.00           H
ATOM   2628  CG  MET   176      46.698  36.205  27.438  1.00  0.00           C
ATOM   2629  HG2 MET   176      47.562  36.829  27.203  1.00  0.00           H
ATOM   2630  HG3 MET   176      45.852  36.841  27.176  1.00  0.00           H
ATOM   2631  SD  MET   176      46.515  35.872  29.219  1.00  0.00           S
ATOM   2632  CE  MET   176      44.803  35.319  29.233  1.00  0.00           C
ATOM   2633  HE1 MET   176      44.136  36.052  28.780  1.00  0.00           H
ATOM   2634  HE2 MET   176      44.730  34.349  28.738  1.00  0.00           H
ATOM   2635  HE3 MET   176      44.429  35.278  30.256  1.00  0.00           H
ATOM   2636  C   MET   176      46.626  33.544  24.401  1.00  0.00           C
ATOM   2637  O   MET   176      45.671  32.785  24.414  1.00  0.00           O
ATOM   2638  N   GLU   177      47.823  33.306  23.751  1.00  0.00           N
ATOM   2639  H   GLU   177      48.539  34.010  23.863  1.00  0.00           H
ATOM   2640  CA  GLU   177      48.251  31.933  23.315  1.00  0.00           C
ATOM   2641  HA  GLU   177      47.610  31.145  23.712  1.00  0.00           H
ATOM   2642  CB  GLU   177      47.910  31.701  21.840  1.00  0.00           C
ATOM   2643  HB2 GLU   177      48.272  32.594  21.332  1.00  0.00           H
ATOM   2644  HB3 GLU   177      48.512  30.885  21.437  1.00  0.00           H
ATOM   2645  CG  GLU   177      46.418  31.571  21.486  1.00  0.00           C
ATOM   2646  HG2 GLU   177      45.892  30.898  22.165  1.00  0.00           H
ATOM   2647  HG3 GLU   177      45.948  32.536  21.676  1.00  0.00           H
ATOM   2648  CD  GLU   177      46.233  31.057  20.056  1.00  0.00           C
ATOM   2649  OE1 GLU   177      46.431  29.854  19.793  1.00  0.00           O
ATOM   2650  OE2 GLU   177      45.860  31.903  19.200  1.00  0.00           O
ATOM   2651  C   GLU   177      49.781  31.641  23.398  1.00  0.00           C
ATOM   2652  O   GLU   177      50.620  32.498  23.138  1.00  0.00           O
ATOM   2653  N   LYS   178      50.095  30.465  23.957  1.00  0.00           N
ATOM   2654  H   LYS   178      49.334  29.806  24.032  1.00  0.00           H
ATOM   2655  CA  LYS   178      51.482  29.947  24.198  1.00  0.00           C
ATOM   2656  HA  LYS   178      51.460  28.998  24.733  1.00  0.00           H
ATOM   2657  CB  LYS   178      52.259  29.691  22.867  1.00  0.00           C
ATOM   2658  HB2 LYS   178      52.596  30.568  22.315  1.00  0.00           H
ATOM   2659  HB3 LYS   178      53.202  29.275  23.224  1.00  0.00           H
ATOM   2660  CG  LYS   178      51.496  28.607  22.056  1.00  0.00           C
ATOM   2661  HG2 LYS   178      51.442  27.670  22.611  1.00  0.00           H
ATOM   2662  HG3 LYS   178      50.451  28.909  21.990  1.00  0.00           H
ATOM   2663  CD  LYS   178      52.175  28.434  20.701  1.00  0.00           C
ATOM   2664  HD2 LYS   178      52.129  29.353  20.116  1.00  0.00           H
ATOM   2665  HD3 LYS   178      53.200  28.135  20.916  1.00  0.00           H
ATOM   2666  CE  LYS   178      51.503  27.316  19.917  1.00  0.00           C
ATOM   2667  HE2 LYS   178      52.295  27.091  19.202  1.00  0.00           H
ATOM   2668  HE3 LYS   178      51.392  26.439  20.555  1.00  0.00           H
ATOM   2669  NZ  LYS   178      50.244  27.747  19.263  1.00  0.00           N
ATOM   2670  HZ1 LYS   178      49.949  26.991  18.661  1.00  0.00           H
ATOM   2671  HZ2 LYS   178      49.545  27.861  19.983  1.00  0.00           H
ATOM   2672  HZ3 LYS   178      50.383  28.573  18.701  1.00  0.00           H
ATOM   2673  C   LYS   178      52.216  30.799  25.175  1.00  0.00           C
ATOM   2674  O   LYS   178      53.311  31.260  24.943  1.00  0.00           O
ATOM   2675  N   GLY   179      51.569  31.067  26.281  1.00  0.00           N
ATOM   2676  H   GLY   179      50.654  30.641  26.268  1.00  0.00           H
ATOM   2677  CA  GLY   179      51.907  31.949  27.380  1.00  0.00           C
ATOM   2678  HA2 GLY   179      51.139  31.945  28.154  1.00  0.00           H
ATOM   2679  HA3 GLY   179      52.748  31.453  27.866  1.00  0.00           H
ATOM   2680  C   GLY   179      52.160  33.485  27.161  1.00  0.00           C
ATOM   2681  O   GLY   179      52.234  34.249  28.103  1.00  0.00           O
ATOM   2682  N   LYS   180      52.042  34.015  25.925  1.00  0.00           N
ATOM   2683  H   LYS   180      51.873  33.402  25.140  1.00  0.00           H
ATOM   2684  CA  LYS   180      52.133  35.408  25.510  1.00  0.00           C
ATOM   2685  HA  LYS   180      52.419  35.951  26.411  1.00  0.00           H
ATOM   2686  CB  LYS   180      53.230  35.677  24.462  1.00  0.00           C
ATOM   2687  HB2 LYS   180      53.450  36.744  24.492  1.00  0.00           H
ATOM   2688  HB3 LYS   180      54.117  35.234  24.915  1.00  0.00           H
ATOM   2689  CG  LYS   180      52.816  35.167  23.056  1.00  0.00           C
ATOM   2690  HG2 LYS   180      52.737  34.090  23.202  1.00  0.00           H
ATOM   2691  HG3 LYS   180      51.876  35.578  22.685  1.00  0.00           H
ATOM   2692  CD  LYS   180      53.990  35.428  22.061  1.00  0.00           C
ATOM   2693  HD2 LYS   180      54.215  36.495  22.067  1.00  0.00           H
ATOM   2694  HD3 LYS   180      54.953  35.060  22.412  1.00  0.00           H
ATOM   2695  CE  LYS   180      53.603  35.055  20.647  1.00  0.00           C
ATOM   2696  HE2 LYS   180      53.355  33.999  20.536  1.00  0.00           H
ATOM   2697  HE3 LYS   180      52.651  35.519  20.390  1.00  0.00           H
ATOM   2698  NZ  LYS   180      54.660  35.539  19.674  1.00  0.00           N
ATOM   2699  HZ1 LYS   180      54.912  36.505  19.825  1.00  0.00           H
ATOM   2700  HZ2 LYS   180      55.534  35.062  19.844  1.00  0.00           H
ATOM   2701  HZ3 LYS   180      54.405  35.277  18.733  1.00  0.00           H
ATOM   2702  C   LYS   180      50.715  35.967  25.135  1.00  0.00           C
ATOM   2703  O   LYS   180      49.770  35.365  24.592  1.00  0.00           O
ATOM   2704  N   VAL   181      50.558  37.214  25.520  1.00  0.00           N
ATOM   2705  H   VAL   181      51.368  37.613  25.971  1.00  0.00           H
ATOM   2706  CA  VAL   181      49.520  38.175  25.017  1.00  0.00           C
ATOM   2707  HA  VAL   181      48.604  37.628  25.239  1.00  0.00           H
ATOM   2708  CB  VAL   181      49.534  39.533  25.756  1.00  0.00           C
ATOM   2709  HB  VAL   181      50.336  40.095  25.274  1.00  0.00           H
ATOM   2710  CG1 VAL   181      48.154  40.145  25.440  1.00  0.00           C
ATOM   2711 HG11 VAL   181      47.978  40.218  24.367  1.00  0.00           H
ATOM   2712 HG12 VAL   181      47.378  39.435  25.731  1.00  0.00           H
ATOM   2713 HG13 VAL   181      48.091  41.150  25.855  1.00  0.00           H
ATOM   2714  CG2 VAL   181      49.546  39.348  27.265  1.00  0.00           C
ATOM   2715 HG21 VAL   181      50.491  38.951  27.633  1.00  0.00           H
ATOM   2716 HG22 VAL   181      49.389  40.305  27.765  1.00  0.00           H
ATOM   2717 HG23 VAL   181      48.772  38.668  27.620  1.00  0.00           H
ATOM   2718  C   VAL   181      49.675  38.371  23.491  1.00  0.00           C
ATOM   2719  O   VAL   181      50.782  38.582  22.975  1.00  0.00           O
ATOM   2720  N   VAL   182      48.500  38.372  22.800  1.00  0.00           N
ATOM   2721  H   VAL   182      47.711  38.299  23.427  1.00  0.00           H
ATOM   2722  CA  VAL   182      48.267  38.267  21.277  1.00  0.00           C
ATOM   2723  HA  VAL   182      49.167  38.176  20.669  1.00  0.00           H
ATOM   2724  CB  VAL   182      47.482  36.980  21.051  1.00  0.00           C
ATOM   2725  HB  VAL   182      46.814  36.851  21.902  1.00  0.00           H
ATOM   2726  CG1 VAL   182      46.676  37.061  19.766  1.00  0.00           C
ATOM   2727 HG11 VAL   182      46.150  36.123  19.589  1.00  0.00           H
ATOM   2728 HG12 VAL   182      45.920  37.840  19.670  1.00  0.00           H
ATOM   2729 HG13 VAL   182      47.322  37.206  18.900  1.00  0.00           H
ATOM   2730  CG2 VAL   182      48.303  35.760  21.224  1.00  0.00           C
ATOM   2731 HG21 VAL   182      47.752  34.857  20.965  1.00  0.00           H
ATOM   2732 HG22 VAL   182      49.154  35.739  20.543  1.00  0.00           H
ATOM   2733 HG23 VAL   182      48.618  35.789  22.267  1.00  0.00           H
ATOM   2734  C   VAL   182      47.387  39.452  20.881  1.00  0.00           C
ATOM   2735  O   VAL   182      47.613  40.021  19.747  1.00  0.00           O
ATOM   2736  N   LYS   183      46.634  40.067  21.821  1.00  0.00           N
ATOM   2737  H   LYS   183      46.526  39.539  22.676  1.00  0.00           H
ATOM   2738  CA  LYS   183      46.102  41.421  21.760  1.00  0.00           C
ATOM   2739  HA  LYS   183      46.920  42.110  21.543  1.00  0.00           H
ATOM   2740  CB  LYS   183      45.009  41.380  20.698  1.00  0.00           C
ATOM   2741  HB2 LYS   183      45.503  41.113  19.763  1.00  0.00           H
ATOM   2742  HB3 LYS   183      44.349  40.537  20.906  1.00  0.00           H
ATOM   2743  CG  LYS   183      44.109  42.594  20.484  1.00  0.00           C
ATOM   2744  HG2 LYS   183      43.650  43.017  21.379  1.00  0.00           H
ATOM   2745  HG3 LYS   183      44.750  43.396  20.119  1.00  0.00           H
ATOM   2746  CD  LYS   183      43.110  42.403  19.334  1.00  0.00           C
ATOM   2747  HD2 LYS   183      43.702  42.400  18.419  1.00  0.00           H
ATOM   2748  HD3 LYS   183      42.500  41.502  19.401  1.00  0.00           H
ATOM   2749  CE  LYS   183      42.137  43.587  19.364  1.00  0.00           C
ATOM   2750  HE2 LYS   183      41.420  43.594  20.185  1.00  0.00           H
ATOM   2751  HE3 LYS   183      42.660  44.527  19.187  1.00  0.00           H
ATOM   2752  NZ  LYS   183      41.116  43.456  18.254  1.00  0.00           N
ATOM   2753  HZ1 LYS   183      40.375  44.140  18.322  1.00  0.00           H
ATOM   2754  HZ2 LYS   183      41.614  43.556  17.381  1.00  0.00           H
ATOM   2755  HZ3 LYS   183      40.738  42.520  18.264  1.00  0.00           H
ATOM   2756  C   LYS   183      45.569  41.769  23.139  1.00  0.00           C
ATOM   2757  O   LYS   183      44.972  40.937  23.816  1.00  0.00           O
ATOM   2758  N   SER   184      45.669  43.028  23.573  1.00  0.00           N
ATOM   2759  H   SER   184      46.272  43.669  23.077  1.00  0.00           H
ATOM   2760  CA  SER   184      44.784  43.616  24.549  1.00  0.00           C
ATOM   2761  HA  SER   184      43.930  42.973  24.759  1.00  0.00           H
ATOM   2762  CB  SER   184      45.404  43.733  25.963  1.00  0.00           C
ATOM   2763  HB2 SER   184      44.584  44.021  26.621  1.00  0.00           H
ATOM   2764  HB3 SER   184      45.638  42.710  26.254  1.00  0.00           H
ATOM   2765  OG  SER   184      46.565  44.557  25.992  1.00  0.00           O
ATOM   2766  HG  SER   184      47.346  44.003  26.071  1.00  0.00           H
ATOM   2767  C   SER   184      44.112  44.949  24.218  1.00  0.00           C
ATOM   2768  O   SER   184      44.600  45.631  23.332  1.00  0.00           O
ATOM   2769  N   VAL   185      42.979  45.374  24.883  1.00  0.00           N
ATOM   2770  H   VAL   185      42.449  44.792  25.516  1.00  0.00           H
ATOM   2771  CA  VAL   185      42.353  46.641  24.536  1.00  0.00           C
ATOM   2772  HA  VAL   185      43.045  47.280  23.988  1.00  0.00           H
ATOM   2773  CB  VAL   185      41.184  46.448  23.529  1.00  0.00           C
ATOM   2774  HB  VAL   185      40.781  47.451  23.390  1.00  0.00           H
ATOM   2775  CG1 VAL   185      41.601  45.833  22.201  1.00  0.00           C
ATOM   2776 HG11 VAL   185      41.966  44.828  22.416  1.00  0.00           H
ATOM   2777 HG12 VAL   185      40.762  45.773  21.508  1.00  0.00           H
ATOM   2778 HG13 VAL   185      42.414  46.406  21.755  1.00  0.00           H
ATOM   2779  CG2 VAL   185      39.969  45.642  24.072  1.00  0.00           C
ATOM   2780 HG21 VAL   185      40.268  44.602  24.204  1.00  0.00           H
ATOM   2781 HG22 VAL   185      39.659  46.164  24.977  1.00  0.00           H
ATOM   2782 HG23 VAL   185      39.110  45.689  23.404  1.00  0.00           H
ATOM   2783  C   VAL   185      41.882  47.432  25.760  1.00  0.00           C
ATOM   2784  O   VAL   185      41.422  46.843  26.809  1.00  0.00           O
ATOM   2785  N   GLU   186      41.900  48.748  25.718  1.00  0.00           N
ATOM   2786  H   GLU   186      42.328  49.093  24.871  1.00  0.00           H
ATOM   2787  CA  GLU   186      41.246  49.583  26.744  1.00  0.00           C
ATOM   2788  HA  GLU   186      41.320  49.045  27.689  1.00  0.00           H
ATOM   2789  CB  GLU   186      42.019  50.943  26.928  1.00  0.00           C
ATOM   2790  HB2 GLU   186      43.058  50.804  27.227  1.00  0.00           H
ATOM   2791  HB3 GLU   186      42.052  51.450  25.963  1.00  0.00           H
ATOM   2792  CG  GLU   186      41.283  51.831  27.998  1.00  0.00           C
ATOM   2793  HG2 GLU   186      40.312  52.008  27.537  1.00  0.00           H
ATOM   2794  HG3 GLU   186      41.213  51.231  28.905  1.00  0.00           H
ATOM   2795  CD  GLU   186      41.941  53.123  28.417  1.00  0.00           C
ATOM   2796  OE1 GLU   186      43.090  53.390  28.045  1.00  0.00           O
ATOM   2797  OE2 GLU   186      41.490  53.704  29.378  1.00  0.00           O
ATOM   2798  C   GLU   186      39.738  49.811  26.400  1.00  0.00           C
ATOM   2799  O   GLU   186      39.287  50.113  25.289  1.00  0.00           O
ATOM   2800  N   LEU   187      38.996  49.652  27.540  1.00  0.00           N
ATOM   2801  H   LEU   187      39.445  49.330  28.386  1.00  0.00           H
ATOM   2802  CA  LEU   187      37.511  49.809  27.508  1.00  0.00           C
ATOM   2803  HA  LEU   187      37.144  49.343  26.592  1.00  0.00           H
ATOM   2804  CB  LEU   187      36.869  48.968  28.625  1.00  0.00           C
ATOM   2805  HB2 LEU   187      37.043  49.514  29.552  1.00  0.00           H
ATOM   2806  HB3 LEU   187      35.804  49.130  28.469  1.00  0.00           H
ATOM   2807  CG  LEU   187      37.141  47.452  28.776  1.00  0.00           C
ATOM   2808  HG  LEU   187      38.212  47.275  28.873  1.00  0.00           H
ATOM   2809  CD1 LEU   187      36.441  46.831  30.018  1.00  0.00           C
ATOM   2810 HD11 LEU   187      36.716  47.289  30.969  1.00  0.00           H
ATOM   2811 HD12 LEU   187      35.357  46.916  29.949  1.00  0.00           H
ATOM   2812 HD13 LEU   187      36.677  45.767  30.032  1.00  0.00           H
ATOM   2813  CD2 LEU   187      36.630  46.827  27.491  1.00  0.00           C
ATOM   2814 HD21 LEU   187      36.840  45.759  27.574  1.00  0.00           H
ATOM   2815 HD22 LEU   187      35.558  46.860  27.302  1.00  0.00           H
ATOM   2816 HD23 LEU   187      37.063  47.164  26.549  1.00  0.00           H
ATOM   2817  C   LEU   187      37.087  51.284  27.496  1.00  0.00           C
ATOM   2818  O   LEU   187      37.484  52.132  28.309  1.00  0.00           O
ATOM   2819  N   ASP   188      36.253  51.649  26.489  1.00  0.00           N
ATOM   2820  H   ASP   188      36.050  50.942  25.798  1.00  0.00           H
ATOM   2821  CA  ASP   188      35.302  52.774  26.573  1.00  0.00           C
ATOM   2822  HA  ASP   188      35.900  53.555  27.041  1.00  0.00           H
ATOM   2823  CB  ASP   188      34.838  53.299  25.222  1.00  0.00           C
ATOM   2824  HB2 ASP   188      34.383  52.447  24.718  1.00  0.00           H
ATOM   2825  HB3 ASP   188      33.970  53.958  25.257  1.00  0.00           H
ATOM   2826  CG  ASP   188      35.923  53.890  24.245  1.00  0.00           C
ATOM   2827  OD1 ASP   188      35.619  54.028  23.043  1.00  0.00           O
ATOM   2828  OD2 ASP   188      37.088  54.224  24.679  1.00  0.00           O
ATOM   2829  C   ASP   188      34.262  52.591  27.609  1.00  0.00           C
ATOM   2830  O   ASP   188      33.314  51.826  27.330  1.00  0.00           O
ATOM   2831  N   ALA   189      34.415  53.204  28.824  1.00  0.00           N
ATOM   2832  H   ALA   189      35.280  53.684  29.027  1.00  0.00           H
ATOM   2833  CA  ALA   189      33.689  52.884  30.042  1.00  0.00           C
ATOM   2834  HA  ALA   189      32.786  52.289  29.898  1.00  0.00           H
ATOM   2835  CB  ALA   189      34.542  52.075  31.025  1.00  0.00           C
ATOM   2836  HB1 ALA   189      33.941  52.185  31.928  1.00  0.00           H
ATOM   2837  HB2 ALA   189      34.638  51.034  30.715  1.00  0.00           H
ATOM   2838  HB3 ALA   189      35.509  52.567  31.134  1.00  0.00           H
ATOM   2839  C   ALA   189      33.052  54.171  30.565  1.00  0.00           C
ATOM   2840  O   ALA   189      33.124  54.468  31.788  1.00  0.00           O
ATOM   2841  N   PRO   190      32.407  55.057  29.777  1.00  0.00           N
ATOM   2842  CD  PRO   190      31.988  54.772  28.434  1.00  0.00           C
ATOM   2843  HD2 PRO   190      31.632  53.744  28.370  1.00  0.00           H
ATOM   2844  HD3 PRO   190      32.885  54.930  27.836  1.00  0.00           H
ATOM   2845  CG  PRO   190      31.007  55.971  28.047  1.00  0.00           C
ATOM   2846  HG2 PRO   190      29.948  55.788  28.233  1.00  0.00           H
ATOM   2847  HG3 PRO   190      31.094  56.296  27.011  1.00  0.00           H
ATOM   2848  CB  PRO   190      31.485  57.090  28.956  1.00  0.00           C
ATOM   2849  HB2 PRO   190      30.608  57.706  29.154  1.00  0.00           H
ATOM   2850  HB3 PRO   190      32.213  57.635  28.356  1.00  0.00           H
ATOM   2851  CA  PRO   190      31.949  56.332  30.210  1.00  0.00           C
ATOM   2852  HA  PRO   190      32.813  56.871  30.599  1.00  0.00           H
ATOM   2853  C   PRO   190      30.913  56.214  31.376  1.00  0.00           C
ATOM   2854  O   PRO   190      29.936  55.546  31.311  1.00  0.00           O
ATOM   2855  N   ASN   191      31.173  56.859  32.565  1.00  0.00           N
ATOM   2856  H   ASN   191      31.836  57.618  32.516  1.00  0.00           H
ATOM   2857  CA  ASN   191      30.380  56.657  33.785  1.00  0.00           C
ATOM   2858  HA  ASN   191      30.976  57.074  34.596  1.00  0.00           H
ATOM   2859  CB  ASN   191      29.092  57.435  33.736  1.00  0.00           C
ATOM   2860  HB2 ASN   191      28.414  56.982  33.012  1.00  0.00           H
ATOM   2861  HB3 ASN   191      28.785  57.365  34.779  1.00  0.00           H
ATOM   2862  CG  ASN   191      29.413  58.920  33.432  1.00  0.00           C
ATOM   2863  OD1 ASN   191      29.936  59.616  34.270  1.00  0.00           O
ATOM   2864  ND2 ASN   191      29.074  59.479  32.292  1.00  0.00           N
ATOM   2865 HD21 ASN   191      29.162  60.485  32.270  1.00  0.00           H
ATOM   2866 HD22 ASN   191      28.706  58.973  31.499  1.00  0.00           H
ATOM   2867  C   ASN   191      30.279  55.154  34.180  1.00  0.00           C
ATOM   2868  O   ASN   191      29.267  54.727  34.690  1.00  0.00           O
ATOM   2869  N   TYR   192      31.337  54.365  33.986  1.00  0.00           N
ATOM   2870  H   TYR   192      32.098  54.630  33.375  1.00  0.00           H
ATOM   2871  CA  TYR   192      31.406  52.975  34.538  1.00  0.00           C
ATOM   2872  HA  TYR   192      30.744  52.916  35.402  1.00  0.00           H
ATOM   2873  CB  TYR   192      30.999  51.961  33.466  1.00  0.00           C
ATOM   2874  HB2 TYR   192      31.823  52.032  32.755  1.00  0.00           H
ATOM   2875  HB3 TYR   192      31.121  50.934  33.810  1.00  0.00           H
ATOM   2876  CG  TYR   192      29.623  52.067  32.722  1.00  0.00           C
ATOM   2877  CD1 TYR   192      29.647  52.240  31.327  1.00  0.00           C
ATOM   2878  HD1 TYR   192      30.573  52.427  30.803  1.00  0.00           H
ATOM   2879  CE1 TYR   192      28.459  52.128  30.549  1.00  0.00           C
ATOM   2880  HE1 TYR   192      28.497  52.216  29.473  1.00  0.00           H
ATOM   2881  CZ  TYR   192      27.279  51.854  31.253  1.00  0.00           C
ATOM   2882  OH  TYR   192      26.071  51.608  30.620  1.00  0.00           O
ATOM   2883  HH  TYR   192      25.948  52.259  29.924  1.00  0.00           H
ATOM   2884  CE2 TYR   192      27.175  51.825  32.666  1.00  0.00           C
ATOM   2885  HE2 TYR   192      26.265  51.578  33.191  1.00  0.00           H
ATOM   2886  CD2 TYR   192      28.340  51.942  33.391  1.00  0.00           C
ATOM   2887  HD2 TYR   192      28.307  51.966  34.470  1.00  0.00           H
ATOM   2888  C   TYR   192      32.826  52.688  35.129  1.00  0.00           C
ATOM   2889  O   TYR   192      33.821  53.400  34.943  1.00  0.00           O
ATOM   2890  N   HIE   193      32.856  51.607  35.912  1.00  0.00           N
ATOM   2891  H   HIE   193      31.958  51.184  36.097  1.00  0.00           H
ATOM   2892  CA  HIE   193      34.030  51.043  36.705  1.00  0.00           C
ATOM   2893  HA  HIE   193      34.993  51.242  36.235  1.00  0.00           H
ATOM   2894  CB  HIE   193      34.088  51.664  38.046  1.00  0.00           C
ATOM   2895  HB2 HIE   193      34.067  52.737  37.854  1.00  0.00           H
ATOM   2896  HB3 HIE   193      33.200  51.304  38.567  1.00  0.00           H
ATOM   2897  CG  HIE   193      35.359  51.414  38.761  1.00  0.00           C
ATOM   2898  ND1 HIE   193      35.833  50.127  39.061  1.00  0.00           N
ATOM   2899  CE1 HIE   193      37.097  50.319  39.544  1.00  0.00           C
ATOM   2900  HE1 HIE   193      37.811  49.532  39.734  1.00  0.00           H
ATOM   2901  NE2 HIE   193      37.411  51.636  39.542  1.00  0.00           N
ATOM   2902  HE2 HIE   193      38.233  52.097  39.906  1.00  0.00           H
ATOM   2903  CD2 HIE   193      36.285  52.286  39.123  1.00  0.00           C
ATOM   2904  HD2 HIE   193      36.230  53.344  38.909  1.00  0.00           H
ATOM   2905  C   HIE   193      34.018  49.514  36.596  1.00  0.00           C
ATOM   2906  O   HIE   193      32.971  48.880  36.529  1.00  0.00           O
ATOM   2907  N   TYR   194      35.204  48.824  36.525  1.00  0.00           N
ATOM   2908  H   TYR   194      36.016  49.423  36.558  1.00  0.00           H
ATOM   2909  CA  TYR   194      35.418  47.402  36.241  1.00  0.00           C
ATOM   2910  HA  TYR   194      34.552  46.845  36.598  1.00  0.00           H
ATOM   2911  CB  TYR   194      35.466  47.188  34.743  1.00  0.00           C
ATOM   2912  HB2 TYR   194      36.183  47.868  34.282  1.00  0.00           H
ATOM   2913  HB3 TYR   194      35.933  46.233  34.501  1.00  0.00           H
ATOM   2914  CG  TYR   194      34.169  47.500  33.980  1.00  0.00           C
ATOM   2915  CD1 TYR   194      33.922  48.759  33.265  1.00  0.00           C
ATOM   2916  HD1 TYR   194      34.696  49.510  33.305  1.00  0.00           H
ATOM   2917  CE1 TYR   194      32.653  48.978  32.572  1.00  0.00           C
ATOM   2918  HE1 TYR   194      32.379  49.911  32.105  1.00  0.00           H
ATOM   2919  CZ  TYR   194      31.677  47.910  32.556  1.00  0.00           C
ATOM   2920  OH  TYR   194      30.356  48.147  32.263  1.00  0.00           O
ATOM   2921  HH  TYR   194      29.683  47.493  32.467  1.00  0.00           H
ATOM   2922  CE2 TYR   194      31.950  46.782  33.316  1.00  0.00           C
ATOM   2923  HE2 TYR   194      31.157  46.093  33.567  1.00  0.00           H
ATOM   2924  CD2 TYR   194      33.198  46.521  33.925  1.00  0.00           C
ATOM   2925  HD2 TYR   194      33.279  45.673  34.590  1.00  0.00           H
ATOM   2926  C   TYR   194      36.643  46.928  37.079  1.00  0.00           C
ATOM   2927  O   TYR   194      37.767  47.131  36.668  1.00  0.00           O
ATOM   2928  N   GLU   195      36.486  46.097  38.122  1.00  0.00           N
ATOM   2929  H   GLU   195      35.596  45.845  38.527  1.00  0.00           H
ATOM   2930  CA  GLU   195      37.689  45.430  38.724  1.00  0.00           C
ATOM   2931  HA  GLU   195      38.419  45.308  37.924  1.00  0.00           H
ATOM   2932  CB  GLU   195      38.546  46.312  39.716  1.00  0.00           C
ATOM   2933  HB2 GLU   195      39.469  45.763  39.908  1.00  0.00           H
ATOM   2934  HB3 GLU   195      38.696  47.276  39.230  1.00  0.00           H
ATOM   2935  CG  GLU   195      37.778  46.533  41.036  1.00  0.00           C
ATOM   2936  HG2 GLU   195      36.792  46.919  40.779  1.00  0.00           H
ATOM   2937  HG3 GLU   195      37.425  45.648  41.566  1.00  0.00           H
ATOM   2938  CD  GLU   195      38.547  47.502  41.993  1.00  0.00           C
ATOM   2939  OE1 GLU   195      38.856  47.076  43.112  1.00  0.00           O
ATOM   2940  OE2 GLU   195      38.867  48.666  41.639  1.00  0.00           O
ATOM   2941  C   GLU   195      37.354  44.076  39.407  1.00  0.00           C
ATOM   2942  O   GLU   195      36.243  43.725  39.589  1.00  0.00           O
ATOM   2943  N   GLU   196      38.427  43.302  39.750  1.00  0.00           N
ATOM   2944  H   GLU   196      39.331  43.643  39.459  1.00  0.00           H
ATOM   2945  CA  GLU   196      38.292  41.966  40.476  1.00  0.00           C
ATOM   2946  HA  GLU   196      39.264  41.472  40.444  1.00  0.00           H
ATOM   2947  CB  GLU   196      38.056  42.325  41.958  1.00  0.00           C
ATOM   2948  HB2 GLU   196      38.159  43.379  42.215  1.00  0.00           H
ATOM   2949  HB3 GLU   196      36.984  42.202  42.114  1.00  0.00           H
ATOM   2950  CG  GLU   196      38.937  41.460  42.826  1.00  0.00           C
ATOM   2951  HG2 GLU   196      38.459  40.483  42.753  1.00  0.00           H
ATOM   2952  HG3 GLU   196      39.968  41.456  42.475  1.00  0.00           H
ATOM   2953  CD  GLU   196      39.056  41.907  44.333  1.00  0.00           C
ATOM   2954  OE1 GLU   196      38.103  41.811  45.117  1.00  0.00           O
ATOM   2955  OE2 GLU   196      40.119  42.293  44.677  1.00  0.00           O
ATOM   2956  C   GLU   196      37.332  40.950  39.806  1.00  0.00           C
ATOM   2957  O   GLU   196      36.533  40.341  40.474  1.00  0.00           O
ATOM   2958  N   CYX   197      37.258  40.871  38.465  1.00  0.00           N
ATOM   2959  H   CYX   197      37.984  41.287  37.899  1.00  0.00           H
ATOM   2960  CA  CYX   197      36.129  40.405  37.695  1.00  0.00           C
ATOM   2961  HA  CYX   197      35.288  40.670  38.336  1.00  0.00           H
ATOM   2962  CB  CYX   197      36.078  40.880  36.270  1.00  0.00           C
ATOM   2963  HB2 CYX   197      37.040  40.589  35.846  1.00  0.00           H
ATOM   2964  HB3 CYX   197      35.227  40.458  35.733  1.00  0.00           H
ATOM   2965  SG  CYX   197      35.895  42.628  36.087  1.00  0.00           S
ATOM   2966  C   CYX   197      36.187  38.837  37.667  1.00  0.00           C
ATOM   2967  O   CYX   197      37.248  38.164  37.539  1.00  0.00           O
ATOM   2968  N   SER   198      35.022  38.167  37.789  1.00  0.00           N
ATOM   2969  H   SER   198      34.207  38.761  37.733  1.00  0.00           H
ATOM   2970  CA  SER   198      34.794  36.747  37.595  1.00  0.00           C
ATOM   2971  HA  SER   198      35.749  36.263  37.801  1.00  0.00           H
ATOM   2972  CB  SER   198      33.701  36.217  38.549  1.00  0.00           C
ATOM   2973  HB2 SER   198      32.682  36.542  38.336  1.00  0.00           H
ATOM   2974  HB3 SER   198      33.727  35.130  38.490  1.00  0.00           H
ATOM   2975  OG  SER   198      34.203  36.550  39.823  1.00  0.00           O
ATOM   2976  HG  SER   198      33.674  37.316  40.061  1.00  0.00           H
ATOM   2977  C   SER   198      34.339  36.471  36.177  1.00  0.00           C
ATOM   2978  O   SER   198      33.301  37.007  35.802  1.00  0.00           O
ATOM   2979  N   CYX   199      35.132  35.639  35.365  1.00  0.00           N
ATOM   2980  H   CYX   199      35.965  35.211  35.743  1.00  0.00           H
ATOM   2981  CA  CYX   199      34.752  35.332  33.972  1.00  0.00           C
ATOM   2982  HA  CYX   199      33.914  35.919  33.593  1.00  0.00           H
ATOM   2983  CB  CYX   199      35.930  35.693  33.022  1.00  0.00           C
ATOM   2984  HB2 CYX   199      36.670  34.918  33.223  1.00  0.00           H
ATOM   2985  HB3 CYX   199      35.533  35.583  32.012  1.00  0.00           H
ATOM   2986  SG  CYX   199      36.599  37.344  32.972  1.00  0.00           S
ATOM   2987  C   CYX   199      34.475  33.933  33.693  1.00  0.00           C
ATOM   2988  O   CYX   199      34.825  33.098  34.507  1.00  0.00           O
ATOM   2989  N   TYR   200      33.688  33.667  32.645  1.00  0.00           N
ATOM   2990  H   TYR   200      33.414  34.471  32.098  1.00  0.00           H
ATOM   2991  CA  TYR   200      33.358  32.283  32.174  1.00  0.00           C
ATOM   2992  HA  TYR   200      34.188  31.597  32.342  1.00  0.00           H
ATOM   2993  CB  TYR   200      32.201  31.789  32.986  1.00  0.00           C
ATOM   2994  HB2 TYR   200      31.959  30.756  32.734  1.00  0.00           H
ATOM   2995  HB3 TYR   200      32.423  31.851  34.052  1.00  0.00           H
ATOM   2996  CG  TYR   200      30.869  32.451  32.752  1.00  0.00           C
ATOM   2997  CD1 TYR   200      30.510  33.713  33.310  1.00  0.00           C
ATOM   2998  HD1 TYR   200      31.126  34.188  34.061  1.00  0.00           H
ATOM   2999  CE1 TYR   200      29.330  34.371  32.858  1.00  0.00           C
ATOM   3000  HE1 TYR   200      29.136  35.344  33.284  1.00  0.00           H
ATOM   3001  CZ  TYR   200      28.313  33.653  32.172  1.00  0.00           C
ATOM   3002  OH  TYR   200      27.150  34.313  31.814  1.00  0.00           O
ATOM   3003  HH  TYR   200      26.852  34.105  30.925  1.00  0.00           H
ATOM   3004  CE2 TYR   200      28.636  32.393  31.658  1.00  0.00           C
ATOM   3005  HE2 TYR   200      27.955  31.879  30.994  1.00  0.00           H
ATOM   3006  CD2 TYR   200      29.851  31.781  32.006  1.00  0.00           C
ATOM   3007  HD2 TYR   200      30.142  30.807  31.644  1.00  0.00           H
ATOM   3008  C   TYR   200      33.063  32.391  30.672  1.00  0.00           C
ATOM   3009  O   TYR   200      32.683  33.436  30.137  1.00  0.00           O
ATOM   3010  N   PRO   201      33.412  31.372  29.899  1.00  0.00           N
ATOM   3011  CD  PRO   201      34.519  30.390  30.101  1.00  0.00           C
ATOM   3012  HD2 PRO   201      34.498  29.888  31.067  1.00  0.00           H
ATOM   3013  HD3 PRO   201      35.439  30.973  30.140  1.00  0.00           H
ATOM   3014  CG  PRO   201      34.564  29.436  28.906  1.00  0.00           C
ATOM   3015  HG2 PRO   201      33.877  28.606  29.063  1.00  0.00           H
ATOM   3016  HG3 PRO   201      35.596  29.120  28.756  1.00  0.00           H
ATOM   3017  CB  PRO   201      34.074  30.393  27.818  1.00  0.00           C
ATOM   3018  HB2 PRO   201      33.573  29.994  26.937  1.00  0.00           H
ATOM   3019  HB3 PRO   201      34.860  31.099  27.550  1.00  0.00           H
ATOM   3020  CA  PRO   201      32.967  31.274  28.502  1.00  0.00           C
ATOM   3021  HA  PRO   201      33.002  32.211  27.946  1.00  0.00           H
ATOM   3022  C   PRO   201      31.609  30.684  28.401  1.00  0.00           C
ATOM   3023  O   PRO   201      31.296  29.821  29.161  1.00  0.00           O
ATOM   3024  N   ASN   202      30.897  31.072  27.396  1.00  0.00           N
ATOM   3025  H   ASN   202      31.260  31.782  26.776  1.00  0.00           H
ATOM   3026  CA  ASN   202      29.625  30.455  27.109  1.00  0.00           C
ATOM   3027  HA  ASN   202      29.447  29.485  27.573  1.00  0.00           H
ATOM   3028  CB  ASN   202      28.587  31.292  27.882  1.00  0.00           C
ATOM   3029  HB2 ASN   202      28.612  30.915  28.904  1.00  0.00           H
ATOM   3030  HB3 ASN   202      28.806  32.356  27.793  1.00  0.00           H
ATOM   3031  CG  ASN   202      27.224  30.942  27.327  1.00  0.00           C
ATOM   3032  OD1 ASN   202      26.765  29.842  27.369  1.00  0.00           O
ATOM   3033  ND2 ASN   202      26.581  31.877  26.706  1.00  0.00           N
ATOM   3034 HD21 ASN   202      25.762  31.664  26.153  1.00  0.00           H
ATOM   3035 HD22 ASN   202      27.018  32.767  26.516  1.00  0.00           H
ATOM   3036  C   ASN   202      29.327  30.521  25.625  1.00  0.00           C
ATOM   3037  O   ASN   202      29.375  31.595  25.101  1.00  0.00           O
ATOM   3038  N   ALA   203      29.010  29.413  24.945  1.00  0.00           N
ATOM   3039  H   ALA   203      29.074  28.581  25.515  1.00  0.00           H
ATOM   3040  CA  ALA   203      28.737  29.262  23.494  1.00  0.00           C
ATOM   3041  HA  ALA   203      28.880  28.192  23.345  1.00  0.00           H
ATOM   3042  CB  ALA   203      27.261  29.531  23.205  1.00  0.00           C
ATOM   3043  HB1 ALA   203      27.042  30.597  23.245  1.00  0.00           H
ATOM   3044  HB2 ALA   203      26.983  29.125  22.232  1.00  0.00           H
ATOM   3045  HB3 ALA   203      26.564  29.026  23.873  1.00  0.00           H
ATOM   3046  C   ALA   203      29.729  29.866  22.526  1.00  0.00           C
ATOM   3047  O   ALA   203      29.290  30.432  21.540  1.00  0.00           O
ATOM   3048  N   GLY   204      31.010  29.710  22.681  1.00  0.00           N
ATOM   3049  H   GLY   204      31.271  29.114  23.453  1.00  0.00           H
ATOM   3050  CA  GLY   204      32.062  30.336  21.883  1.00  0.00           C
ATOM   3051  HA2 GLY   204      32.926  29.680  21.985  1.00  0.00           H
ATOM   3052  HA3 GLY   204      31.660  30.385  20.870  1.00  0.00           H
ATOM   3053  C   GLY   204      32.490  31.792  22.296  1.00  0.00           C
ATOM   3054  O   GLY   204      33.419  32.268  21.641  1.00  0.00           O
ATOM   3055  N   GLU   205      31.956  32.516  23.273  1.00  0.00           N
ATOM   3056  H   GLU   205      31.108  32.215  23.733  1.00  0.00           H
ATOM   3057  CA  GLU   205      32.299  33.921  23.582  1.00  0.00           C
ATOM   3058  HA  GLU   205      33.133  34.266  22.970  1.00  0.00           H
ATOM   3059  CB  GLU   205      31.055  34.865  23.204  1.00  0.00           C
ATOM   3060  HB2 GLU   205      30.134  34.505  23.665  1.00  0.00           H
ATOM   3061  HB3 GLU   205      31.328  35.799  23.698  1.00  0.00           H
ATOM   3062  CG  GLU   205      30.942  35.000  21.685  1.00  0.00           C
ATOM   3063  HG2 GLU   205      30.694  36.028  21.424  1.00  0.00           H
ATOM   3064  HG3 GLU   205      31.939  34.947  21.245  1.00  0.00           H
ATOM   3065  CD  GLU   205      30.033  33.948  21.017  1.00  0.00           C
ATOM   3066  OE1 GLU   205      28.857  33.867  21.426  1.00  0.00           O
ATOM   3067  OE2 GLU   205      30.425  33.215  20.051  1.00  0.00           O
ATOM   3068  C   GLU   205      32.640  34.144  25.052  1.00  0.00           C
ATOM   3069  O   GLU   205      32.212  33.309  25.886  1.00  0.00           O
ATOM   3070  N   ILE   206      33.480  35.116  25.385  1.00  0.00           N
ATOM   3071  H   ILE   206      33.632  35.810  24.666  1.00  0.00           H
ATOM   3072  CA  ILE   206      33.878  35.398  26.775  1.00  0.00           C
ATOM   3073  HA  ILE   206      33.923  34.532  27.434  1.00  0.00           H
ATOM   3074  CB  ILE   206      35.373  35.916  26.839  1.00  0.00           C
ATOM   3075  HB  ILE   206      35.464  36.928  26.446  1.00  0.00           H
ATOM   3076  CG2 ILE   206      35.768  36.058  28.366  1.00  0.00           C
ATOM   3077 HG21 ILE   206      36.843  36.106  28.545  1.00  0.00           H
ATOM   3078 HG22 ILE   206      35.198  36.898  28.762  1.00  0.00           H
ATOM   3079 HG23 ILE   206      35.412  35.225  28.970  1.00  0.00           H
ATOM   3080  CG1 ILE   206      36.304  34.909  26.037  1.00  0.00           C
ATOM   3081 HG12 ILE   206      37.178  34.720  26.660  1.00  0.00           H
ATOM   3082 HG13 ILE   206      35.834  33.926  26.007  1.00  0.00           H
ATOM   3083  CD1 ILE   206      36.769  35.252  24.617  1.00  0.00           C
ATOM   3084 HD11 ILE   206      37.372  34.389  24.339  1.00  0.00           H
ATOM   3085 HD12 ILE   206      35.895  35.439  23.992  1.00  0.00           H
ATOM   3086 HD13 ILE   206      37.519  36.034  24.733  1.00  0.00           H
ATOM   3087  C   ILE   206      32.848  36.364  27.446  1.00  0.00           C
ATOM   3088  O   ILE   206      32.375  37.369  26.852  1.00  0.00           O
ATOM   3089  N   THR   207      32.516  36.124  28.718  1.00  0.00           N
ATOM   3090  H   THR   207      32.822  35.283  29.186  1.00  0.00           H
ATOM   3091  CA  THR   207      31.740  37.016  29.544  1.00  0.00           C
ATOM   3092  HA  THR   207      31.902  38.006  29.120  1.00  0.00           H
ATOM   3093  CB  THR   207      30.287  36.560  29.637  1.00  0.00           C
ATOM   3094  HB  THR   207      30.315  35.493  29.858  1.00  0.00           H
ATOM   3095  CG2 THR   207      29.384  37.176  30.715  1.00  0.00           C
ATOM   3096 HG21 THR   207      29.774  37.014  31.721  1.00  0.00           H
ATOM   3097 HG22 THR   207      29.263  38.247  30.557  1.00  0.00           H
ATOM   3098 HG23 THR   207      28.393  36.735  30.614  1.00  0.00           H
ATOM   3099  OG1 THR   207      29.590  36.833  28.391  1.00  0.00           O
ATOM   3100  HG1 THR   207      29.823  36.159  27.747  1.00  0.00           H
ATOM   3101  C   THR   207      32.412  37.121  30.909  1.00  0.00           C
ATOM   3102  O   THR   207      32.944  36.125  31.369  1.00  0.00           O
ATOM   3103  N   CYX   208      32.218  38.285  31.602  1.00  0.00           N
ATOM   3104  H   CYX   208      31.861  39.033  31.025  1.00  0.00           H
ATOM   3105  CA  CYX   208      32.814  38.648  32.899  1.00  0.00           C
ATOM   3106  HA  CYX   208      32.882  37.718  33.464  1.00  0.00           H
ATOM   3107  CB  CYX   208      34.194  39.287  32.679  1.00  0.00           C
ATOM   3108  HB2 CYX   208      34.131  40.337  32.391  1.00  0.00           H
ATOM   3109  HB3 CYX   208      34.690  39.347  33.648  1.00  0.00           H
ATOM   3110  SG  CYX   208      35.381  38.424  31.643  1.00  0.00           S
ATOM   3111  C   CYX   208      31.968  39.596  33.803  1.00  0.00           C
ATOM   3112  O   CYX   208      31.505  40.594  33.265  1.00  0.00           O
ATOM   3113  N   VAL   209      31.832  39.381  35.121  1.00  0.00           N
ATOM   3114  H   VAL   209      32.204  38.497  35.440  1.00  0.00           H
ATOM   3115  CA  VAL   209      31.098  40.264  35.978  1.00  0.00           C
ATOM   3116  HA  VAL   209      30.756  41.184  35.504  1.00  0.00           H
ATOM   3117  CB  VAL   209      29.823  39.512  36.450  1.00  0.00           C
ATOM   3118  HB  VAL   209      29.984  38.560  36.955  1.00  0.00           H
ATOM   3119  CG1 VAL   209      28.987  40.229  37.566  1.00  0.00           C
ATOM   3120 HG11 VAL   209      28.555  41.158  37.191  1.00  0.00           H
ATOM   3121 HG12 VAL   209      28.118  39.633  37.843  1.00  0.00           H
ATOM   3122 HG13 VAL   209      29.602  40.407  38.447  1.00  0.00           H
ATOM   3123  CG2 VAL   209      28.802  39.294  35.249  1.00  0.00           C
ATOM   3124 HG21 VAL   209      28.529  40.274  34.857  1.00  0.00           H
ATOM   3125 HG22 VAL   209      29.181  38.716  34.407  1.00  0.00           H
ATOM   3126 HG23 VAL   209      27.952  38.736  35.641  1.00  0.00           H
ATOM   3127  C   VAL   209      31.921  40.570  37.182  1.00  0.00           C
ATOM   3128  O   VAL   209      32.754  39.746  37.562  1.00  0.00           O
ATOM   3129  N   CYX   210      31.815  41.788  37.672  1.00  0.00           N
ATOM   3130  H   CYX   210      31.044  42.376  37.388  1.00  0.00           H
ATOM   3131  CA  CYX   210      32.922  42.415  38.454  1.00  0.00           C
ATOM   3132  HA  CYX   210      33.766  41.750  38.640  1.00  0.00           H
ATOM   3133  CB  CYX   210      33.363  43.567  37.507  1.00  0.00           C
ATOM   3134  HB2 CYX   210      32.562  44.252  37.230  1.00  0.00           H
ATOM   3135  HB3 CYX   210      34.109  44.212  37.971  1.00  0.00           H
ATOM   3136  SG  CYX   210      33.894  42.975  35.890  1.00  0.00           S
ATOM   3137  C   CYX   210      32.556  42.927  39.881  1.00  0.00           C
ATOM   3138  O   CYX   210      31.426  42.677  40.317  1.00  0.00           O
ATOM   3139  N   ARG   211      33.447  43.644  40.565  1.00  0.00           N
ATOM   3140  H   ARG   211      34.321  43.699  40.062  1.00  0.00           H
ATOM   3141  CA  ARG   211      33.269  44.438  41.858  1.00  0.00           C
ATOM   3142  HA  ARG   211      32.491  44.083  42.534  1.00  0.00           H
ATOM   3143  CB  ARG   211      34.606  44.445  42.662  1.00  0.00           C
ATOM   3144  HB2 ARG   211      34.958  43.415  42.607  1.00  0.00           H
ATOM   3145  HB3 ARG   211      35.343  45.098  42.195  1.00  0.00           H
ATOM   3146  CG  ARG   211      34.505  44.960  44.082  1.00  0.00           C
ATOM   3147  HG2 ARG   211      34.282  46.026  44.123  1.00  0.00           H
ATOM   3148  HG3 ARG   211      33.638  44.439  44.493  1.00  0.00           H
ATOM   3149  CD  ARG   211      35.707  44.616  44.967  1.00  0.00           C
ATOM   3150  HD2 ARG   211      35.299  44.510  45.971  1.00  0.00           H
ATOM   3151  HD3 ARG   211      36.225  43.744  44.566  1.00  0.00           H
ATOM   3152  NE  ARG   211      36.717  45.682  44.803  1.00  0.00           N
ATOM   3153  HE  ARG   211      37.057  45.924  43.884  1.00  0.00           H
ATOM   3154  CZ  ARG   211      37.313  46.341  45.792  1.00  0.00           C
ATOM   3155  NH1 ARG   211      38.107  47.264  45.554  1.00  0.00           N
ATOM   3156 HH11 ARG   211      38.395  47.441  44.603  1.00  0.00           H
ATOM   3157 HH12 ARG   211      38.644  47.595  46.343  1.00  0.00           H
ATOM   3158  NH2 ARG   211      37.066  46.230  47.006  1.00  0.00           N
ATOM   3159 HH21 ARG   211      36.288  45.684  47.349  1.00  0.00           H
ATOM   3160 HH22 ARG   211      37.449  46.880  47.678  1.00  0.00           H
ATOM   3161  C   ARG   211      32.719  45.810  41.566  1.00  0.00           C
ATOM   3162  O   ARG   211      33.001  46.365  40.504  1.00  0.00           O
ATOM   3163  N   ASP   212      31.761  46.280  42.318  1.00  0.00           N
ATOM   3164  H   ASP   212      31.444  45.680  43.067  1.00  0.00           H
ATOM   3165  CA  ASP   212      30.893  47.431  41.994  1.00  0.00           C
ATOM   3166  HA  ASP   212      30.934  47.510  40.908  1.00  0.00           H
ATOM   3167  CB  ASP   212      29.367  47.166  42.367  1.00  0.00           C
ATOM   3168  HB2 ASP   212      28.726  48.028  42.184  1.00  0.00           H
ATOM   3169  HB3 ASP   212      29.012  46.359  41.726  1.00  0.00           H
ATOM   3170  CG  ASP   212      29.341  46.598  43.791  1.00  0.00           C
ATOM   3171  OD1 ASP   212      29.209  47.325  44.814  1.00  0.00           O
ATOM   3172  OD2 ASP   212      29.602  45.382  43.926  1.00  0.00           O
ATOM   3173  C   ASP   212      31.450  48.740  42.608  1.00  0.00           C
ATOM   3174  O   ASP   212      30.806  49.288  43.506  1.00  0.00           O
ATOM   3175  N   ASN   213      32.706  49.143  42.274  1.00  0.00           N
ATOM   3176  H   ASN   213      33.138  48.692  41.481  1.00  0.00           H
ATOM   3177  CA  ASN   213      33.415  50.256  42.799  1.00  0.00           C
ATOM   3178  HA  ASN   213      33.341  50.367  43.881  1.00  0.00           H
ATOM   3179  CB  ASN   213      34.847  49.947  42.454  1.00  0.00           C
ATOM   3180  HB2 ASN   213      34.849  49.598  41.421  1.00  0.00           H
ATOM   3181  HB3 ASN   213      35.447  50.837  42.647  1.00  0.00           H
ATOM   3182  CG  ASN   213      35.505  48.893  43.377  1.00  0.00           C
ATOM   3183  OD1 ASN   213      35.645  47.691  43.080  1.00  0.00           O
ATOM   3184  ND2 ASN   213      35.856  49.242  44.562  1.00  0.00           N
ATOM   3185 HD21 ASN   213      36.446  48.624  45.100  1.00  0.00           H
ATOM   3186 HD22 ASN   213      35.695  50.144  44.985  1.00  0.00           H
ATOM   3187  C   ASN   213      33.060  51.570  42.073  1.00  0.00           C
ATOM   3188  O   ASN   213      32.205  51.560  41.207  1.00  0.00           O
ATOM   3189  N   TRP   214      33.697  52.654  42.484  1.00  0.00           N
ATOM   3190  H   TRP   214      34.461  52.475  43.118  1.00  0.00           H
ATOM   3191  CA  TRP   214      33.506  54.131  42.230  1.00  0.00           C
ATOM   3192  HA  TRP   214      34.336  54.612  42.746  1.00  0.00           H
ATOM   3193  CB  TRP   214      33.667  54.475  40.759  1.00  0.00           C
ATOM   3194  HB2 TRP   214      34.662  54.153  40.455  1.00  0.00           H
ATOM   3195  HB3 TRP   214      32.995  53.772  40.267  1.00  0.00           H
ATOM   3196  CG  TRP   214      33.469  55.914  40.198  1.00  0.00           C
ATOM   3197  CD1 TRP   214      32.979  56.946  40.957  1.00  0.00           C
ATOM   3198  HD1 TRP   214      32.713  56.937  42.004  1.00  0.00           H
ATOM   3199  NE1 TRP   214      32.987  58.129  40.261  1.00  0.00           N
ATOM   3200  HE1 TRP   214      32.587  58.983  40.619  1.00  0.00           H
ATOM   3201  CE2 TRP   214      33.239  57.825  38.932  1.00  0.00           C
ATOM   3202  CZ2 TRP   214      33.148  58.567  37.762  1.00  0.00           C
ATOM   3203  HZ2 TRP   214      32.792  59.582  37.671  1.00  0.00           H
ATOM   3204  CH2 TRP   214      33.467  57.961  36.556  1.00  0.00           C
ATOM   3205  HH2 TRP   214      33.256  58.425  35.603  1.00  0.00           H
ATOM   3206  CZ3 TRP   214      33.800  56.587  36.478  1.00  0.00           C
ATOM   3207  HZ3 TRP   214      33.990  56.043  35.565  1.00  0.00           H
ATOM   3208  CE3 TRP   214      33.941  55.883  37.652  1.00  0.00           C
ATOM   3209  HE3 TRP   214      34.204  54.834  37.643  1.00  0.00           H
ATOM   3210  CD2 TRP   214      33.689  56.501  38.903  1.00  0.00           C
ATOM   3211  C   TRP   214      32.086  54.496  42.703  1.00  0.00           C
ATOM   3212  O   TRP   214      31.843  55.231  43.643  1.00  0.00           O
ATOM   3213  N   HID   215      31.137  53.859  42.047  1.00  0.00           N
ATOM   3214  H   HID   215      31.497  53.277  41.304  1.00  0.00           H
ATOM   3215  CA  HID   215      29.760  54.310  42.004  1.00  0.00           C
ATOM   3216  HA  HID   215      29.593  54.851  42.935  1.00  0.00           H
ATOM   3217  CB  HID   215      29.731  55.391  40.881  1.00  0.00           C
ATOM   3218  HB2 HID   215      28.670  55.637  40.839  1.00  0.00           H
ATOM   3219  HB3 HID   215      30.322  56.227  41.255  1.00  0.00           H
ATOM   3220  CG  HID   215      30.141  54.858  39.463  1.00  0.00           C
ATOM   3221  ND1 HID   215      30.257  55.713  38.420  1.00  0.00           N
ATOM   3222  HD1 HID   215      30.174  56.719  38.473  1.00  0.00           H
ATOM   3223  CE1 HID   215      30.865  55.040  37.419  1.00  0.00           C
ATOM   3224  HE1 HID   215      31.332  55.608  36.628  1.00  0.00           H
ATOM   3225  NE2 HID   215      30.956  53.743  37.759  1.00  0.00           N
ATOM   3226  CD2 HID   215      30.386  53.584  39.023  1.00  0.00           C
ATOM   3227  HD2 HID   215      30.222  52.645  39.531  1.00  0.00           H
ATOM   3228  C   HID   215      28.561  53.225  41.917  1.00  0.00           C
ATOM   3229  O   HID   215      27.407  53.568  41.708  1.00  0.00           O
ATOM   3230  N   GLY   216      28.944  51.929  41.975  1.00  0.00           N
ATOM   3231  H   GLY   216      29.943  51.785  41.961  1.00  0.00           H
ATOM   3232  CA  GLY   216      27.945  50.796  41.884  1.00  0.00           C
ATOM   3233  HA2 GLY   216      27.101  51.140  41.287  1.00  0.00           H
ATOM   3234  HA3 GLY   216      28.515  50.053  41.325  1.00  0.00           H
ATOM   3235  C   GLY   216      27.450  50.207  43.213  1.00  0.00           C
ATOM   3236  O   GLY   216      28.080  50.263  44.239  1.00  0.00           O
ATOM   3237  N   SER   217      26.384  49.438  43.046  1.00  0.00           N
ATOM   3238  H   SER   217      26.000  49.457  42.111  1.00  0.00           H
ATOM   3239  CA  SER   217      25.789  48.483  44.045  1.00  0.00           C
ATOM   3240  HA  SER   217      26.531  48.058  44.721  1.00  0.00           H
ATOM   3241  CB  SER   217      24.787  49.225  44.903  1.00  0.00           C
ATOM   3242  HB2 SER   217      24.404  48.471  45.590  1.00  0.00           H
ATOM   3243  HB3 SER   217      25.215  50.009  45.528  1.00  0.00           H
ATOM   3244  OG  SER   217      23.807  49.807  44.196  1.00  0.00           O
ATOM   3245  HG  SER   217      24.162  50.571  43.735  1.00  0.00           H
ATOM   3246  C   SER   217      25.036  47.324  43.368  1.00  0.00           C
ATOM   3247  O   SER   217      24.999  46.217  43.871  1.00  0.00           O
ATOM   3248  N   ASN   218      24.381  47.624  42.298  1.00  0.00           N
ATOM   3249  H   ASN   218      24.224  48.602  42.099  1.00  0.00           H
ATOM   3250  CA  ASN   218      24.298  46.694  41.199  1.00  0.00           C
ATOM   3251  HA  ASN   218      23.855  45.773  41.581  1.00  0.00           H
ATOM   3252  CB  ASN   218      23.358  47.350  40.074  1.00  0.00           C
ATOM   3253  HB2 ASN   218      23.464  46.814  39.131  1.00  0.00           H
ATOM   3254  HB3 ASN   218      22.345  47.368  40.475  1.00  0.00           H
ATOM   3255  CG  ASN   218      23.699  48.801  39.604  1.00  0.00           C
ATOM   3256  OD1 ASN   218      24.473  49.578  40.215  1.00  0.00           O
ATOM   3257  ND2 ASN   218      23.138  49.206  38.454  1.00  0.00           N
ATOM   3258 HD21 ASN   218      23.121  50.177  38.178  1.00  0.00           H
ATOM   3259 HD22 ASN   218      22.579  48.628  37.844  1.00  0.00           H
ATOM   3260  C   ASN   218      25.613  46.409  40.509  1.00  0.00           C
ATOM   3261  O   ASN   218      26.500  47.290  40.484  1.00  0.00           O
ATOM   3262  N   ARG   219      25.825  45.174  39.993  1.00  0.00           N
ATOM   3263  H   ARG   219      25.018  44.576  40.100  1.00  0.00           H
ATOM   3264  CA  ARG   219      27.169  44.745  39.532  1.00  0.00           C
ATOM   3265  HA  ARG   219      27.877  45.264  40.179  1.00  0.00           H
ATOM   3266  CB  ARG   219      27.323  43.276  39.894  1.00  0.00           C
ATOM   3267  HB2 ARG   219      26.329  42.828  39.888  1.00  0.00           H
ATOM   3268  HB3 ARG   219      27.938  42.769  39.150  1.00  0.00           H
ATOM   3269  CG  ARG   219      27.929  43.173  41.252  1.00  0.00           C
ATOM   3270  HG2 ARG   219      28.855  43.732  41.385  1.00  0.00           H
ATOM   3271  HG3 ARG   219      27.336  43.724  41.982  1.00  0.00           H
ATOM   3272  CD  ARG   219      28.226  41.745  41.737  1.00  0.00           C
ATOM   3273  HD2 ARG   219      27.286  41.205  41.624  1.00  0.00           H
ATOM   3274  HD3 ARG   219      28.988  41.293  41.101  1.00  0.00           H
ATOM   3275  NE  ARG   219      28.652  41.774  43.137  1.00  0.00           N
ATOM   3276  HE  ARG   219      27.902  41.734  43.814  1.00  0.00           H
ATOM   3277  CZ  ARG   219      29.845  41.980  43.735  1.00  0.00           C
ATOM   3278  NH1 ARG   219      29.870  41.789  45.022  1.00  0.00           N
ATOM   3279 HH11 ARG   219      28.968  41.572  45.423  1.00  0.00           H
ATOM   3280 HH12 ARG   219      30.757  41.981  45.463  1.00  0.00           H
ATOM   3281  NH2 ARG   219      30.914  42.208  43.123  1.00  0.00           N
ATOM   3282 HH21 ARG   219      30.946  42.417  42.136  1.00  0.00           H
ATOM   3283 HH22 ARG   219      31.739  42.139  43.703  1.00  0.00           H
ATOM   3284  C   ARG   219      27.497  44.989  38.061  1.00  0.00           C
ATOM   3285  O   ARG   219      26.636  45.008  37.167  1.00  0.00           O
ATOM   3286  N   PRO   220      28.810  45.123  37.721  1.00  0.00           N
ATOM   3287  CD  PRO   220      29.964  45.248  38.627  1.00  0.00           C
ATOM   3288  HD2 PRO   220      30.486  44.294  38.695  1.00  0.00           H
ATOM   3289  HD3 PRO   220      29.639  45.425  39.652  1.00  0.00           H
ATOM   3290  CG  PRO   220      30.857  46.330  37.980  1.00  0.00           C
ATOM   3291  HG2 PRO   220      31.930  46.242  38.154  1.00  0.00           H
ATOM   3292  HG3 PRO   220      30.621  47.314  38.387  1.00  0.00           H
ATOM   3293  CB  PRO   220      30.598  46.257  36.447  1.00  0.00           C
ATOM   3294  HB2 PRO   220      31.355  45.588  36.038  1.00  0.00           H
ATOM   3295  HB3 PRO   220      30.619  47.266  36.035  1.00  0.00           H
ATOM   3296  CA  PRO   220      29.249  45.468  36.360  1.00  0.00           C
ATOM   3297  HA  PRO   220      28.479  46.150  35.998  1.00  0.00           H
ATOM   3298  C   PRO   220      29.484  44.228  35.460  1.00  0.00           C
ATOM   3299  O   PRO   220      29.789  43.154  35.996  1.00  0.00           O
ATOM   3300  N   TRP   221      29.392  44.275  34.132  1.00  0.00           N
ATOM   3301  H   TRP   221      29.133  45.187  33.785  1.00  0.00           H
ATOM   3302  CA  TRP   221      29.709  43.262  33.195  1.00  0.00           C
ATOM   3303  HA  TRP   221      30.387  42.552  33.670  1.00  0.00           H
ATOM   3304  CB  TRP   221      28.406  42.525  32.882  1.00  0.00           C
ATOM   3305  HB2 TRP   221      28.570  41.685  32.208  1.00  0.00           H
ATOM   3306  HB3 TRP   221      28.031  42.140  33.830  1.00  0.00           H
ATOM   3307  CG  TRP   221      27.336  43.321  32.167  1.00  0.00           C
ATOM   3308  CD1 TRP   221      26.372  44.073  32.750  1.00  0.00           C
ATOM   3309  HD1 TRP   221      26.235  44.209  33.812  1.00  0.00           H
ATOM   3310  NE1 TRP   221      25.566  44.520  31.731  1.00  0.00           N
ATOM   3311  HE1 TRP   221      24.735  45.063  31.911  1.00  0.00           H
ATOM   3312  CE2 TRP   221      26.060  44.253  30.469  1.00  0.00           C
ATOM   3313  CZ2 TRP   221      25.700  44.617  29.169  1.00  0.00           C
ATOM   3314  HZ2 TRP   221      24.805  45.199  29.011  1.00  0.00           H
ATOM   3315  CH2 TRP   221      26.284  44.067  28.104  1.00  0.00           C
ATOM   3316  HH2 TRP   221      25.886  44.308  27.129  1.00  0.00           H
ATOM   3317  CZ3 TRP   221      27.459  43.279  28.265  1.00  0.00           C
ATOM   3318  HZ3 TRP   221      28.153  43.037  27.473  1.00  0.00           H
ATOM   3319  CE3 TRP   221      27.882  43.108  29.586  1.00  0.00           C
ATOM   3320  HE3 TRP   221      28.726  42.452  29.748  1.00  0.00           H
ATOM   3321  CD2 TRP   221      27.207  43.530  30.745  1.00  0.00           C
ATOM   3322  C   TRP   221      30.355  43.774  31.977  1.00  0.00           C
ATOM   3323  O   TRP   221      30.096  44.897  31.544  1.00  0.00           O
ATOM   3324  N   VAL   222      31.240  42.969  31.391  1.00  0.00           N
ATOM   3325  H   VAL   222      31.469  42.128  31.903  1.00  0.00           H
ATOM   3326  CA  VAL   222      31.770  43.123  30.106  1.00  0.00           C
ATOM   3327  HA  VAL   222      31.095  43.814  29.598  1.00  0.00           H
ATOM   3328  CB  VAL   222      33.169  43.868  30.102  1.00  0.00           C
ATOM   3329  HB  VAL   222      33.048  44.885  30.474  1.00  0.00           H
ATOM   3330  CG1 VAL   222      34.182  43.255  31.098  1.00  0.00           C
ATOM   3331 HG11 VAL   222      35.122  43.801  31.026  1.00  0.00           H
ATOM   3332 HG12 VAL   222      33.885  43.269  32.147  1.00  0.00           H
ATOM   3333 HG13 VAL   222      34.447  42.252  30.763  1.00  0.00           H
ATOM   3334  CG2 VAL   222      33.938  43.938  28.697  1.00  0.00           C
ATOM   3335 HG21 VAL   222      34.871  44.499  28.643  1.00  0.00           H
ATOM   3336 HG22 VAL   222      34.135  42.966  28.243  1.00  0.00           H
ATOM   3337 HG23 VAL   222      33.193  44.451  28.088  1.00  0.00           H
ATOM   3338  C   VAL   222      31.910  41.749  29.418  1.00  0.00           C
ATOM   3339  O   VAL   222      32.401  40.759  29.910  1.00  0.00           O
ATOM   3340  N   SER   223      31.518  41.725  28.189  1.00  0.00           N
ATOM   3341  H   SER   223      31.098  42.543  27.772  1.00  0.00           H
ATOM   3342  CA  SER   223      31.403  40.575  27.271  1.00  0.00           C
ATOM   3343  HA  SER   223      32.032  39.771  27.652  1.00  0.00           H
ATOM   3344  CB  SER   223      30.071  39.941  27.378  1.00  0.00           C
ATOM   3345  HB2 SER   223      30.227  38.923  27.022  1.00  0.00           H
ATOM   3346  HB3 SER   223      29.837  39.833  28.437  1.00  0.00           H
ATOM   3347  OG  SER   223      28.956  40.523  26.697  1.00  0.00           O
ATOM   3348  HG  SER   223      28.449  39.810  26.300  1.00  0.00           H
ATOM   3349  C   SER   223      31.879  40.770  25.774  1.00  0.00           C
ATOM   3350  O   SER   223      31.584  41.853  25.225  1.00  0.00           O
ATOM   3351  N   PHE   224      32.569  39.787  25.229  1.00  0.00           N
ATOM   3352  H   PHE   224      32.697  38.904  25.702  1.00  0.00           H
ATOM   3353  CA  PHE   224      33.452  39.979  24.050  1.00  0.00           C
ATOM   3354  HA  PHE   224      32.983  40.613  23.297  1.00  0.00           H
ATOM   3355  CB  PHE   224      34.743  40.626  24.558  1.00  0.00           C
ATOM   3356  HB2 PHE   224      35.314  40.828  23.651  1.00  0.00           H
ATOM   3357  HB3 PHE   224      34.471  41.570  25.032  1.00  0.00           H
ATOM   3358  CG  PHE   224      35.510  39.928  25.626  1.00  0.00           C
ATOM   3359  CD1 PHE   224      36.631  39.194  25.203  1.00  0.00           C
ATOM   3360  HD1 PHE   224      36.835  39.077  24.148  1.00  0.00           H
ATOM   3361  CE1 PHE   224      37.524  38.691  26.155  1.00  0.00           C
ATOM   3362  HE1 PHE   224      38.395  38.131  25.849  1.00  0.00           H
ATOM   3363  CZ  PHE   224      37.187  38.816  27.549  1.00  0.00           C
ATOM   3364  HZ  PHE   224      37.830  38.435  28.330  1.00  0.00           H
ATOM   3365  CE2 PHE   224      36.003  39.518  27.922  1.00  0.00           C
ATOM   3366  HE2 PHE   224      35.722  39.608  28.962  1.00  0.00           H
ATOM   3367  CD2 PHE   224      35.259  40.186  26.987  1.00  0.00           C
ATOM   3368  HD2 PHE   224      34.409  40.813  27.211  1.00  0.00           H
ATOM   3369  C   PHE   224      33.576  38.693  23.258  1.00  0.00           C
ATOM   3370  O   PHE   224      33.407  37.598  23.784  1.00  0.00           O
ATOM   3371  N   ASN   225      33.973  38.870  22.014  1.00  0.00           N
ATOM   3372  H   ASN   225      34.249  39.802  21.744  1.00  0.00           H
ATOM   3373  CA  ASN   225      34.335  37.807  21.062  1.00  0.00           C
ATOM   3374  HA  ASN   225      33.649  36.970  21.193  1.00  0.00           H
ATOM   3375  CB  ASN   225      33.914  38.179  19.708  1.00  0.00           C
ATOM   3376  HB2 ASN   225      33.917  37.325  19.030  1.00  0.00           H
ATOM   3377  HB3 ASN   225      32.898  38.567  19.641  1.00  0.00           H
ATOM   3378  CG  ASN   225      34.736  39.292  19.000  1.00  0.00           C
ATOM   3379  OD1 ASN   225      35.835  39.605  19.337  1.00  0.00           O
ATOM   3380  ND2 ASN   225      34.195  39.811  17.835  1.00  0.00           N
ATOM   3381 HD21 ASN   225      34.773  40.491  17.362  1.00  0.00           H
ATOM   3382 HD22 ASN   225      33.277  39.579  17.483  1.00  0.00           H
ATOM   3383  C   ASN   225      35.820  37.311  21.180  1.00  0.00           C
ATOM   3384  O   ASN   225      36.570  37.681  22.090  1.00  0.00           O
ATOM   3385  N   GLN   226      36.236  36.399  20.312  1.00  0.00           N
ATOM   3386  H   GLN   226      35.626  35.967  19.633  1.00  0.00           H
ATOM   3387  CA  GLN   226      37.568  35.811  20.267  1.00  0.00           C
ATOM   3388  HA  GLN   226      37.877  35.619  21.295  1.00  0.00           H
ATOM   3389  CB  GLN   226      37.559  34.514  19.424  1.00  0.00           C
ATOM   3390  HB2 GLN   226      37.235  34.738  18.409  1.00  0.00           H
ATOM   3391  HB3 GLN   226      38.538  34.100  19.181  1.00  0.00           H
ATOM   3392  CG  GLN   226      36.630  33.455  20.021  1.00  0.00           C
ATOM   3393  HG2 GLN   226      36.835  33.161  21.051  1.00  0.00           H
ATOM   3394  HG3 GLN   226      35.626  33.880  20.037  1.00  0.00           H
ATOM   3395  CD  GLN   226      36.656  32.241  19.139  1.00  0.00           C
ATOM   3396  OE1 GLN   226      37.490  31.362  19.231  1.00  0.00           O
ATOM   3397  NE2 GLN   226      35.780  32.063  18.185  1.00  0.00           N
ATOM   3398 HE21 GLN   226      35.147  32.795  17.896  1.00  0.00           H
ATOM   3399 HE22 GLN   226      35.884  31.240  17.608  1.00  0.00           H
ATOM   3400  C   GLN   226      38.645  36.735  19.589  1.00  0.00           C
ATOM   3401  O   GLN   226      39.815  36.456  19.688  1.00  0.00           O
ATOM   3402  N   ASN   227      38.290  37.883  18.984  1.00  0.00           N
ATOM   3403  H   ASN   227      37.306  38.087  18.884  1.00  0.00           H
ATOM   3404  CA  ASN   227      39.257  38.898  18.589  1.00  0.00           C
ATOM   3405  HA  ASN   227      40.270  38.502  18.662  1.00  0.00           H
ATOM   3406  CB  ASN   227      38.989  39.023  17.116  1.00  0.00           C
ATOM   3407  HB2 ASN   227      39.131  38.071  16.606  1.00  0.00           H
ATOM   3408  HB3 ASN   227      37.965  39.370  16.975  1.00  0.00           H
ATOM   3409  CG  ASN   227      39.892  39.940  16.383  1.00  0.00           C
ATOM   3410  OD1 ASN   227      40.957  39.516  15.954  1.00  0.00           O
ATOM   3411  ND2 ASN   227      39.546  41.168  16.206  1.00  0.00           N
ATOM   3412 HD21 ASN   227      40.220  41.814  15.818  1.00  0.00           H
ATOM   3413 HD22 ASN   227      38.732  41.581  16.638  1.00  0.00           H
ATOM   3414  C   ASN   227      39.147  40.171  19.481  1.00  0.00           C
ATOM   3415  O   ASN   227      39.909  41.131  19.295  1.00  0.00           O
ATOM   3416  N   LEU   228      38.427  40.137  20.590  1.00  0.00           N
ATOM   3417  H   LEU   228      37.933  39.261  20.676  1.00  0.00           H
ATOM   3418  CA  LEU   228      38.309  41.159  21.684  1.00  0.00           C
ATOM   3419  HA  LEU   228      37.628  40.771  22.441  1.00  0.00           H
ATOM   3420  CB  LEU   228      39.656  41.686  22.304  1.00  0.00           C
ATOM   3421  HB2 LEU   228      40.105  42.404  21.617  1.00  0.00           H
ATOM   3422  HB3 LEU   228      39.446  42.341  23.149  1.00  0.00           H
ATOM   3423  CG  LEU   228      40.663  40.715  22.763  1.00  0.00           C
ATOM   3424  HG  LEU   228      41.107  40.154  21.940  1.00  0.00           H
ATOM   3425  CD1 LEU   228      41.829  41.488  23.498  1.00  0.00           C
ATOM   3426 HD11 LEU   228      42.576  40.715  23.680  1.00  0.00           H
ATOM   3427 HD12 LEU   228      42.359  42.295  22.993  1.00  0.00           H
ATOM   3428 HD13 LEU   228      41.519  41.777  24.502  1.00  0.00           H
ATOM   3429  CD2 LEU   228      40.068  39.658  23.752  1.00  0.00           C
ATOM   3430 HD21 LEU   228      39.378  39.044  23.173  1.00  0.00           H
ATOM   3431 HD22 LEU   228      40.961  39.138  24.098  1.00  0.00           H
ATOM   3432 HD23 LEU   228      39.635  40.252  24.558  1.00  0.00           H
ATOM   3433  C   LEU   228      37.512  42.392  21.104  1.00  0.00           C
ATOM   3434  O   LEU   228      37.843  43.570  21.384  1.00  0.00           O
ATOM   3435  N   GLU   229      36.423  42.137  20.350  1.00  0.00           N
ATOM   3436  H   GLU   229      36.256  41.202  20.007  1.00  0.00           H
ATOM   3437  CA  GLU   229      35.355  43.142  20.057  1.00  0.00           C
ATOM   3438  HA  GLU   229      35.769  44.114  20.325  1.00  0.00           H
ATOM   3439  CB  GLU   229      34.936  43.227  18.565  1.00  0.00           C
ATOM   3440  HB2 GLU   229      34.930  42.213  18.164  1.00  0.00           H
ATOM   3441  HB3 GLU   229      33.970  43.734  18.574  1.00  0.00           H
ATOM   3442  CG  GLU   229      35.996  43.981  17.754  1.00  0.00           C
ATOM   3443  HG2 GLU   229      35.642  44.388  16.807  1.00  0.00           H
ATOM   3444  HG3 GLU   229      36.318  44.850  18.328  1.00  0.00           H
ATOM   3445  CD  GLU   229      37.234  43.197  17.365  1.00  0.00           C
ATOM   3446  OE1 GLU   229      38.295  43.814  17.576  1.00  0.00           O
ATOM   3447  OE2 GLU   229      37.067  42.128  16.824  1.00  0.00           O
ATOM   3448  C   GLU   229      34.113  42.807  20.977  1.00  0.00           C
ATOM   3449  O   GLU   229      33.809  41.687  21.278  1.00  0.00           O
ATOM   3450  N   TYR   230      33.479  43.873  21.557  1.00  0.00           N
ATOM   3451  H   TYR   230      33.794  44.804  21.323  1.00  0.00           H
ATOM   3452  CA  TYR   230      32.914  43.728  22.922  1.00  0.00           C
ATOM   3453  HA  TYR   230      32.584  42.695  23.024  1.00  0.00           H
ATOM   3454  CB  TYR   230      34.030  44.098  23.973  1.00  0.00           C
ATOM   3455  HB2 TYR   230      33.579  43.804  24.921  1.00  0.00           H
ATOM   3456  HB3 TYR   230      34.892  43.440  23.859  1.00  0.00           H
ATOM   3457  CG  TYR   230      34.378  45.568  24.100  1.00  0.00           C
ATOM   3458  CD1 TYR   230      33.551  46.472  24.767  1.00  0.00           C
ATOM   3459  HD1 TYR   230      32.634  46.146  25.236  1.00  0.00           H
ATOM   3460  CE1 TYR   230      33.920  47.813  24.771  1.00  0.00           C
ATOM   3461  HE1 TYR   230      33.415  48.490  25.442  1.00  0.00           H
ATOM   3462  CZ  TYR   230      35.075  48.271  24.187  1.00  0.00           C
ATOM   3463  OH  TYR   230      35.432  49.539  24.395  1.00  0.00           O
ATOM   3464  HH  TYR   230      36.085  49.824  23.751  1.00  0.00           H
ATOM   3465  CE2 TYR   230      35.860  47.378  23.462  1.00  0.00           C
ATOM   3466  HE2 TYR   230      36.789  47.727  23.038  1.00  0.00           H
ATOM   3467  CD2 TYR   230      35.497  46.077  23.361  1.00  0.00           C
ATOM   3468  HD2 TYR   230      36.084  45.362  22.803  1.00  0.00           H
ATOM   3469  C   TYR   230      31.655  44.564  23.102  1.00  0.00           C
ATOM   3470  O   TYR   230      31.436  45.395  22.236  1.00  0.00           O
ATOM   3471  N   GLN   231      30.959  44.417  24.249  1.00  0.00           N
ATOM   3472  H   GLN   231      31.302  43.755  24.930  1.00  0.00           H
ATOM   3473  CA  GLN   231      29.997  45.426  24.707  1.00  0.00           C
ATOM   3474  HA  GLN   231      30.207  46.387  24.238  1.00  0.00           H
ATOM   3475  CB  GLN   231      28.623  44.990  24.205  1.00  0.00           C
ATOM   3476  HB2 GLN   231      27.995  45.732  24.697  1.00  0.00           H
ATOM   3477  HB3 GLN   231      28.435  45.107  23.137  1.00  0.00           H
ATOM   3478  CG  GLN   231      28.145  43.566  24.497  1.00  0.00           C
ATOM   3479  HG2 GLN   231      28.617  43.092  25.357  1.00  0.00           H
ATOM   3480  HG3 GLN   231      27.075  43.639  24.690  1.00  0.00           H
ATOM   3481  CD  GLN   231      28.295  42.664  23.274  1.00  0.00           C
ATOM   3482  OE1 GLN   231      27.713  43.001  22.229  1.00  0.00           O
ATOM   3483  NE2 GLN   231      28.951  41.552  23.253  1.00  0.00           N
ATOM   3484 HE21 GLN   231      29.602  41.251  23.963  1.00  0.00           H
ATOM   3485 HE22 GLN   231      29.093  41.112  22.356  1.00  0.00           H
ATOM   3486  C   GLN   231      30.054  45.505  26.219  1.00  0.00           C
ATOM   3487  O   GLN   231      30.622  44.551  26.788  1.00  0.00           O
ATOM   3488  N   ILE   232      29.567  46.526  26.947  1.00  0.00           N
ATOM   3489  H   ILE   232      29.104  47.246  26.410  1.00  0.00           H
ATOM   3490  CA  ILE   232      29.605  46.635  28.418  1.00  0.00           C
ATOM   3491  HA  ILE   232      29.834  45.670  28.870  1.00  0.00           H
ATOM   3492  CB  ILE   232      30.655  47.689  28.935  1.00  0.00           C
ATOM   3493  HB  ILE   232      30.712  47.595  30.020  1.00  0.00           H
ATOM   3494  CG2 ILE   232      32.116  47.386  28.529  1.00  0.00           C
ATOM   3495 HG21 ILE   232      32.835  48.009  29.059  1.00  0.00           H
ATOM   3496 HG22 ILE   232      32.393  46.365  28.792  1.00  0.00           H
ATOM   3497 HG23 ILE   232      32.147  47.529  27.449  1.00  0.00           H
ATOM   3498  CG1 ILE   232      30.199  49.162  28.514  1.00  0.00           C
ATOM   3499 HG12 ILE   232      30.103  49.312  27.439  1.00  0.00           H
ATOM   3500 HG13 ILE   232      29.217  49.321  28.957  1.00  0.00           H
ATOM   3501  CD1 ILE   232      31.120  50.209  29.050  1.00  0.00           C
ATOM   3502 HD11 ILE   232      31.318  49.973  30.095  1.00  0.00           H
ATOM   3503 HD12 ILE   232      32.116  50.154  28.610  1.00  0.00           H
ATOM   3504 HD13 ILE   232      30.718  51.166  28.716  1.00  0.00           H
ATOM   3505  C   ILE   232      28.200  46.933  29.028  1.00  0.00           C
ATOM   3506  O   ILE   232      27.394  47.509  28.419  1.00  0.00           O
ATOM   3507  N   GLY   233      27.976  46.547  30.316  1.00  0.00           N
ATOM   3508  H   GLY   233      28.614  45.868  30.706  1.00  0.00           H
ATOM   3509  CA  GLY   233      26.976  47.203  31.176  1.00  0.00           C
ATOM   3510  HA2 GLY   233      26.987  48.253  30.888  1.00  0.00           H
ATOM   3511  HA3 GLY   233      25.996  46.793  30.932  1.00  0.00           H
ATOM   3512  C   GLY   233      27.216  47.094  32.658  1.00  0.00           C
ATOM   3513  O   GLY   233      28.223  46.641  33.117  1.00  0.00           O
ATOM   3514  N   TYR   234      26.153  47.433  33.396  1.00  0.00           N
ATOM   3515  H   TYR   234      25.311  47.607  32.867  1.00  0.00           H
ATOM   3516  CA  TYR   234      25.872  46.953  34.750  1.00  0.00           C
ATOM   3517  HA  TYR   234      26.642  46.308  35.174  1.00  0.00           H
ATOM   3518  CB  TYR   234      25.684  48.194  35.619  1.00  0.00           C
ATOM   3519  HB2 TYR   234      25.159  48.922  35.001  1.00  0.00           H
ATOM   3520  HB3 TYR   234      25.132  47.855  36.496  1.00  0.00           H
ATOM   3521  CG  TYR   234      27.033  48.720  36.198  1.00  0.00           C
ATOM   3522  CD1 TYR   234      28.127  49.079  35.417  1.00  0.00           C
ATOM   3523  HD1 TYR   234      28.142  49.136  34.339  1.00  0.00           H
ATOM   3524  CE1 TYR   234      29.332  49.506  35.941  1.00  0.00           C
ATOM   3525  HE1 TYR   234      30.158  49.879  35.353  1.00  0.00           H
ATOM   3526  CZ  TYR   234      29.531  49.451  37.343  1.00  0.00           C
ATOM   3527  OH  TYR   234      30.764  49.854  37.888  1.00  0.00           O
ATOM   3528  HH  TYR   234      31.493  49.438  37.423  1.00  0.00           H
ATOM   3529  CE2 TYR   234      28.460  49.157  38.177  1.00  0.00           C
ATOM   3530  HE2 TYR   234      28.637  49.100  39.240  1.00  0.00           H
ATOM   3531  CD2 TYR   234      27.188  48.762  37.601  1.00  0.00           C
ATOM   3532  HD2 TYR   234      26.462  48.340  38.281  1.00  0.00           H
ATOM   3533  C   TYR   234      24.547  46.207  34.814  1.00  0.00           C
ATOM   3534  O   TYR   234      23.576  46.619  34.146  1.00  0.00           O
ATOM   3535  N   ILE   235      24.365  45.192  35.629  1.00  0.00           N
ATOM   3536  H   ILE   235      25.165  44.956  36.199  1.00  0.00           H
ATOM   3537  CA  ILE   235      23.248  44.296  35.643  1.00  0.00           C
ATOM   3538  HA  ILE   235      23.073  43.714  34.738  1.00  0.00           H
ATOM   3539  CB  ILE   235      23.407  43.208  36.720  1.00  0.00           C
ATOM   3540  HB  ILE   235      23.570  43.782  37.632  1.00  0.00           H
ATOM   3541  CG2 ILE   235      22.208  42.339  36.929  1.00  0.00           C
ATOM   3542 HG21 ILE   235      21.771  42.147  35.949  1.00  0.00           H
ATOM   3543 HG22 ILE   235      22.445  41.395  37.420  1.00  0.00           H
ATOM   3544 HG23 ILE   235      21.571  42.873  37.633  1.00  0.00           H
ATOM   3545  CG1 ILE   235      24.696  42.407  36.437  1.00  0.00           C
ATOM   3546 HG12 ILE   235      25.586  43.026  36.329  1.00  0.00           H
ATOM   3547 HG13 ILE   235      24.796  41.735  37.290  1.00  0.00           H
ATOM   3548  CD1 ILE   235      24.600  41.590  35.104  1.00  0.00           C
ATOM   3549 HD11 ILE   235      23.684  41.011  34.991  1.00  0.00           H
ATOM   3550 HD12 ILE   235      24.508  42.259  34.248  1.00  0.00           H
ATOM   3551 HD13 ILE   235      25.456  40.958  34.870  1.00  0.00           H
ATOM   3552  C   ILE   235      22.084  45.232  35.997  1.00  0.00           C
ATOM   3553  O   ILE   235      22.144  45.863  37.017  1.00  0.00           O
ATOM   3554  N   CYX   236      20.999  45.210  35.156  1.00  0.00           N
ATOM   3555  H   CYX   236      21.081  44.672  34.305  1.00  0.00           H
ATOM   3556  CA  CYX   236      19.891  46.126  35.203  1.00  0.00           C
ATOM   3557  HA  CYX   236      20.263  47.150  35.178  1.00  0.00           H
ATOM   3558  CB  CYX   236      19.057  46.042  33.884  1.00  0.00           C
ATOM   3559  HB2 CYX   236      18.708  45.017  33.761  1.00  0.00           H
ATOM   3560  HB3 CYX   236      18.161  46.644  34.037  1.00  0.00           H
ATOM   3561  SG  CYX   236      19.996  46.529  32.413  1.00  0.00           S
ATOM   3562  C   CYX   236      18.962  45.965  36.430  1.00  0.00           C
ATOM   3563  O   CYX   236      18.085  46.792  36.750  1.00  0.00           O
ATOM   3564  N   SER   237      19.109  44.837  37.157  1.00  0.00           N
ATOM   3565  H   SER   237      19.804  44.210  36.777  1.00  0.00           H
ATOM   3566  CA  SER   237      18.425  44.335  38.354  1.00  0.00           C
ATOM   3567  HA  SER   237      17.370  44.550  38.185  1.00  0.00           H
ATOM   3568  CB  SER   237      18.586  42.856  38.571  1.00  0.00           C
ATOM   3569  HB2 SER   237      18.229  42.265  37.727  1.00  0.00           H
ATOM   3570  HB3 SER   237      19.611  42.675  38.893  1.00  0.00           H
ATOM   3571  OG  SER   237      17.757  42.507  39.579  1.00  0.00           O
ATOM   3572  HG  SER   237      17.161  41.901  39.132  1.00  0.00           H
ATOM   3573  C   SER   237      18.933  45.039  39.635  1.00  0.00           C
ATOM   3574  O   SER   237      20.091  45.133  39.923  1.00  0.00           O
ATOM   3575  N   GLY   238      17.995  45.477  40.549  1.00  0.00           N
ATOM   3576  H   GLY   238      17.033  45.554  40.253  1.00  0.00           H
ATOM   3577  CA  GLY   238      18.228  45.881  41.995  1.00  0.00           C
ATOM   3578  HA2 GLY   238      19.208  46.352  42.074  1.00  0.00           H
ATOM   3579  HA3 GLY   238      17.487  46.612  42.320  1.00  0.00           H
ATOM   3580  C   GLY   238      18.186  44.709  42.958  1.00  0.00           C
ATOM   3581  O   GLY   238      17.856  44.768  44.143  1.00  0.00           O
ATOM   3582  N   VAL   239      18.497  43.498  42.475  1.00  0.00           N
ATOM   3583  H   VAL   239      18.534  43.322  41.481  1.00  0.00           H
ATOM   3584  CA  VAL   239      19.010  42.451  43.323  1.00  0.00           C
ATOM   3585  HA  VAL   239      18.436  42.360  44.244  1.00  0.00           H
ATOM   3586  CB  VAL   239      19.045  41.111  42.591  1.00  0.00           C
ATOM   3587  HB  VAL   239      19.482  41.185  41.595  1.00  0.00           H
ATOM   3588  CG1 VAL   239      19.808  40.120  43.571  1.00  0.00           C
ATOM   3589 HG11 VAL   239      20.869  40.352  43.484  1.00  0.00           H
ATOM   3590 HG12 VAL   239      19.493  40.169  44.614  1.00  0.00           H
ATOM   3591 HG13 VAL   239      19.741  39.132  43.115  1.00  0.00           H
ATOM   3592  CG2 VAL   239      17.688  40.437  42.468  1.00  0.00           C
ATOM   3593 HG21 VAL   239      17.759  39.402  42.137  1.00  0.00           H
ATOM   3594 HG22 VAL   239      17.102  40.422  43.387  1.00  0.00           H
ATOM   3595 HG23 VAL   239      17.117  40.890  41.659  1.00  0.00           H
ATOM   3596  C   VAL   239      20.500  42.861  43.646  1.00  0.00           C
ATOM   3597  O   VAL   239      21.392  42.886  42.770  1.00  0.00           O
ATOM   3598  N   PHE   240      20.681  43.546  44.798  1.00  0.00           N
ATOM   3599  H   PHE   240      19.893  43.925  45.304  1.00  0.00           H
ATOM   3600  CA  PHE   240      21.919  44.245  45.046  1.00  0.00           C
ATOM   3601  HA  PHE   240      22.147  44.761  44.113  1.00  0.00           H
ATOM   3602  CB  PHE   240      21.702  45.344  46.192  1.00  0.00           C
ATOM   3603  HB2 PHE   240      21.278  44.891  47.088  1.00  0.00           H
ATOM   3604  HB3 PHE   240      22.608  45.906  46.417  1.00  0.00           H
ATOM   3605  CG  PHE   240      20.663  46.376  45.763  1.00  0.00           C
ATOM   3606  CD1 PHE   240      19.308  46.488  46.276  1.00  0.00           C
ATOM   3607  HD1 PHE   240      18.967  45.851  47.079  1.00  0.00           H
ATOM   3608  CE1 PHE   240      18.299  47.330  45.761  1.00  0.00           C
ATOM   3609  HE1 PHE   240      17.305  47.382  46.182  1.00  0.00           H
ATOM   3610  CZ  PHE   240      18.720  48.110  44.657  1.00  0.00           C
ATOM   3611  HZ  PHE   240      17.997  48.790  44.231  1.00  0.00           H
ATOM   3612  CE2 PHE   240      20.093  48.175  44.241  1.00  0.00           C
ATOM   3613  HE2 PHE   240      20.357  49.016  43.615  1.00  0.00           H
ATOM   3614  CD2 PHE   240      21.007  47.299  44.747  1.00  0.00           C
ATOM   3615  HD2 PHE   240      22.001  47.277  44.325  1.00  0.00           H
ATOM   3616  C   PHE   240      23.008  43.287  45.449  1.00  0.00           C
ATOM   3617  O   PHE   240      22.988  42.655  46.488  1.00  0.00           O
ATOM   3618  N   GLY   241      23.937  43.092  44.526  1.00  0.00           N
ATOM   3619  H   GLY   241      23.696  43.418  43.600  1.00  0.00           H
ATOM   3620  CA  GLY   241      24.895  42.034  44.636  1.00  0.00           C
ATOM   3621  HA2 GLY   241      24.359  41.171  45.029  1.00  0.00           H
ATOM   3622  HA3 GLY   241      25.142  41.734  43.617  1.00  0.00           H
ATOM   3623  C   GLY   241      26.084  42.300  45.506  1.00  0.00           C
ATOM   3624  O   GLY   241      27.107  41.562  45.433  1.00  0.00           O
ATOM   3625  N   ASH   242      26.032  43.356  46.359  1.00  0.00           N
ATOM   3626  H   ASH   242      25.181  43.900  46.328  1.00  0.00           H
ATOM   3627  CA  ASH   242      27.117  43.821  47.228  1.00  0.00           C
ATOM   3628  HA  ASH   242      27.623  42.934  47.611  1.00  0.00           H
ATOM   3629  CB  ASH   242      27.947  44.867  46.471  1.00  0.00           C
ATOM   3630  HB2 ASH   242      27.931  44.799  45.383  1.00  0.00           H
ATOM   3631  HB3 ASH   242      27.502  45.810  46.785  1.00  0.00           H
ATOM   3632  CG  ASH   242      29.438  44.862  47.025  1.00  0.00           C
ATOM   3633  OD1 ASH   242      29.654  44.848  48.244  1.00  0.00           O
ATOM   3634  OD2 ASH   242      30.419  44.550  46.101  1.00  0.00           O
ATOM   3635  HD2 ASH   242      30.133  44.874  45.243  1.00  0.00           H
ATOM   3636  C   ASH   242      26.543  44.494  48.556  1.00  0.00           C
ATOM   3637  O   ASH   242      25.504  45.099  48.475  1.00  0.00           O
ATOM   3638  N   ASN   243      27.328  44.388  49.681  1.00  0.00           N
ATOM   3639  H   ASN   243      28.128  43.774  49.636  1.00  0.00           H
ATOM   3640  CA  ASN   243      27.116  44.980  51.005  1.00  0.00           C
ATOM   3641  HA  ASN   243      26.060  45.248  50.990  1.00  0.00           H
ATOM   3642  CB  ASN   243      27.440  43.765  51.947  1.00  0.00           C
ATOM   3643  HB2 ASN   243      27.026  44.067  52.909  1.00  0.00           H
ATOM   3644  HB3 ASN   243      26.853  42.870  51.738  1.00  0.00           H
ATOM   3645  CG  ASN   243      28.920  43.488  52.095  1.00  0.00           C
ATOM   3646  OD1 ASN   243      29.634  42.924  51.265  1.00  0.00           O
ATOM   3647  ND2 ASN   243      29.452  43.927  53.180  1.00  0.00           N
ATOM   3648 HD21 ASN   243      30.460  43.905  53.244  1.00  0.00           H
ATOM   3649 HD22 ASN   243      28.959  44.322  53.969  1.00  0.00           H
ATOM   3650  C   ASN   243      27.918  46.227  51.509  1.00  0.00           C
ATOM   3651  O   ASN   243      29.014  46.422  51.026  1.00  0.00           O
ATOM   3652  N   PRO   244      27.430  47.107  52.430  1.00  0.00           N
ATOM   3653  CD  PRO   244      28.051  48.288  52.963  1.00  0.00           C
ATOM   3654  HD2 PRO   244      28.712  48.870  52.320  1.00  0.00           H
ATOM   3655  HD3 PRO   244      28.692  47.949  53.777  1.00  0.00           H
ATOM   3656  CG  PRO   244      26.953  49.246  53.493  1.00  0.00           C
ATOM   3657  HG2 PRO   244      26.589  49.926  52.724  1.00  0.00           H
ATOM   3658  HG3 PRO   244      27.251  49.912  54.304  1.00  0.00           H
ATOM   3659  CB  PRO   244      26.010  48.164  53.959  1.00  0.00           C
ATOM   3660  HB2 PRO   244      25.041  48.631  54.131  1.00  0.00           H
ATOM   3661  HB3 PRO   244      26.360  47.695  54.879  1.00  0.00           H
ATOM   3662  CA  PRO   244      26.080  47.087  52.946  1.00  0.00           C
ATOM   3663  HA  PRO   244      25.748  46.094  53.250  1.00  0.00           H
ATOM   3664  C   PRO   244      25.092  47.482  51.866  1.00  0.00           C
ATOM   3665  O   PRO   244      25.423  48.258  51.015  1.00  0.00           O
ATOM   3666  N   ARG   245      23.893  46.932  51.928  1.00  0.00           N
ATOM   3667  H   ARG   245      23.647  46.559  52.834  1.00  0.00           H
ATOM   3668  CA  ARG   245      22.812  47.088  50.960  1.00  0.00           C
ATOM   3669  HA  ARG   245      23.058  47.885  50.258  1.00  0.00           H
ATOM   3670  CB  ARG   245      22.654  45.807  50.069  1.00  0.00           C
ATOM   3671  HB2 ARG   245      21.728  45.806  49.495  1.00  0.00           H
ATOM   3672  HB3 ARG   245      23.368  45.865  49.247  1.00  0.00           H
ATOM   3673  CG  ARG   245      22.787  44.418  50.821  1.00  0.00           C
ATOM   3674  HG2 ARG   245      23.776  44.273  51.259  1.00  0.00           H
ATOM   3675  HG3 ARG   245      22.103  44.469  51.668  1.00  0.00           H
ATOM   3676  CD  ARG   245      22.230  43.329  49.825  1.00  0.00           C
ATOM   3677  HD2 ARG   245      22.445  43.646  48.804  1.00  0.00           H
ATOM   3678  HD3 ARG   245      22.639  42.322  49.919  1.00  0.00           H
ATOM   3679  NE  ARG   245      20.752  43.330  49.842  1.00  0.00           N
ATOM   3680  HE  ARG   245      20.270  44.216  49.817  1.00  0.00           H
ATOM   3681  CZ  ARG   245      19.986  42.404  50.378  1.00  0.00           C
ATOM   3682  NH1 ARG   245      18.712  42.543  50.202  1.00  0.00           N
ATOM   3683 HH11 ARG   245      18.326  42.905  49.342  1.00  0.00           H
ATOM   3684 HH12 ARG   245      18.100  42.003  50.797  1.00  0.00           H
ATOM   3685  NH2 ARG   245      20.434  41.459  51.177  1.00  0.00           N
ATOM   3686 HH21 ARG   245      21.380  41.107  51.171  1.00  0.00           H
ATOM   3687 HH22 ARG   245      19.710  40.995  51.707  1.00  0.00           H
ATOM   3688  C   ARG   245      21.496  47.452  51.643  1.00  0.00           C
ATOM   3689  O   ARG   245      21.369  47.274  52.834  1.00  0.00           O
ATOM   3690  N   PRO   246      20.495  47.867  50.884  1.00  0.00           N
ATOM   3691  CD  PRO   246      20.545  48.460  49.584  1.00  0.00           C
ATOM   3692  HD2 PRO   246      21.041  47.880  48.806  1.00  0.00           H
ATOM   3693  HD3 PRO   246      21.051  49.425  49.610  1.00  0.00           H
ATOM   3694  CG  PRO   246      19.093  48.811  49.165  1.00  0.00           C
ATOM   3695  HG2 PRO   246      18.646  48.047  48.528  1.00  0.00           H
ATOM   3696  HG3 PRO   246      19.137  49.784  48.675  1.00  0.00           H
ATOM   3697  CB  PRO   246      18.401  48.985  50.495  1.00  0.00           C
ATOM   3698  HB2 PRO   246      17.325  48.816  50.534  1.00  0.00           H
ATOM   3699  HB3 PRO   246      18.708  49.995  50.764  1.00  0.00           H
ATOM   3700  CA  PRO   246      19.150  47.936  51.393  1.00  0.00           C
ATOM   3701  HA  PRO   246      19.062  48.243  52.435  1.00  0.00           H
ATOM   3702  C   PRO   246      18.509  46.610  51.095  1.00  0.00           C
ATOM   3703  O   PRO   246      19.212  45.675  50.643  1.00  0.00           O
ATOM   3704  N   ASN   247      17.237  46.415  51.328  1.00  0.00           N
ATOM   3705  H   ASN   247      16.695  47.203  51.652  1.00  0.00           H
ATOM   3706  CA  ASN   247      16.575  45.218  50.903  1.00  0.00           C
ATOM   3707  HA  ASN   247      17.298  44.446  51.165  1.00  0.00           H
ATOM   3708  CB  ASN   247      15.328  45.009  51.883  1.00  0.00           C
ATOM   3709  HB2 ASN   247      14.879  45.995  52.004  1.00  0.00           H
ATOM   3710  HB3 ASN   247      14.637  44.295  51.435  1.00  0.00           H
ATOM   3711  CG  ASN   247      15.774  44.455  53.174  1.00  0.00           C
ATOM   3712  OD1 ASN   247      15.740  43.227  53.442  1.00  0.00           O
ATOM   3713  ND2 ASN   247      16.121  45.350  54.133  1.00  0.00           N
ATOM   3714 HD21 ASN   247      16.212  45.003  55.077  1.00  0.00           H
ATOM   3715 HD22 ASN   247      16.031  46.353  54.051  1.00  0.00           H
ATOM   3716  C   ASN   247      16.324  45.242  49.381  1.00  0.00           C
ATOM   3717  O   ASN   247      16.193  46.363  48.829  1.00  0.00           O
ATOM   3718  N   ASP   248      16.206  44.092  48.690  1.00  0.00           N
ATOM   3719  H   ASP   248      16.070  43.261  49.248  1.00  0.00           H
ATOM   3720  CA  ASP   248      16.158  44.094  47.200  1.00  0.00           C
ATOM   3721  HA  ASP   248      17.038  44.586  46.787  1.00  0.00           H
ATOM   3722  CB  ASP   248      16.221  42.643  46.683  1.00  0.00           C
ATOM   3723  HB2 ASP   248      15.334  42.107  47.022  1.00  0.00           H
ATOM   3724  HB3 ASP   248      16.164  42.608  45.595  1.00  0.00           H
ATOM   3725  CG  ASP   248      17.498  41.833  47.134  1.00  0.00           C
ATOM   3726  OD1 ASP   248      18.460  42.510  47.476  1.00  0.00           O
ATOM   3727  OD2 ASP   248      17.574  40.620  47.136  1.00  0.00           O
ATOM   3728  C   ASP   248      14.927  44.766  46.566  1.00  0.00           C
ATOM   3729  O   ASP   248      13.931  45.078  47.192  1.00  0.00           O
ATOM   3730  N   GLY   249      14.967  45.059  45.297  1.00  0.00           N
ATOM   3731  H   GLY   249      15.778  44.785  44.760  1.00  0.00           H
ATOM   3732  CA  GLY   249      13.853  45.711  44.542  1.00  0.00           C
ATOM   3733  HA2 GLY   249      13.048  44.980  44.464  1.00  0.00           H
ATOM   3734  HA3 GLY   249      13.412  46.577  45.036  1.00  0.00           H
ATOM   3735  C   GLY   249      14.293  46.140  43.105  1.00  0.00           C
ATOM   3736  O   GLY   249      15.206  45.571  42.549  1.00  0.00           O
ATOM   3737  N   THR   250      13.839  47.325  42.671  1.00  0.00           N
ATOM   3738  H   THR   250      13.201  47.885  43.217  1.00  0.00           H
ATOM   3739  CA  THR   250      14.018  47.955  41.301  1.00  0.00           C
ATOM   3740  HA  THR   250      13.974  47.240  40.479  1.00  0.00           H
ATOM   3741  CB  THR   250      12.998  49.061  41.106  1.00  0.00           C
ATOM   3742  HB  THR   250      12.910  49.509  42.096  1.00  0.00           H
ATOM   3743  CG2 THR   250      13.384  50.048  40.013  1.00  0.00           C
ATOM   3744 HG21 THR   250      13.672  49.506  39.113  1.00  0.00           H
ATOM   3745 HG22 THR   250      12.551  50.711  39.779  1.00  0.00           H
ATOM   3746 HG23 THR   250      14.253  50.595  40.378  1.00  0.00           H
ATOM   3747  OG1 THR   250      11.708  48.491  40.769  1.00  0.00           O
ATOM   3748  HG1 THR   250      11.355  48.192  41.611  1.00  0.00           H
ATOM   3749  C   THR   250      15.396  48.460  41.297  1.00  0.00           C
ATOM   3750  O   THR   250      15.863  49.002  42.334  1.00  0.00           O
ATOM   3751  N   GLY   251      16.135  48.423  40.158  1.00  0.00           N
ATOM   3752  H   GLY   251      15.668  47.961  39.391  1.00  0.00           H
ATOM   3753  CA  GLY   251      17.524  48.741  39.926  1.00  0.00           C
ATOM   3754  HA2 GLY   251      17.943  49.096  40.868  1.00  0.00           H
ATOM   3755  HA3 GLY   251      18.099  47.845  39.695  1.00  0.00           H
ATOM   3756  C   GLY   251      17.665  49.789  38.786  1.00  0.00           C
ATOM   3757  O   GLY   251      16.895  50.724  38.718  1.00  0.00           O
ATOM   3758  N   SER   252      18.757  49.640  38.018  1.00  0.00           N
ATOM   3759  H   SER   252      19.232  48.748  38.047  1.00  0.00           H
ATOM   3760  CA  SER   252      19.021  50.420  36.771  1.00  0.00           C
ATOM   3761  HA  SER   252      18.207  50.338  36.050  1.00  0.00           H
ATOM   3762  CB  SER   252      19.276  51.906  37.081  1.00  0.00           C
ATOM   3763  HB2 SER   252      18.299  52.370  37.222  1.00  0.00           H
ATOM   3764  HB3 SER   252      19.922  51.917  37.959  1.00  0.00           H
ATOM   3765  OG  SER   252      19.841  52.640  35.962  1.00  0.00           O
ATOM   3766  HG  SER   252      19.793  53.554  36.252  1.00  0.00           H
ATOM   3767  C   SER   252      20.085  49.674  36.019  1.00  0.00           C
ATOM   3768  O   SER   252      20.919  48.959  36.633  1.00  0.00           O
ATOM   3769  N   CYX   253      20.218  49.961  34.703  1.00  0.00           N
ATOM   3770  H   CYX   253      19.617  50.676  34.318  1.00  0.00           H
ATOM   3771  CA  CYX   253      21.284  49.461  33.805  1.00  0.00           C
ATOM   3772  HA  CYX   253      21.504  48.431  34.083  1.00  0.00           H
ATOM   3773  CB  CYX   253      20.879  49.433  32.369  1.00  0.00           C
ATOM   3774  HB2 CYX   253      20.708  50.442  31.992  1.00  0.00           H
ATOM   3775  HB3 CYX   253      21.616  48.954  31.725  1.00  0.00           H
ATOM   3776  SG  CYX   253      19.343  48.442  32.209  1.00  0.00           S
ATOM   3777  C   CYX   253      22.582  50.286  33.945  1.00  0.00           C
ATOM   3778  O   CYX   253      23.561  49.839  33.372  1.00  0.00           O
ATOM   3779  N   GLY   254      22.528  51.435  34.564  1.00  0.00           N
ATOM   3780  H   GLY   254      21.639  51.848  34.807  1.00  0.00           H
ATOM   3781  CA  GLY   254      23.723  52.148  35.007  1.00  0.00           C
ATOM   3782  HA2 GLY   254      24.613  51.702  34.562  1.00  0.00           H
ATOM   3783  HA3 GLY   254      23.685  53.195  34.708  1.00  0.00           H
ATOM   3784  C   GLY   254      23.819  52.144  36.549  1.00  0.00           C
ATOM   3785  O   GLY   254      22.872  51.703  37.185  1.00  0.00           O
ATOM   3786  N   PRO   255      24.970  52.575  37.140  1.00  0.00           N
ATOM   3787  CD  PRO   255      26.235  52.868  36.537  1.00  0.00           C
ATOM   3788  HD2 PRO   255      26.171  53.897  36.185  1.00  0.00           H
ATOM   3789  HD3 PRO   255      26.382  52.209  35.681  1.00  0.00           H
ATOM   3790  CG  PRO   255      27.332  52.651  37.518  1.00  0.00           C
ATOM   3791  HG2 PRO   255      28.157  53.327  37.293  1.00  0.00           H
ATOM   3792  HG3 PRO   255      27.596  51.594  37.555  1.00  0.00           H
ATOM   3793  CB  PRO   255      26.668  52.885  38.859  1.00  0.00           C
ATOM   3794  HB2 PRO   255      26.661  53.938  39.139  1.00  0.00           H
ATOM   3795  HB3 PRO   255      27.157  52.330  39.660  1.00  0.00           H
ATOM   3796  CA  PRO   255      25.222  52.445  38.635  1.00  0.00           C
ATOM   3797  HA  PRO   255      25.305  51.387  38.886  1.00  0.00           H
ATOM   3798  C   PRO   255      24.210  53.128  39.537  1.00  0.00           C
ATOM   3799  O   PRO   255      23.997  54.346  39.527  1.00  0.00           O
ATOM   3800  N   VAL   256      23.624  52.330  40.415  1.00  0.00           N
ATOM   3801  H   VAL   256      23.837  51.347  40.334  1.00  0.00           H
ATOM   3802  CA  VAL   256      22.821  52.828  41.611  1.00  0.00           C
ATOM   3803  HA  VAL   256      22.158  53.659  41.371  1.00  0.00           H
ATOM   3804  CB  VAL   256      21.830  51.739  41.962  1.00  0.00           C
ATOM   3805  HB  VAL   256      22.328  50.778  42.095  1.00  0.00           H
ATOM   3806  CG1 VAL   256      21.053  52.042  43.222  1.00  0.00           C
ATOM   3807 HG11 VAL   256      21.697  51.975  44.098  1.00  0.00           H
ATOM   3808 HG12 VAL   256      20.709  53.077  43.231  1.00  0.00           H
ATOM   3809 HG13 VAL   256      20.183  51.407  43.382  1.00  0.00           H
ATOM   3810  CG2 VAL   256      20.841  51.461  40.814  1.00  0.00           C
ATOM   3811 HG21 VAL   256      21.370  51.162  39.909  1.00  0.00           H
ATOM   3812 HG22 VAL   256      20.238  50.595  41.088  1.00  0.00           H
ATOM   3813 HG23 VAL   256      20.222  52.313  40.536  1.00  0.00           H
ATOM   3814  C   VAL   256      23.671  53.097  42.877  1.00  0.00           C
ATOM   3815  O   VAL   256      24.452  52.241  43.345  1.00  0.00           O
ATOM   3816  N   SER   257      23.773  54.361  43.287  1.00  0.00           N
ATOM   3817  H   SER   257      23.175  54.999  42.781  1.00  0.00           H
ATOM   3818  CA  SER   257      24.950  54.875  44.102  1.00  0.00           C
ATOM   3819  HA  SER   257      25.813  54.659  43.471  1.00  0.00           H
ATOM   3820  CB  SER   257      24.956  56.422  44.093  1.00  0.00           C
ATOM   3821  HB2 SER   257      25.767  56.880  44.659  1.00  0.00           H
ATOM   3822  HB3 SER   257      25.028  56.795  43.071  1.00  0.00           H
ATOM   3823  OG  SER   257      23.705  56.829  44.496  1.00  0.00           O
ATOM   3824  HG  SER   257      23.729  56.893  45.454  1.00  0.00           H
ATOM   3825  C   SER   257      25.163  54.398  45.507  1.00  0.00           C
ATOM   3826  O   SER   257      26.188  54.649  46.076  1.00  0.00           O
ATOM   3827  N   SER   258      24.230  53.633  46.099  1.00  0.00           N
ATOM   3828  H   SER   258      23.396  53.531  45.538  1.00  0.00           H
ATOM   3829  CA  SER   258      24.353  53.039  47.486  1.00  0.00           C
ATOM   3830  HA  SER   258      24.174  53.934  48.083  1.00  0.00           H
ATOM   3831  CB  SER   258      23.278  51.946  47.794  1.00  0.00           C
ATOM   3832  HB2 SER   258      23.380  51.252  46.960  1.00  0.00           H
ATOM   3833  HB3 SER   258      23.610  51.487  48.726  1.00  0.00           H
ATOM   3834  OG  SER   258      22.038  52.519  47.937  1.00  0.00           O
ATOM   3835  HG  SER   258      22.021  53.157  48.654  1.00  0.00           H
ATOM   3836  C   SER   258      25.715  52.431  47.828  1.00  0.00           C
ATOM   3837  O   SER   258      26.143  51.562  47.061  1.00  0.00           O
ATOM   3838  N   ASN   259      26.397  52.848  48.876  1.00  0.00           N
ATOM   3839  H   ASN   259      26.056  53.618  49.435  1.00  0.00           H
ATOM   3840  CA  ASN   259      27.795  52.478  49.111  1.00  0.00           C
ATOM   3841  HA  ASN   259      28.198  53.370  49.591  1.00  0.00           H
ATOM   3842  CB  ASN   259      27.878  51.267  50.119  1.00  0.00           C
ATOM   3843  HB2 ASN   259      27.218  51.640  50.901  1.00  0.00           H
ATOM   3844  HB3 ASN   259      27.487  50.363  49.650  1.00  0.00           H
ATOM   3845  CG  ASN   259      29.272  51.109  50.644  1.00  0.00           C
ATOM   3846  OD1 ASN   259      29.990  50.184  50.231  1.00  0.00           O
ATOM   3847  ND2 ASN   259      29.738  51.986  51.495  1.00  0.00           N
ATOM   3848 HD21 ASN   259      30.701  51.960  51.798  1.00  0.00           H
ATOM   3849 HD22 ASN   259      29.080  52.591  51.964  1.00  0.00           H
ATOM   3850  C   ASN   259      28.671  52.258  47.832  1.00  0.00           C
ATOM   3851  O   ASN   259      29.234  51.204  47.613  1.00  0.00           O
ATOM   3852  N   GLY   260      28.504  53.248  46.952  1.00  0.00           N
ATOM   3853  H   GLY   260      27.798  53.963  47.060  1.00  0.00           H
ATOM   3854  CA  GLY   260      29.197  53.239  45.600  1.00  0.00           C
ATOM   3855  HA2 GLY   260      28.694  52.515  44.960  1.00  0.00           H
ATOM   3856  HA3 GLY   260      29.172  54.273  45.259  1.00  0.00           H
ATOM   3857  C   GLY   260      30.628  52.684  45.538  1.00  0.00           C
ATOM   3858  O   GLY   260      30.879  51.596  45.092  1.00  0.00           O
ATOM   3859  N   ALA   261      31.567  53.495  46.054  1.00  0.00           N
ATOM   3860  H   ALA   261      31.174  54.241  46.610  1.00  0.00           H
ATOM   3861  CA  ALA   261      33.011  53.289  46.002  1.00  0.00           C
ATOM   3862  HA  ALA   261      33.219  53.348  44.933  1.00  0.00           H
ATOM   3863  CB  ALA   261      33.720  54.445  46.784  1.00  0.00           C
ATOM   3864  HB1 ALA   261      33.306  55.431  46.573  1.00  0.00           H
ATOM   3865  HB2 ALA   261      33.615  54.397  47.868  1.00  0.00           H
ATOM   3866  HB3 ALA   261      34.801  54.350  46.681  1.00  0.00           H
ATOM   3867  C   ALA   261      33.595  51.953  46.543  1.00  0.00           C
ATOM   3868  O   ALA   261      34.498  51.374  45.982  1.00  0.00           O
ATOM   3869  N   TYR   262      33.202  51.553  47.748  1.00  0.00           N
ATOM   3870  H   TYR   262      32.466  52.089  48.185  1.00  0.00           H
ATOM   3871  CA  TYR   262      33.549  50.201  48.310  1.00  0.00           C
ATOM   3872  HA  TYR   262      34.620  50.034  48.191  1.00  0.00           H
ATOM   3873  CB  TYR   262      33.397  50.325  49.856  1.00  0.00           C
ATOM   3874  HB2 TYR   262      33.957  51.213  50.149  1.00  0.00           H
ATOM   3875  HB3 TYR   262      32.314  50.438  49.914  1.00  0.00           H
ATOM   3876  CG  TYR   262      33.784  49.233  50.852  1.00  0.00           C
ATOM   3877  CD1 TYR   262      35.146  48.871  51.038  1.00  0.00           C
ATOM   3878  HD1 TYR   262      35.947  49.417  50.560  1.00  0.00           H
ATOM   3879  CE1 TYR   262      35.441  47.908  52.044  1.00  0.00           C
ATOM   3880  HE1 TYR   262      36.484  47.818  52.311  1.00  0.00           H
ATOM   3881  CZ  TYR   262      34.478  47.203  52.734  1.00  0.00           C
ATOM   3882  OH  TYR   262      34.957  46.261  53.576  1.00  0.00           O
ATOM   3883  HH  TYR   262      35.898  46.335  53.750  1.00  0.00           H
ATOM   3884  CE2 TYR   262      33.147  47.526  52.625  1.00  0.00           C
ATOM   3885  HE2 TYR   262      32.508  46.862  53.189  1.00  0.00           H
ATOM   3886  CD2 TYR   262      32.784  48.534  51.678  1.00  0.00           C
ATOM   3887  HD2 TYR   262      31.736  48.767  51.554  1.00  0.00           H
ATOM   3888  C   TYR   262      32.793  48.945  47.775  1.00  0.00           C
ATOM   3889  O   TYR   262      31.900  49.201  46.970  1.00  0.00           O
ATOM   3890  N   GLY   263      33.196  47.705  48.032  1.00  0.00           N
ATOM   3891  H   GLY   263      34.025  47.634  48.607  1.00  0.00           H
ATOM   3892  CA  GLY   263      32.445  46.543  47.638  1.00  0.00           C
ATOM   3893  HA2 GLY   263      31.530  46.445  48.220  1.00  0.00           H
ATOM   3894  HA3 GLY   263      32.144  46.485  46.592  1.00  0.00           H
ATOM   3895  C   GLY   263      33.305  45.239  47.847  1.00  0.00           C
ATOM   3896  O   GLY   263      34.504  45.356  48.077  1.00  0.00           O
ATOM   3897  N   VAL   264      32.783  44.064  47.761  1.00  0.00           N
ATOM   3898  H   VAL   264      31.789  43.982  47.598  1.00  0.00           H
ATOM   3899  CA  VAL   264      33.496  42.783  47.658  1.00  0.00           C
ATOM   3900  HA  VAL   264      34.519  43.016  47.954  1.00  0.00           H
ATOM   3901  CB  VAL   264      32.939  41.862  48.783  1.00  0.00           C
ATOM   3902  HB  VAL   264      32.866  42.393  49.732  1.00  0.00           H
ATOM   3903  CG1 VAL   264      31.481  41.386  48.423  1.00  0.00           C
ATOM   3904 HG11 VAL   264      30.897  42.134  47.885  1.00  0.00           H
ATOM   3905 HG12 VAL   264      31.494  40.557  47.714  1.00  0.00           H
ATOM   3906 HG13 VAL   264      30.987  41.209  49.378  1.00  0.00           H
ATOM   3907  CG2 VAL   264      33.915  40.597  48.998  1.00  0.00           C
ATOM   3908 HG21 VAL   264      33.478  40.149  49.891  1.00  0.00           H
ATOM   3909 HG22 VAL   264      33.868  39.930  48.138  1.00  0.00           H
ATOM   3910 HG23 VAL   264      34.951  40.914  49.117  1.00  0.00           H
ATOM   3911  C   VAL   264      33.490  42.027  46.331  1.00  0.00           C
ATOM   3912  O   VAL   264      32.533  42.172  45.568  1.00  0.00           O
ATOM   3913  N   LYS   265      34.499  41.186  45.990  1.00  0.00           N
ATOM   3914  H   LYS   265      35.184  41.137  46.731  1.00  0.00           H
ATOM   3915  CA  LYS   265      34.458  40.262  44.855  1.00  0.00           C
ATOM   3916  HA  LYS   265      34.392  40.713  43.864  1.00  0.00           H
ATOM   3917  CB  LYS   265      35.787  39.473  44.860  1.00  0.00           C
ATOM   3918  HB2 LYS   265      36.612  40.131  45.136  1.00  0.00           H
ATOM   3919  HB3 LYS   265      35.807  38.719  45.648  1.00  0.00           H
ATOM   3920  CG  LYS   265      35.902  38.755  43.545  1.00  0.00           C
ATOM   3921  HG2 LYS   265      35.032  38.136  43.330  1.00  0.00           H
ATOM   3922  HG3 LYS   265      36.012  39.543  42.799  1.00  0.00           H
ATOM   3923  CD  LYS   265      37.042  37.857  43.303  1.00  0.00           C
ATOM   3924  HD2 LYS   265      37.942  38.471  43.269  1.00  0.00           H
ATOM   3925  HD3 LYS   265      37.112  37.194  44.165  1.00  0.00           H
ATOM   3926  CE  LYS   265      36.836  36.930  42.149  1.00  0.00           C
ATOM   3927  HE2 LYS   265      37.575  36.127  42.141  1.00  0.00           H
ATOM   3928  HE3 LYS   265      35.863  36.457  42.272  1.00  0.00           H
ATOM   3929  NZ  LYS   265      36.989  37.709  40.890  1.00  0.00           N
ATOM   3930  HZ1 LYS   265      37.984  37.885  40.865  1.00  0.00           H
ATOM   3931  HZ2 LYS   265      36.833  37.115  40.089  1.00  0.00           H
ATOM   3932  HZ3 LYS   265      36.482  38.582  40.863  1.00  0.00           H
ATOM   3933  C   LYS   265      33.189  39.337  44.990  1.00  0.00           C
ATOM   3934  O   LYS   265      32.781  38.873  46.058  1.00  0.00           O
ATOM   3935  N   GLY   266      32.719  39.063  43.809  1.00  0.00           N
ATOM   3936  H   GLY   266      33.208  39.456  43.019  1.00  0.00           H
ATOM   3937  CA  GLY   266      31.547  38.267  43.481  1.00  0.00           C
ATOM   3938  HA2 GLY   266      31.538  37.280  43.941  1.00  0.00           H
ATOM   3939  HA3 GLY   266      30.661  38.817  43.798  1.00  0.00           H
ATOM   3940  C   GLY   266      31.403  38.103  41.963  1.00  0.00           C
ATOM   3941  O   GLY   266      32.238  38.418  41.121  1.00  0.00           O
ATOM   3942  N   PHE   267      30.259  37.551  41.591  1.00  0.00           N
ATOM   3943  H   PHE   267      29.530  37.332  42.254  1.00  0.00           H
ATOM   3944  CA  PHE   267      29.965  37.079  40.215  1.00  0.00           C
ATOM   3945  HA  PHE   267      30.393  37.763  39.482  1.00  0.00           H
ATOM   3946  CB  PHE   267      30.696  35.773  40.124  1.00  0.00           C
ATOM   3947  HB2 PHE   267      30.581  35.486  39.078  1.00  0.00           H
ATOM   3948  HB3 PHE   267      31.765  35.977  40.183  1.00  0.00           H
ATOM   3949  CG  PHE   267      30.327  34.749  41.136  1.00  0.00           C
ATOM   3950  CD1 PHE   267      31.072  34.681  42.327  1.00  0.00           C
ATOM   3951  HD1 PHE   267      32.018  35.198  42.395  1.00  0.00           H
ATOM   3952  CE1 PHE   267      30.643  34.011  43.444  1.00  0.00           C
ATOM   3953  HE1 PHE   267      31.233  33.915  44.343  1.00  0.00           H
ATOM   3954  CZ  PHE   267      29.445  33.297  43.364  1.00  0.00           C
ATOM   3955  HZ  PHE   267      28.883  32.857  44.174  1.00  0.00           H
ATOM   3956  CE2 PHE   267      28.760  33.346  42.131  1.00  0.00           C
ATOM   3957  HE2 PHE   267      27.919  32.709  41.903  1.00  0.00           H
ATOM   3958  CD2 PHE   267      29.114  34.062  41.022  1.00  0.00           C
ATOM   3959  HD2 PHE   267      28.545  33.923  40.115  1.00  0.00           H
ATOM   3960  C   PHE   267      28.468  36.894  39.970  1.00  0.00           C
ATOM   3961  O   PHE   267      27.692  37.259  40.863  1.00  0.00           O
ATOM   3962  N   SER   268      28.041  36.572  38.686  1.00  0.00           N
ATOM   3963  H   SER   268      28.736  36.696  37.962  1.00  0.00           H
ATOM   3964  CA  SER   268      26.590  36.359  38.196  1.00  0.00           C
ATOM   3965  HA  SER   268      26.107  35.675  38.893  1.00  0.00           H
ATOM   3966  CB  SER   268      25.833  37.678  38.009  1.00  0.00           C
ATOM   3967  HB2 SER   268      26.375  38.264  37.268  1.00  0.00           H
ATOM   3968  HB3 SER   268      24.882  37.487  37.511  1.00  0.00           H
ATOM   3969  OG  SER   268      25.642  38.330  39.192  1.00  0.00           O
ATOM   3970  HG  SER   268      26.460  38.473  39.674  1.00  0.00           H
ATOM   3971  C   SER   268      26.634  35.561  36.875  1.00  0.00           C
ATOM   3972  O   SER   268      27.426  35.926  35.986  1.00  0.00           O
ATOM   3973  N   PHE   269      25.793  34.530  36.668  1.00  0.00           N
ATOM   3974  H   PHE   269      24.983  34.504  37.270  1.00  0.00           H
ATOM   3975  CA  PHE   269      25.719  33.749  35.439  1.00  0.00           C
ATOM   3976  HA  PHE   269      26.575  34.027  34.823  1.00  0.00           H
ATOM   3977  CB  PHE   269      25.903  32.278  35.779  1.00  0.00           C
ATOM   3978  HB2 PHE   269      25.034  31.889  36.311  1.00  0.00           H
ATOM   3979  HB3 PHE   269      26.044  31.673  34.884  1.00  0.00           H
ATOM   3980  CG  PHE   269      27.144  31.939  36.628  1.00  0.00           C
ATOM   3981  CD1 PHE   269      27.050  31.691  37.982  1.00  0.00           C
ATOM   3982  HD1 PHE   269      26.074  31.817  38.427  1.00  0.00           H
ATOM   3983  CE1 PHE   269      28.044  31.329  38.805  1.00  0.00           C
ATOM   3984  HE1 PHE   269      27.924  31.319  39.880  1.00  0.00           H
ATOM   3985  CZ  PHE   269      29.351  31.133  38.174  1.00  0.00           C
ATOM   3986  HZ  PHE   269      30.222  30.755  38.689  1.00  0.00           H
ATOM   3987  CE2 PHE   269      29.526  31.502  36.844  1.00  0.00           C
ATOM   3988  HE2 PHE   269      30.474  31.257  36.387  1.00  0.00           H
ATOM   3989  CD2 PHE   269      28.434  31.884  36.012  1.00  0.00           C
ATOM   3990  HD2 PHE   269      28.523  32.071  34.952  1.00  0.00           H
ATOM   3991  C   PHE   269      24.362  34.027  34.679  1.00  0.00           C
ATOM   3992  O   PHE   269      23.258  34.113  35.291  1.00  0.00           O
ATOM   3993  N   LYS   270      24.378  34.139  33.369  1.00  0.00           N
ATOM   3994  H   LYS   270      25.265  34.063  32.893  1.00  0.00           H
ATOM   3995  CA  LYS   270      23.199  34.587  32.461  1.00  0.00           C
ATOM   3996  HA  LYS   270      22.501  35.196  33.037  1.00  0.00           H
ATOM   3997  CB  LYS   270      23.731  35.570  31.473  1.00  0.00           C
ATOM   3998  HB2 LYS   270      24.376  36.297  31.965  1.00  0.00           H
ATOM   3999  HB3 LYS   270      24.375  34.988  30.813  1.00  0.00           H
ATOM   4000  CG  LYS   270      22.682  36.388  30.646  1.00  0.00           C
ATOM   4001  HG2 LYS   270      21.806  35.768  30.458  1.00  0.00           H
ATOM   4002  HG3 LYS   270      22.241  37.069  31.374  1.00  0.00           H
ATOM   4003  CD  LYS   270      23.204  37.066  29.342  1.00  0.00           C
ATOM   4004  HD2 LYS   270      22.476  37.816  29.032  1.00  0.00           H
ATOM   4005  HD3 LYS   270      24.203  37.466  29.515  1.00  0.00           H
ATOM   4006  CE  LYS   270      23.197  35.957  28.303  1.00  0.00           C
ATOM   4007  HE2 LYS   270      24.068  35.324  28.470  1.00  0.00           H
ATOM   4008  HE3 LYS   270      22.360  35.260  28.270  1.00  0.00           H
ATOM   4009  NZ  LYS   270      23.430  36.514  26.918  1.00  0.00           N
ATOM   4010  HZ1 LYS   270      24.377  36.856  26.854  1.00  0.00           H
ATOM   4011  HZ2 LYS   270      23.215  35.938  26.117  1.00  0.00           H
ATOM   4012  HZ3 LYS   270      22.908  37.369  26.786  1.00  0.00           H
ATOM   4013  C   LYS   270      22.468  33.378  31.771  1.00  0.00           C
ATOM   4014  O   LYS   270      23.144  32.497  31.273  1.00  0.00           O
ATOM   4015  N   TYR   271      21.105  33.354  31.663  1.00  0.00           N
ATOM   4016  H   TYR   271      20.529  34.036  32.134  1.00  0.00           H
ATOM   4017  CA  TYR   271      20.359  32.464  30.852  1.00  0.00           C
ATOM   4018  HA  TYR   271      21.033  32.010  30.128  1.00  0.00           H
ATOM   4019  CB  TYR   271      19.845  31.262  31.720  1.00  0.00           C
ATOM   4020  HB2 TYR   271      19.238  31.592  32.563  1.00  0.00           H
ATOM   4021  HB3 TYR   271      19.139  30.710  31.101  1.00  0.00           H
ATOM   4022  CG  TYR   271      20.882  30.266  32.290  1.00  0.00           C
ATOM   4023  CD1 TYR   271      21.494  30.503  33.540  1.00  0.00           C
ATOM   4024  HD1 TYR   271      21.274  31.475  33.955  1.00  0.00           H
ATOM   4025  CE1 TYR   271      22.587  29.674  33.978  1.00  0.00           C
ATOM   4026  HE1 TYR   271      23.264  30.049  34.732  1.00  0.00           H
ATOM   4027  CZ  TYR   271      22.855  28.526  33.265  1.00  0.00           C
ATOM   4028  OH  TYR   271      23.744  27.571  33.752  1.00  0.00           O
ATOM   4029  HH  TYR   271      23.842  26.803  33.185  1.00  0.00           H
ATOM   4030  CE2 TYR   271      22.184  28.148  32.082  1.00  0.00           C
ATOM   4031  HE2 TYR   271      22.218  27.186  31.593  1.00  0.00           H
ATOM   4032  CD2 TYR   271      21.199  29.104  31.571  1.00  0.00           C
ATOM   4033  HD2 TYR   271      20.702  28.951  30.625  1.00  0.00           H
ATOM   4034  C   TYR   271      19.216  33.215  30.105  1.00  0.00           C
ATOM   4035  O   TYR   271      18.359  33.733  30.738  1.00  0.00           O
ATOM   4036  N   GLY   272      19.199  33.115  28.749  1.00  0.00           N
ATOM   4037  H   GLY   272      19.724  32.334  28.381  1.00  0.00           H
ATOM   4038  CA  GLY   272      18.532  34.110  27.871  1.00  0.00           C
ATOM   4039  HA2 GLY   272      18.626  33.832  26.820  1.00  0.00           H
ATOM   4040  HA3 GLY   272      17.455  34.068  28.033  1.00  0.00           H
ATOM   4041  C   GLY   272      18.924  35.573  28.267  1.00  0.00           C
ATOM   4042  O   GLY   272      20.117  35.831  28.113  1.00  0.00           O
ATOM   4043  N   ASN   273      18.053  36.462  28.720  1.00  0.00           N
ATOM   4044  H   ASN   273      17.078  36.209  28.786  1.00  0.00           H
ATOM   4045  CA  ASN   273      18.341  37.762  29.309  1.00  0.00           C
ATOM   4046  HA  ASN   273      19.249  38.166  28.859  1.00  0.00           H
ATOM   4047  CB  ASN   273      17.293  38.741  28.829  1.00  0.00           C
ATOM   4048  HB2 ASN   273      16.306  38.375  29.117  1.00  0.00           H
ATOM   4049  HB3 ASN   273      17.423  39.729  29.271  1.00  0.00           H
ATOM   4050  CG  ASN   273      17.330  39.036  27.335  1.00  0.00           C
ATOM   4051  OD1 ASN   273      18.367  38.836  26.629  1.00  0.00           O
ATOM   4052  ND2 ASN   273      16.236  39.538  26.797  1.00  0.00           N
ATOM   4053 HD21 ASN   273      16.195  39.799  25.822  1.00  0.00           H
ATOM   4054 HD22 ASN   273      15.552  39.977  27.396  1.00  0.00           H
ATOM   4055  C   ASN   273      18.491  37.829  30.796  1.00  0.00           C
ATOM   4056  O   ASN   273      18.515  38.873  31.455  1.00  0.00           O
ATOM   4057  N   GLY   274      18.263  36.752  31.472  1.00  0.00           N
ATOM   4058  H   GLY   274      18.291  35.900  30.931  1.00  0.00           H
ATOM   4059  CA  GLY   274      18.014  36.602  32.854  1.00  0.00           C
ATOM   4060  HA2 GLY   274      17.718  37.566  33.268  1.00  0.00           H
ATOM   4061  HA3 GLY   274      17.196  35.885  32.930  1.00  0.00           H
ATOM   4062  C   GLY   274      19.333  36.218  33.664  1.00  0.00           C
ATOM   4063  O   GLY   274      20.221  35.717  33.021  1.00  0.00           O
ATOM   4064  N   VAL   275      19.429  36.569  34.904  1.00  0.00           N
ATOM   4065  H   VAL   275      18.629  36.959  35.383  1.00  0.00           H
ATOM   4066  CA  VAL   275      20.604  36.505  35.744  1.00  0.00           C
ATOM   4067  HA  VAL   275      21.376  35.930  35.230  1.00  0.00           H
ATOM   4068  CB  VAL   275      21.339  37.914  35.929  1.00  0.00           C
ATOM   4069  HB  VAL   275      21.141  38.411  36.879  1.00  0.00           H
ATOM   4070  CG1 VAL   275      22.836  37.799  35.716  1.00  0.00           C
ATOM   4071 HG11 VAL   275      23.247  37.060  36.403  1.00  0.00           H
ATOM   4072 HG12 VAL   275      23.078  37.404  34.729  1.00  0.00           H
ATOM   4073 HG13 VAL   275      23.259  38.799  35.810  1.00  0.00           H
ATOM   4074  CG2 VAL   275      20.761  38.899  34.928  1.00  0.00           C
ATOM   4075 HG21 VAL   275      21.111  38.571  33.949  1.00  0.00           H
ATOM   4076 HG22 VAL   275      19.676  39.002  34.941  1.00  0.00           H
ATOM   4077 HG23 VAL   275      21.137  39.894  35.168  1.00  0.00           H
ATOM   4078  C   VAL   275      20.354  35.694  37.087  1.00  0.00           C
ATOM   4079  O   VAL   275      19.570  36.110  37.899  1.00  0.00           O
ATOM   4080  N   TRP   276      21.216  34.650  37.242  1.00  0.00           N
ATOM   4081  H   TRP   276      21.703  34.414  36.389  1.00  0.00           H
ATOM   4082  CA  TRP   276      21.730  34.240  38.581  1.00  0.00           C
ATOM   4083  HA  TRP   276      20.846  34.221  39.219  1.00  0.00           H
ATOM   4084  CB  TRP   276      22.258  32.792  38.499  1.00  0.00           C
ATOM   4085  HB2 TRP   276      22.879  32.671  37.612  1.00  0.00           H
ATOM   4086  HB3 TRP   276      22.954  32.561  39.305  1.00  0.00           H
ATOM   4087  CG  TRP   276      21.250  31.660  38.663  1.00  0.00           C
ATOM   4088  CD1 TRP   276      20.562  31.097  37.666  1.00  0.00           C
ATOM   4089  HD1 TRP   276      20.766  31.287  36.622  1.00  0.00           H
ATOM   4090  NE1 TRP   276      19.659  30.147  38.135  1.00  0.00           N
ATOM   4091  HE1 TRP   276      19.101  29.510  37.586  1.00  0.00           H
ATOM   4092  CE2 TRP   276      19.692  30.108  39.519  1.00  0.00           C
ATOM   4093  CZ2 TRP   276      18.877  29.399  40.466  1.00  0.00           C
ATOM   4094  HZ2 TRP   276      18.088  28.696  40.239  1.00  0.00           H
ATOM   4095  CH2 TRP   276      19.166  29.723  41.805  1.00  0.00           C
ATOM   4096  HH2 TRP   276      18.772  29.127  42.614  1.00  0.00           H
ATOM   4097  CZ3 TRP   276      20.079  30.727  42.266  1.00  0.00           C
ATOM   4098  HZ3 TRP   276      20.040  30.908  43.329  1.00  0.00           H
ATOM   4099  CE3 TRP   276      20.807  31.461  41.275  1.00  0.00           C
ATOM   4100  HE3 TRP   276      21.474  32.253  41.582  1.00  0.00           H
ATOM   4101  CD2 TRP   276      20.637  31.108  39.864  1.00  0.00           C
ATOM   4102  C   TRP   276      22.881  35.083  39.050  1.00  0.00           C
ATOM   4103  O   TRP   276      23.790  35.357  38.247  1.00  0.00           O
ATOM   4104  N   ILE   277      22.684  35.544  40.251  1.00  0.00           N
ATOM   4105  H   ILE   277      21.851  35.164  40.678  1.00  0.00           H
ATOM   4106  CA  ILE   277      23.428  36.491  41.006  1.00  0.00           C
ATOM   4107  HA  ILE   277      24.260  36.834  40.393  1.00  0.00           H
ATOM   4108  CB  ILE   277      22.554  37.757  41.257  1.00  0.00           C
ATOM   4109  HB  ILE   277      21.574  37.474  41.644  1.00  0.00           H
ATOM   4110  CG2 ILE   277      23.282  38.571  42.388  1.00  0.00           C
ATOM   4111 HG21 ILE   277      23.167  37.923  43.257  1.00  0.00           H
ATOM   4112 HG22 ILE   277      24.329  38.731  42.128  1.00  0.00           H
ATOM   4113 HG23 ILE   277      22.812  39.528  42.615  1.00  0.00           H
ATOM   4114  CG1 ILE   277      22.333  38.498  39.915  1.00  0.00           C
ATOM   4115 HG12 ILE   277      23.271  38.882  39.512  1.00  0.00           H
ATOM   4116 HG13 ILE   277      21.796  37.799  39.274  1.00  0.00           H
ATOM   4117  CD1 ILE   277      21.426  39.711  40.081  1.00  0.00           C
ATOM   4118 HD11 ILE   277      20.467  39.225  40.257  1.00  0.00           H
ATOM   4119 HD12 ILE   277      21.782  40.396  40.850  1.00  0.00           H
ATOM   4120 HD13 ILE   277      21.383  40.368  39.212  1.00  0.00           H
ATOM   4121  C   ILE   277      23.991  35.798  42.230  1.00  0.00           C
ATOM   4122  O   ILE   277      23.306  34.964  42.824  1.00  0.00           O
ATOM   4123  N   GLY   278      25.154  36.166  42.657  1.00  0.00           N
ATOM   4124  H   GLY   278      25.610  36.967  42.243  1.00  0.00           H
ATOM   4125  CA  GLY   278      25.667  35.568  43.914  1.00  0.00           C
ATOM   4126  HA2 GLY   278      24.895  35.020  44.453  1.00  0.00           H
ATOM   4127  HA3 GLY   278      26.379  34.861  43.486  1.00  0.00           H
ATOM   4128  C   GLY   278      26.343  36.741  44.712  1.00  0.00           C
ATOM   4129  O   GLY   278      26.935  37.641  44.154  1.00  0.00           O
ATOM   4130  N   ARG   279      26.133  36.793  46.006  1.00  0.00           N
ATOM   4131  H   ARG   279      25.651  35.987  46.378  1.00  0.00           H
ATOM   4132  CA  ARG   279      26.479  37.883  46.939  1.00  0.00           C
ATOM   4133  HA  ARG   279      27.415  38.363  46.651  1.00  0.00           H
ATOM   4134  CB  ARG   279      25.419  38.965  46.897  1.00  0.00           C
ATOM   4135  HB2 ARG   279      25.823  39.795  47.474  1.00  0.00           H
ATOM   4136  HB3 ARG   279      25.305  39.331  45.876  1.00  0.00           H
ATOM   4137  CG  ARG   279      24.081  38.537  47.424  1.00  0.00           C
ATOM   4138  HG2 ARG   279      23.676  37.711  46.838  1.00  0.00           H
ATOM   4139  HG3 ARG   279      24.116  38.278  48.481  1.00  0.00           H
ATOM   4140  CD  ARG   279      23.160  39.750  47.268  1.00  0.00           C
ATOM   4141  HD2 ARG   279      23.685  40.634  47.628  1.00  0.00           H
ATOM   4142  HD3 ARG   279      22.865  39.790  46.219  1.00  0.00           H
ATOM   4143  NE  ARG   279      21.973  39.563  48.091  1.00  0.00           N
ATOM   4144  HE  ARG   279      22.016  38.737  48.668  1.00  0.00           H
ATOM   4145  CZ  ARG   279      20.833  40.067  47.861  1.00  0.00           C
ATOM   4146  NH1 ARG   279      19.753  39.568  48.378  1.00  0.00           N
ATOM   4147 HH11 ARG   279      19.782  38.774  49.001  1.00  0.00           H
ATOM   4148 HH12 ARG   279      18.876  39.834  47.953  1.00  0.00           H
ATOM   4149  NH2 ARG   279      20.690  41.112  47.138  1.00  0.00           N
ATOM   4150 HH21 ARG   279      21.498  41.666  46.893  1.00  0.00           H
ATOM   4151 HH22 ARG   279      19.777  41.521  47.006  1.00  0.00           H
ATOM   4152  C   ARG   279      26.572  37.172  48.342  1.00  0.00           C
ATOM   4153  O   ARG   279      26.008  36.061  48.539  1.00  0.00           O
ATOM   4154  N   THR   280      27.200  37.760  49.336  1.00  0.00           N
ATOM   4155  H   THR   280      27.624  38.668  49.217  1.00  0.00           H
ATOM   4156  CA  THR   280      27.017  37.388  50.791  1.00  0.00           C
ATOM   4157  HA  THR   280      27.161  36.308  50.806  1.00  0.00           H
ATOM   4158  CB  THR   280      28.090  37.911  51.727  1.00  0.00           C
ATOM   4159  HB  THR   280      28.024  37.435  52.705  1.00  0.00           H
ATOM   4160  CG2 THR   280      29.562  37.807  51.240  1.00  0.00           C
ATOM   4161 HG21 THR   280      30.322  38.160  51.938  1.00  0.00           H
ATOM   4162 HG22 THR   280      29.739  36.752  51.022  1.00  0.00           H
ATOM   4163 HG23 THR   280      29.630  38.495  50.397  1.00  0.00           H
ATOM   4164  OG1 THR   280      27.882  39.290  51.774  1.00  0.00           O
ATOM   4165  HG1 THR   280      27.142  39.575  52.315  1.00  0.00           H
ATOM   4166  C   THR   280      25.604  37.611  51.288  1.00  0.00           C
ATOM   4167  O   THR   280      24.894  38.409  50.645  1.00  0.00           O
ATOM   4168  N   LYS   281      25.229  37.048  52.442  1.00  0.00           N
ATOM   4169  H   LYS   281      25.821  36.356  52.876  1.00  0.00           H
ATOM   4170  CA  LYS   281      23.793  37.010  52.821  1.00  0.00           C
ATOM   4171  HA  LYS   281      23.250  37.340  51.936  1.00  0.00           H
ATOM   4172  CB  LYS   281      23.607  35.510  53.251  1.00  0.00           C
ATOM   4173  HB2 LYS   281      23.734  34.810  52.425  1.00  0.00           H
ATOM   4174  HB3 LYS   281      24.436  35.202  53.888  1.00  0.00           H
ATOM   4175  CG  LYS   281      22.282  35.205  53.998  1.00  0.00           C
ATOM   4176  HG2 LYS   281      22.357  35.459  55.055  1.00  0.00           H
ATOM   4177  HG3 LYS   281      21.529  35.888  53.607  1.00  0.00           H
ATOM   4178  CD  LYS   281      21.911  33.701  53.935  1.00  0.00           C
ATOM   4179  HD2 LYS   281      21.616  33.416  52.925  1.00  0.00           H
ATOM   4180  HD3 LYS   281      22.792  33.113  54.193  1.00  0.00           H
ATOM   4181  CE  LYS   281      20.755  33.278  54.868  1.00  0.00           C
ATOM   4182  HE2 LYS   281      20.871  32.193  54.840  1.00  0.00           H
ATOM   4183  HE3 LYS   281      20.972  33.651  55.869  1.00  0.00           H
ATOM   4184  NZ  LYS   281      19.397  33.716  54.528  1.00  0.00           N
ATOM   4185  HZ1 LYS   281      19.249  34.714  54.475  1.00  0.00           H
ATOM   4186  HZ2 LYS   281      19.215  33.379  53.594  1.00  0.00           H
ATOM   4187  HZ3 LYS   281      18.680  33.221  55.038  1.00  0.00           H
ATOM   4188  C   LYS   281      23.430  38.076  53.962  1.00  0.00           C
ATOM   4189  O   LYS   281      22.239  38.492  53.986  1.00  0.00           O
ATOM   4190  N   SER   282      24.362  38.453  54.849  1.00  0.00           N
ATOM   4191  H   SER   282      25.310  38.106  54.894  1.00  0.00           H
ATOM   4192  CA  SER   282      24.104  39.695  55.702  1.00  0.00           C
ATOM   4193  HA  SER   282      23.142  39.599  56.205  1.00  0.00           H
ATOM   4194  CB  SER   282      25.147  39.926  56.806  1.00  0.00           C
ATOM   4195  HB2 SER   282      25.111  39.149  57.569  1.00  0.00           H
ATOM   4196  HB3 SER   282      26.120  39.832  56.323  1.00  0.00           H
ATOM   4197  OG  SER   282      25.076  41.255  57.436  1.00  0.00           O
ATOM   4198  HG  SER   282      24.544  41.098  58.220  1.00  0.00           H
ATOM   4199  C   SER   282      23.863  40.939  54.799  1.00  0.00           C
ATOM   4200  O   SER   282      24.359  41.106  53.698  1.00  0.00           O
ATOM   4201  N   THR   283      22.900  41.789  55.191  1.00  0.00           N
ATOM   4202  H   THR   283      22.353  41.526  55.999  1.00  0.00           H
ATOM   4203  CA  THR   283      22.556  42.981  54.435  1.00  0.00           C
ATOM   4204  HA  THR   283      22.350  42.753  53.389  1.00  0.00           H
ATOM   4205  CB  THR   283      21.271  43.723  54.947  1.00  0.00           C
ATOM   4206  HB  THR   283      21.163  44.733  54.551  1.00  0.00           H
ATOM   4207  CG2 THR   283      19.980  43.020  54.483  1.00  0.00           C
ATOM   4208 HG21 THR   283      19.974  41.937  54.613  1.00  0.00           H
ATOM   4209 HG22 THR   283      19.185  43.394  55.128  1.00  0.00           H
ATOM   4210 HG23 THR   283      19.673  43.217  53.457  1.00  0.00           H
ATOM   4211  OG1 THR   283      21.252  43.796  56.383  1.00  0.00           O
ATOM   4212  HG1 THR   283      21.476  42.933  56.740  1.00  0.00           H
ATOM   4213  C   THR   283      23.733  44.020  54.600  1.00  0.00           C
ATOM   4214  O   THR   283      24.009  44.787  53.644  1.00  0.00           O
ATOM   4215  N   ASN   284      24.416  44.006  55.765  1.00  0.00           N
ATOM   4216  H   ASN   284      24.096  43.363  56.475  1.00  0.00           H
ATOM   4217  CA  ASN   284      25.513  44.979  56.156  1.00  0.00           C
ATOM   4218  HA  ASN   284      25.457  45.964  55.691  1.00  0.00           H
ATOM   4219  CB  ASN   284      25.221  45.238  57.624  1.00  0.00           C
ATOM   4220  HB2 ASN   284      24.824  44.322  58.061  1.00  0.00           H
ATOM   4221  HB3 ASN   284      26.121  45.502  58.179  1.00  0.00           H
ATOM   4222  CG  ASN   284      24.239  46.334  57.818  1.00  0.00           C
ATOM   4223  OD1 ASN   284      24.189  47.249  57.015  1.00  0.00           O
ATOM   4224  ND2 ASN   284      23.457  46.368  58.879  1.00  0.00           N
ATOM   4225 HD21 ASN   284      22.678  46.996  59.021  1.00  0.00           H
ATOM   4226 HD22 ASN   284      23.524  45.601  59.533  1.00  0.00           H
ATOM   4227  C   ASN   284      26.859  44.351  56.008  1.00  0.00           C
ATOM   4228  O   ASN   284      27.770  45.079  55.550  1.00  0.00           O
ATOM   4229  N   SER   285      27.138  43.120  56.311  1.00  0.00           N
ATOM   4230  H   SER   285      26.309  42.549  56.397  1.00  0.00           H
ATOM   4231  CA  SER   285      28.427  42.426  56.519  1.00  0.00           C
ATOM   4232  HA  SER   285      29.258  43.114  56.676  1.00  0.00           H
ATOM   4233  CB  SER   285      28.421  41.466  57.730  1.00  0.00           C
ATOM   4234  HB2 SER   285      27.722  40.634  57.654  1.00  0.00           H
ATOM   4235  HB3 SER   285      29.443  41.119  57.884  1.00  0.00           H
ATOM   4236  OG  SER   285      28.124  42.285  58.843  1.00  0.00           O
ATOM   4237  HG  SER   285      28.758  42.994  58.972  1.00  0.00           H
ATOM   4238  C   SER   285      28.833  41.550  55.354  1.00  0.00           C
ATOM   4239  O   SER   285      27.928  41.030  54.728  1.00  0.00           O
ATOM   4240  N   ARG   286      30.148  41.427  54.987  1.00  0.00           N
ATOM   4241  H   ARG   286      30.881  42.014  55.359  1.00  0.00           H
ATOM   4242  CA  ARG   286      30.623  40.377  54.055  1.00  0.00           C
ATOM   4243  HA  ARG   286      29.878  40.422  53.261  1.00  0.00           H
ATOM   4244  CB  ARG   286      32.073  40.665  53.648  1.00  0.00           C
ATOM   4245  HB2 ARG   286      32.636  41.012  54.515  1.00  0.00           H
ATOM   4246  HB3 ARG   286      32.556  39.779  53.237  1.00  0.00           H
ATOM   4247  CG  ARG   286      32.331  41.802  52.651  1.00  0.00           C
ATOM   4248  HG2 ARG   286      32.140  41.389  51.661  1.00  0.00           H
ATOM   4249  HG3 ARG   286      31.726  42.695  52.813  1.00  0.00           H
ATOM   4250  CD  ARG   286      33.845  42.052  52.594  1.00  0.00           C
ATOM   4251  HD2 ARG   286      34.176  42.142  53.630  1.00  0.00           H
ATOM   4252  HD3 ARG   286      34.256  41.219  52.023  1.00  0.00           H
ATOM   4253  NE  ARG   286      34.203  43.232  51.774  1.00  0.00           N
ATOM   4254  HE  ARG   286      33.463  43.592  51.189  1.00  0.00           H
ATOM   4255  CZ  ARG   286      35.389  43.776  51.737  1.00  0.00           C
ATOM   4256  NH1 ARG   286      35.596  44.662  50.809  1.00  0.00           N
ATOM   4257 HH11 ARG   286      34.898  44.933  50.130  1.00  0.00           H
ATOM   4258 HH12 ARG   286      36.496  45.116  50.746  1.00  0.00           H
ATOM   4259  NH2 ARG   286      36.401  43.263  52.359  1.00  0.00           N
ATOM   4260 HH21 ARG   286      36.179  42.565  53.055  1.00  0.00           H
ATOM   4261 HH22 ARG   286      37.353  43.543  52.171  1.00  0.00           H
ATOM   4262  C   ARG   286      30.458  38.962  54.687  1.00  0.00           C
ATOM   4263  O   ARG   286      31.467  38.318  54.799  1.00  0.00           O
ATOM   4264  N   SER   287      29.254  38.547  55.052  1.00  0.00           N
ATOM   4265  H   SER   287      28.409  39.050  54.822  1.00  0.00           H
ATOM   4266  CA  SER   287      29.056  37.324  55.817  1.00  0.00           C
ATOM   4267  HA  SER   287      29.959  36.719  55.745  1.00  0.00           H
ATOM   4268  CB  SER   287      28.880  37.575  57.314  1.00  0.00           C
ATOM   4269  HB2 SER   287      29.084  36.675  57.893  1.00  0.00           H
ATOM   4270  HB3 SER   287      29.698  38.232  57.612  1.00  0.00           H
ATOM   4271  OG  SER   287      27.615  38.089  57.611  1.00  0.00           O
ATOM   4272  HG  SER   287      27.064  37.338  57.842  1.00  0.00           H
ATOM   4273  C   SER   287      27.895  36.416  55.328  1.00  0.00           C
ATOM   4274  O   SER   287      26.856  36.931  54.910  1.00  0.00           O
ATOM   4275  N   GLY   288      28.077  35.115  55.321  1.00  0.00           N
ATOM   4276  H   GLY   288      28.957  34.728  55.630  1.00  0.00           H
ATOM   4277  CA  GLY   288      27.071  34.248  54.725  1.00  0.00           C
ATOM   4278  HA2 GLY   288      27.296  33.283  55.179  1.00  0.00           H
ATOM   4279  HA3 GLY   288      26.110  34.630  55.067  1.00  0.00           H
ATOM   4280  C   GLY   288      27.191  34.167  53.190  1.00  0.00           C
ATOM   4281  O   GLY   288      27.954  35.000  52.671  1.00  0.00           O
ATOM   4282  N   PHE   289      26.370  33.288  52.544  1.00  0.00           N
ATOM   4283  H   PHE   289      25.831  32.582  53.025  1.00  0.00           H
ATOM   4284  CA  PHE   289      26.364  33.264  51.096  1.00  0.00           C
ATOM   4285  HA  PHE   289      26.592  34.299  50.842  1.00  0.00           H
ATOM   4286  CB  PHE   289      27.472  32.376  50.466  1.00  0.00           C
ATOM   4287  HB2 PHE   289      28.324  32.390  51.146  1.00  0.00           H
ATOM   4288  HB3 PHE   289      27.059  31.367  50.454  1.00  0.00           H
ATOM   4289  CG  PHE   289      27.913  33.027  49.144  1.00  0.00           C
ATOM   4290  CD1 PHE   289      28.903  33.997  49.162  1.00  0.00           C
ATOM   4291  HD1 PHE   289      29.344  34.245  50.116  1.00  0.00           H
ATOM   4292  CE1 PHE   289      29.365  34.608  47.954  1.00  0.00           C
ATOM   4293  HE1 PHE   289      30.213  35.277  47.922  1.00  0.00           H
ATOM   4294  CZ  PHE   289      28.644  34.391  46.794  1.00  0.00           C
ATOM   4295  HZ  PHE   289      28.770  35.007  45.916  1.00  0.00           H
ATOM   4296  CE2 PHE   289      27.776  33.301  46.752  1.00  0.00           C
ATOM   4297  HE2 PHE   289      27.276  33.125  45.811  1.00  0.00           H
ATOM   4298  CD2 PHE   289      27.351  32.686  47.943  1.00  0.00           C
ATOM   4299  HD2 PHE   289      26.530  31.985  47.968  1.00  0.00           H
ATOM   4300  C   PHE   289      24.937  32.883  50.611  1.00  0.00           C
ATOM   4301  O   PHE   289      24.211  32.144  51.330  1.00  0.00           O
ATOM   4302  N   GLU   290      24.568  33.530  49.490  1.00  0.00           N
ATOM   4303  H   GLU   290      25.089  34.317  49.131  1.00  0.00           H
ATOM   4304  CA  GLU   290      23.303  33.260  48.926  1.00  0.00           C
ATOM   4305  HA  GLU   290      23.054  32.214  49.102  1.00  0.00           H
ATOM   4306  CB  GLU   290      22.157  34.012  49.688  1.00  0.00           C
ATOM   4307  HB2 GLU   290      21.240  33.583  49.282  1.00  0.00           H
ATOM   4308  HB3 GLU   290      22.109  33.718  50.736  1.00  0.00           H
ATOM   4309  CG  GLU   290      22.140  35.514  49.352  1.00  0.00           C
ATOM   4310  HG2 GLU   290      23.144  35.831  49.632  1.00  0.00           H
ATOM   4311  HG3 GLU   290      21.898  35.580  48.291  1.00  0.00           H
ATOM   4312  CD  GLU   290      21.205  36.364  50.154  1.00  0.00           C
ATOM   4313  OE1 GLU   290      20.372  35.731  50.899  1.00  0.00           O
ATOM   4314  OE2 GLU   290      21.074  37.607  49.967  1.00  0.00           O
ATOM   4315  C   GLU   290      23.290  33.487  47.383  1.00  0.00           C
ATOM   4316  O   GLU   290      24.038  34.361  46.748  1.00  0.00           O
ATOM   4317  N   MET   291      22.374  32.824  46.694  1.00  0.00           N
ATOM   4318  H   MET   291      21.575  32.396  47.139  1.00  0.00           H
ATOM   4319  CA  MET   291      22.213  32.884  45.232  1.00  0.00           C
ATOM   4320  HA  MET   291      22.936  33.581  44.811  1.00  0.00           H
ATOM   4321  CB  MET   291      22.553  31.537  44.634  1.00  0.00           C
ATOM   4322  HB2 MET   291      22.066  30.748  45.207  1.00  0.00           H
ATOM   4323  HB3 MET   291      22.269  31.603  43.583  1.00  0.00           H
ATOM   4324  CG  MET   291      24.067  31.274  44.721  1.00  0.00           C
ATOM   4325  HG2 MET   291      24.458  31.487  45.716  1.00  0.00           H
ATOM   4326  HG3 MET   291      24.156  30.191  44.635  1.00  0.00           H
ATOM   4327  SD  MET   291      25.222  32.128  43.658  1.00  0.00           S
ATOM   4328  CE  MET   291      24.822  31.304  42.014  1.00  0.00           C
ATOM   4329  HE1 MET   291      23.749  31.115  41.986  1.00  0.00           H
ATOM   4330  HE2 MET   291      25.110  32.026  41.251  1.00  0.00           H
ATOM   4331  HE3 MET   291      25.408  30.391  41.911  1.00  0.00           H
ATOM   4332  C   MET   291      20.744  33.239  44.932  1.00  0.00           C
ATOM   4333  O   MET   291      19.857  32.920  45.680  1.00  0.00           O
ATOM   4334  N   ILE   292      20.628  34.060  43.898  1.00  0.00           N
ATOM   4335  H   ILE   292      21.434  34.225  43.312  1.00  0.00           H
ATOM   4336  CA  ILE   292      19.324  34.676  43.517  1.00  0.00           C
ATOM   4337  HA  ILE   292      18.496  34.291  44.111  1.00  0.00           H
ATOM   4338  CB  ILE   292      19.285  36.218  43.818  1.00  0.00           C
ATOM   4339  HB  ILE   292      19.877  36.826  43.134  1.00  0.00           H
ATOM   4340  CG2 ILE   292      17.873  36.745  43.468  1.00  0.00           C
ATOM   4341 HG21 ILE   292      17.935  37.827  43.571  1.00  0.00           H
ATOM   4342 HG22 ILE   292      17.630  36.536  42.426  1.00  0.00           H
ATOM   4343 HG23 ILE   292      17.116  36.296  44.111  1.00  0.00           H
ATOM   4344  CG1 ILE   292      19.511  36.586  45.276  1.00  0.00           C
ATOM   4345 HG12 ILE   292      18.766  37.298  45.631  1.00  0.00           H
ATOM   4346 HG13 ILE   292      19.451  35.656  45.841  1.00  0.00           H
ATOM   4347  CD1 ILE   292      20.883  37.219  45.621  1.00  0.00           C
ATOM   4348 HD11 ILE   292      20.899  37.546  46.660  1.00  0.00           H
ATOM   4349 HD12 ILE   292      21.743  36.567  45.476  1.00  0.00           H
ATOM   4350 HD13 ILE   292      20.968  38.097  44.980  1.00  0.00           H
ATOM   4351  C   ILE   292      19.110  34.402  42.041  1.00  0.00           C
ATOM   4352  O   ILE   292      20.094  34.442  41.265  1.00  0.00           O
ATOM   4353  N   TRP   293      17.890  34.242  41.568  1.00  0.00           N
ATOM   4354  H   TRP   293      17.067  34.414  42.129  1.00  0.00           H
ATOM   4355  CA  TRP   293      17.551  34.154  40.132  1.00  0.00           C
ATOM   4356  HA  TRP   293      18.410  34.357  39.491  1.00  0.00           H
ATOM   4357  CB  TRP   293      16.963  32.777  39.716  1.00  0.00           C
ATOM   4358  HB2 TRP   293      17.873  32.178  39.720  1.00  0.00           H
ATOM   4359  HB3 TRP   293      16.281  32.596  40.547  1.00  0.00           H
ATOM   4360  CG  TRP   293      16.352  32.486  38.387  1.00  0.00           C
ATOM   4361  CD1 TRP   293      15.113  31.946  38.250  1.00  0.00           C
ATOM   4362  HD1 TRP   293      14.521  31.593  39.081  1.00  0.00           H
ATOM   4363  NE1 TRP   293      14.833  31.910  36.888  1.00  0.00           N
ATOM   4364  HE1 TRP   293      13.921  31.880  36.456  1.00  0.00           H
ATOM   4365  CE2 TRP   293      15.869  32.289  36.153  1.00  0.00           C
ATOM   4366  CZ2 TRP   293      16.019  32.390  34.756  1.00  0.00           C
ATOM   4367  HZ2 TRP   293      15.218  32.174  34.064  1.00  0.00           H
ATOM   4368  CH2 TRP   293      17.263  32.891  34.253  1.00  0.00           C
ATOM   4369  HH2 TRP   293      17.535  32.880  33.209  1.00  0.00           H
ATOM   4370  CZ3 TRP   293      18.247  33.268  35.208  1.00  0.00           C
ATOM   4371  HZ3 TRP   293      19.132  33.626  34.704  1.00  0.00           H
ATOM   4372  CE3 TRP   293      18.051  33.272  36.524  1.00  0.00           C
ATOM   4373  HE3 TRP   293      18.894  33.400  37.187  1.00  0.00           H
ATOM   4374  CD2 TRP   293      16.845  32.709  37.060  1.00  0.00           C
ATOM   4375  C   TRP   293      16.594  35.253  39.746  1.00  0.00           C
ATOM   4376  O   TRP   293      15.633  35.368  40.521  1.00  0.00           O
ATOM   4377  N   ASP   294      16.785  35.990  38.645  1.00  0.00           N
ATOM   4378  H   ASP   294      17.621  35.780  38.118  1.00  0.00           H
ATOM   4379  CA  ASP   294      15.813  37.006  38.085  1.00  0.00           C
ATOM   4380  HA  ASP   294      14.849  36.874  38.575  1.00  0.00           H
ATOM   4381  CB  ASP   294      16.402  38.356  38.677  1.00  0.00           C
ATOM   4382  HB2 ASP   294      16.565  38.347  39.754  1.00  0.00           H
ATOM   4383  HB3 ASP   294      17.383  38.599  38.267  1.00  0.00           H
ATOM   4384  CG  ASP   294      15.596  39.650  38.285  1.00  0.00           C
ATOM   4385  OD1 ASP   294      14.448  39.606  37.806  1.00  0.00           O
ATOM   4386  OD2 ASP   294      16.122  40.796  38.310  1.00  0.00           O
ATOM   4387  C   ASP   294      15.828  37.023  36.552  1.00  0.00           C
ATOM   4388  O   ASP   294      16.786  37.403  35.930  1.00  0.00           O
ATOM   4389  N   PRO   295      14.760  36.602  35.821  1.00  0.00           N
ATOM   4390  CD  PRO   295      13.783  35.653  36.300  1.00  0.00           C
ATOM   4391  HD2 PRO   295      13.057  36.292  36.804  1.00  0.00           H
ATOM   4392  HD3 PRO   295      14.253  34.916  36.950  1.00  0.00           H
ATOM   4393  CG  PRO   295      13.024  35.197  35.044  1.00  0.00           C
ATOM   4394  HG2 PRO   295      11.949  35.093  35.191  1.00  0.00           H
ATOM   4395  HG3 PRO   295      13.414  34.190  34.896  1.00  0.00           H
ATOM   4396  CB  PRO   295      13.323  36.174  33.932  1.00  0.00           C
ATOM   4397  HB2 PRO   295      12.573  36.961  33.998  1.00  0.00           H
ATOM   4398  HB3 PRO   295      13.346  35.723  32.940  1.00  0.00           H
ATOM   4399  CA  PRO   295      14.648  36.800  34.358  1.00  0.00           C
ATOM   4400  HA  PRO   295      15.409  36.167  33.902  1.00  0.00           H
ATOM   4401  C   PRO   295      14.803  38.273  33.938  1.00  0.00           C
ATOM   4402  O   PRO   295      14.563  39.217  34.737  1.00  0.00           O
ATOM   4403  N   ASN   296      15.195  38.484  32.677  1.00  0.00           N
ATOM   4404  H   ASN   296      15.374  37.612  32.200  1.00  0.00           H
ATOM   4405  CA  ASN   296      15.470  39.751  32.008  1.00  0.00           C
ATOM   4406  HA  ASN   296      16.034  39.507  31.108  1.00  0.00           H
ATOM   4407  CB  ASN   296      14.273  40.488  31.427  1.00  0.00           C
ATOM   4408  HB2 ASN   296      13.561  40.776  32.200  1.00  0.00           H
ATOM   4409  HB3 ASN   296      14.635  41.426  31.005  1.00  0.00           H
ATOM   4410  CG  ASN   296      13.631  39.731  30.291  1.00  0.00           C
ATOM   4411  OD1 ASN   296      14.100  39.679  29.173  1.00  0.00           O
ATOM   4412  ND2 ASN   296      12.615  38.938  30.506  1.00  0.00           N
ATOM   4413 HD21 ASN   296      12.146  38.418  29.778  1.00  0.00           H
ATOM   4414 HD22 ASN   296      12.128  39.015  31.387  1.00  0.00           H
ATOM   4415  C   ASN   296      16.445  40.708  32.779  1.00  0.00           C
ATOM   4416  O   ASN   296      16.748  41.784  32.283  1.00  0.00           O
ATOM   4417  N   GLY   297      17.092  40.316  33.867  1.00  0.00           N
ATOM   4418  H   GLY   297      16.793  39.447  34.285  1.00  0.00           H
ATOM   4419  CA  GLY   297      17.946  41.186  34.661  1.00  0.00           C
ATOM   4420  HA2 GLY   297      17.379  42.113  34.737  1.00  0.00           H
ATOM   4421  HA3 GLY   297      18.210  40.699  35.600  1.00  0.00           H
ATOM   4422  C   GLY   297      19.273  41.697  34.053  1.00  0.00           C
ATOM   4423  O   GLY   297      19.865  42.578  34.592  1.00  0.00           O
ATOM   4424  N   TRP   298      19.747  41.173  32.944  1.00  0.00           N
ATOM   4425  H   TRP   298      19.223  40.398  32.563  1.00  0.00           H
ATOM   4426  CA  TRP   298      20.791  41.784  32.072  1.00  0.00           C
ATOM   4427  HA  TRP   298      21.624  42.056  32.720  1.00  0.00           H
ATOM   4428  CB  TRP   298      21.239  40.700  31.063  1.00  0.00           C
ATOM   4429  HB2 TRP   298      20.964  39.700  31.397  1.00  0.00           H
ATOM   4430  HB3 TRP   298      20.765  40.851  30.093  1.00  0.00           H
ATOM   4431  CG  TRP   298      22.657  40.714  30.807  1.00  0.00           C
ATOM   4432  CD1 TRP   298      23.221  41.567  29.846  1.00  0.00           C
ATOM   4433  HD1 TRP   298      22.607  42.197  29.218  1.00  0.00           H
ATOM   4434  NE1 TRP   298      24.600  41.277  29.828  1.00  0.00           N
ATOM   4435  HE1 TRP   298      25.274  41.726  29.224  1.00  0.00           H
ATOM   4436  CE2 TRP   298      24.971  40.416  30.842  1.00  0.00           C
ATOM   4437  CZ2 TRP   298      26.245  40.038  31.316  1.00  0.00           C
ATOM   4438  HZ2 TRP   298      27.134  40.507  30.919  1.00  0.00           H
ATOM   4439  CH2 TRP   298      26.328  39.237  32.409  1.00  0.00           C
ATOM   4440  HH2 TRP   298      27.331  39.017  32.748  1.00  0.00           H
ATOM   4441  CZ3 TRP   298      25.171  38.844  33.105  1.00  0.00           C
ATOM   4442  HZ3 TRP   298      25.167  38.117  33.903  1.00  0.00           H
ATOM   4443  CE3 TRP   298      23.873  39.307  32.638  1.00  0.00           C
ATOM   4444  HE3 TRP   298      22.955  39.144  33.184  1.00  0.00           H
ATOM   4445  CD2 TRP   298      23.750  40.096  31.520  1.00  0.00           C
ATOM   4446  C   TRP   298      20.343  43.043  31.349  1.00  0.00           C
ATOM   4447  O   TRP   298      21.187  43.916  30.958  1.00  0.00           O
ATOM   4448  N   THR   299      19.058  43.149  31.009  1.00  0.00           N
ATOM   4449  H   THR   299      18.416  42.471  31.394  1.00  0.00           H
ATOM   4450  CA  THR   299      18.474  44.152  30.052  1.00  0.00           C
ATOM   4451  HA  THR   299      19.234  44.836  29.672  1.00  0.00           H
ATOM   4452  CB  THR   299      17.785  43.432  28.857  1.00  0.00           C
ATOM   4453  HB  THR   299      17.443  44.184  28.144  1.00  0.00           H
ATOM   4454  CG2 THR   299      18.726  42.590  28.022  1.00  0.00           C
ATOM   4455 HG21 THR   299      18.238  42.264  27.103  1.00  0.00           H
ATOM   4456 HG22 THR   299      19.533  43.248  27.703  1.00  0.00           H
ATOM   4457 HG23 THR   299      19.010  41.707  28.595  1.00  0.00           H
ATOM   4458  OG1 THR   299      16.731  42.528  29.362  1.00  0.00           O
ATOM   4459  HG1 THR   299      15.988  42.527  28.754  1.00  0.00           H
ATOM   4460  C   THR   299      17.464  45.035  30.715  1.00  0.00           C
ATOM   4461  O   THR   299      17.224  46.127  30.213  1.00  0.00           O
ATOM   4462  N   GLU   300      16.808  44.613  31.800  1.00  0.00           N
ATOM   4463  H   GLU   300      17.048  43.737  32.242  1.00  0.00           H
ATOM   4464  CA  GLU   300      15.607  45.297  32.330  1.00  0.00           C
ATOM   4465  HA  GLU   300      15.810  46.331  32.051  1.00  0.00           H
ATOM   4466  CB  GLU   300      14.403  44.702  31.530  1.00  0.00           C
ATOM   4467  HB2 GLU   300      14.593  44.526  30.471  1.00  0.00           H
ATOM   4468  HB3 GLU   300      14.286  43.666  31.848  1.00  0.00           H
ATOM   4469  CG  GLU   300      13.062  45.446  31.690  1.00  0.00           C
ATOM   4470  HG2 GLU   300      12.443  45.139  30.846  1.00  0.00           H
ATOM   4471  HG3 GLU   300      12.548  45.064  32.573  1.00  0.00           H
ATOM   4472  CD  GLU   300      13.251  46.916  31.713  1.00  0.00           C
ATOM   4473  OE1 GLU   300      13.705  47.485  30.676  1.00  0.00           O
ATOM   4474  OE2 GLU   300      12.885  47.533  32.684  1.00  0.00           O
ATOM   4475  C   GLU   300      15.534  45.166  33.828  1.00  0.00           C
ATOM   4476  O   GLU   300      16.183  44.374  34.480  1.00  0.00           O
ATOM   4477  N   THR   301      14.608  45.916  34.453  1.00  0.00           N
ATOM   4478  H   THR   301      14.201  46.686  33.942  1.00  0.00           H
ATOM   4479  CA  THR   301      14.426  45.862  35.952  1.00  0.00           C
ATOM   4480  HA  THR   301      15.161  45.162  36.349  1.00  0.00           H
ATOM   4481  CB  THR   301      14.759  47.251  36.538  1.00  0.00           C
ATOM   4482  HB  THR   301      15.643  47.631  36.029  1.00  0.00           H
ATOM   4483  CG2 THR   301      13.595  48.249  36.651  1.00  0.00           C
ATOM   4484 HG21 THR   301      13.126  48.404  35.680  1.00  0.00           H
ATOM   4485 HG22 THR   301      12.885  48.053  37.454  1.00  0.00           H
ATOM   4486 HG23 THR   301      14.093  49.180  36.926  1.00  0.00           H
ATOM   4487  OG1 THR   301      15.081  47.020  37.870  1.00  0.00           O
ATOM   4488  HG1 THR   301      15.903  46.524  37.863  1.00  0.00           H
ATOM   4489  C   THR   301      13.076  45.236  36.464  1.00  0.00           C
ATOM   4490  O   THR   301      12.126  45.076  35.691  1.00  0.00           O
ATOM   4491  N   ASP   302      13.041  44.763  37.686  1.00  0.00           N
ATOM   4492  H   ASP   302      13.893  44.893  38.213  1.00  0.00           H
ATOM   4493  CA  ASP   302      11.915  44.074  38.354  1.00  0.00           C
ATOM   4494  HA  ASP   302      11.002  44.504  37.939  1.00  0.00           H
ATOM   4495  CB  ASP   302      12.087  42.528  38.142  1.00  0.00           C
ATOM   4496  HB2 ASP   302      12.345  42.338  37.100  1.00  0.00           H
ATOM   4497  HB3 ASP   302      12.895  42.104  38.737  1.00  0.00           H
ATOM   4498  CG  ASP   302      10.798  41.758  38.531  1.00  0.00           C
ATOM   4499  OD1 ASP   302       9.833  42.250  39.215  1.00  0.00           O
ATOM   4500  OD2 ASP   302      10.700  40.527  38.167  1.00  0.00           O
ATOM   4501  C   ASP   302      11.851  44.490  39.837  1.00  0.00           C
ATOM   4502  O   ASP   302      12.870  44.434  40.590  1.00  0.00           O
ATOM   4503  N   SER   303      10.692  44.857  40.455  1.00  0.00           N
ATOM   4504  H   SER   303       9.896  45.021  39.855  1.00  0.00           H
ATOM   4505  CA  SER   303      10.508  45.080  41.973  1.00  0.00           C
ATOM   4506  HA  SER   303      11.197  45.900  42.177  1.00  0.00           H
ATOM   4507  CB  SER   303       9.113  45.682  42.254  1.00  0.00           C
ATOM   4508  HB2 SER   303       8.297  45.244  41.679  1.00  0.00           H
ATOM   4509  HB3 SER   303       8.806  45.524  43.288  1.00  0.00           H
ATOM   4510  OG  SER   303       9.126  47.006  41.850  1.00  0.00           O
ATOM   4511  HG  SER   303       8.942  47.039  40.908  1.00  0.00           H
ATOM   4512  C   SER   303      10.786  43.915  42.897  1.00  0.00           C
ATOM   4513  O   SER   303      10.826  44.150  44.107  1.00  0.00           O
ATOM   4514  N   SER   304      11.018  42.715  42.400  1.00  0.00           N
ATOM   4515  H   SER   304      11.060  42.694  41.391  1.00  0.00           H
ATOM   4516  CA  SER   304      11.661  41.645  43.122  1.00  0.00           C
ATOM   4517  HA  SER   304      12.466  42.051  43.735  1.00  0.00           H
ATOM   4518  CB  SER   304      10.639  40.977  44.042  1.00  0.00           C
ATOM   4519  HB2 SER   304      11.105  40.137  44.557  1.00  0.00           H
ATOM   4520  HB3 SER   304      10.272  41.653  44.815  1.00  0.00           H
ATOM   4521  OG  SER   304       9.552  40.570  43.264  1.00  0.00           O
ATOM   4522  HG  SER   304       9.135  41.415  43.084  1.00  0.00           H
ATOM   4523  C   SER   304      12.230  40.528  42.262  1.00  0.00           C
ATOM   4524  O   SER   304      12.146  40.681  41.013  1.00  0.00           O
ATOM   4525  N   PHE   305      13.000  39.584  42.815  1.00  0.00           N
ATOM   4526  H   PHE   305      12.926  39.572  43.822  1.00  0.00           H
ATOM   4527  CA  PHE   305      13.645  38.432  42.186  1.00  0.00           C
ATOM   4528  HA  PHE   305      14.073  38.617  41.201  1.00  0.00           H
ATOM   4529  CB  PHE   305      14.795  38.105  43.146  1.00  0.00           C
ATOM   4530  HB2 PHE   305      15.200  37.179  42.739  1.00  0.00           H
ATOM   4531  HB3 PHE   305      15.547  38.870  42.953  1.00  0.00           H
ATOM   4532  CG  PHE   305      14.377  38.072  44.608  1.00  0.00           C
ATOM   4533  CD1 PHE   305      13.671  36.999  45.097  1.00  0.00           C
ATOM   4534  HD1 PHE   305      13.404  36.129  44.517  1.00  0.00           H
ATOM   4535  CE1 PHE   305      13.144  37.029  46.428  1.00  0.00           C
ATOM   4536  HE1 PHE   305      12.480  36.299  46.866  1.00  0.00           H
ATOM   4537  CZ  PHE   305      13.427  38.089  47.253  1.00  0.00           C
ATOM   4538  HZ  PHE   305      12.860  38.159  48.169  1.00  0.00           H
ATOM   4539  CE2 PHE   305      14.044  39.213  46.731  1.00  0.00           C
ATOM   4540  HE2 PHE   305      13.954  40.164  47.236  1.00  0.00           H
ATOM   4541  CD2 PHE   305      14.543  39.183  45.426  1.00  0.00           C
ATOM   4542  HD2 PHE   305      14.794  40.111  44.934  1.00  0.00           H
ATOM   4543  C   PHE   305      12.698  37.247  42.048  1.00  0.00           C
ATOM   4544  O   PHE   305      11.596  37.248  42.556  1.00  0.00           O
ATOM   4545  N   SER   306      13.115  36.240  41.256  1.00  0.00           N
ATOM   4546  H   SER   306      14.046  36.352  40.881  1.00  0.00           H
ATOM   4547  CA  SER   306      12.249  35.068  40.927  1.00  0.00           C
ATOM   4548  HA  SER   306      11.246  35.417  40.680  1.00  0.00           H
ATOM   4549  CB  SER   306      12.698  34.313  39.640  1.00  0.00           C
ATOM   4550  HB2 SER   306      12.882  34.955  38.779  1.00  0.00           H
ATOM   4551  HB3 SER   306      13.593  33.738  39.884  1.00  0.00           H
ATOM   4552  OG  SER   306      11.767  33.425  39.101  1.00  0.00           O
ATOM   4553  HG  SER   306      11.093  33.950  38.661  1.00  0.00           H
ATOM   4554  C   SER   306      12.166  34.092  42.084  1.00  0.00           C
ATOM   4555  O   SER   306      11.101  33.875  42.663  1.00  0.00           O
ATOM   4556  N   VAL   307      13.357  33.619  42.595  1.00  0.00           N
ATOM   4557  H   VAL   307      14.127  33.589  41.943  1.00  0.00           H
ATOM   4558  CA  VAL   307      13.544  32.780  43.737  1.00  0.00           C
ATOM   4559  HA  VAL   307      12.752  33.027  44.443  1.00  0.00           H
ATOM   4560  CB  VAL   307      13.162  31.318  43.410  1.00  0.00           C
ATOM   4561  HB  VAL   307      12.194  31.318  42.909  1.00  0.00           H
ATOM   4562  CG1 VAL   307      14.221  30.602  42.516  1.00  0.00           C
ATOM   4563 HG11 VAL   307      14.380  31.163  41.595  1.00  0.00           H
ATOM   4564 HG12 VAL   307      15.104  30.509  43.148  1.00  0.00           H
ATOM   4565 HG13 VAL   307      13.903  29.615  42.179  1.00  0.00           H
ATOM   4566  CG2 VAL   307      12.917  30.374  44.651  1.00  0.00           C
ATOM   4567 HG21 VAL   307      13.931  30.273  45.038  1.00  0.00           H
ATOM   4568 HG22 VAL   307      12.315  30.911  45.385  1.00  0.00           H
ATOM   4569 HG23 VAL   307      12.448  29.405  44.474  1.00  0.00           H
ATOM   4570  C   VAL   307      14.920  32.945  44.382  1.00  0.00           C
ATOM   4571  O   VAL   307      15.891  33.288  43.674  1.00  0.00           O
ATOM   4572  N   LYS   308      15.098  32.669  45.678  1.00  0.00           N
ATOM   4573  H   LYS   308      14.263  32.616  46.244  1.00  0.00           H
ATOM   4574  CA  LYS   308      16.472  32.661  46.319  1.00  0.00           C
ATOM   4575  HA  LYS   308      17.287  32.836  45.616  1.00  0.00           H
ATOM   4576  CB  LYS   308      16.501  33.804  47.409  1.00  0.00           C
ATOM   4577  HB2 LYS   308      15.657  33.693  48.090  1.00  0.00           H
ATOM   4578  HB3 LYS   308      17.343  33.550  48.053  1.00  0.00           H
ATOM   4579  CG  LYS   308      16.535  35.233  46.931  1.00  0.00           C
ATOM   4580  HG2 LYS   308      17.438  35.374  46.338  1.00  0.00           H
ATOM   4581  HG3 LYS   308      15.715  35.442  46.244  1.00  0.00           H
ATOM   4582  CD  LYS   308      16.389  36.298  48.059  1.00  0.00           C
ATOM   4583  HD2 LYS   308      16.269  37.298  47.641  1.00  0.00           H
ATOM   4584  HD3 LYS   308      15.596  36.110  48.783  1.00  0.00           H
ATOM   4585  CE  LYS   308      17.681  36.417  48.833  1.00  0.00           C
ATOM   4586  HE2 LYS   308      18.095  35.434  49.053  1.00  0.00           H
ATOM   4587  HE3 LYS   308      18.493  36.737  48.179  1.00  0.00           H
ATOM   4588  NZ  LYS   308      17.414  37.337  49.998  1.00  0.00           N
ATOM   4589  HZ1 LYS   308      18.310  37.509  50.431  1.00  0.00           H
ATOM   4590  HZ2 LYS   308      16.977  38.213  49.752  1.00  0.00           H
ATOM   4591  HZ3 LYS   308      16.663  36.928  50.535  1.00  0.00           H
ATOM   4592  C   LYS   308      16.705  31.331  47.086  1.00  0.00           C
ATOM   4593  O   LYS   308      15.761  30.671  47.478  1.00  0.00           O
ATOM   4594  N   GLN   309      18.021  31.037  47.090  1.00  0.00           N
ATOM   4595  H   GLN   309      18.573  31.694  46.559  1.00  0.00           H
ATOM   4596  CA  GLN   309      18.613  29.884  47.688  1.00  0.00           C
ATOM   4597  HA  GLN   309      17.861  29.364  48.282  1.00  0.00           H
ATOM   4598  CB  GLN   309      19.055  28.925  46.529  1.00  0.00           C
ATOM   4599  HB2 GLN   309      18.114  28.507  46.173  1.00  0.00           H
ATOM   4600  HB3 GLN   309      19.582  29.414  45.711  1.00  0.00           H
ATOM   4601  CG  GLN   309      19.944  27.803  47.016  1.00  0.00           C
ATOM   4602  HG2 GLN   309      20.803  28.172  47.576  1.00  0.00           H
ATOM   4603  HG3 GLN   309      19.329  27.224  47.705  1.00  0.00           H
ATOM   4604  CD  GLN   309      20.443  26.883  45.966  1.00  0.00           C
ATOM   4605  OE1 GLN   309      20.059  26.840  44.773  1.00  0.00           O
ATOM   4606  NE2 GLN   309      21.408  25.987  46.241  1.00  0.00           N
ATOM   4607 HE21 GLN   309      21.712  26.022  47.203  1.00  0.00           H
ATOM   4608 HE22 GLN   309      21.720  25.329  45.541  1.00  0.00           H
ATOM   4609  C   GLN   309      19.756  30.333  48.562  1.00  0.00           C
ATOM   4610  O   GLN   309      20.708  30.826  48.020  1.00  0.00           O
ATOM   4611  N   ASP   310      19.731  30.135  49.897  1.00  0.00           N
ATOM   4612  H   ASP   310      18.896  29.754  50.322  1.00  0.00           H
ATOM   4613  CA  ASP   310      20.893  30.244  50.820  1.00  0.00           C
ATOM   4614  HA  ASP   310      21.261  31.268  50.871  1.00  0.00           H
ATOM   4615  CB  ASP   310      20.382  29.851  52.230  1.00  0.00           C
ATOM   4616  HB2 ASP   310      19.773  28.947  52.222  1.00  0.00           H
ATOM   4617  HB3 ASP   310      21.172  29.551  52.918  1.00  0.00           H
ATOM   4618  CG  ASP   310      19.559  30.945  52.874  1.00  0.00           C
ATOM   4619  OD1 ASP   310      19.261  32.003  52.273  1.00  0.00           O
ATOM   4620  OD2 ASP   310      19.172  30.834  54.045  1.00  0.00           O
ATOM   4621  C   ASP   310      22.039  29.252  50.557  1.00  0.00           C
ATOM   4622  O   ASP   310      21.760  28.042  50.573  1.00  0.00           O
ATOM   4623  N   ILE   311      23.332  29.658  50.444  1.00  0.00           N
ATOM   4624  H   ILE   311      23.606  30.615  50.609  1.00  0.00           H
ATOM   4625  CA  ILE   311      24.458  28.766  50.241  1.00  0.00           C
ATOM   4626  HA  ILE   311      24.110  27.739  50.128  1.00  0.00           H
ATOM   4627  CB  ILE   311      25.233  29.255  49.033  1.00  0.00           C
ATOM   4628  HB  ILE   311      25.394  30.305  49.275  1.00  0.00           H
ATOM   4629  CG2 ILE   311      26.466  28.434  48.869  1.00  0.00           C
ATOM   4630 HG21 ILE   311      26.138  27.425  49.119  1.00  0.00           H
ATOM   4631 HG22 ILE   311      26.842  28.417  47.847  1.00  0.00           H
ATOM   4632 HG23 ILE   311      27.246  28.757  49.559  1.00  0.00           H
ATOM   4633  CG1 ILE   311      24.432  29.388  47.665  1.00  0.00           C
ATOM   4634 HG12 ILE   311      23.567  30.044  47.763  1.00  0.00           H
ATOM   4635 HG13 ILE   311      25.109  29.812  46.922  1.00  0.00           H
ATOM   4636  CD1 ILE   311      23.997  28.090  47.115  1.00  0.00           C
ATOM   4637 HD11 ILE   311      23.551  27.512  47.925  1.00  0.00           H
ATOM   4638 HD12 ILE   311      23.266  28.263  46.325  1.00  0.00           H
ATOM   4639 HD13 ILE   311      24.779  27.488  46.653  1.00  0.00           H
ATOM   4640  C   ILE   311      25.327  28.613  51.494  1.00  0.00           C
ATOM   4641  O   ILE   311      26.053  27.711  51.714  1.00  0.00           O
ATOM   4642  N   VAL   312      25.325  29.660  52.367  1.00  0.00           N
ATOM   4643  H   VAL   312      24.597  30.329  52.165  1.00  0.00           H
ATOM   4644  CA  VAL   312      25.897  29.629  53.755  1.00  0.00           C
ATOM   4645  HA  VAL   312      25.901  28.630  54.193  1.00  0.00           H
ATOM   4646  CB  VAL   312      27.332  30.107  53.775  1.00  0.00           C
ATOM   4647  HB  VAL   312      27.552  31.111  53.409  1.00  0.00           H
ATOM   4648  CG1 VAL   312      28.039  29.973  55.132  1.00  0.00           C
ATOM   4649 HG11 VAL   312      29.123  30.044  55.034  1.00  0.00           H
ATOM   4650 HG12 VAL   312      27.665  30.802  55.733  1.00  0.00           H
ATOM   4651 HG13 VAL   312      27.787  29.053  55.660  1.00  0.00           H
ATOM   4652  CG2 VAL   312      28.234  29.176  53.076  1.00  0.00           C
ATOM   4653 HG21 VAL   312      29.208  29.661  53.000  1.00  0.00           H
ATOM   4654 HG22 VAL   312      28.377  28.181  53.497  1.00  0.00           H
ATOM   4655 HG23 VAL   312      27.988  29.041  52.023  1.00  0.00           H
ATOM   4656  C   VAL   312      25.140  30.544  54.768  1.00  0.00           C
ATOM   4657  O   VAL   312      24.665  31.585  54.431  1.00  0.00           O
ATOM   4658  N   ALA   313      25.128  30.034  56.002  1.00  0.00           N
ATOM   4659  H   ALA   313      25.686  29.233  56.260  1.00  0.00           H
ATOM   4660  CA  ALA   313      24.387  30.687  57.052  1.00  0.00           C
ATOM   4661  HA  ALA   313      23.350  30.774  56.729  1.00  0.00           H
ATOM   4662  CB  ALA   313      24.491  29.798  58.251  1.00  0.00           C
ATOM   4663  HB1 ALA   313      25.519  29.454  58.371  1.00  0.00           H
ATOM   4664  HB2 ALA   313      24.245  30.305  59.184  1.00  0.00           H
ATOM   4665  HB3 ALA   313      23.865  28.910  58.159  1.00  0.00           H
ATOM   4666  C   ALA   313      24.935  32.154  57.280  1.00  0.00           C
ATOM   4667  O   ALA   313      26.116  32.381  57.209  1.00  0.00           O
ATOM   4668  N   ILE   314      24.073  33.047  57.691  1.00  0.00           N
ATOM   4669  H   ILE   314      23.159  32.728  57.979  1.00  0.00           H
ATOM   4670  CA  ILE   314      24.316  34.503  57.666  1.00  0.00           C
ATOM   4671  HA  ILE   314      24.572  34.730  56.632  1.00  0.00           H
ATOM   4672  CB  ILE   314      22.972  35.187  58.051  1.00  0.00           C
ATOM   4673  HB  ILE   314      22.219  34.732  57.408  1.00  0.00           H
ATOM   4674  CG2 ILE   314      22.595  34.964  59.531  1.00  0.00           C
ATOM   4675 HG21 ILE   314      21.680  35.540  59.672  1.00  0.00           H
ATOM   4676 HG22 ILE   314      22.440  33.902  59.726  1.00  0.00           H
ATOM   4677 HG23 ILE   314      23.368  35.401  60.163  1.00  0.00           H
ATOM   4678  CG1 ILE   314      23.041  36.727  57.652  1.00  0.00           C
ATOM   4679 HG12 ILE   314      23.349  37.369  58.477  1.00  0.00           H
ATOM   4680 HG13 ILE   314      23.732  36.786  56.810  1.00  0.00           H
ATOM   4681  CD1 ILE   314      21.830  37.413  57.232  1.00  0.00           C
ATOM   4682 HD11 ILE   314      21.968  38.495  57.247  1.00  0.00           H
ATOM   4683 HD12 ILE   314      21.669  37.185  56.179  1.00  0.00           H
ATOM   4684 HD13 ILE   314      20.944  37.123  57.797  1.00  0.00           H
ATOM   4685  C   ILE   314      25.496  35.041  58.505  1.00  0.00           C
ATOM   4686  O   ILE   314      26.117  36.095  58.196  1.00  0.00           O
ATOM   4687  N   THR   315      25.844  34.372  59.570  1.00  0.00           N
ATOM   4688  H   THR   315      25.212  33.723  60.016  1.00  0.00           H
ATOM   4689  CA  THR   315      26.910  34.854  60.407  1.00  0.00           C
ATOM   4690  HA  THR   315      26.668  35.850  60.779  1.00  0.00           H
ATOM   4691  CB  THR   315      26.929  34.158  61.776  1.00  0.00           C
ATOM   4692  HB  THR   315      27.724  34.584  62.387  1.00  0.00           H
ATOM   4693  CG2 THR   315      25.642  34.296  62.599  1.00  0.00           C
ATOM   4694 HG21 THR   315      24.817  33.822  62.066  1.00  0.00           H
ATOM   4695 HG22 THR   315      25.915  33.840  63.551  1.00  0.00           H
ATOM   4696 HG23 THR   315      25.347  35.346  62.610  1.00  0.00           H
ATOM   4697  OG1 THR   315      27.002  32.758  61.571  1.00  0.00           O
ATOM   4698  HG1 THR   315      27.846  32.594  61.143  1.00  0.00           H
ATOM   4699  C   THR   315      28.330  34.748  59.853  1.00  0.00           C
ATOM   4700  O   THR   315      29.190  35.532  60.313  1.00  0.00           O
ATOM   4701  N   ASP   316      28.568  33.891  58.874  1.00  0.00           N
ATOM   4702  H   ASP   316      27.822  33.456  58.349  1.00  0.00           H
ATOM   4703  CA  ASP   316      29.928  33.472  58.617  1.00  0.00           C
ATOM   4704  HA  ASP   316      30.550  33.523  59.510  1.00  0.00           H
ATOM   4705  CB  ASP   316      29.964  32.035  58.069  1.00  0.00           C
ATOM   4706  HB2 ASP   316      29.463  31.908  57.110  1.00  0.00           H
ATOM   4707  HB3 ASP   316      31.015  31.855  57.842  1.00  0.00           H
ATOM   4708  CG  ASP   316      29.688  30.973  59.080  1.00  0.00           C
ATOM   4709  OD1 ASP   316      29.655  29.756  58.790  1.00  0.00           O
ATOM   4710  OD2 ASP   316      29.400  31.367  60.246  1.00  0.00           O
ATOM   4711  C   ASP   316      30.737  34.431  57.681  1.00  0.00           C
ATOM   4712  O   ASP   316      30.531  34.435  56.459  1.00  0.00           O
ATOM   4713  N   TRP   317      31.701  35.202  58.304  1.00  0.00           N
ATOM   4714  H   TRP   317      32.006  34.979  59.240  1.00  0.00           H
ATOM   4715  CA  TRP   317      32.524  36.185  57.497  1.00  0.00           C
ATOM   4716  HA  TRP   317      31.756  36.850  57.102  1.00  0.00           H
ATOM   4717  CB  TRP   317      33.406  36.939  58.539  1.00  0.00           C
ATOM   4718  HB2 TRP   317      33.653  36.225  59.326  1.00  0.00           H
ATOM   4719  HB3 TRP   317      34.368  37.180  58.084  1.00  0.00           H
ATOM   4720  CG  TRP   317      32.728  38.086  59.172  1.00  0.00           C
ATOM   4721  CD1 TRP   317      32.082  38.010  60.339  1.00  0.00           C
ATOM   4722  HD1 TRP   317      31.988  37.079  60.876  1.00  0.00           H
ATOM   4723  NE1 TRP   317      31.655  39.259  60.770  1.00  0.00           N
ATOM   4724  HE1 TRP   317      31.340  39.515  61.695  1.00  0.00           H
ATOM   4725  CE2 TRP   317      31.929  40.166  59.777  1.00  0.00           C
ATOM   4726  CZ2 TRP   317      31.761  41.585  59.677  1.00  0.00           C
ATOM   4727  HZ2 TRP   317      31.236  42.161  60.424  1.00  0.00           H
ATOM   4728  CH2 TRP   317      32.077  42.147  58.459  1.00  0.00           C
ATOM   4729  HH2 TRP   317      31.947  43.209  58.312  1.00  0.00           H
ATOM   4730  CZ3 TRP   317      32.688  41.471  57.394  1.00  0.00           C
ATOM   4731  HZ3 TRP   317      33.002  41.997  56.505  1.00  0.00           H
ATOM   4732  CE3 TRP   317      32.969  40.107  57.523  1.00  0.00           C
ATOM   4733  HE3 TRP   317      33.451  39.615  56.691  1.00  0.00           H
ATOM   4734  CD2 TRP   317      32.583  39.425  58.724  1.00  0.00           C
ATOM   4735  C   TRP   317      33.299  35.702  56.280  1.00  0.00           C
ATOM   4736  O   TRP   317      33.988  34.645  56.371  1.00  0.00           O
ATOM   4737  N   SER   318      33.390  36.454  55.200  1.00  0.00           N
ATOM   4738  H   SER   318      32.774  37.250  55.121  1.00  0.00           H
ATOM   4739  CA  SER   318      34.179  36.252  54.039  1.00  0.00           C
ATOM   4740  HA  SER   318      34.849  35.414  54.231  1.00  0.00           H
ATOM   4741  CB  SER   318      33.206  35.778  52.956  1.00  0.00           C
ATOM   4742  HB2 SER   318      33.021  34.730  53.191  1.00  0.00           H
ATOM   4743  HB3 SER   318      32.276  36.344  52.914  1.00  0.00           H
ATOM   4744  OG  SER   318      33.762  35.828  51.712  1.00  0.00           O
ATOM   4745  HG  SER   318      34.276  35.023  51.610  1.00  0.00           H
ATOM   4746  C   SER   318      35.125  37.360  53.651  1.00  0.00           C
ATOM   4747  O   SER   318      35.067  38.508  54.167  1.00  0.00           O
ATOM   4748  N   GLY   319      36.096  37.053  52.775  1.00  0.00           N
ATOM   4749  H   GLY   319      36.082  36.110  52.418  1.00  0.00           H
ATOM   4750  CA  GLY   319      37.023  38.006  52.195  1.00  0.00           C
ATOM   4751  HA2 GLY   319      37.006  38.996  52.649  1.00  0.00           H
ATOM   4752  HA3 GLY   319      38.037  37.728  52.479  1.00  0.00           H
ATOM   4753  C   GLY   319      36.902  38.169  50.669  1.00  0.00           C
ATOM   4754  O   GLY   319      37.115  39.212  50.063  1.00  0.00           O
ATOM   4755  N   TYR   320      36.516  37.060  49.954  1.00  0.00           N
ATOM   4756  H   TYR   320      36.440  36.153  50.392  1.00  0.00           H
ATOM   4757  CA  TYR   320      36.393  37.053  48.518  1.00  0.00           C
ATOM   4758  HA  TYR   320      35.952  37.980  48.152  1.00  0.00           H
ATOM   4759  CB  TYR   320      37.726  36.745  47.789  1.00  0.00           C
ATOM   4760  HB2 TYR   320      38.058  35.731  48.013  1.00  0.00           H
ATOM   4761  HB3 TYR   320      37.453  36.625  46.740  1.00  0.00           H
ATOM   4762  CG  TYR   320      38.878  37.731  47.970  1.00  0.00           C
ATOM   4763  CD1 TYR   320      39.731  37.825  49.108  1.00  0.00           C
ATOM   4764  HD1 TYR   320      39.605  37.222  49.995  1.00  0.00           H
ATOM   4765  CE1 TYR   320      40.808  38.777  49.118  1.00  0.00           C
ATOM   4766  HE1 TYR   320      41.503  38.808  49.943  1.00  0.00           H
ATOM   4767  CZ  TYR   320      41.019  39.616  48.107  1.00  0.00           C
ATOM   4768  OH  TYR   320      42.077  40.513  48.092  1.00  0.00           O
ATOM   4769  HH  TYR   320      42.122  41.042  47.292  1.00  0.00           H
ATOM   4770  CE2 TYR   320      40.162  39.517  46.957  1.00  0.00           C
ATOM   4771  HE2 TYR   320      40.366  40.112  46.078  1.00  0.00           H
ATOM   4772  CD2 TYR   320      39.122  38.604  46.891  1.00  0.00           C
ATOM   4773  HD2 TYR   320      38.533  38.521  45.990  1.00  0.00           H
ATOM   4774  C   TYR   320      35.452  35.851  48.090  1.00  0.00           C
ATOM   4775  O   TYR   320      35.096  34.976  48.853  1.00  0.00           O
ATOM   4776  N   SER   321      35.058  35.814  46.799  1.00  0.00           N
ATOM   4777  H   SER   321      35.383  36.612  46.271  1.00  0.00           H
ATOM   4778  CA  SER   321      34.331  34.721  46.120  1.00  0.00           C
ATOM   4779  HA  SER   321      34.728  33.771  46.479  1.00  0.00           H
ATOM   4780  CB  SER   321      32.794  34.841  46.527  1.00  0.00           C
ATOM   4781  HB2 SER   321      32.373  33.843  46.396  1.00  0.00           H
ATOM   4782  HB3 SER   321      32.646  35.113  47.572  1.00  0.00           H
ATOM   4783  OG  SER   321      32.216  35.880  45.758  1.00  0.00           O
ATOM   4784  HG  SER   321      32.457  36.736  46.121  1.00  0.00           H
ATOM   4785  C   SER   321      34.596  34.814  44.636  1.00  0.00           C
ATOM   4786  O   SER   321      34.792  35.919  44.196  1.00  0.00           O
ATOM   4787  N   GLY   322      34.371  33.781  43.834  1.00  0.00           N
ATOM   4788  H   GLY   322      34.068  32.897  44.216  1.00  0.00           H
ATOM   4789  CA  GLY   322      34.566  33.719  42.352  1.00  0.00           C
ATOM   4790  HA2 GLY   322      34.258  34.641  41.859  1.00  0.00           H
ATOM   4791  HA3 GLY   322      35.635  33.614  42.170  1.00  0.00           H
ATOM   4792  C   GLY   322      34.057  32.562  41.494  1.00  0.00           C
ATOM   4793  O   GLY   322      33.517  31.594  42.014  1.00  0.00           O
ATOM   4794  N   SER   323      34.192  32.750  40.173  1.00  0.00           N
ATOM   4795  H   SER   323      34.623  33.600  39.836  1.00  0.00           H
ATOM   4796  CA  SER   323      33.857  31.689  39.186  1.00  0.00           C
ATOM   4797  HA  SER   323      32.961  31.153  39.500  1.00  0.00           H
ATOM   4798  CB  SER   323      33.547  32.280  37.790  1.00  0.00           C
ATOM   4799  HB2 SER   323      33.456  31.504  37.029  1.00  0.00           H
ATOM   4800  HB3 SER   323      32.595  32.811  37.805  1.00  0.00           H
ATOM   4801  OG  SER   323      34.636  33.057  37.423  1.00  0.00           O
ATOM   4802  HG  SER   323      34.607  33.047  36.464  1.00  0.00           H
ATOM   4803  C   SER   323      35.006  30.664  39.039  1.00  0.00           C
ATOM   4804  O   SER   323      36.173  30.973  39.174  1.00  0.00           O
ATOM   4805  N   PHE   324      34.640  29.522  38.447  1.00  0.00           N
ATOM   4806  H   PHE   324      33.639  29.380  38.431  1.00  0.00           H
ATOM   4807  CA  PHE   324      35.469  28.741  37.514  1.00  0.00           C
ATOM   4808  HA  PHE   324      36.172  29.393  36.996  1.00  0.00           H
ATOM   4809  CB  PHE   324      36.326  27.801  38.380  1.00  0.00           C
ATOM   4810  HB2 PHE   324      36.939  27.151  37.755  1.00  0.00           H
ATOM   4811  HB3 PHE   324      37.034  28.454  38.891  1.00  0.00           H
ATOM   4812  CG  PHE   324      35.813  26.916  39.540  1.00  0.00           C
ATOM   4813  CD1 PHE   324      35.341  27.473  40.748  1.00  0.00           C
ATOM   4814  HD1 PHE   324      35.356  28.552  40.795  1.00  0.00           H
ATOM   4815  CE1 PHE   324      34.697  26.680  41.760  1.00  0.00           C
ATOM   4816  HE1 PHE   324      34.309  27.122  42.665  1.00  0.00           H
ATOM   4817  CZ  PHE   324      34.667  25.283  41.615  1.00  0.00           C
ATOM   4818  HZ  PHE   324      34.277  24.676  42.419  1.00  0.00           H
ATOM   4819  CE2 PHE   324      35.054  24.775  40.357  1.00  0.00           C
ATOM   4820  HE2 PHE   324      34.961  23.705  40.236  1.00  0.00           H
ATOM   4821  CD2 PHE   324      35.573  25.525  39.290  1.00  0.00           C
ATOM   4822  HD2 PHE   324      35.908  24.989  38.414  1.00  0.00           H
ATOM   4823  C   PHE   324      34.497  27.926  36.685  1.00  0.00           C
ATOM   4824  O   PHE   324      33.287  28.115  36.776  1.00  0.00           O
ATOM   4825  N   VAL   325      34.937  27.014  35.813  1.00  0.00           N
ATOM   4826  H   VAL   325      35.937  26.872  35.821  1.00  0.00           H
ATOM   4827  CA  VAL   325      34.127  26.286  34.835  1.00  0.00           C
ATOM   4828  HA  VAL   325      33.102  26.192  35.198  1.00  0.00           H
ATOM   4829  CB  VAL   325      34.098  27.000  33.431  1.00  0.00           C
ATOM   4830  HB  VAL   325      33.795  26.241  32.710  1.00  0.00           H
ATOM   4831  CG1 VAL   325      32.990  28.057  33.250  1.00  0.00           C
ATOM   4832 HG11 VAL   325      32.905  28.498  32.257  1.00  0.00           H
ATOM   4833 HG12 VAL   325      32.038  27.612  33.539  1.00  0.00           H
ATOM   4834 HG13 VAL   325      32.969  28.857  33.990  1.00  0.00           H
ATOM   4835  CG2 VAL   325      35.512  27.679  33.110  1.00  0.00           C
ATOM   4836 HG21 VAL   325      35.448  28.181  32.145  1.00  0.00           H
ATOM   4837 HG22 VAL   325      35.650  28.447  33.871  1.00  0.00           H
ATOM   4838 HG23 VAL   325      36.322  26.952  33.155  1.00  0.00           H
ATOM   4839  C   VAL   325      34.577  24.807  34.812  1.00  0.00           C
ATOM   4840  O   VAL   325      35.717  24.512  34.584  1.00  0.00           O
ATOM   4841  N   GLN   326      33.676  23.821  35.083  1.00  0.00           N
ATOM   4842  H   GLN   326      32.741  24.182  35.210  1.00  0.00           H
ATOM   4843  CA  GLN   326      33.781  22.464  34.545  1.00  0.00           C
ATOM   4844  HA  GLN   326      34.850  22.252  34.573  1.00  0.00           H
ATOM   4845  CB  GLN   326      33.054  21.357  35.321  1.00  0.00           C
ATOM   4846  HB2 GLN   326      32.053  21.739  35.522  1.00  0.00           H
ATOM   4847  HB3 GLN   326      33.018  20.495  34.657  1.00  0.00           H
ATOM   4848  CG  GLN   326      33.573  20.909  36.702  1.00  0.00           C
ATOM   4849  HG2 GLN   326      34.627  20.657  36.574  1.00  0.00           H
ATOM   4850  HG3 GLN   326      33.476  21.710  37.436  1.00  0.00           H
ATOM   4851  CD  GLN   326      32.833  19.718  37.335  1.00  0.00           C
ATOM   4852  OE1 GLN   326      31.608  19.531  37.212  1.00  0.00           O
ATOM   4853  NE2 GLN   326      33.521  18.844  37.988  1.00  0.00           N
ATOM   4854 HE21 GLN   326      34.463  18.970  38.328  1.00  0.00           H
ATOM   4855 HE22 GLN   326      33.020  18.081  38.422  1.00  0.00           H
ATOM   4856  C   GLN   326      33.494  22.540  33.045  1.00  0.00           C
ATOM   4857  O   GLN   326      32.301  22.523  32.614  1.00  0.00           O
ATOM   4858  N   HID   327      34.529  22.582  32.128  1.00  0.00           N
ATOM   4859  H   HID   327      35.423  22.375  32.553  1.00  0.00           H
ATOM   4860  CA  HID   327      34.431  22.515  30.667  1.00  0.00           C
ATOM   4861  HA  HID   327      33.611  23.212  30.493  1.00  0.00           H
ATOM   4862  CB  HID   327      35.790  22.814  30.056  1.00  0.00           C
ATOM   4863  HB2 HID   327      36.549  22.389  30.711  1.00  0.00           H
ATOM   4864  HB3 HID   327      35.865  22.372  29.062  1.00  0.00           H
ATOM   4865  CG  HID   327      35.857  24.291  29.730  1.00  0.00           C
ATOM   4866  ND1 HID   327      35.608  24.929  28.531  1.00  0.00           N
ATOM   4867  HD1 HID   327      35.523  24.514  27.614  1.00  0.00           H
ATOM   4868  CE1 HID   327      35.849  26.237  28.646  1.00  0.00           C
ATOM   4869  HE1 HID   327      35.887  26.949  27.835  1.00  0.00           H
ATOM   4870  NE2 HID   327      36.220  26.492  29.866  1.00  0.00           N
ATOM   4871  CD2 HID   327      36.203  25.349  30.601  1.00  0.00           C
ATOM   4872  HD2 HID   327      36.596  25.138  31.584  1.00  0.00           H
ATOM   4873  C   HID   327      33.969  21.092  30.221  1.00  0.00           C
ATOM   4874  O   HID   327      34.424  20.112  30.880  1.00  0.00           O
ATOM   4875  N   PRO   328      33.225  20.990  29.081  1.00  0.00           N
ATOM   4876  CD  PRO   328      32.821  22.038  28.252  1.00  0.00           C
ATOM   4877  HD2 PRO   328      33.547  22.842  28.137  1.00  0.00           H
ATOM   4878  HD3 PRO   328      31.825  22.384  28.528  1.00  0.00           H
ATOM   4879  CG  PRO   328      32.709  21.465  26.856  1.00  0.00           C
ATOM   4880  HG2 PRO   328      33.700  21.269  26.449  1.00  0.00           H
ATOM   4881  HG3 PRO   328      32.080  22.085  26.218  1.00  0.00           H
ATOM   4882  CB  PRO   328      32.004  20.121  27.206  1.00  0.00           C
ATOM   4883  HB2 PRO   328      32.117  19.302  26.497  1.00  0.00           H
ATOM   4884  HB3 PRO   328      30.916  20.169  27.211  1.00  0.00           H
ATOM   4885  CA  PRO   328      32.609  19.724  28.607  1.00  0.00           C
ATOM   4886  HA  PRO   328      31.802  19.416  29.272  1.00  0.00           H
ATOM   4887  C   PRO   328      33.608  18.588  28.424  1.00  0.00           C
ATOM   4888  O   PRO   328      33.477  17.359  28.693  1.00  0.00           O
ATOM   4889  N   GLU   329      34.707  19.002  27.766  1.00  0.00           N
ATOM   4890  H   GLU   329      34.759  19.969  27.477  1.00  0.00           H
ATOM   4891  CA  GLU   329      36.019  18.212  27.647  1.00  0.00           C
ATOM   4892  HA  GLU   329      35.876  17.607  26.751  1.00  0.00           H
ATOM   4893  CB  GLU   329      37.154  19.178  27.268  1.00  0.00           C
ATOM   4894  HB2 GLU   329      37.377  19.842  28.104  1.00  0.00           H
ATOM   4895  HB3 GLU   329      37.990  18.548  26.965  1.00  0.00           H
ATOM   4896  CG  GLU   329      36.929  20.103  26.102  1.00  0.00           C
ATOM   4897  HG2 GLU   329      36.174  20.866  26.293  1.00  0.00           H
ATOM   4898  HG3 GLU   329      37.789  20.773  26.111  1.00  0.00           H
ATOM   4899  CD  GLU   329      36.562  19.518  24.738  1.00  0.00           C
ATOM   4900  OE1 GLU   329      35.367  19.279  24.459  1.00  0.00           O
ATOM   4901  OE2 GLU   329      37.400  19.262  23.821  1.00  0.00           O
ATOM   4902  C   GLU   329      36.451  17.381  28.856  1.00  0.00           C
ATOM   4903  O   GLU   329      37.102  16.330  28.815  1.00  0.00           O
ATOM   4904  N   LEU   330      36.177  17.881  30.090  1.00  0.00           N
ATOM   4905  H   LEU   330      35.708  18.775  30.049  1.00  0.00           H
ATOM   4906  CA  LEU   330      36.502  17.220  31.362  1.00  0.00           C
ATOM   4907  HA  LEU   330      37.477  16.734  31.351  1.00  0.00           H
ATOM   4908  CB  LEU   330      36.572  18.337  32.426  1.00  0.00           C
ATOM   4909  HB2 LEU   330      37.219  19.161  32.125  1.00  0.00           H
ATOM   4910  HB3 LEU   330      35.587  18.788  32.550  1.00  0.00           H
ATOM   4911  CG  LEU   330      37.203  17.948  33.761  1.00  0.00           C
ATOM   4912  HG  LEU   330      36.566  17.188  34.214  1.00  0.00           H
ATOM   4913  CD1 LEU   330      38.702  17.436  33.697  1.00  0.00           C
ATOM   4914 HD11 LEU   330      38.713  16.389  33.394  1.00  0.00           H
ATOM   4915 HD12 LEU   330      39.440  18.039  33.167  1.00  0.00           H
ATOM   4916 HD13 LEU   330      39.097  17.436  34.713  1.00  0.00           H
ATOM   4917  CD2 LEU   330      37.250  19.201  34.707  1.00  0.00           C
ATOM   4918 HD21 LEU   330      37.640  18.854  35.663  1.00  0.00           H
ATOM   4919 HD22 LEU   330      37.961  19.935  34.328  1.00  0.00           H
ATOM   4920 HD23 LEU   330      36.260  19.629  34.872  1.00  0.00           H
ATOM   4921  C   LEU   330      35.430  16.171  31.783  1.00  0.00           C
ATOM   4922  O   LEU   330      35.779  15.133  32.325  1.00  0.00           O
ATOM   4923  N   THR   331      34.154  16.556  31.563  1.00  0.00           N
ATOM   4924  H   THR   331      34.134  17.505  31.218  1.00  0.00           H
ATOM   4925  CA  THR   331      32.984  15.941  32.239  1.00  0.00           C
ATOM   4926  HA  THR   331      33.366  15.510  33.165  1.00  0.00           H
ATOM   4927  CB  THR   331      31.995  17.106  32.499  1.00  0.00           C
ATOM   4928  HB  THR   331      31.059  16.751  32.928  1.00  0.00           H
ATOM   4929  CG2 THR   331      32.586  18.157  33.440  1.00  0.00           C
ATOM   4930 HG21 THR   331      33.486  18.602  33.015  1.00  0.00           H
ATOM   4931 HG22 THR   331      31.932  19.009  33.626  1.00  0.00           H
ATOM   4932 HG23 THR   331      32.887  17.704  34.386  1.00  0.00           H
ATOM   4933  OG1 THR   331      31.655  17.713  31.257  1.00  0.00           O
ATOM   4934  HG1 THR   331      31.501  18.606  31.575  1.00  0.00           H
ATOM   4935  C   THR   331      32.328  14.844  31.466  1.00  0.00           C
ATOM   4936  O   THR   331      31.546  14.100  32.056  1.00  0.00           O
ATOM   4937  N   GLY   332      32.461  14.832  30.147  1.00  0.00           N
ATOM   4938  H   GLY   332      33.123  15.512  29.801  1.00  0.00           H
ATOM   4939  CA  GLY   332      31.641  14.081  29.256  1.00  0.00           C
ATOM   4940  HA2 GLY   332      32.088  13.997  28.265  1.00  0.00           H
ATOM   4941  HA3 GLY   332      31.429  13.043  29.510  1.00  0.00           H
ATOM   4942  C   GLY   332      30.208  14.618  29.127  1.00  0.00           C
ATOM   4943  O   GLY   332      29.350  13.945  28.587  1.00  0.00           O
ATOM   4944  N   LEU   333      29.895  15.831  29.624  1.00  0.00           N
ATOM   4945  H   LEU   333      30.634  16.390  30.027  1.00  0.00           H
ATOM   4946  CA  LEU   333      28.701  16.571  29.152  1.00  0.00           C
ATOM   4947  HA  LEU   333      27.949  15.782  29.124  1.00  0.00           H
ATOM   4948  CB  LEU   333      28.327  17.600  30.197  1.00  0.00           C
ATOM   4949  HB2 LEU   333      29.089  18.377  30.253  1.00  0.00           H
ATOM   4950  HB3 LEU   333      27.396  18.071  29.885  1.00  0.00           H
ATOM   4951  CG  LEU   333      28.005  17.101  31.603  1.00  0.00           C
ATOM   4952  HG  LEU   333      28.823  16.472  31.953  1.00  0.00           H
ATOM   4953  CD1 LEU   333      27.909  18.222  32.617  1.00  0.00           C
ATOM   4954 HD11 LEU   333      27.700  17.883  33.631  1.00  0.00           H
ATOM   4955 HD12 LEU   333      28.821  18.816  32.677  1.00  0.00           H
ATOM   4956 HD13 LEU   333      27.189  18.965  32.273  1.00  0.00           H
ATOM   4957  CD2 LEU   333      26.739  16.403  31.767  1.00  0.00           C
ATOM   4958 HD21 LEU   333      26.623  15.999  32.773  1.00  0.00           H
ATOM   4959 HD22 LEU   333      25.915  17.071  31.519  1.00  0.00           H
ATOM   4960 HD23 LEU   333      26.600  15.636  31.005  1.00  0.00           H
ATOM   4961  C   LEU   333      29.006  17.261  27.815  1.00  0.00           C
ATOM   4962  O   LEU   333      30.128  17.449  27.490  1.00  0.00           O
ATOM   4963  N   ASP   334      28.047  17.635  26.966  1.00  0.00           N
ATOM   4964  H   ASP   334      27.069  17.460  27.151  1.00  0.00           H
ATOM   4965  CA  ASP   334      28.337  18.361  25.694  1.00  0.00           C
ATOM   4966  HA  ASP   334      29.325  18.153  25.284  1.00  0.00           H
ATOM   4967  CB  ASP   334      27.205  18.056  24.707  1.00  0.00           C
ATOM   4968  HB2 ASP   334      27.250  18.735  23.855  1.00  0.00           H
ATOM   4969  HB3 ASP   334      27.403  17.120  24.186  1.00  0.00           H
ATOM   4970  CG  ASP   334      25.716  17.948  25.185  1.00  0.00           C
ATOM   4971  OD1 ASP   334      24.885  17.713  24.321  1.00  0.00           O
ATOM   4972  OD2 ASP   334      25.391  18.177  26.377  1.00  0.00           O
ATOM   4973  C   ASP   334      28.420  19.920  25.962  1.00  0.00           C
ATOM   4974  O   ASP   334      28.992  20.653  25.181  1.00  0.00           O
ATOM   4975  N   CYX   335      27.748  20.417  27.042  1.00  0.00           N
ATOM   4976  H   CYX   335      27.046  19.828  27.468  1.00  0.00           H
ATOM   4977  CA  CYX   335      27.742  21.756  27.671  1.00  0.00           C
ATOM   4978  HA  CYX   335      27.936  22.451  26.856  1.00  0.00           H
ATOM   4979  CB  CYX   335      26.326  22.052  28.074  1.00  0.00           C
ATOM   4980  HB2 CYX   335      26.255  23.107  28.339  1.00  0.00           H
ATOM   4981  HB3 CYX   335      25.641  22.020  27.227  1.00  0.00           H
ATOM   4982  SG  CYX   335      25.738  20.981  29.361  1.00  0.00           S
ATOM   4983  C   CYX   335      28.829  21.988  28.813  1.00  0.00           C
ATOM   4984  O   CYX   335      29.402  21.041  29.372  1.00  0.00           O
ATOM   4985  N   ILE   336      29.123  23.262  29.166  1.00  0.00           N
ATOM   4986  H   ILE   336      28.674  23.928  28.554  1.00  0.00           H
ATOM   4987  CA  ILE   336      29.989  23.853  30.213  1.00  0.00           C
ATOM   4988  HA  ILE   336      30.833  23.175  30.329  1.00  0.00           H
ATOM   4989  CB  ILE   336      30.582  25.222  29.707  1.00  0.00           C
ATOM   4990  HB  ILE   336      29.912  26.054  29.490  1.00  0.00           H
ATOM   4991  CG2 ILE   336      31.503  25.678  30.890  1.00  0.00           C
ATOM   4992 HG21 ILE   336      32.096  26.484  30.458  1.00  0.00           H
ATOM   4993 HG22 ILE   336      30.981  26.115  31.743  1.00  0.00           H
ATOM   4994 HG23 ILE   336      32.269  24.991  31.252  1.00  0.00           H
ATOM   4995  CG1 ILE   336      31.511  25.028  28.541  1.00  0.00           C
ATOM   4996 HG12 ILE   336      32.534  24.790  28.834  1.00  0.00           H
ATOM   4997 HG13 ILE   336      31.254  24.237  27.836  1.00  0.00           H
ATOM   4998  CD1 ILE   336      31.659  26.324  27.700  1.00  0.00           C
ATOM   4999 HD11 ILE   336      32.000  26.101  26.689  1.00  0.00           H
ATOM   5000 HD12 ILE   336      30.774  26.861  27.361  1.00  0.00           H
ATOM   5001 HD13 ILE   336      32.424  26.930  28.185  1.00  0.00           H
ATOM   5002  C   ILE   336      29.182  23.982  31.491  1.00  0.00           C
ATOM   5003  O   ILE   336      28.217  24.780  31.585  1.00  0.00           O
ATOM   5004  N   ARG   337      29.549  23.320  32.571  1.00  0.00           N
ATOM   5005  H   ARG   337      30.427  22.824  32.510  1.00  0.00           H
ATOM   5006  CA  ARG   337      28.810  23.422  33.926  1.00  0.00           C
ATOM   5007  HA  ARG   337      27.771  23.721  33.793  1.00  0.00           H
ATOM   5008  CB  ARG   337      28.957  21.992  34.491  1.00  0.00           C
ATOM   5009  HB2 ARG   337      28.660  21.221  33.781  1.00  0.00           H
ATOM   5010  HB3 ARG   337      30.038  21.928  34.614  1.00  0.00           H
ATOM   5011  CG  ARG   337      28.267  21.897  35.802  1.00  0.00           C
ATOM   5012  HG2 ARG   337      28.674  22.642  36.486  1.00  0.00           H
ATOM   5013  HG3 ARG   337      27.189  22.033  35.710  1.00  0.00           H
ATOM   5014  CD  ARG   337      28.490  20.498  36.395  1.00  0.00           C
ATOM   5015  HD2 ARG   337      28.039  19.858  35.637  1.00  0.00           H
ATOM   5016  HD3 ARG   337      29.532  20.177  36.379  1.00  0.00           H
ATOM   5017  NE  ARG   337      27.722  20.322  37.706  1.00  0.00           N
ATOM   5018  HE  ARG   337      26.718  20.394  37.626  1.00  0.00           H
ATOM   5019  CZ  ARG   337      28.110  19.817  38.839  1.00  0.00           C
ATOM   5020  NH1 ARG   337      29.310  19.458  39.072  1.00  0.00           N
ATOM   5021 HH11 ARG   337      30.017  19.476  38.351  1.00  0.00           H
ATOM   5022 HH12 ARG   337      29.509  18.905  39.894  1.00  0.00           H
ATOM   5023  NH2 ARG   337      27.175  19.644  39.691  1.00  0.00           N
ATOM   5024 HH21 ARG   337      26.395  20.276  39.582  1.00  0.00           H
ATOM   5025 HH22 ARG   337      27.426  19.490  40.657  1.00  0.00           H
ATOM   5026  C   ARG   337      29.423  24.536  34.806  1.00  0.00           C
ATOM   5027  O   ARG   337      30.658  24.672  34.981  1.00  0.00           O
ATOM   5028  N   PRO   338      28.619  25.583  35.217  1.00  0.00           N
ATOM   5029  CD  PRO   338      27.238  25.843  34.864  1.00  0.00           C
ATOM   5030  HD2 PRO   338      26.655  24.962  35.135  1.00  0.00           H
ATOM   5031  HD3 PRO   338      27.211  26.029  33.791  1.00  0.00           H
ATOM   5032  CG  PRO   338      26.792  27.072  35.704  1.00  0.00           C
ATOM   5033  HG2 PRO   338      26.618  26.872  36.763  1.00  0.00           H
ATOM   5034  HG3 PRO   338      26.023  27.582  35.124  1.00  0.00           H
ATOM   5035  CB  PRO   338      28.055  27.863  35.687  1.00  0.00           C
ATOM   5036  HB2 PRO   338      27.968  28.630  36.456  1.00  0.00           H
ATOM   5037  HB3 PRO   338      28.192  28.350  34.721  1.00  0.00           H
ATOM   5038  CA  PRO   338      29.131  26.826  35.893  1.00  0.00           C
ATOM   5039  HA  PRO   338      30.008  27.243  35.398  1.00  0.00           H
ATOM   5040  C   PRO   338      29.381  26.518  37.387  1.00  0.00           C
ATOM   5041  O   PRO   338      28.559  25.861  38.062  1.00  0.00           O
ATOM   5042  N   CYX   339      30.468  26.984  37.905  1.00  0.00           N
ATOM   5043  H   CYX   339      31.142  27.466  37.328  1.00  0.00           H
ATOM   5044  CA  CYX   339      31.031  26.772  39.249  1.00  0.00           C
ATOM   5045  HA  CYX   339      30.242  26.380  39.891  1.00  0.00           H
ATOM   5046  CB  CYX   339      32.155  25.763  39.073  1.00  0.00           C
ATOM   5047  HB2 CYX   339      32.943  26.311  38.556  1.00  0.00           H
[truncated: 55,806 more chars]
