# Supplementary material for: Worth the Weight: Sub-Pocket EXplorer (SubPEx), a Weighted Ensemble Method to Enhance Binding-Pocket Conformational Sampling
Source: J Chem Theory Comput. 2023 Aug 16;19(17):5677–89. doi: 10.1021/acs.jctc.3c00478 (PMC10500992; doi:10.1021/acs.jctc.3c00478)
Supplement: Supplementary file 2 — ct3c00478_si_002.zip [file ct3c00478_si_002.zip › clustered_structures/NA/subpex/rep.c5.aligned.pdb]

HELIX    1   1 SER     23  GLY     27  1                                   5
HELIX    2   2 PRO    328  THR    331  1                                   4
SHEET    1   1 1 GLY    14  LYS    20  0
SHEET    2   2 1 PHE    39  CYX    42  0
SHEET    3   3 1 CYX    47  THR    53  0
SHEET    4   4 1 THR    75  PRO    80  0
SHEET    5   5 1 ARG    91  VAL    95  0
SHEET    6   6 1 ALA    99  HIE   103  0
SHEET    7   7 1 TRP   108  SER   114  0
SHEET    8   8 1 VAL   121  TYR   126  0
SHEET    9   9 1 ILE   129  LYS   135  0
SHEET   10  10 1 ALA   150  VAL   152  0
SHEET   11  11 1 SER   155  ASP   162  0
SHEET   12  12 1 SER   170  GLU   177  0
SHEET   13  13 1 LYS   180  GLU   186  0
SHEET   14  14 1 SER   198  ASN   202  0
SHEET   15  15 1 GLU   205  VAL   209  0
SHEET   16  16 1 PRO   220  PHE   224  0
SHEET   17  17 1 TYR   230  TYR   234  0
SHEET   18  18 1 PHE   267  TYR   271  0
SHEET   19  19 1 GLY   274  THR   280  0
SHEET   20  20 1 PHE   289  ASP   294  0
SHEET   21  21 1 VAL   307  VAL   312  0
SHEET   22  22 1 SER   321  GLN   326  0
SHEET   23  23 1 ARG   337  GLU   343  0
SHEET   24  24 1 SER   360  VAL   366  0
CRYST1   83.174   71.285   84.128  90.00  90.00  90.00               1
ATOM      1  N   VAL     1      45.803  18.943  23.576  1.00  0.00           N
ATOM      2  H1  VAL     1      46.323  19.792  23.407  1.00  0.00           H
ATOM      3  H2  VAL     1      45.803  18.621  24.533  1.00  0.00           H
ATOM      4  H3  VAL     1      46.420  18.282  23.127  1.00  0.00           H
ATOM      5  CA  VAL     1      44.459  19.068  23.066  1.00  0.00           C
ATOM      6  HA  VAL     1      44.425  19.073  21.978  1.00  0.00           H
ATOM      7  CB  VAL     1      43.579  17.849  23.385  1.00  0.00           C
ATOM      8  HB  VAL     1      43.466  17.675  24.455  1.00  0.00           H
ATOM      9  CG1 VAL     1      42.129  17.959  22.721  1.00  0.00           C
ATOM     10 HG11 VAL     1      42.091  18.380  21.716  1.00  0.00           H
ATOM     11 HG12 VAL     1      41.581  17.021  22.630  1.00  0.00           H
ATOM     12 HG13 VAL     1      41.571  18.727  23.256  1.00  0.00           H
ATOM     13  CG2 VAL     1      44.314  16.621  22.892  1.00  0.00           C
ATOM     14 HG21 VAL     1      44.629  16.721  21.853  1.00  0.00           H
ATOM     15 HG22 VAL     1      45.158  16.428  23.555  1.00  0.00           H
ATOM     16 HG23 VAL     1      43.612  15.792  22.978  1.00  0.00           H
ATOM     17  C   VAL     1      43.806  20.366  23.560  1.00  0.00           C
ATOM     18  O   VAL     1      43.415  20.447  24.709  1.00  0.00           O
ATOM     19  N   LYS     2      43.764  21.339  22.662  1.00  0.00           N
ATOM     20  H   LYS     2      43.961  21.163  21.688  1.00  0.00           H
ATOM     21  CA  LYS     2      43.446  22.792  22.757  1.00  0.00           C
ATOM     22  HA  LYS     2      44.053  23.259  23.533  1.00  0.00           H
ATOM     23  CB  LYS     2      43.446  23.523  21.478  1.00  0.00           C
ATOM     24  HB2 LYS     2      42.791  22.982  20.794  1.00  0.00           H
ATOM     25  HB3 LYS     2      42.959  24.487  21.621  1.00  0.00           H
ATOM     26  CG  LYS     2      44.884  23.701  20.880  1.00  0.00           C
ATOM     27  HG2 LYS     2      45.540  24.264  21.543  1.00  0.00           H
ATOM     28  HG3 LYS     2      45.299  22.716  20.667  1.00  0.00           H
ATOM     29  CD  LYS     2      44.671  24.375  19.537  1.00  0.00           C
ATOM     30  HD2 LYS     2      44.310  23.703  18.760  1.00  0.00           H
ATOM     31  HD3 LYS     2      43.879  25.098  19.733  1.00  0.00           H
ATOM     32  CE  LYS     2      45.846  25.116  18.986  1.00  0.00           C
ATOM     33  HE2 LYS     2      46.110  25.936  19.653  1.00  0.00           H
ATOM     34  HE3 LYS     2      46.781  24.562  18.899  1.00  0.00           H
ATOM     35  NZ  LYS     2      45.738  25.724  17.626  1.00  0.00           N
ATOM     36  HZ1 LYS     2      46.634  26.007  17.257  1.00  0.00           H
ATOM     37  HZ2 LYS     2      45.333  25.034  17.008  1.00  0.00           H
ATOM     38  HZ3 LYS     2      45.147  26.542  17.653  1.00  0.00           H
ATOM     39  C   LYS     2      41.989  22.865  23.363  1.00  0.00           C
ATOM     40  O   LYS     2      40.996  22.212  22.973  1.00  0.00           O
ATOM     41  N   LEU     3      41.903  23.587  24.495  1.00  0.00           N
ATOM     42  H   LEU     3      42.671  24.210  24.700  1.00  0.00           H
ATOM     43  CA  LEU     3      40.682  23.780  25.219  1.00  0.00           C
ATOM     44  HA  LEU     3      40.448  22.733  25.414  1.00  0.00           H
ATOM     45  CB  LEU     3      41.059  24.471  26.549  1.00  0.00           C
ATOM     46  HB2 LEU     3      41.800  23.793  26.972  1.00  0.00           H
ATOM     47  HB3 LEU     3      41.474  25.458  26.346  1.00  0.00           H
ATOM     48  CG  LEU     3      39.845  24.604  27.479  1.00  0.00           C
ATOM     49  HG  LEU     3      39.068  25.260  27.084  1.00  0.00           H
ATOM     50  CD1 LEU     3      39.160  23.253  27.835  1.00  0.00           C
ATOM     51 HD11 LEU     3      38.295  23.488  28.454  1.00  0.00           H
ATOM     52 HD12 LEU     3      38.837  22.747  26.926  1.00  0.00           H
ATOM     53 HD13 LEU     3      39.832  22.564  28.349  1.00  0.00           H
ATOM     54  CD2 LEU     3      40.396  25.299  28.791  1.00  0.00           C
ATOM     55 HD21 LEU     3      39.620  25.875  29.297  1.00  0.00           H
ATOM     56 HD22 LEU     3      40.781  24.474  29.388  1.00  0.00           H
ATOM     57 HD23 LEU     3      41.134  26.063  28.548  1.00  0.00           H
ATOM     58  C   LEU     3      39.545  24.435  24.452  1.00  0.00           C
ATOM     59  O   LEU     3      39.629  25.570  23.988  1.00  0.00           O
ATOM     60  N   ALA     4      38.394  23.788  24.530  1.00  0.00           N
ATOM     61  H   ALA     4      38.507  22.997  25.149  1.00  0.00           H
ATOM     62  CA  ALA     4      37.103  24.034  23.975  1.00  0.00           C
ATOM     63  HA  ALA     4      37.242  24.469  22.986  1.00  0.00           H
ATOM     64  CB  ALA     4      36.369  22.712  23.748  1.00  0.00           C
ATOM     65  HB1 ALA     4      36.081  22.358  24.738  1.00  0.00           H
ATOM     66  HB2 ALA     4      35.452  22.796  23.166  1.00  0.00           H
ATOM     67  HB3 ALA     4      36.882  21.925  23.196  1.00  0.00           H
ATOM     68  C   ALA     4      36.229  25.029  24.804  1.00  0.00           C
ATOM     69  O   ALA     4      36.485  25.242  25.981  1.00  0.00           O
ATOM     70  N   GLY     5      35.311  25.687  24.113  1.00  0.00           N
ATOM     71  H   GLY     5      35.214  25.516  23.122  1.00  0.00           H
ATOM     72  CA  GLY     5      34.614  26.791  24.687  1.00  0.00           C
ATOM     73  HA2 GLY     5      34.151  26.635  25.661  1.00  0.00           H
ATOM     74  HA3 GLY     5      35.237  27.680  24.780  1.00  0.00           H
ATOM     75  C   GLY     5      33.391  27.243  23.893  1.00  0.00           C
ATOM     76  O   GLY     5      32.699  28.229  24.322  1.00  0.00           O
ATOM     77  N   ASN     6      33.088  26.570  22.798  1.00  0.00           N
ATOM     78  H   ASN     6      33.662  25.755  22.636  1.00  0.00           H
ATOM     79  CA  ASN     6      32.039  26.959  21.837  1.00  0.00           C
ATOM     80  HA  ASN     6      31.953  28.011  21.564  1.00  0.00           H
ATOM     81  CB  ASN     6      32.476  26.288  20.493  1.00  0.00           C
ATOM     82  HB2 ASN     6      31.841  26.619  19.671  1.00  0.00           H
ATOM     83  HB3 ASN     6      33.431  26.725  20.197  1.00  0.00           H
ATOM     84  CG  ASN     6      32.551  24.785  20.553  1.00  0.00           C
ATOM     85  OD1 ASN     6      31.557  24.186  20.457  1.00  0.00           O
ATOM     86  ND2 ASN     6      33.690  24.193  20.741  1.00  0.00           N
ATOM     87 HD21 ASN     6      34.577  24.668  20.650  1.00  0.00           H
ATOM     88 HD22 ASN     6      33.800  23.189  20.786  1.00  0.00           H
ATOM     89  C   ASN     6      30.568  26.531  22.187  1.00  0.00           C
ATOM     90  O   ASN     6      29.566  27.027  21.596  1.00  0.00           O
ATOM     91  N   SER     7      30.411  25.627  23.161  1.00  0.00           N
ATOM     92  H   SER     7      31.223  25.201  23.583  1.00  0.00           H
ATOM     93  CA  SER     7      29.125  25.143  23.625  1.00  0.00           C
ATOM     94  HA  SER     7      28.489  24.862  22.785  1.00  0.00           H
ATOM     95  CB  SER     7      29.454  23.910  24.403  1.00  0.00           C
ATOM     96  HB2 SER     7      30.037  23.180  23.842  1.00  0.00           H
ATOM     97  HB3 SER     7      30.028  24.102  25.310  1.00  0.00           H
ATOM     98  OG  SER     7      28.240  23.381  24.787  1.00  0.00           O
ATOM     99  HG  SER     7      28.246  22.425  24.693  1.00  0.00           H
ATOM    100  C   SER     7      28.406  26.158  24.584  1.00  0.00           C
ATOM    101  O   SER     7      28.957  27.037  25.197  1.00  0.00           O
ATOM    102  N   SER     8      27.084  26.028  24.573  1.00  0.00           N
ATOM    103  H   SER     8      26.708  25.219  24.102  1.00  0.00           H
ATOM    104  CA  SER     8      26.141  26.765  25.457  1.00  0.00           C
ATOM    105  HA  SER     8      26.241  27.845  25.565  1.00  0.00           H
ATOM    106  CB  SER     8      24.788  26.409  25.080  1.00  0.00           C
ATOM    107  HB2 SER     8      24.192  26.751  25.927  1.00  0.00           H
ATOM    108  HB3 SER     8      24.597  26.969  24.164  1.00  0.00           H
ATOM    109  OG  SER     8      24.653  25.005  24.829  1.00  0.00           O
ATOM    110  HG  SER     8      23.731  24.830  25.034  1.00  0.00           H
ATOM    111  C   SER     8      26.317  26.276  26.936  1.00  0.00           C
ATOM    112  O   SER     8      26.730  25.101  27.153  1.00  0.00           O
ATOM    113  N   LEU     9      26.023  27.070  27.943  1.00  0.00           N
ATOM    114  H   LEU     9      25.963  28.042  27.674  1.00  0.00           H
ATOM    115  CA  LEU     9      25.985  26.669  29.364  1.00  0.00           C
ATOM    116  HA  LEU     9      26.988  26.306  29.589  1.00  0.00           H
ATOM    117  CB  LEU     9      25.712  27.939  30.304  1.00  0.00           C
ATOM    118  HB2 LEU     9      24.897  28.545  29.908  1.00  0.00           H
ATOM    119  HB3 LEU     9      25.454  27.473  31.256  1.00  0.00           H
ATOM    120  CG  LEU     9      26.885  28.930  30.718  1.00  0.00           C
ATOM    121  HG  LEU     9      27.389  29.430  29.890  1.00  0.00           H
ATOM    122  CD1 LEU     9      26.316  30.061  31.645  1.00  0.00           C
ATOM    123 HD11 LEU     9      25.851  30.736  30.927  1.00  0.00           H
ATOM    124 HD12 LEU     9      25.704  29.759  32.494  1.00  0.00           H
ATOM    125 HD13 LEU     9      27.141  30.642  32.059  1.00  0.00           H
ATOM    126  CD2 LEU     9      27.983  28.214  31.456  1.00  0.00           C
ATOM    127 HD21 LEU     9      27.527  27.670  32.283  1.00  0.00           H
ATOM    128 HD22 LEU     9      28.482  27.617  30.693  1.00  0.00           H
ATOM    129 HD23 LEU     9      28.661  28.945  31.896  1.00  0.00           H
ATOM    130  C   LEU     9      24.875  25.594  29.621  1.00  0.00           C
ATOM    131  O   LEU     9      23.717  25.865  29.300  1.00  0.00           O
ATOM    132  N   CYX    10      25.171  24.507  30.300  1.00  0.00           N
ATOM    133  H   CYX    10      26.097  24.378  30.680  1.00  0.00           H
ATOM    134  CA  CYX    10      24.242  23.393  30.692  1.00  0.00           C
ATOM    135  HA  CYX    10      23.940  22.825  29.812  1.00  0.00           H
ATOM    136  CB  CYX    10      24.945  22.530  31.657  1.00  0.00           C
ATOM    137  HB2 CYX    10      25.164  23.139  32.534  1.00  0.00           H
ATOM    138  HB3 CYX    10      24.276  21.746  32.011  1.00  0.00           H
ATOM    139  SG  CYX    10      26.481  21.650  31.199  1.00  0.00           S
ATOM    140  C   CYX    10      22.993  23.962  31.495  1.00  0.00           C
ATOM    141  O   CYX    10      23.186  24.710  32.444  1.00  0.00           O
ATOM    142  N   PRO    11      21.743  23.373  31.387  1.00  0.00           N
ATOM    143  CD  PRO    11      21.398  22.516  30.309  1.00  0.00           C
ATOM    144  HD2 PRO    11      22.006  21.612  30.273  1.00  0.00           H
ATOM    145  HD3 PRO    11      21.504  22.964  29.322  1.00  0.00           H
ATOM    146  CG  PRO    11      19.925  22.185  30.445  1.00  0.00           C
ATOM    147  HG2 PRO    11      19.789  21.297  31.062  1.00  0.00           H
ATOM    148  HG3 PRO    11      19.327  22.141  29.535  1.00  0.00           H
ATOM    149  CB  PRO    11      19.365  23.422  31.242  1.00  0.00           C
ATOM    150  HB2 PRO    11      18.617  22.955  31.883  1.00  0.00           H
ATOM    151  HB3 PRO    11      18.986  24.093  30.471  1.00  0.00           H
ATOM    152  CA  PRO    11      20.577  23.977  31.986  1.00  0.00           C
ATOM    153  HA  PRO    11      20.546  25.060  31.863  1.00  0.00           H
ATOM    154  C   PRO    11      20.612  23.713  33.524  1.00  0.00           C
ATOM    155  O   PRO    11      21.026  22.612  33.933  1.00  0.00           O
ATOM    156  N   ILE    12      20.039  24.578  34.340  1.00  0.00           N
ATOM    157  H   ILE    12      19.469  25.337  33.994  1.00  0.00           H
ATOM    158  CA  ILE    12      20.160  24.500  35.823  1.00  0.00           C
ATOM    159  HA  ILE    12      20.369  23.454  36.046  1.00  0.00           H
ATOM    160  CB  ILE    12      21.442  25.218  36.351  1.00  0.00           C
ATOM    161  HB  ILE    12      21.461  25.034  37.425  1.00  0.00           H
ATOM    162  CG2 ILE    12      22.776  24.633  35.817  1.00  0.00           C
ATOM    163 HG21 ILE    12      22.851  24.866  34.754  1.00  0.00           H
ATOM    164 HG22 ILE    12      23.648  24.953  36.388  1.00  0.00           H
ATOM    165 HG23 ILE    12      22.685  23.547  35.803  1.00  0.00           H
ATOM    166  CG1 ILE    12      21.337  26.720  36.089  1.00  0.00           C
ATOM    167 HG12 ILE    12      21.270  26.879  35.012  1.00  0.00           H
ATOM    168 HG13 ILE    12      20.466  27.088  36.631  1.00  0.00           H
ATOM    169  CD1 ILE    12      22.513  27.521  36.563  1.00  0.00           C
ATOM    170 HD11 ILE    12      22.291  28.586  36.632  1.00  0.00           H
ATOM    171 HD12 ILE    12      22.664  27.268  37.613  1.00  0.00           H
ATOM    172 HD13 ILE    12      23.349  27.387  35.877  1.00  0.00           H
ATOM    173  C   ILE    12      18.810  24.772  36.462  1.00  0.00           C
ATOM    174  O   ILE    12      18.045  25.660  36.051  1.00  0.00           O
ATOM    175  N   ASN    13      18.555  24.116  37.623  1.00  0.00           N
ATOM    176  H   ASN    13      19.195  23.401  37.940  1.00  0.00           H
ATOM    177  CA  ASN    13      17.545  24.507  38.592  1.00  0.00           C
ATOM    178  HA  ASN    13      17.265  25.496  38.230  1.00  0.00           H
ATOM    179  CB  ASN    13      16.359  23.595  38.400  1.00  0.00           C
ATOM    180  HB2 ASN    13      16.737  22.574  38.384  1.00  0.00           H
ATOM    181  HB3 ASN    13      15.584  23.813  39.136  1.00  0.00           H
ATOM    182  CG  ASN    13      15.752  23.879  37.017  1.00  0.00           C
ATOM    183  OD1 ASN    13      14.858  24.749  36.893  1.00  0.00           O
ATOM    184  ND2 ASN    13      16.035  23.091  36.052  1.00  0.00           N
ATOM    185 HD21 ASN    13      15.638  23.234  35.134  1.00  0.00           H
ATOM    186 HD22 ASN    13      16.596  22.280  36.271  1.00  0.00           H
ATOM    187  C   ASN    13      18.153  24.697  40.033  1.00  0.00           C
ATOM    188  O   ASN    13      17.422  25.084  40.942  1.00  0.00           O
ATOM    189  N   GLY    14      19.456  24.424  40.186  1.00  0.00           N
ATOM    190  H   GLY    14      20.019  24.113  39.408  1.00  0.00           H
ATOM    191  CA  GLY    14      20.126  24.731  41.482  1.00  0.00           C
ATOM    192  HA2 GLY    14      19.857  25.700  41.902  1.00  0.00           H
ATOM    193  HA3 GLY    14      19.739  24.011  42.203  1.00  0.00           H
ATOM    194  C   GLY    14      21.613  24.563  41.532  1.00  0.00           C
ATOM    195  O   GLY    14      22.274  24.672  40.463  1.00  0.00           O
ATOM    196  N   TRP    15      22.155  24.338  42.698  1.00  0.00           N
ATOM    197  H   TRP    15      21.467  24.182  43.421  1.00  0.00           H
ATOM    198  CA  TRP    15      23.568  24.567  42.985  1.00  0.00           C
ATOM    199  HA  TRP    15      24.127  24.349  42.074  1.00  0.00           H
ATOM    200  CB  TRP    15      23.837  26.012  43.333  1.00  0.00           C
ATOM    201  HB2 TRP    15      23.363  26.276  44.279  1.00  0.00           H
ATOM    202  HB3 TRP    15      24.924  26.066  43.398  1.00  0.00           H
ATOM    203  CG  TRP    15      23.365  26.980  42.261  1.00  0.00           C
ATOM    204  CD1 TRP    15      22.163  27.572  41.998  1.00  0.00           C
ATOM    205  HD1 TRP    15      21.347  27.297  42.651  1.00  0.00           H
ATOM    206  NE1 TRP    15      22.176  28.500  40.922  1.00  0.00           N
ATOM    207  HE1 TRP    15      21.355  29.045  40.700  1.00  0.00           H
ATOM    208  CE2 TRP    15      23.397  28.430  40.324  1.00  0.00           C
ATOM    209  CZ2 TRP    15      23.913  28.989  39.127  1.00  0.00           C
ATOM    210  HZ2 TRP    15      23.275  29.578  38.485  1.00  0.00           H
ATOM    211  CH2 TRP    15      25.249  28.648  38.773  1.00  0.00           C
ATOM    212  HH2 TRP    15      25.596  28.909  37.784  1.00  0.00           H
ATOM    213  CZ3 TRP    15      26.063  27.904  39.666  1.00  0.00           C
ATOM    214  HZ3 TRP    15      27.038  27.586  39.327  1.00  0.00           H
ATOM    215  CE3 TRP    15      25.437  27.233  40.736  1.00  0.00           C
ATOM    216  HE3 TRP    15      25.994  26.531  41.338  1.00  0.00           H
ATOM    217  CD2 TRP    15      24.123  27.498  41.092  1.00  0.00           C
ATOM    218  C   TRP    15      23.913  23.625  44.142  1.00  0.00           C
ATOM    219  O   TRP    15      23.416  23.718  45.259  1.00  0.00           O
ATOM    220  N   ALA    16      24.923  22.725  43.936  1.00  0.00           N
ATOM    221  H   ALA    16      25.357  22.741  43.025  1.00  0.00           H
ATOM    222  CA  ALA    16      25.267  21.701  44.889  1.00  0.00           C
ATOM    223  HA  ALA    16      24.781  21.843  45.854  1.00  0.00           H
ATOM    224  CB  ALA    16      24.787  20.389  44.289  1.00  0.00           C
ATOM    225  HB1 ALA    16      25.059  19.594  44.983  1.00  0.00           H
ATOM    226  HB2 ALA    16      23.699  20.374  44.219  1.00  0.00           H
ATOM    227  HB3 ALA    16      25.327  20.219  43.358  1.00  0.00           H
ATOM    228  C   ALA    16      26.792  21.793  45.060  1.00  0.00           C
ATOM    229  O   ALA    16      27.565  22.218  44.208  1.00  0.00           O
ATOM    230  N   VAL    17      27.221  21.207  46.187  1.00  0.00           N
ATOM    231  H   VAL    17      26.580  20.801  46.854  1.00  0.00           H
ATOM    232  CA  VAL    17      28.682  21.235  46.552  1.00  0.00           C
ATOM    233  HA  VAL    17      29.059  22.248  46.404  1.00  0.00           H
ATOM    234  CB  VAL    17      28.962  20.792  47.978  1.00  0.00           C
ATOM    235  HB  VAL    17      28.072  21.139  48.504  1.00  0.00           H
ATOM    236  CG1 VAL    17      29.110  19.302  48.154  1.00  0.00           C
ATOM    237 HG11 VAL    17      28.243  18.787  47.741  1.00  0.00           H
ATOM    238 HG12 VAL    17      29.955  18.867  47.621  1.00  0.00           H
ATOM    239 HG13 VAL    17      29.116  19.006  49.204  1.00  0.00           H
ATOM    240  CG2 VAL    17      30.228  21.509  48.466  1.00  0.00           C
ATOM    241 HG21 VAL    17      31.116  21.105  47.978  1.00  0.00           H
ATOM    242 HG22 VAL    17      30.212  22.588  48.311  1.00  0.00           H
ATOM    243 HG23 VAL    17      30.349  21.403  49.544  1.00  0.00           H
ATOM    244  C   VAL    17      29.584  20.444  45.545  1.00  0.00           C
ATOM    245  O   VAL    17      29.105  19.343  45.087  1.00  0.00           O
ATOM    246  N   TYR    18      30.829  20.844  45.411  1.00  0.00           N
ATOM    247  H   TYR    18      31.125  21.708  45.842  1.00  0.00           H
ATOM    248  CA  TYR    18      31.856  20.164  44.541  1.00  0.00           C
ATOM    249  HA  TYR    18      31.373  19.258  44.173  1.00  0.00           H
ATOM    250  CB  TYR    18      32.166  21.108  43.357  1.00  0.00           C
ATOM    251  HB2 TYR    18      31.241  21.281  42.809  1.00  0.00           H
ATOM    252  HB3 TYR    18      32.438  22.048  43.838  1.00  0.00           H
ATOM    253  CG  TYR    18      33.226  20.670  42.451  1.00  0.00           C
ATOM    254  CD1 TYR    18      33.462  19.275  42.188  1.00  0.00           C
ATOM    255  HD1 TYR    18      32.828  18.548  42.673  1.00  0.00           H
ATOM    256  CE1 TYR    18      34.526  18.834  41.358  1.00  0.00           C
ATOM    257  HE1 TYR    18      34.567  17.810  41.021  1.00  0.00           H
ATOM    258  CZ  TYR    18      35.394  19.816  40.760  1.00  0.00           C
ATOM    259  OH  TYR    18      36.411  19.483  39.861  1.00  0.00           O
ATOM    260  HH  TYR    18      36.502  18.533  39.760  1.00  0.00           H
ATOM    261  CE2 TYR    18      35.185  21.186  40.968  1.00  0.00           C
ATOM    262  HE2 TYR    18      35.797  21.891  40.425  1.00  0.00           H
ATOM    263  CD2 TYR    18      34.133  21.567  41.791  1.00  0.00           C
ATOM    264  HD2 TYR    18      33.754  22.571  41.912  1.00  0.00           H
ATOM    265  C   TYR    18      33.040  19.648  45.326  1.00  0.00           C
ATOM    266  O   TYR    18      33.190  18.423  45.394  1.00  0.00           O
ATOM    267  N   SER    19      33.801  20.545  45.934  1.00  0.00           N
ATOM    268  H   SER    19      33.440  21.489  45.911  1.00  0.00           H
ATOM    269  CA  SER    19      35.020  20.280  46.711  1.00  0.00           C
ATOM    270  HA  SER    19      34.998  19.282  47.147  1.00  0.00           H
ATOM    271  CB  SER    19      36.262  20.230  45.775  1.00  0.00           C
ATOM    272  HB2 SER    19      37.035  19.589  46.200  1.00  0.00           H
ATOM    273  HB3 SER    19      35.990  19.982  44.749  1.00  0.00           H
ATOM    274  OG  SER    19      36.773  21.516  45.680  1.00  0.00           O
ATOM    275  HG  SER    19      36.234  22.158  45.210  1.00  0.00           H
ATOM    276  C   SER    19      35.170  21.381  47.802  1.00  0.00           C
ATOM    277  O   SER    19      34.705  22.507  47.614  1.00  0.00           O
ATOM    278  N   LYS    20      35.935  21.159  48.907  1.00  0.00           N
ATOM    279  H   LYS    20      36.387  20.264  49.029  1.00  0.00           H
ATOM    280  CA  LYS    20      36.155  22.093  50.023  1.00  0.00           C
ATOM    281  HA  LYS    20      36.109  23.140  49.722  1.00  0.00           H
ATOM    282  CB  LYS    20      34.918  21.821  50.922  1.00  0.00           C
ATOM    283  HB2 LYS    20      34.064  22.358  50.509  1.00  0.00           H
ATOM    284  HB3 LYS    20      34.563  20.793  51.009  1.00  0.00           H
ATOM    285  CG  LYS    20      34.999  22.353  52.318  1.00  0.00           C
ATOM    286  HG2 LYS    20      35.871  21.970  52.848  1.00  0.00           H
ATOM    287  HG3 LYS    20      35.216  23.418  52.230  1.00  0.00           H
ATOM    288  CD  LYS    20      33.766  22.171  53.237  1.00  0.00           C
ATOM    289  HD2 LYS    20      32.851  22.274  52.653  1.00  0.00           H
ATOM    290  HD3 LYS    20      33.788  21.112  53.491  1.00  0.00           H
ATOM    291  CE  LYS    20      33.788  23.051  54.495  1.00  0.00           C
ATOM    292  HE2 LYS    20      33.970  24.050  54.097  1.00  0.00           H
ATOM    293  HE3 LYS    20      32.764  22.986  54.863  1.00  0.00           H
ATOM    294  NZ  LYS    20      34.737  22.568  55.536  1.00  0.00           N
ATOM    295  HZ1 LYS    20      35.447  23.230  55.812  1.00  0.00           H
ATOM    296  HZ2 LYS    20      34.186  22.141  56.267  1.00  0.00           H
ATOM    297  HZ3 LYS    20      35.297  21.765  55.290  1.00  0.00           H
ATOM    298  C   LYS    20      37.531  21.815  50.690  1.00  0.00           C
ATOM    299  O   LYS    20      37.773  20.694  51.087  1.00  0.00           O
ATOM    300  N   ASP    21      38.430  22.818  50.801  1.00  0.00           N
ATOM    301  H   ASP    21      38.194  23.759  50.522  1.00  0.00           H
ATOM    302  CA  ASP    21      39.827  22.521  51.097  1.00  0.00           C
ATOM    303  HA  ASP    21      40.139  21.705  50.446  1.00  0.00           H
ATOM    304  CB  ASP    21      40.795  23.658  50.597  1.00  0.00           C
ATOM    305  HB2 ASP    21      41.829  23.320  50.671  1.00  0.00           H
ATOM    306  HB3 ASP    21      40.596  23.865  49.546  1.00  0.00           H
ATOM    307  CG  ASP    21      40.663  25.071  51.208  1.00  0.00           C
ATOM    308  OD1 ASP    21      40.781  26.112  50.533  1.00  0.00           O
ATOM    309  OD2 ASP    21      40.229  25.169  52.376  1.00  0.00           O
ATOM    310  C   ASP    21      40.131  22.100  52.500  1.00  0.00           C
ATOM    311  O   ASP    21      41.105  21.420  52.706  1.00  0.00           O
ATOM    312  N   ASN    22      39.216  22.401  53.456  1.00  0.00           N
ATOM    313  H   ASN    22      38.432  22.934  53.109  1.00  0.00           H
ATOM    314  CA  ASN    22      39.504  22.246  54.908  1.00  0.00           C
ATOM    315  HA  ASN    22      38.760  22.778  55.501  1.00  0.00           H
ATOM    316  CB  ASN    22      39.183  20.740  55.306  1.00  0.00           C
ATOM    317  HB2 ASN    22      39.760  20.003  54.749  1.00  0.00           H
ATOM    318  HB3 ASN    22      39.302  20.680  56.389  1.00  0.00           H
ATOM    319  CG  ASN    22      37.698  20.478  55.037  1.00  0.00           C
ATOM    320  OD1 ASN    22      36.855  21.037  55.687  1.00  0.00           O
ATOM    321  ND2 ASN    22      37.304  19.736  54.023  1.00  0.00           N
ATOM    322 HD21 ASN    22      37.956  19.371  53.344  1.00  0.00           H
ATOM    323 HD22 ASN    22      36.338  19.482  53.876  1.00  0.00           H
ATOM    324  C   ASN    22      40.967  22.601  55.327  1.00  0.00           C
ATOM    325  O   ASN    22      41.614  21.887  56.116  1.00  0.00           O
ATOM    326  N   SER    23      41.552  23.728  54.859  1.00  0.00           N
ATOM    327  H   SER    23      41.134  24.283  54.127  1.00  0.00           H
ATOM    328  CA  SER    23      42.954  24.120  55.096  1.00  0.00           C
ATOM    329  HA  SER    23      43.572  23.287  54.762  1.00  0.00           H
ATOM    330  CB  SER    23      43.236  25.342  54.195  1.00  0.00           C
ATOM    331  HB2 SER    23      44.296  25.581  54.279  1.00  0.00           H
ATOM    332  HB3 SER    23      43.056  25.057  53.158  1.00  0.00           H
ATOM    333  OG  SER    23      42.378  26.415  54.657  1.00  0.00           O
ATOM    334  HG  SER    23      42.793  27.206  54.307  1.00  0.00           H
ATOM    335  C   SER    23      43.299  24.385  56.586  1.00  0.00           C
ATOM    336  O   SER    23      44.258  23.856  57.143  1.00  0.00           O
ATOM    337  N   ILE    24      42.465  25.158  57.276  1.00  0.00           N
ATOM    338  H   ILE    24      41.792  25.693  56.744  1.00  0.00           H
ATOM    339  CA  ILE    24      42.531  25.501  58.703  1.00  0.00           C
ATOM    340  HA  ILE    24      43.539  25.818  58.969  1.00  0.00           H
ATOM    341  CB  ILE    24      41.585  26.706  58.963  1.00  0.00           C
ATOM    342  HB  ILE    24      40.615  26.443  58.540  1.00  0.00           H
ATOM    343  CG2 ILE    24      41.408  26.947  60.450  1.00  0.00           C
ATOM    344 HG21 ILE    24      40.748  27.761  60.749  1.00  0.00           H
ATOM    345 HG22 ILE    24      41.184  25.974  60.887  1.00  0.00           H
ATOM    346 HG23 ILE    24      42.415  27.107  60.836  1.00  0.00           H
ATOM    347  CG1 ILE    24      41.958  28.003  58.279  1.00  0.00           C
ATOM    348 HG12 ILE    24      42.955  28.327  58.574  1.00  0.00           H
ATOM    349 HG13 ILE    24      41.989  27.907  57.194  1.00  0.00           H
ATOM    350  CD1 ILE    24      41.032  29.140  58.572  1.00  0.00           C
ATOM    351 HD11 ILE    24      41.205  29.522  59.579  1.00  0.00           H
ATOM    352 HD12 ILE    24      41.051  29.893  57.784  1.00  0.00           H
ATOM    353 HD13 ILE    24      40.066  28.639  58.611  1.00  0.00           H
ATOM    354  C   ILE    24      42.255  24.264  59.535  1.00  0.00           C
ATOM    355  O   ILE    24      42.993  23.994  60.524  1.00  0.00           O
ATOM    356  N   ARG    25      41.220  23.471  59.199  1.00  0.00           N
ATOM    357  H   ARG    25      40.536  23.881  58.581  1.00  0.00           H
ATOM    358  CA  ARG    25      40.942  22.163  59.940  1.00  0.00           C
ATOM    359  HA  ARG    25      40.751  22.568  60.934  1.00  0.00           H
ATOM    360  CB  ARG    25      39.685  21.587  59.353  1.00  0.00           C
ATOM    361  HB2 ARG    25      38.919  22.349  59.493  1.00  0.00           H
ATOM    362  HB3 ARG    25      39.842  21.456  58.282  1.00  0.00           H
ATOM    363  CG  ARG    25      39.219  20.288  59.860  1.00  0.00           C
ATOM    364  HG2 ARG    25      39.861  19.422  59.700  1.00  0.00           H
ATOM    365  HG3 ARG    25      39.087  20.391  60.937  1.00  0.00           H
ATOM    366  CD  ARG    25      37.853  19.901  59.297  1.00  0.00           C
ATOM    367  HD2 ARG    25      37.280  20.828  59.317  1.00  0.00           H
ATOM    368  HD3 ARG    25      37.956  19.619  58.249  1.00  0.00           H
ATOM    369  NE  ARG    25      37.272  18.754  60.069  1.00  0.00           N
ATOM    370  HE  ARG    25      37.571  17.829  59.796  1.00  0.00           H
ATOM    371  CZ  ARG    25      36.597  18.812  61.218  1.00  0.00           C
ATOM    372  NH1 ARG    25      35.985  17.814  61.786  1.00  0.00           N
ATOM    373 HH11 ARG    25      36.171  16.872  61.471  1.00  0.00           H
ATOM    374 HH12 ARG    25      35.654  18.005  62.721  1.00  0.00           H
ATOM    375  NH2 ARG    25      36.359  19.963  61.732  1.00  0.00           N
ATOM    376 HH21 ARG    25      36.786  20.815  61.399  1.00  0.00           H
ATOM    377 HH22 ARG    25      35.746  19.975  62.535  1.00  0.00           H
ATOM    378  C   ARG    25      42.185  21.253  60.068  1.00  0.00           C
ATOM    379  O   ARG    25      42.538  20.871  61.203  1.00  0.00           O
ATOM    380  N   ILE    26      42.837  20.864  58.977  1.00  0.00           N
ATOM    381  H   ILE    26      42.488  21.084  58.056  1.00  0.00           H
ATOM    382  CA  ILE    26      44.025  20.081  58.938  1.00  0.00           C
ATOM    383  HA  ILE    26      43.904  19.264  59.651  1.00  0.00           H
ATOM    384  CB  ILE    26      44.147  19.458  57.516  1.00  0.00           C
ATOM    385  HB  ILE    26      43.976  20.246  56.783  1.00  0.00           H
ATOM    386  CG2 ILE    26      45.558  18.930  57.222  1.00  0.00           C
ATOM    387 HG21 ILE    26      45.644  18.454  56.246  1.00  0.00           H
ATOM    388 HG22 ILE    26      46.314  19.714  57.167  1.00  0.00           H
ATOM    389 HG23 ILE    26      45.905  18.168  57.920  1.00  0.00           H
ATOM    390  CG1 ILE    26      43.065  18.276  57.366  1.00  0.00           C
ATOM    391 HG12 ILE    26      43.522  17.397  57.822  1.00  0.00           H
ATOM    392 HG13 ILE    26      42.164  18.555  57.911  1.00  0.00           H
ATOM    393  CD1 ILE    26      42.795  17.915  55.889  1.00  0.00           C
ATOM    394 HD11 ILE    26      41.912  18.499  55.635  1.00  0.00           H
ATOM    395 HD12 ILE    26      43.601  17.995  55.159  1.00  0.00           H
ATOM    396 HD13 ILE    26      42.443  16.884  55.892  1.00  0.00           H
ATOM    397  C   ILE    26      45.234  20.859  59.377  1.00  0.00           C
ATOM    398  O   ILE    26      46.136  20.224  59.968  1.00  0.00           O
ATOM    399  N   GLY    27      45.454  22.133  59.056  1.00  0.00           N
ATOM    400  H   GLY    27      44.752  22.585  58.486  1.00  0.00           H
ATOM    401  CA  GLY    27      46.640  22.890  59.237  1.00  0.00           C
ATOM    402  HA2 GLY    27      47.327  22.407  58.540  1.00  0.00           H
ATOM    403  HA3 GLY    27      46.504  23.949  59.012  1.00  0.00           H
ATOM    404  C   GLY    27      47.193  22.884  60.676  1.00  0.00           C
ATOM    405  O   GLY    27      48.324  23.188  60.896  1.00  0.00           O
ATOM    406  N   SER    28      46.336  22.593  61.711  1.00  0.00           N
ATOM    407  H   SER    28      45.365  22.438  61.479  1.00  0.00           H
ATOM    408  CA  SER    28      46.807  22.479  63.076  1.00  0.00           C
ATOM    409  HA  SER    28      47.501  23.271  63.360  1.00  0.00           H
ATOM    410  CB  SER    28      45.631  22.615  64.063  1.00  0.00           C
ATOM    411  HB2 SER    28      45.959  22.262  65.040  1.00  0.00           H
ATOM    412  HB3 SER    28      45.290  23.648  64.135  1.00  0.00           H
ATOM    413  OG  SER    28      44.596  21.720  63.692  1.00  0.00           O
ATOM    414  HG  SER    28      44.344  21.109  64.388  1.00  0.00           H
ATOM    415  C   SER    28      47.559  21.143  63.347  1.00  0.00           C
ATOM    416  O   SER    28      48.174  21.064  64.400  1.00  0.00           O
ATOM    417  N   LYS    29      47.478  20.156  62.461  1.00  0.00           N
ATOM    418  H   LYS    29      46.919  20.407  61.659  1.00  0.00           H
ATOM    419  CA  LYS    29      47.804  18.715  62.621  1.00  0.00           C
ATOM    420  HA  LYS    29      48.446  18.650  63.500  1.00  0.00           H
ATOM    421  CB  LYS    29      46.461  17.896  62.751  1.00  0.00           C
ATOM    422  HB2 LYS    29      45.889  18.418  63.518  1.00  0.00           H
ATOM    423  HB3 LYS    29      45.815  17.934  61.874  1.00  0.00           H
ATOM    424  CG  LYS    29      46.602  16.485  63.237  1.00  0.00           C
ATOM    425  HG2 LYS    29      46.653  15.865  62.343  1.00  0.00           H
ATOM    426  HG3 LYS    29      47.467  16.282  63.869  1.00  0.00           H
ATOM    427  CD  LYS    29      45.323  16.098  64.046  1.00  0.00           C
ATOM    428  HD2 LYS    29      45.245  16.811  64.867  1.00  0.00           H
ATOM    429  HD3 LYS    29      44.475  16.270  63.384  1.00  0.00           H
ATOM    430  CE  LYS    29      45.136  14.726  64.698  1.00  0.00           C
ATOM    431  HE2 LYS    29      44.242  14.745  65.320  1.00  0.00           H
ATOM    432  HE3 LYS    29      45.006  13.856  64.056  1.00  0.00           H
ATOM    433  NZ  LYS    29      46.217  14.321  65.591  1.00  0.00           N
ATOM    434  HZ1 LYS    29      46.945  14.069  64.937  1.00  0.00           H
ATOM    435  HZ2 LYS    29      46.554  15.068  66.181  1.00  0.00           H
ATOM    436  HZ3 LYS    29      45.895  13.551  66.160  1.00  0.00           H
ATOM    437  C   LYS    29      48.633  18.180  61.449  1.00  0.00           C
ATOM    438  O   LYS    29      49.445  17.278  61.708  1.00  0.00           O
ATOM    439  N   GLY    30      48.430  18.738  60.309  1.00  0.00           N
ATOM    440  H   GLY    30      47.791  19.521  60.264  1.00  0.00           H
ATOM    441  CA  GLY    30      49.252  18.428  59.065  1.00  0.00           C
ATOM    442  HA2 GLY    30      49.850  17.529  59.220  1.00  0.00           H
ATOM    443  HA3 GLY    30      48.690  18.449  58.131  1.00  0.00           H
ATOM    444  C   GLY    30      50.248  19.604  58.842  1.00  0.00           C
ATOM    445  O   GLY    30      50.122  20.638  59.548  1.00  0.00           O
ATOM    446  N   ASP    31      51.134  19.506  57.815  1.00  0.00           N
ATOM    447  H   ASP    31      51.230  18.674  57.251  1.00  0.00           H
ATOM    448  CA  ASP    31      51.775  20.687  57.312  1.00  0.00           C
ATOM    449  HA  ASP    31      52.025  21.384  58.111  1.00  0.00           H
ATOM    450  CB  ASP    31      53.195  20.370  56.842  1.00  0.00           C
ATOM    451  HB2 ASP    31      53.129  19.624  56.049  1.00  0.00           H
ATOM    452  HB3 ASP    31      53.727  21.282  56.574  1.00  0.00           H
ATOM    453  CG  ASP    31      53.999  19.635  57.948  1.00  0.00           C
ATOM    454  OD1 ASP    31      54.934  18.905  57.504  1.00  0.00           O
ATOM    455  OD2 ASP    31      53.969  20.020  59.130  1.00  0.00           O
ATOM    456  C   ASP    31      50.998  21.420  56.143  1.00  0.00           C
ATOM    457  O   ASP    31      50.771  20.829  55.058  1.00  0.00           O
ATOM    458  N   VAL    32      50.696  22.640  56.305  1.00  0.00           N
ATOM    459  H   VAL    32      51.011  23.027  57.183  1.00  0.00           H
ATOM    460  CA  VAL    32      49.689  23.382  55.480  1.00  0.00           C
ATOM    461  HA  VAL    32      49.738  23.216  54.403  1.00  0.00           H
ATOM    462  CB  VAL    32      48.230  23.117  55.956  1.00  0.00           C
ATOM    463  HB  VAL    32      47.988  23.522  56.938  1.00  0.00           H
ATOM    464  CG1 VAL    32      47.168  23.683  54.990  1.00  0.00           C
ATOM    465 HG11 VAL    32      47.061  23.135  54.055  1.00  0.00           H
ATOM    466 HG12 VAL    32      46.226  23.472  55.498  1.00  0.00           H
ATOM    467 HG13 VAL    32      47.260  24.765  54.886  1.00  0.00           H
ATOM    468  CG2 VAL    32      47.849  21.643  56.006  1.00  0.00           C
ATOM    469 HG21 VAL    32      48.045  21.182  55.039  1.00  0.00           H
ATOM    470 HG22 VAL    32      48.265  21.086  56.845  1.00  0.00           H
ATOM    471 HG23 VAL    32      46.770  21.554  56.136  1.00  0.00           H
ATOM    472  C   VAL    32      49.899  24.851  55.566  1.00  0.00           C
ATOM    473  O   VAL    32      50.114  25.446  56.639  1.00  0.00           O
ATOM    474  N   PHE    33      49.903  25.484  54.367  1.00  0.00           N
ATOM    475  H   PHE    33      49.871  25.077  53.443  1.00  0.00           H
ATOM    476  CA  PHE    33      50.190  26.957  54.261  1.00  0.00           C
ATOM    477  HA  PHE    33      51.123  27.150  54.789  1.00  0.00           H
ATOM    478  CB  PHE    33      50.407  27.408  52.749  1.00  0.00           C
ATOM    479  HB2 PHE    33      49.581  27.073  52.122  1.00  0.00           H
ATOM    480  HB3 PHE    33      50.498  28.495  52.773  1.00  0.00           H
ATOM    481  CG  PHE    33      51.676  26.826  52.138  1.00  0.00           C
ATOM    482  CD1 PHE    33      51.536  25.829  51.145  1.00  0.00           C
ATOM    483  HD1 PHE    33      50.569  25.441  50.858  1.00  0.00           H
ATOM    484  CE1 PHE    33      52.676  25.390  50.482  1.00  0.00           C
ATOM    485  HE1 PHE    33      52.579  24.541  49.820  1.00  0.00           H
ATOM    486  CZ  PHE    33      53.963  25.812  50.883  1.00  0.00           C
ATOM    487  HZ  PHE    33      54.864  25.317  50.549  1.00  0.00           H
ATOM    488  CE2 PHE    33      54.075  26.669  51.950  1.00  0.00           C
ATOM    489  HE2 PHE    33      55.066  26.884  52.321  1.00  0.00           H
ATOM    490  CD2 PHE    33      52.957  27.251  52.548  1.00  0.00           C
ATOM    491  HD2 PHE    33      53.052  27.879  53.421  1.00  0.00           H
ATOM    492  C   PHE    33      49.118  27.800  54.899  1.00  0.00           C
ATOM    493  O   PHE    33      47.903  27.430  55.035  1.00  0.00           O
ATOM    494  N   VAL    34      49.521  29.010  55.379  1.00  0.00           N
ATOM    495  H   VAL    34      50.504  29.240  55.367  1.00  0.00           H
ATOM    496  CA  VAL    34      48.571  30.142  55.693  1.00  0.00           C
ATOM    497  HA  VAL    34      47.597  29.727  55.952  1.00  0.00           H
ATOM    498  CB  VAL    34      49.164  30.927  56.883  1.00  0.00           C
ATOM    499  HB  VAL    34      49.549  30.285  57.675  1.00  0.00           H
ATOM    500  CG1 VAL    34      50.166  31.968  56.425  1.00  0.00           C
ATOM    501 HG11 VAL    34      50.877  31.578  55.696  1.00  0.00           H
ATOM    502 HG12 VAL    34      49.645  32.871  56.110  1.00  0.00           H
ATOM    503 HG13 VAL    34      50.783  32.252  57.279  1.00  0.00           H
ATOM    504  CG2 VAL    34      48.073  31.645  57.623  1.00  0.00           C
ATOM    505 HG21 VAL    34      47.531  32.332  56.973  1.00  0.00           H
ATOM    506 HG22 VAL    34      47.403  30.923  58.090  1.00  0.00           H
ATOM    507 HG23 VAL    34      48.630  32.215  58.367  1.00  0.00           H
ATOM    508  C   VAL    34      48.269  30.909  54.428  1.00  0.00           C
ATOM    509  O   VAL    34      49.147  31.335  53.698  1.00  0.00           O
ATOM    510  N   ILE    35      47.037  31.144  54.008  1.00  0.00           N
ATOM    511  H   ILE    35      46.322  30.987  54.704  1.00  0.00           H
ATOM    512  CA  ILE    35      46.541  31.620  52.694  1.00  0.00           C
ATOM    513  HA  ILE    35      47.393  32.194  52.329  1.00  0.00           H
ATOM    514  CB  ILE    35      46.161  30.456  51.705  1.00  0.00           C
ATOM    515  HB  ILE    35      46.135  30.875  50.699  1.00  0.00           H
ATOM    516  CG2 ILE    35      47.227  29.327  51.779  1.00  0.00           C
ATOM    517 HG21 ILE    35      47.175  28.830  52.748  1.00  0.00           H
ATOM    518 HG22 ILE    35      47.074  28.603  50.979  1.00  0.00           H
ATOM    519 HG23 ILE    35      48.245  29.698  51.662  1.00  0.00           H
ATOM    520  CG1 ILE    35      44.762  29.908  51.988  1.00  0.00           C
ATOM    521 HG12 ILE    35      44.638  29.528  53.001  1.00  0.00           H
ATOM    522 HG13 ILE    35      43.990  30.652  51.790  1.00  0.00           H
ATOM    523  CD1 ILE    35      44.370  28.781  51.017  1.00  0.00           C
ATOM    524 HD11 ILE    35      43.324  28.565  51.229  1.00  0.00           H
ATOM    525 HD12 ILE    35      44.501  29.148  50.000  1.00  0.00           H
ATOM    526 HD13 ILE    35      45.027  27.914  51.096  1.00  0.00           H
ATOM    527  C   ILE    35      45.420  32.708  52.612  1.00  0.00           C
ATOM    528  O   ILE    35      44.767  32.966  53.608  1.00  0.00           O
ATOM    529  N   ARG    36      45.175  33.344  51.470  1.00  0.00           N
ATOM    530  H   ARG    36      45.772  33.147  50.679  1.00  0.00           H
ATOM    531  CA  ARG    36      43.939  34.120  51.098  1.00  0.00           C
ATOM    532  HA  ARG    36      43.146  33.658  51.686  1.00  0.00           H
ATOM    533  CB  ARG    36      44.208  35.625  51.401  1.00  0.00           C
ATOM    534  HB2 ARG    36      45.141  35.838  50.881  1.00  0.00           H
ATOM    535  HB3 ARG    36      43.482  36.301  50.947  1.00  0.00           H
ATOM    536  CG  ARG    36      44.214  36.054  52.868  1.00  0.00           C
ATOM    537  HG2 ARG    36      45.122  35.643  53.309  1.00  0.00           H
ATOM    538  HG3 ARG    36      44.317  37.139  52.894  1.00  0.00           H
ATOM    539  CD  ARG    36      42.934  35.527  53.530  1.00  0.00           C
ATOM    540  HD2 ARG    36      42.922  34.437  53.543  1.00  0.00           H
ATOM    541  HD3 ARG    36      43.041  35.888  54.553  1.00  0.00           H
ATOM    542  NE  ARG    36      41.697  36.066  52.990  1.00  0.00           N
ATOM    543  HE  ARG    36      41.157  35.370  52.495  1.00  0.00           H
ATOM    544  CZ  ARG    36      41.054  37.262  53.112  1.00  0.00           C
ATOM    545  NH1 ARG    36      39.865  37.477  52.621  1.00  0.00           N
ATOM    546 HH11 ARG    36      39.452  36.698  52.127  1.00  0.00           H
ATOM    547 HH12 ARG    36      39.413  38.379  52.644  1.00  0.00           H
ATOM    548  NH2 ARG    36      41.629  38.289  53.558  1.00  0.00           N
ATOM    549 HH21 ARG    36      42.539  38.152  53.971  1.00  0.00           H
ATOM    550 HH22 ARG    36      41.170  39.180  53.689  1.00  0.00           H
ATOM    551  C   ARG    36      43.572  33.798  49.636  1.00  0.00           C
ATOM    552  O   ARG    36      44.398  33.287  48.834  1.00  0.00           O
ATOM    553  N   GLH    37      42.329  34.072  49.335  1.00  0.00           N
ATOM    554  H   GLH    37      41.805  34.460  50.105  1.00  0.00           H
ATOM    555  CA  GLH    37      41.642  33.981  48.065  1.00  0.00           C
ATOM    556  HA  GLH    37      40.567  34.094  48.206  1.00  0.00           H
ATOM    557  CB  GLH    37      41.796  35.262  47.192  1.00  0.00           C
ATOM    558  HB2 GLH    37      41.174  35.036  46.325  1.00  0.00           H
ATOM    559  HB3 GLH    37      41.332  36.097  47.715  1.00  0.00           H
ATOM    560  CG  GLH    37      43.177  35.683  46.630  1.00  0.00           C
ATOM    561  HG2 GLH    37      43.858  34.936  47.037  1.00  0.00           H
ATOM    562  HG3 GLH    37      43.109  35.699  45.542  1.00  0.00           H
ATOM    563  CD  GLH    37      43.720  36.956  47.264  1.00  0.00           C
ATOM    564  OE1 GLH    37      44.261  36.982  48.394  1.00  0.00           O
ATOM    565  OE2 GLH    37      43.699  38.063  46.529  1.00  0.00           O
ATOM    566  HE2 GLH    37      43.445  37.886  45.620  1.00  0.00           H
ATOM    567  C   GLH    37      42.015  32.646  47.400  1.00  0.00           C
ATOM    568  O   GLH    37      42.540  32.619  46.261  1.00  0.00           O
ATOM    569  N   PRO    38      41.807  31.434  48.011  1.00  0.00           N
ATOM    570  CD  PRO    38      41.502  31.156  49.399  1.00  0.00           C
ATOM    571  HD2 PRO    38      40.807  31.867  49.847  1.00  0.00           H
ATOM    572  HD3 PRO    38      42.417  30.977  49.963  1.00  0.00           H
ATOM    573  CG  PRO    38      40.826  29.765  49.408  1.00  0.00           C
ATOM    574  HG2 PRO    38      39.764  29.725  49.168  1.00  0.00           H
ATOM    575  HG3 PRO    38      41.157  29.221  50.293  1.00  0.00           H
ATOM    576  CB  PRO    38      41.575  29.079  48.237  1.00  0.00           C
ATOM    577  HB2 PRO    38      40.995  28.288  47.763  1.00  0.00           H
ATOM    578  HB3 PRO    38      42.563  28.730  48.533  1.00  0.00           H
ATOM    579  CA  PRO    38      41.797  30.175  47.273  1.00  0.00           C
ATOM    580  HA  PRO    38      42.673  29.838  46.721  1.00  0.00           H
ATOM    581  C   PRO    38      40.674  30.113  46.206  1.00  0.00           C
ATOM    582  O   PRO    38      39.501  29.992  46.522  1.00  0.00           O
ATOM    583  N   PHE    39      41.078  30.270  44.929  1.00  0.00           N
ATOM    584  H   PHE    39      42.079  30.341  44.807  1.00  0.00           H
ATOM    585  CA  PHE    39      40.166  30.190  43.837  1.00  0.00           C
ATOM    586  HA  PHE    39      39.133  30.178  44.188  1.00  0.00           H
ATOM    587  CB  PHE    39      40.274  31.427  42.838  1.00  0.00           C
ATOM    588  HB2 PHE    39      39.401  31.428  42.187  1.00  0.00           H
ATOM    589  HB3 PHE    39      40.172  32.339  43.427  1.00  0.00           H
ATOM    590  CG  PHE    39      41.469  31.541  41.880  1.00  0.00           C
ATOM    591  CD1 PHE    39      41.442  30.937  40.607  1.00  0.00           C
ATOM    592  HD1 PHE    39      40.603  30.438  40.147  1.00  0.00           H
ATOM    593  CE1 PHE    39      42.628  31.020  39.849  1.00  0.00           C
ATOM    594  HE1 PHE    39      42.713  30.661  38.835  1.00  0.00           H
ATOM    595  CZ  PHE    39      43.795  31.702  40.316  1.00  0.00           C
ATOM    596  HZ  PHE    39      44.641  31.712  39.645  1.00  0.00           H
ATOM    597  CE2 PHE    39      43.775  32.329  41.577  1.00  0.00           C
ATOM    598  HE2 PHE    39      44.711  32.774  41.882  1.00  0.00           H
ATOM    599  CD2 PHE    39      42.615  32.252  42.354  1.00  0.00           C
ATOM    600  HD2 PHE    39      42.653  32.739  43.318  1.00  0.00           H
ATOM    601  C   PHE    39      40.405  28.908  43.071  1.00  0.00           C
ATOM    602  O   PHE    39      41.531  28.543  42.796  1.00  0.00           O
ATOM    603  N   ILE    40      39.297  28.280  42.713  1.00  0.00           N
ATOM    604  H   ILE    40      38.419  28.583  43.108  1.00  0.00           H
ATOM    605  CA  ILE    40      39.401  27.034  41.877  1.00  0.00           C
ATOM    606  HA  ILE    40      40.270  26.509  42.273  1.00  0.00           H
ATOM    607  CB  ILE    40      38.193  26.141  41.977  1.00  0.00           C
ATOM    608  HB  ILE    40      37.402  26.687  41.462  1.00  0.00           H
ATOM    609  CG2 ILE    40      38.390  24.767  41.380  1.00  0.00           C
ATOM    610 HG21 ILE    40      38.258  24.919  40.309  1.00  0.00           H
ATOM    611 HG22 ILE    40      39.418  24.460  41.570  1.00  0.00           H
ATOM    612 HG23 ILE    40      37.565  24.106  41.650  1.00  0.00           H
ATOM    613  CG1 ILE    40      37.657  25.940  43.412  1.00  0.00           C
ATOM    614 HG12 ILE    40      37.438  26.937  43.797  1.00  0.00           H
ATOM    615 HG13 ILE    40      36.683  25.452  43.407  1.00  0.00           H
ATOM    616  CD1 ILE    40      38.391  25.211  44.535  1.00  0.00           C
ATOM    617 HD11 ILE    40      38.186  24.141  44.508  1.00  0.00           H
ATOM    618 HD12 ILE    40      39.470  25.353  44.476  1.00  0.00           H
ATOM    619 HD13 ILE    40      38.079  25.656  45.480  1.00  0.00           H
ATOM    620  C   ILE    40      39.602  27.485  40.418  1.00  0.00           C
ATOM    621  O   ILE    40      39.049  28.549  40.088  1.00  0.00           O
ATOM    622  N   SER    41      40.365  26.749  39.617  1.00  0.00           N
ATOM    623  H   SER    41      40.839  25.945  40.002  1.00  0.00           H
ATOM    624  CA  SER    41      40.493  26.900  38.168  1.00  0.00           C
ATOM    625  HA  SER    41      39.543  27.272  37.786  1.00  0.00           H
ATOM    626  CB  SER    41      41.568  27.931  37.810  1.00  0.00           C
ATOM    627  HB2 SER    41      41.520  28.857  38.382  1.00  0.00           H
ATOM    628  HB3 SER    41      42.551  27.507  38.014  1.00  0.00           H
ATOM    629  OG  SER    41      41.371  28.227  36.425  1.00  0.00           O
ATOM    630  HG  SER    41      41.930  28.888  36.009  1.00  0.00           H
ATOM    631  C   SER    41      40.759  25.570  37.507  1.00  0.00           C
ATOM    632  O   SER    41      41.078  24.542  38.235  1.00  0.00           O
ATOM    633  N   CYX    42      40.455  25.419  36.225  1.00  0.00           N
ATOM    634  H   CYX    42      40.299  26.239  35.658  1.00  0.00           H
ATOM    635  CA  CYX    42      40.206  24.200  35.548  1.00  0.00           C
ATOM    636  HA  CYX    42      40.641  23.361  36.092  1.00  0.00           H
ATOM    637  CB  CYX    42      38.706  23.886  35.415  1.00  0.00           C
ATOM    638  HB2 CYX    42      38.254  24.739  34.908  1.00  0.00           H
ATOM    639  HB3 CYX    42      38.471  22.983  34.853  1.00  0.00           H
ATOM    640  SG  CYX    42      38.098  23.723  37.114  1.00  0.00           S
ATOM    641  C   CYX    42      40.985  24.150  34.238  1.00  0.00           C
ATOM    642  O   CYX    42      41.637  25.130  33.856  1.00  0.00           O
ATOM    643  N   SER    43      41.051  22.926  33.636  1.00  0.00           N
ATOM    644  H   SER    43      40.654  22.191  34.203  1.00  0.00           H
ATOM    645  CA  SER    43      41.804  22.568  32.447  1.00  0.00           C
ATOM    646  HA  SER    43      41.905  23.519  31.923  1.00  0.00           H
ATOM    647  CB  SER    43      43.202  21.904  32.880  1.00  0.00           C
ATOM    648  HB2 SER    43      43.608  21.495  31.955  1.00  0.00           H
ATOM    649  HB3 SER    43      43.858  22.681  33.270  1.00  0.00           H
ATOM    650  OG  SER    43      42.984  20.819  33.859  1.00  0.00           O
ATOM    651  HG  SER    43      42.369  21.062  34.556  1.00  0.00           H
ATOM    652  C   SER    43      40.948  21.644  31.568  1.00  0.00           C
ATOM    653  O   SER    43      39.821  21.336  31.942  1.00  0.00           O
ATOM    654  N   HID    44      41.486  21.036  30.548  1.00  0.00           N
ATOM    655  H   HID    44      42.407  21.361  30.289  1.00  0.00           H
ATOM    656  CA  HID    44      40.857  19.976  29.721  1.00  0.00           C
ATOM    657  HA  HID    44      40.036  20.575  29.328  1.00  0.00           H
ATOM    658  CB  HID    44      41.823  19.852  28.590  1.00  0.00           C
ATOM    659  HB2 HID    44      41.952  20.797  28.063  1.00  0.00           H
ATOM    660  HB3 HID    44      42.809  19.575  28.963  1.00  0.00           H
ATOM    661  CG  HID    44      41.468  18.812  27.558  1.00  0.00           C
ATOM    662  ND1 HID    44      40.706  19.032  26.460  1.00  0.00           N
ATOM    663  HD1 HID    44      40.173  19.885  26.358  1.00  0.00           H
ATOM    664  CE1 HID    44      40.469  17.867  25.794  1.00  0.00           C
ATOM    665  HE1 HID    44      39.869  17.720  24.909  1.00  0.00           H
ATOM    666  NE2 HID    44      41.229  16.921  26.393  1.00  0.00           N
ATOM    667  CD2 HID    44      41.817  17.465  27.530  1.00  0.00           C
ATOM    668  HD2 HID    44      42.422  17.009  28.298  1.00  0.00           H
ATOM    669  C   HID    44      40.471  18.633  30.532  1.00  0.00           C
ATOM    670  O   HID    44      39.547  17.942  30.180  1.00  0.00           O
ATOM    671  N   LEU    45      41.227  18.318  31.614  1.00  0.00           N
ATOM    672  H   LEU    45      41.996  18.915  31.883  1.00  0.00           H
ATOM    673  CA  LEU    45      41.264  17.041  32.250  1.00  0.00           C
ATOM    674  HA  LEU    45      40.417  16.434  31.931  1.00  0.00           H
ATOM    675  CB  LEU    45      42.567  16.360  31.776  1.00  0.00           C
ATOM    676  HB2 LEU    45      42.707  16.662  30.739  1.00  0.00           H
ATOM    677  HB3 LEU    45      43.417  16.886  32.211  1.00  0.00           H
ATOM    678  CG  LEU    45      42.661  14.862  31.896  1.00  0.00           C
ATOM    679  HG  LEU    45      42.333  14.526  32.880  1.00  0.00           H
ATOM    680  CD1 LEU    45      41.771  14.232  30.928  1.00  0.00           C
ATOM    681 HD11 LEU    45      40.764  14.344  31.331  1.00  0.00           H
ATOM    682 HD12 LEU    45      41.815  14.710  29.950  1.00  0.00           H
ATOM    683 HD13 LEU    45      41.962  13.159  30.896  1.00  0.00           H
ATOM    684  CD2 LEU    45      44.116  14.344  31.769  1.00  0.00           C
ATOM    685 HD21 LEU    45      44.779  14.884  32.445  1.00  0.00           H
ATOM    686 HD22 LEU    45      44.197  13.284  32.016  1.00  0.00           H
ATOM    687 HD23 LEU    45      44.496  14.474  30.757  1.00  0.00           H
ATOM    688  C   LEU    45      41.120  17.133  33.812  1.00  0.00           C
ATOM    689  O   LEU    45      40.559  16.205  34.356  1.00  0.00           O
ATOM    690  N   GLU    46      41.351  18.337  34.451  1.00  0.00           N
ATOM    691  H   GLU    46      41.924  19.005  33.956  1.00  0.00           H
ATOM    692  CA  GLU    46      41.165  18.436  35.891  1.00  0.00           C
ATOM    693  HA  GLU    46      40.175  18.046  36.133  1.00  0.00           H
ATOM    694  CB  GLU    46      42.273  17.715  36.665  1.00  0.00           C
ATOM    695  HB2 GLU    46      41.895  17.532  37.670  1.00  0.00           H
ATOM    696  HB3 GLU    46      42.339  16.696  36.285  1.00  0.00           H
ATOM    697  CG  GLU    46      43.606  18.445  36.672  1.00  0.00           C
ATOM    698  HG2 GLU    46      43.892  18.844  35.699  1.00  0.00           H
ATOM    699  HG3 GLU    46      43.484  19.122  37.518  1.00  0.00           H
ATOM    700  CD  GLU    46      44.711  17.503  37.047  1.00  0.00           C
ATOM    701  OE1 GLU    46      45.887  17.806  36.975  1.00  0.00           O
ATOM    702  OE2 GLU    46      44.449  16.390  37.523  1.00  0.00           O
ATOM    703  C   GLU    46      41.006  19.894  36.375  1.00  0.00           C
ATOM    704  O   GLU    46      41.032  20.852  35.565  1.00  0.00           O
ATOM    705  N   CYX    47      40.754  20.087  37.661  1.00  0.00           N
ATOM    706  H   CYX    47      40.730  19.254  38.232  1.00  0.00           H
ATOM    707  CA  CYX    47      40.931  21.380  38.364  1.00  0.00           C
ATOM    708  HA  CYX    47      41.178  22.157  37.642  1.00  0.00           H
ATOM    709  CB  CYX    47      39.557  21.748  38.907  1.00  0.00           C
ATOM    710  HB2 CYX    47      39.301  20.868  39.497  1.00  0.00           H
ATOM    711  HB3 CYX    47      39.521  22.634  39.539  1.00  0.00           H
ATOM    712  SG  CYX    47      38.262  21.837  37.683  1.00  0.00           S
ATOM    713  C   CYX    47      42.081  21.274  39.380  1.00  0.00           C
ATOM    714  O   CYX    47      42.519  20.195  39.732  1.00  0.00           O
ATOM    715  N   ARG    48      42.510  22.433  39.879  1.00  0.00           N
ATOM    716  H   ARG    48      42.233  23.197  39.278  1.00  0.00           H
ATOM    717  CA  ARG    48      43.428  22.731  40.970  1.00  0.00           C
ATOM    718  HA  ARG    48      43.523  21.879  41.644  1.00  0.00           H
ATOM    719  CB  ARG    48      44.740  23.108  40.267  1.00  0.00           C
ATOM    720  HB2 ARG    48      44.513  23.725  39.397  1.00  0.00           H
ATOM    721  HB3 ARG    48      45.335  23.724  40.941  1.00  0.00           H
ATOM    722  CG  ARG    48      45.488  21.878  39.621  1.00  0.00           C
ATOM    723  HG2 ARG    48      45.654  21.187  40.448  1.00  0.00           H
ATOM    724  HG3 ARG    48      44.992  21.392  38.781  1.00  0.00           H
ATOM    725  CD  ARG    48      46.799  22.394  39.088  1.00  0.00           C
ATOM    726  HD2 ARG    48      47.297  21.579  38.562  1.00  0.00           H
ATOM    727  HD3 ARG    48      46.646  23.302  38.506  1.00  0.00           H
ATOM    728  NE  ARG    48      47.670  22.757  40.246  1.00  0.00           N
ATOM    729  HE  ARG    48      47.626  23.753  40.414  1.00  0.00           H
ATOM    730  CZ  ARG    48      48.378  21.913  40.961  1.00  0.00           C
ATOM    731  NH1 ARG    48      48.971  22.296  42.010  1.00  0.00           N
ATOM    732 HH11 ARG    48      49.185  23.265  42.198  1.00  0.00           H
ATOM    733 HH12 ARG    48      49.559  21.619  42.474  1.00  0.00           H
ATOM    734  NH2 ARG    48      48.515  20.617  40.556  1.00  0.00           N
ATOM    735 HH21 ARG    48      48.064  20.202  39.753  1.00  0.00           H
ATOM    736 HH22 ARG    48      49.087  19.970  41.079  1.00  0.00           H
ATOM    737  C   ARG    48      42.921  23.933  41.719  1.00  0.00           C
ATOM    738  O   ARG    48      42.202  24.795  41.165  1.00  0.00           O
ATOM    739  N   THR    49      43.309  24.084  42.964  1.00  0.00           N
ATOM    740  H   THR    49      44.073  23.486  43.242  1.00  0.00           H
ATOM    741  CA  THR    49      43.161  25.355  43.742  1.00  0.00           C
ATOM    742  HA  THR    49      42.306  25.862  43.295  1.00  0.00           H
ATOM    743  CB  THR    49      42.749  25.095  45.151  1.00  0.00           C
ATOM    744  HB  THR    49      43.637  24.788  45.703  1.00  0.00           H
ATOM    745  CG2 THR    49      42.158  26.360  45.772  1.00  0.00           C
ATOM    746 HG21 THR    49      42.907  27.151  45.727  1.00  0.00           H
ATOM    747 HG22 THR    49      41.347  26.829  45.214  1.00  0.00           H
ATOM    748 HG23 THR    49      41.859  26.175  46.804  1.00  0.00           H
ATOM    749  OG1 THR    49      41.841  24.104  45.320  1.00  0.00           O
ATOM    750  HG1 THR    49      42.265  23.243  45.311  1.00  0.00           H
ATOM    751  C   THR    49      44.401  26.273  43.696  1.00  0.00           C
ATOM    752  O   THR    49      45.501  25.911  44.157  1.00  0.00           O
ATOM    753  N   PHE    50      44.214  27.498  43.294  1.00  0.00           N
ATOM    754  H   PHE    50      43.297  27.800  42.997  1.00  0.00           H
ATOM    755  CA  PHE    50      45.276  28.562  43.240  1.00  0.00           C
ATOM    756  HA  PHE    50      46.268  28.137  43.400  1.00  0.00           H
ATOM    757  CB  PHE    50      45.160  29.028  41.764  1.00  0.00           C
ATOM    758  HB2 PHE    50      44.151  29.255  41.417  1.00  0.00           H
ATOM    759  HB3 PHE    50      45.707  29.965  41.653  1.00  0.00           H
ATOM    760  CG  PHE    50      45.778  28.114  40.732  1.00  0.00           C
ATOM    761  CD1 PHE    50      44.825  27.315  40.067  1.00  0.00           C
ATOM    762  HD1 PHE    50      43.806  27.255  40.420  1.00  0.00           H
ATOM    763  CE1 PHE    50      45.258  26.601  38.982  1.00  0.00           C
ATOM    764  HE1 PHE    50      44.526  25.996  38.468  1.00  0.00           H
ATOM    765  CZ  PHE    50      46.611  26.608  38.516  1.00  0.00           C
ATOM    766  HZ  PHE    50      46.729  26.082  37.581  1.00  0.00           H
ATOM    767  CE2 PHE    50      47.547  27.446  39.157  1.00  0.00           C
ATOM    768  HE2 PHE    50      48.567  27.589  38.835  1.00  0.00           H
ATOM    769  CD2 PHE    50      47.091  28.246  40.220  1.00  0.00           C
ATOM    770  HD2 PHE    50      47.810  28.912  40.675  1.00  0.00           H
ATOM    771  C   PHE    50      45.066  29.648  44.249  1.00  0.00           C
ATOM    772  O   PHE    50      43.995  30.090  44.476  1.00  0.00           O
ATOM    773  N   PHE    51      46.166  30.058  44.953  1.00  0.00           N
ATOM    774  H   PHE    51      47.128  29.805  44.783  1.00  0.00           H
ATOM    775  CA  PHE    51      45.952  30.922  46.149  1.00  0.00           C
ATOM    776  HA  PHE    51      45.156  31.646  45.971  1.00  0.00           H
ATOM    777  CB  PHE    51      45.774  30.009  47.403  1.00  0.00           C
ATOM    778  HB2 PHE    51      45.732  30.724  48.225  1.00  0.00           H
ATOM    779  HB3 PHE    51      44.731  29.698  47.355  1.00  0.00           H
ATOM    780  CG  PHE    51      46.833  28.981  47.704  1.00  0.00           C
ATOM    781  CD1 PHE    51      47.918  29.153  48.595  1.00  0.00           C
ATOM    782  HD1 PHE    51      47.967  30.115  49.083  1.00  0.00           H
ATOM    783  CE1 PHE    51      48.810  28.092  48.860  1.00  0.00           C
ATOM    784  HE1 PHE    51      49.661  28.308  49.490  1.00  0.00           H
ATOM    785  CZ  PHE    51      48.671  26.880  48.251  1.00  0.00           C
ATOM    786  HZ  PHE    51      49.311  26.088  48.613  1.00  0.00           H
ATOM    787  CE2 PHE    51      47.563  26.609  47.355  1.00  0.00           C
ATOM    788  HE2 PHE    51      47.496  25.719  46.747  1.00  0.00           H
ATOM    789  CD2 PHE    51      46.700  27.686  47.040  1.00  0.00           C
ATOM    790  HD2 PHE    51      45.806  27.495  46.465  1.00  0.00           H
ATOM    791  C   PHE    51      47.199  31.826  46.314  1.00  0.00           C
ATOM    792  O   PHE    51      48.271  31.452  45.849  1.00  0.00           O
ATOM    793  N   LEU    52      47.083  32.904  47.076  1.00  0.00           N
ATOM    794  H   LEU    52      46.152  33.218  47.310  1.00  0.00           H
ATOM    795  CA  LEU    52      48.165  33.707  47.568  1.00  0.00           C
ATOM    796  HA  LEU    52      48.985  33.539  46.870  1.00  0.00           H
ATOM    797  CB  LEU    52      47.617  35.145  47.463  1.00  0.00           C
ATOM    798  HB2 LEU    52      46.544  35.210  47.648  1.00  0.00           H
ATOM    799  HB3 LEU    52      48.323  35.676  48.099  1.00  0.00           H
ATOM    800  CG  LEU    52      47.793  35.764  46.018  1.00  0.00           C
ATOM    801  HG  LEU    52      47.680  35.044  45.208  1.00  0.00           H
ATOM    802  CD1 LEU    52      46.737  36.817  45.711  1.00  0.00           C
ATOM    803 HD11 LEU    52      45.748  36.362  45.770  1.00  0.00           H
ATOM    804 HD12 LEU    52      46.957  37.660  46.367  1.00  0.00           H
ATOM    805 HD13 LEU    52      46.898  37.234  44.717  1.00  0.00           H
ATOM    806  CD2 LEU    52      49.175  36.301  45.754  1.00  0.00           C
ATOM    807 HD21 LEU    52      49.387  37.013  46.553  1.00  0.00           H
ATOM    808 HD22 LEU    52      49.936  35.533  45.881  1.00  0.00           H
ATOM    809 HD23 LEU    52      49.308  36.646  44.729  1.00  0.00           H
ATOM    810  C   LEU    52      48.530  33.318  49.022  1.00  0.00           C
ATOM    811  O   LEU    52      47.691  33.199  49.977  1.00  0.00           O
ATOM    812  N   THR    53      49.866  33.402  49.317  1.00  0.00           N
ATOM    813  H   THR    53      50.533  33.529  48.569  1.00  0.00           H
ATOM    814  CA  THR    53      50.385  33.161  50.603  1.00  0.00           C
ATOM    815  HA  THR    53      49.731  33.509  51.403  1.00  0.00           H
ATOM    816  CB  THR    53      50.496  31.649  50.791  1.00  0.00           C
ATOM    817  HB  THR    53      49.478  31.259  50.795  1.00  0.00           H
ATOM    818  CG2 THR    53      51.344  30.893  49.743  1.00  0.00           C
ATOM    819 HG21 THR    53      50.839  30.878  48.777  1.00  0.00           H
ATOM    820 HG22 THR    53      52.298  31.396  49.587  1.00  0.00           H
ATOM    821 HG23 THR    53      51.379  29.870  50.117  1.00  0.00           H
ATOM    822  OG1 THR    53      51.104  31.356  52.007  1.00  0.00           O
ATOM    823  HG1 THR    53      50.474  31.301  52.730  1.00  0.00           H
ATOM    824  C   THR    53      51.778  33.803  50.897  1.00  0.00           C
ATOM    825  O   THR    53      52.617  34.022  50.033  1.00  0.00           O
ATOM    826  N   GLN    54      52.043  34.183  52.209  1.00  0.00           N
ATOM    827  H   GLN    54      51.345  33.977  52.909  1.00  0.00           H
ATOM    828  CA  GLN    54      53.426  34.337  52.647  1.00  0.00           C
ATOM    829  HA  GLN    54      53.813  35.275  52.249  1.00  0.00           H
ATOM    830  CB  GLN    54      53.226  34.601  54.125  1.00  0.00           C
ATOM    831  HB2 GLN    54      52.683  35.537  54.251  1.00  0.00           H
ATOM    832  HB3 GLN    54      52.639  33.768  54.513  1.00  0.00           H
ATOM    833  CG  GLN    54      54.510  34.613  55.038  1.00  0.00           C
ATOM    834  HG2 GLN    54      55.050  33.667  55.008  1.00  0.00           H
ATOM    835  HG3 GLN    54      55.167  35.442  54.775  1.00  0.00           H
ATOM    836  CD  GLN    54      54.335  34.779  56.580  1.00  0.00           C
ATOM    837  OE1 GLN    54      53.262  34.612  57.133  1.00  0.00           O
ATOM    838  NE2 GLN    54      55.283  35.321  57.324  1.00  0.00           N
ATOM    839 HE21 GLN    54      56.166  35.571  56.902  1.00  0.00           H
ATOM    840 HE22 GLN    54      54.992  35.430  58.285  1.00  0.00           H
ATOM    841  C   GLN    54      54.366  33.197  52.395  1.00  0.00           C
ATOM    842  O   GLN    54      55.554  33.408  52.496  1.00  0.00           O
ATOM    843  N   GLY    55      53.970  31.988  52.010  1.00  0.00           N
ATOM    844  H   GLY    55      52.980  31.790  51.973  1.00  0.00           H
ATOM    845  CA  GLY    55      54.819  30.791  51.842  1.00  0.00           C
ATOM    846  HA2 GLY    55      54.220  30.028  51.345  1.00  0.00           H
ATOM    847  HA3 GLY    55      55.645  30.993  51.159  1.00  0.00           H
ATOM    848  C   GLY    55      55.349  30.251  53.182  1.00  0.00           C
ATOM    849  O   GLY    55      56.541  29.955  53.276  1.00  0.00           O
ATOM    850  N   ALA    56      54.452  30.225  54.236  1.00  0.00           N
ATOM    851  H   ALA    56      53.460  30.342  54.085  1.00  0.00           H
ATOM    852  CA  ALA    56      54.706  29.800  55.577  1.00  0.00           C
ATOM    853  HA  ALA    56      55.590  29.175  55.699  1.00  0.00           H
ATOM    854  CB  ALA    56      55.077  31.077  56.383  1.00  0.00           C
ATOM    855  HB1 ALA    56      54.238  31.748  56.568  1.00  0.00           H
ATOM    856  HB2 ALA    56      55.466  30.811  57.365  1.00  0.00           H
ATOM    857  HB3 ALA    56      55.791  31.659  55.799  1.00  0.00           H
ATOM    858  C   ALA    56      53.439  29.132  56.172  1.00  0.00           C
ATOM    859  O   ALA    56      52.305  29.282  55.728  1.00  0.00           O
ATOM    860  N   LEU    57      53.654  28.274  57.092  1.00  0.00           N
ATOM    861  H   LEU    57      54.608  28.062  57.349  1.00  0.00           H
ATOM    862  CA  LEU    57      52.620  27.423  57.597  1.00  0.00           C
ATOM    863  HA  LEU    57      52.149  27.011  56.704  1.00  0.00           H
ATOM    864  CB  LEU    57      53.168  26.126  58.162  1.00  0.00           C
ATOM    865  HB2 LEU    57      53.533  26.267  59.180  1.00  0.00           H
ATOM    866  HB3 LEU    57      52.272  25.506  58.195  1.00  0.00           H
ATOM    867  CG  LEU    57      54.214  25.280  57.339  1.00  0.00           C
ATOM    868  HG  LEU    57      55.140  25.854  57.319  1.00  0.00           H
ATOM    869  CD1 LEU    57      54.568  23.920  57.990  1.00  0.00           C
ATOM    870 HD11 LEU    57      55.173  23.318  57.312  1.00  0.00           H
ATOM    871 HD12 LEU    57      55.295  24.011  58.797  1.00  0.00           H
ATOM    872 HD13 LEU    57      53.706  23.275  58.158  1.00  0.00           H
ATOM    873  CD2 LEU    57      53.661  24.982  55.940  1.00  0.00           C
ATOM    874 HD21 LEU    57      53.461  25.931  55.442  1.00  0.00           H
ATOM    875 HD22 LEU    57      54.326  24.322  55.384  1.00  0.00           H
ATOM    876 HD23 LEU    57      52.709  24.457  56.018  1.00  0.00           H
ATOM    877  C   LEU    57      51.671  28.016  58.642  1.00  0.00           C
ATOM    878  O   LEU    57      52.018  28.936  59.430  1.00  0.00           O
ATOM    879  N   LEU    58      50.423  27.467  58.725  1.00  0.00           N
ATOM    880  H   LEU    58      50.127  26.705  58.131  1.00  0.00           H
ATOM    881  CA  LEU    58      49.566  27.401  59.928  1.00  0.00           C
ATOM    882  HA  LEU    58      49.443  28.352  60.449  1.00  0.00           H
ATOM    883  CB  LEU    58      48.192  26.870  59.545  1.00  0.00           C
ATOM    884  HB2 LEU    58      48.347  25.982  58.933  1.00  0.00           H
ATOM    885  HB3 LEU    58      47.535  26.574  60.363  1.00  0.00           H
ATOM    886  CG  LEU    58      47.223  27.832  58.742  1.00  0.00           C
ATOM    887  HG  LEU    58      47.932  28.376  58.118  1.00  0.00           H
ATOM    888  CD1 LEU    58      46.130  27.113  57.956  1.00  0.00           C
ATOM    889 HD11 LEU    58      45.386  27.782  57.525  1.00  0.00           H
ATOM    890 HD12 LEU    58      46.600  26.565  57.140  1.00  0.00           H
ATOM    891 HD13 LEU    58      45.654  26.374  58.601  1.00  0.00           H
ATOM    892  CD2 LEU    58      46.524  28.878  59.685  1.00  0.00           C
ATOM    893 HD21 LEU    58      46.116  28.396  60.574  1.00  0.00           H
ATOM    894 HD22 LEU    58      47.326  29.494  60.090  1.00  0.00           H
ATOM    895 HD23 LEU    58      45.707  29.456  59.252  1.00  0.00           H
ATOM    896  C   LEU    58      50.257  26.494  60.955  1.00  0.00           C
ATOM    897  O   LEU    58      50.845  25.475  60.614  1.00  0.00           O
ATOM    898  N   ASN    59      50.032  26.806  62.277  1.00  0.00           N
ATOM    899  H   ASN    59      49.418  27.581  62.481  1.00  0.00           H
ATOM    900  CA  ASN    59      50.654  26.173  63.432  1.00  0.00           C
ATOM    901  HA  ASN    59      50.434  26.786  64.306  1.00  0.00           H
ATOM    902  CB  ASN    59      50.004  24.762  63.634  1.00  0.00           C
ATOM    903  HB2 ASN    59      48.918  24.794  63.560  1.00  0.00           H
ATOM    904  HB3 ASN    59      50.345  24.143  62.803  1.00  0.00           H
ATOM    905  CG  ASN    59      50.253  24.080  64.997  1.00  0.00           C
ATOM    906  OD1 ASN    59      49.996  24.589  66.086  1.00  0.00           O
ATOM    907  ND2 ASN    59      50.631  22.794  65.040  1.00  0.00           N
ATOM    908 HD21 ASN    59      50.476  22.301  65.908  1.00  0.00           H
ATOM    909 HD22 ASN    59      50.400  22.263  64.212  1.00  0.00           H
ATOM    910  C   ASN    59      52.186  26.158  63.502  1.00  0.00           C
ATOM    911  O   ASN    59      52.831  25.294  64.138  1.00  0.00           O
ATOM    912  N   ASP    60      52.696  27.135  62.736  1.00  0.00           N
ATOM    913  H   ASP    60      52.104  27.760  62.207  1.00  0.00           H
ATOM    914  CA  ASP    60      54.035  27.682  62.996  1.00  0.00           C
ATOM    915  HA  ASP    60      54.568  26.969  63.626  1.00  0.00           H
ATOM    916  CB  ASP    60      54.859  27.843  61.692  1.00  0.00           C
ATOM    917  HB2 ASP    60      54.880  26.930  61.096  1.00  0.00           H
ATOM    918  HB3 ASP    60      54.407  28.588  61.037  1.00  0.00           H
ATOM    919  CG  ASP    60      56.316  28.212  61.974  1.00  0.00           C
ATOM    920  OD1 ASP    60      56.779  28.245  63.162  1.00  0.00           O
ATOM    921  OD2 ASP    60      57.090  28.370  60.996  1.00  0.00           O
ATOM    922  C   ASP    60      53.924  29.035  63.650  1.00  0.00           C
ATOM    923  O   ASP    60      52.947  29.721  63.346  1.00  0.00           O
ATOM    924  N   LYS    61      54.834  29.342  64.599  1.00  0.00           N
ATOM    925  H   LYS    61      55.509  28.641  64.869  1.00  0.00           H
ATOM    926  CA  LYS    61      54.971  30.693  65.228  1.00  0.00           C
ATOM    927  HA  LYS    61      54.164  31.313  64.843  1.00  0.00           H
ATOM    928  CB  LYS    61      54.937  30.540  66.785  1.00  0.00           C
ATOM    929  HB2 LYS    61      55.840  29.975  67.020  1.00  0.00           H
ATOM    930  HB3 LYS    61      54.914  31.501  67.299  1.00  0.00           H
ATOM    931  CG  LYS    61      53.586  29.870  67.291  1.00  0.00           C
ATOM    932  HG2 LYS    61      52.842  30.615  67.007  1.00  0.00           H
ATOM    933  HG3 LYS    61      53.426  29.021  66.626  1.00  0.00           H
ATOM    934  CD  LYS    61      53.504  29.553  68.776  1.00  0.00           C
ATOM    935  HD2 LYS    61      52.454  29.483  69.063  1.00  0.00           H
ATOM    936  HD3 LYS    61      53.993  28.595  68.948  1.00  0.00           H
ATOM    937  CE  LYS    61      53.991  30.657  69.700  1.00  0.00           C
ATOM    938  HE2 LYS    61      55.052  30.819  69.516  1.00  0.00           H
ATOM    939  HE3 LYS    61      53.506  31.620  69.542  1.00  0.00           H
ATOM    940  NZ  LYS    61      53.800  30.245  71.167  1.00  0.00           N
ATOM    941  HZ1 LYS    61      52.807  30.191  71.346  1.00  0.00           H
ATOM    942  HZ2 LYS    61      54.259  29.369  71.374  1.00  0.00           H
ATOM    943  HZ3 LYS    61      54.165  30.996  71.734  1.00  0.00           H
ATOM    944  C   LYS    61      56.193  31.510  64.825  1.00  0.00           C
ATOM    945  O   LYS    61      56.284  32.697  65.194  1.00  0.00           O
ATOM    946  N   HIP    62      57.112  30.923  64.051  1.00  0.00           N
ATOM    947  H   HIP    62      56.869  29.985  63.768  1.00  0.00           H
ATOM    948  CA  HIP    62      58.402  31.585  63.979  1.00  0.00           C
ATOM    949  HA  HIP    62      58.631  31.894  65.000  1.00  0.00           H
ATOM    950  CB  HIP    62      59.420  30.449  63.578  1.00  0.00           C
ATOM    951  HB2 HIP    62      59.136  30.046  62.606  1.00  0.00           H
ATOM    952  HB3 HIP    62      60.403  30.857  63.347  1.00  0.00           H
ATOM    953  CG  HIP    62      59.642  29.424  64.555  1.00  0.00           C
ATOM    954  ND1 HIP    62      58.709  28.463  64.947  1.00  0.00           N
ATOM    955  HD1 HIP    62      57.782  28.487  64.548  1.00  0.00           H
ATOM    956  CE1 HIP    62      59.358  27.725  65.793  1.00  0.00           C
ATOM    957  HE1 HIP    62      58.892  27.089  66.531  1.00  0.00           H
ATOM    958  NE2 HIP    62      60.573  28.231  66.088  1.00  0.00           N
ATOM    959  HE2 HIP    62      61.177  27.809  66.779  1.00  0.00           H
ATOM    960  CD2 HIP    62      60.799  29.209  65.186  1.00  0.00           C
ATOM    961  HD2 HIP    62      61.735  29.708  64.976  1.00  0.00           H
ATOM    962  C   HIP    62      58.499  32.806  63.062  1.00  0.00           C
ATOM    963  O   HIP    62      59.449  33.613  63.125  1.00  0.00           O
ATOM    964  N   SER    63      57.444  33.083  62.219  1.00  0.00           N
ATOM    965  H   SER    63      56.728  32.372  62.163  1.00  0.00           H
ATOM    966  CA  SER    63      57.421  34.307  61.302  1.00  0.00           C
ATOM    967  HA  SER    63      58.212  34.999  61.588  1.00  0.00           H
ATOM    968  CB  SER    63      57.643  33.824  59.845  1.00  0.00           C
ATOM    969  HB2 SER    63      57.723  34.775  59.317  1.00  0.00           H
ATOM    970  HB3 SER    63      58.546  33.271  59.589  1.00  0.00           H
ATOM    971  OG  SER    63      56.589  33.126  59.216  1.00  0.00           O
ATOM    972  HG  SER    63      56.565  32.316  59.731  1.00  0.00           H
ATOM    973  C   SER    63      56.231  35.198  61.429  1.00  0.00           C
ATOM    974  O   SER    63      55.791  35.978  60.600  1.00  0.00           O
ATOM    975  N   ASN    64      55.543  35.038  62.576  1.00  0.00           N
ATOM    976  H   ASN    64      56.059  34.420  63.187  1.00  0.00           H
ATOM    977  CA  ASN    64      54.310  35.734  63.055  1.00  0.00           C
ATOM    978  HA  ASN    64      54.054  35.003  63.823  1.00  0.00           H
ATOM    979  CB  ASN    64      54.672  37.051  63.606  1.00  0.00           C
ATOM    980  HB2 ASN    64      54.199  37.117  64.585  1.00  0.00           H
ATOM    981  HB3 ASN    64      55.748  37.061  63.774  1.00  0.00           H
ATOM    982  CG  ASN    64      54.301  38.321  62.816  1.00  0.00           C
ATOM    983  OD1 ASN    64      53.165  38.896  62.829  1.00  0.00           O
ATOM    984  ND2 ASN    64      55.183  38.790  61.967  1.00  0.00           N
ATOM    985 HD21 ASN    64      54.880  39.547  61.371  1.00  0.00           H
ATOM    986 HD22 ASN    64      55.977  38.176  61.855  1.00  0.00           H
ATOM    987  C   ASN    64      53.170  35.675  62.067  1.00  0.00           C
ATOM    988  O   ASN    64      52.164  36.309  62.284  1.00  0.00           O
ATOM    989  N   GLY    65      53.269  34.786  61.028  1.00  0.00           N
ATOM    990  H   GLY    65      54.128  34.257  60.987  1.00  0.00           H
ATOM    991  CA  GLY    65      52.166  34.341  60.120  1.00  0.00           C
ATOM    992  HA2 GLY    65      52.572  33.587  59.445  1.00  0.00           H
ATOM    993  HA3 GLY    65      51.390  33.852  60.708  1.00  0.00           H
ATOM    994  C   GLY    65      51.467  35.441  59.343  1.00  0.00           C
ATOM    995  O   GLY    65      50.279  35.271  59.023  1.00  0.00           O
ATOM    996  N   THR    66      52.152  36.561  59.147  1.00  0.00           N
ATOM    997  H   THR    66      53.137  36.647  59.350  1.00  0.00           H
ATOM    998  CA  THR    66      51.556  37.799  58.619  1.00  0.00           C
ATOM    999  HA  THR    66      50.645  37.601  58.056  1.00  0.00           H
ATOM   1000  CB  THR    66      51.130  38.744  59.749  1.00  0.00           C
ATOM   1001  HB  THR    66      51.983  39.231  60.222  1.00  0.00           H
ATOM   1002  CG2 THR    66      50.481  40.052  59.231  1.00  0.00           C
ATOM   1003 HG21 THR    66      51.338  40.617  58.865  1.00  0.00           H
ATOM   1004 HG22 THR    66      49.677  39.838  58.526  1.00  0.00           H
ATOM   1005 HG23 THR    66      50.027  40.536  60.097  1.00  0.00           H
ATOM   1006  OG1 THR    66      50.291  38.084  60.724  1.00  0.00           O
ATOM   1007  HG1 THR    66      50.798  37.453  61.241  1.00  0.00           H
ATOM   1008  C   THR    66      52.579  38.478  57.744  1.00  0.00           C
ATOM   1009  O   THR    66      53.718  38.652  58.167  1.00  0.00           O
ATOM   1010  N   VAL    67      52.062  38.999  56.586  1.00  0.00           N
ATOM   1011  H   VAL    67      51.093  38.740  56.480  1.00  0.00           H
ATOM   1012  CA  VAL    67      52.663  39.947  55.637  1.00  0.00           C
ATOM   1013  HA  VAL    67      53.511  40.517  56.018  1.00  0.00           H
ATOM   1014  CB  VAL    67      53.229  39.223  54.349  1.00  0.00           C
ATOM   1015  HB  VAL    67      53.736  39.989  53.761  1.00  0.00           H
ATOM   1016  CG1 VAL    67      54.298  38.217  54.771  1.00  0.00           C
ATOM   1017 HG11 VAL    67      55.059  38.709  55.376  1.00  0.00           H
ATOM   1018 HG12 VAL    67      53.784  37.483  55.393  1.00  0.00           H
ATOM   1019 HG13 VAL    67      54.711  37.775  53.864  1.00  0.00           H
ATOM   1020  CG2 VAL    67      52.272  38.523  53.467  1.00  0.00           C
ATOM   1021 HG21 VAL    67      52.891  37.937  52.786  1.00  0.00           H
ATOM   1022 HG22 VAL    67      51.684  37.833  54.071  1.00  0.00           H
ATOM   1023 HG23 VAL    67      51.616  39.200  52.921  1.00  0.00           H
ATOM   1024  C   VAL    67      51.594  40.950  55.294  1.00  0.00           C
ATOM   1025  O   VAL    67      50.423  40.604  55.469  1.00  0.00           O
ATOM   1026  N   LYS    68      51.990  42.102  54.762  1.00  0.00           N
ATOM   1027  H   LYS    68      52.988  42.249  54.736  1.00  0.00           H
ATOM   1028  CA  LYS    68      51.128  43.100  54.069  1.00  0.00           C
ATOM   1029  HA  LYS    68      50.343  43.409  54.757  1.00  0.00           H
ATOM   1030  CB  LYS    68      51.816  44.441  53.579  1.00  0.00           C
ATOM   1031  HB2 LYS    68      52.382  44.373  52.650  1.00  0.00           H
ATOM   1032  HB3 LYS    68      50.966  45.050  53.273  1.00  0.00           H
ATOM   1033  CG  LYS    68      52.484  45.338  54.639  1.00  0.00           C
ATOM   1034  HG2 LYS    68      53.036  44.756  55.376  1.00  0.00           H
ATOM   1035  HG3 LYS    68      53.232  45.980  54.175  1.00  0.00           H
ATOM   1036  CD  LYS    68      51.565  46.299  55.321  1.00  0.00           C
ATOM   1037  HD2 LYS    68      51.023  46.984  54.669  1.00  0.00           H
ATOM   1038  HD3 LYS    68      50.886  45.711  55.940  1.00  0.00           H
ATOM   1039  CE  LYS    68      52.426  47.128  56.266  1.00  0.00           C
ATOM   1040  HE2 LYS    68      52.830  46.411  56.981  1.00  0.00           H
ATOM   1041  HE3 LYS    68      53.342  47.404  55.740  1.00  0.00           H
ATOM   1042  NZ  LYS    68      51.817  48.285  56.940  1.00  0.00           N
ATOM   1043  HZ1 LYS    68      51.007  48.087  57.510  1.00  0.00           H
ATOM   1044  HZ2 LYS    68      52.532  48.666  57.543  1.00  0.00           H
ATOM   1045  HZ3 LYS    68      51.667  49.106  56.370  1.00  0.00           H
ATOM   1046  C   LYS    68      50.587  42.518  52.758  1.00  0.00           C
ATOM   1047  O   LYS    68      51.341  41.777  52.172  1.00  0.00           O
ATOM   1048  N   ASP    69      49.444  42.988  52.346  1.00  0.00           N
ATOM   1049  H   ASP    69      48.864  43.646  52.847  1.00  0.00           H
ATOM   1050  CA  ASP    69      48.692  42.412  51.210  1.00  0.00           C
ATOM   1051  HA  ASP    69      48.662  41.332  51.355  1.00  0.00           H
ATOM   1052  CB  ASP    69      47.222  42.815  51.306  1.00  0.00           C
ATOM   1053  HB2 ASP    69      46.600  42.365  50.531  1.00  0.00           H
ATOM   1054  HB3 ASP    69      46.752  42.463  52.224  1.00  0.00           H
ATOM   1055  CG  ASP    69      47.042  44.316  51.295  1.00  0.00           C
ATOM   1056  OD1 ASP    69      45.972  44.793  51.710  1.00  0.00           O
ATOM   1057  OD2 ASP    69      47.953  45.048  50.801  1.00  0.00           O
ATOM   1058  C   ASP    69      49.337  42.489  49.802  1.00  0.00           C
ATOM   1059  O   ASP    69      49.000  41.838  48.817  1.00  0.00           O
ATOM   1060  N   ARG    70      50.402  43.272  49.660  1.00  0.00           N
ATOM   1061  H   ARG    70      50.652  43.981  50.333  1.00  0.00           H
ATOM   1062  CA  ARG    70      51.211  43.500  48.413  1.00  0.00           C
ATOM   1063  HA  ARG    70      51.120  42.763  47.615  1.00  0.00           H
ATOM   1064  CB  ARG    70      50.989  44.861  47.699  1.00  0.00           C
ATOM   1065  HB2 ARG    70      51.228  45.634  48.429  1.00  0.00           H
ATOM   1066  HB3 ARG    70      51.650  44.869  46.833  1.00  0.00           H
ATOM   1067  CG  ARG    70      49.522  44.936  47.255  1.00  0.00           C
ATOM   1068  HG2 ARG    70      49.255  43.987  46.789  1.00  0.00           H
ATOM   1069  HG3 ARG    70      48.836  44.998  48.100  1.00  0.00           H
ATOM   1070  CD  ARG    70      49.274  46.081  46.269  1.00  0.00           C
ATOM   1071  HD2 ARG    70      49.932  45.788  45.452  1.00  0.00           H
ATOM   1072  HD3 ARG    70      48.224  46.055  45.979  1.00  0.00           H
ATOM   1073  NE  ARG    70      49.509  47.400  46.856  1.00  0.00           N
ATOM   1074  HE  ARG    70      50.345  47.871  46.541  1.00  0.00           H
ATOM   1075  CZ  ARG    70      48.773  48.000  47.745  1.00  0.00           C
ATOM   1076  NH1 ARG    70      49.121  49.193  48.159  1.00  0.00           N
ATOM   1077 HH11 ARG    70      49.829  49.708  47.656  1.00  0.00           H
ATOM   1078 HH12 ARG    70      48.534  49.581  48.885  1.00  0.00           H
ATOM   1079  NH2 ARG    70      47.639  47.495  48.208  1.00  0.00           N
ATOM   1080 HH21 ARG    70      47.347  46.552  47.995  1.00  0.00           H
ATOM   1081 HH22 ARG    70      47.217  47.946  49.008  1.00  0.00           H
ATOM   1082  C   ARG    70      52.724  43.345  48.649  1.00  0.00           C
ATOM   1083  O   ARG    70      53.505  43.572  47.721  1.00  0.00           O
ATOM   1084  N   SER    71      53.157  42.895  49.845  1.00  0.00           N
ATOM   1085  H   SER    71      52.440  42.687  50.525  1.00  0.00           H
ATOM   1086  CA  SER    71      54.592  42.703  50.249  1.00  0.00           C
ATOM   1087  HA  SER    71      55.031  43.694  50.350  1.00  0.00           H
ATOM   1088  CB  SER    71      54.641  41.972  51.588  1.00  0.00           C
ATOM   1089  HB2 SER    71      54.343  42.669  52.372  1.00  0.00           H
ATOM   1090  HB3 SER    71      54.042  41.069  51.478  1.00  0.00           H
ATOM   1091  OG  SER    71      55.955  41.617  51.936  1.00  0.00           O
ATOM   1092  HG  SER    71      56.261  42.369  52.448  1.00  0.00           H
ATOM   1093  C   SER    71      55.300  41.813  49.242  1.00  0.00           C
ATOM   1094  O   SER    71      54.752  40.752  48.830  1.00  0.00           O
ATOM   1095  N   PRO    72      56.562  42.120  48.947  1.00  0.00           N
ATOM   1096  CD  PRO    72      57.348  43.251  49.314  1.00  0.00           C
ATOM   1097  HD2 PRO    72      57.094  43.694  50.278  1.00  0.00           H
ATOM   1098  HD3 PRO    72      57.233  44.021  48.551  1.00  0.00           H
ATOM   1099  CG  PRO    72      58.764  42.767  49.360  1.00  0.00           C
ATOM   1100  HG2 PRO    72      58.954  42.365  50.354  1.00  0.00           H
ATOM   1101  HG3 PRO    72      59.398  43.631  49.165  1.00  0.00           H
ATOM   1102  CB  PRO    72      58.824  41.725  48.226  1.00  0.00           C
ATOM   1103  HB2 PRO    72      59.629  41.027  48.458  1.00  0.00           H
ATOM   1104  HB3 PRO    72      59.108  42.269  47.326  1.00  0.00           H
ATOM   1105  CA  PRO    72      57.368  41.118  48.181  1.00  0.00           C
ATOM   1106  HA  PRO    72      57.034  41.007  47.150  1.00  0.00           H
ATOM   1107  C   PRO    72      57.410  39.712  48.885  1.00  0.00           C
ATOM   1108  O   PRO    72      57.702  38.776  48.195  1.00  0.00           O
ATOM   1109  N   HID    73      57.253  39.514  50.195  1.00  0.00           N
ATOM   1110  H   HID    73      57.015  40.307  50.773  1.00  0.00           H
ATOM   1111  CA  HID    73      57.032  38.179  50.890  1.00  0.00           C
ATOM   1112  HA  HID    73      57.950  37.614  50.729  1.00  0.00           H
ATOM   1113  CB  HID    73      56.988  38.529  52.424  1.00  0.00           C
ATOM   1114  HB2 HID    73      56.196  39.275  52.365  1.00  0.00           H
ATOM   1115  HB3 HID    73      56.820  37.581  52.936  1.00  0.00           H
ATOM   1116  CG  HID    73      58.170  39.188  53.099  1.00  0.00           C
ATOM   1117  ND1 HID    73      59.538  38.990  52.704  1.00  0.00           N
ATOM   1118  HD1 HID    73      59.824  38.343  51.983  1.00  0.00           H
ATOM   1119  CE1 HID    73      60.208  39.945  53.360  1.00  0.00           C
ATOM   1120  HE1 HID    73      61.285  39.867  53.391  1.00  0.00           H
ATOM   1121  NE2 HID    73      59.396  40.715  54.105  1.00  0.00           N
ATOM   1122  CD2 HID    73      58.098  40.250  53.961  1.00  0.00           C
ATOM   1123  HD2 HID    73      57.215  40.769  54.302  1.00  0.00           H
ATOM   1124  C   HID    73      55.828  37.389  50.450  1.00  0.00           C
ATOM   1125  O   HID    73      55.784  36.169  50.712  1.00  0.00           O
ATOM   1126  N   ARG    74      54.872  37.962  49.691  1.00  0.00           N
ATOM   1127  H   ARG    74      55.073  38.896  49.364  1.00  0.00           H
ATOM   1128  CA  ARG    74      53.650  37.272  49.185  1.00  0.00           C
ATOM   1129  HA  ARG    74      53.372  36.485  49.886  1.00  0.00           H
ATOM   1130  CB  ARG    74      52.492  38.363  49.231  1.00  0.00           C
ATOM   1131  HB2 ARG    74      52.542  39.034  50.089  1.00  0.00           H
ATOM   1132  HB3 ARG    74      52.453  38.869  48.266  1.00  0.00           H
ATOM   1133  CG  ARG    74      51.142  37.664  49.262  1.00  0.00           C
ATOM   1134  HG2 ARG    74      51.169  37.192  48.280  1.00  0.00           H
ATOM   1135  HG3 ARG    74      51.055  37.040  50.153  1.00  0.00           H
ATOM   1136  CD  ARG    74      50.113  38.731  49.450  1.00  0.00           C
ATOM   1137  HD2 ARG    74      50.302  39.293  50.363  1.00  0.00           H
ATOM   1138  HD3 ARG    74      50.085  39.299  48.519  1.00  0.00           H
ATOM   1139  NE  ARG    74      48.848  38.073  49.894  1.00  0.00           N
ATOM   1140  HE  ARG    74      48.899  37.512  50.732  1.00  0.00           H
ATOM   1141  CZ  ARG    74      47.644  38.421  49.484  1.00  0.00           C
ATOM   1142  NH1 ARG    74      46.599  37.656  49.711  1.00  0.00           N
ATOM   1143 HH11 ARG    74      46.730  37.001  50.470  1.00  0.00           H
ATOM   1144 HH12 ARG    74      45.740  37.694  49.182  1.00  0.00           H
ATOM   1145  NH2 ARG    74      47.411  39.517  48.812  1.00  0.00           N
ATOM   1146 HH21 ARG    74      48.259  40.063  48.757  1.00  0.00           H
ATOM   1147 HH22 ARG    74      46.464  39.736  48.534  1.00  0.00           H
ATOM   1148  C   ARG    74      53.872  36.646  47.843  1.00  0.00           C
ATOM   1149  O   ARG    74      54.423  37.270  46.935  1.00  0.00           O
ATOM   1150  N   THR    75      53.356  35.454  47.659  1.00  0.00           N
ATOM   1151  H   THR    75      52.988  34.956  48.457  1.00  0.00           H
ATOM   1152  CA  THR    75      53.540  34.507  46.545  1.00  0.00           C
ATOM   1153  HA  THR    75      53.963  35.069  45.712  1.00  0.00           H
ATOM   1154  CB  THR    75      54.570  33.452  46.954  1.00  0.00           C
ATOM   1155  HB  THR    75      54.358  33.156  47.982  1.00  0.00           H
ATOM   1156  CG2 THR    75      54.745  32.256  46.171  1.00  0.00           C
ATOM   1157 HG21 THR    75      55.073  32.417  45.144  1.00  0.00           H
ATOM   1158 HG22 THR    75      55.498  31.549  46.517  1.00  0.00           H
ATOM   1159 HG23 THR    75      53.813  31.692  46.213  1.00  0.00           H
ATOM   1160  OG1 THR    75      55.793  34.104  46.894  1.00  0.00           O
ATOM   1161  HG1 THR    75      56.192  33.950  47.753  1.00  0.00           H
ATOM   1162  C   THR    75      52.314  33.799  46.095  1.00  0.00           C
ATOM   1163  O   THR    75      51.543  33.304  46.947  1.00  0.00           O
ATOM   1164  N   LEU    76      52.052  33.801  44.756  1.00  0.00           N
ATOM   1165  H   LEU    76      52.684  34.172  44.062  1.00  0.00           H
ATOM   1166  CA  LEU    76      51.051  32.921  44.170  1.00  0.00           C
ATOM   1167  HA  LEU    76      50.121  32.939  44.738  1.00  0.00           H
ATOM   1168  CB  LEU    76      50.607  33.654  42.814  1.00  0.00           C
ATOM   1169  HB2 LEU    76      50.378  34.693  43.052  1.00  0.00           H
ATOM   1170  HB3 LEU    76      51.451  33.748  42.131  1.00  0.00           H
ATOM   1171  CG  LEU    76      49.577  32.955  41.957  1.00  0.00           C
ATOM   1172  HG  LEU    76      50.090  32.128  41.466  1.00  0.00           H
ATOM   1173  CD1 LEU    76      48.285  32.454  42.693  1.00  0.00           C
ATOM   1174 HD11 LEU    76      47.534  32.191  41.948  1.00  0.00           H
ATOM   1175 HD12 LEU    76      48.434  31.537  43.263  1.00  0.00           H
ATOM   1176 HD13 LEU    76      47.831  33.248  43.285  1.00  0.00           H
ATOM   1177  CD2 LEU    76      49.276  33.759  40.732  1.00  0.00           C
ATOM   1178 HD21 LEU    76      50.201  33.775  40.156  1.00  0.00           H
ATOM   1179 HD22 LEU    76      48.453  33.257  40.222  1.00  0.00           H
ATOM   1180 HD23 LEU    76      49.099  34.778  41.073  1.00  0.00           H
ATOM   1181  C   LEU    76      51.524  31.435  44.117  1.00  0.00           C
ATOM   1182  O   LEU    76      52.562  31.196  43.569  1.00  0.00           O
ATOM   1183  N   MET    77      50.765  30.531  44.725  1.00  0.00           N
ATOM   1184  H   MET    77      49.968  30.875  45.239  1.00  0.00           H
ATOM   1185  CA  MET    77      50.984  29.048  44.690  1.00  0.00           C
ATOM   1186  HA  MET    77      51.824  28.861  44.021  1.00  0.00           H
ATOM   1187  CB  MET    77      51.382  28.587  46.087  1.00  0.00           C
ATOM   1188  HB2 MET    77      50.508  28.820  46.695  1.00  0.00           H
ATOM   1189  HB3 MET    77      51.379  27.498  46.037  1.00  0.00           H
ATOM   1190  CG  MET    77      52.737  29.179  46.520  1.00  0.00           C
ATOM   1191  HG2 MET    77      53.275  29.413  45.601  1.00  0.00           H
ATOM   1192  HG3 MET    77      52.500  30.063  47.112  1.00  0.00           H
ATOM   1193  SD  MET    77      53.723  27.969  47.552  1.00  0.00           S
ATOM   1194  CE  MET    77      55.221  28.926  47.674  1.00  0.00           C
ATOM   1195  HE1 MET    77      56.155  28.400  47.864  1.00  0.00           H
ATOM   1196  HE2 MET    77      55.390  29.399  46.706  1.00  0.00           H
ATOM   1197  HE3 MET    77      54.941  29.693  48.395  1.00  0.00           H
ATOM   1198  C   MET    77      49.726  28.326  44.151  1.00  0.00           C
ATOM   1199  O   MET    77      48.644  28.867  44.079  1.00  0.00           O
ATOM   1200  N   SER    78      49.820  26.975  43.906  1.00  0.00           N
ATOM   1201  H   SER    78      50.737  26.580  43.754  1.00  0.00           H
ATOM   1202  CA  SER    78      48.636  26.162  43.598  1.00  0.00           C
ATOM   1203  HA  SER    78      47.778  26.621  44.088  1.00  0.00           H
ATOM   1204  CB  SER    78      48.349  26.075  42.078  1.00  0.00           C
ATOM   1205  HB2 SER    78      47.299  25.826  41.927  1.00  0.00           H
ATOM   1206  HB3 SER    78      48.577  27.064  41.681  1.00  0.00           H
ATOM   1207  OG  SER    78      49.267  25.213  41.488  1.00  0.00           O
ATOM   1208  HG  SER    78      49.884  25.893  41.205  1.00  0.00           H
ATOM   1209  C   SER    78      48.689  24.798  44.211  1.00  0.00           C
ATOM   1210  O   SER    78      49.749  24.257  44.436  1.00  0.00           O
ATOM   1211  N   CYS    79      47.550  24.138  44.512  1.00  0.00           N
ATOM   1212  H   CYS    79      46.680  24.527  44.180  1.00  0.00           H
ATOM   1213  CA  CYS    79      47.440  22.756  44.975  1.00  0.00           C
ATOM   1214  HA  CYS    79      48.471  22.451  44.797  1.00  0.00           H
ATOM   1215  CB  CYS    79      47.262  22.801  46.522  1.00  0.00           C
ATOM   1216  HB2 CYS    79      47.344  21.786  46.910  1.00  0.00           H
ATOM   1217  HB3 CYS    79      48.084  23.368  46.958  1.00  0.00           H
ATOM   1218  SG  CYS    79      45.678  23.597  47.030  1.00  0.00           S
ATOM   1219  HG  CYS    79      44.903  22.516  46.905  1.00  0.00           H
ATOM   1220  C   CYS    79      46.383  21.958  44.208  1.00  0.00           C
ATOM   1221  O   CYS    79      45.721  22.635  43.411  1.00  0.00           O
ATOM   1222  N   PRO    80      46.126  20.614  44.471  1.00  0.00           N
ATOM   1223  CD  PRO    80      47.147  19.623  44.849  1.00  0.00           C
ATOM   1224  HD2 PRO    80      47.193  19.560  45.936  1.00  0.00           H
ATOM   1225  HD3 PRO    80      48.188  19.792  44.572  1.00  0.00           H
ATOM   1226  CG  PRO    80      46.714  18.295  44.211  1.00  0.00           C
ATOM   1227  HG2 PRO    80      46.933  17.418  44.819  1.00  0.00           H
ATOM   1228  HG3 PRO    80      47.238  18.267  43.255  1.00  0.00           H
ATOM   1229  CB  PRO    80      45.188  18.487  44.136  1.00  0.00           C
ATOM   1230  HB2 PRO    80      44.806  18.227  45.123  1.00  0.00           H
ATOM   1231  HB3 PRO    80      44.777  17.806  43.390  1.00  0.00           H
ATOM   1232  CA  PRO    80      45.003  19.933  43.902  1.00  0.00           C
ATOM   1233  HA  PRO    80      45.059  20.020  42.817  1.00  0.00           H
ATOM   1234  C   PRO    80      43.581  20.391  44.375  1.00  0.00           C
ATOM   1235  O   PRO    80      43.516  20.920  45.450  1.00  0.00           O
ATOM   1236  N   VAL    81      42.581  20.102  43.535  1.00  0.00           N
ATOM   1237  H   VAL    81      42.736  19.564  42.695  1.00  0.00           H
ATOM   1238  CA  VAL    81      41.212  20.651  43.825  1.00  0.00           C
ATOM   1239  HA  VAL    81      41.330  21.734  43.856  1.00  0.00           H
ATOM   1240  CB  VAL    81      40.249  20.328  42.700  1.00  0.00           C
ATOM   1241  HB  VAL    81      40.720  20.778  41.825  1.00  0.00           H
ATOM   1242  CG1 VAL    81      40.046  18.807  42.348  1.00  0.00           C
ATOM   1243 HG11 VAL    81      39.448  18.406  43.167  1.00  0.00           H
ATOM   1244 HG12 VAL    81      39.303  18.573  41.586  1.00  0.00           H
ATOM   1245 HG13 VAL    81      40.963  18.225  42.256  1.00  0.00           H
ATOM   1246  CG2 VAL    81      38.924  20.992  42.810  1.00  0.00           C
ATOM   1247 HG21 VAL    81      38.423  20.629  43.707  1.00  0.00           H
ATOM   1248 HG22 VAL    81      39.051  22.072  42.888  1.00  0.00           H
ATOM   1249 HG23 VAL    81      38.299  20.815  41.935  1.00  0.00           H
ATOM   1250  C   VAL    81      40.727  20.103  45.226  1.00  0.00           C
ATOM   1251  O   VAL    81      40.826  18.919  45.499  1.00  0.00           O
ATOM   1252  N   GLY    82      40.311  21.055  46.102  1.00  0.00           N
ATOM   1253  H   GLY    82      40.307  22.016  45.793  1.00  0.00           H
ATOM   1254  CA  GLY    82      39.905  20.753  47.446  1.00  0.00           C
ATOM   1255  HA2 GLY    82      39.743  21.670  48.012  1.00  0.00           H
ATOM   1256  HA3 GLY    82      38.983  20.176  47.378  1.00  0.00           H
ATOM   1257  C   GLY    82      40.754  19.919  48.309  1.00  0.00           C
ATOM   1258  O   GLY    82      40.194  19.288  49.165  1.00  0.00           O
ATOM   1259  N   GLU    83      42.039  19.688  48.025  1.00  0.00           N
ATOM   1260  H   GLU    83      42.419  20.069  47.170  1.00  0.00           H
ATOM   1261  CA  GLU    83      42.947  19.102  49.086  1.00  0.00           C
ATOM   1262  HA  GLU    83      42.361  18.416  49.697  1.00  0.00           H
ATOM   1263  CB  GLU    83      44.215  18.413  48.530  1.00  0.00           C
ATOM   1264  HB2 GLU    83      44.773  19.124  47.921  1.00  0.00           H
ATOM   1265  HB3 GLU    83      44.857  18.200  49.385  1.00  0.00           H
ATOM   1266  CG  GLU    83      43.933  17.126  47.749  1.00  0.00           C
ATOM   1267  HG2 GLU    83      43.519  17.369  46.769  1.00  0.00           H
ATOM   1268  HG3 GLU    83      44.901  16.647  47.603  1.00  0.00           H
ATOM   1269  CD  GLU    83      43.008  16.122  48.460  1.00  0.00           C
ATOM   1270  OE1 GLU    83      43.347  15.835  49.630  1.00  0.00           O
ATOM   1271  OE2 GLU    83      41.982  15.663  47.934  1.00  0.00           O
ATOM   1272  C   GLU    83      43.517  20.204  49.938  1.00  0.00           C
ATOM   1273  O   GLU    83      43.346  21.376  49.601  1.00  0.00           O
ATOM   1274  N   ALA    84      44.098  19.876  51.081  1.00  0.00           N
ATOM   1275  H   ALA    84      44.294  18.910  51.302  1.00  0.00           H
ATOM   1276  CA  ALA    84      44.735  20.892  51.955  1.00  0.00           C
ATOM   1277  HA  ALA    84      43.995  21.689  52.027  1.00  0.00           H
ATOM   1278  CB  ALA    84      44.906  20.395  53.407  1.00  0.00           C
ATOM   1279  HB1 ALA    84      44.056  19.816  53.768  1.00  0.00           H
ATOM   1280  HB2 ALA    84      45.805  19.797  53.559  1.00  0.00           H
ATOM   1281  HB3 ALA    84      44.957  21.287  54.031  1.00  0.00           H
ATOM   1282  C   ALA    84      46.123  21.291  51.351  1.00  0.00           C
ATOM   1283  O   ALA    84      46.838  20.309  51.209  1.00  0.00           O
ATOM   1284  N   PRO    85      46.447  22.581  51.156  1.00  0.00           N
ATOM   1285  CD  PRO    85      45.482  23.587  51.378  1.00  0.00           C
ATOM   1286  HD2 PRO    85      45.279  23.590  52.448  1.00  0.00           H
ATOM   1287  HD3 PRO    85      44.588  23.441  50.773  1.00  0.00           H
ATOM   1288  CG  PRO    85      46.137  24.952  50.986  1.00  0.00           C
ATOM   1289  HG2 PRO    85      46.344  25.487  51.912  1.00  0.00           H
ATOM   1290  HG3 PRO    85      45.525  25.608  50.368  1.00  0.00           H
ATOM   1291  CB  PRO    85      47.419  24.568  50.275  1.00  0.00           C
ATOM   1292  HB2 PRO    85      48.269  25.208  50.512  1.00  0.00           H
ATOM   1293  HB3 PRO    85      47.215  24.597  49.204  1.00  0.00           H
ATOM   1294  CA  PRO    85      47.685  23.065  50.516  1.00  0.00           C
ATOM   1295  HA  PRO    85      47.850  22.605  49.542  1.00  0.00           H
ATOM   1296  C   PRO    85      48.955  22.780  51.387  1.00  0.00           C
ATOM   1297  O   PRO    85      49.306  23.583  52.249  1.00  0.00           O
ATOM   1298  N   SER    86      49.581  21.577  51.200  1.00  0.00           N
ATOM   1299  H   SER    86      49.153  21.003  50.490  1.00  0.00           H
ATOM   1300  CA  SER    86      50.834  21.177  51.908  1.00  0.00           C
ATOM   1301  HA  SER    86      50.871  21.718  52.853  1.00  0.00           H
ATOM   1302  CB  SER    86      50.955  19.688  52.180  1.00  0.00           C
ATOM   1303  HB2 SER    86      51.784  19.420  52.834  1.00  0.00           H
ATOM   1304  HB3 SER    86      50.098  19.270  52.709  1.00  0.00           H
ATOM   1305  OG  SER    86      51.048  18.842  51.043  1.00  0.00           O
ATOM   1306  HG  SER    86      50.589  18.023  51.248  1.00  0.00           H
ATOM   1307  C   SER    86      52.008  21.744  51.069  1.00  0.00           C
ATOM   1308  O   SER    86      51.886  21.952  49.840  1.00  0.00           O
ATOM   1309  N   PRO    87      53.226  21.904  51.648  1.00  0.00           N
ATOM   1310  CD  PRO    87      53.583  21.861  53.007  1.00  0.00           C
ATOM   1311  HD2 PRO    87      53.771  20.827  53.300  1.00  0.00           H
ATOM   1312  HD3 PRO    87      52.809  22.288  53.644  1.00  0.00           H
ATOM   1313  CG  PRO    87      54.844  22.700  53.131  1.00  0.00           C
ATOM   1314  HG2 PRO    87      55.504  22.379  53.937  1.00  0.00           H
ATOM   1315  HG3 PRO    87      54.594  23.745  53.314  1.00  0.00           H
ATOM   1316  CB  PRO    87      55.570  22.504  51.798  1.00  0.00           C
ATOM   1317  HB2 PRO    87      56.129  21.574  51.896  1.00  0.00           H
ATOM   1318  HB3 PRO    87      56.123  23.384  51.471  1.00  0.00           H
ATOM   1319  CA  PRO    87      54.362  22.233  50.834  1.00  0.00           C
ATOM   1320  HA  PRO    87      54.131  23.126  50.251  1.00  0.00           H
ATOM   1321  C   PRO    87      54.714  21.046  49.902  1.00  0.00           C
ATOM   1322  O   PRO    87      55.593  21.239  49.093  1.00  0.00           O
ATOM   1323  N   TYR    88      54.141  19.854  50.024  1.00  0.00           N
ATOM   1324  H   TYR    88      53.405  19.824  50.715  1.00  0.00           H
ATOM   1325  CA  TYR    88      54.440  18.601  49.331  1.00  0.00           C
ATOM   1326  HA  TYR    88      55.422  18.537  48.862  1.00  0.00           H
ATOM   1327  CB  TYR    88      54.342  17.491  50.362  1.00  0.00           C
ATOM   1328  HB2 TYR    88      53.274  17.274  50.322  1.00  0.00           H
ATOM   1329  HB3 TYR    88      54.877  16.600  50.033  1.00  0.00           H
ATOM   1330  CG  TYR    88      54.772  17.795  51.843  1.00  0.00           C
ATOM   1331  CD1 TYR    88      53.950  17.427  52.925  1.00  0.00           C
ATOM   1332  HD1 TYR    88      53.015  16.973  52.633  1.00  0.00           H
ATOM   1333  CE1 TYR    88      54.470  17.547  54.222  1.00  0.00           C
ATOM   1334  HE1 TYR    88      53.993  17.131  55.097  1.00  0.00           H
ATOM   1335  CZ  TYR    88      55.825  17.946  54.405  1.00  0.00           C
ATOM   1336  OH  TYR    88      56.392  18.047  55.626  1.00  0.00           O
ATOM   1337  HH  TYR    88      55.722  18.208  56.295  1.00  0.00           H
ATOM   1338  CE2 TYR    88      56.576  18.395  53.283  1.00  0.00           C
ATOM   1339  HE2 TYR    88      57.649  18.515  53.317  1.00  0.00           H
ATOM   1340  CD2 TYR    88      56.066  18.302  51.983  1.00  0.00           C
ATOM   1341  HD2 TYR    88      56.669  18.614  51.142  1.00  0.00           H
ATOM   1342  C   TYR    88      53.362  18.371  48.179  1.00  0.00           C
ATOM   1343  O   TYR    88      53.778  18.135  47.055  1.00  0.00           O
ATOM   1344  N   ASN    89      52.075  18.552  48.432  1.00  0.00           N
ATOM   1345  H   ASN    89      51.788  18.868  49.346  1.00  0.00           H
ATOM   1346  CA  ASN    89      51.067  18.474  47.350  1.00  0.00           C
ATOM   1347  HA  ASN    89      51.289  17.705  46.610  1.00  0.00           H
ATOM   1348  CB  ASN    89      49.751  17.887  47.842  1.00  0.00           C
ATOM   1349  HB2 ASN    89      49.054  17.700  47.025  1.00  0.00           H
ATOM   1350  HB3 ASN    89      49.964  17.009  48.451  1.00  0.00           H
ATOM   1351  CG  ASN    89      48.954  18.740  48.851  1.00  0.00           C
ATOM   1352  OD1 ASN    89      49.108  19.947  48.989  1.00  0.00           O
ATOM   1353  ND2 ASN    89      47.858  18.267  49.445  1.00  0.00           N
ATOM   1354 HD21 ASN    89      47.311  18.834  50.076  1.00  0.00           H
ATOM   1355 HD22 ASN    89      47.582  17.319  49.227  1.00  0.00           H
ATOM   1356  C   ASN    89      50.995  19.705  46.450  1.00  0.00           C
ATOM   1357  O   ASN    89      50.713  19.601  45.250  1.00  0.00           O
ATOM   1358  N   SER    90      51.245  20.872  46.980  1.00  0.00           N
ATOM   1359  H   SER    90      51.665  20.799  47.896  1.00  0.00           H
ATOM   1360  CA  SER    90      51.241  22.165  46.296  1.00  0.00           C
ATOM   1361  HA  SER    90      50.319  22.195  45.714  1.00  0.00           H
ATOM   1362  CB  SER    90      51.211  23.411  47.190  1.00  0.00           C
ATOM   1363  HB2 SER    90      52.194  23.415  47.659  1.00  0.00           H
ATOM   1364  HB3 SER    90      51.036  24.232  46.495  1.00  0.00           H
ATOM   1365  OG  SER    90      50.136  23.386  48.108  1.00  0.00           O
ATOM   1366  HG  SER    90      50.431  22.718  48.732  1.00  0.00           H
ATOM   1367  C   SER    90      52.472  22.436  45.405  1.00  0.00           C
ATOM   1368  O   SER    90      53.479  21.777  45.645  1.00  0.00           O
ATOM   1369  N   ARG    91      52.432  23.485  44.502  1.00  0.00           N
ATOM   1370  H   ARG    91      51.557  23.989  44.518  1.00  0.00           H
ATOM   1371  CA  ARG    91      53.582  24.045  43.686  1.00  0.00           C
ATOM   1372  HA  ARG    91      54.568  23.716  44.014  1.00  0.00           H
ATOM   1373  CB  ARG    91      53.445  23.503  42.184  1.00  0.00           C
ATOM   1374  HB2 ARG    91      54.169  24.010  41.546  1.00  0.00           H
ATOM   1375  HB3 ARG    91      53.549  22.426  42.054  1.00  0.00           H
ATOM   1376  CG  ARG    91      52.064  23.960  41.668  1.00  0.00           C
ATOM   1377  HG2 ARG    91      51.311  23.425  42.247  1.00  0.00           H
ATOM   1378  HG3 ARG    91      51.962  25.043  41.735  1.00  0.00           H
ATOM   1379  CD  ARG    91      51.801  23.640  40.172  1.00  0.00           C
ATOM   1380  HD2 ARG    91      50.858  24.110  39.892  1.00  0.00           H
ATOM   1381  HD3 ARG    91      52.544  24.128  39.542  1.00  0.00           H
ATOM   1382  NE  ARG    91      51.874  22.235  39.753  1.00  0.00           N
ATOM   1383  HE  ARG    91      52.368  21.553  40.312  1.00  0.00           H
ATOM   1384  CZ  ARG    91      51.164  21.573  38.795  1.00  0.00           C
ATOM   1385  NH1 ARG    91      51.282  20.277  38.686  1.00  0.00           N
ATOM   1386 HH11 ARG    91      51.738  19.685  39.365  1.00  0.00           H
ATOM   1387 HH12 ARG    91      50.872  19.836  37.874  1.00  0.00           H
ATOM   1388  NH2 ARG    91      50.341  22.266  37.987  1.00  0.00           N
ATOM   1389 HH21 ARG    91      50.145  23.256  38.020  1.00  0.00           H
ATOM   1390 HH22 ARG    91      49.647  21.703  37.516  1.00  0.00           H
ATOM   1391  C   ARG    91      53.632  25.550  43.789  1.00  0.00           C
ATOM   1392  O   ARG    91      52.589  26.216  43.936  1.00  0.00           O
ATOM   1393  N   PHE    92      54.847  26.161  43.833  1.00  0.00           N
ATOM   1394  H   PHE    92      55.581  25.484  43.980  1.00  0.00           H
ATOM   1395  CA  PHE    92      55.038  27.604  43.552  1.00  0.00           C
ATOM   1396  HA  PHE    92      54.503  28.208  44.285  1.00  0.00           H
ATOM   1397  CB  PHE    92      56.569  27.970  43.570  1.00  0.00           C
ATOM   1398  HB2 PHE    92      56.946  27.876  44.589  1.00  0.00           H
ATOM   1399  HB3 PHE    92      57.063  27.283  42.884  1.00  0.00           H
ATOM   1400  CG  PHE    92      56.852  29.436  43.164  1.00  0.00           C
ATOM   1401  CD1 PHE    92      56.862  30.516  44.021  1.00  0.00           C
ATOM   1402  HD1 PHE    92      56.473  30.395  45.021  1.00  0.00           H
ATOM   1403  CE1 PHE    92      57.420  31.788  43.668  1.00  0.00           C
ATOM   1404  HE1 PHE    92      57.453  32.626  44.348  1.00  0.00           H
ATOM   1405  CZ  PHE    92      58.058  31.895  42.478  1.00  0.00           C
ATOM   1406  HZ  PHE    92      58.599  32.769  42.146  1.00  0.00           H
ATOM   1407  CE2 PHE    92      58.056  30.877  41.525  1.00  0.00           C
ATOM   1408  HE2 PHE    92      58.502  31.058  40.559  1.00  0.00           H
ATOM   1409  CD2 PHE    92      57.456  29.586  41.893  1.00  0.00           C
ATOM   1410  HD2 PHE    92      57.655  28.820  41.157  1.00  0.00           H
ATOM   1411  C   PHE    92      54.499  27.970  42.181  1.00  0.00           C
ATOM   1412  O   PHE    92      54.532  27.185  41.268  1.00  0.00           O
ATOM   1413  N   GLU    93      54.132  29.215  42.048  1.00  0.00           N
ATOM   1414  H   GLU    93      53.837  29.746  42.855  1.00  0.00           H
ATOM   1415  CA  GLU    93      53.904  29.772  40.724  1.00  0.00           C
ATOM   1416  HA  GLU    93      54.233  29.036  39.991  1.00  0.00           H
ATOM   1417  CB  GLU    93      52.404  30.049  40.333  1.00  0.00           C
ATOM   1418  HB2 GLU    93      52.114  30.938  40.894  1.00  0.00           H
ATOM   1419  HB3 GLU    93      52.474  30.239  39.262  1.00  0.00           H
ATOM   1420  CG  GLU    93      51.400  28.968  40.635  1.00  0.00           C
ATOM   1421  HG2 GLU    93      51.395  28.721  41.697  1.00  0.00           H
ATOM   1422  HG3 GLU    93      50.408  29.388  40.474  1.00  0.00           H
ATOM   1423  CD  GLU    93      51.583  27.662  39.777  1.00  0.00           C
ATOM   1424  OE1 GLU    93      50.975  26.573  39.910  1.00  0.00           O
ATOM   1425  OE2 GLU    93      52.212  27.790  38.726  1.00  0.00           O
ATOM   1426  C   GLU    93      54.718  31.073  40.495  1.00  0.00           C
ATOM   1427  O   GLU    93      55.549  30.997  39.612  1.00  0.00           O
ATOM   1428  N   SER    94      54.523  32.110  41.286  1.00  0.00           N
ATOM   1429  H   SER    94      53.957  31.969  42.110  1.00  0.00           H
ATOM   1430  CA  SER    94      55.209  33.400  41.126  1.00  0.00           C
ATOM   1431  HA  SER    94      56.244  33.185  40.858  1.00  0.00           H
ATOM   1432  CB  SER    94      54.622  34.244  40.024  1.00  0.00           C
ATOM   1433  HB2 SER    94      55.121  35.212  40.057  1.00  0.00           H
ATOM   1434  HB3 SER    94      54.924  33.745  39.103  1.00  0.00           H
ATOM   1435  OG  SER    94      53.271  34.482  40.102  1.00  0.00           O
ATOM   1436  HG  SER    94      53.044  34.107  39.249  1.00  0.00           H
ATOM   1437  C   SER    94      55.276  34.208  42.491  1.00  0.00           C
ATOM   1438  O   SER    94      54.321  34.138  43.234  1.00  0.00           O
ATOM   1439  N   VAL    95      56.201  35.130  42.702  1.00  0.00           N
ATOM   1440  H   VAL    95      56.908  35.268  41.992  1.00  0.00           H
ATOM   1441  CA  VAL    95      56.226  36.154  43.791  1.00  0.00           C
ATOM   1442  HA  VAL    95      55.867  35.825  44.767  1.00  0.00           H
ATOM   1443  CB  VAL    95      57.679  36.605  44.055  1.00  0.00           C
ATOM   1444  HB  VAL    95      58.052  37.037  43.126  1.00  0.00           H
ATOM   1445  CG1 VAL    95      57.838  37.615  45.126  1.00  0.00           C
ATOM   1446 HG11 VAL    95      57.318  38.513  44.794  1.00  0.00           H
ATOM   1447 HG12 VAL    95      57.380  37.354  46.080  1.00  0.00           H
ATOM   1448 HG13 VAL    95      58.912  37.792  45.198  1.00  0.00           H
ATOM   1449  CG2 VAL    95      58.528  35.398  44.549  1.00  0.00           C
ATOM   1450 HG21 VAL    95      58.281  35.174  45.587  1.00  0.00           H
ATOM   1451 HG22 VAL    95      58.468  34.552  43.865  1.00  0.00           H
ATOM   1452 HG23 VAL    95      59.532  35.793  44.701  1.00  0.00           H
ATOM   1453  C   VAL    95      55.368  37.359  43.326  1.00  0.00           C
ATOM   1454  O   VAL    95      55.635  38.120  42.381  1.00  0.00           O
ATOM   1455  N   ALA    96      54.242  37.532  44.008  1.00  0.00           N
ATOM   1456  H   ALA    96      53.962  36.894  44.738  1.00  0.00           H
ATOM   1457  CA  ALA    96      53.024  38.151  43.381  1.00  0.00           C
ATOM   1458  HA  ALA    96      53.273  39.191  43.173  1.00  0.00           H
ATOM   1459  CB  ALA    96      52.416  37.292  42.213  1.00  0.00           C
ATOM   1460  HB1 ALA    96      51.462  37.652  41.828  1.00  0.00           H
ATOM   1461  HB2 ALA    96      53.094  37.137  41.373  1.00  0.00           H
ATOM   1462  HB3 ALA    96      52.318  36.262  42.559  1.00  0.00           H
ATOM   1463  C   ALA    96      51.912  38.318  44.392  1.00  0.00           C
ATOM   1464  O   ALA    96      51.888  37.716  45.497  1.00  0.00           O
ATOM   1465  N   TRP    97      50.911  39.157  43.985  1.00  0.00           N
ATOM   1466  H   TRP    97      51.077  39.648  43.119  1.00  0.00           H
ATOM   1467  CA  TRP    97      49.916  39.722  44.898  1.00  0.00           C
ATOM   1468  HA  TRP    97      49.791  38.941  45.649  1.00  0.00           H
ATOM   1469  CB  TRP    97      50.547  40.871  45.702  1.00  0.00           C
ATOM   1470  HB2 TRP    97      49.772  41.183  46.403  1.00  0.00           H
ATOM   1471  HB3 TRP    97      51.319  40.430  46.331  1.00  0.00           H
ATOM   1472  CG  TRP    97      51.048  42.030  44.914  1.00  0.00           C
ATOM   1473  CD1 TRP    97      52.337  42.274  44.645  1.00  0.00           C
ATOM   1474  HD1 TRP    97      53.142  41.568  44.788  1.00  0.00           H
ATOM   1475  NE1 TRP    97      52.406  43.524  44.089  1.00  0.00           N
ATOM   1476  HE1 TRP    97      53.260  44.044  43.938  1.00  0.00           H
ATOM   1477  CE2 TRP    97      51.197  44.027  43.784  1.00  0.00           C
ATOM   1478  CZ2 TRP    97      50.839  45.146  43.070  1.00  0.00           C
ATOM   1479  HZ2 TRP    97      51.560  45.857  42.695  1.00  0.00           H
ATOM   1480  CH2 TRP    97      49.471  45.281  42.902  1.00  0.00           C
ATOM   1481  HH2 TRP    97      49.074  46.085  42.302  1.00  0.00           H
ATOM   1482  CZ3 TRP    97      48.552  44.390  43.482  1.00  0.00           C
ATOM   1483  HZ3 TRP    97      47.500  44.549  43.292  1.00  0.00           H
ATOM   1484  CE3 TRP    97      48.941  43.276  44.209  1.00  0.00           C
ATOM   1485  HE3 TRP    97      48.236  42.539  44.563  1.00  0.00           H
ATOM   1486  CD2 TRP    97      50.315  43.066  44.318  1.00  0.00           C
ATOM   1487  C   TRP    97      48.398  39.870  44.374  1.00  0.00           C
ATOM   1488  O   TRP    97      47.508  40.271  45.200  1.00  0.00           O
ATOM   1489  N   SER    98      48.155  39.459  43.189  1.00  0.00           N
ATOM   1490  H   SER    98      48.832  38.876  42.717  1.00  0.00           H
ATOM   1491  CA  SER    98      46.901  39.525  42.516  1.00  0.00           C
ATOM   1492  HA  SER    98      46.084  39.235  43.178  1.00  0.00           H
ATOM   1493  CB  SER    98      46.683  41.016  42.056  1.00  0.00           C
ATOM   1494  HB2 SER    98      46.800  41.601  42.968  1.00  0.00           H
ATOM   1495  HB3 SER    98      47.524  41.174  41.381  1.00  0.00           H
ATOM   1496  OG  SER    98      45.368  41.226  41.531  1.00  0.00           O
ATOM   1497  HG  SER    98      44.812  40.557  41.936  1.00  0.00           H
ATOM   1498  C   SER    98      46.925  38.571  41.334  1.00  0.00           C
ATOM   1499  O   SER    98      47.967  38.626  40.599  1.00  0.00           O
ATOM   1500  N   ALA    99      45.951  37.680  41.061  1.00  0.00           N
ATOM   1501  H   ALA    99      45.109  37.784  41.609  1.00  0.00           H
ATOM   1502  CA  ALA    99      46.168  36.386  40.422  1.00  0.00           C
ATOM   1503  HA  ALA    99      47.101  36.477  39.866  1.00  0.00           H
ATOM   1504  CB  ALA    99      46.480  35.296  41.483  1.00  0.00           C
ATOM   1505  HB1 ALA    99      47.419  35.561  41.970  1.00  0.00           H
ATOM   1506  HB2 ALA    99      45.773  35.272  42.311  1.00  0.00           H
ATOM   1507  HB3 ALA    99      46.510  34.275  41.103  1.00  0.00           H
ATOM   1508  C   ALA    99      45.024  35.927  39.464  1.00  0.00           C
ATOM   1509  O   ALA    99      43.882  36.332  39.618  1.00  0.00           O
ATOM   1510  N   SER   100      45.391  35.127  38.508  1.00  0.00           N
ATOM   1511  H   SER   100      46.324  34.743  38.537  1.00  0.00           H
ATOM   1512  CA  SER   100      44.513  34.397  37.609  1.00  0.00           C
ATOM   1513  HA  SER   100      43.672  33.866  38.057  1.00  0.00           H
ATOM   1514  CB  SER   100      43.978  35.297  36.553  1.00  0.00           C
ATOM   1515  HB2 SER   100      43.437  36.160  36.941  1.00  0.00           H
ATOM   1516  HB3 SER   100      44.814  35.754  36.024  1.00  0.00           H
ATOM   1517  OG  SER   100      43.037  34.591  35.751  1.00  0.00           O
ATOM   1518  HG  SER   100      42.155  34.962  35.669  1.00  0.00           H
ATOM   1519  C   SER   100      45.296  33.129  37.089  1.00  0.00           C
ATOM   1520  O   SER   100      46.474  33.046  37.038  1.00  0.00           O
ATOM   1521  N   ALA   101      44.531  32.100  36.779  1.00  0.00           N
ATOM   1522  H   ALA   101      43.526  32.200  36.795  1.00  0.00           H
ATOM   1523  CA  ALA   101      45.122  30.825  36.335  1.00  0.00           C
ATOM   1524  HA  ALA   101      45.940  31.083  35.662  1.00  0.00           H
ATOM   1525  CB  ALA   101      45.671  30.069  37.572  1.00  0.00           C
ATOM   1526  HB1 ALA   101      46.369  30.730  38.087  1.00  0.00           H
ATOM   1527  HB2 ALA   101      44.841  29.871  38.251  1.00  0.00           H
ATOM   1528  HB3 ALA   101      46.196  29.157  37.291  1.00  0.00           H
ATOM   1529  C   ALA   101      44.143  30.055  35.461  1.00  0.00           C
ATOM   1530  O   ALA   101      42.973  30.163  35.764  1.00  0.00           O
ATOM   1531  N   CYX   102      44.595  29.460  34.376  1.00  0.00           N
ATOM   1532  H   CYX   102      45.598  29.436  34.254  1.00  0.00           H
ATOM   1533  CA  CYX   102      43.796  28.532  33.518  1.00  0.00           C
ATOM   1534  HA  CYX   102      43.183  27.877  34.136  1.00  0.00           H
ATOM   1535  CB  CYX   102      42.876  29.403  32.660  1.00  0.00           C
ATOM   1536  HB2 CYX   102      42.162  28.748  32.159  1.00  0.00           H
ATOM   1537  HB3 CYX   102      42.200  29.975  33.295  1.00  0.00           H
ATOM   1538  SG  CYX   102      43.639  30.731  31.636  1.00  0.00           S
ATOM   1539  C   CYX   102      44.819  27.649  32.801  1.00  0.00           C
ATOM   1540  O   CYX   102      45.915  27.445  33.271  1.00  0.00           O
ATOM   1541  N   HIE   103      44.479  26.879  31.716  1.00  0.00           N
ATOM   1542  H   HIE   103      43.499  26.959  31.485  1.00  0.00           H
ATOM   1543  CA  HIE   103      45.285  25.848  30.966  1.00  0.00           C
ATOM   1544  HA  HIE   103      46.295  26.253  30.915  1.00  0.00           H
ATOM   1545  CB  HIE   103      45.266  24.557  31.730  1.00  0.00           C
ATOM   1546  HB2 HIE   103      45.722  24.780  32.695  1.00  0.00           H
ATOM   1547  HB3 HIE   103      44.228  24.254  31.867  1.00  0.00           H
ATOM   1548  CG  HIE   103      46.118  23.450  31.047  1.00  0.00           C
ATOM   1549  ND1 HIE   103      45.888  22.937  29.782  1.00  0.00           N
ATOM   1550  CE1 HIE   103      46.588  21.756  29.682  1.00  0.00           C
ATOM   1551  HE1 HIE   103      46.701  21.044  28.878  1.00  0.00           H
ATOM   1552  NE2 HIE   103      47.254  21.560  30.804  1.00  0.00           N
ATOM   1553  HE2 HIE   103      47.778  20.757  31.121  1.00  0.00           H
ATOM   1554  CD2 HIE   103      47.000  22.617  31.620  1.00  0.00           C
ATOM   1555  HD2 HIE   103      47.363  22.698  32.634  1.00  0.00           H
ATOM   1556  C   HIE   103      44.860  25.856  29.510  1.00  0.00           C
ATOM   1557  O   HIE   103      43.721  25.707  29.197  1.00  0.00           O
ATOM   1558  N   ASP   104      45.764  26.010  28.624  1.00  0.00           N
ATOM   1559  H   ASP   104      46.733  25.782  28.793  1.00  0.00           H
ATOM   1560  CA  ASP   104      45.414  26.345  27.258  1.00  0.00           C
ATOM   1561  HA  ASP   104      44.621  27.090  27.185  1.00  0.00           H
ATOM   1562  CB  ASP   104      46.634  27.003  26.564  1.00  0.00           C
ATOM   1563  HB2 ASP   104      46.333  27.379  25.586  1.00  0.00           H
ATOM   1564  HB3 ASP   104      47.048  27.711  27.283  1.00  0.00           H
ATOM   1565  CG  ASP   104      47.822  26.060  26.337  1.00  0.00           C
ATOM   1566  OD1 ASP   104      48.572  26.271  25.374  1.00  0.00           O
ATOM   1567  OD2 ASP   104      48.123  25.137  27.042  1.00  0.00           O
ATOM   1568  C   ASP   104      44.991  25.095  26.492  1.00  0.00           C
ATOM   1569  O   ASP   104      44.738  25.266  25.300  1.00  0.00           O
ATOM   1570  N   GLY   105      45.051  23.927  27.032  1.00  0.00           N
ATOM   1571  H   GLY   105      45.234  23.909  28.025  1.00  0.00           H
ATOM   1572  CA  GLY   105      45.095  22.619  26.325  1.00  0.00           C
ATOM   1573  HA2 GLY   105      44.540  21.838  26.844  1.00  0.00           H
ATOM   1574  HA3 GLY   105      44.738  22.691  25.298  1.00  0.00           H
ATOM   1575  C   GLY   105      46.432  21.895  26.135  1.00  0.00           C
ATOM   1576  O   GLY   105      46.440  20.874  25.523  1.00  0.00           O
ATOM   1577  N   THR   106      47.522  22.503  26.546  1.00  0.00           N
ATOM   1578  H   THR   106      47.514  23.413  26.982  1.00  0.00           H
ATOM   1579  CA  THR   106      48.906  21.995  26.464  1.00  0.00           C
ATOM   1580  HA  THR   106      48.855  20.916  26.322  1.00  0.00           H
ATOM   1581  CB  THR   106      49.629  22.645  25.311  1.00  0.00           C
ATOM   1582  HB  THR   106      49.608  23.733  25.390  1.00  0.00           H
ATOM   1583  CG2 THR   106      51.126  22.325  25.278  1.00  0.00           C
ATOM   1584 HG21 THR   106      51.235  21.241  25.282  1.00  0.00           H
ATOM   1585 HG22 THR   106      51.593  22.667  24.354  1.00  0.00           H
ATOM   1586 HG23 THR   106      51.669  22.733  26.131  1.00  0.00           H
ATOM   1587  OG1 THR   106      49.028  22.314  24.062  1.00  0.00           O
ATOM   1588  HG1 THR   106      48.265  22.894  24.133  1.00  0.00           H
ATOM   1589  C   THR   106      49.583  22.081  27.824  1.00  0.00           C
ATOM   1590  O   THR   106      50.099  21.081  28.269  1.00  0.00           O
ATOM   1591  N   SER   107      49.459  23.172  28.568  1.00  0.00           N
ATOM   1592  H   SER   107      49.029  23.993  28.168  1.00  0.00           H
ATOM   1593  CA  SER   107      50.103  23.356  29.930  1.00  0.00           C
ATOM   1594  HA  SER   107      50.049  22.392  30.435  1.00  0.00           H
ATOM   1595  CB  SER   107      51.573  23.706  29.671  1.00  0.00           C
ATOM   1596  HB2 SER   107      52.094  22.938  29.100  1.00  0.00           H
ATOM   1597  HB3 SER   107      51.695  24.614  29.082  1.00  0.00           H
ATOM   1598  OG  SER   107      52.329  23.954  30.871  1.00  0.00           O
ATOM   1599  HG  SER   107      52.886  23.184  31.005  1.00  0.00           H
ATOM   1600  C   SER   107      49.360  24.416  30.745  1.00  0.00           C
ATOM   1601  O   SER   107      48.654  25.299  30.281  1.00  0.00           O
ATOM   1602  N   TRP   108      49.483  24.379  32.085  1.00  0.00           N
ATOM   1603  H   TRP   108      50.136  23.715  32.476  1.00  0.00           H
ATOM   1604  CA  TRP   108      48.961  25.330  33.015  1.00  0.00           C
ATOM   1605  HA  TRP   108      47.901  25.538  32.865  1.00  0.00           H
ATOM   1606  CB  TRP   108      48.929  25.011  34.477  1.00  0.00           C
ATOM   1607  HB2 TRP   108      49.969  24.715  34.616  1.00  0.00           H
ATOM   1608  HB3 TRP   108      48.727  25.923  35.039  1.00  0.00           H
ATOM   1609  CG  TRP   108      48.094  23.886  34.973  1.00  0.00           C
ATOM   1610  CD1 TRP   108      48.500  22.614  35.165  1.00  0.00           C
ATOM   1611  HD1 TRP   108      49.528  22.335  34.991  1.00  0.00           H
ATOM   1612  NE1 TRP   108      47.432  21.861  35.491  1.00  0.00           N
ATOM   1613  HE1 TRP   108      47.518  20.889  35.752  1.00  0.00           H
ATOM   1614  CE2 TRP   108      46.257  22.586  35.724  1.00  0.00           C
ATOM   1615  CZ2 TRP   108      44.973  22.088  35.983  1.00  0.00           C
ATOM   1616  HZ2 TRP   108      44.791  21.081  36.326  1.00  0.00           H
ATOM   1617  CH2 TRP   108      43.927  23.053  36.091  1.00  0.00           C
ATOM   1618  HH2 TRP   108      42.930  22.764  36.391  1.00  0.00           H
ATOM   1619  CZ3 TRP   108      44.194  24.366  35.635  1.00  0.00           C
ATOM   1620  HZ3 TRP   108      43.329  25.014  35.617  1.00  0.00           H
ATOM   1621  CE3 TRP   108      45.502  24.795  35.323  1.00  0.00           C
ATOM   1622  HE3 TRP   108      45.678  25.820  35.032  1.00  0.00           H
ATOM   1623  CD2 TRP   108      46.630  23.874  35.262  1.00  0.00           C
ATOM   1624  C   TRP   108      49.645  26.706  32.839  1.00  0.00           C
ATOM   1625  O   TRP   108      50.872  26.775  32.964  1.00  0.00           O
ATOM   1626  N   LEU   109      48.799  27.731  32.715  1.00  0.00           N
ATOM   1627  H   LEU   109      47.811  27.543  32.803  1.00  0.00           H
ATOM   1628  CA  LEU   109      49.159  29.166  32.578  1.00  0.00           C
ATOM   1629  HA  LEU   109      50.238  29.283  32.480  1.00  0.00           H
ATOM   1630  CB  LEU   109      48.379  29.655  31.321  1.00  0.00           C
ATOM   1631  HB2 LEU   109      48.381  28.890  30.545  1.00  0.00           H
ATOM   1632  HB3 LEU   109      47.349  29.822  31.636  1.00  0.00           H
ATOM   1633  CG  LEU   109      48.840  30.982  30.677  1.00  0.00           C
ATOM   1634  HG  LEU   109      49.871  31.211  30.946  1.00  0.00           H
ATOM   1635  CD1 LEU   109      48.585  31.157  29.219  1.00  0.00           C
ATOM   1636 HD11 LEU   109      49.032  32.073  28.829  1.00  0.00           H
ATOM   1637 HD12 LEU   109      48.913  30.241  28.729  1.00  0.00           H
ATOM   1638 HD13 LEU   109      47.513  31.115  29.027  1.00  0.00           H
ATOM   1639  CD2 LEU   109      48.000  32.101  31.329  1.00  0.00           C
ATOM   1640 HD21 LEU   109      46.915  32.021  31.256  1.00  0.00           H
ATOM   1641 HD22 LEU   109      48.229  32.247  32.385  1.00  0.00           H
ATOM   1642 HD23 LEU   109      48.104  33.053  30.807  1.00  0.00           H
ATOM   1643  C   LEU   109      48.768  29.982  33.850  1.00  0.00           C
ATOM   1644  O   LEU   109      47.571  30.084  34.095  1.00  0.00           O
ATOM   1645  N   THR   110      49.737  30.526  34.575  1.00  0.00           N
ATOM   1646  H   THR   110      50.673  30.370  34.229  1.00  0.00           H
ATOM   1647  CA  THR   110      49.542  31.407  35.708  1.00  0.00           C
ATOM   1648  HA  THR   110      48.491  31.409  35.998  1.00  0.00           H
ATOM   1649  CB  THR   110      50.127  30.802  37.014  1.00  0.00           C
ATOM   1650  HB  THR   110      51.195  30.687  36.823  1.00  0.00           H
ATOM   1651  CG2 THR   110      49.772  31.679  38.217  1.00  0.00           C
ATOM   1652 HG21 THR   110      49.925  31.047  39.091  1.00  0.00           H
ATOM   1653 HG22 THR   110      50.369  32.591  38.246  1.00  0.00           H
ATOM   1654 HG23 THR   110      48.716  31.950  38.193  1.00  0.00           H
ATOM   1655  OG1 THR   110      49.607  29.536  37.179  1.00  0.00           O
ATOM   1656  HG1 THR   110      50.233  28.849  36.940  1.00  0.00           H
ATOM   1657  C   THR   110      49.890  32.861  35.568  1.00  0.00           C
ATOM   1658  O   THR   110      51.036  33.222  35.329  1.00  0.00           O
ATOM   1659  N   ILE   111      48.927  33.744  35.582  1.00  0.00           N
ATOM   1660  H   ILE   111      48.015  33.409  35.857  1.00  0.00           H
ATOM   1661  CA  ILE   111      49.147  35.228  35.613  1.00  0.00           C
ATOM   1662  HA  ILE   111      49.995  35.410  34.953  1.00  0.00           H
ATOM   1663  CB  ILE   111      47.930  36.004  35.026  1.00  0.00           C
ATOM   1664  HB  ILE   111      47.084  35.953  35.712  1.00  0.00           H
ATOM   1665  CG2 ILE   111      48.324  37.544  34.912  1.00  0.00           C
ATOM   1666 HG21 ILE   111      49.076  37.654  34.130  1.00  0.00           H
ATOM   1667 HG22 ILE   111      47.456  38.085  34.537  1.00  0.00           H
ATOM   1668 HG23 ILE   111      48.611  37.914  35.897  1.00  0.00           H
ATOM   1669  CG1 ILE   111      47.507  35.570  33.559  1.00  0.00           C
ATOM   1670 HG12 ILE   111      46.956  36.405  33.123  1.00  0.00           H
ATOM   1671 HG13 ILE   111      48.466  35.418  33.064  1.00  0.00           H
ATOM   1672  CD1 ILE   111      46.546  34.311  33.483  1.00  0.00           C
ATOM   1673 HD11 ILE   111      46.189  34.330  32.453  1.00  0.00           H
ATOM   1674 HD12 ILE   111      47.020  33.480  34.003  1.00  0.00           H
ATOM   1675 HD13 ILE   111      45.697  34.505  34.139  1.00  0.00           H
ATOM   1676  C   ILE   111      49.364  35.722  37.078  1.00  0.00           C
ATOM   1677  O   ILE   111      48.526  35.411  37.942  1.00  0.00           O
ATOM   1678  N   GLY   112      50.425  36.445  37.411  1.00  0.00           N
ATOM   1679  H   GLY   112      51.072  36.770  36.707  1.00  0.00           H
ATOM   1680  CA  GLY   112      50.631  37.075  38.701  1.00  0.00           C
ATOM   1681  HA2 GLY   112      49.786  37.038  39.389  1.00  0.00           H
ATOM   1682  HA3 GLY   112      51.382  36.591  39.323  1.00  0.00           H
ATOM   1683  C   GLY   112      51.160  38.515  38.665  1.00  0.00           C
ATOM   1684  O   GLY   112      52.272  38.696  38.169  1.00  0.00           O
ATOM   1685  N   ILE   113      50.461  39.504  39.225  1.00  0.00           N
ATOM   1686  H   ILE   113      49.558  39.427  39.671  1.00  0.00           H
ATOM   1687  CA  ILE   113      51.042  40.837  39.463  1.00  0.00           C
ATOM   1688  HA  ILE   113      51.533  41.105  38.528  1.00  0.00           H
ATOM   1689  CB  ILE   113      50.003  41.940  39.838  1.00  0.00           C
ATOM   1690  HB  ILE   113      49.727  41.705  40.866  1.00  0.00           H
ATOM   1691  CG2 ILE   113      50.567  43.363  39.836  1.00  0.00           C
ATOM   1692 HG21 ILE   113      49.891  43.937  40.468  1.00  0.00           H
ATOM   1693 HG22 ILE   113      51.578  43.301  40.235  1.00  0.00           H
ATOM   1694 HG23 ILE   113      50.468  43.775  38.831  1.00  0.00           H
ATOM   1695  CG1 ILE   113      48.693  41.842  39.047  1.00  0.00           C
ATOM   1696 HG12 ILE   113      48.033  41.033  39.361  1.00  0.00           H
ATOM   1697 HG13 ILE   113      48.150  42.731  39.366  1.00  0.00           H
ATOM   1698  CD1 ILE   113      48.892  41.792  37.538  1.00  0.00           C
ATOM   1699 HD11 ILE   113      49.215  40.818  37.173  1.00  0.00           H
ATOM   1700 HD12 ILE   113      47.959  42.036  37.030  1.00  0.00           H
ATOM   1701 HD13 ILE   113      49.707  42.416  37.173  1.00  0.00           H
ATOM   1702  C   ILE   113      52.113  40.751  40.469  1.00  0.00           C
ATOM   1703  O   ILE   113      51.796  40.549  41.636  1.00  0.00           O
ATOM   1704  N   SER   114      53.318  41.167  40.115  1.00  0.00           N
ATOM   1705  H   SER   114      53.541  41.324  39.142  1.00  0.00           H
ATOM   1706  CA  SER   114      54.343  41.463  41.062  1.00  0.00           C
ATOM   1707  HA  SER   114      53.989  41.186  42.055  1.00  0.00           H
ATOM   1708  CB  SER   114      55.614  40.666  40.593  1.00  0.00           C
ATOM   1709  HB2 SER   114      55.412  39.597  40.530  1.00  0.00           H
ATOM   1710  HB3 SER   114      55.997  41.001  39.628  1.00  0.00           H
ATOM   1711  OG  SER   114      56.760  40.874  41.445  1.00  0.00           O
ATOM   1712  HG  SER   114      56.648  40.220  42.139  1.00  0.00           H
ATOM   1713  C   SER   114      54.602  42.956  41.222  1.00  0.00           C
ATOM   1714  O   SER   114      54.597  43.720  40.236  1.00  0.00           O
ATOM   1715  N   GLY   115      55.003  43.373  42.411  1.00  0.00           N
ATOM   1716  H   GLY   115      55.184  42.654  43.096  1.00  0.00           H
ATOM   1717  CA  GLY   115      55.708  44.656  42.654  1.00  0.00           C
ATOM   1718  HA2 GLY   115      56.563  44.511  43.314  1.00  0.00           H
ATOM   1719  HA3 GLY   115      56.171  44.931  41.705  1.00  0.00           H
ATOM   1720  C   GLY   115      54.983  45.848  43.263  1.00  0.00           C
ATOM   1721  O   GLY   115      53.849  45.858  43.753  1.00  0.00           O
ATOM   1722  N   PRO   116      55.735  47.023  43.248  1.00  0.00           N
ATOM   1723  CD  PRO   116      57.126  47.180  43.012  1.00  0.00           C
ATOM   1724  HD2 PRO   116      57.479  47.407  42.005  1.00  0.00           H
ATOM   1725  HD3 PRO   116      57.701  46.309  43.323  1.00  0.00           H
ATOM   1726  CG  PRO   116      57.634  48.303  43.926  1.00  0.00           C
ATOM   1727  HG2 PRO   116      58.379  48.837  43.337  1.00  0.00           H
ATOM   1728  HG3 PRO   116      57.921  47.819  44.858  1.00  0.00           H
ATOM   1729  CB  PRO   116      56.449  49.208  44.096  1.00  0.00           C
ATOM   1730  HB2 PRO   116      56.405  49.913  43.266  1.00  0.00           H
ATOM   1731  HB3 PRO   116      56.384  49.657  45.087  1.00  0.00           H
ATOM   1732  CA  PRO   116      55.287  48.233  43.921  1.00  0.00           C
ATOM   1733  HA  PRO   116      54.958  47.911  44.909  1.00  0.00           H
ATOM   1734  C   PRO   116      54.125  48.888  43.163  1.00  0.00           C
ATOM   1735  O   PRO   116      53.897  48.728  41.984  1.00  0.00           O
ATOM   1736  N   ASP   117      53.322  49.622  43.922  1.00  0.00           N
ATOM   1737  H   ASP   117      53.403  49.485  44.919  1.00  0.00           H
ATOM   1738  CA  ASP   117      52.128  50.270  43.429  1.00  0.00           C
ATOM   1739  HA  ASP   117      51.338  49.599  43.091  1.00  0.00           H
ATOM   1740  CB  ASP   117      51.503  51.104  44.556  1.00  0.00           C
ATOM   1741  HB2 ASP   117      52.196  51.916  44.775  1.00  0.00           H
ATOM   1742  HB3 ASP   117      50.582  51.499  44.128  1.00  0.00           H
ATOM   1743  CG  ASP   117      51.350  50.425  45.930  1.00  0.00           C
ATOM   1744  OD1 ASP   117      51.129  51.104  46.897  1.00  0.00           O
ATOM   1745  OD2 ASP   117      51.512  49.204  45.996  1.00  0.00           O
ATOM   1746  C   ASP   117      52.359  51.278  42.259  1.00  0.00           C
ATOM   1747  O   ASP   117      51.474  51.344  41.470  1.00  0.00           O
ATOM   1748  N   ASN   118      53.437  52.079  42.192  1.00  0.00           N
ATOM   1749  H   ASN   118      53.981  51.961  43.034  1.00  0.00           H
ATOM   1750  CA  ASN   118      53.833  53.130  41.141  1.00  0.00           C
ATOM   1751  HA  ASN   118      52.995  53.783  40.897  1.00  0.00           H
ATOM   1752  CB  ASN   118      54.901  53.929  41.821  1.00  0.00           C
ATOM   1753  HB2 ASN   118      55.137  54.846  41.280  1.00  0.00           H
ATOM   1754  HB3 ASN   118      54.430  54.308  42.729  1.00  0.00           H
ATOM   1755  CG  ASN   118      56.208  53.211  42.107  1.00  0.00           C
ATOM   1756  OD1 ASN   118      56.440  52.076  41.853  1.00  0.00           O
ATOM   1757  ND2 ASN   118      57.086  53.932  42.706  1.00  0.00           N
ATOM   1758 HD21 ASN   118      57.959  53.426  42.766  1.00  0.00           H
ATOM   1759 HD22 ASN   118      56.728  54.750  43.176  1.00  0.00           H
ATOM   1760  C   ASN   118      54.314  52.509  39.818  1.00  0.00           C
ATOM   1761  O   ASN   118      54.683  53.246  38.987  1.00  0.00           O
ATOM   1762  N   GLY   119      54.471  51.222  39.617  1.00  0.00           N
ATOM   1763  H   GLY   119      54.296  50.616  40.405  1.00  0.00           H
ATOM   1764  CA  GLY   119      54.788  50.588  38.324  1.00  0.00           C
ATOM   1765  HA2 GLY   119      53.950  50.813  37.666  1.00  0.00           H
ATOM   1766  HA3 GLY   119      55.689  51.050  37.918  1.00  0.00           H
ATOM   1767  C   GLY   119      55.032  49.054  38.292  1.00  0.00           C
ATOM   1768  O   GLY   119      56.037  48.644  37.717  1.00  0.00           O
ATOM   1769  N   ALA   120      54.087  48.314  38.975  1.00  0.00           N
ATOM   1770  H   ALA   120      53.420  48.837  39.523  1.00  0.00           H
ATOM   1771  CA  ALA   120      54.030  46.852  39.085  1.00  0.00           C
ATOM   1772  HA  ALA   120      54.951  46.518  39.565  1.00  0.00           H
ATOM   1773  CB  ALA   120      52.924  46.403  40.049  1.00  0.00           C
ATOM   1774  HB1 ALA   120      52.113  47.116  39.899  1.00  0.00           H
ATOM   1775  HB2 ALA   120      52.471  45.429  39.859  1.00  0.00           H
ATOM   1776  HB3 ALA   120      53.330  46.495  41.056  1.00  0.00           H
ATOM   1777  C   ALA   120      53.853  46.145  37.676  1.00  0.00           C
ATOM   1778  O   ALA   120      53.473  46.726  36.637  1.00  0.00           O
ATOM   1779  N   VAL   121      54.064  44.845  37.629  1.00  0.00           N
ATOM   1780  H   VAL   121      54.384  44.352  38.450  1.00  0.00           H
ATOM   1781  CA  VAL   121      54.104  44.070  36.337  1.00  0.00           C
ATOM   1782  HA  VAL   121      53.655  44.637  35.521  1.00  0.00           H
ATOM   1783  CB  VAL   121      55.504  43.888  35.730  1.00  0.00           C
ATOM   1784  HB  VAL   121      55.549  43.235  34.857  1.00  0.00           H
ATOM   1785  CG1 VAL   121      56.234  45.198  35.412  1.00  0.00           C
ATOM   1786 HG11 VAL   121      56.194  45.718  36.369  1.00  0.00           H
ATOM   1787 HG12 VAL   121      57.238  44.989  35.045  1.00  0.00           H
ATOM   1788 HG13 VAL   121      55.775  45.705  34.564  1.00  0.00           H
ATOM   1789  CG2 VAL   121      56.315  43.115  36.751  1.00  0.00           C
ATOM   1790 HG21 VAL   121      56.415  43.733  37.642  1.00  0.00           H
ATOM   1791 HG22 VAL   121      56.005  42.097  36.989  1.00  0.00           H
ATOM   1792 HG23 VAL   121      57.333  42.992  36.382  1.00  0.00           H
ATOM   1793  C   VAL   121      53.300  42.704  36.482  1.00  0.00           C
ATOM   1794  O   VAL   121      53.426  41.940  37.404  1.00  0.00           O
ATOM   1795  N   ALA   122      52.494  42.375  35.454  1.00  0.00           N
ATOM   1796  H   ALA   122      52.549  42.962  34.634  1.00  0.00           H
ATOM   1797  CA  ALA   122      51.760  41.093  35.336  1.00  0.00           C
ATOM   1798  HA  ALA   122      51.459  40.897  36.364  1.00  0.00           H
ATOM   1799  CB  ALA   122      50.447  41.152  34.580  1.00  0.00           C
ATOM   1800  HB1 ALA   122      50.643  41.367  33.529  1.00  0.00           H
ATOM   1801  HB2 ALA   122      49.898  40.213  34.637  1.00  0.00           H
ATOM   1802  HB3 ALA   122      49.925  41.991  35.042  1.00  0.00           H
ATOM   1803  C   ALA   122      52.787  40.066  34.793  1.00  0.00           C
ATOM   1804  O   ALA   122      53.072  40.145  33.594  1.00  0.00           O
ATOM   1805  N   VAL   123      53.216  39.127  35.650  1.00  0.00           N
ATOM   1806  H   VAL   123      52.916  39.105  36.614  1.00  0.00           H
ATOM   1807  CA  VAL   123      54.127  38.085  35.199  1.00  0.00           C
ATOM   1808  HA  VAL   123      54.734  38.372  34.340  1.00  0.00           H
ATOM   1809  CB  VAL   123      55.115  37.641  36.258  1.00  0.00           C
ATOM   1810  HB  VAL   123      54.553  37.479  37.179  1.00  0.00           H
ATOM   1811  CG1 VAL   123      55.776  36.294  35.962  1.00  0.00           C
ATOM   1812 HG11 VAL   123      55.019  35.510  35.927  1.00  0.00           H
ATOM   1813 HG12 VAL   123      56.317  36.463  35.031  1.00  0.00           H
ATOM   1814 HG13 VAL   123      56.537  35.998  36.684  1.00  0.00           H
ATOM   1815  CG2 VAL   123      56.069  38.822  36.567  1.00  0.00           C
ATOM   1816 HG21 VAL   123      56.756  38.980  35.737  1.00  0.00           H
ATOM   1817 HG22 VAL   123      55.519  39.692  36.928  1.00  0.00           H
ATOM   1818 HG23 VAL   123      56.656  38.650  37.469  1.00  0.00           H
ATOM   1819  C   VAL   123      53.284  36.806  34.799  1.00  0.00           C
ATOM   1820  O   VAL   123      52.344  36.458  35.509  1.00  0.00           O
ATOM   1821  N   LEU   124      53.597  36.142  33.668  1.00  0.00           N
ATOM   1822  H   LEU   124      54.350  36.414  33.054  1.00  0.00           H
ATOM   1823  CA  LEU   124      52.885  34.956  33.100  1.00  0.00           C
ATOM   1824  HA  LEU   124      52.070  34.706  33.781  1.00  0.00           H
ATOM   1825  CB  LEU   124      52.223  35.106  31.666  1.00  0.00           C
ATOM   1826  HB2 LEU   124      52.974  35.206  30.882  1.00  0.00           H
ATOM   1827  HB3 LEU   124      51.601  34.238  31.448  1.00  0.00           H
ATOM   1828  CG  LEU   124      51.258  36.276  31.764  1.00  0.00           C
ATOM   1829  HG  LEU   124      50.814  36.183  32.755  1.00  0.00           H
ATOM   1830  CD1 LEU   124      51.850  37.696  31.741  1.00  0.00           C
ATOM   1831 HD11 LEU   124      52.831  37.768  32.210  1.00  0.00           H
ATOM   1832 HD12 LEU   124      52.147  37.920  30.716  1.00  0.00           H
ATOM   1833 HD13 LEU   124      51.156  38.477  32.053  1.00  0.00           H
ATOM   1834  CD2 LEU   124      50.107  36.249  30.663  1.00  0.00           C
ATOM   1835 HD21 LEU   124      50.609  36.272  29.695  1.00  0.00           H
ATOM   1836 HD22 LEU   124      49.684  35.246  30.732  1.00  0.00           H
ATOM   1837 HD23 LEU   124      49.452  37.084  30.906  1.00  0.00           H
ATOM   1838  C   LEU   124      53.888  33.756  33.106  1.00  0.00           C
ATOM   1839  O   LEU   124      54.853  33.850  32.392  1.00  0.00           O
ATOM   1840  N   LYS   125      53.638  32.719  33.951  1.00  0.00           N
ATOM   1841  H   LYS   125      52.793  32.693  34.505  1.00  0.00           H
ATOM   1842  CA  LYS   125      54.357  31.446  34.098  1.00  0.00           C
ATOM   1843  HA  LYS   125      55.395  31.527  33.775  1.00  0.00           H
ATOM   1844  CB  LYS   125      54.411  31.053  35.549  1.00  0.00           C
ATOM   1845  HB2 LYS   125      54.985  31.747  36.165  1.00  0.00           H
ATOM   1846  HB3 LYS   125      53.406  31.024  35.969  1.00  0.00           H
ATOM   1847  CG  LYS   125      55.048  29.668  35.727  1.00  0.00           C
ATOM   1848  HG2 LYS   125      54.636  29.025  34.949  1.00  0.00           H
ATOM   1849  HG3 LYS   125      56.120  29.597  35.543  1.00  0.00           H
ATOM   1850  CD  LYS   125      54.839  28.954  37.053  1.00  0.00           C
ATOM   1851  HD2 LYS   125      55.587  29.223  37.798  1.00  0.00           H
ATOM   1852  HD3 LYS   125      53.797  29.120  37.327  1.00  0.00           H
ATOM   1853  CE  LYS   125      54.964  27.405  36.955  1.00  0.00           C
ATOM   1854  HE2 LYS   125      54.294  27.094  36.152  1.00  0.00           H
ATOM   1855  HE3 LYS   125      55.953  27.091  36.623  1.00  0.00           H
ATOM   1856  NZ  LYS   125      54.696  26.645  38.159  1.00  0.00           N
ATOM   1857  HZ1 LYS   125      55.519  26.671  38.744  1.00  0.00           H
ATOM   1858  HZ2 LYS   125      53.881  27.066  38.583  1.00  0.00           H
ATOM   1859  HZ3 LYS   125      54.490  25.687  37.913  1.00  0.00           H
ATOM   1860  C   LYS   125      53.741  30.445  33.245  1.00  0.00           C
ATOM   1861  O   LYS   125      52.523  30.209  33.384  1.00  0.00           O
ATOM   1862  N   TYR   126      54.451  29.784  32.334  1.00  0.00           N
ATOM   1863  H   TYR   126      55.406  30.061  32.156  1.00  0.00           H
ATOM   1864  CA  TYR   126      53.908  28.716  31.467  1.00  0.00           C
ATOM   1865  HA  TYR   126      53.106  28.289  32.068  1.00  0.00           H
ATOM   1866  CB  TYR   126      53.257  29.398  30.258  1.00  0.00           C
ATOM   1867  HB2 TYR   126      52.574  30.141  30.672  1.00  0.00           H
ATOM   1868  HB3 TYR   126      53.994  29.973  29.697  1.00  0.00           H
ATOM   1869  CG  TYR   126      52.636  28.407  29.265  1.00  0.00           C
ATOM   1870  CD1 TYR   126      53.414  27.947  28.219  1.00  0.00           C
ATOM   1871  HD1 TYR   126      54.487  28.072  28.206  1.00  0.00           H
ATOM   1872  CE1 TYR   126      52.841  27.047  27.250  1.00  0.00           C
ATOM   1873  HE1 TYR   126      53.537  26.624  26.540  1.00  0.00           H
ATOM   1874  CZ  TYR   126      51.539  26.655  27.399  1.00  0.00           C
ATOM   1875  OH  TYR   126      50.997  25.720  26.515  1.00  0.00           O
ATOM   1876  HH  TYR   126      50.039  25.667  26.554  1.00  0.00           H
ATOM   1877  CE2 TYR   126      50.689  27.206  28.389  1.00  0.00           C
ATOM   1878  HE2 TYR   126      49.693  26.791  28.445  1.00  0.00           H
ATOM   1879  CD2 TYR   126      51.272  28.086  29.351  1.00  0.00           C
ATOM   1880  HD2 TYR   126      50.675  28.306  30.223  1.00  0.00           H
ATOM   1881  C   TYR   126      54.917  27.609  31.078  1.00  0.00           C
ATOM   1882  O   TYR   126      56.147  27.937  31.092  1.00  0.00           O
ATOM   1883  N   ASN   127      54.488  26.367  30.923  1.00  0.00           N
ATOM   1884  H   ASN   127      53.482  26.276  30.936  1.00  0.00           H
ATOM   1885  CA  ASN   127      55.373  25.231  30.617  1.00  0.00           C
ATOM   1886  HA  ASN   127      54.810  24.311  30.774  1.00  0.00           H
ATOM   1887  CB  ASN   127      55.883  25.336  29.217  1.00  0.00           C
ATOM   1888  HB2 ASN   127      55.082  25.592  28.525  1.00  0.00           H
ATOM   1889  HB3 ASN   127      56.666  26.094  29.209  1.00  0.00           H
ATOM   1890  CG  ASN   127      56.411  24.051  28.605  1.00  0.00           C
ATOM   1891  OD1 ASN   127      55.744  23.032  28.686  1.00  0.00           O
ATOM   1892  ND2 ASN   127      57.536  24.089  27.892  1.00  0.00           N
ATOM   1893 HD21 ASN   127      58.003  23.226  27.657  1.00  0.00           H
ATOM   1894 HD22 ASN   127      58.044  24.943  27.713  1.00  0.00           H
ATOM   1895  C   ASN   127      56.426  24.980  31.695  1.00  0.00           C
ATOM   1896  O   ASN   127      57.443  24.401  31.484  1.00  0.00           O
ATOM   1897  N   GLY   128      56.132  25.511  32.864  1.00  0.00           N
ATOM   1898  H   GLY   128      55.205  25.846  33.081  1.00  0.00           H
ATOM   1899  CA  GLY   128      57.108  25.607  33.945  1.00  0.00           C
ATOM   1900  HA2 GLY   128      56.644  25.244  34.861  1.00  0.00           H
ATOM   1901  HA3 GLY   128      57.998  25.071  33.615  1.00  0.00           H
ATOM   1902  C   GLY   128      57.636  26.980  34.265  1.00  0.00           C
ATOM   1903  O   GLY   128      57.711  27.305  35.444  1.00  0.00           O
ATOM   1904  N   ILE   129      57.912  27.895  33.278  1.00  0.00           N
ATOM   1905  H   ILE   129      57.693  27.626  32.330  1.00  0.00           H
ATOM   1906  CA  ILE   129      58.811  28.982  33.494  1.00  0.00           C
ATOM   1907  HA  ILE   129      59.079  29.040  34.549  1.00  0.00           H
ATOM   1908  CB  ILE   129      60.036  28.715  32.558  1.00  0.00           C
ATOM   1909  HB  ILE   129      60.612  29.635  32.651  1.00  0.00           H
ATOM   1910  CG2 ILE   129      60.844  27.489  33.015  1.00  0.00           C
ATOM   1911 HG21 ILE   129      61.301  27.731  33.974  1.00  0.00           H
ATOM   1912 HG22 ILE   129      60.356  26.515  33.050  1.00  0.00           H
ATOM   1913 HG23 ILE   129      61.648  27.337  32.296  1.00  0.00           H
ATOM   1914  CG1 ILE   129      59.775  28.551  31.060  1.00  0.00           C
ATOM   1915 HG12 ILE   129      59.823  27.531  30.681  1.00  0.00           H
ATOM   1916 HG13 ILE   129      58.827  29.001  30.764  1.00  0.00           H
ATOM   1917  CD1 ILE   129      60.756  29.327  30.150  1.00  0.00           C
ATOM   1918 HD11 ILE   129      60.432  30.364  30.239  1.00  0.00           H
ATOM   1919 HD12 ILE   129      61.761  29.316  30.574  1.00  0.00           H
ATOM   1920 HD13 ILE   129      60.862  28.892  29.156  1.00  0.00           H
ATOM   1921  C   ILE   129      58.213  30.407  33.102  1.00  0.00           C
ATOM   1922  O   ILE   129      57.279  30.505  32.325  1.00  0.00           O
ATOM   1923  N   ILE   130      58.847  31.452  33.518  1.00  0.00           N
ATOM   1924  H   ILE   130      59.630  31.358  34.149  1.00  0.00           H
ATOM   1925  CA  ILE   130      58.455  32.797  33.161  1.00  0.00           C
ATOM   1926  HA  ILE   130      57.386  32.957  33.305  1.00  0.00           H
ATOM   1927  CB  ILE   130      59.248  33.770  34.064  1.00  0.00           C
ATOM   1928  HB  ILE   130      60.297  33.515  33.915  1.00  0.00           H
ATOM   1929  CG2 ILE   130      59.076  35.196  33.480  1.00  0.00           C
ATOM   1930 HG21 ILE   130      59.547  35.973  34.083  1.00  0.00           H
ATOM   1931 HG22 ILE   130      59.644  35.255  32.552  1.00  0.00           H
ATOM   1932 HG23 ILE   130      58.000  35.363  33.411  1.00  0.00           H
ATOM   1933  CG1 ILE   130      58.863  33.535  35.557  1.00  0.00           C
ATOM   1934 HG12 ILE   130      57.839  33.841  35.771  1.00  0.00           H
ATOM   1935 HG13 ILE   130      58.768  32.484  35.826  1.00  0.00           H
ATOM   1936  CD1 ILE   130      59.866  34.100  36.559  1.00  0.00           C
ATOM   1937 HD11 ILE   130      59.574  33.635  37.501  1.00  0.00           H
ATOM   1938 HD12 ILE   130      60.859  33.780  36.246  1.00  0.00           H
ATOM   1939 HD13 ILE   130      59.704  35.171  36.677  1.00  0.00           H
ATOM   1940  C   ILE   130      58.734  33.029  31.728  1.00  0.00           C
ATOM   1941  O   ILE   130      59.882  32.841  31.335  1.00  0.00           O
ATOM   1942  N   THR   131      57.665  33.386  31.050  1.00  0.00           N
ATOM   1943  H   THR   131      56.801  33.436  31.571  1.00  0.00           H
ATOM   1944  CA  THR   131      57.541  33.492  29.579  1.00  0.00           C
ATOM   1945  HA  THR   131      58.582  33.545  29.262  1.00  0.00           H
ATOM   1946  CB  THR   131      56.868  32.238  28.971  1.00  0.00           C
ATOM   1947  HB  THR   131      55.886  32.169  29.440  1.00  0.00           H
ATOM   1948  CG2 THR   131      56.859  32.304  27.407  1.00  0.00           C
ATOM   1949 HG21 THR   131      56.355  33.200  27.043  1.00  0.00           H
ATOM   1950 HG22 THR   131      57.866  32.243  26.993  1.00  0.00           H
ATOM   1951 HG23 THR   131      56.305  31.514  26.902  1.00  0.00           H
ATOM   1952  OG1 THR   131      57.594  31.046  29.419  1.00  0.00           O
ATOM   1953  HG1 THR   131      57.510  30.943  30.370  1.00  0.00           H
ATOM   1954  C   THR   131      56.939  34.805  29.050  1.00  0.00           C
ATOM   1955  O   THR   131      57.383  35.305  28.027  1.00  0.00           O
ATOM   1956  N   ASP   132      56.212  35.579  29.890  1.00  0.00           N
ATOM   1957  H   ASP   132      55.762  35.296  30.749  1.00  0.00           H
ATOM   1958  CA  ASP   132      55.744  36.988  29.662  1.00  0.00           C
ATOM   1959  HA  ASP   132      56.557  37.422  29.081  1.00  0.00           H
ATOM   1960  CB  ASP   132      54.585  37.081  28.660  1.00  0.00           C
ATOM   1961  HB2 ASP   132      54.679  36.265  27.943  1.00  0.00           H
ATOM   1962  HB3 ASP   132      53.633  36.993  29.184  1.00  0.00           H
ATOM   1963  CG  ASP   132      54.564  38.334  27.765  1.00  0.00           C
ATOM   1964  OD1 ASP   132      55.441  39.194  27.947  1.00  0.00           O
ATOM   1965  OD2 ASP   132      53.611  38.492  26.943  1.00  0.00           O
ATOM   1966  C   ASP   132      55.595  37.878  30.886  1.00  0.00           C
ATOM   1967  O   ASP   132      55.525  37.362  32.008  1.00  0.00           O
ATOM   1968  N   THR   133      55.651  39.213  30.693  1.00  0.00           N
ATOM   1969  H   THR   133      55.665  39.609  29.764  1.00  0.00           H
ATOM   1970  CA  THR   133      55.662  40.207  31.744  1.00  0.00           C
ATOM   1971  HA  THR   133      54.927  39.929  32.499  1.00  0.00           H
ATOM   1972  CB  THR   133      57.028  40.322  32.500  1.00  0.00           C
ATOM   1973  HB  THR   133      57.776  40.661  31.783  1.00  0.00           H
ATOM   1974  CG2 THR   133      57.039  41.180  33.756  1.00  0.00           C
ATOM   1975 HG21 THR   133      57.993  41.087  34.273  1.00  0.00           H
ATOM   1976 HG22 THR   133      57.003  42.183  33.330  1.00  0.00           H
ATOM   1977 HG23 THR   133      56.103  41.137  34.315  1.00  0.00           H
ATOM   1978  OG1 THR   133      57.456  39.108  33.034  1.00  0.00           O
ATOM   1979  HG1 THR   133      56.909  38.518  32.509  1.00  0.00           H
ATOM   1980  C   THR   133      55.172  41.562  31.198  1.00  0.00           C
ATOM   1981  O   THR   133      55.753  42.081  30.265  1.00  0.00           O
ATOM   1982  N   ILE   134      53.974  42.024  31.638  1.00  0.00           N
ATOM   1983  H   ILE   134      53.579  41.308  32.230  1.00  0.00           H
ATOM   1984  CA  ILE   134      53.225  43.180  31.087  1.00  0.00           C
ATOM   1985  HA  ILE   134      53.589  43.445  30.094  1.00  0.00           H
ATOM   1986  CB  ILE   134      51.726  42.766  30.903  1.00  0.00           C
ATOM   1987  HB  ILE   134      51.213  42.702  31.862  1.00  0.00           H
ATOM   1988  CG2 ILE   134      50.913  43.767  30.138  1.00  0.00           C
ATOM   1989 HG21 ILE   134      51.247  43.775  29.100  1.00  0.00           H
ATOM   1990 HG22 ILE   134      49.834  43.629  30.202  1.00  0.00           H
ATOM   1991 HG23 ILE   134      50.889  44.734  30.638  1.00  0.00           H
ATOM   1992  CG1 ILE   134      51.577  41.283  30.340  1.00  0.00           C
ATOM   1993 HG12 ILE   134      51.909  40.604  31.126  1.00  0.00           H
ATOM   1994 HG13 ILE   134      50.554  41.021  30.069  1.00  0.00           H
ATOM   1995  CD1 ILE   134      52.372  41.101  29.133  1.00  0.00           C
ATOM   1996 HD11 ILE   134      52.581  42.058  28.655  1.00  0.00           H
ATOM   1997 HD12 ILE   134      53.378  40.782  29.408  1.00  0.00           H
ATOM   1998 HD13 ILE   134      51.881  40.513  28.358  1.00  0.00           H
ATOM   1999  C   ILE   134      53.425  44.350  32.001  1.00  0.00           C
ATOM   2000  O   ILE   134      53.565  44.169  33.247  1.00  0.00           O
ATOM   2001  N   LYS   135      53.556  45.620  31.463  1.00  0.00           N
ATOM   2002  H   LYS   135      53.308  45.654  30.485  1.00  0.00           H
ATOM   2003  CA  LYS   135      53.684  46.821  32.269  1.00  0.00           C
ATOM   2004  HA  LYS   135      54.076  46.530  33.244  1.00  0.00           H
ATOM   2005  CB  LYS   135      54.629  47.813  31.619  1.00  0.00           C
ATOM   2006  HB2 LYS   135      54.459  48.015  30.561  1.00  0.00           H
ATOM   2007  HB3 LYS   135      54.529  48.823  32.016  1.00  0.00           H
ATOM   2008  CG  LYS   135      56.104  47.406  31.781  1.00  0.00           C
ATOM   2009  HG2 LYS   135      56.216  47.185  32.843  1.00  0.00           H
ATOM   2010  HG3 LYS   135      56.356  46.612  31.077  1.00  0.00           H
ATOM   2011  CD  LYS   135      57.038  48.579  31.532  1.00  0.00           C
ATOM   2012  HD2 LYS   135      56.973  48.926  30.501  1.00  0.00           H
ATOM   2013  HD3 LYS   135      56.659  49.403  32.137  1.00  0.00           H
ATOM   2014  CE  LYS   135      58.511  48.194  31.743  1.00  0.00           C
ATOM   2015  HE2 LYS   135      59.267  48.973  31.830  1.00  0.00           H
ATOM   2016  HE3 LYS   135      58.588  47.690  32.707  1.00  0.00           H
ATOM   2017  NZ  LYS   135      58.917  47.276  30.701  1.00  0.00           N
ATOM   2018  HZ1 LYS   135      59.917  47.212  30.574  1.00  0.00           H
ATOM   2019  HZ2 LYS   135      58.604  46.348  30.950  1.00  0.00           H
ATOM   2020  HZ3 LYS   135      58.544  47.557  29.807  1.00  0.00           H
ATOM   2021  C   LYS   135      52.356  47.543  32.600  1.00  0.00           C
ATOM   2022  O   LYS   135      51.428  47.643  31.768  1.00  0.00           O
ATOM   2023  N   SER   136      52.317  48.193  33.743  1.00  0.00           N
ATOM   2024  H   SER   136      53.229  48.258  34.173  1.00  0.00           H
ATOM   2025  CA  SER   136      51.529  49.321  34.053  1.00  0.00           C
ATOM   2026  HA  SER   136      50.526  49.067  34.397  1.00  0.00           H
ATOM   2027  CB  SER   136      52.143  49.908  35.361  1.00  0.00           C
ATOM   2028  HB2 SER   136      52.245  49.140  36.127  1.00  0.00           H
ATOM   2029  HB3 SER   136      53.159  50.166  35.061  1.00  0.00           H
ATOM   2030  OG  SER   136      51.407  50.998  35.843  1.00  0.00           O
ATOM   2031  HG  SER   136      50.461  50.854  35.768  1.00  0.00           H
ATOM   2032  C   SER   136      51.431  50.416  32.961  1.00  0.00           C
ATOM   2033  O   SER   136      52.439  50.634  32.286  1.00  0.00           O
ATOM   2034  N   TRP   137      50.299  51.197  32.965  1.00  0.00           N
ATOM   2035  H   TRP   137      49.610  50.892  33.638  1.00  0.00           H
ATOM   2036  CA  TRP   137      50.000  52.402  32.038  1.00  0.00           C
ATOM   2037  HA  TRP   137      50.908  52.795  31.581  1.00  0.00           H
ATOM   2038  CB  TRP   137      49.059  51.766  31.012  1.00  0.00           C
ATOM   2039  HB2 TRP   137      48.977  52.541  30.250  1.00  0.00           H
ATOM   2040  HB3 TRP   137      49.483  50.908  30.491  1.00  0.00           H
ATOM   2041  CG  TRP   137      47.733  51.335  31.542  1.00  0.00           C
ATOM   2042  CD1 TRP   137      46.646  52.054  31.543  1.00  0.00           C
ATOM   2043  HD1 TRP   137      46.616  53.096  31.261  1.00  0.00           H
ATOM   2044  NE1 TRP   137      45.634  51.359  31.980  1.00  0.00           N
ATOM   2045  HE1 TRP   137      44.693  51.711  32.074  1.00  0.00           H
ATOM   2046  CE2 TRP   137      45.979  50.063  32.273  1.00  0.00           C
ATOM   2047  CZ2 TRP   137      45.282  48.951  32.795  1.00  0.00           C
ATOM   2048  HZ2 TRP   137      44.243  49.035  33.079  1.00  0.00           H
ATOM   2049  CH2 TRP   137      45.888  47.701  33.025  1.00  0.00           C
ATOM   2050  HH2 TRP   137      45.374  46.862  33.469  1.00  0.00           H
ATOM   2051  CZ3 TRP   137      47.208  47.578  32.581  1.00  0.00           C
ATOM   2052  HZ3 TRP   137      47.755  46.658  32.729  1.00  0.00           H
ATOM   2053  CE3 TRP   137      47.966  48.652  32.056  1.00  0.00           C
ATOM   2054  HE3 TRP   137      48.945  48.441  31.653  1.00  0.00           H
ATOM   2055  CD2 TRP   137      47.383  49.997  32.036  1.00  0.00           C
ATOM   2056  C   TRP   137      49.354  53.657  32.690  1.00  0.00           C
ATOM   2057  O   TRP   137      49.275  54.727  32.078  1.00  0.00           O
ATOM   2058  N   ARG   138      48.992  53.551  33.962  1.00  0.00           N
ATOM   2059  H   ARG   138      49.001  52.633  34.383  1.00  0.00           H
ATOM   2060  CA  ARG   138      48.420  54.695  34.825  1.00  0.00           C
ATOM   2061  HA  ARG   138      48.647  55.645  34.343  1.00  0.00           H
ATOM   2062  CB  ARG   138      46.883  54.497  35.004  1.00  0.00           C
ATOM   2063  HB2 ARG   138      46.416  54.292  34.041  1.00  0.00           H
ATOM   2064  HB3 ARG   138      46.636  53.583  35.544  1.00  0.00           H
ATOM   2065  CG  ARG   138      46.121  55.683  35.671  1.00  0.00           C
ATOM   2066  HG2 ARG   138      46.265  55.594  36.747  1.00  0.00           H
ATOM   2067  HG3 ARG   138      46.539  56.625  35.315  1.00  0.00           H
ATOM   2068  CD  ARG   138      44.602  55.539  35.310  1.00  0.00           C
ATOM   2069  HD2 ARG   138      44.536  55.331  34.241  1.00  0.00           H
ATOM   2070  HD3 ARG   138      44.103  54.679  35.757  1.00  0.00           H
ATOM   2071  NE  ARG   138      43.826  56.768  35.664  1.00  0.00           N
ATOM   2072  HE  ARG   138      43.786  57.053  36.632  1.00  0.00           H
ATOM   2073  CZ  ARG   138      43.142  57.490  34.824  1.00  0.00           C
ATOM   2074  NH1 ARG   138      43.275  57.410  33.542  1.00  0.00           N
ATOM   2075 HH11 ARG   138      43.933  56.851  33.018  1.00  0.00           H
ATOM   2076 HH12 ARG   138      42.742  58.047  32.969  1.00  0.00           H
ATOM   2077  NH2 ARG   138      42.145  58.216  35.186  1.00  0.00           N
ATOM   2078 HH21 ARG   138      41.525  57.952  35.938  1.00  0.00           H
ATOM   2079 HH22 ARG   138      41.669  58.822  34.533  1.00  0.00           H
ATOM   2080  C   ARG   138      49.061  54.738  36.219  1.00  0.00           C
ATOM   2081  O   ARG   138      48.799  55.690  36.957  1.00  0.00           O
ATOM   2082  N   ASN   139      49.979  53.869  36.542  1.00  0.00           N
ATOM   2083  H   ASN   139      50.116  53.188  35.810  1.00  0.00           H
ATOM   2084  CA  ASN   139      50.938  53.858  37.604  1.00  0.00           C
ATOM   2085  HA  ASN   139      51.323  52.838  37.581  1.00  0.00           H
ATOM   2086  CB  ASN   139      52.129  54.812  37.170  1.00  0.00           C
ATOM   2087  HB2 ASN   139      51.792  55.820  36.931  1.00  0.00           H
ATOM   2088  HB3 ASN   139      52.869  54.804  37.971  1.00  0.00           H
ATOM   2089  CG  ASN   139      52.856  54.433  35.923  1.00  0.00           C
ATOM   2090  OD1 ASN   139      52.434  54.598  34.776  1.00  0.00           O
ATOM   2091  ND2 ASN   139      53.904  53.570  36.052  1.00  0.00           N
ATOM   2092 HD21 ASN   139      54.528  53.348  35.288  1.00  0.00           H
ATOM   2093 HD22 ASN   139      54.166  53.409  37.013  1.00  0.00           H
ATOM   2094  C   ASN   139      50.378  54.025  39.043  1.00  0.00           C
ATOM   2095  O   ASN   139      50.961  54.678  39.875  1.00  0.00           O
ATOM   2096  N   ASN   140      49.293  53.322  39.317  1.00  0.00           N
ATOM   2097  H   ASN   140      48.762  52.884  38.578  1.00  0.00           H
ATOM   2098  CA  ASN   140      48.607  53.209  40.628  1.00  0.00           C
ATOM   2099  HA  ASN   140      49.325  53.201  41.449  1.00  0.00           H
ATOM   2100  CB  ASN   140      47.759  54.464  40.792  1.00  0.00           C
ATOM   2101  HB2 ASN   140      48.370  55.348  40.610  1.00  0.00           H
ATOM   2102  HB3 ASN   140      47.077  54.508  39.944  1.00  0.00           H
ATOM   2103  CG  ASN   140      47.021  54.507  42.108  1.00  0.00           C
ATOM   2104  OD1 ASN   140      45.889  54.888  42.188  1.00  0.00           O
ATOM   2105  ND2 ASN   140      47.576  54.095  43.191  1.00  0.00           N
ATOM   2106 HD21 ASN   140      47.087  54.249  44.062  1.00  0.00           H
ATOM   2107 HD22 ASN   140      48.584  54.049  43.172  1.00  0.00           H
ATOM   2108  C   ASN   140      47.796  51.897  40.785  1.00  0.00           C
ATOM   2109  O   ASN   140      46.586  51.744  40.599  1.00  0.00           O
ATOM   2110  N   ILE   141      48.472  50.828  41.300  1.00  0.00           N
ATOM   2111  H   ILE   141      49.420  51.033  41.579  1.00  0.00           H
ATOM   2112  CA  ILE   141      48.005  49.418  41.690  1.00  0.00           C
ATOM   2113  HA  ILE   141      48.936  48.909  41.941  1.00  0.00           H
ATOM   2114  CB  ILE   141      47.130  49.420  42.973  1.00  0.00           C
ATOM   2115  HB  ILE   141      46.107  49.608  42.647  1.00  0.00           H
ATOM   2116  CG2 ILE   141      47.233  48.001  43.541  1.00  0.00           C
ATOM   2117 HG21 ILE   141      46.678  47.272  42.949  1.00  0.00           H
ATOM   2118 HG22 ILE   141      48.259  47.634  43.578  1.00  0.00           H
ATOM   2119 HG23 ILE   141      46.972  48.023  44.600  1.00  0.00           H
ATOM   2120  CG1 ILE   141      47.551  50.445  43.943  1.00  0.00           C
ATOM   2121 HG12 ILE   141      48.626  50.435  44.123  1.00  0.00           H
ATOM   2122 HG13 ILE   141      47.232  51.407  43.541  1.00  0.00           H
ATOM   2123  CD1 ILE   141      46.916  50.487  45.344  1.00  0.00           C
ATOM   2124 HD11 ILE   141      47.365  49.710  45.964  1.00  0.00           H
ATOM   2125 HD12 ILE   141      46.972  51.499  45.747  1.00  0.00           H
ATOM   2126 HD13 ILE   141      45.848  50.287  45.253  1.00  0.00           H
ATOM   2127  C   ILE   141      47.447  48.597  40.538  1.00  0.00           C
ATOM   2128  O   ILE   141      46.211  48.339  40.550  1.00  0.00           O
ATOM   2129  N   LEU   142      48.367  48.122  39.644  1.00  0.00           N
ATOM   2130  H   LEU   142      49.320  48.454  39.666  1.00  0.00           H
ATOM   2131  CA  LEU   142      48.070  47.078  38.705  1.00  0.00           C
ATOM   2132  HA  LEU   142      47.375  47.470  37.964  1.00  0.00           H
ATOM   2133  CB  LEU   142      49.370  46.721  37.915  1.00  0.00           C
ATOM   2134  HB2 LEU   142      49.876  47.594  37.502  1.00  0.00           H
ATOM   2135  HB3 LEU   142      50.036  46.239  38.630  1.00  0.00           H
ATOM   2136  CG  LEU   142      49.039  45.614  36.800  1.00  0.00           C
ATOM   2137  HG  LEU   142      48.609  44.695  37.197  1.00  0.00           H
ATOM   2138  CD1 LEU   142      48.142  46.060  35.655  1.00  0.00           C
ATOM   2139 HD11 LEU   142      48.539  46.911  35.100  1.00  0.00           H
ATOM   2140 HD12 LEU   142      48.019  45.256  34.930  1.00  0.00           H
ATOM   2141 HD13 LEU   142      47.239  46.513  36.065  1.00  0.00           H
ATOM   2142  CD2 LEU   142      50.274  45.036  36.173  1.00  0.00           C
ATOM   2143 HD21 LEU   142      50.938  44.566  36.900  1.00  0.00           H
ATOM   2144 HD22 LEU   142      50.096  44.360  35.337  1.00  0.00           H
ATOM   2145 HD23 LEU   142      50.877  45.802  35.686  1.00  0.00           H
ATOM   2146  C   LEU   142      47.292  45.864  39.319  1.00  0.00           C
ATOM   2147  O   LEU   142      47.675  45.348  40.338  1.00  0.00           O
ATOM   2148  N   ARG   143      46.236  45.343  38.662  1.00  0.00           N
ATOM   2149  H   ARG   143      45.821  45.750  37.836  1.00  0.00           H
ATOM   2150  CA  ARG   143      45.425  44.213  39.302  1.00  0.00           C
ATOM   2151  HA  ARG   143      46.071  43.431  39.698  1.00  0.00           H
ATOM   2152  CB  ARG   143      44.569  44.703  40.492  1.00  0.00           C
ATOM   2153  HB2 ARG   143      43.959  43.901  40.909  1.00  0.00           H
ATOM   2154  HB3 ARG   143      45.342  44.946  41.221  1.00  0.00           H
ATOM   2155  CG  ARG   143      43.674  45.938  40.203  1.00  0.00           C
ATOM   2156  HG2 ARG   143      44.211  46.699  39.637  1.00  0.00           H
ATOM   2157  HG3 ARG   143      42.728  45.610  39.774  1.00  0.00           H
ATOM   2158  CD  ARG   143      43.485  46.738  41.453  1.00  0.00           C
ATOM   2159  HD2 ARG   143      43.244  46.075  42.285  1.00  0.00           H
ATOM   2160  HD3 ARG   143      44.390  47.213  41.832  1.00  0.00           H
ATOM   2161  NE  ARG   143      42.428  47.731  41.237  1.00  0.00           N
ATOM   2162  HE  ARG   143      41.497  47.507  41.559  1.00  0.00           H
ATOM   2163  CZ  ARG   143      42.573  49.027  40.926  1.00  0.00           C
ATOM   2164  NH1 ARG   143      41.491  49.768  40.978  1.00  0.00           N
ATOM   2165 HH11 ARG   143      40.618  49.319  41.216  1.00  0.00           H
ATOM   2166 HH12 ARG   143      41.520  50.717  40.633  1.00  0.00           H
ATOM   2167  NH2 ARG   143      43.721  49.556  40.619  1.00  0.00           N
ATOM   2168 HH21 ARG   143      44.529  48.952  40.584  1.00  0.00           H
ATOM   2169 HH22 ARG   143      43.797  50.562  40.562  1.00  0.00           H
ATOM   2170  C   ARG   143      44.680  43.365  38.361  1.00  0.00           C
ATOM   2171  O   ARG   143      44.402  43.793  37.303  1.00  0.00           O
ATOM   2172  N   THR   144      44.319  42.105  38.738  1.00  0.00           N
ATOM   2173  H   THR   144      44.730  41.799  39.608  1.00  0.00           H
ATOM   2174  CA  THR   144      43.564  41.174  37.900  1.00  0.00           C
ATOM   2175  HA  THR   144      42.904  41.691  37.204  1.00  0.00           H
ATOM   2176  CB  THR   144      44.581  40.434  36.974  1.00  0.00           C
ATOM   2177  HB  THR   144      45.290  41.132  36.530  1.00  0.00           H
ATOM   2178  CG2 THR   144      45.308  39.291  37.689  1.00  0.00           C
ATOM   2179 HG21 THR   144      46.095  39.033  36.980  1.00  0.00           H
ATOM   2180 HG22 THR   144      45.660  39.738  38.619  1.00  0.00           H
ATOM   2181 HG23 THR   144      44.600  38.525  38.003  1.00  0.00           H
ATOM   2182  OG1 THR   144      43.882  39.739  35.910  1.00  0.00           O
ATOM   2183  HG1 THR   144      43.463  40.464  35.442  1.00  0.00           H
ATOM   2184  C   THR   144      42.489  40.428  38.589  1.00  0.00           C
ATOM   2185  O   THR   144      41.944  40.823  39.652  1.00  0.00           O
ATOM   2186  N   GLN   145      42.031  39.222  38.010  1.00  0.00           N
ATOM   2187  H   GLN   145      42.593  38.970  37.209  1.00  0.00           H
ATOM   2188  CA  GLN   145      40.776  38.608  38.310  1.00  0.00           C
ATOM   2189  HA  GLN   145      40.031  39.361  38.055  1.00  0.00           H
ATOM   2190  CB  GLN   145      40.640  37.428  37.364  1.00  0.00           C
ATOM   2191  HB2 GLN   145      41.540  36.815  37.391  1.00  0.00           H
ATOM   2192  HB3 GLN   145      39.836  36.760  37.674  1.00  0.00           H
ATOM   2193  CG  GLN   145      40.250  37.685  35.862  1.00  0.00           C
ATOM   2194  HG2 GLN   145      39.398  38.365  35.887  1.00  0.00           H
ATOM   2195  HG3 GLN   145      41.120  38.203  35.459  1.00  0.00           H
ATOM   2196  CD  GLN   145      39.805  36.440  35.099  1.00  0.00           C
ATOM   2197  OE1 GLN   145      40.604  35.743  34.518  1.00  0.00           O
ATOM   2198  NE2 GLN   145      38.534  36.071  35.156  1.00  0.00           N
ATOM   2199 HE21 GLN   145      37.923  36.584  35.776  1.00  0.00           H
ATOM   2200 HE22 GLN   145      38.395  35.080  35.027  1.00  0.00           H
ATOM   2201  C   GLN   145      40.486  38.134  39.704  1.00  0.00           C
ATOM   2202  O   GLN   145      39.384  38.333  40.135  1.00  0.00           O
ATOM   2203  N   GLU   146      41.437  37.546  40.387  1.00  0.00           N
ATOM   2204  H   GLU   146      42.399  37.479  40.088  1.00  0.00           H
ATOM   2205  CA  GLU   146      41.170  36.687  41.574  1.00  0.00           C
ATOM   2206  HA  GLU   146      42.143  36.243  41.783  1.00  0.00           H
ATOM   2207  CB  GLU   146      40.695  37.431  42.803  1.00  0.00           C
ATOM   2208  HB2 GLU   146      39.654  37.692  42.616  1.00  0.00           H
ATOM   2209  HB3 GLU   146      40.695  36.840  43.719  1.00  0.00           H
ATOM   2210  CG  GLU   146      41.375  38.796  43.057  1.00  0.00           C
ATOM   2211  HG2 GLU   146      41.313  39.503  42.229  1.00  0.00           H
ATOM   2212  HG3 GLU   146      40.907  39.333  43.883  1.00  0.00           H
ATOM   2213  CD  GLU   146      42.914  38.655  43.293  1.00  0.00           C
ATOM   2214  OE1 GLU   146      43.242  37.846  44.122  1.00  0.00           O
ATOM   2215  OE2 GLU   146      43.692  39.440  42.673  1.00  0.00           O
ATOM   2216  C   GLU   146      40.362  35.417  41.187  1.00  0.00           C
ATOM   2217  O   GLU   146      39.448  35.043  41.871  1.00  0.00           O
ATOM   2218  N   SER   147      40.461  34.891  39.947  1.00  0.00           N
ATOM   2219  H   SER   147      41.279  34.996  39.363  1.00  0.00           H
ATOM   2220  CA  SER   147      39.609  33.809  39.466  1.00  0.00           C
ATOM   2221  HA  SER   147      39.630  33.062  40.261  1.00  0.00           H
ATOM   2222  CB  SER   147      38.234  34.306  39.024  1.00  0.00           C
ATOM   2223  HB2 SER   147      38.306  35.081  38.262  1.00  0.00           H
ATOM   2224  HB3 SER   147      37.736  33.433  38.602  1.00  0.00           H
ATOM   2225  OG  SER   147      37.541  34.691  40.171  1.00  0.00           O
ATOM   2226  HG  SER   147      38.084  34.617  40.959  1.00  0.00           H
ATOM   2227  C   SER   147      40.248  33.079  38.303  1.00  0.00           C
ATOM   2228  O   SER   147      41.179  33.605  37.666  1.00  0.00           O
ATOM   2229  N   GLH   148      39.690  31.970  37.859  1.00  0.00           N
ATOM   2230  H   GLH   148      38.893  31.572  38.336  1.00  0.00           H
ATOM   2231  CA  GLH   148      39.995  31.382  36.610  1.00  0.00           C
ATOM   2232  HA  GLH   148      40.953  30.867  36.685  1.00  0.00           H
ATOM   2233  CB  GLH   148      38.861  30.306  36.345  1.00  0.00           C
ATOM   2234  HB2 GLH   148      39.126  29.423  36.927  1.00  0.00           H
ATOM   2235  HB3 GLH   148      37.878  30.716  36.576  1.00  0.00           H
ATOM   2236  CG  GLH   148      38.987  29.739  34.904  1.00  0.00           C
ATOM   2237  HG2 GLH   148      38.630  30.477  34.186  1.00  0.00           H
ATOM   2238  HG3 GLH   148      40.043  29.490  34.800  1.00  0.00           H
ATOM   2239  CD  GLH   148      38.302  28.365  34.681  1.00  0.00           C
ATOM   2240  OE1 GLH   148      37.106  28.193  34.715  1.00  0.00           O
ATOM   2241  OE2 GLH   148      39.131  27.338  34.286  1.00  0.00           O
ATOM   2242  HE2 GLH   148      38.707  26.614  33.819  1.00  0.00           H
ATOM   2243  C   GLH   148      39.919  32.339  35.400  1.00  0.00           C
ATOM   2244  O   GLH   148      38.959  33.112  35.274  1.00  0.00           O
ATOM   2245  N   CYX   149      40.859  32.252  34.482  1.00  0.00           N
ATOM   2246  H   CYX   149      41.748  31.794  34.630  1.00  0.00           H
ATOM   2247  CA  CYX   149      40.719  32.830  33.175  1.00  0.00           C
ATOM   2248  HA  CYX   149      40.087  33.713  33.264  1.00  0.00           H
ATOM   2249  CB  CYX   149      42.149  33.244  32.695  1.00  0.00           C
ATOM   2250  HB2 CYX   149      42.167  33.404  31.617  1.00  0.00           H
ATOM   2251  HB3 CYX   149      42.405  34.247  33.036  1.00  0.00           H
ATOM   2252  SG  CYX   149      43.622  32.250  33.044  1.00  0.00           S
ATOM   2253  C   CYX   149      40.042  31.944  32.110  1.00  0.00           C
ATOM   2254  O   CYX   149      40.127  30.761  32.233  1.00  0.00           O
ATOM   2255  N   ALA   150      39.382  32.540  31.127  1.00  0.00           N
ATOM   2256  H   ALA   150      39.598  33.524  31.057  1.00  0.00           H
ATOM   2257  CA  ALA   150      38.582  31.731  30.151  1.00  0.00           C
ATOM   2258  HA  ALA   150      38.088  30.857  30.576  1.00  0.00           H
ATOM   2259  CB  ALA   150      37.485  32.645  29.501  1.00  0.00           C
ATOM   2260  HB1 ALA   150      36.844  33.154  30.221  1.00  0.00           H
ATOM   2261  HB2 ALA   150      37.895  33.474  28.924  1.00  0.00           H
ATOM   2262  HB3 ALA   150      36.917  32.077  28.763  1.00  0.00           H
ATOM   2263  C   ALA   150      39.522  31.156  29.098  1.00  0.00           C
ATOM   2264  O   ALA   150      40.688  31.572  28.918  1.00  0.00           O
ATOM   2265  N   CYX   151      39.072  30.168  28.284  1.00  0.00           N
ATOM   2266  H   CYX   151      38.117  29.851  28.374  1.00  0.00           H
ATOM   2267  CA  CYX   151      39.768  29.724  27.018  1.00  0.00           C
ATOM   2268  HA  CYX   151      40.181  30.607  26.530  1.00  0.00           H
ATOM   2269  CB  CYX   151      40.814  28.653  27.326  1.00  0.00           C
ATOM   2270  HB2 CYX   151      40.176  27.859  27.712  1.00  0.00           H
ATOM   2271  HB3 CYX   151      41.209  28.298  26.374  1.00  0.00           H
ATOM   2272  SG  CYX   151      42.146  28.858  28.530  1.00  0.00           S
ATOM   2273  C   CYX   151      38.801  29.057  26.117  1.00  0.00           C
ATOM   2274  O   CYX   151      37.807  28.511  26.504  1.00  0.00           O
ATOM   2275  N   VAL   152      38.973  29.336  24.828  1.00  0.00           N
ATOM   2276  H   VAL   152      39.749  29.926  24.564  1.00  0.00           H
ATOM   2277  CA  VAL   152      38.125  28.976  23.641  1.00  0.00           C
ATOM   2278  HA  VAL   152      37.751  27.966  23.811  1.00  0.00           H
ATOM   2279  CB  VAL   152      37.034  30.011  23.435  1.00  0.00           C
ATOM   2280  HB  VAL   152      37.553  30.870  23.008  1.00  0.00           H
ATOM   2281  CG1 VAL   152      35.969  29.539  22.399  1.00  0.00           C
ATOM   2282 HG11 VAL   152      35.285  30.328  22.089  1.00  0.00           H
ATOM   2283 HG12 VAL   152      36.553  29.228  21.534  1.00  0.00           H
ATOM   2284 HG13 VAL   152      35.391  28.663  22.691  1.00  0.00           H
ATOM   2285  CG2 VAL   152      36.272  30.589  24.642  1.00  0.00           C
ATOM   2286 HG21 VAL   152      36.968  31.108  25.302  1.00  0.00           H
ATOM   2287 HG22 VAL   152      35.504  31.276  24.287  1.00  0.00           H
ATOM   2288 HG23 VAL   152      35.844  29.742  25.178  1.00  0.00           H
ATOM   2289  C   VAL   152      38.963  28.852  22.365  1.00  0.00           C
ATOM   2290  O   VAL   152      39.681  29.725  21.982  1.00  0.00           O
ATOM   2291  N   ASN   153      39.008  27.551  21.817  1.00  0.00           N
ATOM   2292  H   ASN   153      38.478  26.838  22.298  1.00  0.00           H
ATOM   2293  CA  ASN   153      39.853  27.137  20.689  1.00  0.00           C
ATOM   2294  HA  ASN   153      39.714  26.059  20.597  1.00  0.00           H
ATOM   2295  CB  ASN   153      39.512  27.828  19.336  1.00  0.00           C
ATOM   2296  HB2 ASN   153      39.348  28.896  19.474  1.00  0.00           H
ATOM   2297  HB3 ASN   153      40.246  27.654  18.550  1.00  0.00           H
ATOM   2298  CG  ASN   153      38.210  27.373  18.758  1.00  0.00           C
ATOM   2299  OD1 ASN   153      37.178  27.506  19.395  1.00  0.00           O
ATOM   2300  ND2 ASN   153      38.251  26.804  17.536  1.00  0.00           N
ATOM   2301 HD21 ASN   153      37.464  26.297  17.160  1.00  0.00           H
ATOM   2302 HD22 ASN   153      39.116  26.814  17.014  1.00  0.00           H
ATOM   2303  C   ASN   153      41.356  27.270  21.079  1.00  0.00           C
ATOM   2304  O   ASN   153      42.170  27.728  20.255  1.00  0.00           O
ATOM   2305  N   GLY   154      41.776  26.892  22.330  1.00  0.00           N
ATOM   2306  H   GLY   154      41.100  26.594  23.019  1.00  0.00           H
ATOM   2307  CA  GLY   154      43.135  27.083  22.849  1.00  0.00           C
ATOM   2308  HA2 GLY   154      43.106  26.418  23.712  1.00  0.00           H
ATOM   2309  HA3 GLY   154      43.838  26.634  22.147  1.00  0.00           H
ATOM   2310  C   GLY   154      43.584  28.458  23.257  1.00  0.00           C
ATOM   2311  O   GLY   154      44.598  28.606  23.917  1.00  0.00           O
ATOM   2312  N   SER   155      42.948  29.530  22.802  1.00  0.00           N
ATOM   2313  H   SER   155      42.115  29.426  22.242  1.00  0.00           H
ATOM   2314  CA  SER   155      43.237  30.947  23.077  1.00  0.00           C
ATOM   2315  HA  SER   155      44.317  31.095  23.113  1.00  0.00           H
ATOM   2316  CB  SER   155      42.560  31.920  22.054  1.00  0.00           C
ATOM   2317  HB2 SER   155      41.523  31.618  21.911  1.00  0.00           H
ATOM   2318  HB3 SER   155      42.654  32.929  22.456  1.00  0.00           H
ATOM   2319  OG  SER   155      43.221  31.904  20.856  1.00  0.00           O
ATOM   2320  HG  SER   155      42.637  32.076  20.114  1.00  0.00           H
ATOM   2321  C   SER   155      42.700  31.238  24.484  1.00  0.00           C
ATOM   2322  O   SER   155      41.633  30.648  24.876  1.00  0.00           O
ATOM   2323  N   CYX   156      43.331  31.949  25.369  1.00  0.00           N
ATOM   2324  H   CYX   156      44.238  32.277  25.066  1.00  0.00           H
ATOM   2325  CA  CYX   156      42.984  32.163  26.789  1.00  0.00           C
ATOM   2326  HA  CYX   156      41.939  31.932  26.996  1.00  0.00           H
ATOM   2327  CB  CYX   156      43.864  31.333  27.717  1.00  0.00           C
ATOM   2328  HB2 CYX   156      44.907  31.613  27.564  1.00  0.00           H
ATOM   2329  HB3 CYX   156      43.511  31.541  28.727  1.00  0.00           H
ATOM   2330  SG  CYX   156      43.756  29.531  27.468  1.00  0.00           S
ATOM   2331  C   CYX   156      43.083  33.681  27.207  1.00  0.00           C
ATOM   2332  O   CYX   156      43.873  34.494  26.759  1.00  0.00           O
ATOM   2333  N   PHE   157      42.171  34.082  28.077  1.00  0.00           N
ATOM   2334  H   PHE   157      41.585  33.337  28.426  1.00  0.00           H
ATOM   2335  CA  PHE   157      41.689  35.439  28.211  1.00  0.00           C
ATOM   2336  HA  PHE   157      42.387  35.982  27.574  1.00  0.00           H
ATOM   2337  CB  PHE   157      40.374  35.643  27.510  1.00  0.00           C
ATOM   2338  HB2 PHE   157      39.593  35.314  28.195  1.00  0.00           H
ATOM   2339  HB3 PHE   157      40.217  36.718  27.603  1.00  0.00           H
ATOM   2340  CG  PHE   157      40.021  35.195  26.080  1.00  0.00           C
ATOM   2341  CD1 PHE   157      39.860  33.825  25.813  1.00  0.00           C
ATOM   2342  HD1 PHE   157      39.983  33.099  26.603  1.00  0.00           H
ATOM   2343  CE1 PHE   157      39.524  33.507  24.503  1.00  0.00           C
ATOM   2344  HE1 PHE   157      39.489  32.465  24.220  1.00  0.00           H
ATOM   2345  CZ  PHE   157      39.390  34.524  23.490  1.00  0.00           C
ATOM   2346  HZ  PHE   157      39.013  34.345  22.494  1.00  0.00           H
ATOM   2347  CE2 PHE   157      39.631  35.875  23.772  1.00  0.00           C
ATOM   2348  HE2 PHE   157      39.569  36.592  22.966  1.00  0.00           H
ATOM   2349  CD2 PHE   157      39.948  36.195  25.124  1.00  0.00           C
ATOM   2350  HD2 PHE   157      40.002  37.224  25.450  1.00  0.00           H
ATOM   2351  C   PHE   157      41.639  36.060  29.633  1.00  0.00           C
ATOM   2352  O   PHE   157      41.158  35.303  30.527  1.00  0.00           O
ATOM   2353  N   THR   158      41.982  37.334  29.833  1.00  0.00           N
ATOM   2354  H   THR   158      42.255  37.949  29.078  1.00  0.00           H
ATOM   2355  CA  THR   158      42.025  37.862  31.211  1.00  0.00           C
ATOM   2356  HA  THR   158      41.085  37.567  31.677  1.00  0.00           H
ATOM   2357  CB  THR   158      43.213  37.267  32.021  1.00  0.00           C
ATOM   2358  HB  THR   158      43.371  36.216  31.780  1.00  0.00           H
ATOM   2359  CG2 THR   158      44.520  37.921  31.779  1.00  0.00           C
ATOM   2360 HG21 THR   158      44.812  38.006  30.732  1.00  0.00           H
ATOM   2361 HG22 THR   158      44.527  38.973  32.069  1.00  0.00           H
ATOM   2362 HG23 THR   158      45.261  37.468  32.437  1.00  0.00           H
ATOM   2363  OG1 THR   158      42.874  37.396  33.372  1.00  0.00           O
ATOM   2364  HG1 THR   158      42.327  36.666  33.671  1.00  0.00           H
ATOM   2365  C   THR   158      41.929  39.390  31.354  1.00  0.00           C
ATOM   2366  O   THR   158      41.920  40.122  30.347  1.00  0.00           O
ATOM   2367  N   VAL   159      41.649  39.982  32.516  1.00  0.00           N
ATOM   2368  H   VAL   159      42.005  39.556  33.360  1.00  0.00           H
ATOM   2369  CA  VAL   159      41.121  41.328  32.742  1.00  0.00           C
ATOM   2370  HA  VAL   159      41.321  41.917  31.848  1.00  0.00           H
ATOM   2371  CB  VAL   159      39.552  41.290  33.150  1.00  0.00           C
ATOM   2372  HB  VAL   159      39.466  40.678  34.048  1.00  0.00           H
ATOM   2373  CG1 VAL   159      38.911  42.652  33.367  1.00  0.00           C
ATOM   2374 HG11 VAL   159      38.752  43.216  32.449  1.00  0.00           H
ATOM   2375 HG12 VAL   159      37.930  42.364  33.744  1.00  0.00           H
ATOM   2376 HG13 VAL   159      39.363  43.246  34.161  1.00  0.00           H
ATOM   2377  CG2 VAL   159      38.790  40.582  31.982  1.00  0.00           C
ATOM   2378 HG21 VAL   159      37.702  40.560  32.055  1.00  0.00           H
ATOM   2379 HG22 VAL   159      39.006  41.139  31.071  1.00  0.00           H
ATOM   2380 HG23 VAL   159      39.242  39.602  31.829  1.00  0.00           H
ATOM   2381  C   VAL   159      41.884  42.061  33.833  1.00  0.00           C
ATOM   2382  O   VAL   159      42.178  41.526  34.866  1.00  0.00           O
ATOM   2383  N   MET   160      42.215  43.328  33.636  1.00  0.00           N
ATOM   2384  H   MET   160      41.931  43.869  32.832  1.00  0.00           H
ATOM   2385  CA  MET   160      43.166  44.122  34.519  1.00  0.00           C
ATOM   2386  HA  MET   160      43.231  43.500  35.412  1.00  0.00           H
ATOM   2387  CB  MET   160      44.617  44.179  33.943  1.00  0.00           C
ATOM   2388  HB2 MET   160      44.660  44.851  33.086  1.00  0.00           H
ATOM   2389  HB3 MET   160      45.302  44.554  34.702  1.00  0.00           H
ATOM   2390  CG  MET   160      45.119  42.763  33.540  1.00  0.00           C
ATOM   2391  HG2 MET   160      44.876  42.008  34.287  1.00  0.00           H
ATOM   2392  HG3 MET   160      44.666  42.549  32.571  1.00  0.00           H
ATOM   2393  SD  MET   160      46.819  42.695  33.428  1.00  0.00           S
ATOM   2394  CE  MET   160      47.213  40.953  33.234  1.00  0.00           C
ATOM   2395  HE1 MET   160      46.557  40.492  32.496  1.00  0.00           H
ATOM   2396  HE2 MET   160      48.268  40.813  32.999  1.00  0.00           H
ATOM   2397  HE3 MET   160      47.090  40.426  34.180  1.00  0.00           H
ATOM   2398  C   MET   160      42.647  45.563  34.845  1.00  0.00           C
ATOM   2399  O   MET   160      41.899  46.159  34.115  1.00  0.00           O
ATOM   2400  N   THR   161      43.275  46.169  35.863  1.00  0.00           N
ATOM   2401  H   THR   161      44.027  45.718  36.365  1.00  0.00           H
ATOM   2402  CA  THR   161      43.024  47.544  36.246  1.00  0.00           C
ATOM   2403  HA  THR   161      42.612  48.066  35.383  1.00  0.00           H
ATOM   2404  CB  THR   161      42.007  47.645  37.418  1.00  0.00           C
ATOM   2405  HB  THR   161      42.535  47.390  38.336  1.00  0.00           H
ATOM   2406  CG2 THR   161      41.244  48.969  37.425  1.00  0.00           C
ATOM   2407 HG21 THR   161      41.838  49.611  38.076  1.00  0.00           H
ATOM   2408 HG22 THR   161      41.228  49.286  36.382  1.00  0.00           H
ATOM   2409 HG23 THR   161      40.211  48.846  37.750  1.00  0.00           H
ATOM   2410  OG1 THR   161      40.947  46.697  37.280  1.00  0.00           O
ATOM   2411  HG1 THR   161      40.211  47.152  36.865  1.00  0.00           H
ATOM   2412  C   THR   161      44.310  48.272  36.717  1.00  0.00           C
ATOM   2413  O   THR   161      45.158  47.571  37.240  1.00  0.00           O
ATOM   2414  N   ASP   162      44.364  49.585  36.530  1.00  0.00           N
ATOM   2415  H   ASP   162      43.685  50.031  35.930  1.00  0.00           H
ATOM   2416  CA  ASP   162      45.303  50.536  37.071  1.00  0.00           C
ATOM   2417  HA  ASP   162      45.644  50.224  38.058  1.00  0.00           H
ATOM   2418  CB  ASP   162      46.435  50.540  36.038  1.00  0.00           C
ATOM   2419  HB2 ASP   162      46.567  49.603  35.498  1.00  0.00           H
ATOM   2420  HB3 ASP   162      46.233  51.355  35.344  1.00  0.00           H
ATOM   2421  CG  ASP   162      47.783  51.121  36.469  1.00  0.00           C
ATOM   2422  OD1 ASP   162      48.692  51.145  35.699  1.00  0.00           O
ATOM   2423  OD2 ASP   162      47.891  51.558  37.619  1.00  0.00           O
ATOM   2424  C   ASP   162      44.688  51.933  37.210  1.00  0.00           C
ATOM   2425  O   ASP   162      43.899  52.349  36.393  1.00  0.00           O
ATOM   2426  N   GLY   163      45.022  52.603  38.379  1.00  0.00           N
ATOM   2427  H   GLY   163      45.771  52.161  38.893  1.00  0.00           H
ATOM   2428  CA  GLY   163      44.377  53.729  38.989  1.00  0.00           C
ATOM   2429  HA2 GLY   163      45.142  54.459  39.253  1.00  0.00           H
ATOM   2430  HA3 GLY   163      43.761  54.205  38.226  1.00  0.00           H
ATOM   2431  C   GLY   163      43.493  53.357  40.227  1.00  0.00           C
ATOM   2432  O   GLY   163      43.532  52.231  40.710  1.00  0.00           O
ATOM   2433  N   PRO   164      42.761  54.393  40.783  1.00  0.00           N
ATOM   2434  CD  PRO   164      42.749  55.809  40.518  1.00  0.00           C
ATOM   2435  HD2 PRO   164      42.710  56.129  39.477  1.00  0.00           H
ATOM   2436  HD3 PRO   164      43.637  56.294  40.924  1.00  0.00           H
ATOM   2437  CG  PRO   164      41.525  56.419  41.195  1.00  0.00           C
ATOM   2438  HG2 PRO   164      40.602  56.224  40.651  1.00  0.00           H
ATOM   2439  HG3 PRO   164      41.759  57.472  41.351  1.00  0.00           H
ATOM   2440  CB  PRO   164      41.705  55.588  42.484  1.00  0.00           C
ATOM   2441  HB2 PRO   164      40.828  55.657  43.127  1.00  0.00           H
ATOM   2442  HB3 PRO   164      42.504  56.000  43.102  1.00  0.00           H
ATOM   2443  CA  PRO   164      41.991  54.161  41.987  1.00  0.00           C
ATOM   2444  HA  PRO   164      42.703  53.730  42.692  1.00  0.00           H
ATOM   2445  C   PRO   164      40.733  53.295  41.962  1.00  0.00           C
ATOM   2446  O   PRO   164      40.028  53.231  40.940  1.00  0.00           O
ATOM   2447  N   SER   165      40.344  52.687  43.098  1.00  0.00           N
ATOM   2448  H   SER   165      41.049  52.634  43.819  1.00  0.00           H
ATOM   2449  CA  SER   165      39.063  52.105  43.450  1.00  0.00           C
ATOM   2450  HA  SER   165      38.647  51.697  42.529  1.00  0.00           H
ATOM   2451  CB  SER   165      39.213  50.968  44.516  1.00  0.00           C
ATOM   2452  HB2 SER   165      39.366  51.436  45.487  1.00  0.00           H
ATOM   2453  HB3 SER   165      38.258  50.442  44.535  1.00  0.00           H
ATOM   2454  OG  SER   165      40.195  50.110  44.100  1.00  0.00           O
ATOM   2455  HG  SER   165      39.959  49.548  43.359  1.00  0.00           H
ATOM   2456  C   SER   165      37.948  53.078  43.933  1.00  0.00           C
ATOM   2457  O   SER   165      36.770  52.666  44.092  1.00  0.00           O
ATOM   2458  N   ASN   166      38.250  54.394  44.131  1.00  0.00           N
ATOM   2459  H   ASN   166      39.220  54.644  44.259  1.00  0.00           H
ATOM   2460  CA  ASN   166      37.299  55.474  44.413  1.00  0.00           C
ATOM   2461  HA  ASN   166      36.300  55.073  44.240  1.00  0.00           H
ATOM   2462  CB  ASN   166      37.350  55.843  45.942  1.00  0.00           C
ATOM   2463  HB2 ASN   166      38.377  55.946  46.291  1.00  0.00           H
ATOM   2464  HB3 ASN   166      36.773  56.737  46.178  1.00  0.00           H
ATOM   2465  CG  ASN   166      36.785  54.678  46.761  1.00  0.00           C
ATOM   2466  OD1 ASN   166      37.390  53.680  46.988  1.00  0.00           O
ATOM   2467  ND2 ASN   166      35.496  54.635  46.957  1.00  0.00           N
ATOM   2468 HD21 ASN   166      35.164  53.873  47.532  1.00  0.00           H
ATOM   2469 HD22 ASN   166      34.836  55.398  46.965  1.00  0.00           H
ATOM   2470  C   ASN   166      37.422  56.680  43.501  1.00  0.00           C
ATOM   2471  O   ASN   166      37.368  57.847  43.905  1.00  0.00           O
ATOM   2472  N   GLY   167      37.527  56.482  42.188  1.00  0.00           N
ATOM   2473  H   GLY   167      37.494  55.570  41.756  1.00  0.00           H
ATOM   2474  CA  GLY   167      37.680  57.483  41.167  1.00  0.00           C
ATOM   2475  HA2 GLY   167      36.883  58.221  41.263  1.00  0.00           H
ATOM   2476  HA3 GLY   167      38.557  58.075  41.426  1.00  0.00           H
ATOM   2477  C   GLY   167      37.940  56.940  39.771  1.00  0.00           C
ATOM   2478  O   GLY   167      38.058  55.701  39.710  1.00  0.00           O
ATOM   2479  N   GLN   168      38.007  57.747  38.698  1.00  0.00           N
ATOM   2480  H   GLN   168      38.091  58.750  38.781  1.00  0.00           H
ATOM   2481  CA  GLN   168      38.322  57.182  37.422  1.00  0.00           C
ATOM   2482  HA  GLN   168      37.559  56.429  37.225  1.00  0.00           H
ATOM   2483  CB  GLN   168      38.230  58.198  36.294  1.00  0.00           C
ATOM   2484  HB2 GLN   168      37.297  58.705  36.542  1.00  0.00           H
ATOM   2485  HB3 GLN   168      39.101  58.848  36.376  1.00  0.00           H
ATOM   2486  CG  GLN   168      38.163  57.575  34.876  1.00  0.00           C
ATOM   2487  HG2 GLN   168      38.392  58.345  34.139  1.00  0.00           H
ATOM   2488  HG3 GLN   168      38.973  56.872  34.680  1.00  0.00           H
ATOM   2489  CD  GLN   168      36.808  56.997  34.464  1.00  0.00           C
ATOM   2490  OE1 GLN   168      35.804  57.386  35.046  1.00  0.00           O
ATOM   2491  NE2 GLN   168      36.770  56.002  33.622  1.00  0.00           N
ATOM   2492 HE21 GLN   168      37.677  55.764  33.246  1.00  0.00           H
ATOM   2493 HE22 GLN   168      35.948  55.420  33.546  1.00  0.00           H
ATOM   2494  C   GLN   168      39.741  56.573  37.391  1.00  0.00           C
ATOM   2495  O   GLN   168      40.771  57.251  37.366  1.00  0.00           O
ATOM   2496  N   ALA   169      39.752  55.204  37.268  1.00  0.00           N
ATOM   2497  H   ALA   169      38.944  54.730  37.646  1.00  0.00           H
ATOM   2498  CA  ALA   169      40.901  54.473  36.910  1.00  0.00           C
ATOM   2499  HA  ALA   169      41.868  54.940  37.095  1.00  0.00           H
ATOM   2500  CB  ALA   169      40.916  53.209  37.769  1.00  0.00           C
ATOM   2501  HB1 ALA   169      39.964  52.678  37.756  1.00  0.00           H
ATOM   2502  HB2 ALA   169      41.777  52.600  37.494  1.00  0.00           H
ATOM   2503  HB3 ALA   169      41.106  53.548  38.787  1.00  0.00           H
ATOM   2504  C   ALA   169      40.972  54.142  35.411  1.00  0.00           C
ATOM   2505  O   ALA   169      40.556  54.969  34.597  1.00  0.00           O
ATOM   2506  N   SER   170      41.551  53.036  35.015  1.00  0.00           N
ATOM   2507  H   SER   170      42.025  52.513  35.737  1.00  0.00           H
ATOM   2508  CA  SER   170      41.788  52.540  33.653  1.00  0.00           C
ATOM   2509  HA  SER   170      40.941  52.796  33.015  1.00  0.00           H
ATOM   2510  CB  SER   170      43.014  53.145  33.095  1.00  0.00           C
ATOM   2511  HB2 SER   170      42.967  54.233  33.124  1.00  0.00           H
ATOM   2512  HB3 SER   170      43.809  52.852  33.781  1.00  0.00           H
ATOM   2513  OG  SER   170      43.267  52.696  31.716  1.00  0.00           O
ATOM   2514  HG  SER   170      42.819  53.269  31.090  1.00  0.00           H
ATOM   2515  C   SER   170      41.945  51.024  33.640  1.00  0.00           C
ATOM   2516  O   SER   170      42.468  50.461  34.566  1.00  0.00           O
ATOM   2517  N   TYR   171      41.444  50.317  32.628  1.00  0.00           N
ATOM   2518  H   TYR   171      41.184  50.885  31.834  1.00  0.00           H
ATOM   2519  CA  TYR   171      41.046  48.899  32.691  1.00  0.00           C
ATOM   2520  HA  TYR   171      41.497  48.423  33.562  1.00  0.00           H
ATOM   2521  CB  TYR   171      39.558  48.722  32.856  1.00  0.00           C
ATOM   2522  HB2 TYR   171      39.185  48.729  31.833  1.00  0.00           H
ATOM   2523  HB3 TYR   171      39.388  47.775  33.369  1.00  0.00           H
ATOM   2524  CG  TYR   171      38.780  49.854  33.558  1.00  0.00           C
ATOM   2525  CD1 TYR   171      38.349  50.990  32.933  1.00  0.00           C
ATOM   2526  HD1 TYR   171      38.548  51.118  31.879  1.00  0.00           H
ATOM   2527  CE1 TYR   171      37.626  51.979  33.656  1.00  0.00           C
ATOM   2528  HE1 TYR   171      37.352  52.904  33.171  1.00  0.00           H
ATOM   2529  CZ  TYR   171      37.636  51.946  35.029  1.00  0.00           C
ATOM   2530  OH  TYR   171      37.219  52.971  35.727  1.00  0.00           O
ATOM   2531  HH  TYR   171      36.317  53.298  35.703  1.00  0.00           H
ATOM   2532  CE2 TYR   171      38.115  50.803  35.726  1.00  0.00           C
ATOM   2533  HE2 TYR   171      37.989  50.715  36.795  1.00  0.00           H
ATOM   2534  CD2 TYR   171      38.659  49.791  34.960  1.00  0.00           C
ATOM   2535  HD2 TYR   171      38.939  48.904  35.509  1.00  0.00           H
ATOM   2536  C   TYR   171      41.479  48.249  31.398  1.00  0.00           C
ATOM   2537  O   TYR   171      41.165  48.718  30.275  1.00  0.00           O
ATOM   2538  N   LYS   172      42.296  47.133  31.420  1.00  0.00           N
ATOM   2539  H   LYS   172      42.580  46.782  32.323  1.00  0.00           H
ATOM   2540  CA  LYS   172      42.707  46.475  30.151  1.00  0.00           C
ATOM   2541  HA  LYS   172      42.168  46.937  29.324  1.00  0.00           H
ATOM   2542  CB  LYS   172      44.238  46.627  29.885  1.00  0.00           C
ATOM   2543  HB2 LYS   172      44.784  46.329  30.780  1.00  0.00           H
ATOM   2544  HB3 LYS   172      44.544  45.952  29.085  1.00  0.00           H
ATOM   2545  CG  LYS   172      44.618  47.986  29.401  1.00  0.00           C
ATOM   2546  HG2 LYS   172      44.103  48.112  28.449  1.00  0.00           H
ATOM   2547  HG3 LYS   172      44.363  48.822  30.052  1.00  0.00           H
ATOM   2548  CD  LYS   172      46.071  48.211  29.040  1.00  0.00           C
ATOM   2549  HD2 LYS   172      46.189  49.267  28.799  1.00  0.00           H
ATOM   2550  HD3 LYS   172      46.732  48.107  29.900  1.00  0.00           H
ATOM   2551  CE  LYS   172      46.619  47.298  27.869  1.00  0.00           C
ATOM   2552  HE2 LYS   172      46.370  46.288  28.191  1.00  0.00           H
ATOM   2553  HE3 LYS   172      46.045  47.553  26.979  1.00  0.00           H
ATOM   2554  NZ  LYS   172      48.078  47.371  27.686  1.00  0.00           N
ATOM   2555  HZ1 LYS   172      48.266  46.792  26.880  1.00  0.00           H
ATOM   2556  HZ2 LYS   172      48.382  48.320  27.520  1.00  0.00           H
ATOM   2557  HZ3 LYS   172      48.560  46.963  28.474  1.00  0.00           H
ATOM   2558  C   LYS   172      42.311  44.950  30.053  1.00  0.00           C
ATOM   2559  O   LYS   172      42.423  44.254  31.047  1.00  0.00           O
ATOM   2560  N   ILE   173      41.943  44.444  28.893  1.00  0.00           N
ATOM   2561  H   ILE   173      41.899  45.182  28.203  1.00  0.00           H
ATOM   2562  CA  ILE   173      41.634  43.072  28.618  1.00  0.00           C
ATOM   2563  HA  ILE   173      41.765  42.597  29.591  1.00  0.00           H
ATOM   2564  CB  ILE   173      40.179  42.867  28.198  1.00  0.00           C
ATOM   2565  HB  ILE   173      40.059  41.803  28.399  1.00  0.00           H
ATOM   2566  CG2 ILE   173      39.140  43.444  29.216  1.00  0.00           C
ATOM   2567 HG21 ILE   173      39.398  43.099  30.217  1.00  0.00           H
ATOM   2568 HG22 ILE   173      39.240  44.529  29.238  1.00  0.00           H
ATOM   2569 HG23 ILE   173      38.125  43.096  29.024  1.00  0.00           H
ATOM   2570  CG1 ILE   173      40.022  43.251  26.743  1.00  0.00           C
ATOM   2571 HG12 ILE   173      40.295  44.302  26.654  1.00  0.00           H
ATOM   2572 HG13 ILE   173      40.745  42.770  26.083  1.00  0.00           H
ATOM   2573  CD1 ILE   173      38.639  43.354  26.071  1.00  0.00           C
ATOM   2574 HD11 ILE   173      38.273  42.369  25.782  1.00  0.00           H
ATOM   2575 HD12 ILE   173      37.888  43.907  26.635  1.00  0.00           H
ATOM   2576 HD13 ILE   173      38.728  43.865  25.111  1.00  0.00           H
ATOM   2577  C   ILE   173      42.675  42.501  27.682  1.00  0.00           C
ATOM   2578  O   ILE   173      43.187  43.163  26.792  1.00  0.00           O
ATOM   2579  N   PHE   174      43.015  41.169  27.852  1.00  0.00           N
ATOM   2580  H   PHE   174      42.591  40.701  28.640  1.00  0.00           H
ATOM   2581  CA  PHE   174      44.126  40.479  27.185  1.00  0.00           C
ATOM   2582  HA  PHE   174      44.441  41.126  26.366  1.00  0.00           H
ATOM   2583  CB  PHE   174      45.268  40.345  28.251  1.00  0.00           C
ATOM   2584  HB2 PHE   174      44.822  39.924  29.151  1.00  0.00           H
ATOM   2585  HB3 PHE   174      46.114  39.726  27.955  1.00  0.00           H
ATOM   2586  CG  PHE   174      45.804  41.654  28.731  1.00  0.00           C
ATOM   2587  CD1 PHE   174      45.240  42.395  29.751  1.00  0.00           C
ATOM   2588  HD1 PHE   174      44.281  42.140  30.179  1.00  0.00           H
ATOM   2589  CE1 PHE   174      45.946  43.489  30.290  1.00  0.00           C
ATOM   2590  HE1 PHE   174      45.454  44.049  31.072  1.00  0.00           H
ATOM   2591  CZ  PHE   174      47.224  43.778  29.852  1.00  0.00           C
ATOM   2592  HZ  PHE   174      47.646  44.730  30.138  1.00  0.00           H
ATOM   2593  CE2 PHE   174      47.785  43.074  28.751  1.00  0.00           C
ATOM   2594  HE2 PHE   174      48.797  43.265  28.426  1.00  0.00           H
ATOM   2595  CD2 PHE   174      47.081  41.991  28.234  1.00  0.00           C
ATOM   2596  HD2 PHE   174      47.644  41.454  27.484  1.00  0.00           H
ATOM   2597  C   PHE   174      43.827  39.145  26.679  1.00  0.00           C
ATOM   2598  O   PHE   174      42.871  38.498  27.153  1.00  0.00           O
ATOM   2599  N   LYS   175      44.614  38.642  25.777  1.00  0.00           N
ATOM   2600  H   LYS   175      45.392  39.212  25.478  1.00  0.00           H
ATOM   2601  CA  LYS   175      44.522  37.397  25.081  1.00  0.00           C
ATOM   2602  HA  LYS   175      43.848  36.682  25.554  1.00  0.00           H
ATOM   2603  CB  LYS   175      43.888  37.678  23.703  1.00  0.00           C
ATOM   2604  HB2 LYS   175      42.892  38.039  23.962  1.00  0.00           H
ATOM   2605  HB3 LYS   175      44.547  38.330  23.131  1.00  0.00           H
ATOM   2606  CG  LYS   175      43.745  36.370  22.938  1.00  0.00           C
ATOM   2607  HG2 LYS   175      44.758  35.994  22.804  1.00  0.00           H
ATOM   2608  HG3 LYS   175      43.262  35.533  23.442  1.00  0.00           H
ATOM   2609  CD  LYS   175      43.088  36.678  21.566  1.00  0.00           C
ATOM   2610  HD2 LYS   175      42.030  36.902  21.698  1.00  0.00           H
ATOM   2611  HD3 LYS   175      43.550  37.609  21.237  1.00  0.00           H
ATOM   2612  CE  LYS   175      43.216  35.532  20.586  1.00  0.00           C
ATOM   2613  HE2 LYS   175      44.121  34.931  20.673  1.00  0.00           H
ATOM   2614  HE3 LYS   175      42.362  34.892  20.810  1.00  0.00           H
ATOM   2615  NZ  LYS   175      43.216  36.001  19.102  1.00  0.00           N
ATOM   2616  HZ1 LYS   175      43.975  36.655  18.972  1.00  0.00           H
ATOM   2617  HZ2 LYS   175      43.399  35.251  18.451  1.00  0.00           H
ATOM   2618  HZ3 LYS   175      42.367  36.451  18.791  1.00  0.00           H
ATOM   2619  C   LYS   175      45.918  36.736  24.940  1.00  0.00           C
ATOM   2620  O   LYS   175      46.834  37.431  24.474  1.00  0.00           O
ATOM   2621  N   MET   176      46.049  35.472  25.291  1.00  0.00           N
ATOM   2622  H   MET   176      45.353  34.882  25.724  1.00  0.00           H
ATOM   2623  CA  MET   176      47.308  34.785  25.367  1.00  0.00           C
ATOM   2624  HA  MET   176      48.093  35.440  24.987  1.00  0.00           H
ATOM   2625  CB  MET   176      47.682  34.492  26.788  1.00  0.00           C
ATOM   2626  HB2 MET   176      46.930  33.765  27.090  1.00  0.00           H
ATOM   2627  HB3 MET   176      48.555  33.839  26.773  1.00  0.00           H
ATOM   2628  CG  MET   176      47.742  35.647  27.757  1.00  0.00           C
ATOM   2629  HG2 MET   176      48.367  35.332  28.593  1.00  0.00           H
ATOM   2630  HG3 MET   176      48.257  36.456  27.241  1.00  0.00           H
ATOM   2631  SD  MET   176      46.200  36.366  28.397  1.00  0.00           S
ATOM   2632  CE  MET   176      45.593  35.122  29.533  1.00  0.00           C
ATOM   2633  HE1 MET   176      44.748  35.613  30.014  1.00  0.00           H
ATOM   2634  HE2 MET   176      45.171  34.263  29.010  1.00  0.00           H
ATOM   2635  HE3 MET   176      46.311  34.851  30.308  1.00  0.00           H
ATOM   2636  C   MET   176      47.302  33.525  24.438  1.00  0.00           C
ATOM   2637  O   MET   176      46.298  32.801  24.420  1.00  0.00           O
ATOM   2638  N   GLU   177      48.451  33.193  23.846  1.00  0.00           N
ATOM   2639  H   GLU   177      49.243  33.811  23.951  1.00  0.00           H
ATOM   2640  CA  GLU   177      48.721  31.876  23.318  1.00  0.00           C
ATOM   2641  HA  GLU   177      48.343  31.114  24.000  1.00  0.00           H
ATOM   2642  CB  GLU   177      48.178  31.641  21.860  1.00  0.00           C
ATOM   2643  HB2 GLU   177      48.371  30.580  21.700  1.00  0.00           H
ATOM   2644  HB3 GLU   177      47.091  31.697  21.918  1.00  0.00           H
ATOM   2645  CG  GLU   177      48.798  32.414  20.725  1.00  0.00           C
ATOM   2646  HG2 GLU   177      48.911  33.473  20.955  1.00  0.00           H
ATOM   2647  HG3 GLU   177      49.779  31.944  20.661  1.00  0.00           H
ATOM   2648  CD  GLU   177      48.060  32.391  19.390  1.00  0.00           C
ATOM   2649  OE1 GLU   177      48.395  33.155  18.470  1.00  0.00           O
ATOM   2650  OE2 GLU   177      47.268  31.465  19.072  1.00  0.00           O
ATOM   2651  C   GLU   177      50.265  31.578  23.269  1.00  0.00           C
ATOM   2652  O   GLU   177      51.076  32.519  23.311  1.00  0.00           O
ATOM   2653  N   LYS   178      50.649  30.313  23.338  1.00  0.00           N
ATOM   2654  H   LYS   178      49.936  29.614  23.182  1.00  0.00           H
ATOM   2655  CA  LYS   178      52.068  29.802  23.462  1.00  0.00           C
ATOM   2656  HA  LYS   178      52.028  28.778  23.834  1.00  0.00           H
ATOM   2657  CB  LYS   178      52.648  29.712  22.014  1.00  0.00           C
ATOM   2658  HB2 LYS   178      52.594  30.595  21.377  1.00  0.00           H
ATOM   2659  HB3 LYS   178      53.675  29.351  22.081  1.00  0.00           H
ATOM   2660  CG  LYS   178      51.895  28.674  21.224  1.00  0.00           C
ATOM   2661  HG2 LYS   178      52.232  27.696  21.566  1.00  0.00           H
ATOM   2662  HG3 LYS   178      50.815  28.811  21.265  1.00  0.00           H
ATOM   2663  CD  LYS   178      52.190  28.820  19.722  1.00  0.00           C
ATOM   2664  HD2 LYS   178      51.722  29.751  19.403  1.00  0.00           H
ATOM   2665  HD3 LYS   178      53.272  28.893  19.609  1.00  0.00           H
ATOM   2666  CE  LYS   178      51.641  27.629  19.001  1.00  0.00           C
ATOM   2667  HE2 LYS   178      51.738  26.675  19.522  1.00  0.00           H
ATOM   2668  HE3 LYS   178      50.612  27.870  18.733  1.00  0.00           H
ATOM   2669  NZ  LYS   178      52.352  27.463  17.751  1.00  0.00           N
ATOM   2670  HZ1 LYS   178      53.347  27.435  17.925  1.00  0.00           H
ATOM   2671  HZ2 LYS   178      52.117  26.593  17.297  1.00  0.00           H
ATOM   2672  HZ3 LYS   178      52.117  28.162  17.061  1.00  0.00           H
ATOM   2673  C   LYS   178      52.824  30.520  24.614  1.00  0.00           C
ATOM   2674  O   LYS   178      54.024  30.843  24.496  1.00  0.00           O
ATOM   2675  N   GLY   179      52.145  30.762  25.682  1.00  0.00           N
ATOM   2676  H   GLY   179      51.161  30.540  25.684  1.00  0.00           H
ATOM   2677  CA  GLY   179      52.697  31.340  26.972  1.00  0.00           C
ATOM   2678  HA2 GLY   179      51.936  31.184  27.736  1.00  0.00           H
ATOM   2679  HA3 GLY   179      53.623  30.816  27.207  1.00  0.00           H
ATOM   2680  C   GLY   179      52.985  32.867  26.965  1.00  0.00           C
ATOM   2681  O   GLY   179      53.694  33.251  27.838  1.00  0.00           O
ATOM   2682  N   LYS   180      52.589  33.613  25.967  1.00  0.00           N
ATOM   2683  H   LYS   180      52.042  33.192  25.230  1.00  0.00           H
ATOM   2684  CA  LYS   180      52.617  35.085  26.026  1.00  0.00           C
ATOM   2685  HA  LYS   180      52.840  35.265  27.078  1.00  0.00           H
ATOM   2686  CB  LYS   180      53.932  35.598  25.343  1.00  0.00           C
ATOM   2687  HB2 LYS   180      53.876  36.671  25.526  1.00  0.00           H
ATOM   2688  HB3 LYS   180      54.784  35.173  25.876  1.00  0.00           H
ATOM   2689  CG  LYS   180      54.060  35.139  23.831  1.00  0.00           C
ATOM   2690  HG2 LYS   180      54.707  34.263  23.778  1.00  0.00           H
ATOM   2691  HG3 LYS   180      53.037  34.987  23.484  1.00  0.00           H
ATOM   2692  CD  LYS   180      54.785  36.203  22.991  1.00  0.00           C
ATOM   2693  HD2 LYS   180      54.093  37.045  22.956  1.00  0.00           H
ATOM   2694  HD3 LYS   180      55.757  36.510  23.376  1.00  0.00           H
ATOM   2695  CE  LYS   180      55.054  35.735  21.597  1.00  0.00           C
ATOM   2696  HE2 LYS   180      54.185  35.185  21.237  1.00  0.00           H
ATOM   2697  HE3 LYS   180      55.355  36.636  21.062  1.00  0.00           H
ATOM   2698  NZ  LYS   180      56.218  34.812  21.585  1.00  0.00           N
ATOM   2699  HZ1 LYS   180      56.045  34.037  22.209  1.00  0.00           H
ATOM   2700  HZ2 LYS   180      56.376  34.461  20.652  1.00  0.00           H
ATOM   2701  HZ3 LYS   180      57.046  35.297  21.902  1.00  0.00           H
ATOM   2702  C   LYS   180      51.348  35.767  25.571  1.00  0.00           C
ATOM   2703  O   LYS   180      50.377  35.134  25.032  1.00  0.00           O
ATOM   2704  N   VAL   181      51.323  37.064  25.727  1.00  0.00           N
ATOM   2705  H   VAL   181      52.151  37.493  26.115  1.00  0.00           H
ATOM   2706  CA  VAL   181      50.296  37.952  25.224  1.00  0.00           C
ATOM   2707  HA  VAL   181      49.328  37.456  25.287  1.00  0.00           H
ATOM   2708  CB  VAL   181      50.270  39.275  26.087  1.00  0.00           C
ATOM   2709  HB  VAL   181      51.298  39.628  26.174  1.00  0.00           H
ATOM   2710  CG1 VAL   181      49.459  40.434  25.680  1.00  0.00           C
ATOM   2711 HG11 VAL   181      49.641  40.696  24.638  1.00  0.00           H
ATOM   2712 HG12 VAL   181      48.413  40.126  25.650  1.00  0.00           H
ATOM   2713 HG13 VAL   181      49.620  41.289  26.336  1.00  0.00           H
ATOM   2714  CG2 VAL   181      49.744  38.985  27.517  1.00  0.00           C
ATOM   2715 HG21 VAL   181      50.381  38.307  28.085  1.00  0.00           H
ATOM   2716 HG22 VAL   181      49.572  39.955  27.983  1.00  0.00           H
ATOM   2717 HG23 VAL   181      48.748  38.541  27.504  1.00  0.00           H
ATOM   2718  C   VAL   181      50.436  38.153  23.699  1.00  0.00           C
ATOM   2719  O   VAL   181      51.562  38.205  23.139  1.00  0.00           O
ATOM   2720  N   VAL   182      49.326  38.283  23.023  1.00  0.00           N
ATOM   2721  H   VAL   182      48.474  38.166  23.555  1.00  0.00           H
ATOM   2722  CA  VAL   182      49.241  38.413  21.504  1.00  0.00           C
ATOM   2723  HA  VAL   182      50.240  38.700  21.180  1.00  0.00           H
ATOM   2724  CB  VAL   182      48.812  37.149  20.694  1.00  0.00           C
ATOM   2725  HB  VAL   182      48.651  37.340  19.634  1.00  0.00           H
ATOM   2726  CG1 VAL   182      50.051  36.262  20.731  1.00  0.00           C
ATOM   2727 HG11 VAL   182      50.450  35.904  21.680  1.00  0.00           H
ATOM   2728 HG12 VAL   182      49.880  35.367  20.134  1.00  0.00           H
ATOM   2729 HG13 VAL   182      50.806  36.773  20.134  1.00  0.00           H
ATOM   2730  CG2 VAL   182      47.605  36.431  21.269  1.00  0.00           C
ATOM   2731 HG21 VAL   182      47.799  36.095  22.288  1.00  0.00           H
ATOM   2732 HG22 VAL   182      46.896  37.258  21.247  1.00  0.00           H
ATOM   2733 HG23 VAL   182      47.208  35.597  20.690  1.00  0.00           H
ATOM   2734  C   VAL   182      48.378  39.590  21.160  1.00  0.00           C
ATOM   2735  O   VAL   182      48.650  40.399  20.277  1.00  0.00           O
ATOM   2736  N   LYS   183      47.244  39.797  21.893  1.00  0.00           N
ATOM   2737  H   LYS   183      46.874  39.174  22.596  1.00  0.00           H
ATOM   2738  CA  LYS   183      46.580  41.115  21.879  1.00  0.00           C
ATOM   2739  HA  LYS   183      47.240  41.919  21.555  1.00  0.00           H
ATOM   2740  CB  LYS   183      45.443  40.940  20.933  1.00  0.00           C
ATOM   2741  HB2 LYS   183      45.722  40.436  20.008  1.00  0.00           H
ATOM   2742  HB3 LYS   183      44.677  40.324  21.405  1.00  0.00           H
ATOM   2743  CG  LYS   183      44.847  42.335  20.412  1.00  0.00           C
ATOM   2744  HG2 LYS   183      44.386  42.912  21.213  1.00  0.00           H
ATOM   2745  HG3 LYS   183      45.686  42.905  20.014  1.00  0.00           H
ATOM   2746  CD  LYS   183      43.755  42.255  19.312  1.00  0.00           C
ATOM   2747  HD2 LYS   183      44.054  41.501  18.585  1.00  0.00           H
ATOM   2748  HD3 LYS   183      42.822  41.835  19.687  1.00  0.00           H
ATOM   2749  CE  LYS   183      43.499  43.621  18.601  1.00  0.00           C
ATOM   2750  HE2 LYS   183      42.676  43.562  17.888  1.00  0.00           H
ATOM   2751  HE3 LYS   183      43.351  44.399  19.350  1.00  0.00           H
ATOM   2752  NZ  LYS   183      44.631  44.050  17.747  1.00  0.00           N
ATOM   2753  HZ1 LYS   183      45.017  43.344  17.137  1.00  0.00           H
ATOM   2754  HZ2 LYS   183      44.343  44.824  17.166  1.00  0.00           H
ATOM   2755  HZ3 LYS   183      45.405  44.352  18.323  1.00  0.00           H
ATOM   2756  C   LYS   183      46.169  41.573  23.288  1.00  0.00           C
ATOM   2757  O   LYS   183      45.834  40.747  24.147  1.00  0.00           O
ATOM   2758  N   SER   184      46.197  42.892  23.469  1.00  0.00           N
ATOM   2759  H   SER   184      46.610  43.470  22.751  1.00  0.00           H
ATOM   2760  CA  SER   184      45.499  43.626  24.539  1.00  0.00           C
ATOM   2761  HA  SER   184      44.748  42.900  24.853  1.00  0.00           H
ATOM   2762  CB  SER   184      46.309  43.968  25.730  1.00  0.00           C
ATOM   2763  HB2 SER   184      45.693  44.312  26.561  1.00  0.00           H
ATOM   2764  HB3 SER   184      47.043  43.224  26.040  1.00  0.00           H
ATOM   2765  OG  SER   184      47.183  44.945  25.350  1.00  0.00           O
ATOM   2766  HG  SER   184      47.944  44.479  24.995  1.00  0.00           H
ATOM   2767  C   SER   184      44.716  44.843  23.984  1.00  0.00           C
ATOM   2768  O   SER   184      45.111  45.374  22.978  1.00  0.00           O
ATOM   2769  N   VAL   185      43.730  45.347  24.732  1.00  0.00           N
ATOM   2770  H   VAL   185      43.483  44.856  25.579  1.00  0.00           H
ATOM   2771  CA  VAL   185      43.094  46.647  24.533  1.00  0.00           C
ATOM   2772  HA  VAL   185      43.934  47.251  24.189  1.00  0.00           H
ATOM   2773  CB  VAL   185      42.053  46.592  23.468  1.00  0.00           C
ATOM   2774  HB  VAL   185      42.366  45.889  22.696  1.00  0.00           H
ATOM   2775  CG1 VAL   185      40.733  46.177  24.078  1.00  0.00           C
ATOM   2776 HG11 VAL   185      40.760  45.151  24.446  1.00  0.00           H
ATOM   2777 HG12 VAL   185      40.404  46.869  24.854  1.00  0.00           H
ATOM   2778 HG13 VAL   185      39.983  46.083  23.293  1.00  0.00           H
ATOM   2779  CG2 VAL   185      41.834  47.926  22.736  1.00  0.00           C
ATOM   2780 HG21 VAL   185      41.032  47.769  22.015  1.00  0.00           H
ATOM   2781 HG22 VAL   185      41.536  48.729  23.411  1.00  0.00           H
ATOM   2782 HG23 VAL   185      42.762  48.231  22.253  1.00  0.00           H
ATOM   2783  C   VAL   185      42.688  47.325  25.854  1.00  0.00           C
ATOM   2784  O   VAL   185      42.610  46.708  26.896  1.00  0.00           O
ATOM   2785  N   GLU   186      42.518  48.635  25.853  1.00  0.00           N
ATOM   2786  H   GLU   186      42.718  49.093  24.976  1.00  0.00           H
ATOM   2787  CA  GLU   186      41.959  49.456  26.918  1.00  0.00           C
ATOM   2788  HA  GLU   186      42.109  48.946  27.869  1.00  0.00           H
ATOM   2789  CB  GLU   186      42.774  50.785  27.036  1.00  0.00           C
ATOM   2790  HB2 GLU   186      43.854  50.648  27.077  1.00  0.00           H
ATOM   2791  HB3 GLU   186      42.528  51.420  26.184  1.00  0.00           H
ATOM   2792  CG  GLU   186      42.454  51.486  28.430  1.00  0.00           C
ATOM   2793  HG2 GLU   186      41.410  51.802  28.433  1.00  0.00           H
ATOM   2794  HG3 GLU   186      42.678  50.884  29.310  1.00  0.00           H
ATOM   2795  CD  GLU   186      42.986  52.872  28.588  1.00  0.00           C
ATOM   2796  OE1 GLU   186      42.405  53.613  29.413  1.00  0.00           O
ATOM   2797  OE2 GLU   186      43.952  53.291  27.871  1.00  0.00           O
ATOM   2798  C   GLU   186      40.408  49.661  26.754  1.00  0.00           C
ATOM   2799  O   GLU   186      39.826  49.943  25.672  1.00  0.00           O
ATOM   2800  N   LEU   187      39.762  49.565  27.909  1.00  0.00           N
ATOM   2801  H   LEU   187      40.316  49.476  28.749  1.00  0.00           H
ATOM   2802  CA  LEU   187      38.292  49.861  27.980  1.00  0.00           C
ATOM   2803  HA  LEU   187      37.815  49.449  27.091  1.00  0.00           H
ATOM   2804  CB  LEU   187      37.746  49.338  29.312  1.00  0.00           C
ATOM   2805  HB2 LEU   187      38.389  49.783  30.070  1.00  0.00           H
ATOM   2806  HB3 LEU   187      36.716  49.690  29.366  1.00  0.00           H
ATOM   2807  CG  LEU   187      37.884  47.856  29.422  1.00  0.00           C
ATOM   2808  HG  LEU   187      38.915  47.567  29.628  1.00  0.00           H
ATOM   2809  CD1 LEU   187      36.901  47.178  30.487  1.00  0.00           C
ATOM   2810 HD11 LEU   187      37.072  47.723  31.416  1.00  0.00           H
ATOM   2811 HD12 LEU   187      35.834  47.198  30.262  1.00  0.00           H
ATOM   2812 HD13 LEU   187      37.244  46.161  30.674  1.00  0.00           H
ATOM   2813  CD2 LEU   187      37.569  47.006  28.147  1.00  0.00           C
ATOM   2814 HD21 LEU   187      37.559  45.929  28.323  1.00  0.00           H
ATOM   2815 HD22 LEU   187      36.562  47.176  27.766  1.00  0.00           H
ATOM   2816 HD23 LEU   187      38.246  47.272  27.335  1.00  0.00           H
ATOM   2817  C   LEU   187      38.088  51.360  27.946  1.00  0.00           C
ATOM   2818  O   LEU   187      38.713  52.161  28.627  1.00  0.00           O
ATOM   2819  N   ASP   188      37.210  51.726  27.064  1.00  0.00           N
ATOM   2820  H   ASP   188      37.003  51.043  26.350  1.00  0.00           H
ATOM   2821  CA  ASP   188      36.489  53.053  27.002  1.00  0.00           C
ATOM   2822  HA  ASP   188      37.222  53.822  27.242  1.00  0.00           H
ATOM   2823  CB  ASP   188      35.972  53.201  25.571  1.00  0.00           C
ATOM   2824  HB2 ASP   188      35.306  52.356  25.392  1.00  0.00           H
ATOM   2825  HB3 ASP   188      35.437  54.151  25.549  1.00  0.00           H
ATOM   2826  CG  ASP   188      37.095  53.313  24.529  1.00  0.00           C
ATOM   2827  OD1 ASP   188      36.872  53.028  23.297  1.00  0.00           O
ATOM   2828  OD2 ASP   188      38.202  53.755  24.901  1.00  0.00           O
ATOM   2829  C   ASP   188      35.375  53.161  27.997  1.00  0.00           C
ATOM   2830  O   ASP   188      34.184  52.948  27.677  1.00  0.00           O
ATOM   2831  N   ALA   189      35.761  53.378  29.257  1.00  0.00           N
ATOM   2832  H   ALA   189      36.624  53.892  29.368  1.00  0.00           H
ATOM   2833  CA  ALA   189      34.880  53.179  30.363  1.00  0.00           C
ATOM   2834  HA  ALA   189      33.897  53.125  29.896  1.00  0.00           H
ATOM   2835  CB  ALA   189      35.055  51.825  30.985  1.00  0.00           C
ATOM   2836  HB1 ALA   189      34.339  51.772  31.806  1.00  0.00           H
ATOM   2837  HB2 ALA   189      34.720  51.077  30.267  1.00  0.00           H
ATOM   2838  HB3 ALA   189      36.085  51.640  31.292  1.00  0.00           H
ATOM   2839  C   ALA   189      34.741  54.428  31.210  1.00  0.00           C
ATOM   2840  O   ALA   189      34.860  54.230  32.446  1.00  0.00           O
ATOM   2841  N   PRO   190      34.384  55.644  30.724  1.00  0.00           N
ATOM   2842  CD  PRO   190      33.886  55.919  29.386  1.00  0.00           C
ATOM   2843  HD2 PRO   190      33.096  55.216  29.123  1.00  0.00           H
ATOM   2844  HD3 PRO   190      34.696  55.803  28.666  1.00  0.00           H
ATOM   2845  CG  PRO   190      33.374  57.377  29.402  1.00  0.00           C
ATOM   2846  HG2 PRO   190      32.309  57.412  29.629  1.00  0.00           H
ATOM   2847  HG3 PRO   190      33.580  57.922  28.480  1.00  0.00           H
ATOM   2848  CB  PRO   190      34.037  58.025  30.553  1.00  0.00           C
ATOM   2849  HB2 PRO   190      33.411  58.855  30.880  1.00  0.00           H
ATOM   2850  HB3 PRO   190      34.992  58.372  30.156  1.00  0.00           H
ATOM   2851  CA  PRO   190      34.214  56.836  31.527  1.00  0.00           C
ATOM   2852  HA  PRO   190      35.158  57.026  32.038  1.00  0.00           H
ATOM   2853  C   PRO   190      33.196  56.644  32.532  1.00  0.00           C
ATOM   2854  O   PRO   190      32.084  56.161  32.184  1.00  0.00           O
ATOM   2855  N   ASN   191      33.452  57.190  33.732  1.00  0.00           N
ATOM   2856  H   ASN   191      34.377  57.489  34.005  1.00  0.00           H
ATOM   2857  CA  ASN   191      32.415  57.139  34.803  1.00  0.00           C
ATOM   2858  HA  ASN   191      32.850  57.544  35.716  1.00  0.00           H
ATOM   2859  CB  ASN   191      31.255  58.099  34.445  1.00  0.00           C
ATOM   2860  HB2 ASN   191      30.807  57.772  33.505  1.00  0.00           H
ATOM   2861  HB3 ASN   191      30.412  58.066  35.134  1.00  0.00           H
ATOM   2862  CG  ASN   191      31.706  59.504  34.319  1.00  0.00           C
ATOM   2863  OD1 ASN   191      31.558  60.166  33.276  1.00  0.00           O
ATOM   2864  ND2 ASN   191      32.171  60.184  35.374  1.00  0.00           N
ATOM   2865 HD21 ASN   191      32.410  61.163  35.305  1.00  0.00           H
ATOM   2866 HD22 ASN   191      32.225  59.673  36.244  1.00  0.00           H
ATOM   2867  C   ASN   191      31.925  55.725  35.225  1.00  0.00           C
ATOM   2868  O   ASN   191      31.136  55.670  36.163  1.00  0.00           O
ATOM   2869  N   TYR   192      32.431  54.605  34.738  1.00  0.00           N
ATOM   2870  H   TYR   192      33.253  54.693  34.157  1.00  0.00           H
ATOM   2871  CA  TYR   192      32.170  53.298  35.252  1.00  0.00           C
ATOM   2872  HA  TYR   192      31.383  53.429  35.996  1.00  0.00           H
ATOM   2873  CB  TYR   192      31.810  52.314  34.104  1.00  0.00           C
ATOM   2874  HB2 TYR   192      32.490  52.507  33.275  1.00  0.00           H
ATOM   2875  HB3 TYR   192      32.039  51.301  34.437  1.00  0.00           H
ATOM   2876  CG  TYR   192      30.362  52.353  33.526  1.00  0.00           C
ATOM   2877  CD1 TYR   192      29.977  51.380  32.579  1.00  0.00           C
ATOM   2878  HD1 TYR   192      30.596  50.552  32.266  1.00  0.00           H
ATOM   2879  CE1 TYR   192      28.618  51.445  32.135  1.00  0.00           C
ATOM   2880  HE1 TYR   192      28.128  50.726  31.496  1.00  0.00           H
ATOM   2881  CZ  TYR   192      27.668  52.356  32.670  1.00  0.00           C
ATOM   2882  OH  TYR   192      26.368  52.293  32.328  1.00  0.00           O
ATOM   2883  HH  TYR   192      26.310  51.703  31.574  1.00  0.00           H
ATOM   2884  CE2 TYR   192      28.123  53.362  33.625  1.00  0.00           C
ATOM   2885  HE2 TYR   192      27.565  54.180  34.055  1.00  0.00           H
ATOM   2886  CD2 TYR   192      29.464  53.348  33.986  1.00  0.00           C
ATOM   2887  HD2 TYR   192      29.867  54.127  34.617  1.00  0.00           H
ATOM   2888  C   TYR   192      33.429  52.735  35.958  1.00  0.00           C
ATOM   2889  O   TYR   192      34.525  53.265  35.748  1.00  0.00           O
ATOM   2890  N   HIE   193      33.350  51.622  36.614  1.00  0.00           N
ATOM   2891  H   HIE   193      32.406  51.281  36.731  1.00  0.00           H
ATOM   2892  CA  HIE   193      34.490  50.951  37.331  1.00  0.00           C
ATOM   2893  HA  HIE   193      35.431  51.332  36.934  1.00  0.00           H
ATOM   2894  CB  HIE   193      34.542  51.295  38.791  1.00  0.00           C
ATOM   2895  HB2 HIE   193      34.195  52.321  38.921  1.00  0.00           H
ATOM   2896  HB3 HIE   193      33.917  50.594  39.342  1.00  0.00           H
ATOM   2897  CG  HIE   193      35.945  51.216  39.367  1.00  0.00           C
ATOM   2898  ND1 HIE   193      36.548  50.058  39.823  1.00  0.00           N
ATOM   2899  CE1 HIE   193      37.817  50.393  40.048  1.00  0.00           C
ATOM   2900  HE1 HIE   193      38.682  49.778  40.246  1.00  0.00           H
ATOM   2901  NE2 HIE   193      37.912  51.705  40.038  1.00  0.00           N
ATOM   2902  HE2 HIE   193      38.744  52.246  40.229  1.00  0.00           H
ATOM   2903  CD2 HIE   193      36.765  52.266  39.471  1.00  0.00           C
ATOM   2904  HD2 HIE   193      36.445  53.284  39.302  1.00  0.00           H
ATOM   2905  C   HIE   193      34.500  49.402  37.079  1.00  0.00           C
ATOM   2906  O   HIE   193      33.431  48.835  37.312  1.00  0.00           O
ATOM   2907  N   TYR   194      35.664  48.826  36.658  1.00  0.00           N
ATOM   2908  H   TYR   194      36.482  49.393  36.482  1.00  0.00           H
ATOM   2909  CA  TYR   194      35.859  47.372  36.350  1.00  0.00           C
ATOM   2910  HA  TYR   194      34.973  46.743  36.449  1.00  0.00           H
ATOM   2911  CB  TYR   194      36.223  47.263  34.896  1.00  0.00           C
ATOM   2912  HB2 TYR   194      36.902  48.070  34.622  1.00  0.00           H
ATOM   2913  HB3 TYR   194      36.735  46.344  34.608  1.00  0.00           H
ATOM   2914  CG  TYR   194      34.996  47.516  34.040  1.00  0.00           C
ATOM   2915  CD1 TYR   194      34.601  48.728  33.437  1.00  0.00           C
ATOM   2916  HD1 TYR   194      35.366  49.489  33.403  1.00  0.00           H
ATOM   2917  CE1 TYR   194      33.364  48.935  32.823  1.00  0.00           C
ATOM   2918  HE1 TYR   194      33.200  49.832  32.244  1.00  0.00           H
ATOM   2919  CZ  TYR   194      32.407  47.852  32.903  1.00  0.00           C
ATOM   2920  OH  TYR   194      31.211  48.013  32.376  1.00  0.00           O
ATOM   2921  HH  TYR   194      30.633  47.288  32.623  1.00  0.00           H
ATOM   2922  CE2 TYR   194      32.810  46.617  33.501  1.00  0.00           C
ATOM   2923  HE2 TYR   194      32.097  45.805  33.529  1.00  0.00           H
ATOM   2924  CD2 TYR   194      34.054  46.425  34.057  1.00  0.00           C
ATOM   2925  HD2 TYR   194      34.206  45.524  34.633  1.00  0.00           H
ATOM   2926  C   TYR   194      37.018  46.795  37.192  1.00  0.00           C
ATOM   2927  O   TYR   194      38.225  47.146  36.984  1.00  0.00           O
ATOM   2928  N   GLU   195      36.770  45.970  38.190  1.00  0.00           N
ATOM   2929  H   GLU   195      35.830  45.651  38.378  1.00  0.00           H
ATOM   2930  CA  GLU   195      37.835  45.439  39.094  1.00  0.00           C
ATOM   2931  HA  GLU   195      38.824  45.360  38.646  1.00  0.00           H
ATOM   2932  CB  GLU   195      38.112  46.454  40.175  1.00  0.00           C
ATOM   2933  HB2 GLU   195      38.645  47.175  39.556  1.00  0.00           H
ATOM   2934  HB3 GLU   195      37.136  46.684  40.601  1.00  0.00           H
ATOM   2935  CG  GLU   195      39.024  45.970  41.277  1.00  0.00           C
ATOM   2936  HG2 GLU   195      38.683  45.039  41.729  1.00  0.00           H
ATOM   2937  HG3 GLU   195      39.947  45.679  40.773  1.00  0.00           H
ATOM   2938  CD  GLU   195      39.415  46.966  42.337  1.00  0.00           C
ATOM   2939  OE1 GLU   195      39.900  46.577  43.395  1.00  0.00           O
ATOM   2940  OE2 GLU   195      39.523  48.175  42.002  1.00  0.00           O
ATOM   2941  C   GLU   195      37.342  44.103  39.562  1.00  0.00           C
ATOM   2942  O   GLU   195      36.133  43.745  39.678  1.00  0.00           O
ATOM   2943  N   GLU   196      38.287  43.202  39.932  1.00  0.00           N
ATOM   2944  H   GLU   196      39.271  43.410  40.010  1.00  0.00           H
ATOM   2945  CA  GLU   196      38.051  41.778  40.356  1.00  0.00           C
ATOM   2946  HA  GLU   196      38.969  41.246  40.102  1.00  0.00           H
ATOM   2947  CB  GLU   196      37.802  41.661  41.857  1.00  0.00           C
ATOM   2948  HB2 GLU   196      37.066  42.399  42.178  1.00  0.00           H
ATOM   2949  HB3 GLU   196      37.482  40.698  42.254  1.00  0.00           H
ATOM   2950  CG  GLU   196      39.106  42.041  42.621  1.00  0.00           C
ATOM   2951  HG2 GLU   196      39.853  41.338  42.250  1.00  0.00           H
ATOM   2952  HG3 GLU   196      39.355  43.043  42.270  1.00  0.00           H
ATOM   2953  CD  GLU   196      39.090  42.041  44.140  1.00  0.00           C
ATOM   2954  OE1 GLU   196      38.065  41.924  44.849  1.00  0.00           O
ATOM   2955  OE2 GLU   196      40.169  42.307  44.698  1.00  0.00           O
ATOM   2956  C   GLU   196      37.011  40.934  39.563  1.00  0.00           C
ATOM   2957  O   GLU   196      36.091  40.313  40.012  1.00  0.00           O
ATOM   2958  N   CYX   197      37.202  40.917  38.251  1.00  0.00           N
ATOM   2959  H   CYX   197      37.991  41.430  37.886  1.00  0.00           H
ATOM   2960  CA  CYX   197      36.223  40.379  37.347  1.00  0.00           C
ATOM   2961  HA  CYX   197      35.271  40.722  37.752  1.00  0.00           H
ATOM   2962  CB  CYX   197      36.377  41.044  35.987  1.00  0.00           C
ATOM   2963  HB2 CYX   197      37.308  40.848  35.457  1.00  0.00           H
ATOM   2964  HB3 CYX   197      35.692  40.560  35.291  1.00  0.00           H
ATOM   2965  SG  CYX   197      36.103  42.863  35.968  1.00  0.00           S
ATOM   2966  C   CYX   197      36.248  38.820  37.230  1.00  0.00           C
ATOM   2967  O   CYX   197      37.193  38.205  36.805  1.00  0.00           O
ATOM   2968  N   SER   198      35.250  38.233  37.824  1.00  0.00           N
ATOM   2969  H   SER   198      34.428  38.755  38.091  1.00  0.00           H
ATOM   2970  CA  SER   198      34.963  36.847  37.737  1.00  0.00           C
ATOM   2971  HA  SER   198      35.835  36.200  37.819  1.00  0.00           H
ATOM   2972  CB  SER   198      33.858  36.372  38.738  1.00  0.00           C
ATOM   2973  HB2 SER   198      32.922  36.790  38.367  1.00  0.00           H
ATOM   2974  HB3 SER   198      33.712  35.302  38.889  1.00  0.00           H
ATOM   2975  OG  SER   198      34.140  36.883  40.033  1.00  0.00           O
ATOM   2976  HG  SER   198      33.315  37.126  40.458  1.00  0.00           H
ATOM   2977  C   SER   198      34.397  36.564  36.277  1.00  0.00           C
ATOM   2978  O   SER   198      33.480  37.314  35.943  1.00  0.00           O
ATOM   2979  N   CYX   199      35.026  35.711  35.392  1.00  0.00           N
ATOM   2980  H   CYX   199      35.636  34.986  35.739  1.00  0.00           H
ATOM   2981  CA  CYX   199      34.582  35.715  33.960  1.00  0.00           C
ATOM   2982  HA  CYX   199      33.657  36.249  33.743  1.00  0.00           H
ATOM   2983  CB  CYX   199      35.644  36.375  33.151  1.00  0.00           C
ATOM   2984  HB2 CYX   199      36.635  35.927  33.220  1.00  0.00           H
ATOM   2985  HB3 CYX   199      35.286  36.356  32.122  1.00  0.00           H
ATOM   2986  SG  CYX   199      36.015  38.071  33.592  1.00  0.00           S
ATOM   2987  C   CYX   199      34.371  34.206  33.617  1.00  0.00           C
ATOM   2988  O   CYX   199      35.020  33.395  34.234  1.00  0.00           O
ATOM   2989  N   TYR   200      33.624  33.920  32.578  1.00  0.00           N
ATOM   2990  H   TYR   200      32.999  34.648  32.261  1.00  0.00           H
ATOM   2991  CA  TYR   200      33.435  32.579  32.107  1.00  0.00           C
ATOM   2992  HA  TYR   200      34.328  32.020  32.383  1.00  0.00           H
ATOM   2993  CB  TYR   200      32.240  31.894  32.704  1.00  0.00           C
ATOM   2994  HB2 TYR   200      32.082  30.865  32.379  1.00  0.00           H
ATOM   2995  HB3 TYR   200      32.459  31.900  33.772  1.00  0.00           H
ATOM   2996  CG  TYR   200      31.015  32.801  32.541  1.00  0.00           C
ATOM   2997  CD1 TYR   200      30.581  33.655  33.506  1.00  0.00           C
ATOM   2998  HD1 TYR   200      31.044  33.676  34.483  1.00  0.00           H
ATOM   2999  CE1 TYR   200      29.461  34.543  33.310  1.00  0.00           C
ATOM   3000  HE1 TYR   200      29.149  35.179  34.125  1.00  0.00           H
ATOM   3001  CZ  TYR   200      28.744  34.482  32.110  1.00  0.00           C
ATOM   3002  OH  TYR   200      27.679  35.284  31.818  1.00  0.00           O
ATOM   3003  HH  TYR   200      27.535  35.419  30.880  1.00  0.00           H
ATOM   3004  CE2 TYR   200      29.150  33.512  31.130  1.00  0.00           C
ATOM   3005  HE2 TYR   200      28.667  33.441  30.167  1.00  0.00           H
ATOM   3006  CD2 TYR   200      30.238  32.696  31.385  1.00  0.00           C
ATOM   3007  HD2 TYR   200      30.542  31.966  30.649  1.00  0.00           H
ATOM   3008  C   TYR   200      33.335  32.475  30.509  1.00  0.00           C
ATOM   3009  O   TYR   200      33.048  33.442  29.778  1.00  0.00           O
ATOM   3010  N   PRO   201      33.656  31.326  29.812  1.00  0.00           N
ATOM   3011  CD  PRO   201      34.348  30.236  30.419  1.00  0.00           C
ATOM   3012  HD2 PRO   201      33.882  29.860  31.331  1.00  0.00           H
ATOM   3013  HD3 PRO   201      35.411  30.425  30.571  1.00  0.00           H
ATOM   3014  CG  PRO   201      34.253  29.040  29.432  1.00  0.00           C
ATOM   3015  HG2 PRO   201      33.309  28.517  29.585  1.00  0.00           H
ATOM   3016  HG3 PRO   201      35.132  28.395  29.386  1.00  0.00           H
ATOM   3017  CB  PRO   201      34.172  29.793  28.081  1.00  0.00           C
ATOM   3018  HB2 PRO   201      33.736  29.092  27.370  1.00  0.00           H
ATOM   3019  HB3 PRO   201      35.147  30.169  27.768  1.00  0.00           H
ATOM   3020  CA  PRO   201      33.211  30.939  28.500  1.00  0.00           C
ATOM   3021  HA  PRO   201      33.317  31.775  27.809  1.00  0.00           H
ATOM   3022  C   PRO   201      31.737  30.462  28.413  1.00  0.00           C
ATOM   3023  O   PRO   201      31.195  29.800  29.244  1.00  0.00           O
ATOM   3024  N   ASN   202      31.076  30.843  27.321  1.00  0.00           N
ATOM   3025  H   ASN   202      31.575  31.452  26.690  1.00  0.00           H
ATOM   3026  CA  ASN   202      29.662  30.470  27.099  1.00  0.00           C
ATOM   3027  HA  ASN   202      29.643  29.386  27.208  1.00  0.00           H
ATOM   3028  CB  ASN   202      28.690  31.149  28.101  1.00  0.00           C
ATOM   3029  HB2 ASN   202      28.935  30.925  29.140  1.00  0.00           H
ATOM   3030  HB3 ASN   202      28.885  32.216  27.996  1.00  0.00           H
ATOM   3031  CG  ASN   202      27.223  30.967  27.870  1.00  0.00           C
ATOM   3032  OD1 ASN   202      26.696  29.929  27.496  1.00  0.00           O
ATOM   3033  ND2 ASN   202      26.462  32.002  28.113  1.00  0.00           N
ATOM   3034 HD21 ASN   202      25.469  31.818  28.123  1.00  0.00           H
ATOM   3035 HD22 ASN   202      26.814  32.944  28.023  1.00  0.00           H
ATOM   3036  C   ASN   202      29.248  30.781  25.663  1.00  0.00           C
ATOM   3037  O   ASN   202      29.350  31.918  25.219  1.00  0.00           O
ATOM   3038  N   ALA   203      28.881  29.709  24.851  1.00  0.00           N
ATOM   3039  H   ALA   203      28.990  28.799  25.277  1.00  0.00           H
ATOM   3040  CA  ALA   203      28.500  29.853  23.500  1.00  0.00           C
ATOM   3041  HA  ALA   203      28.288  28.799  23.318  1.00  0.00           H
ATOM   3042  CB  ALA   203      27.062  30.404  23.303  1.00  0.00           C
ATOM   3043  HB1 ALA   203      27.006  31.432  23.658  1.00  0.00           H
ATOM   3044  HB2 ALA   203      26.970  30.364  22.218  1.00  0.00           H
ATOM   3045  HB3 ALA   203      26.320  29.745  23.754  1.00  0.00           H
ATOM   3046  C   ALA   203      29.616  30.423  22.583  1.00  0.00           C
ATOM   3047  O   ALA   203      29.331  31.194  21.629  1.00  0.00           O
ATOM   3048  N   GLY   204      30.934  30.173  22.989  1.00  0.00           N
ATOM   3049  H   GLY   204      31.101  29.405  23.623  1.00  0.00           H
ATOM   3050  CA  GLY   204      32.045  30.713  22.187  1.00  0.00           C
ATOM   3051  HA2 GLY   204      32.970  30.140  22.248  1.00  0.00           H
ATOM   3052  HA3 GLY   204      31.809  30.560  21.134  1.00  0.00           H
ATOM   3053  C   GLY   204      32.418  32.209  22.360  1.00  0.00           C
ATOM   3054  O   GLY   204      33.438  32.608  21.791  1.00  0.00           O
ATOM   3055  N   GLU   205      31.688  33.043  23.026  1.00  0.00           N
ATOM   3056  H   GLU   205      30.797  32.757  23.405  1.00  0.00           H
ATOM   3057  CA  GLU   205      31.976  34.414  23.528  1.00  0.00           C
ATOM   3058  HA  GLU   205      32.728  34.896  22.903  1.00  0.00           H
ATOM   3059  CB  GLU   205      30.614  35.221  23.331  1.00  0.00           C
ATOM   3060  HB2 GLU   205      30.360  35.239  22.271  1.00  0.00           H
ATOM   3061  HB3 GLU   205      29.838  34.663  23.857  1.00  0.00           H
ATOM   3062  CG  GLU   205      30.623  36.708  23.899  1.00  0.00           C
ATOM   3063  HG2 GLU   205      30.679  36.681  24.988  1.00  0.00           H
ATOM   3064  HG3 GLU   205      31.537  37.200  23.564  1.00  0.00           H
ATOM   3065  CD  GLU   205      29.483  37.559  23.512  1.00  0.00           C
ATOM   3066  OE1 GLU   205      28.695  38.076  24.406  1.00  0.00           O
ATOM   3067  OE2 GLU   205      29.135  37.615  22.324  1.00  0.00           O
ATOM   3068  C   GLU   205      32.514  34.250  25.019  1.00  0.00           C
ATOM   3069  O   GLU   205      32.403  33.237  25.674  1.00  0.00           O
ATOM   3070  N   ILE   206      33.156  35.302  25.531  1.00  0.00           N
ATOM   3071  H   ILE   206      33.413  36.049  24.903  1.00  0.00           H
ATOM   3072  CA  ILE   206      33.561  35.399  26.926  1.00  0.00           C
ATOM   3073  HA  ILE   206      33.305  34.446  27.389  1.00  0.00           H
ATOM   3074  CB  ILE   206      35.148  35.506  27.036  1.00  0.00           C
ATOM   3075  HB  ILE   206      35.362  36.466  26.565  1.00  0.00           H
ATOM   3076  CG2 ILE   206      35.637  35.686  28.445  1.00  0.00           C
ATOM   3077 HG21 ILE   206      36.690  35.900  28.265  1.00  0.00           H
ATOM   3078 HG22 ILE   206      35.151  36.541  28.914  1.00  0.00           H
ATOM   3079 HG23 ILE   206      35.424  34.754  28.970  1.00  0.00           H
ATOM   3080  CG1 ILE   206      35.915  34.353  26.281  1.00  0.00           C
ATOM   3081 HG12 ILE   206      36.922  34.346  26.699  1.00  0.00           H
ATOM   3082 HG13 ILE   206      35.372  33.422  26.444  1.00  0.00           H
ATOM   3083  CD1 ILE   206      36.083  34.559  24.752  1.00  0.00           C
ATOM   3084 HD11 ILE   206      36.750  33.805  24.337  1.00  0.00           H
ATOM   3085 HD12 ILE   206      35.087  34.452  24.320  1.00  0.00           H
ATOM   3086 HD13 ILE   206      36.463  35.546  24.487  1.00  0.00           H
ATOM   3087  C   ILE   206      32.851  36.543  27.703  1.00  0.00           C
ATOM   3088  O   ILE   206      32.854  37.648  27.188  1.00  0.00           O
ATOM   3089  N   THR   207      32.366  36.279  28.896  1.00  0.00           N
ATOM   3090  H   THR   207      32.376  35.307  29.171  1.00  0.00           H
ATOM   3091  CA  THR   207      31.603  37.260  29.697  1.00  0.00           C
ATOM   3092  HA  THR   207      31.724  38.240  29.237  1.00  0.00           H
ATOM   3093  CB  THR   207      30.071  36.953  29.644  1.00  0.00           C
ATOM   3094  HB  THR   207      29.851  36.010  30.144  1.00  0.00           H
ATOM   3095  CG2 THR   207      29.247  38.040  30.360  1.00  0.00           C
ATOM   3096 HG21 THR   207      29.440  39.073  30.070  1.00  0.00           H
ATOM   3097 HG22 THR   207      28.191  37.919  30.116  1.00  0.00           H
ATOM   3098 HG23 THR   207      29.360  38.008  31.443  1.00  0.00           H
ATOM   3099  OG1 THR   207      29.647  36.814  28.274  1.00  0.00           O
ATOM   3100  HG1 THR   207      29.931  35.955  27.954  1.00  0.00           H
ATOM   3101  C   THR   207      32.137  37.410  31.118  1.00  0.00           C
ATOM   3102  O   THR   207      32.872  36.448  31.500  1.00  0.00           O
ATOM   3103  N   CYX   208      31.964  38.546  31.798  1.00  0.00           N
ATOM   3104  H   CYX   208      31.286  39.203  31.439  1.00  0.00           H
ATOM   3105  CA  CYX   208      32.446  38.820  33.117  1.00  0.00           C
ATOM   3106  HA  CYX   208      32.677  37.876  33.612  1.00  0.00           H
ATOM   3107  CB  CYX   208      33.608  39.815  33.082  1.00  0.00           C
ATOM   3108  HB2 CYX   208      33.262  40.676  32.510  1.00  0.00           H
ATOM   3109  HB3 CYX   208      33.948  40.106  34.076  1.00  0.00           H
ATOM   3110  SG  CYX   208      35.062  39.270  32.221  1.00  0.00           S
ATOM   3111  C   CYX   208      31.406  39.496  34.020  1.00  0.00           C
ATOM   3112  O   CYX   208      30.654  40.300  33.526  1.00  0.00           O
ATOM   3113  N   VAL   209      31.410  39.362  35.345  1.00  0.00           N
ATOM   3114  H   VAL   209      32.092  38.640  35.534  1.00  0.00           H
ATOM   3115  CA  VAL   209      30.738  40.078  36.363  1.00  0.00           C
ATOM   3116  HA  VAL   209      30.392  40.974  35.848  1.00  0.00           H
ATOM   3117  CB  VAL   209      29.636  39.159  36.870  1.00  0.00           C
ATOM   3118  HB  VAL   209      30.006  38.320  37.460  1.00  0.00           H
ATOM   3119  CG1 VAL   209      28.647  39.989  37.684  1.00  0.00           C
ATOM   3120 HG11 VAL   209      28.391  40.961  37.264  1.00  0.00           H
ATOM   3121 HG12 VAL   209      27.695  39.550  37.980  1.00  0.00           H
ATOM   3122 HG13 VAL   209      29.147  40.340  38.587  1.00  0.00           H
ATOM   3123  CG2 VAL   209      28.752  38.563  35.801  1.00  0.00           C
ATOM   3124 HG21 VAL   209      29.281  37.980  35.045  1.00  0.00           H
ATOM   3125 HG22 VAL   209      27.903  38.013  36.205  1.00  0.00           H
ATOM   3126 HG23 VAL   209      28.355  39.421  35.258  1.00  0.00           H
ATOM   3127  C   VAL   209      31.711  40.630  37.385  1.00  0.00           C
ATOM   3128  O   VAL   209      32.467  39.874  37.960  1.00  0.00           O
ATOM   3129  N   CYX   210      31.774  41.949  37.639  1.00  0.00           N
ATOM   3130  H   CYX   210      31.125  42.613  37.243  1.00  0.00           H
ATOM   3131  CA  CYX   210      32.846  42.593  38.335  1.00  0.00           C
ATOM   3132  HA  CYX   210      33.620  41.881  38.623  1.00  0.00           H
ATOM   3133  CB  CYX   210      33.501  43.617  37.361  1.00  0.00           C
ATOM   3134  HB2 CYX   210      32.756  44.364  37.087  1.00  0.00           H
ATOM   3135  HB3 CYX   210      34.380  44.159  37.708  1.00  0.00           H
ATOM   3136  SG  CYX   210      34.049  42.895  35.836  1.00  0.00           S
ATOM   3137  C   CYX   210      32.430  43.213  39.671  1.00  0.00           C
ATOM   3138  O   CYX   210      31.224  43.373  39.986  1.00  0.00           O
ATOM   3139  N   ARG   211      33.418  43.644  40.529  1.00  0.00           N
ATOM   3140  H   ARG   211      34.386  43.604  40.246  1.00  0.00           H
ATOM   3141  CA  ARG   211      33.173  44.327  41.793  1.00  0.00           C
ATOM   3142  HA  ARG   211      32.459  43.860  42.471  1.00  0.00           H
ATOM   3143  CB  ARG   211      34.496  44.150  42.535  1.00  0.00           C
ATOM   3144  HB2 ARG   211      34.693  43.083  42.640  1.00  0.00           H
ATOM   3145  HB3 ARG   211      35.319  44.560  41.951  1.00  0.00           H
ATOM   3146  CG  ARG   211      34.610  44.786  43.915  1.00  0.00           C
ATOM   3147  HG2 ARG   211      34.550  45.867  43.786  1.00  0.00           H
ATOM   3148  HG3 ARG   211      33.745  44.507  44.516  1.00  0.00           H
ATOM   3149  CD  ARG   211      35.852  44.320  44.693  1.00  0.00           C
ATOM   3150  HD2 ARG   211      35.690  43.298  45.034  1.00  0.00           H
ATOM   3151  HD3 ARG   211      36.715  44.398  44.034  1.00  0.00           H
ATOM   3152  NE  ARG   211      36.113  45.109  45.903  1.00  0.00           N
ATOM   3153  HE  ARG   211      35.525  45.889  46.161  1.00  0.00           H
ATOM   3154  CZ  ARG   211      37.166  44.967  46.740  1.00  0.00           C
ATOM   3155  NH1 ARG   211      37.163  45.672  47.816  1.00  0.00           N
ATOM   3156 HH11 ARG   211      36.347  46.195  48.100  1.00  0.00           H
ATOM   3157 HH12 ARG   211      37.980  45.610  48.407  1.00  0.00           H
ATOM   3158  NH2 ARG   211      38.197  44.172  46.512  1.00  0.00           N
ATOM   3159 HH21 ARG   211      38.167  43.474  45.783  1.00  0.00           H
ATOM   3160 HH22 ARG   211      38.882  44.104  47.253  1.00  0.00           H
ATOM   3161  C   ARG   211      32.711  45.762  41.623  1.00  0.00           C
ATOM   3162  O   ARG   211      33.367  46.554  40.951  1.00  0.00           O
ATOM   3163  N   ASP   212      31.689  46.116  42.361  1.00  0.00           N
ATOM   3164  H   ASP   212      31.217  45.396  42.889  1.00  0.00           H
ATOM   3165  CA  ASP   212      31.036  47.445  42.270  1.00  0.00           C
ATOM   3166  HA  ASP   212      31.254  47.862  41.286  1.00  0.00           H
ATOM   3167  CB  ASP   212      29.501  47.223  42.379  1.00  0.00           C
ATOM   3168  HB2 ASP   212      29.082  48.223  42.268  1.00  0.00           H
ATOM   3169  HB3 ASP   212      29.330  46.652  41.466  1.00  0.00           H
ATOM   3170  CG  ASP   212      29.256  46.384  43.654  1.00  0.00           C
ATOM   3171  OD1 ASP   212      29.050  46.936  44.787  1.00  0.00           O
ATOM   3172  OD2 ASP   212      29.294  45.121  43.546  1.00  0.00           O
ATOM   3173  C   ASP   212      31.658  48.418  43.222  1.00  0.00           C
ATOM   3174  O   ASP   212      30.903  49.060  43.953  1.00  0.00           O
ATOM   3175  N   ASN   213      32.991  48.654  43.132  1.00  0.00           N
ATOM   3176  H   ASN   213      33.554  48.164  42.451  1.00  0.00           H
ATOM   3177  CA  ASN   213      33.676  49.884  43.741  1.00  0.00           C
ATOM   3178  HA  ASN   213      33.279  49.912  44.755  1.00  0.00           H
ATOM   3179  CB  ASN   213      35.187  49.755  43.722  1.00  0.00           C
ATOM   3180  HB2 ASN   213      35.502  49.735  42.679  1.00  0.00           H
ATOM   3181  HB3 ASN   213      35.654  50.595  44.236  1.00  0.00           H
ATOM   3182  CG  ASN   213      35.652  48.484  44.370  1.00  0.00           C
ATOM   3183  OD1 ASN   213      34.945  47.821  45.152  1.00  0.00           O
ATOM   3184  ND2 ASN   213      36.902  48.126  44.184  1.00  0.00           N
ATOM   3185 HD21 ASN   213      37.188  47.364  44.783  1.00  0.00           H
ATOM   3186 HD22 ASN   213      37.557  48.839  43.897  1.00  0.00           H
ATOM   3187  C   ASN   213      33.279  51.127  43.034  1.00  0.00           C
ATOM   3188  O   ASN   213      32.680  51.151  41.926  1.00  0.00           O
ATOM   3189  N   TRP   214      33.710  52.245  43.660  1.00  0.00           N
ATOM   3190  H   TRP   214      34.315  52.140  44.463  1.00  0.00           H
ATOM   3191  CA  TRP   214      33.348  53.630  43.319  1.00  0.00           C
ATOM   3192  HA  TRP   214      33.664  54.236  44.168  1.00  0.00           H
ATOM   3193  CB  TRP   214      34.107  54.113  42.150  1.00  0.00           C
ATOM   3194  HB2 TRP   214      35.137  53.760  42.177  1.00  0.00           H
ATOM   3195  HB3 TRP   214      33.848  53.635  41.205  1.00  0.00           H
ATOM   3196  CG  TRP   214      34.161  55.609  41.911  1.00  0.00           C
ATOM   3197  CD1 TRP   214      34.079  56.613  42.831  1.00  0.00           C
ATOM   3198  HD1 TRP   214      33.775  56.536  43.864  1.00  0.00           H
ATOM   3199  NE1 TRP   214      34.105  57.815  42.213  1.00  0.00           N
ATOM   3200  HE1 TRP   214      33.770  58.658  42.657  1.00  0.00           H
ATOM   3201  CE2 TRP   214      34.406  57.692  40.878  1.00  0.00           C
ATOM   3202  CZ2 TRP   214      34.593  58.553  39.776  1.00  0.00           C
ATOM   3203  HZ2 TRP   214      34.501  59.611  39.973  1.00  0.00           H
ATOM   3204  CH2 TRP   214      34.913  58.078  38.486  1.00  0.00           C
ATOM   3205  HH2 TRP   214      35.111  58.809  37.718  1.00  0.00           H
ATOM   3206  CZ3 TRP   214      34.860  56.685  38.204  1.00  0.00           C
ATOM   3207  HZ3 TRP   214      35.051  56.482  37.160  1.00  0.00           H
ATOM   3208  CE3 TRP   214      34.537  55.797  39.270  1.00  0.00           C
ATOM   3209  HE3 TRP   214      34.620  54.736  39.085  1.00  0.00           H
ATOM   3210  CD2 TRP   214      34.409  56.274  40.617  1.00  0.00           C
ATOM   3211  C   TRP   214      31.855  54.024  43.160  1.00  0.00           C
ATOM   3212  O   TRP   214      31.447  55.021  43.730  1.00  0.00           O
ATOM   3213  N   HID   215      31.007  53.271  42.411  1.00  0.00           N
ATOM   3214  H   HID   215      31.416  52.413  42.070  1.00  0.00           H
ATOM   3215  CA  HID   215      29.802  53.759  41.701  1.00  0.00           C
ATOM   3216  HA  HID   215      29.507  54.713  42.139  1.00  0.00           H
ATOM   3217  CB  HID   215      30.184  54.141  40.297  1.00  0.00           C
ATOM   3218  HB2 HID   215      29.311  54.683  39.929  1.00  0.00           H
ATOM   3219  HB3 HID   215      31.029  54.829  40.284  1.00  0.00           H
ATOM   3220  CG  HID   215      30.460  53.043  39.323  1.00  0.00           C
ATOM   3221  ND1 HID   215      31.208  51.852  39.514  1.00  0.00           N
ATOM   3222  HD1 HID   215      32.015  51.756  40.114  1.00  0.00           H
ATOM   3223  CE1 HID   215      30.947  51.082  38.498  1.00  0.00           C
ATOM   3224  HE1 HID   215      31.402  50.103  38.442  1.00  0.00           H
ATOM   3225  NE2 HID   215      30.145  51.686  37.585  1.00  0.00           N
ATOM   3226  CD2 HID   215      29.810  52.910  38.151  1.00  0.00           C
ATOM   3227  HD2 HID   215      29.032  53.577  37.813  1.00  0.00           H
ATOM   3228  C   HID   215      28.562  52.931  41.698  1.00  0.00           C
ATOM   3229  O   HID   215      27.522  53.340  41.166  1.00  0.00           O
ATOM   3230  N   GLY   216      28.599  51.739  42.307  1.00  0.00           N
ATOM   3231  H   GLY   216      29.528  51.392  42.496  1.00  0.00           H
ATOM   3232  CA  GLY   216      27.527  50.757  42.062  1.00  0.00           C
ATOM   3233  HA2 GLY   216      26.543  51.192  41.884  1.00  0.00           H
ATOM   3234  HA3 GLY   216      27.831  50.217  41.167  1.00  0.00           H
ATOM   3235  C   GLY   216      27.251  49.825  43.214  1.00  0.00           C
ATOM   3236  O   GLY   216      28.049  49.790  44.168  1.00  0.00           O
ATOM   3237  N   SER   217      26.113  49.088  43.176  1.00  0.00           N
ATOM   3238  H   SER   217      25.599  49.134  42.307  1.00  0.00           H
ATOM   3239  CA  SER   217      25.455  48.336  44.259  1.00  0.00           C
ATOM   3240  HA  SER   217      26.231  48.017  44.955  1.00  0.00           H
ATOM   3241  CB  SER   217      24.461  49.226  44.958  1.00  0.00           C
ATOM   3242  HB2 SER   217      24.052  48.828  45.887  1.00  0.00           H
ATOM   3243  HB3 SER   217      24.874  50.200  45.218  1.00  0.00           H
ATOM   3244  OG  SER   217      23.406  49.638  44.092  1.00  0.00           O
ATOM   3245  HG  SER   217      23.606  50.527  43.786  1.00  0.00           H
ATOM   3246  C   SER   217      24.769  47.097  43.660  1.00  0.00           C
ATOM   3247  O   SER   217      24.829  46.037  44.284  1.00  0.00           O
ATOM   3248  N   ASN   218      24.089  47.151  42.467  1.00  0.00           N
ATOM   3249  H   ASN   218      23.989  48.093  42.117  1.00  0.00           H
ATOM   3250  CA  ASN   218      24.139  46.064  41.507  1.00  0.00           C
ATOM   3251  HA  ASN   218      23.894  45.160  42.064  1.00  0.00           H
ATOM   3252  CB  ASN   218      23.023  46.252  40.402  1.00  0.00           C
ATOM   3253  HB2 ASN   218      23.031  45.436  39.679  1.00  0.00           H
ATOM   3254  HB3 ASN   218      22.044  46.261  40.883  1.00  0.00           H
ATOM   3255  CG  ASN   218      23.147  47.595  39.653  1.00  0.00           C
ATOM   3256  OD1 ASN   218      23.699  48.576  40.135  1.00  0.00           O
ATOM   3257  ND2 ASN   218      22.495  47.746  38.575  1.00  0.00           N
ATOM   3258 HD21 ASN   218      22.457  48.625  38.080  1.00  0.00           H
ATOM   3259 HD22 ASN   218      21.844  47.049  38.240  1.00  0.00           H
ATOM   3260  C   ASN   218      25.587  45.950  40.965  1.00  0.00           C
ATOM   3261  O   ASN   218      26.471  46.816  41.159  1.00  0.00           O
ATOM   3262  N   ARG   219      25.739  44.908  40.164  1.00  0.00           N
ATOM   3263  H   ARG   219      24.950  44.326  39.924  1.00  0.00           H
ATOM   3264  CA  ARG   219      26.999  44.489  39.665  1.00  0.00           C
ATOM   3265  HA  ARG   219      27.725  45.020  40.280  1.00  0.00           H
ATOM   3266  CB  ARG   219      27.260  42.980  39.994  1.00  0.00           C
ATOM   3267  HB2 ARG   219      26.398  42.402  39.659  1.00  0.00           H
ATOM   3268  HB3 ARG   219      28.179  42.555  39.590  1.00  0.00           H
ATOM   3269  CG  ARG   219      27.574  42.786  41.539  1.00  0.00           C
ATOM   3270  HG2 ARG   219      28.429  43.357  41.903  1.00  0.00           H
ATOM   3271  HG3 ARG   219      26.699  43.109  42.101  1.00  0.00           H
ATOM   3272  CD  ARG   219      27.953  41.266  41.811  1.00  0.00           C
ATOM   3273  HD2 ARG   219      27.142  40.586  41.549  1.00  0.00           H
ATOM   3274  HD3 ARG   219      28.730  40.871  41.159  1.00  0.00           H
ATOM   3275  NE  ARG   219      28.333  41.055  43.205  1.00  0.00           N
ATOM   3276  HE  ARG   219      27.616  40.661  43.797  1.00  0.00           H
ATOM   3277  CZ  ARG   219      29.422  41.316  43.897  1.00  0.00           C
ATOM   3278  NH1 ARG   219      29.502  40.987  45.169  1.00  0.00           N
ATOM   3279 HH11 ARG   219      28.711  40.459  45.509  1.00  0.00           H
ATOM   3280 HH12 ARG   219      30.368  41.067  45.683  1.00  0.00           H
ATOM   3281  NH2 ARG   219      30.413  42.024  43.408  1.00  0.00           N
ATOM   3282 HH21 ARG   219      30.425  42.312  42.440  1.00  0.00           H
ATOM   3283 HH22 ARG   219      31.161  42.215  44.059  1.00  0.00           H
ATOM   3284  C   ARG   219      27.301  44.889  38.200  1.00  0.00           C
ATOM   3285  O   ARG   219      26.508  44.480  37.351  1.00  0.00           O
ATOM   3286  N   PRO   220      28.440  45.561  37.827  1.00  0.00           N
ATOM   3287  CD  PRO   220      29.418  46.099  38.738  1.00  0.00           C
ATOM   3288  HD2 PRO   220      29.638  45.340  39.489  1.00  0.00           H
ATOM   3289  HD3 PRO   220      29.006  46.976  39.236  1.00  0.00           H
ATOM   3290  CG  PRO   220      30.669  46.536  37.992  1.00  0.00           C
ATOM   3291  HG2 PRO   220      31.394  45.757  38.227  1.00  0.00           H
ATOM   3292  HG3 PRO   220      31.038  47.486  38.378  1.00  0.00           H
ATOM   3293  CB  PRO   220      30.176  46.725  36.540  1.00  0.00           C
ATOM   3294  HB2 PRO   220      31.057  46.398  35.987  1.00  0.00           H
ATOM   3295  HB3 PRO   220      30.079  47.770  36.244  1.00  0.00           H
ATOM   3296  CA  PRO   220      28.937  45.742  36.470  1.00  0.00           C
ATOM   3297  HA  PRO   220      28.151  46.262  35.923  1.00  0.00           H
ATOM   3298  C   PRO   220      29.311  44.433  35.752  1.00  0.00           C
ATOM   3299  O   PRO   220      29.743  43.457  36.339  1.00  0.00           O
ATOM   3300  N   TRP   221      29.288  44.517  34.370  1.00  0.00           N
ATOM   3301  H   TRP   221      28.951  45.355  33.918  1.00  0.00           H
ATOM   3302  CA  TRP   221      29.701  43.451  33.505  1.00  0.00           C
ATOM   3303  HA  TRP   221      30.399  42.839  34.077  1.00  0.00           H
ATOM   3304  CB  TRP   221      28.570  42.437  33.017  1.00  0.00           C
ATOM   3305  HB2 TRP   221      29.106  41.662  32.466  1.00  0.00           H
ATOM   3306  HB3 TRP   221      28.174  41.901  33.880  1.00  0.00           H
ATOM   3307  CG  TRP   221      27.344  42.896  32.319  1.00  0.00           C
ATOM   3308  CD1 TRP   221      26.154  43.056  32.893  1.00  0.00           C
ATOM   3309  HD1 TRP   221      25.885  42.765  33.897  1.00  0.00           H
ATOM   3310  NE1 TRP   221      25.295  43.521  31.934  1.00  0.00           N
ATOM   3311  HE1 TRP   221      24.357  43.815  32.168  1.00  0.00           H
ATOM   3312  CE2 TRP   221      25.822  43.596  30.726  1.00  0.00           C
ATOM   3313  CZ2 TRP   221      25.312  44.031  29.464  1.00  0.00           C
ATOM   3314  HZ2 TRP   221      24.274  44.330  29.461  1.00  0.00           H
ATOM   3315  CH2 TRP   221      26.198  44.174  28.371  1.00  0.00           C
ATOM   3316  HH2 TRP   221      25.836  44.475  27.399  1.00  0.00           H
ATOM   3317  CZ3 TRP   221      27.590  43.887  28.570  1.00  0.00           C
ATOM   3318  HZ3 TRP   221      28.232  43.992  27.708  1.00  0.00           H
ATOM   3319  CE3 TRP   221      28.025  43.429  29.789  1.00  0.00           C
ATOM   3320  HE3 TRP   221      29.078  43.199  29.852  1.00  0.00           H
ATOM   3321  CD2 TRP   221      27.174  43.282  30.909  1.00  0.00           C
ATOM   3322  C   TRP   221      30.394  44.031  32.240  1.00  0.00           C
ATOM   3323  O   TRP   221      30.179  45.162  31.852  1.00  0.00           O
ATOM   3324  N   VAL   222      31.219  43.213  31.577  1.00  0.00           N
ATOM   3325  H   VAL   222      31.275  42.254  31.887  1.00  0.00           H
ATOM   3326  CA  VAL   222      31.962  43.327  30.336  1.00  0.00           C
ATOM   3327  HA  VAL   222      31.439  44.043  29.703  1.00  0.00           H
ATOM   3328  CB  VAL   222      33.393  43.896  30.531  1.00  0.00           C
ATOM   3329  HB  VAL   222      33.251  44.876  30.987  1.00  0.00           H
ATOM   3330  CG1 VAL   222      34.223  42.990  31.447  1.00  0.00           C
ATOM   3331 HG11 VAL   222      35.134  43.489  31.774  1.00  0.00           H
ATOM   3332 HG12 VAL   222      33.645  42.737  32.335  1.00  0.00           H
ATOM   3333 HG13 VAL   222      34.350  42.092  30.844  1.00  0.00           H
ATOM   3334  CG2 VAL   222      34.270  44.108  29.270  1.00  0.00           C
ATOM   3335 HG21 VAL   222      34.475  43.108  28.889  1.00  0.00           H
ATOM   3336 HG22 VAL   222      33.686  44.592  28.487  1.00  0.00           H
ATOM   3337 HG23 VAL   222      35.246  44.581  29.373  1.00  0.00           H
ATOM   3338  C   VAL   222      31.902  42.002  29.546  1.00  0.00           C
ATOM   3339  O   VAL   222      31.782  40.898  30.149  1.00  0.00           O
ATOM   3340  N   SER   223      31.900  42.011  28.212  1.00  0.00           N
ATOM   3341  H   SER   223      31.728  42.886  27.738  1.00  0.00           H
ATOM   3342  CA  SER   223      31.900  40.788  27.428  1.00  0.00           C
ATOM   3343  HA  SER   223      32.335  39.911  27.906  1.00  0.00           H
ATOM   3344  CB  SER   223      30.520  40.397  26.899  1.00  0.00           C
ATOM   3345  HB2 SER   223      30.688  39.648  26.125  1.00  0.00           H
ATOM   3346  HB3 SER   223      29.782  40.117  27.651  1.00  0.00           H
ATOM   3347  OG  SER   223      29.936  41.470  26.149  1.00  0.00           O
ATOM   3348  HG  SER   223      30.649  41.688  25.545  1.00  0.00           H
ATOM   3349  C   SER   223      32.707  41.007  26.168  1.00  0.00           C
ATOM   3350  O   SER   223      32.717  42.100  25.583  1.00  0.00           O
ATOM   3351  N   PHE   224      33.408  39.914  25.712  1.00  0.00           N
ATOM   3352  H   PHE   224      33.256  38.989  26.090  1.00  0.00           H
ATOM   3353  CA  PHE   224      34.302  40.015  24.561  1.00  0.00           C
ATOM   3354  HA  PHE   224      33.804  40.697  23.874  1.00  0.00           H
ATOM   3355  CB  PHE   224      35.554  40.707  25.004  1.00  0.00           C
ATOM   3356  HB2 PHE   224      36.366  40.735  24.278  1.00  0.00           H
ATOM   3357  HB3 PHE   224      35.183  41.729  25.073  1.00  0.00           H
ATOM   3358  CG  PHE   224      36.186  40.263  26.250  1.00  0.00           C
ATOM   3359  CD1 PHE   224      36.990  39.100  26.232  1.00  0.00           C
ATOM   3360  HD1 PHE   224      37.271  38.616  25.308  1.00  0.00           H
ATOM   3361  CE1 PHE   224      37.720  38.759  27.338  1.00  0.00           C
ATOM   3362  HE1 PHE   224      38.360  37.891  27.398  1.00  0.00           H
ATOM   3363  CZ  PHE   224      37.500  39.461  28.512  1.00  0.00           C
ATOM   3364  HZ  PHE   224      37.822  39.109  29.480  1.00  0.00           H
ATOM   3365  CE2 PHE   224      36.766  40.623  28.582  1.00  0.00           C
ATOM   3366  HE2 PHE   224      36.571  41.164  29.496  1.00  0.00           H
ATOM   3367  CD2 PHE   224      36.152  41.063  27.419  1.00  0.00           C
ATOM   3368  HD2 PHE   224      35.567  41.961  27.551  1.00  0.00           H
ATOM   3369  C   PHE   224      34.489  38.698  23.836  1.00  0.00           C
ATOM   3370  O   PHE   224      34.230  37.609  24.320  1.00  0.00           O
ATOM   3371  N   ASN   225      35.050  38.816  22.535  1.00  0.00           N
ATOM   3372  H   ASN   225      35.113  39.768  22.203  1.00  0.00           H
ATOM   3373  CA  ASN   225      35.303  37.685  21.620  1.00  0.00           C
ATOM   3374  HA  ASN   225      34.873  36.778  22.044  1.00  0.00           H
ATOM   3375  CB  ASN   225      34.427  37.966  20.382  1.00  0.00           C
ATOM   3376  HB2 ASN   225      34.445  37.037  19.813  1.00  0.00           H
ATOM   3377  HB3 ASN   225      33.394  38.161  20.670  1.00  0.00           H
ATOM   3378  CG  ASN   225      34.847  39.059  19.414  1.00  0.00           C
ATOM   3379  OD1 ASN   225      35.885  39.659  19.593  1.00  0.00           O
ATOM   3380  ND2 ASN   225      34.035  39.340  18.421  1.00  0.00           N
ATOM   3381 HD21 ASN   225      34.427  39.972  17.738  1.00  0.00           H
ATOM   3382 HD22 ASN   225      33.065  39.057  18.408  1.00  0.00           H
ATOM   3383  C   ASN   225      36.776  37.526  21.272  1.00  0.00           C
ATOM   3384  O   ASN   225      37.630  38.114  21.892  1.00  0.00           O
ATOM   3385  N   GLN   226      37.116  36.726  20.261  1.00  0.00           N
ATOM   3386  H   GLN   226      36.372  36.316  19.713  1.00  0.00           H
ATOM   3387  CA  GLN   226      38.497  36.335  19.954  1.00  0.00           C
ATOM   3388  HA  GLN   226      38.998  35.917  20.827  1.00  0.00           H
ATOM   3389  CB  GLN   226      38.511  35.220  18.837  1.00  0.00           C
ATOM   3390  HB2 GLN   226      38.075  35.654  17.938  1.00  0.00           H
ATOM   3391  HB3 GLN   226      39.523  34.932  18.551  1.00  0.00           H
ATOM   3392  CG  GLN   226      37.783  33.910  19.208  1.00  0.00           C
ATOM   3393  HG2 GLN   226      36.894  34.148  19.790  1.00  0.00           H
ATOM   3394  HG3 GLN   226      37.444  33.481  18.266  1.00  0.00           H
ATOM   3395  CD  GLN   226      38.633  32.918  20.012  1.00  0.00           C
ATOM   3396  OE1 GLN   226      39.833  33.046  20.349  1.00  0.00           O
ATOM   3397  NE2 GLN   226      38.033  31.883  20.508  1.00  0.00           N
ATOM   3398 HE21 GLN   226      37.082  31.600  20.318  1.00  0.00           H
ATOM   3399 HE22 GLN   226      38.691  31.272  20.968  1.00  0.00           H
ATOM   3400  C   GLN   226      39.434  37.471  19.522  1.00  0.00           C
ATOM   3401  O   GLN   226      40.709  37.368  19.619  1.00  0.00           O
ATOM   3402  N   ASN   227      38.896  38.605  19.077  1.00  0.00           N
ATOM   3403  H   ASN   227      37.899  38.757  19.098  1.00  0.00           H
ATOM   3404  CA  ASN   227      39.681  39.780  18.592  1.00  0.00           C
ATOM   3405  HA  ASN   227      40.652  39.332  18.382  1.00  0.00           H
ATOM   3406  CB  ASN   227      39.062  40.410  17.323  1.00  0.00           C
ATOM   3407  HB2 ASN   227      38.088  40.831  17.575  1.00  0.00           H
ATOM   3408  HB3 ASN   227      39.739  41.229  17.080  1.00  0.00           H
ATOM   3409  CG  ASN   227      38.956  39.477  16.158  1.00  0.00           C
ATOM   3410  OD1 ASN   227      38.228  38.432  16.131  1.00  0.00           O
ATOM   3411  ND2 ASN   227      39.622  39.613  15.045  1.00  0.00           N
ATOM   3412 HD21 ASN   227      39.390  38.928  14.339  1.00  0.00           H
ATOM   3413 HD22 ASN   227      40.172  40.425  14.804  1.00  0.00           H
ATOM   3414  C   ASN   227      39.747  40.842  19.715  1.00  0.00           C
ATOM   3415  O   ASN   227      40.163  41.988  19.517  1.00  0.00           O
ATOM   3416  N   LEU   228      39.121  40.529  20.871  1.00  0.00           N
ATOM   3417  H   LEU   228      38.635  39.644  20.885  1.00  0.00           H
ATOM   3418  CA  LEU   228      38.809  41.485  21.945  1.00  0.00           C
ATOM   3419  HA  LEU   228      38.120  40.876  22.530  1.00  0.00           H
ATOM   3420  CB  LEU   228      40.112  41.904  22.765  1.00  0.00           C
ATOM   3421  HB2 LEU   228      40.695  42.582  22.142  1.00  0.00           H
ATOM   3422  HB3 LEU   228      39.906  42.438  23.693  1.00  0.00           H
ATOM   3423  CG  LEU   228      41.117  40.705  23.168  1.00  0.00           C
ATOM   3424  HG  LEU   228      41.479  40.143  22.307  1.00  0.00           H
ATOM   3425  CD1 LEU   228      42.460  41.298  23.747  1.00  0.00           C
ATOM   3426 HD11 LEU   228      42.793  40.678  24.579  1.00  0.00           H
ATOM   3427 HD12 LEU   228      43.189  41.339  22.937  1.00  0.00           H
ATOM   3428 HD13 LEU   228      42.356  42.325  24.095  1.00  0.00           H
ATOM   3429  CD2 LEU   228      40.512  39.823  24.255  1.00  0.00           C
ATOM   3430 HD21 LEU   228      41.172  39.037  24.623  1.00  0.00           H
ATOM   3431 HD22 LEU   228      40.353  40.442  25.138  1.00  0.00           H
ATOM   3432 HD23 LEU   228      39.568  39.362  23.963  1.00  0.00           H
ATOM   3433  C   LEU   228      38.052  42.727  21.452  1.00  0.00           C
ATOM   3434  O   LEU   228      38.300  43.817  21.925  1.00  0.00           O
ATOM   3435  N   GLU   229      37.102  42.470  20.571  1.00  0.00           N
ATOM   3436  H   GLU   229      37.012  41.563  20.135  1.00  0.00           H
ATOM   3437  CA  GLU   229      35.929  43.379  20.360  1.00  0.00           C
ATOM   3438  HA  GLU   229      36.240  44.423  20.393  1.00  0.00           H
ATOM   3439  CB  GLU   229      35.329  43.158  18.952  1.00  0.00           C
ATOM   3440  HB2 GLU   229      35.183  42.097  18.749  1.00  0.00           H
ATOM   3441  HB3 GLU   229      34.448  43.767  18.741  1.00  0.00           H
ATOM   3442  CG  GLU   229      36.290  43.491  17.837  1.00  0.00           C
ATOM   3443  HG2 GLU   229      37.006  42.671  17.779  1.00  0.00           H
ATOM   3444  HG3 GLU   229      35.897  43.413  16.824  1.00  0.00           H
ATOM   3445  CD  GLU   229      37.085  44.780  17.979  1.00  0.00           C
ATOM   3446  OE1 GLU   229      38.219  44.957  17.513  1.00  0.00           O
ATOM   3447  OE2 GLU   229      36.588  45.829  18.461  1.00  0.00           O
ATOM   3448  C   GLU   229      34.951  43.155  21.496  1.00  0.00           C
ATOM   3449  O   GLU   229      34.627  42.060  21.915  1.00  0.00           O
ATOM   3450  N   TYR   230      34.553  44.267  22.166  1.00  0.00           N
ATOM   3451  H   TYR   230      34.597  45.158  21.691  1.00  0.00           H
ATOM   3452  CA  TYR   230      33.917  44.160  23.494  1.00  0.00           C
ATOM   3453  HA  TYR   230      33.601  43.126  23.631  1.00  0.00           H
ATOM   3454  CB  TYR   230      34.990  44.458  24.583  1.00  0.00           C
ATOM   3455  HB2 TYR   230      34.553  44.222  25.553  1.00  0.00           H
ATOM   3456  HB3 TYR   230      35.838  43.804  24.384  1.00  0.00           H
ATOM   3457  CG  TYR   230      35.440  45.942  24.711  1.00  0.00           C
ATOM   3458  CD1 TYR   230      34.830  46.867  25.556  1.00  0.00           C
ATOM   3459  HD1 TYR   230      33.970  46.682  26.184  1.00  0.00           H
ATOM   3460  CE1 TYR   230      35.341  48.237  25.552  1.00  0.00           C
ATOM   3461  HE1 TYR   230      34.821  49.059  26.020  1.00  0.00           H
ATOM   3462  CZ  TYR   230      36.443  48.576  24.748  1.00  0.00           C
ATOM   3463  OH  TYR   230      36.918  49.870  24.707  1.00  0.00           O
ATOM   3464  HH  TYR   230      37.745  49.820  24.221  1.00  0.00           H
ATOM   3465  CE2 TYR   230      37.125  47.632  23.960  1.00  0.00           C
ATOM   3466  HE2 TYR   230      37.999  47.918  23.396  1.00  0.00           H
ATOM   3467  CD2 TYR   230      36.601  46.326  24.023  1.00  0.00           C
ATOM   3468  HD2 TYR   230      37.202  45.612  23.480  1.00  0.00           H
ATOM   3469  C   TYR   230      32.698  45.091  23.664  1.00  0.00           C
ATOM   3470  O   TYR   230      32.652  46.241  23.142  1.00  0.00           O
ATOM   3471  N   GLN   231      31.739  44.612  24.520  1.00  0.00           N
ATOM   3472  H   GLN   231      31.985  43.694  24.862  1.00  0.00           H
ATOM   3473  CA  GLN   231      30.576  45.409  25.040  1.00  0.00           C
ATOM   3474  HA  GLN   231      30.630  46.406  24.603  1.00  0.00           H
ATOM   3475  CB  GLN   231      29.274  44.774  24.423  1.00  0.00           C
ATOM   3476  HB2 GLN   231      29.336  43.731  24.732  1.00  0.00           H
ATOM   3477  HB3 GLN   231      28.398  45.259  24.857  1.00  0.00           H
ATOM   3478  CG  GLN   231      29.146  44.782  22.880  1.00  0.00           C
ATOM   3479  HG2 GLN   231      30.009  44.269  22.455  1.00  0.00           H
ATOM   3480  HG3 GLN   231      28.233  44.220  22.685  1.00  0.00           H
ATOM   3481  CD  GLN   231      28.907  46.193  22.293  1.00  0.00           C
ATOM   3482  OE1 GLN   231      29.639  46.734  21.503  1.00  0.00           O
ATOM   3483  NE2 GLN   231      27.873  46.826  22.787  1.00  0.00           N
ATOM   3484 HE21 GLN   231      27.381  46.417  23.569  1.00  0.00           H
ATOM   3485 HE22 GLN   231      27.605  47.646  22.262  1.00  0.00           H
ATOM   3486  C   GLN   231      30.645  45.542  26.602  1.00  0.00           C
ATOM   3487  O   GLN   231      31.303  44.752  27.275  1.00  0.00           O
ATOM   3488  N   ILE   232      29.935  46.507  27.126  1.00  0.00           N
ATOM   3489  H   ILE   232      29.668  47.154  26.398  1.00  0.00           H
ATOM   3490  CA  ILE   232      29.877  46.793  28.531  1.00  0.00           C
ATOM   3491  HA  ILE   232      30.147  45.911  29.112  1.00  0.00           H
ATOM   3492  CB  ILE   232      30.853  47.931  28.965  1.00  0.00           C
ATOM   3493  HB  ILE   232      30.578  48.313  29.948  1.00  0.00           H
ATOM   3494  CG2 ILE   232      32.341  47.375  28.980  1.00  0.00           C
ATOM   3495 HG21 ILE   232      32.538  46.640  28.200  1.00  0.00           H
ATOM   3496 HG22 ILE   232      33.065  48.181  28.848  1.00  0.00           H
ATOM   3497 HG23 ILE   232      32.407  46.756  29.875  1.00  0.00           H
ATOM   3498  CG1 ILE   232      30.531  49.227  28.053  1.00  0.00           C
ATOM   3499 HG12 ILE   232      31.018  49.014  27.102  1.00  0.00           H
ATOM   3500 HG13 ILE   232      29.463  49.435  28.124  1.00  0.00           H
ATOM   3501  CD1 ILE   232      31.199  50.467  28.693  1.00  0.00           C
ATOM   3502 HD11 ILE   232      31.053  51.400  28.148  1.00  0.00           H
ATOM   3503 HD12 ILE   232      30.742  50.541  29.680  1.00  0.00           H
ATOM   3504 HD13 ILE   232      32.244  50.252  28.916  1.00  0.00           H
ATOM   3505  C   ILE   232      28.410  47.190  29.030  1.00  0.00           C
ATOM   3506  O   ILE   232      27.715  47.790  28.220  1.00  0.00           O
ATOM   3507  N   GLY   233      28.093  46.800  30.223  1.00  0.00           N
ATOM   3508  H   GLY   233      28.838  46.314  30.702  1.00  0.00           H
ATOM   3509  CA  GLY   233      26.859  47.186  30.842  1.00  0.00           C
ATOM   3510  HA2 GLY   233      26.882  48.275  30.852  1.00  0.00           H
ATOM   3511  HA3 GLY   233      26.050  46.886  30.175  1.00  0.00           H
ATOM   3512  C   GLY   233      26.655  46.741  32.232  1.00  0.00           C
ATOM   3513  O   GLY   233      27.672  46.725  32.945  1.00  0.00           O
ATOM   3514  N   TYR   234      25.412  46.448  32.589  1.00  0.00           N
ATOM   3515  H   TYR   234      24.627  46.467  31.953  1.00  0.00           H
ATOM   3516  CA  TYR   234      25.006  46.336  33.982  1.00  0.00           C
ATOM   3517  HA  TYR   234      25.828  45.949  34.585  1.00  0.00           H
ATOM   3518  CB  TYR   234      24.612  47.679  34.538  1.00  0.00           C
ATOM   3519  HB2 TYR   234      24.611  48.460  33.778  1.00  0.00           H
ATOM   3520  HB3 TYR   234      23.715  47.568  35.148  1.00  0.00           H
ATOM   3521  CG  TYR   234      25.690  48.158  35.503  1.00  0.00           C
ATOM   3522  CD1 TYR   234      26.745  48.930  35.026  1.00  0.00           C
ATOM   3523  HD1 TYR   234      26.770  49.272  34.002  1.00  0.00           H
ATOM   3524  CE1 TYR   234      27.810  49.192  35.967  1.00  0.00           C
ATOM   3525  HE1 TYR   234      28.684  49.748  35.662  1.00  0.00           H
ATOM   3526  CZ  TYR   234      27.681  48.780  37.283  1.00  0.00           C
ATOM   3527  OH  TYR   234      28.585  49.135  38.226  1.00  0.00           O
ATOM   3528  HH  TYR   234      29.131  49.811  37.817  1.00  0.00           H
ATOM   3529  CE2 TYR   234      26.565  48.026  37.738  1.00  0.00           C
ATOM   3530  HE2 TYR   234      26.454  47.734  38.771  1.00  0.00           H
ATOM   3531  CD2 TYR   234      25.531  47.745  36.841  1.00  0.00           C
ATOM   3532  HD2 TYR   234      24.651  47.180  37.112  1.00  0.00           H
ATOM   3533  C   TYR   234      23.744  45.432  34.111  1.00  0.00           C
ATOM   3534  O   TYR   234      22.937  45.344  33.143  1.00  0.00           O
ATOM   3535  N   ILE   235      23.654  44.626  35.187  1.00  0.00           N
ATOM   3536  H   ILE   235      24.537  44.540  35.670  1.00  0.00           H
ATOM   3537  CA  ILE   235      22.551  43.726  35.519  1.00  0.00           C
ATOM   3538  HA  ILE   235      22.297  43.212  34.592  1.00  0.00           H
ATOM   3539  CB  ILE   235      22.978  42.745  36.643  1.00  0.00           C
ATOM   3540  HB  ILE   235      23.565  43.284  37.385  1.00  0.00           H
ATOM   3541  CG2 ILE   235      21.813  42.048  37.382  1.00  0.00           C
ATOM   3542 HG21 ILE   235      21.096  42.721  37.852  1.00  0.00           H
ATOM   3543 HG22 ILE   235      21.179  41.381  36.796  1.00  0.00           H
ATOM   3544 HG23 ILE   235      22.306  41.355  38.063  1.00  0.00           H
ATOM   3545  CG1 ILE   235      23.901  41.607  36.135  1.00  0.00           C
ATOM   3546 HG12 ILE   235      23.321  40.686  36.187  1.00  0.00           H
ATOM   3547 HG13 ILE   235      24.118  41.702  35.070  1.00  0.00           H
ATOM   3548  CD1 ILE   235      25.114  41.394  37.069  1.00  0.00           C
ATOM   3549 HD11 ILE   235      25.798  42.211  36.836  1.00  0.00           H
ATOM   3550 HD12 ILE   235      24.825  41.419  38.120  1.00  0.00           H
ATOM   3551 HD13 ILE   235      25.486  40.393  36.858  1.00  0.00           H
ATOM   3552  C   ILE   235      21.399  44.596  35.947  1.00  0.00           C
ATOM   3553  O   ILE   235      21.583  45.370  36.849  1.00  0.00           O
ATOM   3554  N   CYX   236      20.275  44.587  35.280  1.00  0.00           N
ATOM   3555  H   CYX   236      20.007  43.793  34.716  1.00  0.00           H
ATOM   3556  CA  CYX   236      19.226  45.565  35.449  1.00  0.00           C
ATOM   3557  HA  CYX   236      19.697  46.547  35.434  1.00  0.00           H
ATOM   3558  CB  CYX   236      18.097  45.464  34.343  1.00  0.00           C
ATOM   3559  HB2 CYX   236      17.660  44.468  34.399  1.00  0.00           H
ATOM   3560  HB3 CYX   236      17.303  46.161  34.611  1.00  0.00           H
ATOM   3561  SG  CYX   236      18.627  45.858  32.688  1.00  0.00           S
ATOM   3562  C   CYX   236      18.454  45.456  36.798  1.00  0.00           C
ATOM   3563  O   CYX   236      17.504  46.204  37.160  1.00  0.00           O
ATOM   3564  N   SER   237      18.779  44.324  37.469  1.00  0.00           N
ATOM   3565  H   SER   237      19.603  43.795  37.225  1.00  0.00           H
ATOM   3566  CA  SER   237      17.975  43.801  38.591  1.00  0.00           C
ATOM   3567  HA  SER   237      16.986  43.647  38.158  1.00  0.00           H
ATOM   3568  CB  SER   237      18.643  42.530  38.993  1.00  0.00           C
ATOM   3569  HB2 SER   237      18.604  41.890  38.112  1.00  0.00           H
ATOM   3570  HB3 SER   237      19.648  42.791  39.327  1.00  0.00           H
ATOM   3571  OG  SER   237      17.954  41.883  40.029  1.00  0.00           O
ATOM   3572  HG  SER   237      17.380  41.274  39.558  1.00  0.00           H
ATOM   3573  C   SER   237      17.905  44.614  39.871  1.00  0.00           C
ATOM   3574  O   SER   237      18.859  45.244  40.283  1.00  0.00           O
ATOM   3575  N   GLY   238      16.798  44.601  40.669  1.00  0.00           N
ATOM   3576  H   GLY   238      16.031  44.061  40.294  1.00  0.00           H
ATOM   3577  CA  GLY   238      16.546  45.047  42.051  1.00  0.00           C
ATOM   3578  HA2 GLY   238      17.146  45.941  42.225  1.00  0.00           H
ATOM   3579  HA3 GLY   238      15.463  45.157  42.080  1.00  0.00           H
ATOM   3580  C   GLY   238      17.011  44.038  43.066  1.00  0.00           C
ATOM   3581  O   GLY   238      16.445  43.914  44.225  1.00  0.00           O
ATOM   3582  N   VAL   239      17.990  43.218  42.686  1.00  0.00           N
ATOM   3583  H   VAL   239      18.153  43.253  41.689  1.00  0.00           H
ATOM   3584  CA  VAL   239      18.759  42.363  43.609  1.00  0.00           C
ATOM   3585  HA  VAL   239      18.279  42.264  44.583  1.00  0.00           H
ATOM   3586  CB  VAL   239      18.803  40.904  43.045  1.00  0.00           C
ATOM   3587  HB  VAL   239      19.286  40.861  42.068  1.00  0.00           H
ATOM   3588  CG1 VAL   239      19.572  40.000  44.074  1.00  0.00           C
ATOM   3589 HG11 VAL   239      20.572  40.414  44.202  1.00  0.00           H
ATOM   3590 HG12 VAL   239      19.030  40.111  45.013  1.00  0.00           H
ATOM   3591 HG13 VAL   239      19.632  38.962  43.744  1.00  0.00           H
ATOM   3592  CG2 VAL   239      17.419  40.295  42.833  1.00  0.00           C
ATOM   3593 HG21 VAL   239      16.745  40.952  42.283  1.00  0.00           H
ATOM   3594 HG22 VAL   239      17.604  39.386  42.262  1.00  0.00           H
ATOM   3595 HG23 VAL   239      16.937  40.179  43.803  1.00  0.00           H
ATOM   3596  C   VAL   239      20.157  42.961  43.631  1.00  0.00           C
ATOM   3597  O   VAL   239      21.061  42.657  42.826  1.00  0.00           O
ATOM   3598  N   PHE   240      20.334  43.844  44.579  1.00  0.00           N
ATOM   3599  H   PHE   240      19.686  43.948  45.346  1.00  0.00           H
ATOM   3600  CA  PHE   240      21.595  44.617  44.711  1.00  0.00           C
ATOM   3601  HA  PHE   240      21.877  45.027  43.741  1.00  0.00           H
ATOM   3602  CB  PHE   240      21.424  45.799  45.653  1.00  0.00           C
ATOM   3603  HB2 PHE   240      21.360  45.489  46.696  1.00  0.00           H
ATOM   3604  HB3 PHE   240      22.256  46.500  45.590  1.00  0.00           H
ATOM   3605  CG  PHE   240      20.219  46.625  45.294  1.00  0.00           C
ATOM   3606  CD1 PHE   240      19.060  46.485  46.049  1.00  0.00           C
ATOM   3607  HD1 PHE   240      18.955  45.707  46.790  1.00  0.00           H
ATOM   3608  CE1 PHE   240      17.905  47.240  45.665  1.00  0.00           C
ATOM   3609  HE1 PHE   240      16.969  47.025  46.160  1.00  0.00           H
ATOM   3610  CZ  PHE   240      17.974  48.102  44.547  1.00  0.00           C
ATOM   3611  HZ  PHE   240      17.064  48.617  44.276  1.00  0.00           H
ATOM   3612  CE2 PHE   240      19.083  48.180  43.733  1.00  0.00           C
ATOM   3613  HE2 PHE   240      18.971  48.621  42.754  1.00  0.00           H
ATOM   3614  CD2 PHE   240      20.189  47.391  44.099  1.00  0.00           C
ATOM   3615  HD2 PHE   240      21.068  47.423  43.472  1.00  0.00           H
ATOM   3616  C   PHE   240      22.713  43.609  45.050  1.00  0.00           C
ATOM   3617  O   PHE   240      22.419  42.725  45.873  1.00  0.00           O
ATOM   3618  N   GLY   241      23.864  43.552  44.377  1.00  0.00           N
ATOM   3619  H   GLY   241      24.213  44.333  43.839  1.00  0.00           H
ATOM   3620  CA  GLY   241      24.652  42.308  44.334  1.00  0.00           C
ATOM   3621  HA2 GLY   241      23.942  41.525  44.601  1.00  0.00           H
ATOM   3622  HA3 GLY   241      25.115  42.130  43.363  1.00  0.00           H
ATOM   3623  C   GLY   241      25.718  42.294  45.397  1.00  0.00           C
ATOM   3624  O   GLY   241      26.520  41.324  45.392  1.00  0.00           O
ATOM   3625  N   ASH   242      25.841  43.290  46.328  1.00  0.00           N
ATOM   3626  H   ASH   242      25.123  43.986  46.475  1.00  0.00           H
ATOM   3627  CA  ASH   242      27.093  43.487  47.062  1.00  0.00           C
ATOM   3628  HA  ASH   242      27.614  42.583  47.376  1.00  0.00           H
ATOM   3629  CB  ASH   242      28.074  44.113  46.056  1.00  0.00           C
ATOM   3630  HB2 ASH   242      28.102  43.527  45.137  1.00  0.00           H
ATOM   3631  HB3 ASH   242      27.711  45.093  45.746  1.00  0.00           H
ATOM   3632  CG  ASH   242      29.484  44.221  46.607  1.00  0.00           C
ATOM   3633  OD1 ASH   242      29.831  43.887  47.685  1.00  0.00           O
ATOM   3634  OD2 ASH   242      30.387  44.433  45.718  1.00  0.00           O
ATOM   3635  HD2 ASH   242      29.994  44.670  44.875  1.00  0.00           H
ATOM   3636  C   ASH   242      26.896  44.554  48.209  1.00  0.00           C
ATOM   3637  O   ASH   242      26.350  45.611  48.005  1.00  0.00           O
ATOM   3638  N   ASN   243      27.482  44.371  49.411  1.00  0.00           N
ATOM   3639  H   ASN   243      27.908  43.472  49.583  1.00  0.00           H
ATOM   3640  CA  ASN   243      27.303  45.153  50.619  1.00  0.00           C
ATOM   3641  HA  ASN   243      26.285  45.537  50.555  1.00  0.00           H
ATOM   3642  CB  ASN   243      27.300  44.199  51.840  1.00  0.00           C
ATOM   3643  HB2 ASN   243      27.156  44.608  52.841  1.00  0.00           H
ATOM   3644  HB3 ASN   243      26.479  43.483  51.849  1.00  0.00           H
ATOM   3645  CG  ASN   243      28.521  43.334  51.948  1.00  0.00           C
ATOM   3646  OD1 ASN   243      28.720  42.455  51.195  1.00  0.00           O
ATOM   3647  ND2 ASN   243      29.358  43.633  52.937  1.00  0.00           N
ATOM   3648 HD21 ASN   243      30.272  43.229  53.086  1.00  0.00           H
ATOM   3649 HD22 ASN   243      29.071  44.447  53.461  1.00  0.00           H
ATOM   3650  C   ASN   243      28.402  46.198  50.658  1.00  0.00           C
ATOM   3651  O   ASN   243      29.497  45.987  50.128  1.00  0.00           O
ATOM   3652  N   PRO   244      28.233  47.300  51.392  1.00  0.00           N
ATOM   3653  CD  PRO   244      29.283  48.248  51.669  1.00  0.00           C
ATOM   3654  HD2 PRO   244      29.696  48.546  50.706  1.00  0.00           H
ATOM   3655  HD3 PRO   244      30.111  47.831  52.241  1.00  0.00           H
ATOM   3656  CG  PRO   244      28.650  49.444  52.394  1.00  0.00           C
ATOM   3657  HG2 PRO   244      28.392  50.293  51.760  1.00  0.00           H
ATOM   3658  HG3 PRO   244      29.287  49.898  53.154  1.00  0.00           H
ATOM   3659  CB  PRO   244      27.355  48.959  52.986  1.00  0.00           C
ATOM   3660  HB2 PRO   244      26.555  49.699  52.965  1.00  0.00           H
ATOM   3661  HB3 PRO   244      27.424  48.477  53.962  1.00  0.00           H
ATOM   3662  CA  PRO   244      26.968  47.791  52.036  1.00  0.00           C
ATOM   3663  HA  PRO   244      26.417  46.997  52.541  1.00  0.00           H
ATOM   3664  C   PRO   244      26.032  48.257  50.869  1.00  0.00           C
ATOM   3665  O   PRO   244      26.413  48.917  49.950  1.00  0.00           O
ATOM   3666  N   ARG   245      24.743  47.884  50.911  1.00  0.00           N
ATOM   3667  H   ARG   245      24.365  47.272  51.620  1.00  0.00           H
ATOM   3668  CA  ARG   245      23.708  48.114  49.885  1.00  0.00           C
ATOM   3669  HA  ARG   245      23.743  49.116  49.457  1.00  0.00           H
ATOM   3670  CB  ARG   245      23.454  46.933  48.913  1.00  0.00           C
ATOM   3671  HB2 ARG   245      22.530  47.108  48.363  1.00  0.00           H
ATOM   3672  HB3 ARG   245      24.249  47.048  48.177  1.00  0.00           H
ATOM   3673  CG  ARG   245      23.583  45.554  49.581  1.00  0.00           C
ATOM   3674  HG2 ARG   245      24.591  45.175  49.748  1.00  0.00           H
ATOM   3675  HG3 ARG   245      23.180  45.548  50.593  1.00  0.00           H
ATOM   3676  CD  ARG   245      22.848  44.419  48.772  1.00  0.00           C
ATOM   3677  HD2 ARG   245      22.865  44.753  47.734  1.00  0.00           H
ATOM   3678  HD3 ARG   245      23.439  43.513  48.906  1.00  0.00           H
ATOM   3679  NE  ARG   245      21.451  44.297  49.165  1.00  0.00           N
ATOM   3680  HE  ARG   245      20.797  45.042  48.971  1.00  0.00           H
ATOM   3681  CZ  ARG   245      20.906  43.347  49.916  1.00  0.00           C
ATOM   3682  NH1 ARG   245      19.615  43.392  50.072  1.00  0.00           N
ATOM   3683 HH11 ARG   245      19.099  43.891  49.361  1.00  0.00           H
ATOM   3684 HH12 ARG   245      19.150  42.683  50.621  1.00  0.00           H
ATOM   3685  NH2 ARG   245      21.641  42.414  50.554  1.00  0.00           N
ATOM   3686 HH21 ARG   245      22.625  42.385  50.324  1.00  0.00           H
ATOM   3687 HH22 ARG   245      21.106  41.811  51.161  1.00  0.00           H
ATOM   3688  C   ARG   245      22.335  48.336  50.511  1.00  0.00           C
ATOM   3689  O   ARG   245      22.132  47.988  51.628  1.00  0.00           O
ATOM   3690  N   PRO   246      21.330  48.944  49.779  1.00  0.00           N
ATOM   3691  CD  PRO   246      21.402  49.443  48.277  1.00  0.00           C
ATOM   3692  HD2 PRO   246      22.062  48.818  47.675  1.00  0.00           H
ATOM   3693  HD3 PRO   246      21.894  50.413  48.217  1.00  0.00           H
ATOM   3694  CG  PRO   246      19.941  49.564  47.870  1.00  0.00           C
ATOM   3695  HG2 PRO   246      19.564  48.617  47.481  1.00  0.00           H
ATOM   3696  HG3 PRO   246      19.611  50.388  47.238  1.00  0.00           H
ATOM   3697  CB  PRO   246      19.264  49.796  49.254  1.00  0.00           C
ATOM   3698  HB2 PRO   246      18.205  49.536  49.237  1.00  0.00           H
ATOM   3699  HB3 PRO   246      19.420  50.807  49.629  1.00  0.00           H
ATOM   3700  CA  PRO   246      20.018  48.947  50.253  1.00  0.00           C
ATOM   3701  HA  PRO   246      20.005  49.382  51.251  1.00  0.00           H
ATOM   3702  C   PRO   246      19.344  47.557  50.268  1.00  0.00           C
ATOM   3703  O   PRO   246      19.928  46.578  49.671  1.00  0.00           O
ATOM   3704  N   ASN   247      18.042  47.523  50.772  1.00  0.00           N
ATOM   3705  H   ASN   247      17.707  48.340  51.262  1.00  0.00           H
ATOM   3706  CA  ASN   247      17.081  46.419  50.645  1.00  0.00           C
ATOM   3707  HA  ASN   247      17.651  45.515  50.854  1.00  0.00           H
ATOM   3708  CB  ASN   247      16.017  46.412  51.758  1.00  0.00           C
ATOM   3709  HB2 ASN   247      15.602  47.419  51.804  1.00  0.00           H
ATOM   3710  HB3 ASN   247      15.203  45.736  51.501  1.00  0.00           H
ATOM   3711  CG  ASN   247      16.586  46.109  53.167  1.00  0.00           C
ATOM   3712  OD1 ASN   247      16.740  46.990  54.077  1.00  0.00           O
ATOM   3713  ND2 ASN   247      16.909  44.840  53.395  1.00  0.00           N
ATOM   3714 HD21 ASN   247      17.105  44.568  54.347  1.00  0.00           H
ATOM   3715 HD22 ASN   247      16.772  44.190  52.634  1.00  0.00           H
ATOM   3716  C   ASN   247      16.574  46.400  49.242  1.00  0.00           C
ATOM   3717  O   ASN   247      16.324  47.410  48.639  1.00  0.00           O
ATOM   3718  N   ASP   248      16.420  45.142  48.726  1.00  0.00           N
ATOM   3719  H   ASP   248      16.811  44.426  49.321  1.00  0.00           H
ATOM   3720  CA  ASP   248      15.861  44.695  47.483  1.00  0.00           C
ATOM   3721  HA  ASP   248      16.562  45.062  46.732  1.00  0.00           H
ATOM   3722  CB  ASP   248      15.742  43.152  47.522  1.00  0.00           C
ATOM   3723  HB2 ASP   248      15.045  42.766  48.266  1.00  0.00           H
ATOM   3724  HB3 ASP   248      15.286  43.011  46.542  1.00  0.00           H
ATOM   3725  CG  ASP   248      17.009  42.298  47.656  1.00  0.00           C
ATOM   3726  OD1 ASP   248      16.942  41.088  47.914  1.00  0.00           O
ATOM   3727  OD2 ASP   248      18.084  42.884  47.376  1.00  0.00           O
ATOM   3728  C   ASP   248      14.461  45.368  47.248  1.00  0.00           C
ATOM   3729  O   ASP   248      13.662  45.643  48.245  1.00  0.00           O
ATOM   3730  N   GLY   249      14.045  45.425  45.916  1.00  0.00           N
ATOM   3731  H   GLY   249      14.635  45.226  45.121  1.00  0.00           H
ATOM   3732  CA  GLY   249      12.853  46.149  45.526  1.00  0.00           C
ATOM   3733  HA2 GLY   249      11.946  45.564  45.677  1.00  0.00           H
ATOM   3734  HA3 GLY   249      12.786  47.108  46.041  1.00  0.00           H
ATOM   3735  C   GLY   249      12.857  46.310  44.004  1.00  0.00           C
ATOM   3736  O   GLY   249      12.987  45.311  43.265  1.00  0.00           O
ATOM   3737  N   THR   250      12.945  47.531  43.480  1.00  0.00           N
ATOM   3738  H   THR   250      13.036  48.303  44.124  1.00  0.00           H
ATOM   3739  CA  THR   250      13.121  47.808  42.093  1.00  0.00           C
ATOM   3740  HA  THR   250      12.947  46.971  41.415  1.00  0.00           H
ATOM   3741  CB  THR   250      12.096  48.889  41.897  1.00  0.00           C
ATOM   3742  HB  THR   250      12.301  49.648  42.652  1.00  0.00           H
ATOM   3743  CG2 THR   250      12.150  49.611  40.520  1.00  0.00           C
ATOM   3744 HG21 THR   250      11.429  50.424  40.433  1.00  0.00           H
ATOM   3745 HG22 THR   250      13.160  50.017  40.449  1.00  0.00           H
ATOM   3746 HG23 THR   250      11.930  48.903  39.722  1.00  0.00           H
ATOM   3747  OG1 THR   250      10.870  48.283  42.028  1.00  0.00           O
ATOM   3748  HG1 THR   250      10.211  48.978  41.968  1.00  0.00           H
ATOM   3749  C   THR   250      14.628  48.285  41.860  1.00  0.00           C
ATOM   3750  O   THR   250      15.286  49.058  42.598  1.00  0.00           O
ATOM   3751  N   GLY   251      15.233  47.731  40.800  1.00  0.00           N
ATOM   3752  H   GLY   251      14.701  47.178  40.144  1.00  0.00           H
ATOM   3753  CA  GLY   251      16.623  48.093  40.368  1.00  0.00           C
ATOM   3754  HA2 GLY   251      17.368  48.479  41.064  1.00  0.00           H
ATOM   3755  HA3 GLY   251      17.020  47.185  39.917  1.00  0.00           H
ATOM   3756  C   GLY   251      16.549  49.151  39.234  1.00  0.00           C
ATOM   3757  O   GLY   251      15.559  49.892  39.092  1.00  0.00           O
ATOM   3758  N   SER   252      17.586  49.148  38.391  1.00  0.00           N
ATOM   3759  H   SER   252      18.475  48.701  38.572  1.00  0.00           H
ATOM   3760  CA  SER   252      17.659  49.857  37.117  1.00  0.00           C
ATOM   3761  HA  SER   252      16.751  49.694  36.537  1.00  0.00           H
ATOM   3762  CB  SER   252      17.782  51.299  37.504  1.00  0.00           C
ATOM   3763  HB2 SER   252      16.861  51.586  38.010  1.00  0.00           H
ATOM   3764  HB3 SER   252      18.560  51.316  38.267  1.00  0.00           H
ATOM   3765  OG  SER   252      18.036  52.169  36.450  1.00  0.00           O
ATOM   3766  HG  SER   252      17.394  52.878  36.519  1.00  0.00           H
ATOM   3767  C   SER   252      18.844  49.400  36.304  1.00  0.00           C
ATOM   3768  O   SER   252      19.849  48.858  36.824  1.00  0.00           O
ATOM   3769  N   CYX   253      18.718  49.513  34.966  1.00  0.00           N
ATOM   3770  H   CYX   253      17.892  50.020  34.683  1.00  0.00           H
ATOM   3771  CA  CYX   253      19.692  49.215  33.883  1.00  0.00           C
ATOM   3772  HA  CYX   253      20.249  48.321  34.159  1.00  0.00           H
ATOM   3773  CB  CYX   253      19.061  49.025  32.439  1.00  0.00           C
ATOM   3774  HB2 CYX   253      18.645  49.949  32.037  1.00  0.00           H
ATOM   3775  HB3 CYX   253      19.908  48.835  31.779  1.00  0.00           H
ATOM   3776  SG  CYX   253      17.878  47.667  32.233  1.00  0.00           S
ATOM   3777  C   CYX   253      20.824  50.242  33.838  1.00  0.00           C
ATOM   3778  O   CYX   253      21.091  51.008  32.887  1.00  0.00           O
ATOM   3779  N   GLY   254      21.519  50.341  34.931  1.00  0.00           N
ATOM   3780  H   GLY   254      21.285  49.687  35.663  1.00  0.00           H
ATOM   3781  CA  GLY   254      22.658  51.238  35.174  1.00  0.00           C
ATOM   3782  HA2 GLY   254      23.338  51.171  34.324  1.00  0.00           H
ATOM   3783  HA3 GLY   254      22.278  52.255  35.269  1.00  0.00           H
ATOM   3784  C   GLY   254      23.403  50.908  36.462  1.00  0.00           C
ATOM   3785  O   GLY   254      22.919  50.079  37.273  1.00  0.00           O
ATOM   3786  N   PRO   255      24.530  51.560  36.728  1.00  0.00           N
ATOM   3787  CD  PRO   255      25.198  52.599  35.866  1.00  0.00           C
ATOM   3788  HD2 PRO   255      24.521  53.326  35.418  1.00  0.00           H
ATOM   3789  HD3 PRO   255      25.773  51.986  35.172  1.00  0.00           H
ATOM   3790  CG  PRO   255      26.159  53.307  36.767  1.00  0.00           C
ATOM   3791  HG2 PRO   255      25.733  54.278  37.015  1.00  0.00           H
ATOM   3792  HG3 PRO   255      27.097  53.530  36.261  1.00  0.00           H
ATOM   3793  CB  PRO   255      26.460  52.323  37.911  1.00  0.00           C
ATOM   3794  HB2 PRO   255      26.841  52.813  38.806  1.00  0.00           H
ATOM   3795  HB3 PRO   255      27.178  51.592  37.540  1.00  0.00           H
ATOM   3796  CA  PRO   255      25.122  51.524  38.078  1.00  0.00           C
ATOM   3797  HA  PRO   255      25.272  50.503  38.428  1.00  0.00           H
ATOM   3798  C   PRO   255      24.157  52.257  39.070  1.00  0.00           C
ATOM   3799  O   PRO   255      24.116  53.493  39.088  1.00  0.00           O
ATOM   3800  N   VAL   256      23.430  51.484  39.896  1.00  0.00           N
ATOM   3801  H   VAL   256      23.341  50.522  39.602  1.00  0.00           H
ATOM   3802  CA  VAL   256      22.594  52.051  40.908  1.00  0.00           C
ATOM   3803  HA  VAL   256      22.055  52.900  40.488  1.00  0.00           H
ATOM   3804  CB  VAL   256      21.571  51.070  41.507  1.00  0.00           C
ATOM   3805  HB  VAL   256      22.069  50.206  41.948  1.00  0.00           H
ATOM   3806  CG1 VAL   256      20.803  51.795  42.627  1.00  0.00           C
ATOM   3807 HG11 VAL   256      21.457  51.817  43.499  1.00  0.00           H
ATOM   3808 HG12 VAL   256      20.483  52.771  42.264  1.00  0.00           H
ATOM   3809 HG13 VAL   256      19.959  51.247  43.045  1.00  0.00           H
ATOM   3810  CG2 VAL   256      20.577  50.536  40.498  1.00  0.00           C
ATOM   3811 HG21 VAL   256      20.104  51.387  40.007  1.00  0.00           H
ATOM   3812 HG22 VAL   256      20.952  49.774  39.817  1.00  0.00           H
ATOM   3813 HG23 VAL   256      19.799  50.060  41.094  1.00  0.00           H
ATOM   3814  C   VAL   256      23.457  52.530  42.106  1.00  0.00           C
ATOM   3815  O   VAL   256      24.210  51.832  42.799  1.00  0.00           O
ATOM   3816  N   SER   257      23.460  53.865  42.269  1.00  0.00           N
ATOM   3817  H   SER   257      22.673  54.321  41.828  1.00  0.00           H
ATOM   3818  CA  SER   257      24.449  54.708  42.944  1.00  0.00           C
ATOM   3819  HA  SER   257      25.366  54.341  42.484  1.00  0.00           H
ATOM   3820  CB  SER   257      24.388  56.245  42.664  1.00  0.00           C
ATOM   3821  HB2 SER   257      23.603  56.692  43.275  1.00  0.00           H
ATOM   3822  HB3 SER   257      25.293  56.774  42.963  1.00  0.00           H
ATOM   3823  OG  SER   257      24.345  56.519  41.261  1.00  0.00           O
ATOM   3824  HG  SER   257      25.046  56.097  40.760  1.00  0.00           H
ATOM   3825  C   SER   257      24.495  54.336  44.453  1.00  0.00           C
ATOM   3826  O   SER   257      25.557  54.607  45.018  1.00  0.00           O
ATOM   3827  N   SER   258      23.424  53.830  45.118  1.00  0.00           N
ATOM   3828  H   SER   258      22.538  53.685  44.657  1.00  0.00           H
ATOM   3829  CA  SER   258      23.390  53.777  46.603  1.00  0.00           C
ATOM   3830  HA  SER   258      23.274  54.830  46.856  1.00  0.00           H
ATOM   3831  CB  SER   258      22.173  52.949  47.096  1.00  0.00           C
ATOM   3832  HB2 SER   258      21.171  53.294  46.842  1.00  0.00           H
ATOM   3833  HB3 SER   258      22.205  51.952  46.655  1.00  0.00           H
ATOM   3834  OG  SER   258      22.142  52.946  48.489  1.00  0.00           O
ATOM   3835  HG  SER   258      22.705  52.279  48.888  1.00  0.00           H
ATOM   3836  C   SER   258      24.649  53.209  47.247  1.00  0.00           C
ATOM   3837  O   SER   258      25.153  52.112  46.890  1.00  0.00           O
ATOM   3838  N   ASN   259      25.251  53.897  48.239  1.00  0.00           N
ATOM   3839  H   ASN   259      24.747  54.701  48.587  1.00  0.00           H
ATOM   3840  CA  ASN   259      26.401  53.473  49.137  1.00  0.00           C
ATOM   3841  HA  ASN   259      26.742  54.221  49.854  1.00  0.00           H
ATOM   3842  CB  ASN   259      25.967  52.231  49.976  1.00  0.00           C
ATOM   3843  HB2 ASN   259      26.080  51.342  49.356  1.00  0.00           H
ATOM   3844  HB3 ASN   259      26.693  52.196  50.789  1.00  0.00           H
ATOM   3845  CG  ASN   259      24.622  52.258  50.580  1.00  0.00           C
ATOM   3846  OD1 ASN   259      23.712  51.498  50.143  1.00  0.00           O
ATOM   3847  ND2 ASN   259      24.309  52.977  51.656  1.00  0.00           N
ATOM   3848 HD21 ASN   259      23.456  52.815  52.172  1.00  0.00           H
ATOM   3849 HD22 ASN   259      24.956  53.557  52.169  1.00  0.00           H
ATOM   3850  C   ASN   259      27.656  53.248  48.300  1.00  0.00           C
ATOM   3851  O   ASN   259      28.601  52.532  48.742  1.00  0.00           O
ATOM   3852  N   GLY   260      27.726  53.603  46.974  1.00  0.00           N
ATOM   3853  H   GLY   260      26.890  54.077  46.665  1.00  0.00           H
ATOM   3854  CA  GLY   260      28.349  52.913  45.865  1.00  0.00           C
ATOM   3855  HA2 GLY   260      27.833  51.966  45.707  1.00  0.00           H
ATOM   3856  HA3 GLY   260      28.267  53.671  45.087  1.00  0.00           H
ATOM   3857  C   GLY   260      29.794  52.512  46.017  1.00  0.00           C
ATOM   3858  O   GLY   260      30.091  51.371  45.692  1.00  0.00           O
ATOM   3859  N   ALA   261      30.591  53.460  46.521  1.00  0.00           N
ATOM   3860  H   ALA   261      30.183  54.378  46.620  1.00  0.00           H
ATOM   3861  CA  ALA   261      31.996  53.418  46.903  1.00  0.00           C
ATOM   3862  HA  ALA   261      32.611  53.988  46.205  1.00  0.00           H
ATOM   3863  CB  ALA   261      32.014  54.348  48.124  1.00  0.00           C
ATOM   3864  HB1 ALA   261      32.987  54.411  48.611  1.00  0.00           H
ATOM   3865  HB2 ALA   261      31.570  55.317  47.899  1.00  0.00           H
ATOM   3866  HB3 ALA   261      31.393  53.919  48.910  1.00  0.00           H
ATOM   3867  C   ALA   261      32.723  52.036  47.033  1.00  0.00           C
ATOM   3868  O   ALA   261      33.755  51.879  46.371  1.00  0.00           O
ATOM   3869  N   TYR   262      32.257  51.066  47.860  1.00  0.00           N
ATOM   3870  H   TYR   262      31.446  51.328  48.401  1.00  0.00           H
ATOM   3871  CA  TYR   262      32.946  49.828  48.380  1.00  0.00           C
ATOM   3872  HA  TYR   262      33.985  49.819  48.050  1.00  0.00           H
ATOM   3873  CB  TYR   262      33.051  49.922  49.870  1.00  0.00           C
ATOM   3874  HB2 TYR   262      32.051  49.797  50.282  1.00  0.00           H
ATOM   3875  HB3 TYR   262      33.522  49.061  50.342  1.00  0.00           H
ATOM   3876  CG  TYR   262      33.755  51.199  50.368  1.00  0.00           C
ATOM   3877  CD1 TYR   262      33.112  52.118  51.191  1.00  0.00           C
ATOM   3878  HD1 TYR   262      32.043  52.076  51.342  1.00  0.00           H
ATOM   3879  CE1 TYR   262      33.672  53.222  51.840  1.00  0.00           C
ATOM   3880  HE1 TYR   262      32.977  53.815  52.417  1.00  0.00           H
ATOM   3881  CZ  TYR   262      35.012  53.444  51.632  1.00  0.00           C
ATOM   3882  OH  TYR   262      35.666  54.337  52.351  1.00  0.00           O
ATOM   3883  HH  TYR   262      35.087  54.735  53.005  1.00  0.00           H
ATOM   3884  CE2 TYR   262      35.727  52.590  50.692  1.00  0.00           C
ATOM   3885  HE2 TYR   262      36.766  52.846  50.545  1.00  0.00           H
ATOM   3886  CD2 TYR   262      35.121  51.446  50.147  1.00  0.00           C
ATOM   3887  HD2 TYR   262      35.775  50.780  49.603  1.00  0.00           H
ATOM   3888  C   TYR   262      32.283  48.569  47.849  1.00  0.00           C
ATOM   3889  O   TYR   262      31.342  48.725  47.049  1.00  0.00           O
ATOM   3890  N   GLY   263      32.784  47.399  48.235  1.00  0.00           N
ATOM   3891  H   GLY   263      33.525  47.362  48.920  1.00  0.00           H
ATOM   3892  CA  GLY   263      32.275  46.040  47.792  1.00  0.00           C
ATOM   3893  HA2 GLY   263      31.405  45.905  48.434  1.00  0.00           H
ATOM   3894  HA3 GLY   263      32.013  46.051  46.733  1.00  0.00           H
ATOM   3895  C   GLY   263      33.056  44.789  48.092  1.00  0.00           C
ATOM   3896  O   GLY   263      34.059  44.819  48.782  1.00  0.00           O
ATOM   3897  N   VAL   264      32.599  43.679  47.540  1.00  0.00           N
ATOM   3898  H   VAL   264      31.614  43.694  47.316  1.00  0.00           H
ATOM   3899  CA  VAL   264      33.243  42.360  47.566  1.00  0.00           C
ATOM   3900  HA  VAL   264      34.321  42.496  47.654  1.00  0.00           H
ATOM   3901  CB  VAL   264      32.851  41.620  48.880  1.00  0.00           C
ATOM   3902  HB  VAL   264      33.078  42.157  49.801  1.00  0.00           H
ATOM   3903  CG1 VAL   264      31.386  41.150  48.921  1.00  0.00           C
ATOM   3904 HG11 VAL   264      30.700  41.901  48.530  1.00  0.00           H
ATOM   3905 HG12 VAL   264      31.375  40.252  48.302  1.00  0.00           H
ATOM   3906 HG13 VAL   264      31.196  40.777  49.928  1.00  0.00           H
ATOM   3907  CG2 VAL   264      33.702  40.349  48.948  1.00  0.00           C
ATOM   3908 HG21 VAL   264      34.750  40.643  48.902  1.00  0.00           H
ATOM   3909 HG22 VAL   264      33.524  39.781  49.861  1.00  0.00           H
ATOM   3910 HG23 VAL   264      33.557  39.645  48.129  1.00  0.00           H
ATOM   3911  C   VAL   264      33.070  41.616  46.241  1.00  0.00           C
ATOM   3912  O   VAL   264      32.085  41.807  45.549  1.00  0.00           O
ATOM   3913  N   LYS   265      34.111  40.822  45.860  1.00  0.00           N
ATOM   3914  H   LYS   265      34.958  40.818  46.410  1.00  0.00           H
ATOM   3915  CA  LYS   265      34.068  40.070  44.725  1.00  0.00           C
ATOM   3916  HA  LYS   265      33.976  40.661  43.815  1.00  0.00           H
ATOM   3917  CB  LYS   265      35.452  39.371  44.618  1.00  0.00           C
ATOM   3918  HB2 LYS   265      36.252  40.095  44.775  1.00  0.00           H
ATOM   3919  HB3 LYS   265      35.543  38.526  45.300  1.00  0.00           H
ATOM   3920  CG  LYS   265      35.599  38.793  43.185  1.00  0.00           C
ATOM   3921  HG2 LYS   265      34.723  38.222  42.878  1.00  0.00           H
ATOM   3922  HG3 LYS   265      35.742  39.713  42.619  1.00  0.00           H
ATOM   3923  CD  LYS   265      36.868  37.944  43.049  1.00  0.00           C
ATOM   3924  HD2 LYS   265      37.673  38.676  43.119  1.00  0.00           H
ATOM   3925  HD3 LYS   265      36.956  37.278  43.907  1.00  0.00           H
ATOM   3926  CE  LYS   265      36.959  37.078  41.782  1.00  0.00           C
ATOM   3927  HE2 LYS   265      37.845  36.454  41.897  1.00  0.00           H
ATOM   3928  HE3 LYS   265      36.078  36.436  41.779  1.00  0.00           H
ATOM   3929  NZ  LYS   265      36.856  37.860  40.565  1.00  0.00           N
ATOM   3930  HZ1 LYS   265      36.405  38.720  40.839  1.00  0.00           H
ATOM   3931  HZ2 LYS   265      37.797  38.161  40.360  1.00  0.00           H
ATOM   3932  HZ3 LYS   265      36.314  37.312  39.912  1.00  0.00           H
ATOM   3933  C   LYS   265      32.957  39.108  44.847  1.00  0.00           C
ATOM   3934  O   LYS   265      32.492  38.634  45.888  1.00  0.00           O
ATOM   3935  N   GLY   266      32.385  38.766  43.758  1.00  0.00           N
ATOM   3936  H   GLY   266      32.916  39.139  42.984  1.00  0.00           H
ATOM   3937  CA  GLY   266      31.184  37.950  43.538  1.00  0.00           C
ATOM   3938  HA2 GLY   266      31.345  36.967  43.983  1.00  0.00           H
ATOM   3939  HA3 GLY   266      30.305  38.501  43.874  1.00  0.00           H
ATOM   3940  C   GLY   266      31.007  37.579  42.072  1.00  0.00           C
ATOM   3941  O   GLY   266      31.942  37.750  41.240  1.00  0.00           O
ATOM   3942  N   PHE   267      29.807  37.035  41.831  1.00  0.00           N
ATOM   3943  H   PHE   267      29.135  36.835  42.558  1.00  0.00           H
ATOM   3944  CA  PHE   267      29.508  36.602  40.455  1.00  0.00           C
ATOM   3945  HA  PHE   267      30.077  37.207  39.750  1.00  0.00           H
ATOM   3946  CB  PHE   267      30.074  35.180  40.296  1.00  0.00           C
ATOM   3947  HB2 PHE   267      30.303  34.835  39.289  1.00  0.00           H
ATOM   3948  HB3 PHE   267      31.085  35.347  40.667  1.00  0.00           H
ATOM   3949  CG  PHE   267      29.388  34.120  41.224  1.00  0.00           C
ATOM   3950  CD1 PHE   267      29.876  33.898  42.553  1.00  0.00           C
ATOM   3951  HD1 PHE   267      30.680  34.494  42.958  1.00  0.00           H
ATOM   3952  CE1 PHE   267      29.120  33.072  43.370  1.00  0.00           C
ATOM   3953  HE1 PHE   267      29.528  32.854  44.347  1.00  0.00           H
ATOM   3954  CZ  PHE   267      27.939  32.365  42.903  1.00  0.00           C
ATOM   3955  HZ  PHE   267      27.373  31.638  43.467  1.00  0.00           H
ATOM   3956  CE2 PHE   267      27.472  32.591  41.549  1.00  0.00           C
ATOM   3957  HE2 PHE   267      26.610  32.050  41.188  1.00  0.00           H
ATOM   3958  CD2 PHE   267      28.234  33.499  40.749  1.00  0.00           C
ATOM   3959  HD2 PHE   267      27.833  33.658  39.760  1.00  0.00           H
ATOM   3960  C   PHE   267      28.038  36.666  39.981  1.00  0.00           C
ATOM   3961  O   PHE   267      27.154  37.043  40.783  1.00  0.00           O
ATOM   3962  N   SER   268      27.754  36.540  38.652  1.00  0.00           N
ATOM   3963  H   SER   268      28.534  36.300  38.056  1.00  0.00           H
ATOM   3964  CA  SER   268      26.419  36.195  38.227  1.00  0.00           C
ATOM   3965  HA  SER   268      25.988  35.620  39.047  1.00  0.00           H
ATOM   3966  CB  SER   268      25.565  37.494  38.053  1.00  0.00           C
ATOM   3967  HB2 SER   268      26.147  38.028  37.303  1.00  0.00           H
ATOM   3968  HB3 SER   268      24.616  37.162  37.629  1.00  0.00           H
ATOM   3969  OG  SER   268      25.418  38.252  39.246  1.00  0.00           O
ATOM   3970  HG  SER   268      25.956  37.790  39.893  1.00  0.00           H
ATOM   3971  C   SER   268      26.590  35.462  36.878  1.00  0.00           C
ATOM   3972  O   SER   268      27.551  35.655  36.150  1.00  0.00           O
ATOM   3973  N   PHE   269      25.536  34.716  36.543  1.00  0.00           N
ATOM   3974  H   PHE   269      24.764  34.573  37.178  1.00  0.00           H
ATOM   3975  CA  PHE   269      25.431  33.861  35.376  1.00  0.00           C
ATOM   3976  HA  PHE   269      26.280  33.945  34.698  1.00  0.00           H
ATOM   3977  CB  PHE   269      25.597  32.393  35.730  1.00  0.00           C
ATOM   3978  HB2 PHE   269      24.719  32.126  36.317  1.00  0.00           H
ATOM   3979  HB3 PHE   269      25.381  31.844  34.814  1.00  0.00           H
ATOM   3980  CG  PHE   269      26.852  31.886  36.424  1.00  0.00           C
ATOM   3981  CD1 PHE   269      26.910  31.628  37.818  1.00  0.00           C
ATOM   3982  HD1 PHE   269      26.042  31.713  38.455  1.00  0.00           H
ATOM   3983  CE1 PHE   269      28.067  31.102  38.375  1.00  0.00           C
ATOM   3984  HE1 PHE   269      28.137  30.904  39.435  1.00  0.00           H
ATOM   3985  CZ  PHE   269      29.217  30.873  37.546  1.00  0.00           C
ATOM   3986  HZ  PHE   269      30.182  30.605  37.948  1.00  0.00           H
ATOM   3987  CE2 PHE   269      29.170  31.104  36.201  1.00  0.00           C
ATOM   3988  HE2 PHE   269      30.036  30.765  35.651  1.00  0.00           H
ATOM   3989  CD2 PHE   269      27.901  31.473  35.618  1.00  0.00           C
ATOM   3990  HD2 PHE   269      27.920  31.489  34.538  1.00  0.00           H
ATOM   3991  C   PHE   269      24.140  34.140  34.623  1.00  0.00           C
ATOM   3992  O   PHE   269      23.060  33.973  35.161  1.00  0.00           O
ATOM   3993  N   LYS   270      24.308  34.559  33.364  1.00  0.00           N
ATOM   3994  H   LYS   270      25.261  34.765  33.099  1.00  0.00           H
ATOM   3995  CA  LYS   270      23.269  34.709  32.409  1.00  0.00           C
ATOM   3996  HA  LYS   270      22.473  35.308  32.851  1.00  0.00           H
ATOM   3997  CB  LYS   270      23.826  35.699  31.334  1.00  0.00           C
ATOM   3998  HB2 LYS   270      24.248  36.600  31.779  1.00  0.00           H
ATOM   3999  HB3 LYS   270      24.650  35.255  30.777  1.00  0.00           H
ATOM   4000  CG  LYS   270      22.667  36.147  30.413  1.00  0.00           C
ATOM   4001  HG2 LYS   270      22.377  35.278  29.822  1.00  0.00           H
ATOM   4002  HG3 LYS   270      21.828  36.664  30.877  1.00  0.00           H
ATOM   4003  CD  LYS   270      23.232  37.190  29.472  1.00  0.00           C
ATOM   4004  HD2 LYS   270      23.593  37.976  30.135  1.00  0.00           H
ATOM   4005  HD3 LYS   270      24.134  36.706  29.094  1.00  0.00           H
ATOM   4006  CE  LYS   270      22.282  37.593  28.330  1.00  0.00           C
ATOM   4007  HE2 LYS   270      21.297  37.639  28.794  1.00  0.00           H
ATOM   4008  HE3 LYS   270      22.689  38.559  28.032  1.00  0.00           H
ATOM   4009  NZ  LYS   270      22.462  36.583  27.203  1.00  0.00           N
ATOM   4010  HZ1 LYS   270      22.165  35.672  27.519  1.00  0.00           H
ATOM   4011  HZ2 LYS   270      21.881  36.797  26.405  1.00  0.00           H
ATOM   4012  HZ3 LYS   270      23.408  36.434  26.880  1.00  0.00           H
ATOM   4013  C   LYS   270      22.692  33.401  31.887  1.00  0.00           C
ATOM   4014  O   LYS   270      23.404  32.494  31.514  1.00  0.00           O
ATOM   4015  N   TYR   271      21.400  33.388  31.812  1.00  0.00           N
ATOM   4016  H   TYR   271      20.870  34.229  31.985  1.00  0.00           H
ATOM   4017  CA  TYR   271      20.701  32.334  31.112  1.00  0.00           C
ATOM   4018  HA  TYR   271      21.278  31.815  30.347  1.00  0.00           H
ATOM   4019  CB  TYR   271      20.140  31.281  32.099  1.00  0.00           C
ATOM   4020  HB2 TYR   271      19.683  31.743  32.974  1.00  0.00           H
ATOM   4021  HB3 TYR   271      19.348  30.723  31.599  1.00  0.00           H
ATOM   4022  CG  TYR   271      21.231  30.230  32.424  1.00  0.00           C
ATOM   4023  CD1 TYR   271      22.133  30.405  33.483  1.00  0.00           C
ATOM   4024  HD1 TYR   271      22.043  31.290  34.096  1.00  0.00           H
ATOM   4025  CE1 TYR   271      23.075  29.468  33.837  1.00  0.00           C
ATOM   4026  HE1 TYR   271      23.701  29.489  34.717  1.00  0.00           H
ATOM   4027  CZ  TYR   271      23.132  28.266  33.092  1.00  0.00           C
ATOM   4028  OH  TYR   271      23.950  27.212  33.393  1.00  0.00           O
ATOM   4029  HH  TYR   271      23.628  26.390  33.014  1.00  0.00           H
ATOM   4030  CE2 TYR   271      22.301  28.105  32.018  1.00  0.00           C
ATOM   4031  HE2 TYR   271      22.417  27.155  31.519  1.00  0.00           H
ATOM   4032  CD2 TYR   271      21.367  29.048  31.626  1.00  0.00           C
ATOM   4033  HD2 TYR   271      20.790  28.868  30.732  1.00  0.00           H
ATOM   4034  C   TYR   271      19.479  32.917  30.362  1.00  0.00           C
ATOM   4035  O   TYR   271      18.380  33.062  30.863  1.00  0.00           O
ATOM   4036  N   GLY   272      19.648  33.156  29.036  1.00  0.00           N
ATOM   4037  H   GLY   272      20.416  32.733  28.536  1.00  0.00           H
ATOM   4038  CA  GLY   272      18.647  33.854  28.207  1.00  0.00           C
ATOM   4039  HA2 GLY   272      18.970  33.694  27.178  1.00  0.00           H
ATOM   4040  HA3 GLY   272      17.636  33.478  28.359  1.00  0.00           H
ATOM   4041  C   GLY   272      18.747  35.368  28.472  1.00  0.00           C
ATOM   4042  O   GLY   272      19.843  35.935  28.438  1.00  0.00           O
ATOM   4043  N   ASN   273      17.582  35.903  28.706  1.00  0.00           N
ATOM   4044  H   ASN   273      16.760  35.316  28.687  1.00  0.00           H
ATOM   4045  CA  ASN   273      17.410  37.231  29.360  1.00  0.00           C
ATOM   4046  HA  ASN   273      18.280  37.833  29.100  1.00  0.00           H
ATOM   4047  CB  ASN   273      16.173  37.847  28.743  1.00  0.00           C
ATOM   4048  HB2 ASN   273      15.295  37.219  28.895  1.00  0.00           H
ATOM   4049  HB3 ASN   273      16.065  38.809  29.242  1.00  0.00           H
ATOM   4050  CG  ASN   273      16.242  38.023  27.236  1.00  0.00           C
ATOM   4051  OD1 ASN   273      17.019  38.858  26.815  1.00  0.00           O
ATOM   4052  ND2 ASN   273      15.428  37.288  26.451  1.00  0.00           N
ATOM   4053 HD21 ASN   273      15.283  37.473  25.468  1.00  0.00           H
ATOM   4054 HD22 ASN   273      14.833  36.607  26.898  1.00  0.00           H
ATOM   4055  C   ASN   273      17.389  37.167  30.892  1.00  0.00           C
ATOM   4056  O   ASN   273      17.495  38.261  31.509  1.00  0.00           O
ATOM   4057  N   GLY   274      17.311  35.955  31.538  1.00  0.00           N
ATOM   4058  H   GLY   274      17.100  35.133  30.990  1.00  0.00           H
ATOM   4059  CA  GLY   274      17.435  35.844  33.021  1.00  0.00           C
ATOM   4060  HA2 GLY   274      16.884  36.634  33.531  1.00  0.00           H
ATOM   4061  HA3 GLY   274      17.003  34.856  33.173  1.00  0.00           H
ATOM   4062  C   GLY   274      18.867  35.792  33.572  1.00  0.00           C
ATOM   4063  O   GLY   274      19.821  35.522  32.840  1.00  0.00           O
ATOM   4064  N   VAL   275      19.040  35.960  34.874  1.00  0.00           N
ATOM   4065  H   VAL   275      18.171  36.115  35.363  1.00  0.00           H
ATOM   4066  CA  VAL   275      20.349  35.981  35.526  1.00  0.00           C
ATOM   4067  HA  VAL   275      21.027  35.440  34.866  1.00  0.00           H
ATOM   4068  CB  VAL   275      20.762  37.428  35.722  1.00  0.00           C
ATOM   4069  HB  VAL   275      20.212  37.957  36.501  1.00  0.00           H
ATOM   4070  CG1 VAL   275      22.251  37.459  36.168  1.00  0.00           C
ATOM   4071 HG11 VAL   275      22.465  38.526  36.230  1.00  0.00           H
ATOM   4072 HG12 VAL   275      22.547  36.944  37.082  1.00  0.00           H
ATOM   4073 HG13 VAL   275      22.796  36.867  35.433  1.00  0.00           H
ATOM   4074  CG2 VAL   275      20.546  38.310  34.548  1.00  0.00           C
ATOM   4075 HG21 VAL   275      19.474  38.393  34.372  1.00  0.00           H
ATOM   4076 HG22 VAL   275      20.857  39.354  34.611  1.00  0.00           H
ATOM   4077 HG23 VAL   275      21.143  37.848  33.762  1.00  0.00           H
ATOM   4078  C   VAL   275      20.292  35.199  36.825  1.00  0.00           C
ATOM   4079  O   VAL   275      19.364  35.521  37.611  1.00  0.00           O
ATOM   4080  N   TRP   276      21.271  34.356  37.175  1.00  0.00           N
ATOM   4081  H   TRP   276      22.050  34.330  36.534  1.00  0.00           H
ATOM   4082  CA  TRP   276      21.515  33.940  38.521  1.00  0.00           C
ATOM   4083  HA  TRP   276      20.569  33.963  39.060  1.00  0.00           H
ATOM   4084  CB  TRP   276      22.129  32.543  38.644  1.00  0.00           C
ATOM   4085  HB2 TRP   276      22.991  32.463  37.982  1.00  0.00           H
ATOM   4086  HB3 TRP   276      22.587  32.434  39.627  1.00  0.00           H
ATOM   4087  CG  TRP   276      21.160  31.460  38.367  1.00  0.00           C
ATOM   4088  CD1 TRP   276      20.895  30.901  37.105  1.00  0.00           C
ATOM   4089  HD1 TRP   276      21.167  31.342  36.158  1.00  0.00           H
ATOM   4090  NE1 TRP   276      19.860  30.018  37.297  1.00  0.00           N
ATOM   4091  HE1 TRP   276      19.375  29.569  36.534  1.00  0.00           H
ATOM   4092  CE2 TRP   276      19.783  29.652  38.599  1.00  0.00           C
ATOM   4093  CZ2 TRP   276      19.080  28.698  39.292  1.00  0.00           C
ATOM   4094  HZ2 TRP   276      18.651  27.868  38.750  1.00  0.00           H
ATOM   4095  CH2 TRP   276      18.877  28.817  40.719  1.00  0.00           C
ATOM   4096  HH2 TRP   276      18.388  28.016  41.254  1.00  0.00           H
ATOM   4097  CZ3 TRP   276      19.463  29.859  41.481  1.00  0.00           C
ATOM   4098  HZ3 TRP   276      19.268  30.124  42.510  1.00  0.00           H
ATOM   4099  CE3 TRP   276      20.167  30.828  40.720  1.00  0.00           C
ATOM   4100  HE3 TRP   276      20.568  31.728  41.162  1.00  0.00           H
ATOM   4101  CD2 TRP   276      20.338  30.746  39.302  1.00  0.00           C
ATOM   4102  C   TRP   276      22.489  34.798  39.214  1.00  0.00           C
ATOM   4103  O   TRP   276      23.632  35.033  38.769  1.00  0.00           O
ATOM   4104  N   ILE   277      22.121  35.467  40.316  1.00  0.00           N
ATOM   4105  H   ILE   277      21.185  35.253  40.626  1.00  0.00           H
ATOM   4106  CA  ILE   277      22.857  36.515  40.998  1.00  0.00           C
ATOM   4107  HA  ILE   277      23.683  36.911  40.409  1.00  0.00           H
ATOM   4108  CB  ILE   277      21.975  37.753  41.360  1.00  0.00           C
ATOM   4109  HB  ILE   277      21.046  37.448  41.844  1.00  0.00           H
ATOM   4110  CG2 ILE   277      22.794  38.703  42.213  1.00  0.00           C
ATOM   4111 HG21 ILE   277      22.197  39.605  42.349  1.00  0.00           H
ATOM   4112 HG22 ILE   277      22.979  38.263  43.193  1.00  0.00           H
ATOM   4113 HG23 ILE   277      23.778  38.936  41.804  1.00  0.00           H
ATOM   4114  CG1 ILE   277      21.581  38.432  40.046  1.00  0.00           C
ATOM   4115 HG12 ILE   277      21.526  39.518  40.117  1.00  0.00           H
ATOM   4116 HG13 ILE   277      22.157  38.132  39.171  1.00  0.00           H
ATOM   4117  CD1 ILE   277      20.145  37.952  39.600  1.00  0.00           C
ATOM   4118 HD11 ILE   277      19.844  36.948  39.902  1.00  0.00           H
ATOM   4119 HD12 ILE   277      19.471  38.671  40.063  1.00  0.00           H
ATOM   4120 HD13 ILE   277      20.120  38.186  38.536  1.00  0.00           H
ATOM   4121  C   ILE   277      23.506  35.834  42.211  1.00  0.00           C
ATOM   4122  O   ILE   277      22.787  35.261  43.060  1.00  0.00           O
ATOM   4123  N   GLY   278      24.842  35.838  42.352  1.00  0.00           N
ATOM   4124  H   GLY   278      25.423  36.147  41.587  1.00  0.00           H
ATOM   4125  CA  GLY   278      25.522  35.544  43.646  1.00  0.00           C
ATOM   4126  HA2 GLY   278      24.807  34.948  44.212  1.00  0.00           H
ATOM   4127  HA3 GLY   278      26.348  34.845  43.505  1.00  0.00           H
ATOM   4128  C   GLY   278      25.970  36.843  44.481  1.00  0.00           C
ATOM   4129  O   GLY   278      26.670  37.692  43.945  1.00  0.00           O
ATOM   4130  N   ARG   279      25.658  36.745  45.780  1.00  0.00           N
ATOM   4131  H   ARG   279      24.923  36.104  46.042  1.00  0.00           H
ATOM   4132  CA  ARG   279      25.946  37.818  46.707  1.00  0.00           C
ATOM   4133  HA  ARG   279      26.939  38.239  46.557  1.00  0.00           H
ATOM   4134  CB  ARG   279      24.868  38.949  46.589  1.00  0.00           C
ATOM   4135  HB2 ARG   279      25.181  39.908  47.001  1.00  0.00           H
ATOM   4136  HB3 ARG   279      24.651  39.087  45.530  1.00  0.00           H
ATOM   4137  CG  ARG   279      23.612  38.668  47.404  1.00  0.00           C
ATOM   4138  HG2 ARG   279      23.119  37.766  47.040  1.00  0.00           H
ATOM   4139  HG3 ARG   279      23.739  38.477  48.469  1.00  0.00           H
ATOM   4140  CD  ARG   279      22.588  39.765  47.235  1.00  0.00           C
ATOM   4141  HD2 ARG   279      22.894  40.755  47.575  1.00  0.00           H
ATOM   4142  HD3 ARG   279      22.531  39.760  46.146  1.00  0.00           H
ATOM   4143  NE  ARG   279      21.268  39.424  47.794  1.00  0.00           N
ATOM   4144  HE  ARG   279      21.146  38.457  48.055  1.00  0.00           H
ATOM   4145  CZ  ARG   279      20.266  40.218  47.895  1.00  0.00           C
ATOM   4146  NH1 ARG   279      19.308  39.849  48.616  1.00  0.00           N
ATOM   4147 HH11 ARG   279      19.371  38.911  48.984  1.00  0.00           H
ATOM   4148 HH12 ARG   279      18.457  40.385  48.718  1.00  0.00           H
ATOM   4149  NH2 ARG   279      20.280  41.391  47.408  1.00  0.00           N
ATOM   4150 HH21 ARG   279      21.079  41.710  46.877  1.00  0.00           H
ATOM   4151 HH22 ARG   279      19.364  41.814  47.380  1.00  0.00           H
ATOM   4152  C   ARG   279      26.106  37.324  48.179  1.00  0.00           C
ATOM   4153  O   ARG   279      25.387  36.414  48.656  1.00  0.00           O
ATOM   4154  N   THR   280      27.103  37.969  48.839  1.00  0.00           N
ATOM   4155  H   THR   280      27.495  38.796  48.411  1.00  0.00           H
ATOM   4156  CA  THR   280      27.262  37.969  50.293  1.00  0.00           C
ATOM   4157  HA  THR   280      27.393  36.922  50.566  1.00  0.00           H
ATOM   4158  CB  THR   280      28.538  38.804  50.764  1.00  0.00           C
ATOM   4159  HB  THR   280      28.262  39.160  51.756  1.00  0.00           H
ATOM   4160  CG2 THR   280      29.902  37.997  50.626  1.00  0.00           C
ATOM   4161 HG21 THR   280      30.069  37.779  49.571  1.00  0.00           H
ATOM   4162 HG22 THR   280      30.740  38.614  50.951  1.00  0.00           H
ATOM   4163 HG23 THR   280      29.696  37.109  51.224  1.00  0.00           H
ATOM   4164  OG1 THR   280      28.714  39.926  49.938  1.00  0.00           O
ATOM   4165  HG1 THR   280      28.620  40.686  50.516  1.00  0.00           H
ATOM   4166  C   THR   280      25.975  38.498  50.992  1.00  0.00           C
ATOM   4167  O   THR   280      25.349  39.489  50.568  1.00  0.00           O
ATOM   4168  N   LYS   281      25.491  37.822  52.062  1.00  0.00           N
ATOM   4169  H   LYS   281      26.148  37.247  52.570  1.00  0.00           H
ATOM   4170  CA  LYS   281      24.076  37.782  52.451  1.00  0.00           C
ATOM   4171  HA  LYS   281      23.441  37.741  51.566  1.00  0.00           H
ATOM   4172  CB  LYS   281      23.882  36.463  53.257  1.00  0.00           C
ATOM   4173  HB2 LYS   281      24.345  35.631  52.725  1.00  0.00           H
ATOM   4174  HB3 LYS   281      24.274  36.557  54.270  1.00  0.00           H
ATOM   4175  CG  LYS   281      22.425  36.062  53.288  1.00  0.00           C
ATOM   4176  HG2 LYS   281      21.815  36.848  53.733  1.00  0.00           H
ATOM   4177  HG3 LYS   281      22.122  36.028  52.242  1.00  0.00           H
ATOM   4178  CD  LYS   281      22.029  34.799  54.105  1.00  0.00           C
ATOM   4179  HD2 LYS   281      22.329  33.924  53.529  1.00  0.00           H
ATOM   4180  HD3 LYS   281      22.535  34.888  55.066  1.00  0.00           H
ATOM   4181  CE  LYS   281      20.500  34.599  54.436  1.00  0.00           C
ATOM   4182  HE2 LYS   281      20.435  33.641  54.952  1.00  0.00           H
ATOM   4183  HE3 LYS   281      20.209  35.379  55.141  1.00  0.00           H
ATOM   4184  NZ  LYS   281      19.659  34.631  53.210  1.00  0.00           N
ATOM   4185  HZ1 LYS   281      19.942  35.200  52.424  1.00  0.00           H
ATOM   4186  HZ2 LYS   281      19.620  33.688  52.851  1.00  0.00           H
ATOM   4187  HZ3 LYS   281      18.747  35.028  53.383  1.00  0.00           H
ATOM   4188  C   LYS   281      23.565  38.945  53.308  1.00  0.00           C
ATOM   4189  O   LYS   281      22.389  39.394  53.097  1.00  0.00           O
ATOM   4190  N   SER   282      24.338  39.396  54.394  1.00  0.00           N
ATOM   4191  H   SER   282      25.219  38.917  54.518  1.00  0.00           H
ATOM   4192  CA  SER   282      24.134  40.614  55.150  1.00  0.00           C
ATOM   4193  HA  SER   282      23.106  40.548  55.503  1.00  0.00           H
ATOM   4194  CB  SER   282      25.143  40.842  56.280  1.00  0.00           C
ATOM   4195  HB2 SER   282      25.104  40.005  56.978  1.00  0.00           H
ATOM   4196  HB3 SER   282      26.167  40.754  55.916  1.00  0.00           H
ATOM   4197  OG  SER   282      24.926  42.099  56.929  1.00  0.00           O
ATOM   4198  HG  SER   282      24.781  41.830  57.840  1.00  0.00           H
ATOM   4199  C   SER   282      24.044  41.878  54.233  1.00  0.00           C
ATOM   4200  O   SER   282      24.707  41.935  53.219  1.00  0.00           O
ATOM   4201  N   THR   283      23.219  42.874  54.521  1.00  0.00           N
ATOM   4202  H   THR   283      22.703  42.862  55.391  1.00  0.00           H
ATOM   4203  CA  THR   283      23.026  44.158  53.845  1.00  0.00           C
ATOM   4204  HA  THR   283      22.994  44.013  52.765  1.00  0.00           H
ATOM   4205  CB  THR   283      21.672  44.825  54.254  1.00  0.00           C
ATOM   4206  HB  THR   283      21.724  45.866  53.936  1.00  0.00           H
ATOM   4207  CG2 THR   283      20.471  44.119  53.572  1.00  0.00           C
ATOM   4208 HG21 THR   283      19.522  44.567  53.865  1.00  0.00           H
ATOM   4209 HG22 THR   283      20.618  44.210  52.496  1.00  0.00           H
ATOM   4210 HG23 THR   283      20.430  43.061  53.833  1.00  0.00           H
ATOM   4211  OG1 THR   283      21.520  44.809  55.636  1.00  0.00           O
ATOM   4212  HG1 THR   283      20.773  45.368  55.862  1.00  0.00           H
ATOM   4213  C   THR   283      24.227  45.016  54.058  1.00  0.00           C
ATOM   4214  O   THR   283      24.367  45.935  53.269  1.00  0.00           O
ATOM   4215  N   ASN   284      25.070  44.848  55.133  1.00  0.00           N
ATOM   4216  H   ASN   284      25.069  43.942  55.579  1.00  0.00           H
ATOM   4217  CA  ASN   284      26.010  45.902  55.538  1.00  0.00           C
ATOM   4218  HA  ASN   284      25.932  46.670  54.768  1.00  0.00           H
ATOM   4219  CB  ASN   284      25.476  46.465  56.893  1.00  0.00           C
ATOM   4220  HB2 ASN   284      25.455  45.789  57.749  1.00  0.00           H
ATOM   4221  HB3 ASN   284      26.161  47.242  57.230  1.00  0.00           H
ATOM   4222  CG  ASN   284      24.168  47.282  56.797  1.00  0.00           C
ATOM   4223  OD1 ASN   284      24.098  48.353  56.279  1.00  0.00           O
ATOM   4224  ND2 ASN   284      23.062  46.684  57.218  1.00  0.00           N
ATOM   4225 HD21 ASN   284      22.209  47.226  57.193  1.00  0.00           H
ATOM   4226 HD22 ASN   284      23.068  45.747  57.594  1.00  0.00           H
ATOM   4227  C   ASN   284      27.416  45.232  55.712  1.00  0.00           C
ATOM   4228  O   ASN   284      28.378  45.636  55.076  1.00  0.00           O
ATOM   4229  N   SER   285      27.583  44.258  56.564  1.00  0.00           N
ATOM   4230  H   SER   285      26.830  43.708  56.951  1.00  0.00           H
ATOM   4231  CA  SER   285      28.802  43.509  56.810  1.00  0.00           C
ATOM   4232  HA  SER   285      29.687  44.146  56.810  1.00  0.00           H
ATOM   4233  CB  SER   285      28.860  43.019  58.277  1.00  0.00           C
ATOM   4234  HB2 SER   285      28.877  43.851  58.981  1.00  0.00           H
ATOM   4235  HB3 SER   285      27.949  42.509  58.586  1.00  0.00           H
ATOM   4236  OG  SER   285      29.874  42.045  58.574  1.00  0.00           O
ATOM   4237  HG  SER   285      29.452  41.396  59.143  1.00  0.00           H
ATOM   4238  C   SER   285      29.043  42.395  55.792  1.00  0.00           C
ATOM   4239  O   SER   285      28.084  41.756  55.338  1.00  0.00           O
ATOM   4240  N   ARG   286      30.306  42.088  55.382  1.00  0.00           N
ATOM   4241  H   ARG   286      31.038  42.593  55.860  1.00  0.00           H
ATOM   4242  CA  ARG   286      30.612  40.872  54.631  1.00  0.00           C
ATOM   4243  HA  ARG   286      30.067  40.872  53.686  1.00  0.00           H
ATOM   4244  CB  ARG   286      32.098  40.895  54.158  1.00  0.00           C
ATOM   4245  HB2 ARG   286      32.612  41.206  55.068  1.00  0.00           H
ATOM   4246  HB3 ARG   286      32.468  39.937  53.795  1.00  0.00           H
ATOM   4247  CG  ARG   286      32.397  42.028  53.247  1.00  0.00           C
ATOM   4248  HG2 ARG   286      31.857  41.900  52.308  1.00  0.00           H
ATOM   4249  HG3 ARG   286      32.112  42.990  53.672  1.00  0.00           H
ATOM   4250  CD  ARG   286      33.832  42.167  52.906  1.00  0.00           C
ATOM   4251  HD2 ARG   286      34.520  41.990  53.733  1.00  0.00           H
ATOM   4252  HD3 ARG   286      34.001  41.348  52.205  1.00  0.00           H
ATOM   4253  NE  ARG   286      34.183  43.336  52.088  1.00  0.00           N
ATOM   4254  HE  ARG   286      33.498  43.959  51.683  1.00  0.00           H
ATOM   4255  CZ  ARG   286      35.408  43.738  51.755  1.00  0.00           C
ATOM   4256  NH1 ARG   286      35.634  44.893  51.342  1.00  0.00           N
ATOM   4257 HH11 ARG   286      34.867  45.475  51.035  1.00  0.00           H
ATOM   4258 HH12 ARG   286      36.572  45.265  51.324  1.00  0.00           H
ATOM   4259  NH2 ARG   286      36.393  42.894  51.975  1.00  0.00           N
ATOM   4260 HH21 ARG   286      36.200  42.068  52.524  1.00  0.00           H
ATOM   4261 HH22 ARG   286      37.287  43.364  51.951  1.00  0.00           H
ATOM   4262  C   ARG   286      30.319  39.633  55.576  1.00  0.00           C
ATOM   4263  O   ARG   286      31.186  39.076  56.246  1.00  0.00           O
ATOM   4264  N   SER   287      29.062  39.179  55.654  1.00  0.00           N
ATOM   4265  H   SER   287      28.266  39.788  55.524  1.00  0.00           H
ATOM   4266  CA  SER   287      28.799  37.841  56.255  1.00  0.00           C
ATOM   4267  HA  SER   287      29.700  37.281  56.010  1.00  0.00           H
ATOM   4268  CB  SER   287      28.666  37.987  57.794  1.00  0.00           C
ATOM   4269  HB2 SER   287      28.450  37.019  58.246  1.00  0.00           H
ATOM   4270  HB3 SER   287      29.643  38.298  58.163  1.00  0.00           H
ATOM   4271  OG  SER   287      27.628  38.843  58.229  1.00  0.00           O
ATOM   4272  HG  SER   287      26.849  38.352  58.498  1.00  0.00           H
ATOM   4273  C   SER   287      27.599  37.131  55.646  1.00  0.00           C
ATOM   4274  O   SER   287      26.654  37.755  55.157  1.00  0.00           O
ATOM   4275  N   GLY   288      27.700  35.840  55.547  1.00  0.00           N
ATOM   4276  H   GLY   288      28.550  35.441  55.919  1.00  0.00           H
ATOM   4277  CA  GLY   288      26.831  34.894  54.777  1.00  0.00           C
ATOM   4278  HA2 GLY   288      27.111  33.928  55.198  1.00  0.00           H
ATOM   4279  HA3 GLY   288      25.809  34.977  55.149  1.00  0.00           H
ATOM   4280  C   GLY   288      26.989  34.908  53.231  1.00  0.00           C
ATOM   4281  O   GLY   288      27.634  35.728  52.602  1.00  0.00           O
ATOM   4282  N   PHE   289      26.240  34.029  52.526  1.00  0.00           N
ATOM   4283  H   PHE   289      25.690  33.355  53.039  1.00  0.00           H
ATOM   4284  CA  PHE   289      26.090  34.037  51.050  1.00  0.00           C
ATOM   4285  HA  PHE   289      26.101  35.052  50.651  1.00  0.00           H
ATOM   4286  CB  PHE   289      27.299  33.398  50.407  1.00  0.00           C
ATOM   4287  HB2 PHE   289      28.223  33.474  50.982  1.00  0.00           H
ATOM   4288  HB3 PHE   289      27.063  32.334  50.398  1.00  0.00           H
ATOM   4289  CG  PHE   289      27.602  33.817  48.999  1.00  0.00           C
ATOM   4290  CD1 PHE   289      28.573  34.857  48.820  1.00  0.00           C
ATOM   4291  HD1 PHE   289      29.095  35.325  49.642  1.00  0.00           H
ATOM   4292  CE1 PHE   289      28.905  35.281  47.514  1.00  0.00           C
ATOM   4293  HE1 PHE   289      29.716  35.964  47.308  1.00  0.00           H
ATOM   4294  CZ  PHE   289      28.226  34.672  46.413  1.00  0.00           C
ATOM   4295  HZ  PHE   289      28.589  34.988  45.447  1.00  0.00           H
ATOM   4296  CE2 PHE   289      27.273  33.635  46.537  1.00  0.00           C
ATOM   4297  HE2 PHE   289      26.744  33.186  45.710  1.00  0.00           H
ATOM   4298  CD2 PHE   289      26.941  33.285  47.883  1.00  0.00           C
ATOM   4299  HD2 PHE   289      26.274  32.439  47.958  1.00  0.00           H
ATOM   4300  C   PHE   289      24.765  33.411  50.617  1.00  0.00           C
ATOM   4301  O   PHE   289      24.166  32.569  51.195  1.00  0.00           O
ATOM   4302  N   GLU   290      24.169  33.901  49.575  1.00  0.00           N
ATOM   4303  H   GLU   290      24.640  34.639  49.072  1.00  0.00           H
ATOM   4304  CA  GLU   290      23.009  33.318  48.877  1.00  0.00           C
ATOM   4305  HA  GLU   290      22.936  32.268  49.157  1.00  0.00           H
ATOM   4306  CB  GLU   290      21.669  34.094  49.329  1.00  0.00           C
ATOM   4307  HB2 GLU   290      20.766  33.653  48.905  1.00  0.00           H
ATOM   4308  HB3 GLU   290      21.636  33.985  50.412  1.00  0.00           H
ATOM   4309  CG  GLU   290      21.726  35.588  49.168  1.00  0.00           C
ATOM   4310  HG2 GLU   290      22.561  35.958  49.761  1.00  0.00           H
ATOM   4311  HG3 GLU   290      21.857  35.808  48.109  1.00  0.00           H
ATOM   4312  CD  GLU   290      20.519  36.273  49.778  1.00  0.00           C
ATOM   4313  OE1 GLU   290      19.916  35.813  50.782  1.00  0.00           O
ATOM   4314  OE2 GLU   290      20.159  37.330  49.254  1.00  0.00           O
ATOM   4315  C   GLU   290      23.119  33.492  47.379  1.00  0.00           C
ATOM   4316  O   GLU   290      23.668  34.440  46.833  1.00  0.00           O
ATOM   4317  N   MET   291      22.351  32.663  46.641  1.00  0.00           N
ATOM   4318  H   MET   291      21.850  31.992  47.206  1.00  0.00           H
ATOM   4319  CA  MET   291      21.919  32.805  45.299  1.00  0.00           C
ATOM   4320  HA  MET   291      22.574  33.514  44.791  1.00  0.00           H
ATOM   4321  CB  MET   291      22.137  31.469  44.591  1.00  0.00           C
ATOM   4322  HB2 MET   291      21.469  30.672  44.917  1.00  0.00           H
ATOM   4323  HB3 MET   291      21.615  31.518  43.636  1.00  0.00           H
ATOM   4324  CG  MET   291      23.586  30.995  44.355  1.00  0.00           C
ATOM   4325  HG2 MET   291      24.044  30.792  45.323  1.00  0.00           H
ATOM   4326  HG3 MET   291      23.408  30.086  43.779  1.00  0.00           H
ATOM   4327  SD  MET   291      24.724  32.070  43.434  1.00  0.00           S
ATOM   4328  CE  MET   291      23.965  31.947  41.845  1.00  0.00           C
ATOM   4329  HE1 MET   291      24.499  32.614  41.168  1.00  0.00           H
ATOM   4330  HE2 MET   291      23.846  30.883  41.640  1.00  0.00           H
ATOM   4331  HE3 MET   291      22.975  32.394  41.931  1.00  0.00           H
ATOM   4332  C   MET   291      20.552  33.263  45.053  1.00  0.00           C
ATOM   4333  O   MET   291      19.610  32.879  45.792  1.00  0.00           O
ATOM   4334  N   ILE   292      20.304  34.025  44.003  1.00  0.00           N
ATOM   4335  H   ILE   292      21.082  34.432  43.505  1.00  0.00           H
ATOM   4336  CA  ILE   292      18.984  34.501  43.550  1.00  0.00           C
ATOM   4337  HA  ILE   292      18.290  33.876  44.114  1.00  0.00           H
ATOM   4338  CB  ILE   292      18.742  35.998  43.883  1.00  0.00           C
ATOM   4339  HB  ILE   292      19.271  36.645  43.184  1.00  0.00           H
ATOM   4340  CG2 ILE   292      17.241  36.405  43.747  1.00  0.00           C
ATOM   4341 HG21 ILE   292      17.048  37.461  43.934  1.00  0.00           H
ATOM   4342 HG22 ILE   292      16.781  36.171  42.787  1.00  0.00           H
ATOM   4343 HG23 ILE   292      16.759  35.851  44.553  1.00  0.00           H
ATOM   4344  CG1 ILE   292      19.140  36.489  45.302  1.00  0.00           C
ATOM   4345 HG12 ILE   292      18.752  37.494  45.477  1.00  0.00           H
ATOM   4346 HG13 ILE   292      18.641  35.784  45.967  1.00  0.00           H
ATOM   4347  CD1 ILE   292      20.707  36.635  45.359  1.00  0.00           C
ATOM   4348 HD11 ILE   292      20.897  37.422  46.090  1.00  0.00           H
ATOM   4349 HD12 ILE   292      21.041  35.746  45.892  1.00  0.00           H
ATOM   4350 HD13 ILE   292      21.264  36.825  44.443  1.00  0.00           H
ATOM   4351  C   ILE   292      18.823  34.199  42.034  1.00  0.00           C
ATOM   4352  O   ILE   292      19.824  34.004  41.382  1.00  0.00           O
ATOM   4353  N   TRP   293      17.571  34.179  41.588  1.00  0.00           N
ATOM   4354  H   TRP   293      16.810  34.160  42.252  1.00  0.00           H
ATOM   4355  CA  TRP   293      17.205  34.137  40.148  1.00  0.00           C
ATOM   4356  HA  TRP   293      18.094  34.117  39.519  1.00  0.00           H
ATOM   4357  CB  TRP   293      16.593  32.777  39.780  1.00  0.00           C
ATOM   4358  HB2 TRP   293      17.420  32.067  39.788  1.00  0.00           H
ATOM   4359  HB3 TRP   293      15.912  32.547  40.599  1.00  0.00           H
ATOM   4360  CG  TRP   293      16.007  32.702  38.436  1.00  0.00           C
ATOM   4361  CD1 TRP   293      14.686  32.716  38.170  1.00  0.00           C
ATOM   4362  HD1 TRP   293      13.889  32.839  38.888  1.00  0.00           H
ATOM   4363  NE1 TRP   293      14.485  32.315  36.815  1.00  0.00           N
ATOM   4364  HE1 TRP   293      13.565  32.196  36.417  1.00  0.00           H
ATOM   4365  CE2 TRP   293      15.627  32.437  36.086  1.00  0.00           C
ATOM   4366  CZ2 TRP   293      15.918  32.398  34.705  1.00  0.00           C
ATOM   4367  HZ2 TRP   293      15.104  32.299  34.001  1.00  0.00           H
ATOM   4368  CH2 TRP   293      17.275  32.542  34.325  1.00  0.00           C
ATOM   4369  HH2 TRP   293      17.534  32.571  33.277  1.00  0.00           H
ATOM   4370  CZ3 TRP   293      18.282  32.698  35.267  1.00  0.00           C
ATOM   4371  HZ3 TRP   293      19.338  32.841  35.088  1.00  0.00           H
ATOM   4372  CE3 TRP   293      17.973  32.710  36.682  1.00  0.00           C
ATOM   4373  HE3 TRP   293      18.760  32.956  37.380  1.00  0.00           H
ATOM   4374  CD2 TRP   293      16.630  32.552  37.080  1.00  0.00           C
ATOM   4375  C   TRP   293      16.189  35.238  39.740  1.00  0.00           C
ATOM   4376  O   TRP   293      15.227  35.434  40.458  1.00  0.00           O
ATOM   4377  N   ASP   294      16.491  35.890  38.606  1.00  0.00           N
ATOM   4378  H   ASP   294      17.249  35.580  38.017  1.00  0.00           H
ATOM   4379  CA  ASP   294      15.600  36.882  38.065  1.00  0.00           C
ATOM   4380  HA  ASP   294      14.664  36.849  38.622  1.00  0.00           H
ATOM   4381  CB  ASP   294      16.215  38.167  38.553  1.00  0.00           C
ATOM   4382  HB2 ASP   294      16.592  38.023  39.566  1.00  0.00           H
ATOM   4383  HB3 ASP   294      17.029  38.486  37.903  1.00  0.00           H
ATOM   4384  CG  ASP   294      15.393  39.455  38.460  1.00  0.00           C
ATOM   4385  OD1 ASP   294      14.201  39.464  38.088  1.00  0.00           O
ATOM   4386  OD2 ASP   294      15.987  40.488  38.835  1.00  0.00           O
ATOM   4387  C   ASP   294      15.466  36.738  36.541  1.00  0.00           C
ATOM   4388  O   ASP   294      16.520  36.969  35.839  1.00  0.00           O
ATOM   4389  N   PRO   295      14.223  36.431  36.035  1.00  0.00           N
ATOM   4390  CD  PRO   295      13.086  35.995  36.831  1.00  0.00           C
ATOM   4391  HD2 PRO   295      13.013  36.574  37.753  1.00  0.00           H
ATOM   4392  HD3 PRO   295      13.160  34.959  37.163  1.00  0.00           H
ATOM   4393  CG  PRO   295      11.859  36.103  36.000  1.00  0.00           C
ATOM   4394  HG2 PRO   295      11.511  37.124  36.165  1.00  0.00           H
ATOM   4395  HG3 PRO   295      11.030  35.438  36.238  1.00  0.00           H
ATOM   4396  CB  PRO   295      12.376  36.025  34.557  1.00  0.00           C
ATOM   4397  HB2 PRO   295      11.827  36.734  33.937  1.00  0.00           H
ATOM   4398  HB3 PRO   295      12.341  34.973  34.273  1.00  0.00           H
ATOM   4399  CA  PRO   295      13.837  36.501  34.679  1.00  0.00           C
ATOM   4400  HA  PRO   295      14.385  35.837  34.010  1.00  0.00           H
ATOM   4401  C   PRO   295      13.941  37.889  34.096  1.00  0.00           C
ATOM   4402  O   PRO   295      13.544  38.872  34.674  1.00  0.00           O
ATOM   4403  N   ASN   296      14.568  38.000  32.929  1.00  0.00           N
ATOM   4404  H   ASN   296      14.699  37.139  32.419  1.00  0.00           H
ATOM   4405  CA  ASN   296      14.898  39.271  32.315  1.00  0.00           C
ATOM   4406  HA  ASN   296      15.355  39.045  31.351  1.00  0.00           H
ATOM   4407  CB  ASN   296      13.505  39.836  31.964  1.00  0.00           C
ATOM   4408  HB2 ASN   296      12.922  40.052  32.859  1.00  0.00           H
ATOM   4409  HB3 ASN   296      13.537  40.797  31.449  1.00  0.00           H
ATOM   4410  CG  ASN   296      12.561  38.880  31.137  1.00  0.00           C
ATOM   4411  OD1 ASN   296      12.598  38.769  29.913  1.00  0.00           O
ATOM   4412  ND2 ASN   296      11.662  38.179  31.776  1.00  0.00           N
ATOM   4413 HD21 ASN   296      10.992  37.611  31.277  1.00  0.00           H
ATOM   4414 HD22 ASN   296      11.592  38.269  32.780  1.00  0.00           H
ATOM   4415  C   ASN   296      15.812  40.198  33.077  1.00  0.00           C
ATOM   4416  O   ASN   296      15.964  41.339  32.658  1.00  0.00           O
ATOM   4417  N   GLY   297      16.466  39.718  34.172  1.00  0.00           N
ATOM   4418  H   GLY   297      16.220  38.782  34.460  1.00  0.00           H
ATOM   4419  CA  GLY   297      17.430  40.390  34.951  1.00  0.00           C
ATOM   4420  HA2 GLY   297      16.923  41.206  35.466  1.00  0.00           H
ATOM   4421  HA3 GLY   297      17.877  39.731  35.696  1.00  0.00           H
ATOM   4422  C   GLY   297      18.614  41.076  34.165  1.00  0.00           C
ATOM   4423  O   GLY   297      19.275  41.933  34.780  1.00  0.00           O
ATOM   4424  N   TRP   298      18.835  40.742  32.871  1.00  0.00           N
ATOM   4425  H   TRP   298      18.098  40.268  32.369  1.00  0.00           H
ATOM   4426  CA  TRP   298      19.949  41.295  32.154  1.00  0.00           C
ATOM   4427  HA  TRP   298      20.698  41.570  32.897  1.00  0.00           H
ATOM   4428  CB  TRP   298      20.541  40.166  31.253  1.00  0.00           C
ATOM   4429  HB2 TRP   298      20.544  39.226  31.806  1.00  0.00           H
ATOM   4430  HB3 TRP   298      19.918  39.940  30.388  1.00  0.00           H
ATOM   4431  CG  TRP   298      21.928  40.392  30.660  1.00  0.00           C
ATOM   4432  CD1 TRP   298      22.234  41.108  29.571  1.00  0.00           C
ATOM   4433  HD1 TRP   298      21.553  41.659  28.940  1.00  0.00           H
ATOM   4434  NE1 TRP   298      23.586  41.243  29.466  1.00  0.00           N
ATOM   4435  HE1 TRP   298      23.996  41.924  28.843  1.00  0.00           H
ATOM   4436  CE2 TRP   298      24.250  40.589  30.409  1.00  0.00           C
ATOM   4437  CZ2 TRP   298      25.574  40.374  30.721  1.00  0.00           C
ATOM   4438  HZ2 TRP   298      26.266  40.907  30.087  1.00  0.00           H
ATOM   4439  CH2 TRP   298      25.911  39.759  31.995  1.00  0.00           C
ATOM   4440  HH2 TRP   298      26.915  39.629  32.370  1.00  0.00           H
ATOM   4441  CZ3 TRP   298      24.869  39.306  32.821  1.00  0.00           C
ATOM   4442  HZ3 TRP   298      25.176  38.798  33.723  1.00  0.00           H
ATOM   4443  CE3 TRP   298      23.538  39.429  32.525  1.00  0.00           C
ATOM   4444  HE3 TRP   298      22.774  39.085  33.207  1.00  0.00           H
ATOM   4445  CD2 TRP   298      23.228  40.132  31.293  1.00  0.00           C
ATOM   4446  C   TRP   298      19.461  42.537  31.352  1.00  0.00           C
ATOM   4447  O   TRP   298      20.250  43.175  30.641  1.00  0.00           O
ATOM   4448  N   THR   299      18.156  42.813  31.346  1.00  0.00           N
ATOM   4449  H   THR   299      17.616  42.231  31.971  1.00  0.00           H
ATOM   4450  CA  THR   299      17.475  43.537  30.252  1.00  0.00           C
ATOM   4451  HA  THR   299      18.093  44.293  29.769  1.00  0.00           H
ATOM   4452  CB  THR   299      17.054  42.584  29.142  1.00  0.00           C
ATOM   4453  HB  THR   299      16.158  43.024  28.704  1.00  0.00           H
ATOM   4454  CG2 THR   299      18.111  42.316  28.094  1.00  0.00           C
ATOM   4455 HG21 THR   299      17.702  42.646  27.138  1.00  0.00           H
ATOM   4456 HG22 THR   299      18.981  42.959  28.225  1.00  0.00           H
ATOM   4457 HG23 THR   299      18.575  41.335  28.197  1.00  0.00           H
ATOM   4458  OG1 THR   299      16.589  41.398  29.642  1.00  0.00           O
ATOM   4459  HG1 THR   299      15.631  41.342  29.601  1.00  0.00           H
ATOM   4460  C   THR   299      16.345  44.415  30.730  1.00  0.00           C
ATOM   4461  O   THR   299      16.067  45.410  30.103  1.00  0.00           O
ATOM   4462  N   GLU   300      15.747  44.060  31.822  1.00  0.00           N
ATOM   4463  H   GLU   300      16.151  43.261  32.290  1.00  0.00           H
ATOM   4464  CA  GLU   300      14.629  44.714  32.479  1.00  0.00           C
ATOM   4465  HA  GLU   300      14.634  45.785  32.275  1.00  0.00           H
ATOM   4466  CB  GLU   300      13.268  44.034  31.947  1.00  0.00           C
ATOM   4467  HB2 GLU   300      13.475  43.698  30.931  1.00  0.00           H
ATOM   4468  HB3 GLU   300      12.963  43.156  32.516  1.00  0.00           H
ATOM   4469  CG  GLU   300      12.015  45.043  31.833  1.00  0.00           C
ATOM   4470  HG2 GLU   300      11.133  44.489  31.511  1.00  0.00           H
ATOM   4471  HG3 GLU   300      11.678  45.291  32.839  1.00  0.00           H
ATOM   4472  CD  GLU   300      12.284  46.245  30.943  1.00  0.00           C
ATOM   4473  OE1 GLU   300      11.683  46.157  29.790  1.00  0.00           O
ATOM   4474  OE2 GLU   300      12.891  47.198  31.365  1.00  0.00           O
ATOM   4475  C   GLU   300      14.701  44.574  33.960  1.00  0.00           C
ATOM   4476  O   GLU   300      15.377  43.793  34.567  1.00  0.00           O
ATOM   4477  N   THR   301      13.996  45.455  34.607  1.00  0.00           N
ATOM   4478  H   THR   301      13.550  46.206  34.098  1.00  0.00           H
ATOM   4479  CA  THR   301      13.886  45.424  36.060  1.00  0.00           C
ATOM   4480  HA  THR   301      14.639  44.766  36.494  1.00  0.00           H
ATOM   4481  CB  THR   301      14.302  46.739  36.641  1.00  0.00           C
ATOM   4482  HB  THR   301      15.066  47.174  35.997  1.00  0.00           H
ATOM   4483  CG2 THR   301      13.206  47.789  36.969  1.00  0.00           C
ATOM   4484 HG21 THR   301      12.673  47.554  37.891  1.00  0.00           H
ATOM   4485 HG22 THR   301      13.560  48.811  37.100  1.00  0.00           H
ATOM   4486 HG23 THR   301      12.472  47.752  36.163  1.00  0.00           H
ATOM   4487  OG1 THR   301      14.904  46.475  37.852  1.00  0.00           O
ATOM   4488  HG1 THR   301      15.819  46.338  37.600  1.00  0.00           H
ATOM   4489  C   THR   301      12.444  45.009  36.592  1.00  0.00           C
ATOM   4490  O   THR   301      11.511  45.083  35.806  1.00  0.00           O
ATOM   4491  N   ASP   302      12.201  44.688  37.867  1.00  0.00           N
ATOM   4492  H   ASP   302      13.000  44.630  38.483  1.00  0.00           H
ATOM   4493  CA  ASP   302      10.978  44.475  38.526  1.00  0.00           C
ATOM   4494  HA  ASP   302      10.232  45.169  38.140  1.00  0.00           H
ATOM   4495  CB  ASP   302      10.422  43.077  38.176  1.00  0.00           C
ATOM   4496  HB2 ASP   302       9.419  43.030  38.601  1.00  0.00           H
ATOM   4497  HB3 ASP   302      10.333  42.912  37.103  1.00  0.00           H
ATOM   4498  CG  ASP   302      11.268  41.900  38.706  1.00  0.00           C
ATOM   4499  OD1 ASP   302      12.127  41.989  39.598  1.00  0.00           O
ATOM   4500  OD2 ASP   302      11.208  40.882  38.007  1.00  0.00           O
ATOM   4501  C   ASP   302      11.088  44.677  40.058  1.00  0.00           C
ATOM   4502  O   ASP   302      12.285  44.753  40.448  1.00  0.00           O
ATOM   4503  N   SER   303      10.000  44.779  40.845  1.00  0.00           N
ATOM   4504  H   SER   303       9.115  44.847  40.363  1.00  0.00           H
ATOM   4505  CA  SER   303       9.988  44.831  42.369  1.00  0.00           C
ATOM   4506  HA  SER   303      10.927  45.374  42.479  1.00  0.00           H
ATOM   4507  CB  SER   303       8.835  45.783  42.876  1.00  0.00           C
ATOM   4508  HB2 SER   303       8.920  45.849  43.961  1.00  0.00           H
ATOM   4509  HB3 SER   303       8.885  46.771  42.419  1.00  0.00           H
ATOM   4510  OG  SER   303       7.559  45.250  42.581  1.00  0.00           O
ATOM   4511  HG  SER   303       6.917  45.957  42.486  1.00  0.00           H
ATOM   4512  C   SER   303      10.097  43.527  43.255  1.00  0.00           C
ATOM   4513  O   SER   303       9.743  43.494  44.421  1.00  0.00           O
ATOM   4514  N   SER   304      10.385  42.372  42.577  1.00  0.00           N
ATOM   4515  H   SER   304      10.469  42.321  41.572  1.00  0.00           H
ATOM   4516  CA  SER   304      10.457  41.041  43.326  1.00  0.00           C
ATOM   4517  HA  SER   304      11.013  41.317  44.221  1.00  0.00           H
ATOM   4518  CB  SER   304       9.073  40.516  43.656  1.00  0.00           C
ATOM   4519  HB2 SER   304       9.265  39.647  44.285  1.00  0.00           H
ATOM   4520  HB3 SER   304       8.605  41.354  44.171  1.00  0.00           H
ATOM   4521  OG  SER   304       8.267  40.232  42.571  1.00  0.00           O
ATOM   4522  HG  SER   304       7.407  39.978  42.913  1.00  0.00           H
ATOM   4523  C   SER   304      11.355  39.987  42.673  1.00  0.00           C
ATOM   4524  O   SER   304      11.334  39.786  41.460  1.00  0.00           O
ATOM   4525  N   PHE   305      12.079  39.205  43.454  1.00  0.00           N
ATOM   4526  H   PHE   305      11.971  39.311  44.452  1.00  0.00           H
ATOM   4527  CA  PHE   305      12.763  37.941  43.131  1.00  0.00           C
ATOM   4528  HA  PHE   305      13.314  38.109  42.206  1.00  0.00           H
ATOM   4529  CB  PHE   305      13.819  37.684  44.143  1.00  0.00           C
ATOM   4530  HB2 PHE   305      14.405  36.815  43.841  1.00  0.00           H
ATOM   4531  HB3 PHE   305      14.494  38.537  44.072  1.00  0.00           H
ATOM   4532  CG  PHE   305      13.377  37.550  45.573  1.00  0.00           C
ATOM   4533  CD1 PHE   305      13.037  36.284  46.018  1.00  0.00           C
ATOM   4534  HD1 PHE   305      13.211  35.440  45.367  1.00  0.00           H
ATOM   4535  CE1 PHE   305      12.582  36.201  47.298  1.00  0.00           C
ATOM   4536  HE1 PHE   305      12.356  35.186  47.592  1.00  0.00           H
ATOM   4537  CZ  PHE   305      12.316  37.244  48.173  1.00  0.00           C
ATOM   4538  HZ  PHE   305      11.832  37.036  49.116  1.00  0.00           H
ATOM   4539  CE2 PHE   305      12.621  38.549  47.713  1.00  0.00           C
ATOM   4540  HE2 PHE   305      12.429  39.406  48.341  1.00  0.00           H
ATOM   4541  CD2 PHE   305      13.263  38.634  46.432  1.00  0.00           C
ATOM   4542  HD2 PHE   305      13.525  39.641  46.142  1.00  0.00           H
ATOM   4543  C   PHE   305      11.777  36.775  42.953  1.00  0.00           C
ATOM   4544  O   PHE   305      10.764  36.714  43.649  1.00  0.00           O
ATOM   4545  N   SER   306      12.082  35.849  42.059  1.00  0.00           N
ATOM   4546  H   SER   306      12.807  36.100  41.403  1.00  0.00           H
ATOM   4547  CA  SER   306      11.269  34.678  41.669  1.00  0.00           C
ATOM   4548  HA  SER   306      10.223  34.980  41.733  1.00  0.00           H
ATOM   4549  CB  SER   306      11.566  34.233  40.282  1.00  0.00           C
ATOM   4550  HB2 SER   306      12.630  34.043  40.143  1.00  0.00           H
ATOM   4551  HB3 SER   306      10.927  33.359  40.162  1.00  0.00           H
ATOM   4552  OG  SER   306      11.119  35.193  39.337  1.00  0.00           O
ATOM   4553  HG  SER   306      10.169  35.323  39.345  1.00  0.00           H
ATOM   4554  C   SER   306      11.432  33.500  42.623  1.00  0.00           C
ATOM   4555  O   SER   306      10.439  32.872  42.996  1.00  0.00           O
ATOM   4556  N   VAL   307      12.625  33.126  43.041  1.00  0.00           N
ATOM   4557  H   VAL   307      13.438  33.576  42.645  1.00  0.00           H
ATOM   4558  CA  VAL   307      13.015  32.002  43.922  1.00  0.00           C
ATOM   4559  HA  VAL   307      12.307  31.930  44.748  1.00  0.00           H
ATOM   4560  CB  VAL   307      13.103  30.672  43.223  1.00  0.00           C
ATOM   4561  HB  VAL   307      12.078  30.335  43.070  1.00  0.00           H
ATOM   4562  CG1 VAL   307      13.885  30.612  41.839  1.00  0.00           C
ATOM   4563 HG11 VAL   307      13.355  31.200  41.089  1.00  0.00           H
ATOM   4564 HG12 VAL   307      14.933  30.911  41.882  1.00  0.00           H
ATOM   4565 HG13 VAL   307      13.972  29.597  41.451  1.00  0.00           H
ATOM   4566  CG2 VAL   307      13.721  29.529  44.092  1.00  0.00           C
ATOM   4567 HG21 VAL   307      13.524  28.595  43.564  1.00  0.00           H
ATOM   4568 HG22 VAL   307      14.796  29.703  44.035  1.00  0.00           H
ATOM   4569 HG23 VAL   307      13.419  29.511  45.139  1.00  0.00           H
ATOM   4570  C   VAL   307      14.402  32.439  44.471  1.00  0.00           C
ATOM   4571  O   VAL   307      15.128  33.205  43.789  1.00  0.00           O
ATOM   4572  N   LYS   308      14.837  32.050  45.655  1.00  0.00           N
ATOM   4573  H   LYS   308      14.188  31.489  46.187  1.00  0.00           H
ATOM   4574  CA  LYS   308      16.190  32.180  46.263  1.00  0.00           C
ATOM   4575  HA  LYS   308      16.917  32.170  45.452  1.00  0.00           H
ATOM   4576  CB  LYS   308      16.326  33.500  46.895  1.00  0.00           C
ATOM   4577  HB2 LYS   308      17.336  33.678  47.263  1.00  0.00           H
ATOM   4578  HB3 LYS   308      16.115  34.189  46.077  1.00  0.00           H
ATOM   4579  CG  LYS   308      15.506  33.746  48.136  1.00  0.00           C
ATOM   4580  HG2 LYS   308      14.460  33.706  47.831  1.00  0.00           H
ATOM   4581  HG3 LYS   308      15.629  32.902  48.815  1.00  0.00           H
ATOM   4582  CD  LYS   308      15.658  35.071  48.866  1.00  0.00           C
ATOM   4583  HD2 LYS   308      15.491  35.902  48.180  1.00  0.00           H
ATOM   4584  HD3 LYS   308      14.890  35.051  49.640  1.00  0.00           H
ATOM   4585  CE  LYS   308      17.068  35.111  49.450  1.00  0.00           C
ATOM   4586  HE2 LYS   308      17.150  34.569  50.392  1.00  0.00           H
ATOM   4587  HE3 LYS   308      17.775  34.748  48.703  1.00  0.00           H
ATOM   4588  NZ  LYS   308      17.334  36.533  49.768  1.00  0.00           N
ATOM   4589  HZ1 LYS   308      16.765  36.923  50.505  1.00  0.00           H
ATOM   4590  HZ2 LYS   308      18.326  36.553  49.959  1.00  0.00           H
ATOM   4591  HZ3 LYS   308      17.191  37.058  48.917  1.00  0.00           H
ATOM   4592  C   LYS   308      16.606  31.011  47.156  1.00  0.00           C
ATOM   4593  O   LYS   308      15.859  30.319  47.716  1.00  0.00           O
ATOM   4594  N   GLN   309      17.919  30.889  47.275  1.00  0.00           N
ATOM   4595  H   GLN   309      18.421  31.595  46.756  1.00  0.00           H
ATOM   4596  CA  GLN   309      18.647  29.714  47.846  1.00  0.00           C
ATOM   4597  HA  GLN   309      17.976  29.114  48.460  1.00  0.00           H
ATOM   4598  CB  GLN   309      19.181  28.673  46.789  1.00  0.00           C
ATOM   4599  HB2 GLN   309      18.350  28.059  46.443  1.00  0.00           H
ATOM   4600  HB3 GLN   309      19.601  29.183  45.922  1.00  0.00           H
ATOM   4601  CG  GLN   309      20.201  27.639  47.165  1.00  0.00           C
ATOM   4602  HG2 GLN   309      21.125  28.164  47.409  1.00  0.00           H
ATOM   4603  HG3 GLN   309      19.898  27.117  48.072  1.00  0.00           H
ATOM   4604  CD  GLN   309      20.384  26.508  46.152  1.00  0.00           C
ATOM   4605  OE1 GLN   309      19.726  26.400  45.150  1.00  0.00           O
ATOM   4606  NE2 GLN   309      21.289  25.613  46.423  1.00  0.00           N
ATOM   4607 HE21 GLN   309      21.669  25.569  47.357  1.00  0.00           H
ATOM   4608 HE22 GLN   309      21.573  24.929  45.737  1.00  0.00           H
ATOM   4609  C   GLN   309      19.916  30.149  48.627  1.00  0.00           C
ATOM   4610  O   GLN   309      20.841  30.866  48.138  1.00  0.00           O
ATOM   4611  N   ASP   310      19.912  29.787  49.899  1.00  0.00           N
ATOM   4612  H   ASP   310      19.059  29.401  50.279  1.00  0.00           H
ATOM   4613  CA  ASP   310      21.032  30.012  50.884  1.00  0.00           C
ATOM   4614  HA  ASP   310      21.410  31.026  50.752  1.00  0.00           H
ATOM   4615  CB  ASP   310      20.522  29.854  52.293  1.00  0.00           C
ATOM   4616  HB2 ASP   310      20.096  28.856  52.401  1.00  0.00           H
ATOM   4617  HB3 ASP   310      21.370  30.129  52.920  1.00  0.00           H
ATOM   4618  CG  ASP   310      19.467  30.906  52.631  1.00  0.00           C
ATOM   4619  OD1 ASP   310      19.586  32.080  52.254  1.00  0.00           O
ATOM   4620  OD2 ASP   310      18.593  30.557  53.410  1.00  0.00           O
ATOM   4621  C   ASP   310      22.126  29.027  50.750  1.00  0.00           C
ATOM   4622  O   ASP   310      21.788  27.843  50.572  1.00  0.00           O
ATOM   4623  N   ILE   311      23.390  29.455  50.951  1.00  0.00           N
ATOM   4624  H   ILE   311      23.479  30.422  51.228  1.00  0.00           H
ATOM   4625  CA  ILE   311      24.683  28.792  50.750  1.00  0.00           C
ATOM   4626  HA  ILE   311      24.588  27.712  50.632  1.00  0.00           H
ATOM   4627  CB  ILE   311      25.370  29.357  49.483  1.00  0.00           C
ATOM   4628  HB  ILE   311      25.416  30.428  49.678  1.00  0.00           H
ATOM   4629  CG2 ILE   311      26.778  28.791  49.368  1.00  0.00           C
ATOM   4630 HG21 ILE   311      26.826  27.742  49.078  1.00  0.00           H
ATOM   4631 HG22 ILE   311      27.331  29.378  48.635  1.00  0.00           H
ATOM   4632 HG23 ILE   311      27.331  28.900  50.302  1.00  0.00           H
ATOM   4633  CG1 ILE   311      24.599  29.211  48.223  1.00  0.00           C
ATOM   4634 HG12 ILE   311      23.661  29.724  48.437  1.00  0.00           H
ATOM   4635 HG13 ILE   311      25.052  29.745  47.387  1.00  0.00           H
ATOM   4636  CD1 ILE   311      24.187  27.821  47.665  1.00  0.00           C
ATOM   4637 HD11 ILE   311      25.098  27.224  47.700  1.00  0.00           H
ATOM   4638 HD12 ILE   311      23.457  27.324  48.305  1.00  0.00           H
ATOM   4639 HD13 ILE   311      23.808  27.973  46.655  1.00  0.00           H
ATOM   4640  C   ILE   311      25.494  28.863  52.076  1.00  0.00           C
ATOM   4641  O   ILE   311      25.855  27.860  52.552  1.00  0.00           O
ATOM   4642  N   VAL   312      25.626  30.097  52.704  1.00  0.00           N
ATOM   4643  H   VAL   312      25.339  30.977  52.297  1.00  0.00           H
ATOM   4644  CA  VAL   312      26.104  30.136  54.090  1.00  0.00           C
ATOM   4645  HA  VAL   312      25.829  29.177  54.529  1.00  0.00           H
ATOM   4646  CB  VAL   312      27.712  30.059  54.131  1.00  0.00           C
ATOM   4647  HB  VAL   312      28.030  29.162  53.602  1.00  0.00           H
ATOM   4648  CG1 VAL   312      28.368  31.285  53.491  1.00  0.00           C
ATOM   4649 HG11 VAL   312      28.327  32.197  54.086  1.00  0.00           H
ATOM   4650 HG12 VAL   312      29.392  31.003  53.244  1.00  0.00           H
ATOM   4651 HG13 VAL   312      27.885  31.645  52.583  1.00  0.00           H
ATOM   4652  CG2 VAL   312      28.170  29.764  55.561  1.00  0.00           C
ATOM   4653 HG21 VAL   312      27.851  30.637  56.131  1.00  0.00           H
ATOM   4654 HG22 VAL   312      27.736  28.787  55.776  1.00  0.00           H
ATOM   4655 HG23 VAL   312      29.256  29.691  55.504  1.00  0.00           H
ATOM   4656  C   VAL   312      25.403  31.196  54.954  1.00  0.00           C
ATOM   4657  O   VAL   312      25.272  32.361  54.449  1.00  0.00           O
ATOM   4658  N   ALA   313      24.952  30.844  56.104  1.00  0.00           N
ATOM   4659  H   ALA   313      25.181  29.923  56.451  1.00  0.00           H
ATOM   4660  CA  ALA   313      24.197  31.747  57.036  1.00  0.00           C
ATOM   4661  HA  ALA   313      23.284  32.036  56.514  1.00  0.00           H
ATOM   4662  CB  ALA   313      23.930  31.158  58.398  1.00  0.00           C
ATOM   4663  HB1 ALA   313      24.753  31.192  59.112  1.00  0.00           H
ATOM   4664  HB2 ALA   313      23.118  31.699  58.884  1.00  0.00           H
ATOM   4665  HB3 ALA   313      23.691  30.100  58.283  1.00  0.00           H
ATOM   4666  C   ALA   313      24.803  33.148  57.399  1.00  0.00           C
ATOM   4667  O   ALA   313      26.042  33.234  57.486  1.00  0.00           O
ATOM   4668  N   ILE   314      23.966  34.149  57.721  1.00  0.00           N
ATOM   4669  H   ILE   314      23.023  33.863  57.501  1.00  0.00           H
ATOM   4670  CA  ILE   314      24.317  35.564  58.004  1.00  0.00           C
ATOM   4671  HA  ILE   314      24.922  35.846  57.142  1.00  0.00           H
ATOM   4672  CB  ILE   314      23.037  36.386  58.033  1.00  0.00           C
ATOM   4673  HB  ILE   314      22.400  35.996  57.239  1.00  0.00           H
ATOM   4674  CG2 ILE   314      22.216  36.086  59.300  1.00  0.00           C
ATOM   4675 HG21 ILE   314      22.048  35.012  59.378  1.00  0.00           H
ATOM   4676 HG22 ILE   314      22.631  36.523  60.209  1.00  0.00           H
ATOM   4677 HG23 ILE   314      21.229  36.476  59.051  1.00  0.00           H
ATOM   4678  CG1 ILE   314      23.160  37.819  57.688  1.00  0.00           C
ATOM   4679 HG12 ILE   314      23.500  38.481  58.484  1.00  0.00           H
ATOM   4680 HG13 ILE   314      23.945  37.788  56.932  1.00  0.00           H
ATOM   4681  CD1 ILE   314      21.935  38.511  57.114  1.00  0.00           C
ATOM   4682 HD11 ILE   314      22.112  39.587  57.085  1.00  0.00           H
ATOM   4683 HD12 ILE   314      21.877  38.165  56.082  1.00  0.00           H
ATOM   4684 HD13 ILE   314      21.092  38.256  57.756  1.00  0.00           H
ATOM   4685  C   ILE   314      25.269  35.820  59.226  1.00  0.00           C
ATOM   4686  O   ILE   314      25.733  36.993  59.413  1.00  0.00           O
ATOM   4687  N   THR   315      25.437  34.800  60.057  1.00  0.00           N
ATOM   4688  H   THR   315      25.063  33.926  59.714  1.00  0.00           H
ATOM   4689  CA  THR   315      26.296  34.723  61.217  1.00  0.00           C
ATOM   4690  HA  THR   315      26.296  35.625  61.828  1.00  0.00           H
ATOM   4691  CB  THR   315      26.007  33.451  62.007  1.00  0.00           C
ATOM   4692  HB  THR   315      26.767  33.096  62.703  1.00  0.00           H
ATOM   4693  CG2 THR   315      24.696  33.612  62.707  1.00  0.00           C
ATOM   4694 HG21 THR   315      23.903  33.760  61.974  1.00  0.00           H
ATOM   4695 HG22 THR   315      24.524  32.666  63.220  1.00  0.00           H
ATOM   4696 HG23 THR   315      24.646  34.414  63.444  1.00  0.00           H
ATOM   4697  OG1 THR   315      25.847  32.380  61.116  1.00  0.00           O
ATOM   4698  HG1 THR   315      26.698  31.936  61.078  1.00  0.00           H
ATOM   4699  C   THR   315      27.791  34.638  60.751  1.00  0.00           C
ATOM   4700  O   THR   315      28.606  34.989  61.603  1.00  0.00           O
ATOM   4701  N   ASP   316      28.118  34.059  59.595  1.00  0.00           N
ATOM   4702  H   ASP   316      27.373  33.783  58.972  1.00  0.00           H
ATOM   4703  CA  ASP   316      29.466  33.519  59.354  1.00  0.00           C
ATOM   4704  HA  ASP   316      29.951  33.391  60.322  1.00  0.00           H
ATOM   4705  CB  ASP   316      29.432  32.104  58.782  1.00  0.00           C
ATOM   4706  HB2 ASP   316      28.808  32.269  57.903  1.00  0.00           H
ATOM   4707  HB3 ASP   316      30.320  31.726  58.274  1.00  0.00           H
ATOM   4708  CG  ASP   316      28.827  31.021  59.733  1.00  0.00           C
ATOM   4709  OD1 ASP   316      29.014  29.850  59.482  1.00  0.00           O
ATOM   4710  OD2 ASP   316      28.313  31.347  60.834  1.00  0.00           O
ATOM   4711  C   ASP   316      30.403  34.434  58.445  1.00  0.00           C
ATOM   4712  O   ASP   316      29.916  34.969  57.438  1.00  0.00           O
ATOM   4713  N   TRP   317      31.666  34.732  58.847  1.00  0.00           N
ATOM   4714  H   TRP   317      32.126  34.211  59.581  1.00  0.00           H
ATOM   4715  CA  TRP   317      32.418  35.883  58.268  1.00  0.00           C
ATOM   4716  HA  TRP   317      31.764  36.749  58.172  1.00  0.00           H
ATOM   4717  CB  TRP   317      33.490  36.073  59.317  1.00  0.00           C
ATOM   4718  HB2 TRP   317      34.243  35.285  59.331  1.00  0.00           H
ATOM   4719  HB3 TRP   317      34.055  36.965  59.046  1.00  0.00           H
ATOM   4720  CG  TRP   317      32.969  36.290  60.727  1.00  0.00           C
ATOM   4721  CD1 TRP   317      33.080  35.447  61.749  1.00  0.00           C
ATOM   4722  HD1 TRP   317      33.680  34.551  61.675  1.00  0.00           H
ATOM   4723  NE1 TRP   317      32.579  35.935  62.888  1.00  0.00           N
ATOM   4724  HE1 TRP   317      32.581  35.480  63.789  1.00  0.00           H
ATOM   4725  CE2 TRP   317      32.204  37.249  62.701  1.00  0.00           C
ATOM   4726  CZ2 TRP   317      31.764  38.280  63.627  1.00  0.00           C
ATOM   4727  HZ2 TRP   317      31.506  37.884  64.598  1.00  0.00           H
ATOM   4728  CH2 TRP   317      31.601  39.564  63.079  1.00  0.00           C
ATOM   4729  HH2 TRP   317      31.153  40.352  63.666  1.00  0.00           H
ATOM   4730  CZ3 TRP   317      31.870  39.854  61.735  1.00  0.00           C
ATOM   4731  HZ3 TRP   317      31.604  40.823  61.340  1.00  0.00           H
ATOM   4732  CE3 TRP   317      32.281  38.814  60.842  1.00  0.00           C
ATOM   4733  HE3 TRP   317      32.325  38.908  59.767  1.00  0.00           H
ATOM   4734  CD2 TRP   317      32.536  37.488  61.337  1.00  0.00           C
ATOM   4735  C   TRP   317      32.987  35.624  56.841  1.00  0.00           C
ATOM   4736  O   TRP   317      33.796  34.703  56.585  1.00  0.00           O
ATOM   4737  N   SER   318      32.566  36.381  55.822  1.00  0.00           N
ATOM   4738  H   SER   318      32.120  37.272  55.994  1.00  0.00           H
ATOM   4739  CA  SER   318      32.803  36.011  54.364  1.00  0.00           C
ATOM   4740  HA  SER   318      32.830  34.924  54.273  1.00  0.00           H
ATOM   4741  CB  SER   318      31.658  36.499  53.440  1.00  0.00           C
ATOM   4742  HB2 SER   318      31.662  37.588  53.394  1.00  0.00           H
ATOM   4743  HB3 SER   318      31.807  36.191  52.405  1.00  0.00           H
ATOM   4744  OG  SER   318      30.460  36.156  53.997  1.00  0.00           O
ATOM   4745  HG  SER   318      29.791  35.918  53.350  1.00  0.00           H
ATOM   4746  C   SER   318      34.140  36.566  53.948  1.00  0.00           C
ATOM   4747  O   SER   318      34.571  37.677  54.280  1.00  0.00           O
ATOM   4748  N   GLY   319      34.786  35.871  53.127  1.00  0.00           N
ATOM   4749  H   GLY   319      34.355  34.980  52.925  1.00  0.00           H
ATOM   4750  CA  GLY   319      36.007  36.176  52.354  1.00  0.00           C
ATOM   4751  HA2 GLY   319      36.664  36.905  52.827  1.00  0.00           H
ATOM   4752  HA3 GLY   319      36.532  35.226  52.259  1.00  0.00           H
ATOM   4753  C   GLY   319      35.635  36.705  50.952  1.00  0.00           C
ATOM   4754  O   GLY   319      34.596  37.222  50.702  1.00  0.00           O
ATOM   4755  N   TYR   320      36.513  36.441  49.958  1.00  0.00           N
ATOM   4756  H   TYR   320      37.298  35.827  50.127  1.00  0.00           H
ATOM   4757  CA  TYR   320      36.176  36.662  48.515  1.00  0.00           C
ATOM   4758  HA  TYR   320      35.684  37.629  48.416  1.00  0.00           H
ATOM   4759  CB  TYR   320      37.490  36.655  47.716  1.00  0.00           C
ATOM   4760  HB2 TYR   320      38.058  35.736  47.860  1.00  0.00           H
ATOM   4761  HB3 TYR   320      37.242  36.632  46.655  1.00  0.00           H
ATOM   4762  CG  TYR   320      38.532  37.705  47.916  1.00  0.00           C
ATOM   4763  CD1 TYR   320      39.354  37.625  48.992  1.00  0.00           C
ATOM   4764  HD1 TYR   320      39.171  36.923  49.792  1.00  0.00           H
ATOM   4765  CE1 TYR   320      40.313  38.632  49.214  1.00  0.00           C
ATOM   4766  HE1 TYR   320      40.863  38.610  50.143  1.00  0.00           H
ATOM   4767  CZ  TYR   320      40.657  39.449  48.184  1.00  0.00           C
ATOM   4768  OH  TYR   320      41.706  40.286  48.245  1.00  0.00           O
ATOM   4769  HH  TYR   320      41.832  40.769  47.425  1.00  0.00           H
ATOM   4770  CE2 TYR   320      39.906  39.387  46.955  1.00  0.00           C
ATOM   4771  HE2 TYR   320      40.186  40.033  46.136  1.00  0.00           H
ATOM   4772  CD2 TYR   320      38.800  38.549  46.871  1.00  0.00           C
ATOM   4773  HD2 TYR   320      38.261  38.528  45.935  1.00  0.00           H
ATOM   4774  C   TYR   320      35.194  35.573  48.122  1.00  0.00           C
ATOM   4775  O   TYR   320      35.014  34.570  48.825  1.00  0.00           O
ATOM   4776  N   SER   321      34.700  35.704  46.915  1.00  0.00           N
ATOM   4777  H   SER   321      35.055  36.445  46.327  1.00  0.00           H
ATOM   4778  CA  SER   321      34.143  34.545  46.211  1.00  0.00           C
ATOM   4779  HA  SER   321      34.673  33.625  46.457  1.00  0.00           H
ATOM   4780  CB  SER   321      32.657  34.521  46.489  1.00  0.00           C
ATOM   4781  HB2 SER   321      32.126  33.637  46.137  1.00  0.00           H
ATOM   4782  HB3 SER   321      32.492  34.707  47.551  1.00  0.00           H
ATOM   4783  OG  SER   321      31.959  35.523  45.777  1.00  0.00           O
ATOM   4784  HG  SER   321      32.253  36.378  46.100  1.00  0.00           H
ATOM   4785  C   SER   321      34.371  34.787  44.724  1.00  0.00           C
ATOM   4786  O   SER   321      34.873  35.817  44.268  1.00  0.00           O
ATOM   4787  N   GLY   322      33.906  33.820  43.924  1.00  0.00           N
ATOM   4788  H   GLY   322      33.542  32.975  44.343  1.00  0.00           H
ATOM   4789  CA  GLY   322      34.201  33.914  42.513  1.00  0.00           C
ATOM   4790  HA2 GLY   322      33.805  34.860  42.143  1.00  0.00           H
ATOM   4791  HA3 GLY   322      35.290  33.856  42.511  1.00  0.00           H
ATOM   4792  C   GLY   322      33.589  32.865  41.517  1.00  0.00           C
ATOM   4793  O   GLY   322      32.951  32.010  42.013  1.00  0.00           O
ATOM   4794  N   SER   323      33.877  32.827  40.220  1.00  0.00           N
ATOM   4795  H   SER   323      34.518  33.508  39.840  1.00  0.00           H
ATOM   4796  CA  SER   323      33.261  32.001  39.171  1.00  0.00           C
ATOM   4797  HA  SER   323      32.610  31.292  39.685  1.00  0.00           H
ATOM   4798  CB  SER   323      32.435  32.702  38.121  1.00  0.00           C
ATOM   4799  HB2 SER   323      31.938  31.992  37.460  1.00  0.00           H
ATOM   4800  HB3 SER   323      31.703  33.339  38.619  1.00  0.00           H
ATOM   4801  OG  SER   323      33.258  33.464  37.331  1.00  0.00           O
ATOM   4802  HG  SER   323      33.985  32.960  36.957  1.00  0.00           H
ATOM   4803  C   SER   323      34.367  31.141  38.578  1.00  0.00           C
ATOM   4804  O   SER   323      35.477  31.651  38.543  1.00  0.00           O
ATOM   4805  N   PHE   324      34.049  29.917  38.110  1.00  0.00           N
ATOM   4806  H   PHE   324      33.103  29.571  38.194  1.00  0.00           H
ATOM   4807  CA  PHE   324      34.899  29.117  37.224  1.00  0.00           C
ATOM   4808  HA  PHE   324      35.405  29.806  36.548  1.00  0.00           H
ATOM   4809  CB  PHE   324      35.962  28.434  38.087  1.00  0.00           C
ATOM   4810  HB2 PHE   324      36.619  27.878  37.419  1.00  0.00           H
ATOM   4811  HB3 PHE   324      36.587  29.169  38.594  1.00  0.00           H
ATOM   4812  CG  PHE   324      35.462  27.325  39.032  1.00  0.00           C
ATOM   4813  CD1 PHE   324      34.794  27.565  40.240  1.00  0.00           C
ATOM   4814  HD1 PHE   324      34.351  28.535  40.410  1.00  0.00           H
ATOM   4815  CE1 PHE   324      34.458  26.524  41.184  1.00  0.00           C
ATOM   4816  HE1 PHE   324      34.023  26.799  42.134  1.00  0.00           H
ATOM   4817  CZ  PHE   324      34.911  25.124  41.008  1.00  0.00           C
ATOM   4818  HZ  PHE   324      34.919  24.459  41.859  1.00  0.00           H
ATOM   4819  CE2 PHE   324      35.484  24.967  39.732  1.00  0.00           C
ATOM   4820  HE2 PHE   324      35.772  23.950  39.509  1.00  0.00           H
ATOM   4821  CD2 PHE   324      35.768  25.952  38.755  1.00  0.00           C
ATOM   4822  HD2 PHE   324      36.406  25.662  37.935  1.00  0.00           H
ATOM   4823  C   PHE   324      33.972  28.195  36.417  1.00  0.00           C
ATOM   4824  O   PHE   324      32.777  28.353  36.618  1.00  0.00           O
ATOM   4825  N   VAL   325      34.470  27.305  35.508  1.00  0.00           N
ATOM   4826  H   VAL   325      35.439  27.167  35.256  1.00  0.00           H
ATOM   4827  CA  VAL   325      33.527  26.441  34.886  1.00  0.00           C
ATOM   4828  HA  VAL   325      32.675  26.292  35.550  1.00  0.00           H
ATOM   4829  CB  VAL   325      33.059  26.887  33.466  1.00  0.00           C
ATOM   4830  HB  VAL   325      32.276  26.204  33.136  1.00  0.00           H
ATOM   4831  CG1 VAL   325      32.599  28.375  33.443  1.00  0.00           C
ATOM   4832 HG11 VAL   325      33.423  29.071  33.602  1.00  0.00           H
ATOM   4833 HG12 VAL   325      32.037  28.539  32.522  1.00  0.00           H
ATOM   4834 HG13 VAL   325      31.831  28.459  34.212  1.00  0.00           H
ATOM   4835  CG2 VAL   325      34.135  26.740  32.425  1.00  0.00           C
ATOM   4836 HG21 VAL   325      35.002  27.204  32.895  1.00  0.00           H
ATOM   4837 HG22 VAL   325      34.322  25.700  32.157  1.00  0.00           H
ATOM   4838 HG23 VAL   325      33.936  27.281  31.499  1.00  0.00           H
ATOM   4839  C   VAL   325      34.261  25.026  34.720  1.00  0.00           C
ATOM   4840  O   VAL   325      35.493  24.865  34.564  1.00  0.00           O
ATOM   4841  N   GLN   326      33.458  23.941  34.858  1.00  0.00           N
ATOM   4842  H   GLN   326      32.510  24.004  35.204  1.00  0.00           H
ATOM   4843  CA  GLN   326      33.896  22.638  34.454  1.00  0.00           C
ATOM   4844  HA  GLN   326      34.943  22.483  34.713  1.00  0.00           H
ATOM   4845  CB  GLN   326      33.115  21.536  35.178  1.00  0.00           C
ATOM   4846  HB2 GLN   326      32.125  21.973  35.305  1.00  0.00           H
ATOM   4847  HB3 GLN   326      33.084  20.629  34.574  1.00  0.00           H
ATOM   4848  CG  GLN   326      33.723  21.125  36.543  1.00  0.00           C
ATOM   4849  HG2 GLN   326      34.484  20.382  36.307  1.00  0.00           H
ATOM   4850  HG3 GLN   326      34.003  21.996  37.136  1.00  0.00           H
ATOM   4851  CD  GLN   326      32.656  20.360  37.347  1.00  0.00           C
ATOM   4852  OE1 GLN   326      31.712  19.830  36.867  1.00  0.00           O
ATOM   4853  NE2 GLN   326      32.892  20.284  38.633  1.00  0.00           N
ATOM   4854 HE21 GLN   326      33.736  20.676  39.026  1.00  0.00           H
ATOM   4855 HE22 GLN   326      32.159  19.840  39.168  1.00  0.00           H
ATOM   4856  C   GLN   326      33.664  22.531  32.975  1.00  0.00           C
ATOM   4857  O   GLN   326      32.589  22.679  32.448  1.00  0.00           O
ATOM   4858  N   HID   327      34.835  22.502  32.271  1.00  0.00           N
ATOM   4859  H   HID   327      35.702  22.265  32.733  1.00  0.00           H
ATOM   4860  CA  HID   327      34.737  22.624  30.862  1.00  0.00           C
ATOM   4861  HA  HID   327      34.052  23.412  30.548  1.00  0.00           H
ATOM   4862  CB  HID   327      36.087  23.005  30.240  1.00  0.00           C
ATOM   4863  HB2 HID   327      36.742  22.142  30.362  1.00  0.00           H
ATOM   4864  HB3 HID   327      36.109  23.188  29.165  1.00  0.00           H
ATOM   4865  CG  HID   327      36.877  24.131  31.018  1.00  0.00           C
ATOM   4866  ND1 HID   327      36.881  25.446  30.739  1.00  0.00           N
ATOM   4867  HD1 HID   327      36.605  25.877  29.868  1.00  0.00           H
ATOM   4868  CE1 HID   327      37.642  26.069  31.620  1.00  0.00           C
ATOM   4869  HE1 HID   327      37.871  27.124  31.638  1.00  0.00           H
ATOM   4870  NE2 HID   327      38.157  25.183  32.503  1.00  0.00           N
ATOM   4871  CD2 HID   327      37.639  23.957  32.114  1.00  0.00           C
ATOM   4872  HD2 HID   327      37.982  22.990  32.453  1.00  0.00           H
ATOM   4873  C   HID   327      34.260  21.252  30.358  1.00  0.00           C
ATOM   4874  O   HID   327      34.593  20.226  31.037  1.00  0.00           O
ATOM   4875  N   PRO   328      33.501  21.184  29.248  1.00  0.00           N
ATOM   4876  CD  PRO   328      33.436  22.290  28.223  1.00  0.00           C
ATOM   4877  HD2 PRO   328      34.356  22.511  27.681  1.00  0.00           H
ATOM   4878  HD3 PRO   328      33.203  23.246  28.691  1.00  0.00           H
ATOM   4879  CG  PRO   328      32.326  21.986  27.187  1.00  0.00           C
ATOM   4880  HG2 PRO   328      32.650  22.375  26.222  1.00  0.00           H
ATOM   4881  HG3 PRO   328      31.489  22.369  27.770  1.00  0.00           H
ATOM   4882  CB  PRO   328      32.513  20.464  27.275  1.00  0.00           C
ATOM   4883  HB2 PRO   328      33.319  20.269  26.568  1.00  0.00           H
ATOM   4884  HB3 PRO   328      31.594  20.028  26.884  1.00  0.00           H
ATOM   4885  CA  PRO   328      32.873  19.962  28.716  1.00  0.00           C
ATOM   4886  HA  PRO   328      31.991  19.778  29.330  1.00  0.00           H
ATOM   4887  C   PRO   328      33.782  18.752  28.725  1.00  0.00           C
ATOM   4888  O   PRO   328      33.317  17.671  28.838  1.00  0.00           O
ATOM   4889  N   GLU   329      35.070  18.902  28.492  1.00  0.00           N
ATOM   4890  H   GLU   329      35.377  19.838  28.272  1.00  0.00           H
ATOM   4891  CA  GLU   329      35.994  17.748  28.125  1.00  0.00           C
ATOM   4892  HA  GLU   329      35.398  17.111  27.471  1.00  0.00           H
ATOM   4893  CB  GLU   329      37.207  18.179  27.266  1.00  0.00           C
ATOM   4894  HB2 GLU   329      37.784  18.876  27.874  1.00  0.00           H
ATOM   4895  HB3 GLU   329      37.865  17.366  26.961  1.00  0.00           H
ATOM   4896  CG  GLU   329      36.709  18.937  26.059  1.00  0.00           C
ATOM   4897  HG2 GLU   329      36.288  19.922  26.260  1.00  0.00           H
ATOM   4898  HG3 GLU   329      37.556  19.298  25.476  1.00  0.00           H
ATOM   4899  CD  GLU   329      35.835  18.038  25.174  1.00  0.00           C
ATOM   4900  OE1 GLU   329      36.443  17.109  24.536  1.00  0.00           O
ATOM   4901  OE2 GLU   329      34.539  18.188  25.114  1.00  0.00           O
ATOM   4902  C   GLU   329      36.383  16.946  29.370  1.00  0.00           C
ATOM   4903  O   GLU   329      36.623  15.748  29.216  1.00  0.00           O
ATOM   4904  N   LEU   330      36.413  17.523  30.597  1.00  0.00           N
ATOM   4905  H   LEU   330      36.190  18.503  30.693  1.00  0.00           H
ATOM   4906  CA  LEU   330      36.707  16.901  31.823  1.00  0.00           C
ATOM   4907  HA  LEU   330      37.575  16.257  31.672  1.00  0.00           H
ATOM   4908  CB  LEU   330      37.024  18.075  32.836  1.00  0.00           C
ATOM   4909  HB2 LEU   330      37.973  18.358  32.379  1.00  0.00           H
ATOM   4910  HB3 LEU   330      36.346  18.926  32.762  1.00  0.00           H
ATOM   4911  CG  LEU   330      37.245  17.846  34.383  1.00  0.00           C
ATOM   4912  HG  LEU   330      37.829  16.944  34.564  1.00  0.00           H
ATOM   4913  CD1 LEU   330      37.927  19.155  34.811  1.00  0.00           C
ATOM   4914 HD11 LEU   330      38.736  19.369  34.111  1.00  0.00           H
ATOM   4915 HD12 LEU   330      37.313  20.055  34.834  1.00  0.00           H
ATOM   4916 HD13 LEU   330      38.190  18.890  35.836  1.00  0.00           H
ATOM   4917  CD2 LEU   330      35.986  17.650  35.238  1.00  0.00           C
ATOM   4918 HD21 LEU   330      35.518  16.669  35.156  1.00  0.00           H
ATOM   4919 HD22 LEU   330      36.318  17.738  36.273  1.00  0.00           H
ATOM   4920 HD23 LEU   330      35.262  18.453  35.097  1.00  0.00           H
ATOM   4921  C   LEU   330      35.459  15.980  32.236  1.00  0.00           C
ATOM   4922  O   LEU   330      35.656  14.832  32.692  1.00  0.00           O
ATOM   4923  N   THR   331      34.243  16.552  32.237  1.00  0.00           N
ATOM   4924  H   THR   331      34.139  17.479  31.852  1.00  0.00           H
ATOM   4925  CA  THR   331      33.002  15.854  32.708  1.00  0.00           C
ATOM   4926  HA  THR   331      33.187  15.445  33.702  1.00  0.00           H
ATOM   4927  CB  THR   331      31.916  16.926  32.936  1.00  0.00           C
ATOM   4928  HB  THR   331      31.028  16.325  33.132  1.00  0.00           H
ATOM   4929  CG2 THR   331      32.170  18.070  33.950  1.00  0.00           C
ATOM   4930 HG21 THR   331      33.072  18.596  33.637  1.00  0.00           H
ATOM   4931 HG22 THR   331      31.278  18.696  33.927  1.00  0.00           H
ATOM   4932 HG23 THR   331      32.255  17.639  34.947  1.00  0.00           H
ATOM   4933  OG1 THR   331      31.729  17.525  31.689  1.00  0.00           O
ATOM   4934  HG1 THR   331      31.288  18.360  31.861  1.00  0.00           H
ATOM   4935  C   THR   331      32.558  14.825  31.684  1.00  0.00           C
ATOM   4936  O   THR   331      32.023  13.765  32.090  1.00  0.00           O
ATOM   4937  N   GLY   332      32.846  15.060  30.426  1.00  0.00           N
ATOM   4938  H   GLY   332      33.374  15.876  30.151  1.00  0.00           H
ATOM   4939  CA  GLY   332      32.237  14.449  29.255  1.00  0.00           C
ATOM   4940  HA2 GLY   332      32.804  14.513  28.326  1.00  0.00           H
ATOM   4941  HA3 GLY   332      32.193  13.389  29.505  1.00  0.00           H
ATOM   4942  C   GLY   332      30.811  14.861  28.901  1.00  0.00           C
ATOM   4943  O   GLY   332      30.281  14.287  27.958  1.00  0.00           O
ATOM   4944  N   LEU   333      30.241  15.831  29.644  1.00  0.00           N
ATOM   4945  H   LEU   333      30.749  16.212  30.430  1.00  0.00           H
ATOM   4946  CA  LEU   333      28.988  16.604  29.231  1.00  0.00           C
ATOM   4947  HA  LEU   333      28.203  15.875  29.031  1.00  0.00           H
ATOM   4948  CB  LEU   333      28.512  17.465  30.334  1.00  0.00           C
ATOM   4949  HB2 LEU   333      29.361  18.130  30.487  1.00  0.00           H
ATOM   4950  HB3 LEU   333      27.608  17.972  30.000  1.00  0.00           H
ATOM   4951  CG  LEU   333      28.062  16.737  31.641  1.00  0.00           C
ATOM   4952  HG  LEU   333      28.955  16.249  32.034  1.00  0.00           H
ATOM   4953  CD1 LEU   333      27.790  17.816  32.711  1.00  0.00           C
ATOM   4954 HD11 LEU   333      27.324  18.722  32.324  1.00  0.00           H
ATOM   4955 HD12 LEU   333      27.224  17.364  33.526  1.00  0.00           H
ATOM   4956 HD13 LEU   333      28.706  18.288  33.063  1.00  0.00           H
ATOM   4957  CD2 LEU   333      26.917  15.765  31.551  1.00  0.00           C
ATOM   4958 HD21 LEU   333      26.684  15.380  32.544  1.00  0.00           H
ATOM   4959 HD22 LEU   333      26.031  16.316  31.238  1.00  0.00           H
ATOM   4960 HD23 LEU   333      27.108  14.944  30.859  1.00  0.00           H
ATOM   4961  C   LEU   333      29.365  17.411  27.932  1.00  0.00           C
ATOM   4962  O   LEU   333      30.391  18.021  27.862  1.00  0.00           O
ATOM   4963  N   ASP   334      28.440  17.523  26.926  1.00  0.00           N
ATOM   4964  H   ASP   334      27.543  17.104  27.124  1.00  0.00           H
ATOM   4965  CA  ASP   334      28.569  18.397  25.710  1.00  0.00           C
ATOM   4966  HA  ASP   334      29.579  18.174  25.370  1.00  0.00           H
ATOM   4967  CB  ASP   334      27.655  18.021  24.595  1.00  0.00           C
ATOM   4968  HB2 ASP   334      27.594  18.934  24.001  1.00  0.00           H
ATOM   4969  HB3 ASP   334      28.071  17.151  24.086  1.00  0.00           H
ATOM   4970  CG  ASP   334      26.234  17.641  24.898  1.00  0.00           C
ATOM   4971  OD1 ASP   334      25.892  17.242  26.035  1.00  0.00           O
ATOM   4972  OD2 ASP   334      25.393  17.785  24.050  1.00  0.00           O
ATOM   4973  C   ASP   334      28.560  19.920  26.012  1.00  0.00           C
ATOM   4974  O   ASP   334      28.955  20.724  25.091  1.00  0.00           O
ATOM   4975  N   CYX   335      28.173  20.230  27.235  1.00  0.00           N
ATOM   4976  H   CYX   335      28.224  19.547  27.978  1.00  0.00           H
ATOM   4977  CA  CYX   335      28.089  21.663  27.708  1.00  0.00           C
ATOM   4978  HA  CYX   335      28.287  22.320  26.860  1.00  0.00           H
ATOM   4979  CB  CYX   335      26.631  21.791  28.116  1.00  0.00           C
ATOM   4980  HB2 CYX   335      26.474  22.857  28.281  1.00  0.00           H
ATOM   4981  HB3 CYX   335      26.022  21.615  27.230  1.00  0.00           H
ATOM   4982  SG  CYX   335      26.167  20.597  29.474  1.00  0.00           S
ATOM   4983  C   CYX   335      29.076  22.067  28.753  1.00  0.00           C
ATOM   4984  O   CYX   335      29.653  21.214  29.457  1.00  0.00           O
ATOM   4985  N   ILE   336      29.227  23.374  28.965  1.00  0.00           N
ATOM   4986  H   ILE   336      28.675  23.970  28.364  1.00  0.00           H
ATOM   4987  CA  ILE   336      29.982  24.029  30.026  1.00  0.00           C
ATOM   4988  HA  ILE   336      30.889  23.462  30.239  1.00  0.00           H
ATOM   4989  CB  ILE   336      30.408  25.450  29.571  1.00  0.00           C
ATOM   4990  HB  ILE   336      29.521  26.026  29.307  1.00  0.00           H
ATOM   4991  CG2 ILE   336      31.046  26.275  30.723  1.00  0.00           C
ATOM   4992 HG21 ILE   336      30.421  26.226  31.616  1.00  0.00           H
ATOM   4993 HG22 ILE   336      31.916  25.643  30.905  1.00  0.00           H
ATOM   4994 HG23 ILE   336      31.231  27.281  30.348  1.00  0.00           H
ATOM   4995  CG1 ILE   336      31.433  25.335  28.357  1.00  0.00           C
ATOM   4996 HG12 ILE   336      32.404  25.119  28.803  1.00  0.00           H
ATOM   4997 HG13 ILE   336      31.242  24.463  27.732  1.00  0.00           H
ATOM   4998  CD1 ILE   336      31.532  26.570  27.506  1.00  0.00           C
ATOM   4999 HD11 ILE   336      30.512  26.735  27.156  1.00  0.00           H
ATOM   5000 HD12 ILE   336      31.876  27.375  28.156  1.00  0.00           H
ATOM   5001 HD13 ILE   336      32.258  26.500  26.695  1.00  0.00           H
ATOM   5002  C   ILE   336      29.094  24.026  31.267  1.00  0.00           C
ATOM   5003  O   ILE   336      27.991  24.522  31.259  1.00  0.00           O
ATOM   5004  N   ARG   337      29.590  23.522  32.393  1.00  0.00           N
ATOM   5005  H   ARG   337      30.526  23.158  32.276  1.00  0.00           H
ATOM   5006  CA  ARG   337      29.032  23.451  33.705  1.00  0.00           C
ATOM   5007  HA  ARG   337      27.954  23.546  33.573  1.00  0.00           H
ATOM   5008  CB  ARG   337      29.189  21.993  34.294  1.00  0.00           C
ATOM   5009  HB2 ARG   337      28.642  21.395  33.567  1.00  0.00           H
ATOM   5010  HB3 ARG   337      30.222  21.643  34.298  1.00  0.00           H
ATOM   5011  CG  ARG   337      28.633  21.784  35.759  1.00  0.00           C
ATOM   5012  HG2 ARG   337      29.330  22.166  36.504  1.00  0.00           H
ATOM   5013  HG3 ARG   337      27.695  22.335  35.822  1.00  0.00           H
ATOM   5014  CD  ARG   337      28.317  20.255  35.923  1.00  0.00           C
ATOM   5015  HD2 ARG   337      27.723  20.009  35.043  1.00  0.00           H
ATOM   5016  HD3 ARG   337      29.132  19.545  35.783  1.00  0.00           H
ATOM   5017  NE  ARG   337      27.628  20.019  37.169  1.00  0.00           N
ATOM   5018  HE  ARG   337      26.621  20.101  37.202  1.00  0.00           H
ATOM   5019  CZ  ARG   337      28.197  19.900  38.350  1.00  0.00           C
ATOM   5020  NH1 ARG   337      29.499  19.692  38.475  1.00  0.00           N
ATOM   5021 HH11 ARG   337      30.028  19.559  37.626  1.00  0.00           H
ATOM   5022 HH12 ARG   337      29.837  19.416  39.385  1.00  0.00           H
ATOM   5023  NH2 ARG   337      27.435  19.898  39.379  1.00  0.00           N
ATOM   5024 HH21 ARG   337      26.506  20.279  39.273  1.00  0.00           H
ATOM   5025 HH22 ARG   337      27.809  19.635  40.280  1.00  0.00           H
ATOM   5026  C   ARG   337      29.535  24.582  34.626  1.00  0.00           C
ATOM   5027  O   ARG   337      30.653  24.627  35.158  1.00  0.00           O
ATOM   5028  N   PRO   338      28.662  25.618  34.838  1.00  0.00           N
ATOM   5029  CD  PRO   338      27.272  25.686  34.558  1.00  0.00           C
ATOM   5030  HD2 PRO   338      26.777  24.734  34.752  1.00  0.00           H
ATOM   5031  HD3 PRO   338      27.139  25.796  33.482  1.00  0.00           H
ATOM   5032  CG  PRO   338      26.622  26.768  35.391  1.00  0.00           C
ATOM   5033  HG2 PRO   338      26.422  26.411  36.402  1.00  0.00           H
ATOM   5034  HG3 PRO   338      25.750  27.116  34.837  1.00  0.00           H
ATOM   5035  CB  PRO   338      27.802  27.662  35.384  1.00  0.00           C
ATOM   5036  HB2 PRO   338      27.754  28.407  36.177  1.00  0.00           H
ATOM   5037  HB3 PRO   338      27.880  28.252  34.471  1.00  0.00           H
ATOM   5038  CA  PRO   338      29.052  26.760  35.615  1.00  0.00           C
ATOM   5039  HA  PRO   338      29.972  27.214  35.245  1.00  0.00           H
ATOM   5040  C   PRO   338      29.282  26.516  37.138  1.00  0.00           C
ATOM   5041  O   PRO   338      28.601  25.737  37.753  1.00  0.00           O
ATOM   5042  N   CYX   339      30.253  27.183  37.706  1.00  0.00           N
ATOM   5043  H   CYX   339      30.702  27.955  37.233  1.00  0.00           H
ATOM   5044  CA  CYX   339      30.685  26.947  39.090  1.00  0.00           C
ATOM   5045  HA  CYX   339      30.022  26.339  39.705  1.00  0.00           H
ATOM   5046  CB  CYX   339      31.925  26.077  38.992  1.00  0.00           C
ATOM   5047  HB2 CYX   339      32.581  26.683  38.367  1.00  0.00           H
[truncated: 55,806 more chars]
