# Supplementary material for: Worth the Weight: Sub-Pocket EXplorer (SubPEx), a Weighted Ensemble Method to Enhance Binding-Pocket Conformational Sampling
Source: J Chem Theory Comput. 2023 Aug 16;19(17):5677–89. doi: 10.1021/acs.jctc.3c00478 (PMC10500992; doi:10.1021/acs.jctc.3c00478)
Supplement: Supplementary file 2 — ct3c00478_si_002.zip [file ct3c00478_si_002.zip › clustered_structures/NA/subpex/rep.c0.aligned.pdb]

HELIX    1   1 SER     23  SER     28  1                                   6
HELIX    2   2 LYS     61  SER     63  1                                   3
HELIX    3   3 ASP    117  GLY    119  1                                   3
HELIX    4   4 PRO    328  THR    331  1                                   4
SHEET    1   1 1 GLY    14  LYS    20  0
SHEET    2   2 1 PHE    39  CYX    42  0
SHEET    3   3 1 CYX    47  THR    53  0
SHEET    4   4 1 THR    75  PRO    80  0
SHEET    5   5 1 ARG    91  VAL    95  0
SHEET    6   6 1 SER    98  HIE   103  0
SHEET    7   7 1 TRP   108  SER   114  0
SHEET    8   8 1 VAL   121  TYR   126  0
SHEET    9   9 1 ILE   129  LYS   135  0
SHEET   10  10 1 CYX   156  ASP   162  0
SHEET   11  11 1 SER   170  GLU   177  0
SHEET   12  12 1 LYS   180  GLU   186  0
SHEET   13  13 1 SER   198  ASN   202  0
SHEET   14  14 1 GLU   205  VAL   209  0
SHEET   15  15 1 PRO   220  PHE   224  0
SHEET   16  16 1 TYR   230  TYR   234  0
SHEET   17  17 1 SER   268  TYR   271  0
SHEET   18  18 1 GLY   274  ARG   279  0
SHEET   19  19 1 PHE   289  ASP   294  0
SHEET   20  20 1 VAL   307  VAL   312  0
SHEET   21  21 1 SER   318  GLN   326  0
SHEET   22  22 1 ARG   337  GLY   347  0
SHEET   23  23 1 THR   356  VAL   366  0
CRYST1   83.129   71.247   84.083  90.00  90.00  90.00               1
ATOM      1  N   VAL     1      44.294  17.428  25.231  1.00  0.00           N
ATOM      2  H1  VAL     1      43.864  17.804  26.064  1.00  0.00           H
ATOM      3  H2  VAL     1      44.242  16.421  25.297  1.00  0.00           H
ATOM      4  H3  VAL     1      45.294  17.565  25.216  1.00  0.00           H
ATOM      5  CA  VAL     1      43.543  18.010  24.051  1.00  0.00           C
ATOM      6  HA  VAL     1      44.094  17.768  23.142  1.00  0.00           H
ATOM      7  CB  VAL     1      42.181  17.353  24.058  1.00  0.00           C
ATOM      8  HB  VAL     1      42.341  16.289  24.229  1.00  0.00           H
ATOM      9  CG1 VAL     1      41.157  17.748  25.150  1.00  0.00           C
ATOM     10 HG11 VAL     1      40.332  17.035  25.149  1.00  0.00           H
ATOM     11 HG12 VAL     1      41.611  17.598  26.130  1.00  0.00           H
ATOM     12 HG13 VAL     1      40.794  18.764  24.994  1.00  0.00           H
ATOM     13  CG2 VAL     1      41.446  17.377  22.738  1.00  0.00           C
ATOM     14 HG21 VAL     1      42.138  17.099  21.943  1.00  0.00           H
ATOM     15 HG22 VAL     1      40.609  16.679  22.726  1.00  0.00           H
ATOM     16 HG23 VAL     1      41.133  18.413  22.607  1.00  0.00           H
ATOM     17  C   VAL     1      43.311  19.526  24.225  1.00  0.00           C
ATOM     18  O   VAL     1      43.142  19.984  25.315  1.00  0.00           O
ATOM     19  N   LYS     2      43.128  20.141  23.072  1.00  0.00           N
ATOM     20  H   LYS     2      43.063  19.487  22.305  1.00  0.00           H
ATOM     21  CA  LYS     2      42.572  21.483  22.933  1.00  0.00           C
ATOM     22  HA  LYS     2      43.392  22.089  23.317  1.00  0.00           H
ATOM     23  CB  LYS     2      42.508  21.767  21.393  1.00  0.00           C
ATOM     24  HB2 LYS     2      43.490  21.535  20.981  1.00  0.00           H
ATOM     25  HB3 LYS     2      41.770  21.075  20.988  1.00  0.00           H
ATOM     26  CG  LYS     2      42.069  23.226  21.036  1.00  0.00           C
ATOM     27  HG2 LYS     2      41.039  23.356  21.367  1.00  0.00           H
ATOM     28  HG3 LYS     2      42.703  23.863  21.653  1.00  0.00           H
ATOM     29  CD  LYS     2      42.215  23.538  19.544  1.00  0.00           C
ATOM     30  HD2 LYS     2      42.193  24.617  19.387  1.00  0.00           H
ATOM     31  HD3 LYS     2      43.170  23.159  19.180  1.00  0.00           H
ATOM     32  CE  LYS     2      41.167  22.837  18.742  1.00  0.00           C
ATOM     33  HE2 LYS     2      41.449  21.786  18.693  1.00  0.00           H
ATOM     34  HE3 LYS     2      40.206  22.931  19.247  1.00  0.00           H
ATOM     35  NZ  LYS     2      41.275  23.302  17.281  1.00  0.00           N
ATOM     36  HZ1 LYS     2      40.805  22.669  16.650  1.00  0.00           H
ATOM     37  HZ2 LYS     2      40.985  24.254  17.107  1.00  0.00           H
ATOM     38  HZ3 LYS     2      42.231  23.222  16.967  1.00  0.00           H
ATOM     39  C   LYS     2      41.281  21.666  23.661  1.00  0.00           C
ATOM     40  O   LYS     2      40.325  20.933  23.428  1.00  0.00           O
ATOM     41  N   LEU     3      41.206  22.668  24.555  1.00  0.00           N
ATOM     42  H   LEU     3      41.993  23.259  24.778  1.00  0.00           H
ATOM     43  CA  LEU     3      39.911  23.147  25.101  1.00  0.00           C
ATOM     44  HA  LEU     3      39.353  22.220  25.230  1.00  0.00           H
ATOM     45  CB  LEU     3      40.167  23.769  26.486  1.00  0.00           C
ATOM     46  HB2 LEU     3      40.926  23.197  27.020  1.00  0.00           H
ATOM     47  HB3 LEU     3      40.575  24.779  26.530  1.00  0.00           H
ATOM     48  CG  LEU     3      38.922  23.862  27.383  1.00  0.00           C
ATOM     49  HG  LEU     3      38.106  24.217  26.753  1.00  0.00           H
ATOM     50  CD1 LEU     3      38.664  22.568  28.036  1.00  0.00           C
ATOM     51 HD11 LEU     3      38.365  21.853  27.270  1.00  0.00           H
ATOM     52 HD12 LEU     3      39.505  22.272  28.663  1.00  0.00           H
ATOM     53 HD13 LEU     3      37.807  22.623  28.708  1.00  0.00           H
ATOM     54  CD2 LEU     3      39.139  24.891  28.473  1.00  0.00           C
ATOM     55 HD21 LEU     3      39.227  25.848  27.959  1.00  0.00           H
ATOM     56 HD22 LEU     3      38.419  24.734  29.276  1.00  0.00           H
ATOM     57 HD23 LEU     3      40.153  24.778  28.856  1.00  0.00           H
ATOM     58  C   LEU     3      39.125  24.109  24.108  1.00  0.00           C
ATOM     59  O   LEU     3      39.704  25.072  23.558  1.00  0.00           O
ATOM     60  N   ALA     4      37.869  23.806  23.949  1.00  0.00           N
ATOM     61  H   ALA     4      37.472  22.917  24.220  1.00  0.00           H
ATOM     62  CA  ALA     4      36.913  24.631  23.206  1.00  0.00           C
ATOM     63  HA  ALA     4      37.400  25.398  22.604  1.00  0.00           H
ATOM     64  CB  ALA     4      36.247  23.629  22.239  1.00  0.00           C
ATOM     65  HB1 ALA     4      35.649  24.272  21.593  1.00  0.00           H
ATOM     66  HB2 ALA     4      36.996  23.169  21.595  1.00  0.00           H
ATOM     67  HB3 ALA     4      35.601  22.847  22.639  1.00  0.00           H
ATOM     68  C   ALA     4      35.982  25.434  24.109  1.00  0.00           C
ATOM     69  O   ALA     4      35.931  25.132  25.292  1.00  0.00           O
ATOM     70  N   GLY     5      35.273  26.425  23.577  1.00  0.00           N
ATOM     71  H   GLY     5      35.435  26.610  22.598  1.00  0.00           H
ATOM     72  CA  GLY     5      34.313  27.287  24.273  1.00  0.00           C
ATOM     73  HA2 GLY     5      33.971  26.673  25.106  1.00  0.00           H
ATOM     74  HA3 GLY     5      34.753  28.199  24.678  1.00  0.00           H
ATOM     75  C   GLY     5      33.114  27.704  23.485  1.00  0.00           C
ATOM     76  O   GLY     5      32.323  28.606  23.796  1.00  0.00           O
ATOM     77  N   ASN     6      33.029  27.115  22.261  1.00  0.00           N
ATOM     78  H   ASN     6      33.738  26.477  21.929  1.00  0.00           H
ATOM     79  CA  ASN     6      31.820  27.199  21.437  1.00  0.00           C
ATOM     80  HA  ASN     6      31.561  28.256  21.365  1.00  0.00           H
ATOM     81  CB  ASN     6      32.030  26.560  20.035  1.00  0.00           C
ATOM     82  HB2 ASN     6      32.246  25.497  20.137  1.00  0.00           H
ATOM     83  HB3 ASN     6      31.040  26.597  19.580  1.00  0.00           H
ATOM     84  CG  ASN     6      33.068  27.124  19.111  1.00  0.00           C
ATOM     85  OD1 ASN     6      33.980  26.437  18.716  1.00  0.00           O
ATOM     86  ND2 ASN     6      33.054  28.380  18.835  1.00  0.00           N
ATOM     87 HD21 ASN     6      32.246  28.874  19.186  1.00  0.00           H
ATOM     88 HD22 ASN     6      33.754  28.770  18.220  1.00  0.00           H
ATOM     89  C   ASN     6      30.524  26.490  22.035  1.00  0.00           C
ATOM     90  O   ASN     6      29.389  26.831  21.652  1.00  0.00           O
ATOM     91  N   SER     7      30.732  25.565  22.939  1.00  0.00           N
ATOM     92  H   SER     7      31.679  25.264  23.118  1.00  0.00           H
ATOM     93  CA  SER     7      29.646  24.989  23.749  1.00  0.00           C
ATOM     94  HA  SER     7      28.936  24.481  23.097  1.00  0.00           H
ATOM     95  CB  SER     7      30.270  23.886  24.592  1.00  0.00           C
ATOM     96  HB2 SER     7      30.779  23.171  23.946  1.00  0.00           H
ATOM     97  HB3 SER     7      31.004  24.286  25.291  1.00  0.00           H
ATOM     98  OG  SER     7      29.274  23.263  25.359  1.00  0.00           O
ATOM     99  HG  SER     7      29.329  22.312  25.243  1.00  0.00           H
ATOM    100  C   SER     7      28.895  26.015  24.577  1.00  0.00           C
ATOM    101  O   SER     7      29.392  27.086  24.871  1.00  0.00           O
ATOM    102  N   SER     8      27.583  25.689  24.781  1.00  0.00           N
ATOM    103  H   SER     8      27.208  24.773  24.578  1.00  0.00           H
ATOM    104  CA  SER     8      26.666  26.539  25.562  1.00  0.00           C
ATOM    105  HA  SER     8      27.217  27.463  25.734  1.00  0.00           H
ATOM    106  CB  SER     8      25.440  26.803  24.691  1.00  0.00           C
ATOM    107  HB2 SER     8      24.841  27.576  25.172  1.00  0.00           H
ATOM    108  HB3 SER     8      25.713  27.200  23.713  1.00  0.00           H
ATOM    109  OG  SER     8      24.715  25.598  24.538  1.00  0.00           O
ATOM    110  HG  SER     8      25.217  24.974  24.008  1.00  0.00           H
ATOM    111  C   SER     8      26.376  26.064  26.937  1.00  0.00           C
ATOM    112  O   SER     8      26.510  24.877  27.174  1.00  0.00           O
ATOM    113  N   LEU     9      26.216  27.053  27.882  1.00  0.00           N
ATOM    114  H   LEU     9      26.438  28.003  27.620  1.00  0.00           H
ATOM    115  CA  LEU     9      26.116  26.710  29.323  1.00  0.00           C
ATOM    116  HA  LEU     9      26.977  26.062  29.488  1.00  0.00           H
ATOM    117  CB  LEU     9      26.108  27.988  30.218  1.00  0.00           C
ATOM    118  HB2 LEU     9      25.389  28.637  29.718  1.00  0.00           H
ATOM    119  HB3 LEU     9      25.793  27.768  31.238  1.00  0.00           H
ATOM    120  CG  LEU     9      27.394  28.830  30.395  1.00  0.00           C
ATOM    121  HG  LEU     9      27.721  29.038  29.376  1.00  0.00           H
ATOM    122  CD1 LEU     9      27.076  30.216  31.001  1.00  0.00           C
ATOM    123 HD11 LEU     9      26.728  30.150  32.032  1.00  0.00           H
ATOM    124 HD12 LEU     9      28.027  30.748  30.982  1.00  0.00           H
ATOM    125 HD13 LEU     9      26.294  30.764  30.475  1.00  0.00           H
ATOM    126  CD2 LEU     9      28.542  28.216  31.154  1.00  0.00           C
ATOM    127 HD21 LEU     9      28.797  27.205  30.836  1.00  0.00           H
ATOM    128 HD22 LEU     9      29.508  28.721  31.182  1.00  0.00           H
ATOM    129 HD23 LEU     9      28.082  28.241  32.141  1.00  0.00           H
ATOM    130  C   LEU     9      24.854  25.914  29.577  1.00  0.00           C
ATOM    131  O   LEU     9      23.770  26.126  29.089  1.00  0.00           O
ATOM    132  N   CYX    10      25.042  24.874  30.408  1.00  0.00           N
ATOM    133  H   CYX    10      25.941  24.507  30.686  1.00  0.00           H
ATOM    134  CA  CYX    10      23.987  23.904  30.537  1.00  0.00           C
ATOM    135  HA  CYX    10      23.763  23.371  29.613  1.00  0.00           H
ATOM    136  CB  CYX    10      24.431  22.926  31.532  1.00  0.00           C
ATOM    137  HB2 CYX    10      24.595  23.500  32.444  1.00  0.00           H
ATOM    138  HB3 CYX    10      23.635  22.223  31.781  1.00  0.00           H
ATOM    139  SG  CYX    10      25.894  21.918  31.109  1.00  0.00           S
ATOM    140  C   CYX    10      22.727  24.489  31.101  1.00  0.00           C
ATOM    141  O   CYX    10      22.849  25.414  31.887  1.00  0.00           O
ATOM    142  N   PRO    11      21.555  23.876  30.774  1.00  0.00           N
ATOM    143  CD  PRO    11      21.148  23.162  29.601  1.00  0.00           C
ATOM    144  HD2 PRO    11      21.211  22.112  29.886  1.00  0.00           H
ATOM    145  HD3 PRO    11      21.663  23.298  28.650  1.00  0.00           H
ATOM    146  CG  PRO    11      19.681  23.573  29.497  1.00  0.00           C
ATOM    147  HG2 PRO    11      19.141  22.875  28.857  1.00  0.00           H
ATOM    148  HG3 PRO    11      19.426  24.553  29.094  1.00  0.00           H
ATOM    149  CB  PRO    11      19.235  23.447  30.912  1.00  0.00           C
ATOM    150  HB2 PRO    11      19.160  22.412  31.246  1.00  0.00           H
ATOM    151  HB3 PRO    11      18.311  23.999  31.081  1.00  0.00           H
ATOM    152  CA  PRO    11      20.388  24.158  31.578  1.00  0.00           C
ATOM    153  HA  PRO    11      20.202  25.231  31.613  1.00  0.00           H
ATOM    154  C   PRO    11      20.681  23.652  32.983  1.00  0.00           C
ATOM    155  O   PRO    11      21.176  22.517  33.189  1.00  0.00           O
ATOM    156  N   ILE    12      20.260  24.481  33.972  1.00  0.00           N
ATOM    157  H   ILE    12      19.713  25.297  33.734  1.00  0.00           H
ATOM    158  CA  ILE    12      20.277  24.325  35.480  1.00  0.00           C
ATOM    159  HA  ILE    12      20.238  23.246  35.626  1.00  0.00           H
ATOM    160  CB  ILE    12      21.559  24.865  36.157  1.00  0.00           C
ATOM    161  HB  ILE    12      21.581  24.611  37.216  1.00  0.00           H
ATOM    162  CG2 ILE    12      22.877  24.371  35.488  1.00  0.00           C
ATOM    163 HG21 ILE    12      22.788  23.290  35.374  1.00  0.00           H
ATOM    164 HG22 ILE    12      22.998  24.785  34.487  1.00  0.00           H
ATOM    165 HG23 ILE    12      23.750  24.641  36.082  1.00  0.00           H
ATOM    166  CG1 ILE    12      21.633  26.402  36.089  1.00  0.00           C
ATOM    167 HG12 ILE    12      22.040  26.662  35.112  1.00  0.00           H
ATOM    168 HG13 ILE    12      20.640  26.825  36.239  1.00  0.00           H
ATOM    169  CD1 ILE    12      22.626  27.028  37.056  1.00  0.00           C
ATOM    170 HD11 ILE    12      22.437  28.102  37.059  1.00  0.00           H
ATOM    171 HD12 ILE    12      22.417  26.641  38.053  1.00  0.00           H
ATOM    172 HD13 ILE    12      23.618  26.704  36.742  1.00  0.00           H
ATOM    173  C   ILE    12      19.025  24.876  36.153  1.00  0.00           C
ATOM    174  O   ILE    12      18.370  25.773  35.602  1.00  0.00           O
ATOM    175  N   ASN    13      18.688  24.384  37.340  1.00  0.00           N
ATOM    176  H   ASN    13      19.155  23.606  37.783  1.00  0.00           H
ATOM    177  CA  ASN    13      17.604  24.904  38.223  1.00  0.00           C
ATOM    178  HA  ASN    13      17.236  25.858  37.844  1.00  0.00           H
ATOM    179  CB  ASN    13      16.337  24.071  38.116  1.00  0.00           C
ATOM    180  HB2 ASN    13      16.510  23.039  38.421  1.00  0.00           H
ATOM    181  HB3 ASN    13      15.673  24.548  38.837  1.00  0.00           H
ATOM    182  CG  ASN    13      15.695  24.050  36.724  1.00  0.00           C
ATOM    183  OD1 ASN    13      15.032  24.957  36.283  1.00  0.00           O
ATOM    184  ND2 ASN    13      15.856  22.899  36.037  1.00  0.00           N
ATOM    185 HD21 ASN    13      15.625  22.924  35.054  1.00  0.00           H
ATOM    186 HD22 ASN    13      16.549  22.214  36.302  1.00  0.00           H
ATOM    187  C   ASN    13      17.988  25.020  39.703  1.00  0.00           C
ATOM    188  O   ASN    13      17.452  25.805  40.474  1.00  0.00           O
ATOM    189  N   GLY    14      19.148  24.487  40.030  1.00  0.00           N
ATOM    190  H   GLY    14      19.629  23.914  39.351  1.00  0.00           H
ATOM    191  CA  GLY    14      19.881  24.543  41.359  1.00  0.00           C
ATOM    192  HA2 GLY    14      19.558  25.508  41.750  1.00  0.00           H
ATOM    193  HA3 GLY    14      19.408  23.788  41.988  1.00  0.00           H
ATOM    194  C   GLY    14      21.417  24.444  41.353  1.00  0.00           C
ATOM    195  O   GLY    14      22.100  24.376  40.345  1.00  0.00           O
ATOM    196  N   TRP    15      22.002  24.382  42.544  1.00  0.00           N
ATOM    197  H   TRP    15      21.319  24.069  43.219  1.00  0.00           H
ATOM    198  CA  TRP    15      23.407  24.458  42.943  1.00  0.00           C
ATOM    199  HA  TRP    15      24.035  24.304  42.066  1.00  0.00           H
ATOM    200  CB  TRP    15      23.755  25.863  43.417  1.00  0.00           C
ATOM    201  HB2 TRP    15      23.195  26.134  44.312  1.00  0.00           H
ATOM    202  HB3 TRP    15      24.826  26.005  43.562  1.00  0.00           H
ATOM    203  CG  TRP    15      23.384  26.887  42.403  1.00  0.00           C
ATOM    204  CD1 TRP    15      22.364  27.792  42.507  1.00  0.00           C
ATOM    205  HD1 TRP    15      21.659  27.789  43.325  1.00  0.00           H
ATOM    206  NE1 TRP    15      22.337  28.549  41.357  1.00  0.00           N
ATOM    207  HE1 TRP    15      21.495  29.014  41.049  1.00  0.00           H
ATOM    208  CE2 TRP    15      23.507  28.328  40.587  1.00  0.00           C
ATOM    209  CZ2 TRP    15      23.885  28.876  39.377  1.00  0.00           C
ATOM    210  HZ2 TRP    15      23.311  29.682  38.945  1.00  0.00           H
ATOM    211  CH2 TRP    15      25.087  28.559  38.828  1.00  0.00           C
ATOM    212  HH2 TRP    15      25.504  29.003  37.937  1.00  0.00           H
ATOM    213  CZ3 TRP    15      25.923  27.625  39.553  1.00  0.00           C
ATOM    214  HZ3 TRP    15      26.910  27.404  39.175  1.00  0.00           H
ATOM    215  CE3 TRP    15      25.375  26.981  40.732  1.00  0.00           C
ATOM    216  HE3 TRP    15      25.972  26.156  41.093  1.00  0.00           H
ATOM    217  CD2 TRP    15      24.196  27.350  41.286  1.00  0.00           C
ATOM    218  C   TRP    15      23.745  23.335  43.922  1.00  0.00           C
ATOM    219  O   TRP    15      22.979  23.132  44.882  1.00  0.00           O
ATOM    220  N   ALA    16      24.910  22.700  43.810  1.00  0.00           N
ATOM    221  H   ALA    16      25.529  22.811  43.019  1.00  0.00           H
ATOM    222  CA  ALA    16      25.553  21.877  44.821  1.00  0.00           C
ATOM    223  HA  ALA    16      25.086  22.068  45.787  1.00  0.00           H
ATOM    224  CB  ALA    16      25.362  20.494  44.390  1.00  0.00           C
ATOM    225  HB1 ALA    16      25.750  19.769  45.105  1.00  0.00           H
ATOM    226  HB2 ALA    16      24.311  20.258  44.221  1.00  0.00           H
ATOM    227  HB3 ALA    16      25.830  20.290  43.427  1.00  0.00           H
ATOM    228  C   ALA    16      27.099  22.161  44.968  1.00  0.00           C
ATOM    229  O   ALA    16      27.687  22.911  44.200  1.00  0.00           O
ATOM    230  N   VAL    17      27.631  21.612  46.063  1.00  0.00           N
ATOM    231  H   VAL    17      27.079  20.870  46.467  1.00  0.00           H
ATOM    232  CA  VAL    17      29.054  21.728  46.355  1.00  0.00           C
ATOM    233  HA  VAL    17      29.443  22.715  46.106  1.00  0.00           H
ATOM    234  CB  VAL    17      29.312  21.431  47.810  1.00  0.00           C
ATOM    235  HB  VAL    17      28.756  22.189  48.362  1.00  0.00           H
ATOM    236  CG1 VAL    17      28.913  20.016  48.180  1.00  0.00           C
ATOM    237 HG11 VAL    17      28.788  20.005  49.262  1.00  0.00           H
ATOM    238 HG12 VAL    17      27.998  19.625  47.737  1.00  0.00           H
ATOM    239 HG13 VAL    17      29.607  19.219  47.913  1.00  0.00           H
ATOM    240  CG2 VAL    17      30.765  21.663  48.224  1.00  0.00           C
ATOM    241 HG21 VAL    17      31.417  20.963  47.702  1.00  0.00           H
ATOM    242 HG22 VAL    17      30.995  22.723  48.112  1.00  0.00           H
ATOM    243 HG23 VAL    17      30.707  21.409  49.283  1.00  0.00           H
ATOM    244  C   VAL    17      29.781  20.747  45.429  1.00  0.00           C
ATOM    245  O   VAL    17      29.269  19.713  44.916  1.00  0.00           O
ATOM    246  N   TYR    18      31.000  21.157  45.085  1.00  0.00           N
ATOM    247  H   TYR    18      31.328  21.982  45.566  1.00  0.00           H
ATOM    248  CA  TYR    18      31.907  20.394  44.251  1.00  0.00           C
ATOM    249  HA  TYR    18      31.439  19.474  43.900  1.00  0.00           H
ATOM    250  CB  TYR    18      32.474  21.146  43.066  1.00  0.00           C
ATOM    251  HB2 TYR    18      31.576  21.478  42.544  1.00  0.00           H
ATOM    252  HB3 TYR    18      32.904  22.106  43.351  1.00  0.00           H
ATOM    253  CG  TYR    18      33.191  20.356  42.078  1.00  0.00           C
ATOM    254  CD1 TYR    18      32.542  19.281  41.456  1.00  0.00           C
ATOM    255  HD1 TYR    18      31.524  18.981  41.658  1.00  0.00           H
ATOM    256  CE1 TYR    18      33.310  18.434  40.667  1.00  0.00           C
ATOM    257  HE1 TYR    18      32.820  17.614  40.163  1.00  0.00           H
ATOM    258  CZ  TYR    18      34.677  18.694  40.429  1.00  0.00           C
ATOM    259  OH  TYR    18      35.363  17.903  39.565  1.00  0.00           O
ATOM    260  HH  TYR    18      35.034  17.034  39.807  1.00  0.00           H
ATOM    261  CE2 TYR    18      35.335  19.777  41.102  1.00  0.00           C
ATOM    262  HE2 TYR    18      36.380  19.992  40.937  1.00  0.00           H
ATOM    263  CD2 TYR    18      34.605  20.543  42.022  1.00  0.00           C
ATOM    264  HD2 TYR    18      35.098  21.306  42.606  1.00  0.00           H
ATOM    265  C   TYR    18      33.136  19.892  45.024  1.00  0.00           C
ATOM    266  O   TYR    18      33.361  18.658  44.983  1.00  0.00           O
ATOM    267  N   SER    19      33.773  20.731  45.892  1.00  0.00           N
ATOM    268  H   SER    19      33.345  21.605  46.163  1.00  0.00           H
ATOM    269  CA  SER    19      34.911  20.395  46.749  1.00  0.00           C
ATOM    270  HA  SER    19      34.699  19.568  47.427  1.00  0.00           H
ATOM    271  CB  SER    19      36.126  20.105  45.812  1.00  0.00           C
ATOM    272  HB2 SER    19      35.828  19.426  45.013  1.00  0.00           H
ATOM    273  HB3 SER    19      36.445  21.024  45.321  1.00  0.00           H
ATOM    274  OG  SER    19      37.196  19.515  46.525  1.00  0.00           O
ATOM    275  HG  SER    19      37.235  18.604  46.226  1.00  0.00           H
ATOM    276  C   SER    19      35.287  21.530  47.679  1.00  0.00           C
ATOM    277  O   SER    19      34.854  22.638  47.475  1.00  0.00           O
ATOM    278  N   LYS    20      36.201  21.269  48.736  1.00  0.00           N
ATOM    279  H   LYS    20      36.526  20.313  48.706  1.00  0.00           H
ATOM    280  CA  LYS    20      36.584  22.232  49.836  1.00  0.00           C
ATOM    281  HA  LYS    20      36.710  23.197  49.346  1.00  0.00           H
ATOM    282  CB  LYS    20      35.583  22.206  50.974  1.00  0.00           C
ATOM    283  HB2 LYS    20      34.708  22.745  50.608  1.00  0.00           H
ATOM    284  HB3 LYS    20      35.171  21.218  51.180  1.00  0.00           H
ATOM    285  CG  LYS    20      35.988  22.815  52.340  1.00  0.00           C
ATOM    286  HG2 LYS    20      36.846  22.285  52.752  1.00  0.00           H
ATOM    287  HG3 LYS    20      36.136  23.884  52.186  1.00  0.00           H
ATOM    288  CD  LYS    20      34.849  22.679  53.423  1.00  0.00           C
ATOM    289  HD2 LYS    20      33.939  23.069  52.968  1.00  0.00           H
ATOM    290  HD3 LYS    20      34.612  21.652  53.701  1.00  0.00           H
ATOM    291  CE  LYS    20      35.207  23.390  54.659  1.00  0.00           C
ATOM    292  HE2 LYS    20      36.243  23.091  54.822  1.00  0.00           H
ATOM    293  HE3 LYS    20      35.277  24.442  54.380  1.00  0.00           H
ATOM    294  NZ  LYS    20      34.474  23.062  55.929  1.00  0.00           N
ATOM    295  HZ1 LYS    20      34.520  22.083  56.171  1.00  0.00           H
ATOM    296  HZ2 LYS    20      34.926  23.702  56.566  1.00  0.00           H
ATOM    297  HZ3 LYS    20      33.501  23.314  55.831  1.00  0.00           H
ATOM    298  C   LYS    20      38.018  21.917  50.352  1.00  0.00           C
ATOM    299  O   LYS    20      38.426  20.770  50.510  1.00  0.00           O
ATOM    300  N   ASP    21      38.744  22.977  50.660  1.00  0.00           N
ATOM    301  H   ASP    21      38.440  23.921  50.470  1.00  0.00           H
ATOM    302  CA  ASP    21      40.179  22.816  51.123  1.00  0.00           C
ATOM    303  HA  ASP    21      40.567  21.927  50.626  1.00  0.00           H
ATOM    304  CB  ASP    21      40.943  23.987  50.474  1.00  0.00           C
ATOM    305  HB2 ASP    21      41.992  23.700  50.404  1.00  0.00           H
ATOM    306  HB3 ASP    21      40.694  24.013  49.413  1.00  0.00           H
ATOM    307  CG  ASP    21      40.806  25.407  51.124  1.00  0.00           C
ATOM    308  OD1 ASP    21      40.761  26.398  50.382  1.00  0.00           O
ATOM    309  OD2 ASP    21      40.640  25.421  52.317  1.00  0.00           O
ATOM    310  C   ASP    21      40.495  22.610  52.678  1.00  0.00           C
ATOM    311  O   ASP    21      41.474  21.875  52.894  1.00  0.00           O
ATOM    312  N   ASN    22      39.626  22.995  53.581  1.00  0.00           N
ATOM    313  H   ASN    22      39.018  23.770  53.360  1.00  0.00           H
ATOM    314  CA  ASN    22      39.825  22.610  54.995  1.00  0.00           C
ATOM    315  HA  ASN    22      39.008  23.041  55.574  1.00  0.00           H
ATOM    316  CB  ASN    22      39.558  21.124  55.183  1.00  0.00           C
ATOM    317  HB2 ASN    22      40.431  20.645  54.740  1.00  0.00           H
ATOM    318  HB3 ASN    22      39.618  20.794  56.220  1.00  0.00           H
ATOM    319  CG  ASN    22      38.353  20.599  54.437  1.00  0.00           C
ATOM    320  OD1 ASN    22      37.255  20.992  54.826  1.00  0.00           O
ATOM    321  ND2 ASN    22      38.482  19.654  53.526  1.00  0.00           N
ATOM    322 HD21 ASN    22      39.394  19.502  53.120  1.00  0.00           H
ATOM    323 HD22 ASN    22      37.651  19.248  53.120  1.00  0.00           H
ATOM    324  C   ASN    22      41.062  23.174  55.768  1.00  0.00           C
ATOM    325  O   ASN    22      41.407  22.661  56.846  1.00  0.00           O
ATOM    326  N   SER    23      41.758  24.117  55.179  1.00  0.00           N
ATOM    327  H   SER    23      41.455  24.540  54.314  1.00  0.00           H
ATOM    328  CA  SER    23      43.057  24.777  55.510  1.00  0.00           C
ATOM    329  HA  SER    23      43.821  24.063  55.202  1.00  0.00           H
ATOM    330  CB  SER    23      43.194  26.074  54.585  1.00  0.00           C
ATOM    331  HB2 SER    23      44.215  26.451  54.650  1.00  0.00           H
ATOM    332  HB3 SER    23      42.911  25.940  53.541  1.00  0.00           H
ATOM    333  OG  SER    23      42.464  27.078  55.095  1.00  0.00           O
ATOM    334  HG  SER    23      42.454  27.839  54.508  1.00  0.00           H
ATOM    335  C   SER    23      43.319  25.090  56.968  1.00  0.00           C
ATOM    336  O   SER    23      44.291  24.554  57.543  1.00  0.00           O
ATOM    337  N   ILE    24      42.267  25.609  57.634  1.00  0.00           N
ATOM    338  H   ILE    24      41.464  25.918  57.106  1.00  0.00           H
ATOM    339  CA  ILE    24      42.278  25.863  59.053  1.00  0.00           C
ATOM    340  HA  ILE    24      43.330  25.872  59.341  1.00  0.00           H
ATOM    341  CB  ILE    24      41.724  27.287  59.328  1.00  0.00           C
ATOM    342  HB  ILE    24      40.653  27.192  59.149  1.00  0.00           H
ATOM    343  CG2 ILE    24      42.034  27.676  60.776  1.00  0.00           C
ATOM    344 HG21 ILE    24      43.076  27.569  61.078  1.00  0.00           H
ATOM    345 HG22 ILE    24      41.794  28.701  61.056  1.00  0.00           H
ATOM    346 HG23 ILE    24      41.474  27.034  61.457  1.00  0.00           H
ATOM    347  CG1 ILE    24      42.515  28.292  58.421  1.00  0.00           C
ATOM    348 HG12 ILE    24      43.167  28.876  59.070  1.00  0.00           H
ATOM    349 HG13 ILE    24      43.237  27.808  57.764  1.00  0.00           H
ATOM    350  CD1 ILE    24      41.670  29.155  57.575  1.00  0.00           C
ATOM    351 HD11 ILE    24      41.169  28.630  56.762  1.00  0.00           H
ATOM    352 HD12 ILE    24      40.879  29.565  58.204  1.00  0.00           H
ATOM    353 HD13 ILE    24      42.261  29.985  57.188  1.00  0.00           H
ATOM    354  C   ILE    24      41.539  24.750  59.946  1.00  0.00           C
ATOM    355  O   ILE    24      41.713  24.622  61.155  1.00  0.00           O
ATOM    356  N   ARG    25      40.726  23.843  59.345  1.00  0.00           N
ATOM    357  H   ARG    25      40.509  23.925  58.362  1.00  0.00           H
ATOM    358  CA  ARG    25      40.319  22.618  60.097  1.00  0.00           C
ATOM    359  HA  ARG    25      40.058  22.949  61.102  1.00  0.00           H
ATOM    360  CB  ARG    25      39.111  22.017  59.404  1.00  0.00           C
ATOM    361  HB2 ARG    25      38.321  22.767  59.357  1.00  0.00           H
ATOM    362  HB3 ARG    25      39.332  21.891  58.344  1.00  0.00           H
ATOM    363  CG  ARG    25      38.505  20.777  60.094  1.00  0.00           C
ATOM    364  HG2 ARG    25      39.266  19.997  60.126  1.00  0.00           H
ATOM    365  HG3 ARG    25      38.186  21.089  61.089  1.00  0.00           H
ATOM    366  CD  ARG    25      37.260  20.170  59.344  1.00  0.00           C
ATOM    367  HD2 ARG    25      36.402  20.843  59.357  1.00  0.00           H
ATOM    368  HD3 ARG    25      37.504  20.009  58.294  1.00  0.00           H
ATOM    369  NE  ARG    25      36.889  18.925  60.034  1.00  0.00           N
ATOM    370  HE  ARG    25      37.367  18.060  59.825  1.00  0.00           H
ATOM    371  CZ  ARG    25      35.957  18.955  60.963  1.00  0.00           C
ATOM    372  NH1 ARG    25      35.609  17.816  61.511  1.00  0.00           N
ATOM    373 HH11 ARG    25      35.813  16.957  61.019  1.00  0.00           H
ATOM    374 HH12 ARG    25      34.868  17.862  62.196  1.00  0.00           H
ATOM    375  NH2 ARG    25      35.346  20.003  61.358  1.00  0.00           N
ATOM    376 HH21 ARG    25      35.644  20.868  60.931  1.00  0.00           H
ATOM    377 HH22 ARG    25      34.634  20.025  62.074  1.00  0.00           H
ATOM    378  C   ARG    25      41.466  21.611  60.233  1.00  0.00           C
ATOM    379  O   ARG    25      41.966  21.228  61.300  1.00  0.00           O
ATOM    380  N   ILE    26      42.046  21.212  59.158  1.00  0.00           N
ATOM    381  H   ILE    26      41.753  21.616  58.280  1.00  0.00           H
ATOM    382  CA  ILE    26      43.223  20.216  59.186  1.00  0.00           C
ATOM    383  HA  ILE    26      42.969  19.303  59.726  1.00  0.00           H
ATOM    384  CB  ILE    26      43.543  19.900  57.697  1.00  0.00           C
ATOM    385  HB  ILE    26      43.395  20.884  57.250  1.00  0.00           H
ATOM    386  CG2 ILE    26      44.946  19.356  57.457  1.00  0.00           C
ATOM    387 HG21 ILE    26      45.732  20.084  57.657  1.00  0.00           H
ATOM    388 HG22 ILE    26      45.098  18.476  58.082  1.00  0.00           H
ATOM    389 HG23 ILE    26      45.003  18.963  56.442  1.00  0.00           H
ATOM    390  CG1 ILE    26      42.335  19.151  57.083  1.00  0.00           C
ATOM    391 HG12 ILE    26      41.315  19.440  57.334  1.00  0.00           H
ATOM    392 HG13 ILE    26      42.377  19.251  55.999  1.00  0.00           H
ATOM    393  CD1 ILE    26      42.406  17.676  57.199  1.00  0.00           C
ATOM    394 HD11 ILE    26      42.385  17.356  58.241  1.00  0.00           H
ATOM    395 HD12 ILE    26      41.545  17.230  56.700  1.00  0.00           H
ATOM    396 HD13 ILE    26      43.208  17.261  56.588  1.00  0.00           H
ATOM    397  C   ILE    26      44.493  20.828  59.839  1.00  0.00           C
ATOM    398  O   ILE    26      45.151  20.048  60.577  1.00  0.00           O
ATOM    399  N   GLY    27      44.905  22.077  59.505  1.00  0.00           N
ATOM    400  H   GLY    27      44.551  22.529  58.674  1.00  0.00           H
ATOM    401  CA  GLY    27      46.124  22.790  59.984  1.00  0.00           C
ATOM    402  HA2 GLY    27      47.031  22.196  59.866  1.00  0.00           H
ATOM    403  HA3 GLY    27      46.323  23.674  59.379  1.00  0.00           H
ATOM    404  C   GLY    27      46.152  23.083  61.432  1.00  0.00           C
ATOM    405  O   GLY    27      46.979  23.866  61.878  1.00  0.00           O
ATOM    406  N   SER    28      45.314  22.496  62.270  1.00  0.00           N
ATOM    407  H   SER    28      44.564  21.985  61.828  1.00  0.00           H
ATOM    408  CA  SER    28      45.347  22.529  63.761  1.00  0.00           C
ATOM    409  HA  SER    28      45.826  23.429  64.148  1.00  0.00           H
ATOM    410  CB  SER    28      43.941  22.364  64.268  1.00  0.00           C
ATOM    411  HB2 SER    28      43.844  22.315  65.352  1.00  0.00           H
ATOM    412  HB3 SER    28      43.235  23.070  63.830  1.00  0.00           H
ATOM    413  OG  SER    28      43.427  21.101  63.850  1.00  0.00           O
ATOM    414  HG  SER    28      42.898  21.103  63.049  1.00  0.00           H
ATOM    415  C   SER    28      46.247  21.360  64.237  1.00  0.00           C
ATOM    416  O   SER    28      46.710  21.385  65.359  1.00  0.00           O
ATOM    417  N   LYS    29      46.483  20.419  63.354  1.00  0.00           N
ATOM    418  H   LYS    29      45.960  20.492  62.492  1.00  0.00           H
ATOM    419  CA  LYS    29      47.344  19.218  63.426  1.00  0.00           C
ATOM    420  HA  LYS    29      48.324  19.385  63.874  1.00  0.00           H
ATOM    421  CB  LYS    29      46.542  18.088  64.135  1.00  0.00           C
ATOM    422  HB2 LYS    29      45.536  18.047  63.718  1.00  0.00           H
ATOM    423  HB3 LYS    29      46.970  17.114  63.899  1.00  0.00           H
ATOM    424  CG  LYS    29      46.566  18.180  65.695  1.00  0.00           C
ATOM    425  HG2 LYS    29      47.526  18.145  66.210  1.00  0.00           H
ATOM    426  HG3 LYS    29      46.114  19.095  66.079  1.00  0.00           H
ATOM    427  CD  LYS    29      45.830  16.916  66.224  1.00  0.00           C
ATOM    428  HD2 LYS    29      44.883  16.843  65.689  1.00  0.00           H
ATOM    429  HD3 LYS    29      46.463  16.057  66.002  1.00  0.00           H
ATOM    430  CE  LYS    29      45.636  17.197  67.723  1.00  0.00           C
ATOM    431  HE2 LYS    29      46.607  17.479  68.131  1.00  0.00           H
ATOM    432  HE3 LYS    29      45.076  18.121  67.866  1.00  0.00           H
ATOM    433  NZ  LYS    29      44.993  16.089  68.414  1.00  0.00           N
ATOM    434  HZ1 LYS    29      44.022  16.106  68.135  1.00  0.00           H
ATOM    435  HZ2 LYS    29      45.417  15.209  68.157  1.00  0.00           H
ATOM    436  HZ3 LYS    29      45.075  16.273  69.403  1.00  0.00           H
ATOM    437  C   LYS    29      47.784  18.844  61.959  1.00  0.00           C
ATOM    438  O   LYS    29      47.514  17.769  61.454  1.00  0.00           O
ATOM    439  N   GLY    30      48.409  19.739  61.221  1.00  0.00           N
ATOM    440  H   GLY    30      48.602  20.582  61.742  1.00  0.00           H
ATOM    441  CA  GLY    30      48.961  19.657  59.860  1.00  0.00           C
ATOM    442  HA2 GLY    30      49.476  18.711  59.692  1.00  0.00           H
ATOM    443  HA3 GLY    30      48.140  19.880  59.179  1.00  0.00           H
ATOM    444  C   GLY    30      49.921  20.862  59.638  1.00  0.00           C
ATOM    445  O   GLY    30      49.837  21.870  60.301  1.00  0.00           O
ATOM    446  N   ASP    31      50.878  20.729  58.738  1.00  0.00           N
ATOM    447  H   ASP    31      50.799  19.894  58.176  1.00  0.00           H
ATOM    448  CA  ASP    31      51.814  21.765  58.270  1.00  0.00           C
ATOM    449  HA  ASP    31      51.933  22.458  59.103  1.00  0.00           H
ATOM    450  CB  ASP    31      53.157  21.100  58.095  1.00  0.00           C
ATOM    451  HB2 ASP    31      53.049  20.390  57.275  1.00  0.00           H
ATOM    452  HB3 ASP    31      53.773  21.945  57.788  1.00  0.00           H
ATOM    453  CG  ASP    31      53.739  20.542  59.394  1.00  0.00           C
ATOM    454  OD1 ASP    31      53.454  21.035  60.537  1.00  0.00           O
ATOM    455  OD2 ASP    31      54.568  19.551  59.333  1.00  0.00           O
ATOM    456  C   ASP    31      51.263  22.461  57.020  1.00  0.00           C
ATOM    457  O   ASP    31      51.808  22.419  55.860  1.00  0.00           O
ATOM    458  N   VAL    32      50.049  23.051  57.230  1.00  0.00           N
ATOM    459  H   VAL    32      49.649  22.816  58.128  1.00  0.00           H
ATOM    460  CA  VAL    32      49.266  23.931  56.301  1.00  0.00           C
ATOM    461  HA  VAL    32      49.466  23.514  55.314  1.00  0.00           H
ATOM    462  CB  VAL    32      47.771  23.778  56.581  1.00  0.00           C
ATOM    463  HB  VAL    32      47.620  23.975  57.643  1.00  0.00           H
ATOM    464  CG1 VAL    32      46.917  24.587  55.596  1.00  0.00           C
ATOM    465 HG11 VAL    32      46.974  24.227  54.569  1.00  0.00           H
ATOM    466 HG12 VAL    32      45.848  24.396  55.692  1.00  0.00           H
ATOM    467 HG13 VAL    32      47.067  25.666  55.550  1.00  0.00           H
ATOM    468  CG2 VAL    32      47.399  22.265  56.219  1.00  0.00           C
ATOM    469 HG21 VAL    32      47.430  21.631  57.104  1.00  0.00           H
ATOM    470 HG22 VAL    32      46.397  22.332  55.794  1.00  0.00           H
ATOM    471 HG23 VAL    32      47.983  21.794  55.428  1.00  0.00           H
ATOM    472  C   VAL    32      49.647  25.423  56.453  1.00  0.00           C
ATOM    473  O   VAL    32      49.898  25.906  57.590  1.00  0.00           O
ATOM    474  N   PHE    33      49.750  26.105  55.327  1.00  0.00           N
ATOM    475  H   PHE    33      49.727  25.606  54.450  1.00  0.00           H
ATOM    476  CA  PHE    33      50.044  27.501  55.247  1.00  0.00           C
ATOM    477  HA  PHE    33      51.029  27.620  55.697  1.00  0.00           H
ATOM    478  CB  PHE    33      50.273  27.874  53.773  1.00  0.00           C
ATOM    479  HB2 PHE    33      49.381  27.579  53.220  1.00  0.00           H
ATOM    480  HB3 PHE    33      50.381  28.940  53.572  1.00  0.00           H
ATOM    481  CG  PHE    33      51.515  27.235  53.144  1.00  0.00           C
ATOM    482  CD1 PHE    33      51.434  26.338  52.074  1.00  0.00           C
ATOM    483  HD1 PHE    33      50.477  25.913  51.810  1.00  0.00           H
ATOM    484  CE1 PHE    33      52.552  25.912  51.396  1.00  0.00           C
ATOM    485  HE1 PHE    33      52.451  25.122  50.667  1.00  0.00           H
ATOM    486  CZ  PHE    33      53.860  26.353  51.808  1.00  0.00           C
ATOM    487  HZ  PHE    33      54.762  26.025  51.312  1.00  0.00           H
ATOM    488  CE2 PHE    33      53.897  27.243  52.926  1.00  0.00           C
ATOM    489  HE2 PHE    33      54.868  27.589  53.246  1.00  0.00           H
ATOM    490  CD2 PHE    33      52.728  27.709  53.560  1.00  0.00           C
ATOM    491  HD2 PHE    33      52.775  28.334  54.440  1.00  0.00           H
ATOM    492  C   PHE    33      48.923  28.307  55.828  1.00  0.00           C
ATOM    493  O   PHE    33      47.733  27.931  56.074  1.00  0.00           O
ATOM    494  N   VAL    34      49.185  29.636  55.880  1.00  0.00           N
ATOM    495  H   VAL    34      50.112  29.914  55.591  1.00  0.00           H
ATOM    496  CA  VAL    34      48.205  30.678  55.895  1.00  0.00           C
ATOM    497  HA  VAL    34      47.263  30.317  56.309  1.00  0.00           H
ATOM    498  CB  VAL    34      48.604  31.908  56.782  1.00  0.00           C
ATOM    499  HB  VAL    34      47.865  32.655  56.492  1.00  0.00           H
ATOM    500  CG1 VAL    34      48.349  31.600  58.304  1.00  0.00           C
ATOM    501 HG11 VAL    34      48.803  30.650  58.586  1.00  0.00           H
ATOM    502 HG12 VAL    34      48.814  32.299  58.999  1.00  0.00           H
ATOM    503 HG13 VAL    34      47.281  31.597  58.521  1.00  0.00           H
ATOM    504  CG2 VAL    34      49.925  32.504  56.535  1.00  0.00           C
ATOM    505 HG21 VAL    34      49.975  32.735  55.471  1.00  0.00           H
ATOM    506 HG22 VAL    34      50.038  33.460  57.046  1.00  0.00           H
ATOM    507 HG23 VAL    34      50.726  31.941  57.013  1.00  0.00           H
ATOM    508  C   VAL    34      47.984  31.065  54.443  1.00  0.00           C
ATOM    509  O   VAL    34      48.963  31.321  53.694  1.00  0.00           O
ATOM    510  N   ILE    35      46.764  31.258  54.033  1.00  0.00           N
ATOM    511  H   ILE    35      45.959  31.158  54.636  1.00  0.00           H
ATOM    512  CA  ILE    35      46.350  31.468  52.666  1.00  0.00           C
ATOM    513  HA  ILE    35      47.218  31.937  52.204  1.00  0.00           H
ATOM    514  CB  ILE    35      45.968  30.109  51.981  1.00  0.00           C
ATOM    515  HB  ILE    35      46.085  30.418  50.943  1.00  0.00           H
ATOM    516  CG2 ILE    35      47.066  28.986  52.151  1.00  0.00           C
ATOM    517 HG21 ILE    35      48.091  29.356  52.113  1.00  0.00           H
ATOM    518 HG22 ILE    35      46.923  28.482  53.108  1.00  0.00           H
ATOM    519 HG23 ILE    35      46.964  28.240  51.363  1.00  0.00           H
ATOM    520  CG1 ILE    35      44.548  29.542  52.140  1.00  0.00           C
ATOM    521 HG12 ILE    35      44.528  29.498  53.229  1.00  0.00           H
ATOM    522 HG13 ILE    35      43.742  30.213  51.842  1.00  0.00           H
ATOM    523  CD1 ILE    35      44.202  28.116  51.642  1.00  0.00           C
ATOM    524 HD11 ILE    35      44.272  28.188  50.556  1.00  0.00           H
ATOM    525 HD12 ILE    35      44.917  27.352  51.944  1.00  0.00           H
ATOM    526 HD13 ILE    35      43.226  27.732  51.941  1.00  0.00           H
ATOM    527  C   ILE    35      45.223  32.410  52.551  1.00  0.00           C
ATOM    528  O   ILE    35      44.392  32.526  53.427  1.00  0.00           O
ATOM    529  N   ARG    36      45.041  32.939  51.321  1.00  0.00           N
ATOM    530  H   ARG    36      45.684  32.669  50.591  1.00  0.00           H
ATOM    531  CA  ARG    36      44.015  33.901  50.962  1.00  0.00           C
ATOM    532  HA  ARG    36      43.120  33.605  51.509  1.00  0.00           H
ATOM    533  CB  ARG    36      44.341  35.382  51.247  1.00  0.00           C
ATOM    534  HB2 ARG    36      45.268  35.741  50.799  1.00  0.00           H
ATOM    535  HB3 ARG    36      43.491  35.941  50.857  1.00  0.00           H
ATOM    536  CG  ARG    36      44.291  35.797  52.724  1.00  0.00           C
ATOM    537  HG2 ARG    36      45.100  35.277  53.236  1.00  0.00           H
ATOM    538  HG3 ARG    36      44.439  36.876  52.774  1.00  0.00           H
ATOM    539  CD  ARG    36      43.079  35.484  53.515  1.00  0.00           C
ATOM    540  HD2 ARG    36      42.977  34.411  53.680  1.00  0.00           H
ATOM    541  HD3 ARG    36      43.181  35.824  54.545  1.00  0.00           H
ATOM    542  NE  ARG    36      41.800  35.926  52.966  1.00  0.00           N
ATOM    543  HE  ARG    36      41.374  35.342  52.260  1.00  0.00           H
ATOM    544  CZ  ARG    36      41.240  37.114  53.069  1.00  0.00           C
ATOM    545  NH1 ARG    36      40.216  37.405  52.315  1.00  0.00           N
ATOM    546 HH11 ARG    36      39.748  36.699  51.764  1.00  0.00           H
ATOM    547 HH12 ARG    36      39.706  38.254  52.514  1.00  0.00           H
ATOM    548  NH2 ARG    36      41.770  38.053  53.817  1.00  0.00           N
ATOM    549 HH21 ARG    36      42.627  37.903  54.330  1.00  0.00           H
ATOM    550 HH22 ARG    36      41.310  38.937  53.977  1.00  0.00           H
ATOM    551  C   ARG    36      43.749  33.883  49.431  1.00  0.00           C
ATOM    552  O   ARG    36      44.646  33.522  48.667  1.00  0.00           O
ATOM    553  N   GLH    37      42.539  34.288  48.985  1.00  0.00           N
ATOM    554  H   GLH    37      41.841  34.532  49.674  1.00  0.00           H
ATOM    555  CA  GLH    37      41.974  34.053  47.698  1.00  0.00           C
ATOM    556  HA  GLH    37      40.910  34.086  47.932  1.00  0.00           H
ATOM    557  CB  GLH    37      42.086  35.228  46.681  1.00  0.00           C
ATOM    558  HB2 GLH    37      41.382  35.074  45.864  1.00  0.00           H
ATOM    559  HB3 GLH    37      41.771  36.155  47.160  1.00  0.00           H
ATOM    560  CG  GLH    37      43.458  35.551  46.069  1.00  0.00           C
ATOM    561  HG2 GLH    37      44.084  34.678  46.256  1.00  0.00           H
ATOM    562  HG3 GLH    37      43.416  35.676  44.987  1.00  0.00           H
ATOM    563  CD  GLH    37      44.241  36.766  46.687  1.00  0.00           C
ATOM    564  OE1 GLH    37      44.657  36.836  47.831  1.00  0.00           O
ATOM    565  OE2 GLH    37      44.491  37.765  45.816  1.00  0.00           O
ATOM    566  HE2 GLH    37      44.280  37.524  44.911  1.00  0.00           H
ATOM    567  C   GLH    37      42.152  32.622  47.133  1.00  0.00           C
ATOM    568  O   GLH    37      42.284  32.527  45.882  1.00  0.00           O
ATOM    569  N   PRO    38      42.074  31.540  47.851  1.00  0.00           N
ATOM    570  CD  PRO    38      41.887  31.308  49.289  1.00  0.00           C
ATOM    571  HD2 PRO    38      41.281  32.147  49.630  1.00  0.00           H
ATOM    572  HD3 PRO    38      42.824  31.157  49.825  1.00  0.00           H
ATOM    573  CG  PRO    38      41.168  30.019  49.518  1.00  0.00           C
ATOM    574  HG2 PRO    38      40.091  30.176  49.471  1.00  0.00           H
ATOM    575  HG3 PRO    38      41.444  29.543  50.459  1.00  0.00           H
ATOM    576  CB  PRO    38      41.753  29.234  48.366  1.00  0.00           C
ATOM    577  HB2 PRO    38      41.131  28.362  48.164  1.00  0.00           H
ATOM    578  HB3 PRO    38      42.750  28.922  48.675  1.00  0.00           H
ATOM    579  CA  PRO    38      41.865  30.257  47.230  1.00  0.00           C
ATOM    580  HA  PRO    38      42.808  29.959  46.772  1.00  0.00           H
ATOM    581  C   PRO    38      40.719  30.306  46.205  1.00  0.00           C
ATOM    582  O   PRO    38      39.682  30.820  46.542  1.00  0.00           O
ATOM    583  N   PHE    39      41.076  29.899  44.947  1.00  0.00           N
ATOM    584  H   PHE    39      42.002  29.574  44.709  1.00  0.00           H
ATOM    585  CA  PHE    39      40.223  30.086  43.788  1.00  0.00           C
ATOM    586  HA  PHE    39      39.191  30.129  44.136  1.00  0.00           H
ATOM    587  CB  PHE    39      40.451  31.391  42.984  1.00  0.00           C
ATOM    588  HB2 PHE    39      39.692  31.402  42.202  1.00  0.00           H
ATOM    589  HB3 PHE    39      40.227  32.242  43.628  1.00  0.00           H
ATOM    590  CG  PHE    39      41.748  31.505  42.099  1.00  0.00           C
ATOM    591  CD1 PHE    39      41.680  30.986  40.797  1.00  0.00           C
ATOM    592  HD1 PHE    39      40.748  30.562  40.455  1.00  0.00           H
ATOM    593  CE1 PHE    39      42.709  31.318  39.879  1.00  0.00           C
ATOM    594  HE1 PHE    39      42.658  31.082  38.826  1.00  0.00           H
ATOM    595  CZ  PHE    39      43.825  32.026  40.259  1.00  0.00           C
ATOM    596  HZ  PHE    39      44.625  32.214  39.559  1.00  0.00           H
ATOM    597  CE2 PHE    39      44.022  32.439  41.584  1.00  0.00           C
ATOM    598  HE2 PHE    39      44.875  32.996  41.942  1.00  0.00           H
ATOM    599  CD2 PHE    39      42.915  32.165  42.503  1.00  0.00           C
ATOM    600  HD2 PHE    39      43.098  32.498  43.514  1.00  0.00           H
ATOM    601  C   PHE    39      40.361  28.815  43.001  1.00  0.00           C
ATOM    602  O   PHE    39      41.470  28.226  42.975  1.00  0.00           O
ATOM    603  N   ILE    40      39.232  28.287  42.511  1.00  0.00           N
ATOM    604  H   ILE    40      38.366  28.719  42.800  1.00  0.00           H
ATOM    605  CA  ILE    40      39.133  27.030  41.744  1.00  0.00           C
ATOM    606  HA  ILE    40      40.089  26.530  41.899  1.00  0.00           H
ATOM    607  CB  ILE    40      38.045  26.081  42.293  1.00  0.00           C
ATOM    608  HB  ILE    40      37.079  26.574  42.400  1.00  0.00           H
ATOM    609  CG2 ILE    40      37.917  24.852  41.381  1.00  0.00           C
ATOM    610 HG21 ILE    40      37.814  25.111  40.327  1.00  0.00           H
ATOM    611 HG22 ILE    40      38.778  24.205  41.550  1.00  0.00           H
ATOM    612 HG23 ILE    40      36.999  24.341  41.672  1.00  0.00           H
ATOM    613  CG1 ILE    40      38.423  25.476  43.747  1.00  0.00           C
ATOM    614 HG12 ILE    40      37.917  24.519  43.873  1.00  0.00           H
ATOM    615 HG13 ILE    40      39.461  25.145  43.767  1.00  0.00           H
ATOM    616  CD1 ILE    40      38.119  26.393  44.868  1.00  0.00           C
ATOM    617 HD11 ILE    40      38.760  27.275  44.870  1.00  0.00           H
ATOM    618 HD12 ILE    40      37.087  26.744  44.864  1.00  0.00           H
ATOM    619 HD13 ILE    40      38.255  25.911  45.836  1.00  0.00           H
ATOM    620  C   ILE    40      39.352  27.372  40.239  1.00  0.00           C
ATOM    621  O   ILE    40      38.997  28.410  39.736  1.00  0.00           O
ATOM    622  N   SER    41      39.979  26.435  39.521  1.00  0.00           N
ATOM    623  H   SER    41      40.470  25.705  40.017  1.00  0.00           H
ATOM    624  CA  SER    41      40.405  26.590  38.105  1.00  0.00           C
ATOM    625  HA  SER    41      39.522  26.961  37.584  1.00  0.00           H
ATOM    626  CB  SER    41      41.535  27.605  37.927  1.00  0.00           C
ATOM    627  HB2 SER    41      41.373  28.623  38.279  1.00  0.00           H
ATOM    628  HB3 SER    41      42.345  27.205  38.538  1.00  0.00           H
ATOM    629  OG  SER    41      41.909  27.711  36.590  1.00  0.00           O
ATOM    630  HG  SER    41      42.535  28.425  36.449  1.00  0.00           H
ATOM    631  C   SER    41      40.715  25.123  37.510  1.00  0.00           C
ATOM    632  O   SER    41      41.274  24.280  38.212  1.00  0.00           O
ATOM    633  N   CYX    42      40.238  24.889  36.304  1.00  0.00           N
ATOM    634  H   CYX    42      39.692  25.564  35.788  1.00  0.00           H
ATOM    635  CA  CYX    42      40.316  23.488  35.627  1.00  0.00           C
ATOM    636  HA  CYX    42      40.965  22.977  36.339  1.00  0.00           H
ATOM    637  CB  CYX    42      38.855  22.961  35.647  1.00  0.00           C
ATOM    638  HB2 CYX    42      38.236  23.619  35.038  1.00  0.00           H
ATOM    639  HB3 CYX    42      38.903  21.908  35.369  1.00  0.00           H
ATOM    640  SG  CYX    42      38.103  23.035  37.343  1.00  0.00           S
ATOM    641  C   CYX    42      40.913  23.491  34.208  1.00  0.00           C
ATOM    642  O   CYX    42      40.864  24.512  33.530  1.00  0.00           O
ATOM    643  N   SER    43      41.396  22.304  33.762  1.00  0.00           N
ATOM    644  H   SER    43      41.430  21.555  34.439  1.00  0.00           H
ATOM    645  CA  SER    43      41.633  21.932  32.370  1.00  0.00           C
ATOM    646  HA  SER    43      41.581  22.731  31.630  1.00  0.00           H
ATOM    647  CB  SER    43      43.069  21.304  32.454  1.00  0.00           C
ATOM    648  HB2 SER    43      43.415  21.271  31.421  1.00  0.00           H
ATOM    649  HB3 SER    43      43.659  22.041  32.999  1.00  0.00           H
ATOM    650  OG  SER    43      43.007  20.100  33.059  1.00  0.00           O
ATOM    651  HG  SER    43      43.942  19.911  33.164  1.00  0.00           H
ATOM    652  C   SER    43      40.665  20.799  31.815  1.00  0.00           C
ATOM    653  O   SER    43      39.714  20.328  32.504  1.00  0.00           O
ATOM    654  N   HID    44      40.894  20.240  30.642  1.00  0.00           N
ATOM    655  H   HID    44      41.738  20.556  30.186  1.00  0.00           H
ATOM    656  CA  HID    44      40.250  19.012  30.153  1.00  0.00           C
ATOM    657  HA  HID    44      39.179  19.212  30.120  1.00  0.00           H
ATOM    658  CB  HID    44      40.688  18.817  28.685  1.00  0.00           C
ATOM    659  HB2 HID    44      40.276  17.915  28.234  1.00  0.00           H
ATOM    660  HB3 HID    44      40.433  19.741  28.164  1.00  0.00           H
ATOM    661  CG  HID    44      42.161  18.683  28.618  1.00  0.00           C
ATOM    662  ND1 HID    44      43.057  19.710  28.631  1.00  0.00           N
ATOM    663  HD1 HID    44      42.835  20.693  28.705  1.00  0.00           H
ATOM    664  CE1 HID    44      44.231  19.086  28.660  1.00  0.00           C
ATOM    665  HE1 HID    44      45.206  19.551  28.672  1.00  0.00           H
ATOM    666  NE2 HID    44      44.189  17.779  28.759  1.00  0.00           N
ATOM    667  CD2 HID    44      42.802  17.472  28.764  1.00  0.00           C
ATOM    668  HD2 HID    44      42.349  16.507  28.596  1.00  0.00           H
ATOM    669  C   HID    44      40.515  17.754  30.960  1.00  0.00           C
ATOM    670  O   HID    44      40.109  16.656  30.593  1.00  0.00           O
ATOM    671  N   LEU    45      41.420  17.774  32.027  1.00  0.00           N
ATOM    672  H   LEU    45      41.606  18.699  32.389  1.00  0.00           H
ATOM    673  CA  LEU    45      42.008  16.581  32.779  1.00  0.00           C
ATOM    674  HA  LEU    45      41.283  15.782  32.623  1.00  0.00           H
ATOM    675  CB  LEU    45      43.361  16.345  32.099  1.00  0.00           C
ATOM    676  HB2 LEU    45      43.213  16.001  31.076  1.00  0.00           H
ATOM    677  HB3 LEU    45      43.818  17.334  32.082  1.00  0.00           H
ATOM    678  CG  LEU    45      44.368  15.353  32.775  1.00  0.00           C
ATOM    679  HG  LEU    45      44.495  15.651  33.816  1.00  0.00           H
ATOM    680  CD1 LEU    45      43.833  13.895  32.750  1.00  0.00           C
ATOM    681 HD11 LEU    45      44.459  13.222  33.337  1.00  0.00           H
ATOM    682 HD12 LEU    45      42.800  13.867  33.096  1.00  0.00           H
ATOM    683 HD13 LEU    45      43.937  13.534  31.727  1.00  0.00           H
ATOM    684  CD2 LEU    45      45.756  15.376  32.163  1.00  0.00           C
ATOM    685 HD21 LEU    45      46.026  16.427  32.266  1.00  0.00           H
ATOM    686 HD22 LEU    45      46.425  14.701  32.697  1.00  0.00           H
ATOM    687 HD23 LEU    45      45.711  14.971  31.152  1.00  0.00           H
ATOM    688  C   LEU    45      42.139  16.844  34.314  1.00  0.00           C
ATOM    689  O   LEU    45      42.098  15.789  34.956  1.00  0.00           O
ATOM    690  N   GLU    46      42.026  18.025  34.924  1.00  0.00           N
ATOM    691  H   GLU    46      41.789  18.813  34.339  1.00  0.00           H
ATOM    692  CA  GLU    46      42.151  18.153  36.390  1.00  0.00           C
ATOM    693  HA  GLU    46      41.709  17.296  36.899  1.00  0.00           H
ATOM    694  CB  GLU    46      43.681  18.267  36.740  1.00  0.00           C
ATOM    695  HB2 GLU    46      44.099  17.304  36.446  1.00  0.00           H
ATOM    696  HB3 GLU    46      44.143  19.022  36.103  1.00  0.00           H
ATOM    697  CG  GLU    46      44.020  18.545  38.182  1.00  0.00           C
ATOM    698  HG2 GLU    46      43.665  19.541  38.450  1.00  0.00           H
ATOM    699  HG3 GLU    46      43.494  17.846  38.832  1.00  0.00           H
ATOM    700  CD  GLU    46      45.549  18.412  38.418  1.00  0.00           C
ATOM    701  OE1 GLU    46      46.180  17.358  38.176  1.00  0.00           O
ATOM    702  OE2 GLU    46      46.207  19.444  38.634  1.00  0.00           O
ATOM    703  C   GLU    46      41.398  19.422  36.765  1.00  0.00           C
ATOM    704  O   GLU    46      41.206  20.292  35.926  1.00  0.00           O
ATOM    705  N   CYX    47      40.904  19.519  38.023  1.00  0.00           N
ATOM    706  H   CYX    47      41.052  18.765  38.678  1.00  0.00           H
ATOM    707  CA  CYX    47      40.708  20.877  38.625  1.00  0.00           C
ATOM    708  HA  CYX    47      41.011  21.633  37.901  1.00  0.00           H
ATOM    709  CB  CYX    47      39.316  20.917  39.150  1.00  0.00           C
ATOM    710  HB2 CYX    47      39.016  19.942  39.535  1.00  0.00           H
ATOM    711  HB3 CYX    47      39.205  21.758  39.834  1.00  0.00           H
ATOM    712  SG  CYX    47      38.034  21.095  37.890  1.00  0.00           S
ATOM    713  C   CYX    47      41.723  21.068  39.746  1.00  0.00           C
ATOM    714  O   CYX    47      42.114  20.124  40.448  1.00  0.00           O
ATOM    715  N   ARG    48      42.072  22.357  40.010  1.00  0.00           N
ATOM    716  H   ARG    48      41.786  23.072  39.356  1.00  0.00           H
ATOM    717  CA  ARG    48      42.996  22.849  41.091  1.00  0.00           C
ATOM    718  HA  ARG    48      43.321  22.051  41.759  1.00  0.00           H
ATOM    719  CB  ARG    48      44.349  23.270  40.454  1.00  0.00           C
ATOM    720  HB2 ARG    48      44.123  24.106  39.792  1.00  0.00           H
ATOM    721  HB3 ARG    48      45.033  23.661  41.207  1.00  0.00           H
ATOM    722  CG  ARG    48      45.206  22.182  39.759  1.00  0.00           C
ATOM    723  HG2 ARG    48      45.334  21.435  40.542  1.00  0.00           H
ATOM    724  HG3 ARG    48      44.606  21.910  38.890  1.00  0.00           H
ATOM    725  CD  ARG    48      46.549  22.685  39.201  1.00  0.00           C
ATOM    726  HD2 ARG    48      46.874  22.103  38.338  1.00  0.00           H
ATOM    727  HD3 ARG    48      46.340  23.713  38.905  1.00  0.00           H
ATOM    728  NE  ARG    48      47.669  22.591  40.166  1.00  0.00           N
ATOM    729  HE  ARG    48      48.010  23.474  40.518  1.00  0.00           H
ATOM    730  CZ  ARG    48      48.244  21.558  40.716  1.00  0.00           C
ATOM    731  NH1 ARG    48      49.269  21.733  41.494  1.00  0.00           N
ATOM    732 HH11 ARG    48      49.610  22.608  41.864  1.00  0.00           H
ATOM    733 HH12 ARG    48      49.618  20.897  41.941  1.00  0.00           H
ATOM    734  NH2 ARG    48      47.966  20.322  40.411  1.00  0.00           N
ATOM    735 HH21 ARG    48      47.374  20.090  39.627  1.00  0.00           H
ATOM    736 HH22 ARG    48      48.636  19.601  40.636  1.00  0.00           H
ATOM    737  C   ARG    48      42.370  23.924  41.876  1.00  0.00           C
ATOM    738  O   ARG    48      41.851  24.877  41.274  1.00  0.00           O
ATOM    739  N   THR    49      42.806  23.991  43.119  1.00  0.00           N
ATOM    740  H   THR    49      43.305  23.213  43.526  1.00  0.00           H
ATOM    741  CA  THR    49      42.881  25.209  43.898  1.00  0.00           C
ATOM    742  HA  THR    49      42.073  25.918  43.719  1.00  0.00           H
ATOM    743  CB  THR    49      42.803  25.105  45.417  1.00  0.00           C
ATOM    744  HB  THR    49      43.554  24.406  45.787  1.00  0.00           H
ATOM    745  CG2 THR    49      42.943  26.427  46.222  1.00  0.00           C
ATOM    746 HG21 THR    49      42.175  27.158  45.965  1.00  0.00           H
ATOM    747 HG22 THR    49      42.826  26.351  47.303  1.00  0.00           H
ATOM    748 HG23 THR    49      43.958  26.779  46.041  1.00  0.00           H
ATOM    749  OG1 THR    49      41.468  24.608  45.680  1.00  0.00           O
ATOM    750  HG1 THR    49      41.092  25.114  46.404  1.00  0.00           H
ATOM    751  C   THR    49      44.200  25.923  43.531  1.00  0.00           C
ATOM    752  O   THR    49      45.259  25.403  43.812  1.00  0.00           O
ATOM    753  N   PHE    50      44.119  27.135  42.868  1.00  0.00           N
ATOM    754  H   PHE    50      43.194  27.524  42.756  1.00  0.00           H
ATOM    755  CA  PHE    50      45.205  28.088  42.965  1.00  0.00           C
ATOM    756  HA  PHE    50      46.181  27.629  43.123  1.00  0.00           H
ATOM    757  CB  PHE    50      45.302  28.895  41.637  1.00  0.00           C
ATOM    758  HB2 PHE    50      44.334  29.239  41.273  1.00  0.00           H
ATOM    759  HB3 PHE    50      45.847  29.809  41.873  1.00  0.00           H
ATOM    760  CG  PHE    50      45.941  28.173  40.451  1.00  0.00           C
ATOM    761  CD1 PHE    50      45.186  27.218  39.769  1.00  0.00           C
ATOM    762  HD1 PHE    50      44.140  27.104  40.013  1.00  0.00           H
ATOM    763  CE1 PHE    50      45.780  26.617  38.655  1.00  0.00           C
ATOM    764  HE1 PHE    50      45.330  25.887  37.999  1.00  0.00           H
ATOM    765  CZ  PHE    50      47.111  26.892  38.220  1.00  0.00           C
ATOM    766  HZ  PHE    50      47.554  26.346  37.400  1.00  0.00           H
ATOM    767  CE2 PHE    50      47.803  27.860  38.942  1.00  0.00           C
ATOM    768  HE2 PHE    50      48.834  28.068  38.698  1.00  0.00           H
ATOM    769  CD2 PHE    50      47.242  28.513  40.034  1.00  0.00           C
ATOM    770  HD2 PHE    50      47.868  29.231  40.542  1.00  0.00           H
ATOM    771  C   PHE    50      44.994  29.092  44.139  1.00  0.00           C
ATOM    772  O   PHE    50      43.849  29.427  44.398  1.00  0.00           O
ATOM    773  N   PHE    51      46.030  29.437  44.921  1.00  0.00           N
ATOM    774  H   PHE    51      46.894  28.997  44.640  1.00  0.00           H
ATOM    775  CA  PHE    51      45.906  30.193  46.230  1.00  0.00           C
ATOM    776  HA  PHE    51      45.005  30.782  46.057  1.00  0.00           H
ATOM    777  CB  PHE    51      45.661  29.159  47.354  1.00  0.00           C
ATOM    778  HB2 PHE    51      45.537  29.764  48.253  1.00  0.00           H
ATOM    779  HB3 PHE    51      44.837  28.496  47.088  1.00  0.00           H
ATOM    780  CG  PHE    51      46.868  28.265  47.615  1.00  0.00           C
ATOM    781  CD1 PHE    51      47.830  28.663  48.612  1.00  0.00           C
ATOM    782  HD1 PHE    51      47.681  29.562  49.192  1.00  0.00           H
ATOM    783  CE1 PHE    51      48.877  27.804  48.899  1.00  0.00           C
ATOM    784  HE1 PHE    51      49.528  28.048  49.726  1.00  0.00           H
ATOM    785  CZ  PHE    51      48.971  26.531  48.222  1.00  0.00           C
ATOM    786  HZ  PHE    51      49.833  25.938  48.490  1.00  0.00           H
ATOM    787  CE2 PHE    51      48.017  26.121  47.225  1.00  0.00           C
ATOM    788  HE2 PHE    51      48.258  25.325  46.537  1.00  0.00           H
ATOM    789  CD2 PHE    51      47.014  27.043  46.893  1.00  0.00           C
ATOM    790  HD2 PHE    51      46.298  26.627  46.199  1.00  0.00           H
ATOM    791  C   PHE    51      47.116  31.104  46.519  1.00  0.00           C
ATOM    792  O   PHE    51      48.257  30.694  46.287  1.00  0.00           O
ATOM    793  N   LEU    52      47.016  32.326  47.045  1.00  0.00           N
ATOM    794  H   LEU    52      46.093  32.691  47.234  1.00  0.00           H
ATOM    795  CA  LEU    52      48.009  33.162  47.593  1.00  0.00           C
ATOM    796  HA  LEU    52      48.902  33.018  46.985  1.00  0.00           H
ATOM    797  CB  LEU    52      47.593  34.659  47.461  1.00  0.00           C
ATOM    798  HB2 LEU    52      46.609  34.971  47.812  1.00  0.00           H
ATOM    799  HB3 LEU    52      48.390  35.117  48.046  1.00  0.00           H
ATOM    800  CG  LEU    52      47.515  35.247  46.055  1.00  0.00           C
ATOM    801  HG  LEU    52      46.606  34.878  45.580  1.00  0.00           H
ATOM    802  CD1 LEU    52      47.623  36.834  46.046  1.00  0.00           C
ATOM    803 HD11 LEU    52      47.706  37.199  45.023  1.00  0.00           H
ATOM    804 HD12 LEU    52      46.766  37.206  46.609  1.00  0.00           H
ATOM    805 HD13 LEU    52      48.509  37.168  46.585  1.00  0.00           H
ATOM    806  CD2 LEU    52      48.660  34.901  45.110  1.00  0.00           C
ATOM    807 HD21 LEU    52      48.844  33.830  45.191  1.00  0.00           H
ATOM    808 HD22 LEU    52      48.447  35.043  44.051  1.00  0.00           H
ATOM    809 HD23 LEU    52      49.583  35.378  45.442  1.00  0.00           H
ATOM    810  C   LEU    52      48.427  32.851  49.116  1.00  0.00           C
ATOM    811  O   LEU    52      47.618  32.527  50.000  1.00  0.00           O
ATOM    812  N   THR    53      49.684  33.097  49.425  1.00  0.00           N
ATOM    813  H   THR    53      50.368  33.208  48.690  1.00  0.00           H
ATOM    814  CA  THR    53      50.234  32.886  50.818  1.00  0.00           C
ATOM    815  HA  THR    53      49.444  33.020  51.557  1.00  0.00           H
ATOM    816  CB  THR    53      50.787  31.393  50.980  1.00  0.00           C
ATOM    817  HB  THR    53      49.952  30.771  50.658  1.00  0.00           H
ATOM    818  CG2 THR    53      51.867  30.918  49.999  1.00  0.00           C
ATOM    819 HG21 THR    53      52.736  31.572  50.066  1.00  0.00           H
ATOM    820 HG22 THR    53      52.022  29.842  50.082  1.00  0.00           H
ATOM    821 HG23 THR    53      51.440  31.197  49.036  1.00  0.00           H
ATOM    822  OG1 THR    53      51.313  31.241  52.304  1.00  0.00           O
ATOM    823  HG1 THR    53      50.545  31.079  52.857  1.00  0.00           H
ATOM    824  C   THR    53      51.296  33.858  51.227  1.00  0.00           C
ATOM    825  O   THR    53      52.004  34.324  50.284  1.00  0.00           O
ATOM    826  N   GLN    54      51.525  34.080  52.525  1.00  0.00           N
ATOM    827  H   GLN    54      50.821  33.692  53.135  1.00  0.00           H
ATOM    828  CA  GLN    54      52.767  34.670  53.055  1.00  0.00           C
ATOM    829  HA  GLN    54      53.072  35.557  52.500  1.00  0.00           H
ATOM    830  CB  GLN    54      52.575  35.169  54.509  1.00  0.00           C
ATOM    831  HB2 GLN    54      52.304  34.356  55.183  1.00  0.00           H
ATOM    832  HB3 GLN    54      53.535  35.586  54.815  1.00  0.00           H
ATOM    833  CG  GLN    54      51.488  36.263  54.457  1.00  0.00           C
ATOM    834  HG2 GLN    54      51.927  37.213  54.154  1.00  0.00           H
ATOM    835  HG3 GLN    54      50.607  36.043  53.854  1.00  0.00           H
ATOM    836  CD  GLN    54      50.835  36.608  55.822  1.00  0.00           C
ATOM    837  OE1 GLN    54      49.756  37.177  55.916  1.00  0.00           O
ATOM    838  NE2 GLN    54      51.468  36.405  56.966  1.00  0.00           N
ATOM    839 HE21 GLN    54      52.456  36.203  57.021  1.00  0.00           H
ATOM    840 HE22 GLN    54      51.028  36.640  57.844  1.00  0.00           H
ATOM    841  C   GLN    54      54.046  33.729  53.082  1.00  0.00           C
ATOM    842  O   GLN    54      55.065  34.142  53.595  1.00  0.00           O
ATOM    843  N   GLY    55      53.879  32.440  52.726  1.00  0.00           N
ATOM    844  H   GLY    55      53.010  32.113  52.331  1.00  0.00           H
ATOM    845  CA  GLY    55      54.920  31.519  52.808  1.00  0.00           C
ATOM    846  HA2 GLY    55      54.820  30.606  52.220  1.00  0.00           H
ATOM    847  HA3 GLY    55      55.829  31.964  52.403  1.00  0.00           H
ATOM    848  C   GLY    55      55.215  31.057  54.232  1.00  0.00           C
ATOM    849  O   GLY    55      56.420  30.799  54.493  1.00  0.00           O
ATOM    850  N   ALA    56      54.236  31.073  55.192  1.00  0.00           N
ATOM    851  H   ALA    56      53.299  31.361  54.949  1.00  0.00           H
ATOM    852  CA  ALA    56      54.431  30.760  56.586  1.00  0.00           C
ATOM    853  HA  ALA    56      55.388  30.315  56.858  1.00  0.00           H
ATOM    854  CB  ALA    56      54.252  32.166  57.214  1.00  0.00           C
ATOM    855  HB1 ALA    56      54.490  32.238  58.275  1.00  0.00           H
ATOM    856  HB2 ALA    56      54.910  32.915  56.773  1.00  0.00           H
ATOM    857  HB3 ALA    56      53.209  32.484  57.221  1.00  0.00           H
ATOM    858  C   ALA    56      53.308  29.767  57.067  1.00  0.00           C
ATOM    859  O   ALA    56      52.199  29.826  56.474  1.00  0.00           O
ATOM    860  N   LEU    57      53.483  28.856  58.049  1.00  0.00           N
ATOM    861  H   LEU    57      54.291  29.040  58.627  1.00  0.00           H
ATOM    862  CA  LEU    57      52.403  28.003  58.551  1.00  0.00           C
ATOM    863  HA  LEU    57      51.776  27.751  57.696  1.00  0.00           H
ATOM    864  CB  LEU    57      53.148  26.704  59.064  1.00  0.00           C
ATOM    865  HB2 LEU    57      53.785  26.955  59.912  1.00  0.00           H
ATOM    866  HB3 LEU    57      52.318  26.085  59.404  1.00  0.00           H
ATOM    867  CG  LEU    57      53.936  25.875  57.995  1.00  0.00           C
ATOM    868  HG  LEU    57      54.823  26.415  57.662  1.00  0.00           H
ATOM    869  CD1 LEU    57      54.337  24.645  58.747  1.00  0.00           C
ATOM    870 HD11 LEU    57      53.437  24.054  58.916  1.00  0.00           H
ATOM    871 HD12 LEU    57      55.134  24.132  58.208  1.00  0.00           H
ATOM    872 HD13 LEU    57      54.750  24.849  59.735  1.00  0.00           H
ATOM    873  CD2 LEU    57      53.097  25.556  56.796  1.00  0.00           C
ATOM    874 HD21 LEU    57      52.929  26.426  56.160  1.00  0.00           H
ATOM    875 HD22 LEU    57      53.635  24.934  56.079  1.00  0.00           H
ATOM    876 HD23 LEU    57      52.146  25.083  57.039  1.00  0.00           H
ATOM    877  C   LEU    57      51.501  28.667  59.624  1.00  0.00           C
ATOM    878  O   LEU    57      51.713  29.763  60.210  1.00  0.00           O
ATOM    879  N   LEU    58      50.354  28.029  59.862  1.00  0.00           N
ATOM    880  H   LEU    58      50.157  27.099  59.521  1.00  0.00           H
ATOM    881  CA  LEU    58      49.429  28.567  60.834  1.00  0.00           C
ATOM    882  HA  LEU    58      49.304  29.615  60.561  1.00  0.00           H
ATOM    883  CB  LEU    58      48.018  27.968  60.825  1.00  0.00           C
ATOM    884  HB2 LEU    58      47.913  26.902  61.028  1.00  0.00           H
ATOM    885  HB3 LEU    58      47.519  28.452  61.665  1.00  0.00           H
ATOM    886  CG  LEU    58      47.268  28.176  59.467  1.00  0.00           C
ATOM    887  HG  LEU    58      48.023  28.510  58.756  1.00  0.00           H
ATOM    888  CD1 LEU    58      46.609  26.943  58.898  1.00  0.00           C
ATOM    889 HD11 LEU    58      45.946  26.551  59.669  1.00  0.00           H
ATOM    890 HD12 LEU    58      45.976  27.029  58.014  1.00  0.00           H
ATOM    891 HD13 LEU    58      47.356  26.174  58.698  1.00  0.00           H
ATOM    892  CD2 LEU    58      46.187  29.241  59.711  1.00  0.00           C
ATOM    893 HD21 LEU    58      45.603  29.535  58.838  1.00  0.00           H
ATOM    894 HD22 LEU    58      45.508  28.906  60.495  1.00  0.00           H
ATOM    895 HD23 LEU    58      46.673  30.082  60.207  1.00  0.00           H
ATOM    896  C   LEU    58      50.037  28.530  62.296  1.00  0.00           C
ATOM    897  O   LEU    58      50.761  27.607  62.509  1.00  0.00           O
ATOM    898  N   ASN    59      49.771  29.458  63.194  1.00  0.00           N
ATOM    899  H   ASN    59      49.205  30.198  62.804  1.00  0.00           H
ATOM    900  CA  ASN    59      50.124  29.544  64.633  1.00  0.00           C
ATOM    901  HA  ASN    59      49.783  30.517  64.986  1.00  0.00           H
ATOM    902  CB  ASN    59      49.405  28.478  65.419  1.00  0.00           C
ATOM    903  HB2 ASN    59      49.292  27.508  64.935  1.00  0.00           H
ATOM    904  HB3 ASN    59      50.091  28.131  66.192  1.00  0.00           H
ATOM    905  CG  ASN    59      48.102  28.860  66.089  1.00  0.00           C
ATOM    906  OD1 ASN    59      47.285  29.438  65.408  1.00  0.00           O
ATOM    907  ND2 ASN    59      47.797  28.497  67.300  1.00  0.00           N
ATOM    908 HD21 ASN    59      46.895  28.767  67.664  1.00  0.00           H
ATOM    909 HD22 ASN    59      48.410  27.827  67.742  1.00  0.00           H
ATOM    910  C   ASN    59      51.645  29.621  64.972  1.00  0.00           C
ATOM    911  O   ASN    59      52.050  30.013  66.038  1.00  0.00           O
ATOM    912  N   ASP    60      52.553  29.536  63.970  1.00  0.00           N
ATOM    913  H   ASP    60      52.203  29.132  63.113  1.00  0.00           H
ATOM    914  CA  ASP    60      53.962  29.895  63.986  1.00  0.00           C
ATOM    915  HA  ASP    60      54.512  29.444  64.812  1.00  0.00           H
ATOM    916  CB  ASP    60      54.659  29.193  62.729  1.00  0.00           C
ATOM    917  HB2 ASP    60      54.581  28.107  62.775  1.00  0.00           H
ATOM    918  HB3 ASP    60      54.164  29.509  61.811  1.00  0.00           H
ATOM    919  CG  ASP    60      56.123  29.499  62.481  1.00  0.00           C
ATOM    920  OD1 ASP    60      56.793  30.011  63.355  1.00  0.00           O
ATOM    921  OD2 ASP    60      56.673  29.236  61.430  1.00  0.00           O
ATOM    922  C   ASP    60      54.192  31.460  63.940  1.00  0.00           C
ATOM    923  O   ASP    60      53.515  32.081  63.054  1.00  0.00           O
ATOM    924  N   LYS    61      55.076  31.947  64.743  1.00  0.00           N
ATOM    925  H   LYS    61      55.634  31.373  65.359  1.00  0.00           H
ATOM    926  CA  LYS    61      55.371  33.372  64.944  1.00  0.00           C
ATOM    927  HA  LYS    61      54.536  33.944  65.349  1.00  0.00           H
ATOM    928  CB  LYS    61      56.582  33.421  65.982  1.00  0.00           C
ATOM    929  HB2 LYS    61      56.721  34.446  66.327  1.00  0.00           H
ATOM    930  HB3 LYS    61      56.337  32.895  66.904  1.00  0.00           H
ATOM    931  CG  LYS    61      57.979  33.012  65.514  1.00  0.00           C
ATOM    932  HG2 LYS    61      57.896  32.165  64.832  1.00  0.00           H
ATOM    933  HG3 LYS    61      58.325  33.793  64.837  1.00  0.00           H
ATOM    934  CD  LYS    61      59.013  32.993  66.686  1.00  0.00           C
ATOM    935  HD2 LYS    61      59.942  32.781  66.157  1.00  0.00           H
ATOM    936  HD3 LYS    61      59.288  33.952  67.126  1.00  0.00           H
ATOM    937  CE  LYS    61      58.644  31.962  67.775  1.00  0.00           C
ATOM    938  HE2 LYS    61      57.946  32.522  68.397  1.00  0.00           H
ATOM    939  HE3 LYS    61      58.202  31.165  67.177  1.00  0.00           H
ATOM    940  NZ  LYS    61      59.840  31.448  68.515  1.00  0.00           N
ATOM    941  HZ1 LYS    61      59.468  30.796  69.191  1.00  0.00           H
ATOM    942  HZ2 LYS    61      60.536  30.945  67.985  1.00  0.00           H
ATOM    943  HZ3 LYS    61      60.328  32.120  69.090  1.00  0.00           H
ATOM    944  C   LYS    61      55.699  34.068  63.641  1.00  0.00           C
ATOM    945  O   LYS    61      55.326  35.249  63.598  1.00  0.00           O
ATOM    946  N   HIP    62      56.310  33.337  62.667  1.00  0.00           N
ATOM    947  H   HIP    62      56.476  32.360  62.866  1.00  0.00           H
ATOM    948  CA  HIP    62      56.625  33.731  61.361  1.00  0.00           C
ATOM    949  HA  HIP    62      57.325  34.565  61.394  1.00  0.00           H
ATOM    950  CB  HIP    62      57.330  32.521  60.552  1.00  0.00           C
ATOM    951  HB2 HIP    62      56.647  31.671  60.518  1.00  0.00           H
ATOM    952  HB3 HIP    62      57.455  32.923  59.547  1.00  0.00           H
ATOM    953  CG  HIP    62      58.679  32.018  61.063  1.00  0.00           C
ATOM    954  ND1 HIP    62      58.939  31.091  62.139  1.00  0.00           N
ATOM    955  HD1 HIP    62      58.258  30.566  62.669  1.00  0.00           H
ATOM    956  CE1 HIP    62      60.228  30.924  62.282  1.00  0.00           C
ATOM    957  HE1 HIP    62      60.735  30.265  62.970  1.00  0.00           H
ATOM    958  NE2 HIP    62      60.839  31.796  61.451  1.00  0.00           N
ATOM    959  HE2 HIP    62      61.829  31.856  61.260  1.00  0.00           H
ATOM    960  CD2 HIP    62      59.946  32.361  60.598  1.00  0.00           C
ATOM    961  HD2 HIP    62      60.046  33.025  59.752  1.00  0.00           H
ATOM    962  C   HIP    62      55.385  34.221  60.565  1.00  0.00           C
ATOM    963  O   HIP    62      55.599  35.086  59.692  1.00  0.00           O
ATOM    964  N   SER    63      54.177  33.736  60.834  1.00  0.00           N
ATOM    965  H   SER    63      54.046  32.983  61.494  1.00  0.00           H
ATOM    966  CA  SER    63      52.915  34.185  60.249  1.00  0.00           C
ATOM    967  HA  SER    63      53.156  34.099  59.189  1.00  0.00           H
ATOM    968  CB  SER    63      51.764  33.188  60.500  1.00  0.00           C
ATOM    969  HB2 SER    63      50.950  33.521  59.857  1.00  0.00           H
ATOM    970  HB3 SER    63      52.050  32.205  60.126  1.00  0.00           H
ATOM    971  OG  SER    63      51.425  33.165  61.940  1.00  0.00           O
ATOM    972  HG  SER    63      52.114  32.689  62.409  1.00  0.00           H
ATOM    973  C   SER    63      52.496  35.570  60.549  1.00  0.00           C
ATOM    974  O   SER    63      51.653  36.082  59.839  1.00  0.00           O
ATOM    975  N   ASN    64      53.042  36.232  61.592  1.00  0.00           N
ATOM    976  H   ASN    64      53.785  35.731  62.059  1.00  0.00           H
ATOM    977  CA  ASN    64      53.028  37.673  61.665  1.00  0.00           C
ATOM    978  HA  ASN    64      53.471  37.850  62.645  1.00  0.00           H
ATOM    979  CB  ASN    64      54.012  38.258  60.629  1.00  0.00           C
ATOM    980  HB2 ASN    64      54.994  37.794  60.532  1.00  0.00           H
ATOM    981  HB3 ASN    64      53.513  38.261  59.660  1.00  0.00           H
ATOM    982  CG  ASN    64      54.163  39.719  60.885  1.00  0.00           C
ATOM    983  OD1 ASN    64      53.519  40.598  60.330  1.00  0.00           O
ATOM    984  ND2 ASN    64      55.127  40.147  61.629  1.00  0.00           N
ATOM    985 HD21 ASN    64      55.526  41.072  61.559  1.00  0.00           H
ATOM    986 HD22 ASN    64      55.661  39.371  61.993  1.00  0.00           H
ATOM    987  C   ASN    64      51.698  38.492  61.882  1.00  0.00           C
ATOM    988  O   ASN    64      51.604  39.156  62.916  1.00  0.00           O
ATOM    989  N   GLY    65      50.898  38.533  60.878  1.00  0.00           N
ATOM    990  H   GLY    65      51.138  37.897  60.132  1.00  0.00           H
ATOM    991  CA  GLY    65      49.602  39.310  60.848  1.00  0.00           C
ATOM    992  HA2 GLY    65      48.979  38.807  60.109  1.00  0.00           H
ATOM    993  HA3 GLY    65      49.242  39.348  61.876  1.00  0.00           H
ATOM    994  C   GLY    65      49.662  40.786  60.429  1.00  0.00           C
ATOM    995  O   GLY    65      48.581  41.429  60.455  1.00  0.00           O
ATOM    996  N   THR    66      50.785  41.389  60.125  1.00  0.00           N
ATOM    997  H   THR    66      51.617  40.830  60.251  1.00  0.00           H
ATOM    998  CA  THR    66      50.996  42.868  59.935  1.00  0.00           C
ATOM    999  HA  THR    66      50.003  43.314  59.892  1.00  0.00           H
ATOM   1000  CB  THR    66      51.906  43.476  61.038  1.00  0.00           C
ATOM   1001  HB  THR    66      51.824  44.539  60.811  1.00  0.00           H
ATOM   1002  CG2 THR    66      51.336  43.130  62.447  1.00  0.00           C
ATOM   1003 HG21 THR    66      51.919  43.631  63.221  1.00  0.00           H
ATOM   1004 HG22 THR    66      50.276  43.322  62.615  1.00  0.00           H
ATOM   1005 HG23 THR    66      51.443  42.048  62.515  1.00  0.00           H
ATOM   1006  OG1 THR    66      53.246  43.109  61.004  1.00  0.00           O
ATOM   1007  HG1 THR    66      53.399  42.169  60.877  1.00  0.00           H
ATOM   1008  C   THR    66      51.547  43.191  58.490  1.00  0.00           C
ATOM   1009  O   THR    66      51.253  44.256  57.905  1.00  0.00           O
ATOM   1010  N   VAL    67      52.412  42.303  57.968  1.00  0.00           N
ATOM   1011  H   VAL    67      52.749  41.620  58.631  1.00  0.00           H
ATOM   1012  CA  VAL    67      52.900  42.333  56.576  1.00  0.00           C
ATOM   1013  HA  VAL    67      53.612  43.150  56.461  1.00  0.00           H
ATOM   1014  CB  VAL    67      53.648  41.064  56.138  1.00  0.00           C
ATOM   1015  HB  VAL    67      53.756  41.034  55.053  1.00  0.00           H
ATOM   1016  CG1 VAL    67      55.050  40.829  56.693  1.00  0.00           C
ATOM   1017 HG11 VAL    67      55.490  39.970  56.187  1.00  0.00           H
ATOM   1018 HG12 VAL    67      55.552  41.723  56.323  1.00  0.00           H
ATOM   1019 HG13 VAL    67      55.145  40.580  57.750  1.00  0.00           H
ATOM   1020  CG2 VAL    67      52.812  39.779  56.451  1.00  0.00           C
ATOM   1021 HG21 VAL    67      53.350  38.913  56.065  1.00  0.00           H
ATOM   1022 HG22 VAL    67      52.576  39.837  57.514  1.00  0.00           H
ATOM   1023 HG23 VAL    67      51.827  39.930  56.009  1.00  0.00           H
ATOM   1024  C   VAL    67      51.737  42.699  55.687  1.00  0.00           C
ATOM   1025  O   VAL    67      50.643  42.240  55.833  1.00  0.00           O
ATOM   1026  N   LYS    68      51.987  43.502  54.653  1.00  0.00           N
ATOM   1027  H   LYS    68      52.972  43.673  54.510  1.00  0.00           H
ATOM   1028  CA  LYS    68      50.974  44.160  53.745  1.00  0.00           C
ATOM   1029  HA  LYS    68      50.176  44.499  54.406  1.00  0.00           H
ATOM   1030  CB  LYS    68      51.417  45.441  53.092  1.00  0.00           C
ATOM   1031  HB2 LYS    68      52.370  45.250  52.598  1.00  0.00           H
ATOM   1032  HB3 LYS    68      50.698  45.834  52.374  1.00  0.00           H
ATOM   1033  CG  LYS    68      51.710  46.538  54.167  1.00  0.00           C
ATOM   1034  HG2 LYS    68      50.900  46.656  54.886  1.00  0.00           H
ATOM   1035  HG3 LYS    68      52.629  46.358  54.725  1.00  0.00           H
ATOM   1036  CD  LYS    68      51.898  47.864  53.313  1.00  0.00           C
ATOM   1037  HD2 LYS    68      52.897  47.770  52.887  1.00  0.00           H
ATOM   1038  HD3 LYS    68      51.143  47.958  52.533  1.00  0.00           H
ATOM   1039  CE  LYS    68      51.864  49.236  54.057  1.00  0.00           C
ATOM   1040  HE2 LYS    68      50.924  49.311  54.604  1.00  0.00           H
ATOM   1041  HE3 LYS    68      52.558  49.193  54.896  1.00  0.00           H
ATOM   1042  NZ  LYS    68      52.200  50.402  53.206  1.00  0.00           N
ATOM   1043  HZ1 LYS    68      53.208  50.442  53.157  1.00  0.00           H
ATOM   1044  HZ2 LYS    68      51.790  50.380  52.283  1.00  0.00           H
ATOM   1045  HZ3 LYS    68      51.793  51.213  53.650  1.00  0.00           H
ATOM   1046  C   LYS    68      50.324  43.184  52.710  1.00  0.00           C
ATOM   1047  O   LYS    68      51.062  42.366  52.155  1.00  0.00           O
ATOM   1048  N   ASP    69      49.109  43.410  52.261  1.00  0.00           N
ATOM   1049  H   ASP    69      48.787  44.304  52.603  1.00  0.00           H
ATOM   1050  CA  ASP    69      48.445  42.867  51.013  1.00  0.00           C
ATOM   1051  HA  ASP    69      48.253  41.795  51.072  1.00  0.00           H
ATOM   1052  CB  ASP    69      47.067  43.488  51.010  1.00  0.00           C
ATOM   1053  HB2 ASP    69      46.432  42.872  50.373  1.00  0.00           H
ATOM   1054  HB3 ASP    69      46.620  43.423  52.001  1.00  0.00           H
ATOM   1055  CG  ASP    69      46.999  44.971  50.516  1.00  0.00           C
ATOM   1056  OD1 ASP    69      46.070  45.400  49.802  1.00  0.00           O
ATOM   1057  OD2 ASP    69      48.034  45.653  50.791  1.00  0.00           O
ATOM   1058  C   ASP    69      49.169  43.067  49.722  1.00  0.00           C
ATOM   1059  O   ASP    69      48.703  42.583  48.681  1.00  0.00           O
ATOM   1060  N   ARG    70      50.332  43.771  49.587  1.00  0.00           N
ATOM   1061  H   ARG    70      50.722  44.158  50.434  1.00  0.00           H
ATOM   1062  CA  ARG    70      51.189  43.781  48.369  1.00  0.00           C
ATOM   1063  HA  ARG    70      50.836  42.887  47.853  1.00  0.00           H
ATOM   1064  CB  ARG    70      51.132  45.009  47.504  1.00  0.00           C
ATOM   1065  HB2 ARG    70      51.232  45.914  48.103  1.00  0.00           H
ATOM   1066  HB3 ARG    70      51.915  44.951  46.747  1.00  0.00           H
ATOM   1067  CG  ARG    70      49.805  45.209  46.754  1.00  0.00           C
ATOM   1068  HG2 ARG    70      49.871  45.692  45.779  1.00  0.00           H
ATOM   1069  HG3 ARG    70      49.431  44.222  46.484  1.00  0.00           H
ATOM   1070  CD  ARG    70      48.649  45.977  47.355  1.00  0.00           C
ATOM   1071  HD2 ARG    70      47.810  45.803  46.681  1.00  0.00           H
ATOM   1072  HD3 ARG    70      48.343  45.554  48.311  1.00  0.00           H
ATOM   1073  NE  ARG    70      48.847  47.420  47.497  1.00  0.00           N
ATOM   1074  HE  ARG    70      49.670  47.815  47.064  1.00  0.00           H
ATOM   1075  CZ  ARG    70      48.011  48.297  47.954  1.00  0.00           C
ATOM   1076  NH1 ARG    70      48.275  49.568  47.799  1.00  0.00           N
ATOM   1077 HH11 ARG    70      49.084  49.837  47.258  1.00  0.00           H
ATOM   1078 HH12 ARG    70      47.725  50.282  48.254  1.00  0.00           H
ATOM   1079  NH2 ARG    70      46.963  48.004  48.577  1.00  0.00           N
ATOM   1080 HH21 ARG    70      46.734  47.062  48.863  1.00  0.00           H
ATOM   1081 HH22 ARG    70      46.584  48.795  49.077  1.00  0.00           H
ATOM   1082  C   ARG    70      52.597  43.337  48.756  1.00  0.00           C
ATOM   1083  O   ARG    70      53.570  43.570  48.020  1.00  0.00           O
ATOM   1084  N   SER    71      52.808  42.714  49.912  1.00  0.00           N
ATOM   1085  H   SER    71      52.003  42.487  50.478  1.00  0.00           H
ATOM   1086  CA  SER    71      54.138  42.348  50.338  1.00  0.00           C
ATOM   1087  HA  SER    71      54.751  43.239  50.472  1.00  0.00           H
ATOM   1088  CB  SER    71      54.127  41.530  51.672  1.00  0.00           C
ATOM   1089  HB2 SER    71      53.797  42.144  52.509  1.00  0.00           H
ATOM   1090  HB3 SER    71      53.340  40.776  51.656  1.00  0.00           H
ATOM   1091  OG  SER    71      55.382  40.975  51.873  1.00  0.00           O
ATOM   1092  HG  SER    71      55.878  41.541  52.469  1.00  0.00           H
ATOM   1093  C   SER    71      54.925  41.460  49.384  1.00  0.00           C
ATOM   1094  O   SER    71      54.398  40.419  48.915  1.00  0.00           O
ATOM   1095  N   PRO    72      56.249  41.563  49.173  1.00  0.00           N
ATOM   1096  CD  PRO    72      57.081  42.658  49.612  1.00  0.00           C
ATOM   1097  HD2 PRO    72      56.783  42.897  50.633  1.00  0.00           H
ATOM   1098  HD3 PRO    72      56.732  43.493  49.004  1.00  0.00           H
ATOM   1099  CG  PRO    72      58.502  42.241  49.459  1.00  0.00           C
ATOM   1100  HG2 PRO    72      58.850  41.834  50.408  1.00  0.00           H
ATOM   1101  HG3 PRO    72      59.067  43.154  49.269  1.00  0.00           H
ATOM   1102  CB  PRO    72      58.503  41.145  48.428  1.00  0.00           C
ATOM   1103  HB2 PRO    72      59.188  40.360  48.750  1.00  0.00           H
ATOM   1104  HB3 PRO    72      58.588  41.512  47.406  1.00  0.00           H
ATOM   1105  CA  PRO    72      57.061  40.601  48.441  1.00  0.00           C
ATOM   1106  HA  PRO    72      56.655  40.566  47.430  1.00  0.00           H
ATOM   1107  C   PRO    72      57.026  39.161  48.989  1.00  0.00           C
ATOM   1108  O   PRO    72      57.287  38.245  48.207  1.00  0.00           O
ATOM   1109  N   HID    73      56.747  38.948  50.290  1.00  0.00           N
ATOM   1110  H   HID    73      56.625  39.742  50.903  1.00  0.00           H
ATOM   1111  CA  HID    73      56.506  37.611  50.825  1.00  0.00           C
ATOM   1112  HA  HID    73      57.365  36.991  50.566  1.00  0.00           H
ATOM   1113  CB  HID    73      56.184  37.569  52.335  1.00  0.00           C
ATOM   1114  HB2 HID    73      55.365  38.232  52.614  1.00  0.00           H
ATOM   1115  HB3 HID    73      55.910  36.550  52.608  1.00  0.00           H
ATOM   1116  CG  HID    73      57.408  38.001  53.104  1.00  0.00           C
ATOM   1117  ND1 HID    73      58.647  37.361  53.053  1.00  0.00           N
ATOM   1118  HD1 HID    73      58.887  36.611  52.420  1.00  0.00           H
ATOM   1119  CE1 HID    73      59.330  37.774  54.126  1.00  0.00           C
ATOM   1120  HE1 HID    73      60.280  37.429  54.508  1.00  0.00           H
ATOM   1121  NE2 HID    73      58.771  38.790  54.709  1.00  0.00           N
ATOM   1122  CD2 HID    73      57.504  39.066  54.080  1.00  0.00           C
ATOM   1123  HD2 HID    73      56.765  39.811  54.334  1.00  0.00           H
ATOM   1124  C   HID    73      55.335  36.845  50.211  1.00  0.00           C
ATOM   1125  O   HID    73      55.363  35.633  50.409  1.00  0.00           O
ATOM   1126  N   ARG    74      54.485  37.537  49.486  1.00  0.00           N
ATOM   1127  H   ARG    74      54.677  38.526  49.405  1.00  0.00           H
ATOM   1128  CA  ARG    74      53.212  36.967  49.007  1.00  0.00           C
ATOM   1129  HA  ARG    74      52.914  36.215  49.737  1.00  0.00           H
ATOM   1130  CB  ARG    74      52.133  38.002  48.695  1.00  0.00           C
ATOM   1131  HB2 ARG    74      52.267  38.659  47.836  1.00  0.00           H
ATOM   1132  HB3 ARG    74      51.263  37.467  48.317  1.00  0.00           H
ATOM   1133  CG  ARG    74      51.759  38.798  49.938  1.00  0.00           C
ATOM   1134  HG2 ARG    74      51.545  38.208  50.829  1.00  0.00           H
ATOM   1135  HG3 ARG    74      52.582  39.467  50.188  1.00  0.00           H
ATOM   1136  CD  ARG    74      50.416  39.549  49.684  1.00  0.00           C
ATOM   1137  HD2 ARG    74      50.335  40.241  50.522  1.00  0.00           H
ATOM   1138  HD3 ARG    74      50.505  40.108  48.753  1.00  0.00           H
ATOM   1139  NE  ARG    74      49.245  38.641  49.625  1.00  0.00           N
ATOM   1140  HE  ARG    74      49.486  37.788  50.109  1.00  0.00           H
ATOM   1141  CZ  ARG    74      48.061  38.731  49.078  1.00  0.00           C
ATOM   1142  NH1 ARG    74      47.295  37.654  49.136  1.00  0.00           N
ATOM   1143 HH11 ARG    74      47.611  36.920  49.754  1.00  0.00           H
ATOM   1144 HH12 ARG    74      46.419  37.679  48.635  1.00  0.00           H
ATOM   1145  NH2 ARG    74      47.711  39.859  48.426  1.00  0.00           N
ATOM   1146 HH21 ARG    74      48.201  40.742  48.422  1.00  0.00           H
ATOM   1147 HH22 ARG    74      46.759  39.887  48.090  1.00  0.00           H
ATOM   1148  C   ARG    74      53.560  36.140  47.776  1.00  0.00           C
ATOM   1149  O   ARG    74      54.327  36.614  46.936  1.00  0.00           O
ATOM   1150  N   THR    75      53.076  34.920  47.709  1.00  0.00           N
ATOM   1151  H   THR    75      52.413  34.664  48.427  1.00  0.00           H
ATOM   1152  CA  THR    75      53.381  33.898  46.702  1.00  0.00           C
ATOM   1153  HA  THR    75      53.983  34.393  45.939  1.00  0.00           H
ATOM   1154  CB  THR    75      54.271  32.856  47.460  1.00  0.00           C
ATOM   1155  HB  THR    75      53.745  32.364  48.278  1.00  0.00           H
ATOM   1156  CG2 THR    75      54.738  31.791  46.482  1.00  0.00           C
ATOM   1157 HG21 THR    75      53.880  31.162  46.246  1.00  0.00           H
ATOM   1158 HG22 THR    75      55.226  32.252  45.623  1.00  0.00           H
ATOM   1159 HG23 THR    75      55.534  31.195  46.929  1.00  0.00           H
ATOM   1160  OG1 THR    75      55.399  33.473  48.064  1.00  0.00           O
ATOM   1161  HG1 THR    75      55.066  34.148  48.660  1.00  0.00           H
ATOM   1162  C   THR    75      52.103  33.269  46.070  1.00  0.00           C
ATOM   1163  O   THR    75      51.156  33.001  46.833  1.00  0.00           O
ATOM   1164  N   LEU    76      52.049  33.055  44.771  1.00  0.00           N
ATOM   1165  H   LEU    76      52.860  33.301  44.221  1.00  0.00           H
ATOM   1166  CA  LEU    76      51.122  32.086  44.082  1.00  0.00           C
ATOM   1167  HA  LEU    76      50.136  32.185  44.537  1.00  0.00           H
ATOM   1168  CB  LEU    76      50.939  32.390  42.617  1.00  0.00           C
ATOM   1169  HB2 LEU    76      50.751  33.460  42.534  1.00  0.00           H
ATOM   1170  HB3 LEU    76      51.813  32.090  42.040  1.00  0.00           H
ATOM   1171  CG  LEU    76      49.728  31.608  42.049  1.00  0.00           C
ATOM   1172  HG  LEU    76      49.885  30.534  42.148  1.00  0.00           H
ATOM   1173  CD1 LEU    76      48.385  31.942  42.787  1.00  0.00           C
ATOM   1174 HD11 LEU    76      48.421  31.270  43.644  1.00  0.00           H
ATOM   1175 HD12 LEU    76      48.312  33.000  43.035  1.00  0.00           H
ATOM   1176 HD13 LEU    76      47.537  31.762  42.125  1.00  0.00           H
ATOM   1177  CD2 LEU    76      49.481  31.982  40.603  1.00  0.00           C
ATOM   1178 HD21 LEU    76      48.649  31.396  40.212  1.00  0.00           H
ATOM   1179 HD22 LEU    76      49.234  33.038  40.493  1.00  0.00           H
ATOM   1180 HD23 LEU    76      50.327  31.800  39.941  1.00  0.00           H
ATOM   1181  C   LEU    76      51.616  30.653  44.201  1.00  0.00           C
ATOM   1182  O   LEU    76      52.776  30.292  43.874  1.00  0.00           O
ATOM   1183  N   MET    77      50.683  29.788  44.661  1.00  0.00           N
ATOM   1184  H   MET    77      49.803  30.191  44.951  1.00  0.00           H
ATOM   1185  CA  MET    77      50.783  28.282  44.736  1.00  0.00           C
ATOM   1186  HA  MET    77      51.538  28.051  43.984  1.00  0.00           H
ATOM   1187  CB  MET    77      50.987  27.876  46.164  1.00  0.00           C
ATOM   1188  HB2 MET    77      49.980  27.946  46.574  1.00  0.00           H
ATOM   1189  HB3 MET    77      51.155  26.801  46.096  1.00  0.00           H
ATOM   1190  CG  MET    77      52.168  28.597  46.831  1.00  0.00           C
ATOM   1191  HG2 MET    77      52.943  28.773  46.085  1.00  0.00           H
ATOM   1192  HG3 MET    77      51.767  29.585  47.056  1.00  0.00           H
ATOM   1193  SD  MET    77      53.075  27.881  48.297  1.00  0.00           S
ATOM   1194  CE  MET    77      53.918  26.530  47.569  1.00  0.00           C
ATOM   1195  HE1 MET    77      54.740  26.963  46.999  1.00  0.00           H
ATOM   1196  HE2 MET    77      54.112  25.736  48.289  1.00  0.00           H
ATOM   1197  HE3 MET    77      53.279  26.047  46.829  1.00  0.00           H
ATOM   1198  C   MET    77      49.522  27.538  44.217  1.00  0.00           C
ATOM   1199  O   MET    77      48.510  28.180  43.961  1.00  0.00           O
ATOM   1200  N   SER    78      49.607  26.236  44.049  1.00  0.00           N
ATOM   1201  H   SER    78      50.502  25.777  44.145  1.00  0.00           H
ATOM   1202  CA  SER    78      48.490  25.398  43.695  1.00  0.00           C
ATOM   1203  HA  SER    78      47.649  25.846  44.224  1.00  0.00           H
ATOM   1204  CB  SER    78      48.198  25.413  42.203  1.00  0.00           C
ATOM   1205  HB2 SER    78      47.257  24.886  42.041  1.00  0.00           H
ATOM   1206  HB3 SER    78      48.170  26.470  41.939  1.00  0.00           H
ATOM   1207  OG  SER    78      49.279  24.676  41.534  1.00  0.00           O
ATOM   1208  HG  SER    78      49.897  25.305  41.154  1.00  0.00           H
ATOM   1209  C   SER    78      48.770  24.004  44.206  1.00  0.00           C
ATOM   1210  O   SER    78      49.891  23.563  44.483  1.00  0.00           O
ATOM   1211  N   CYS    79      47.599  23.361  44.452  1.00  0.00           N
ATOM   1212  H   CYS    79      46.719  23.855  44.406  1.00  0.00           H
ATOM   1213  CA  CYS    79      47.439  21.890  44.753  1.00  0.00           C
ATOM   1214  HA  CYS    79      48.351  21.347  44.505  1.00  0.00           H
ATOM   1215  CB  CYS    79      47.282  21.694  46.243  1.00  0.00           C
ATOM   1216  HB2 CYS    79      46.880  20.692  46.390  1.00  0.00           H
ATOM   1217  HB3 CYS    79      48.189  21.835  46.831  1.00  0.00           H
ATOM   1218  SG  CYS    79      45.983  22.751  46.912  1.00  0.00           S
ATOM   1219  HG  CYS    79      44.841  22.112  46.645  1.00  0.00           H
ATOM   1220  C   CYS    79      46.251  21.290  43.883  1.00  0.00           C
ATOM   1221  O   CYS    79      45.420  22.081  43.448  1.00  0.00           O
ATOM   1222  N   PRO    80      46.159  19.935  43.810  1.00  0.00           N
ATOM   1223  CD  PRO    80      47.031  18.847  44.182  1.00  0.00           C
ATOM   1224  HD2 PRO    80      47.059  18.535  45.226  1.00  0.00           H
ATOM   1225  HD3 PRO    80      48.076  19.047  43.942  1.00  0.00           H
ATOM   1226  CG  PRO    80      46.558  17.763  43.251  1.00  0.00           C
ATOM   1227  HG2 PRO    80      46.932  16.817  43.644  1.00  0.00           H
ATOM   1228  HG3 PRO    80      46.871  17.893  42.215  1.00  0.00           H
ATOM   1229  CB  PRO    80      45.061  17.850  43.357  1.00  0.00           C
ATOM   1230  HB2 PRO    80      44.795  17.302  44.261  1.00  0.00           H
ATOM   1231  HB3 PRO    80      44.583  17.453  42.461  1.00  0.00           H
ATOM   1232  CA  PRO    80      44.877  19.351  43.342  1.00  0.00           C
ATOM   1233  HA  PRO    80      44.804  19.670  42.303  1.00  0.00           H
ATOM   1234  C   PRO    80      43.624  19.880  44.096  1.00  0.00           C
ATOM   1235  O   PRO    80      43.773  20.222  45.252  1.00  0.00           O
ATOM   1236  N   VAL    81      42.451  19.867  43.491  1.00  0.00           N
ATOM   1237  H   VAL    81      42.392  19.659  42.504  1.00  0.00           H
ATOM   1238  CA  VAL    81      41.177  20.306  44.125  1.00  0.00           C
ATOM   1239  HA  VAL    81      41.458  21.347  44.283  1.00  0.00           H
ATOM   1240  CB  VAL    81      39.925  20.534  43.208  1.00  0.00           C
ATOM   1241  HB  VAL    81      40.211  20.741  42.176  1.00  0.00           H
ATOM   1242  CG1 VAL    81      39.056  19.272  43.066  1.00  0.00           C
ATOM   1243 HG11 VAL    81      39.719  18.527  42.627  1.00  0.00           H
ATOM   1244 HG12 VAL    81      38.716  18.854  44.014  1.00  0.00           H
ATOM   1245 HG13 VAL    81      38.161  19.382  42.453  1.00  0.00           H
ATOM   1246  CG2 VAL    81      38.866  21.427  43.747  1.00  0.00           C
ATOM   1247 HG21 VAL    81      37.928  21.425  43.192  1.00  0.00           H
ATOM   1248 HG22 VAL    81      38.608  21.186  44.778  1.00  0.00           H
ATOM   1249 HG23 VAL    81      39.239  22.450  43.698  1.00  0.00           H
ATOM   1250  C   VAL    81      40.883  19.739  45.461  1.00  0.00           C
ATOM   1251  O   VAL    81      40.873  18.529  45.649  1.00  0.00           O
ATOM   1252  N   GLY    82      40.671  20.684  46.350  1.00  0.00           N
ATOM   1253  H   GLY    82      41.010  21.630  46.245  1.00  0.00           H
ATOM   1254  CA  GLY    82      40.388  20.357  47.725  1.00  0.00           C
ATOM   1255  HA2 GLY    82      40.160  21.256  48.298  1.00  0.00           H
ATOM   1256  HA3 GLY    82      39.469  19.772  47.697  1.00  0.00           H
ATOM   1257  C   GLY    82      41.417  19.588  48.582  1.00  0.00           C
ATOM   1258  O   GLY    82      41.062  19.084  49.609  1.00  0.00           O
ATOM   1259  N   GLU    83      42.663  19.524  48.172  1.00  0.00           N
ATOM   1260  H   GLU    83      42.812  20.106  47.360  1.00  0.00           H
ATOM   1261  CA  GLU    83      43.760  19.178  49.016  1.00  0.00           C
ATOM   1262  HA  GLU    83      43.424  18.361  49.654  1.00  0.00           H
ATOM   1263  CB  GLU    83      44.988  18.798  48.194  1.00  0.00           C
ATOM   1264  HB2 GLU    83      45.371  19.635  47.611  1.00  0.00           H
ATOM   1265  HB3 GLU    83      45.834  18.588  48.848  1.00  0.00           H
ATOM   1266  CG  GLU    83      44.826  17.554  47.362  1.00  0.00           C
ATOM   1267  HG2 GLU    83      44.189  17.777  46.506  1.00  0.00           H
ATOM   1268  HG3 GLU    83      45.832  17.279  47.045  1.00  0.00           H
ATOM   1269  CD  GLU    83      44.207  16.406  48.101  1.00  0.00           C
ATOM   1270  OE1 GLU    83      43.276  15.762  47.614  1.00  0.00           O
ATOM   1271  OE2 GLU    83      44.591  16.124  49.292  1.00  0.00           O
ATOM   1272  C   GLU    83      44.082  20.327  49.984  1.00  0.00           C
ATOM   1273  O   GLU    83      44.264  21.394  49.413  1.00  0.00           O
ATOM   1274  N   ALA    84      44.290  20.086  51.295  1.00  0.00           N
ATOM   1275  H   ALA    84      44.299  19.117  51.578  1.00  0.00           H
ATOM   1276  CA  ALA    84      44.661  21.240  52.237  1.00  0.00           C
ATOM   1277  HA  ALA    84      43.963  22.066  52.100  1.00  0.00           H
ATOM   1278  CB  ALA    84      44.512  20.789  53.633  1.00  0.00           C
ATOM   1279  HB1 ALA    84      43.464  20.708  53.924  1.00  0.00           H
ATOM   1280  HB2 ALA    84      45.103  19.913  53.901  1.00  0.00           H
ATOM   1281  HB3 ALA    84      44.847  21.655  54.204  1.00  0.00           H
ATOM   1282  C   ALA    84      46.166  21.648  52.036  1.00  0.00           C
ATOM   1283  O   ALA    84      47.061  20.764  52.281  1.00  0.00           O
ATOM   1284  N   PRO    85      46.354  22.868  51.554  1.00  0.00           N
ATOM   1285  CD  PRO    85      45.322  23.897  51.356  1.00  0.00           C
ATOM   1286  HD2 PRO    85      44.838  24.062  52.319  1.00  0.00           H
ATOM   1287  HD3 PRO    85      44.651  23.576  50.559  1.00  0.00           H
ATOM   1288  CG  PRO    85      46.243  25.108  50.963  1.00  0.00           C
ATOM   1289  HG2 PRO    85      46.450  25.748  51.820  1.00  0.00           H
ATOM   1290  HG3 PRO    85      45.645  25.822  50.397  1.00  0.00           H
ATOM   1291  CB  PRO    85      47.474  24.548  50.242  1.00  0.00           C
ATOM   1292  HB2 PRO    85      48.286  25.274  50.275  1.00  0.00           H
ATOM   1293  HB3 PRO    85      47.208  24.418  49.193  1.00  0.00           H
ATOM   1294  CA  PRO    85      47.667  23.193  50.921  1.00  0.00           C
ATOM   1295  HA  PRO    85      47.848  22.500  50.099  1.00  0.00           H
ATOM   1296  C   PRO    85      48.892  23.298  51.864  1.00  0.00           C
ATOM   1297  O   PRO    85      48.775  23.934  52.935  1.00  0.00           O
ATOM   1298  N   SER    86      50.005  22.658  51.630  1.00  0.00           N
ATOM   1299  H   SER    86      50.038  22.169  50.747  1.00  0.00           H
ATOM   1300  CA  SER    86      51.136  22.441  52.453  1.00  0.00           C
ATOM   1301  HA  SER    86      51.217  23.326  53.084  1.00  0.00           H
ATOM   1302  CB  SER    86      50.853  21.179  53.232  1.00  0.00           C
ATOM   1303  HB2 SER    86      50.055  21.322  53.960  1.00  0.00           H
ATOM   1304  HB3 SER    86      50.509  20.380  52.575  1.00  0.00           H
ATOM   1305  OG  SER    86      52.066  20.742  53.990  1.00  0.00           O
ATOM   1306  HG  SER    86      52.086  21.377  54.709  1.00  0.00           H
ATOM   1307  C   SER    86      52.389  22.186  51.555  1.00  0.00           C
ATOM   1308  O   SER    86      52.226  21.739  50.421  1.00  0.00           O
ATOM   1309  N   PRO    87      53.594  22.497  51.967  1.00  0.00           N
ATOM   1310  CD  PRO    87      53.941  23.322  53.159  1.00  0.00           C
ATOM   1311  HD2 PRO    87      53.634  22.715  54.011  1.00  0.00           H
ATOM   1312  HD3 PRO    87      53.327  24.207  53.326  1.00  0.00           H
ATOM   1313  CG  PRO    87      55.467  23.611  53.246  1.00  0.00           C
ATOM   1314  HG2 PRO    87      55.731  23.524  54.300  1.00  0.00           H
ATOM   1315  HG3 PRO    87      55.650  24.601  52.827  1.00  0.00           H
ATOM   1316  CB  PRO    87      55.896  22.454  52.445  1.00  0.00           C
ATOM   1317  HB2 PRO    87      55.904  21.629  53.157  1.00  0.00           H
ATOM   1318  HB3 PRO    87      56.893  22.583  52.026  1.00  0.00           H
ATOM   1319  CA  PRO    87      54.893  22.137  51.329  1.00  0.00           C
ATOM   1320  HA  PRO    87      55.041  22.810  50.485  1.00  0.00           H
ATOM   1321  C   PRO    87      54.915  20.661  50.841  1.00  0.00           C
ATOM   1322  O   PRO    87      55.478  20.442  49.781  1.00  0.00           O
ATOM   1323  N   TYR    88      54.279  19.710  51.475  1.00  0.00           N
ATOM   1324  H   TYR    88      53.725  20.021  52.260  1.00  0.00           H
ATOM   1325  CA  TYR    88      54.147  18.282  51.067  1.00  0.00           C
ATOM   1326  HA  TYR    88      55.049  18.060  50.497  1.00  0.00           H
ATOM   1327  CB  TYR    88      54.135  17.504  52.378  1.00  0.00           C
ATOM   1328  HB2 TYR    88      53.128  17.527  52.795  1.00  0.00           H
ATOM   1329  HB3 TYR    88      54.347  16.446  52.223  1.00  0.00           H
ATOM   1330  CG  TYR    88      55.132  17.906  53.413  1.00  0.00           C
ATOM   1331  CD1 TYR    88      56.381  17.333  53.231  1.00  0.00           C
ATOM   1332  HD1 TYR    88      56.654  16.721  52.384  1.00  0.00           H
ATOM   1333  CE1 TYR    88      57.355  17.634  54.244  1.00  0.00           C
ATOM   1334  HE1 TYR    88      58.311  17.141  54.142  1.00  0.00           H
ATOM   1335  CZ  TYR    88      56.966  18.300  55.427  1.00  0.00           C
ATOM   1336  OH  TYR    88      57.819  18.475  56.426  1.00  0.00           O
ATOM   1337  HH  TYR    88      57.471  19.054  57.109  1.00  0.00           H
ATOM   1338  CE2 TYR    88      55.673  18.903  55.532  1.00  0.00           C
ATOM   1339  HE2 TYR    88      55.400  19.398  56.452  1.00  0.00           H
ATOM   1340  CD2 TYR    88      54.723  18.608  54.557  1.00  0.00           C
ATOM   1341  HD2 TYR    88      53.779  19.131  54.543  1.00  0.00           H
ATOM   1342  C   TYR    88      52.934  17.878  50.200  1.00  0.00           C
ATOM   1343  O   TYR    88      52.700  16.669  50.096  1.00  0.00           O
ATOM   1344  N   ASN    89      52.283  18.852  49.557  1.00  0.00           N
ATOM   1345  H   ASN    89      52.740  19.739  49.708  1.00  0.00           H
ATOM   1346  CA  ASN    89      51.347  18.731  48.440  1.00  0.00           C
ATOM   1347  HA  ASN    89      51.626  17.795  47.957  1.00  0.00           H
ATOM   1348  CB  ASN    89      49.940  18.412  48.964  1.00  0.00           C
ATOM   1349  HB2 ASN    89      49.370  18.222  48.054  1.00  0.00           H
ATOM   1350  HB3 ASN    89      50.022  17.548  49.623  1.00  0.00           H
ATOM   1351  CG  ASN    89      49.171  19.515  49.621  1.00  0.00           C
ATOM   1352  OD1 ASN    89      49.484  20.644  49.440  1.00  0.00           O
ATOM   1353  ND2 ASN    89      48.371  19.170  50.576  1.00  0.00           N
ATOM   1354 HD21 ASN    89      47.802  19.887  51.003  1.00  0.00           H
ATOM   1355 HD22 ASN    89      48.241  18.190  50.785  1.00  0.00           H
ATOM   1356  C   ASN    89      51.309  19.872  47.343  1.00  0.00           C
ATOM   1357  O   ASN    89      50.692  19.710  46.317  1.00  0.00           O
ATOM   1358  N   SER    90      51.744  21.124  47.652  1.00  0.00           N
ATOM   1359  H   SER    90      52.092  21.208  48.597  1.00  0.00           H
ATOM   1360  CA  SER    90      51.449  22.266  46.795  1.00  0.00           C
ATOM   1361  HA  SER    90      50.700  21.920  46.084  1.00  0.00           H
ATOM   1362  CB  SER    90      50.973  23.492  47.574  1.00  0.00           C
ATOM   1363  HB2 SER    90      51.749  23.770  48.287  1.00  0.00           H
ATOM   1364  HB3 SER    90      50.844  24.391  46.972  1.00  0.00           H
ATOM   1365  OG  SER    90      49.846  23.268  48.389  1.00  0.00           O
ATOM   1366  HG  SER    90      49.709  22.327  48.521  1.00  0.00           H
ATOM   1367  C   SER    90      52.707  22.625  45.977  1.00  0.00           C
ATOM   1368  O   SER    90      53.752  22.954  46.555  1.00  0.00           O
ATOM   1369  N   ARG    91      52.639  22.634  44.659  1.00  0.00           N
ATOM   1370  H   ARG    91      51.709  22.569  44.270  1.00  0.00           H
ATOM   1371  CA  ARG    91      53.745  23.297  43.942  1.00  0.00           C
ATOM   1372  HA  ARG    91      54.641  22.966  44.467  1.00  0.00           H
ATOM   1373  CB  ARG    91      53.815  22.903  42.396  1.00  0.00           C
ATOM   1374  HB2 ARG    91      54.628  23.381  41.849  1.00  0.00           H
ATOM   1375  HB3 ARG    91      54.040  21.839  42.328  1.00  0.00           H
ATOM   1376  CG  ARG    91      52.478  23.158  41.680  1.00  0.00           C
ATOM   1377  HG2 ARG    91      51.706  22.614  42.224  1.00  0.00           H
ATOM   1378  HG3 ARG    91      52.256  24.224  41.735  1.00  0.00           H
ATOM   1379  CD  ARG    91      52.388  22.972  40.175  1.00  0.00           C
ATOM   1380  HD2 ARG    91      51.585  23.644  39.871  1.00  0.00           H
ATOM   1381  HD3 ARG    91      53.209  23.430  39.623  1.00  0.00           H
ATOM   1382  NE  ARG    91      52.267  21.561  39.820  1.00  0.00           N
ATOM   1383  HE  ARG    91      52.768  20.974  40.471  1.00  0.00           H
ATOM   1384  CZ  ARG    91      51.289  21.198  39.021  1.00  0.00           C
ATOM   1385  NH1 ARG    91      51.157  19.961  38.917  1.00  0.00           N
ATOM   1386 HH11 ARG    91      51.784  19.246  39.258  1.00  0.00           H
ATOM   1387 HH12 ARG    91      50.342  19.479  38.564  1.00  0.00           H
ATOM   1388  NH2 ARG    91      50.424  21.859  38.425  1.00  0.00           N
ATOM   1389 HH21 ARG    91      50.367  22.866  38.481  1.00  0.00           H
ATOM   1390 HH22 ARG    91      49.629  21.467  37.940  1.00  0.00           H
ATOM   1391  C   ARG    91      53.546  24.805  44.030  1.00  0.00           C
ATOM   1392  O   ARG    91      52.514  25.379  44.237  1.00  0.00           O
ATOM   1393  N   PHE    92      54.709  25.459  43.861  1.00  0.00           N
ATOM   1394  H   PHE    92      55.502  24.875  44.085  1.00  0.00           H
ATOM   1395  CA  PHE    92      54.874  26.887  43.677  1.00  0.00           C
ATOM   1396  HA  PHE    92      54.146  27.489  44.221  1.00  0.00           H
ATOM   1397  CB  PHE    92      56.297  27.234  44.105  1.00  0.00           C
ATOM   1398  HB2 PHE    92      56.394  27.089  45.181  1.00  0.00           H
ATOM   1399  HB3 PHE    92      57.067  26.608  43.655  1.00  0.00           H
ATOM   1400  CG  PHE    92      56.820  28.678  43.732  1.00  0.00           C
ATOM   1401  CD1 PHE    92      56.871  29.689  44.689  1.00  0.00           C
ATOM   1402  HD1 PHE    92      56.349  29.677  45.635  1.00  0.00           H
ATOM   1403  CE1 PHE    92      57.442  30.925  44.273  1.00  0.00           C
ATOM   1404  HE1 PHE    92      57.541  31.660  45.059  1.00  0.00           H
ATOM   1405  CZ  PHE    92      58.026  31.121  43.005  1.00  0.00           C
ATOM   1406  HZ  PHE    92      58.482  32.056  42.715  1.00  0.00           H
ATOM   1407  CE2 PHE    92      57.939  30.088  42.099  1.00  0.00           C
ATOM   1408  HE2 PHE    92      58.392  30.240  41.130  1.00  0.00           H
ATOM   1409  CD2 PHE    92      57.339  28.845  42.400  1.00  0.00           C
ATOM   1410  HD2 PHE    92      57.391  28.071  41.649  1.00  0.00           H
ATOM   1411  C   PHE    92      54.637  27.324  42.235  1.00  0.00           C
ATOM   1412  O   PHE    92      54.876  26.593  41.364  1.00  0.00           O
ATOM   1413  N   GLU    93      54.210  28.593  42.090  1.00  0.00           N
ATOM   1414  H   GLU    93      54.119  29.209  42.884  1.00  0.00           H
ATOM   1415  CA  GLU    93      53.890  29.154  40.767  1.00  0.00           C
ATOM   1416  HA  GLU    93      54.188  28.455  39.986  1.00  0.00           H
ATOM   1417  CB  GLU    93      52.345  29.364  40.561  1.00  0.00           C
ATOM   1418  HB2 GLU    93      52.064  30.187  41.217  1.00  0.00           H
ATOM   1419  HB3 GLU    93      52.115  29.855  39.615  1.00  0.00           H
ATOM   1420  CG  GLU    93      51.468  28.137  40.896  1.00  0.00           C
ATOM   1421  HG2 GLU    93      51.812  27.580  41.768  1.00  0.00           H
ATOM   1422  HG3 GLU    93      50.432  28.464  40.981  1.00  0.00           H
ATOM   1423  CD  GLU    93      51.348  27.134  39.729  1.00  0.00           C
ATOM   1424  OE1 GLU    93      50.756  26.082  40.010  1.00  0.00           O
ATOM   1425  OE2 GLU    93      51.885  27.278  38.620  1.00  0.00           O
ATOM   1426  C   GLU    93      54.600  30.501  40.477  1.00  0.00           C
ATOM   1427  O   GLU    93      55.217  30.631  39.482  1.00  0.00           O
ATOM   1428  N   SER    94      54.539  31.520  41.385  1.00  0.00           N
ATOM   1429  H   SER    94      54.184  31.404  42.324  1.00  0.00           H
ATOM   1430  CA  SER    94      55.348  32.724  41.215  1.00  0.00           C
ATOM   1431  HA  SER    94      56.358  32.513  40.864  1.00  0.00           H
ATOM   1432  CB  SER    94      54.695  33.577  40.114  1.00  0.00           C
ATOM   1433  HB2 SER    94      54.230  32.915  39.384  1.00  0.00           H
ATOM   1434  HB3 SER    94      53.848  34.113  40.543  1.00  0.00           H
ATOM   1435  OG  SER    94      55.626  34.480  39.483  1.00  0.00           O
ATOM   1436  HG  SER    94      55.117  34.803  38.736  1.00  0.00           H
ATOM   1437  C   SER    94      55.339  33.638  42.470  1.00  0.00           C
ATOM   1438  O   SER    94      54.488  33.584  43.353  1.00  0.00           O
ATOM   1439  N   VAL    95      56.363  34.464  42.706  1.00  0.00           N
ATOM   1440  H   VAL    95      57.158  34.380  42.089  1.00  0.00           H
ATOM   1441  CA  VAL    95      56.303  35.624  43.509  1.00  0.00           C
ATOM   1442  HA  VAL    95      56.199  35.242  44.524  1.00  0.00           H
ATOM   1443  CB  VAL    95      57.510  36.591  43.386  1.00  0.00           C
ATOM   1444  HB  VAL    95      57.505  37.095  42.419  1.00  0.00           H
ATOM   1445  CG1 VAL    95      57.452  37.798  44.263  1.00  0.00           C
ATOM   1446 HG11 VAL    95      57.629  37.555  45.310  1.00  0.00           H
ATOM   1447 HG12 VAL    95      58.143  38.590  43.974  1.00  0.00           H
ATOM   1448 HG13 VAL    95      56.435  38.175  44.157  1.00  0.00           H
ATOM   1449  CG2 VAL    95      58.771  35.839  43.805  1.00  0.00           C
ATOM   1450 HG21 VAL    95      58.628  35.258  44.716  1.00  0.00           H
ATOM   1451 HG22 VAL    95      59.100  35.138  43.038  1.00  0.00           H
ATOM   1452 HG23 VAL    95      59.617  36.466  44.089  1.00  0.00           H
ATOM   1453  C   VAL    95      55.044  36.394  43.135  1.00  0.00           C
ATOM   1454  O   VAL    95      54.975  36.914  41.990  1.00  0.00           O
ATOM   1455  N   ALA    96      54.063  36.656  44.000  1.00  0.00           N
ATOM   1456  H   ALA    96      54.208  36.375  44.959  1.00  0.00           H
ATOM   1457  CA  ALA    96      52.819  37.245  43.526  1.00  0.00           C
ATOM   1458  HA  ALA    96      53.120  38.123  42.955  1.00  0.00           H
ATOM   1459  CB  ALA    96      52.019  36.298  42.704  1.00  0.00           C
ATOM   1460  HB1 ALA    96      51.077  36.794  42.471  1.00  0.00           H
ATOM   1461  HB2 ALA    96      52.485  35.998  41.765  1.00  0.00           H
ATOM   1462  HB3 ALA    96      51.867  35.409  43.316  1.00  0.00           H
ATOM   1463  C   ALA    96      51.846  37.854  44.603  1.00  0.00           C
ATOM   1464  O   ALA    96      51.647  37.282  45.637  1.00  0.00           O
ATOM   1465  N   TRP    97      51.209  38.989  44.294  1.00  0.00           N
ATOM   1466  H   TRP    97      51.489  39.476  43.455  1.00  0.00           H
ATOM   1467  CA  TRP    97      50.174  39.662  45.163  1.00  0.00           C
ATOM   1468  HA  TRP    97      50.033  39.049  46.053  1.00  0.00           H
ATOM   1469  CB  TRP    97      50.792  40.921  45.637  1.00  0.00           C
ATOM   1470  HB2 TRP    97      50.056  41.524  46.169  1.00  0.00           H
ATOM   1471  HB3 TRP    97      51.525  40.596  46.376  1.00  0.00           H
ATOM   1472  CG  TRP    97      51.352  41.943  44.734  1.00  0.00           C
ATOM   1473  CD1 TRP    97      52.694  42.139  44.486  1.00  0.00           C
ATOM   1474  HD1 TRP    97      53.428  41.560  45.026  1.00  0.00           H
ATOM   1475  NE1 TRP    97      52.915  43.226  43.664  1.00  0.00           N
ATOM   1476  HE1 TRP    97      53.779  43.748  43.692  1.00  0.00           H
ATOM   1477  CE2 TRP    97      51.771  43.893  43.474  1.00  0.00           C
ATOM   1478  CZ2 TRP    97      51.511  45.060  42.740  1.00  0.00           C
ATOM   1479  HZ2 TRP    97      52.331  45.690  42.429  1.00  0.00           H
ATOM   1480  CH2 TRP    97      50.172  45.405  42.683  1.00  0.00           C
ATOM   1481  HH2 TRP    97      49.899  46.385  42.320  1.00  0.00           H
ATOM   1482  CZ3 TRP    97      49.109  44.533  43.152  1.00  0.00           C
ATOM   1483  HZ3 TRP    97      48.090  44.853  42.987  1.00  0.00           H
ATOM   1484  CE3 TRP    97      49.411  43.376  43.814  1.00  0.00           C
ATOM   1485  HE3 TRP    97      48.663  42.708  44.215  1.00  0.00           H
ATOM   1486  CD2 TRP    97      50.754  43.022  44.012  1.00  0.00           C
ATOM   1487  C   TRP    97      48.864  40.006  44.552  1.00  0.00           C
ATOM   1488  O   TRP    97      47.961  40.396  45.278  1.00  0.00           O
ATOM   1489  N   SER    98      48.706  39.573  43.298  1.00  0.00           N
ATOM   1490  H   SER    98      49.539  39.203  42.862  1.00  0.00           H
ATOM   1491  CA  SER    98      47.450  39.584  42.540  1.00  0.00           C
ATOM   1492  HA  SER    98      46.634  39.274  43.192  1.00  0.00           H
ATOM   1493  CB  SER    98      46.927  40.929  42.019  1.00  0.00           C
ATOM   1494  HB2 SER    98      46.593  41.536  42.861  1.00  0.00           H
ATOM   1495  HB3 SER    98      47.766  41.394  41.502  1.00  0.00           H
ATOM   1496  OG  SER    98      45.895  40.837  41.159  1.00  0.00           O
ATOM   1497  HG  SER    98      45.195  40.414  41.662  1.00  0.00           H
ATOM   1498  C   SER    98      47.683  38.542  41.407  1.00  0.00           C
ATOM   1499  O   SER    98      48.742  38.499  40.759  1.00  0.00           O
ATOM   1500  N   ALA    99      46.804  37.539  41.354  1.00  0.00           N
ATOM   1501  H   ALA    99      45.959  37.634  41.899  1.00  0.00           H
ATOM   1502  CA  ALA    99      46.790  36.263  40.652  1.00  0.00           C
ATOM   1503  HA  ALA    99      47.683  36.194  40.031  1.00  0.00           H
ATOM   1504  CB  ALA    99      46.989  35.219  41.704  1.00  0.00           C
ATOM   1505  HB1 ALA    99      46.782  34.285  41.181  1.00  0.00           H
ATOM   1506  HB2 ALA    99      48.059  35.159  41.901  1.00  0.00           H
ATOM   1507  HB3 ALA    99      46.381  35.285  42.607  1.00  0.00           H
ATOM   1508  C   ALA    99      45.619  35.889  39.783  1.00  0.00           C
ATOM   1509  O   ALA    99      44.472  36.263  40.001  1.00  0.00           O
ATOM   1510  N   SER   100      45.925  35.211  38.638  1.00  0.00           N
ATOM   1511  H   SER   100      46.877  35.123  38.313  1.00  0.00           H
ATOM   1512  CA  SER   100      44.889  34.600  37.794  1.00  0.00           C
ATOM   1513  HA  SER   100      44.156  34.105  38.432  1.00  0.00           H
ATOM   1514  CB  SER   100      44.169  35.718  36.920  1.00  0.00           C
ATOM   1515  HB2 SER   100      43.699  36.437  37.591  1.00  0.00           H
ATOM   1516  HB3 SER   100      44.948  36.304  36.431  1.00  0.00           H
ATOM   1517  OG  SER   100      43.307  35.018  36.022  1.00  0.00           O
ATOM   1518  HG  SER   100      42.679  34.588  36.608  1.00  0.00           H
ATOM   1519  C   SER   100      45.491  33.405  37.053  1.00  0.00           C
ATOM   1520  O   SER   100      46.718  33.300  36.810  1.00  0.00           O
ATOM   1521  N   ALA   101      44.688  32.376  36.743  1.00  0.00           N
ATOM   1522  H   ALA   101      43.681  32.434  36.779  1.00  0.00           H
ATOM   1523  CA  ALA   101      45.150  31.078  36.305  1.00  0.00           C
ATOM   1524  HA  ALA   101      45.929  31.220  35.556  1.00  0.00           H
ATOM   1525  CB  ALA   101      45.689  30.267  37.440  1.00  0.00           C
ATOM   1526  HB1 ALA   101      46.478  30.783  37.987  1.00  0.00           H
ATOM   1527  HB2 ALA   101      44.960  30.022  38.212  1.00  0.00           H
ATOM   1528  HB3 ALA   101      46.007  29.323  36.996  1.00  0.00           H
ATOM   1529  C   ALA   101      44.138  30.307  35.439  1.00  0.00           C
ATOM   1530  O   ALA   101      42.942  30.197  35.677  1.00  0.00           O
ATOM   1531  N   CYX   102      44.529  29.617  34.406  1.00  0.00           N
ATOM   1532  H   CYX   102      45.468  29.803  34.083  1.00  0.00           H
ATOM   1533  CA  CYX   102      43.760  28.625  33.527  1.00  0.00           C
ATOM   1534  HA  CYX   102      43.157  27.954  34.139  1.00  0.00           H
ATOM   1535  CB  CYX   102      42.771  29.455  32.584  1.00  0.00           C
ATOM   1536  HB2 CYX   102      42.451  28.604  31.982  1.00  0.00           H
ATOM   1537  HB3 CYX   102      41.931  29.788  33.194  1.00  0.00           H
ATOM   1538  SG  CYX   102      43.500  30.828  31.625  1.00  0.00           S
ATOM   1539  C   CYX   102      44.595  27.642  32.763  1.00  0.00           C
ATOM   1540  O   CYX   102      45.768  27.565  33.018  1.00  0.00           O
ATOM   1541  N   HIE   103      44.016  26.840  31.856  1.00  0.00           N
ATOM   1542  H   HIE   103      43.031  26.986  31.685  1.00  0.00           H
ATOM   1543  CA  HIE   103      44.746  25.955  30.899  1.00  0.00           C
ATOM   1544  HA  HIE   103      45.756  26.336  30.744  1.00  0.00           H
ATOM   1545  CB  HIE   103      44.701  24.531  31.463  1.00  0.00           C
ATOM   1546  HB2 HIE   103      45.080  24.496  32.484  1.00  0.00           H
ATOM   1547  HB3 HIE   103      43.679  24.170  31.578  1.00  0.00           H
ATOM   1548  CG  HIE   103      45.610  23.558  30.802  1.00  0.00           C
ATOM   1549  ND1 HIE   103      45.448  23.081  29.560  1.00  0.00           N
ATOM   1550  CE1 HIE   103      46.257  22.047  29.373  1.00  0.00           C
ATOM   1551  HE1 HIE   103      46.438  21.531  28.441  1.00  0.00           H
ATOM   1552  NE2 HIE   103      46.916  21.798  30.541  1.00  0.00           N
ATOM   1553  HE2 HIE   103      47.528  21.007  30.678  1.00  0.00           H
ATOM   1554  CD2 HIE   103      46.547  22.784  31.397  1.00  0.00           C
ATOM   1555  HD2 HIE   103      46.824  22.938  32.430  1.00  0.00           H
ATOM   1556  C   HIE   103      44.124  25.998  29.494  1.00  0.00           C
ATOM   1557  O   HIE   103      42.913  25.600  29.288  1.00  0.00           O
ATOM   1558  N   ASP   104      44.873  26.284  28.412  1.00  0.00           N
ATOM   1559  H   ASP   104      45.809  26.627  28.576  1.00  0.00           H
ATOM   1560  CA  ASP   104      44.399  26.306  27.030  1.00  0.00           C
ATOM   1561  HA  ASP   104      43.437  26.819  27.013  1.00  0.00           H
ATOM   1562  CB  ASP   104      45.396  27.177  26.142  1.00  0.00           C
ATOM   1563  HB2 ASP   104      44.824  27.597  25.315  1.00  0.00           H
ATOM   1564  HB3 ASP   104      45.635  28.066  26.725  1.00  0.00           H
ATOM   1565  CG  ASP   104      46.499  26.241  25.648  1.00  0.00           C
ATOM   1566  OD1 ASP   104      46.745  26.123  24.443  1.00  0.00           O
ATOM   1567  OD2 ASP   104      47.222  25.644  26.530  1.00  0.00           O
ATOM   1568  C   ASP   104      44.159  24.860  26.363  1.00  0.00           C
ATOM   1569  O   ASP   104      43.296  24.838  25.503  1.00  0.00           O
ATOM   1570  N   GLY   105      44.847  23.780  26.721  1.00  0.00           N
ATOM   1571  H   GLY   105      45.431  23.795  27.545  1.00  0.00           H
ATOM   1572  CA  GLY   105      44.761  22.498  26.085  1.00  0.00           C
ATOM   1573  HA2 GLY   105      44.265  21.757  26.712  1.00  0.00           H
ATOM   1574  HA3 GLY   105      44.246  22.524  25.125  1.00  0.00           H
ATOM   1575  C   GLY   105      46.232  21.982  25.879  1.00  0.00           C
ATOM   1576  O   GLY   105      46.469  20.802  25.996  1.00  0.00           O
ATOM   1577  N   THR   106      47.218  22.851  25.732  1.00  0.00           N
ATOM   1578  H   THR   106      46.957  23.823  25.643  1.00  0.00           H
ATOM   1579  CA  THR   106      48.662  22.558  25.801  1.00  0.00           C
ATOM   1580  HA  THR   106      48.942  21.571  25.432  1.00  0.00           H
ATOM   1581  CB  THR   106      49.426  23.590  24.965  1.00  0.00           C
ATOM   1582  HB  THR   106      49.702  24.395  25.647  1.00  0.00           H
ATOM   1583  CG2 THR   106      50.588  23.004  24.364  1.00  0.00           C
ATOM   1584 HG21 THR   106      51.090  23.745  23.742  1.00  0.00           H
ATOM   1585 HG22 THR   106      51.394  22.732  25.045  1.00  0.00           H
ATOM   1586 HG23 THR   106      50.218  22.274  23.644  1.00  0.00           H
ATOM   1587  OG1 THR   106      48.630  24.116  23.926  1.00  0.00           O
ATOM   1588  HG1 THR   106      48.055  24.809  24.259  1.00  0.00           H
ATOM   1589  C   THR   106      49.162  22.573  27.263  1.00  0.00           C
ATOM   1590  O   THR   106      49.644  21.559  27.657  1.00  0.00           O
ATOM   1591  N   SER   107      48.994  23.666  27.996  1.00  0.00           N
ATOM   1592  H   SER   107      48.480  24.424  27.569  1.00  0.00           H
ATOM   1593  CA  SER   107      49.669  23.943  29.302  1.00  0.00           C
ATOM   1594  HA  SER   107      49.746  23.015  29.869  1.00  0.00           H
ATOM   1595  CB  SER   107      51.177  24.458  29.092  1.00  0.00           C
ATOM   1596  HB2 SER   107      51.674  23.709  28.475  1.00  0.00           H
ATOM   1597  HB3 SER   107      51.220  25.382  28.517  1.00  0.00           H
ATOM   1598  OG  SER   107      51.811  24.520  30.310  1.00  0.00           O
ATOM   1599  HG  SER   107      52.101  23.646  30.581  1.00  0.00           H
ATOM   1600  C   SER   107      48.816  24.834  30.269  1.00  0.00           C
ATOM   1601  O   SER   107      48.071  25.695  29.885  1.00  0.00           O
ATOM   1602  N   TRP   108      49.013  24.813  31.574  1.00  0.00           N
ATOM   1603  H   TRP   108      49.729  24.196  31.931  1.00  0.00           H
ATOM   1604  CA  TRP   108      48.651  25.769  32.582  1.00  0.00           C
ATOM   1605  HA  TRP   108      47.571  25.916  32.565  1.00  0.00           H
ATOM   1606  CB  TRP   108      49.036  25.329  34.004  1.00  0.00           C
ATOM   1607  HB2 TRP   108      50.056  24.997  33.810  1.00  0.00           H
ATOM   1608  HB3 TRP   108      49.092  26.142  34.728  1.00  0.00           H
ATOM   1609  CG  TRP   108      48.255  24.225  34.598  1.00  0.00           C
ATOM   1610  CD1 TRP   108      48.705  23.041  34.910  1.00  0.00           C
ATOM   1611  HD1 TRP   108      49.727  22.713  34.793  1.00  0.00           H
ATOM   1612  NE1 TRP   108      47.703  22.175  35.319  1.00  0.00           N
ATOM   1613  HE1 TRP   108      47.922  21.303  35.780  1.00  0.00           H
ATOM   1614  CE2 TRP   108      46.509  22.810  35.393  1.00  0.00           C
ATOM   1615  CZ2 TRP   108      45.241  22.507  35.971  1.00  0.00           C
ATOM   1616  HZ2 TRP   108      45.090  21.606  36.547  1.00  0.00           H
ATOM   1617  CH2 TRP   108      44.213  23.400  35.714  1.00  0.00           C
ATOM   1618  HH2 TRP   108      43.232  23.203  36.121  1.00  0.00           H
ATOM   1619  CZ3 TRP   108      44.462  24.740  35.400  1.00  0.00           C
ATOM   1620  HZ3 TRP   108      43.721  25.524  35.356  1.00  0.00           H
ATOM   1621  CE3 TRP   108      45.799  25.109  35.175  1.00  0.00           C
ATOM   1622  HE3 TRP   108      46.010  26.158  35.026  1.00  0.00           H
ATOM   1623  CD2 TRP   108      46.817  24.160  34.912  1.00  0.00           C
ATOM   1624  C   TRP   108      49.314  27.135  32.295  1.00  0.00           C
ATOM   1625  O   TRP   108      50.498  27.214  32.078  1.00  0.00           O
ATOM   1626  N   LEU   109      48.469  28.170  32.273  1.00  0.00           N
ATOM   1627  H   LEU   109      47.529  28.017  32.609  1.00  0.00           H
ATOM   1628  CA  LEU   109      48.877  29.543  32.185  1.00  0.00           C
ATOM   1629  HA  LEU   109      49.942  29.707  32.022  1.00  0.00           H
ATOM   1630  CB  LEU   109      48.101  30.262  31.072  1.00  0.00           C
ATOM   1631  HB2 LEU   109      48.273  29.645  30.190  1.00  0.00           H
ATOM   1632  HB3 LEU   109      47.042  30.077  31.253  1.00  0.00           H
ATOM   1633  CG  LEU   109      48.253  31.750  30.746  1.00  0.00           C
ATOM   1634  HG  LEU   109      47.959  32.329  31.621  1.00  0.00           H
ATOM   1635  CD1 LEU   109      49.693  32.133  30.394  1.00  0.00           C
ATOM   1636 HD11 LEU   109      50.396  31.792  31.154  1.00  0.00           H
ATOM   1637 HD12 LEU   109      49.960  31.545  29.516  1.00  0.00           H
ATOM   1638 HD13 LEU   109      49.766  33.217  30.311  1.00  0.00           H
ATOM   1639  CD2 LEU   109      47.291  32.088  29.587  1.00  0.00           C
ATOM   1640 HD21 LEU   109      47.147  33.169  29.565  1.00  0.00           H
ATOM   1641 HD22 LEU   109      47.702  31.766  28.630  1.00  0.00           H
ATOM   1642 HD23 LEU   109      46.281  31.697  29.712  1.00  0.00           H
ATOM   1643  C   LEU   109      48.511  30.220  33.449  1.00  0.00           C
ATOM   1644  O   LEU   109      47.342  30.372  33.833  1.00  0.00           O
ATOM   1645  N   THR   110      49.533  30.727  34.143  1.00  0.00           N
ATOM   1646  H   THR   110      50.439  30.720  33.696  1.00  0.00           H
ATOM   1647  CA  THR   110      49.457  31.639  35.267  1.00  0.00           C
ATOM   1648  HA  THR   110      48.399  31.791  35.482  1.00  0.00           H
ATOM   1649  CB  THR   110      50.115  31.082  36.555  1.00  0.00           C
ATOM   1650  HB  THR   110      49.962  31.796  37.364  1.00  0.00           H
ATOM   1651  CG2 THR   110      49.558  29.780  37.029  1.00  0.00           C
ATOM   1652 HG21 THR   110      49.418  29.062  36.221  1.00  0.00           H
ATOM   1653 HG22 THR   110      50.299  29.380  37.722  1.00  0.00           H
ATOM   1654 HG23 THR   110      48.605  29.908  37.542  1.00  0.00           H
ATOM   1655  OG1 THR   110      51.509  30.948  36.493  1.00  0.00           O
ATOM   1656  HG1 THR   110      51.870  31.812  36.702  1.00  0.00           H
ATOM   1657  C   THR   110      49.955  32.968  34.976  1.00  0.00           C
ATOM   1658  O   THR   110      50.885  33.168  34.209  1.00  0.00           O
ATOM   1659  N   ILE   111      49.311  33.998  35.540  1.00  0.00           N
ATOM   1660  H   ILE   111      48.534  33.803  36.155  1.00  0.00           H
ATOM   1661  CA  ILE   111      49.399  35.417  35.433  1.00  0.00           C
ATOM   1662  HA  ILE   111      50.312  35.756  34.943  1.00  0.00           H
ATOM   1663  CB  ILE   111      48.242  35.986  34.638  1.00  0.00           C
ATOM   1664  HB  ILE   111      47.444  36.146  35.363  1.00  0.00           H
ATOM   1665  CG2 ILE   111      48.806  37.412  34.311  1.00  0.00           C
ATOM   1666 HG21 ILE   111      47.970  38.034  33.992  1.00  0.00           H
ATOM   1667 HG22 ILE   111      49.115  37.829  35.270  1.00  0.00           H
ATOM   1668 HG23 ILE   111      49.622  37.355  33.590  1.00  0.00           H
ATOM   1669  CG1 ILE   111      47.870  35.278  33.373  1.00  0.00           C
ATOM   1670 HG12 ILE   111      47.555  36.057  32.678  1.00  0.00           H
ATOM   1671 HG13 ILE   111      48.790  34.791  33.049  1.00  0.00           H
ATOM   1672  CD1 ILE   111      46.666  34.267  33.555  1.00  0.00           C
ATOM   1673 HD11 ILE   111      46.619  33.563  32.724  1.00  0.00           H
ATOM   1674 HD12 ILE   111      46.927  33.678  34.434  1.00  0.00           H
ATOM   1675 HD13 ILE   111      45.762  34.831  33.784  1.00  0.00           H
ATOM   1676  C   ILE   111      49.474  35.883  36.904  1.00  0.00           C
ATOM   1677  O   ILE   111      48.618  35.597  37.700  1.00  0.00           O
ATOM   1678  N   GLY   112      50.569  36.627  37.277  1.00  0.00           N
ATOM   1679  H   GLY   112      51.292  36.769  36.587  1.00  0.00           H
ATOM   1680  CA  GLY   112      50.783  37.232  38.541  1.00  0.00           C
ATOM   1681  HA2 GLY   112      49.820  37.295  39.047  1.00  0.00           H
ATOM   1682  HA3 GLY   112      51.345  36.615  39.242  1.00  0.00           H
ATOM   1683  C   GLY   112      51.517  38.645  38.483  1.00  0.00           C
ATOM   1684  O   GLY   112      52.255  38.924  37.536  1.00  0.00           O
ATOM   1685  N   ILE   113      51.183  39.406  39.467  1.00  0.00           N
ATOM   1686  H   ILE   113      50.684  38.916  40.196  1.00  0.00           H
ATOM   1687  CA  ILE   113      51.693  40.773  39.702  1.00  0.00           C
ATOM   1688  HA  ILE   113      52.317  41.025  38.845  1.00  0.00           H
ATOM   1689  CB  ILE   113      50.496  41.746  39.928  1.00  0.00           C
ATOM   1690  HB  ILE   113      50.217  41.530  40.959  1.00  0.00           H
ATOM   1691  CG2 ILE   113      50.958  43.215  39.749  1.00  0.00           C
ATOM   1692 HG21 ILE   113      51.351  43.384  38.746  1.00  0.00           H
ATOM   1693 HG22 ILE   113      50.162  43.918  39.996  1.00  0.00           H
ATOM   1694 HG23 ILE   113      51.747  43.307  40.495  1.00  0.00           H
ATOM   1695  CG1 ILE   113      49.211  41.435  39.051  1.00  0.00           C
ATOM   1696 HG12 ILE   113      48.858  40.426  39.266  1.00  0.00           H
ATOM   1697 HG13 ILE   113      48.477  42.122  39.471  1.00  0.00           H
ATOM   1698  CD1 ILE   113      49.124  41.704  37.605  1.00  0.00           C
ATOM   1699 HD11 ILE   113      49.496  42.705  37.388  1.00  0.00           H
ATOM   1700 HD12 ILE   113      49.755  40.946  37.140  1.00  0.00           H
ATOM   1701 HD13 ILE   113      48.097  41.642  37.245  1.00  0.00           H
ATOM   1702  C   ILE   113      52.699  40.792  40.830  1.00  0.00           C
ATOM   1703  O   ILE   113      52.464  40.114  41.839  1.00  0.00           O
ATOM   1704  N   SER   114      53.833  41.516  40.634  1.00  0.00           N
ATOM   1705  H   SER   114      53.845  42.173  39.867  1.00  0.00           H
ATOM   1706  CA  SER   114      54.986  41.531  41.549  1.00  0.00           C
ATOM   1707  HA  SER   114      54.676  41.161  42.526  1.00  0.00           H
ATOM   1708  CB  SER   114      55.997  40.464  41.111  1.00  0.00           C
ATOM   1709  HB2 SER   114      55.496  39.497  41.148  1.00  0.00           H
ATOM   1710  HB3 SER   114      56.195  40.593  40.047  1.00  0.00           H
ATOM   1711  OG  SER   114      57.151  40.504  41.943  1.00  0.00           O
ATOM   1712  HG  SER   114      56.955  40.117  42.799  1.00  0.00           H
ATOM   1713  C   SER   114      55.492  43.008  41.582  1.00  0.00           C
ATOM   1714  O   SER   114      55.067  43.864  40.812  1.00  0.00           O
ATOM   1715  N   GLY   115      56.405  43.240  42.474  1.00  0.00           N
ATOM   1716  H   GLY   115      56.693  42.422  42.990  1.00  0.00           H
ATOM   1717  CA  GLY   115      57.152  44.502  42.665  1.00  0.00           C
ATOM   1718  HA2 GLY   115      58.119  44.243  43.097  1.00  0.00           H
ATOM   1719  HA3 GLY   115      57.246  45.013  41.707  1.00  0.00           H
ATOM   1720  C   GLY   115      56.428  45.468  43.614  1.00  0.00           C
ATOM   1721  O   GLY   115      55.320  45.089  44.076  1.00  0.00           O
ATOM   1722  N   PRO   116      56.885  46.684  43.948  1.00  0.00           N
ATOM   1723  CD  PRO   116      58.243  47.031  43.690  1.00  0.00           C
ATOM   1724  HD2 PRO   116      58.477  46.836  42.644  1.00  0.00           H
ATOM   1725  HD3 PRO   116      58.829  46.575  44.487  1.00  0.00           H
ATOM   1726  CG  PRO   116      58.235  48.532  43.852  1.00  0.00           C
ATOM   1727  HG2 PRO   116      58.082  49.087  42.927  1.00  0.00           H
ATOM   1728  HG3 PRO   116      59.233  48.801  44.199  1.00  0.00           H
ATOM   1729  CB  PRO   116      57.113  48.852  44.922  1.00  0.00           C
ATOM   1730  HB2 PRO   116      56.810  49.859  44.632  1.00  0.00           H
ATOM   1731  HB3 PRO   116      57.517  48.712  45.924  1.00  0.00           H
ATOM   1732  CA  PRO   116      56.078  47.743  44.638  1.00  0.00           C
ATOM   1733  HA  PRO   116      55.615  47.388  45.559  1.00  0.00           H
ATOM   1734  C   PRO   116      54.956  48.237  43.710  1.00  0.00           C
ATOM   1735  O   PRO   116      55.139  48.327  42.471  1.00  0.00           O
ATOM   1736  N   ASP   117      53.799  48.493  44.339  1.00  0.00           N
ATOM   1737  H   ASP   117      53.693  48.427  45.341  1.00  0.00           H
ATOM   1738  CA  ASP   117      52.506  48.551  43.589  1.00  0.00           C
ATOM   1739  HA  ASP   117      52.313  47.638  43.025  1.00  0.00           H
ATOM   1740  CB  ASP   117      51.415  48.540  44.654  1.00  0.00           C
ATOM   1741  HB2 ASP   117      50.427  48.654  44.207  1.00  0.00           H
ATOM   1742  HB3 ASP   117      51.293  47.497  44.947  1.00  0.00           H
ATOM   1743  CG  ASP   117      51.481  49.522  45.832  1.00  0.00           C
ATOM   1744  OD1 ASP   117      50.768  49.279  46.914  1.00  0.00           O
ATOM   1745  OD2 ASP   117      52.028  50.632  45.659  1.00  0.00           O
ATOM   1746  C   ASP   117      52.501  49.740  42.582  1.00  0.00           C
ATOM   1747  O   ASP   117      51.804  49.682  41.514  1.00  0.00           O
ATOM   1748  N   ASN   118      53.246  50.830  42.819  1.00  0.00           N
ATOM   1749  H   ASN   118      53.800  50.769  43.661  1.00  0.00           H
ATOM   1750  CA  ASN   118      53.463  51.902  41.816  1.00  0.00           C
ATOM   1751  HA  ASN   118      52.522  52.290  41.428  1.00  0.00           H
ATOM   1752  CB  ASN   118      54.062  53.131  42.596  1.00  0.00           C
ATOM   1753  HB2 ASN   118      54.527  53.857  41.929  1.00  0.00           H
ATOM   1754  HB3 ASN   118      53.233  53.616  43.111  1.00  0.00           H
ATOM   1755  CG  ASN   118      55.118  52.795  43.584  1.00  0.00           C
ATOM   1756  OD1 ASN   118      56.110  52.260  43.275  1.00  0.00           O
ATOM   1757  ND2 ASN   118      54.903  53.115  44.825  1.00  0.00           N
ATOM   1758 HD21 ASN   118      55.506  52.801  45.572  1.00  0.00           H
ATOM   1759 HD22 ASN   118      54.049  53.567  45.121  1.00  0.00           H
ATOM   1760  C   ASN   118      54.342  51.480  40.616  1.00  0.00           C
ATOM   1761  O   ASN   118      54.042  52.041  39.543  1.00  0.00           O
ATOM   1762  N   GLY   119      55.276  50.569  40.712  1.00  0.00           N
ATOM   1763  H   GLY   119      55.415  50.110  41.601  1.00  0.00           H
ATOM   1764  CA  GLY   119      56.213  50.252  39.636  1.00  0.00           C
ATOM   1765  HA2 GLY   119      56.320  50.995  38.846  1.00  0.00           H
ATOM   1766  HA3 GLY   119      57.147  50.178  40.193  1.00  0.00           H
ATOM   1767  C   GLY   119      55.902  48.905  39.070  1.00  0.00           C
ATOM   1768  O   GLY   119      56.708  48.146  38.468  1.00  0.00           O
ATOM   1769  N   ALA   120      54.665  48.423  39.110  1.00  0.00           N
ATOM   1770  H   ALA   120      54.028  49.110  39.488  1.00  0.00           H
ATOM   1771  CA  ALA   120      54.310  46.981  39.146  1.00  0.00           C
ATOM   1772  HA  ALA   120      55.084  46.576  39.797  1.00  0.00           H
ATOM   1773  CB  ALA   120      52.964  46.806  39.831  1.00  0.00           C
ATOM   1774  HB1 ALA   120      52.643  45.767  39.762  1.00  0.00           H
ATOM   1775  HB2 ALA   120      52.994  47.245  40.828  1.00  0.00           H
ATOM   1776  HB3 ALA   120      52.188  47.446  39.410  1.00  0.00           H
ATOM   1777  C   ALA   120      54.334  46.291  37.830  1.00  0.00           C
ATOM   1778  O   ALA   120      53.875  46.857  36.877  1.00  0.00           O
ATOM   1779  N   VAL   121      54.798  45.058  37.866  1.00  0.00           N
ATOM   1780  H   VAL   121      55.160  44.779  38.766  1.00  0.00           H
ATOM   1781  CA  VAL   121      54.901  44.082  36.812  1.00  0.00           C
ATOM   1782  HA  VAL   121      54.627  44.593  35.888  1.00  0.00           H
ATOM   1783  CB  VAL   121      56.292  43.590  36.490  1.00  0.00           C
ATOM   1784  HB  VAL   121      56.488  42.850  35.715  1.00  0.00           H
ATOM   1785  CG1 VAL   121      57.179  44.660  35.913  1.00  0.00           C
ATOM   1786 HG11 VAL   121      56.577  44.871  35.029  1.00  0.00           H
ATOM   1787 HG12 VAL   121      57.366  45.504  36.578  1.00  0.00           H
ATOM   1788 HG13 VAL   121      58.120  44.165  35.674  1.00  0.00           H
ATOM   1789  CG2 VAL   121      57.151  42.968  37.748  1.00  0.00           C
ATOM   1790 HG21 VAL   121      58.134  42.666  37.386  1.00  0.00           H
ATOM   1791 HG22 VAL   121      57.290  43.682  38.560  1.00  0.00           H
ATOM   1792 HG23 VAL   121      56.627  42.110  38.169  1.00  0.00           H
ATOM   1793  C   VAL   121      53.940  42.951  36.873  1.00  0.00           C
ATOM   1794  O   VAL   121      53.863  42.259  37.861  1.00  0.00           O
ATOM   1795  N   ALA   122      53.110  42.796  35.856  1.00  0.00           N
ATOM   1796  H   ALA   122      52.951  43.559  35.214  1.00  0.00           H
ATOM   1797  CA  ALA   122      52.450  41.546  35.513  1.00  0.00           C
ATOM   1798  HA  ALA   122      52.325  40.969  36.429  1.00  0.00           H
ATOM   1799  CB  ALA   122      51.135  41.804  34.885  1.00  0.00           C
ATOM   1800  HB1 ALA   122      50.467  42.439  35.466  1.00  0.00           H
ATOM   1801  HB2 ALA   122      51.400  42.334  33.971  1.00  0.00           H
ATOM   1802  HB3 ALA   122      50.613  40.866  34.698  1.00  0.00           H
ATOM   1803  C   ALA   122      53.329  40.614  34.635  1.00  0.00           C
ATOM   1804  O   ALA   122      53.926  40.974  33.647  1.00  0.00           O
ATOM   1805  N   VAL   123      53.355  39.395  35.048  1.00  0.00           N
ATOM   1806  H   VAL   123      52.811  39.253  35.887  1.00  0.00           H
ATOM   1807  CA  VAL   123      54.206  38.245  34.589  1.00  0.00           C
ATOM   1808  HA  VAL   123      54.693  38.568  33.668  1.00  0.00           H
ATOM   1809  CB  VAL   123      55.317  37.908  35.526  1.00  0.00           C
ATOM   1810  HB  VAL   123      54.921  37.698  36.520  1.00  0.00           H
ATOM   1811  CG1 VAL   123      56.275  36.891  34.986  1.00  0.00           C
ATOM   1812 HG11 VAL   123      55.804  35.908  34.997  1.00  0.00           H
ATOM   1813 HG12 VAL   123      56.431  37.186  33.948  1.00  0.00           H
ATOM   1814 HG13 VAL   123      57.211  36.797  35.537  1.00  0.00           H
ATOM   1815  CG2 VAL   123      56.150  39.190  35.831  1.00  0.00           C
ATOM   1816 HG21 VAL   123      56.641  39.604  34.950  1.00  0.00           H
ATOM   1817 HG22 VAL   123      55.633  39.981  36.375  1.00  0.00           H
ATOM   1818 HG23 VAL   123      56.964  38.842  36.466  1.00  0.00           H
ATOM   1819  C   VAL   123      53.429  36.972  34.272  1.00  0.00           C
ATOM   1820  O   VAL   123      52.768  36.433  35.189  1.00  0.00           O
ATOM   1821  N   LEU   124      53.570  36.493  33.005  1.00  0.00           N
ATOM   1822  H   LEU   124      54.230  36.976  32.412  1.00  0.00           H
ATOM   1823  CA  LEU   124      52.988  35.262  32.497  1.00  0.00           C
ATOM   1824  HA  LEU   124      52.010  34.981  32.888  1.00  0.00           H
ATOM   1825  CB  LEU   124      52.651  35.655  30.997  1.00  0.00           C
ATOM   1826  HB2 LEU   124      53.370  36.302  30.493  1.00  0.00           H
ATOM   1827  HB3 LEU   124      52.793  34.767  30.380  1.00  0.00           H
ATOM   1828  CG  LEU   124      51.210  36.152  30.808  1.00  0.00           C
ATOM   1829  HG  LEU   124      50.438  35.631  31.375  1.00  0.00           H
ATOM   1830  CD1 LEU   124      51.186  37.651  31.256  1.00  0.00           C
ATOM   1831 HD11 LEU   124      51.456  37.721  32.310  1.00  0.00           H
ATOM   1832 HD12 LEU   124      51.979  38.193  30.741  1.00  0.00           H
ATOM   1833 HD13 LEU   124      50.217  38.099  31.031  1.00  0.00           H
ATOM   1834  CD2 LEU   124      50.931  36.103  29.332  1.00  0.00           C
ATOM   1835 HD21 LEU   124      49.889  36.389  29.185  1.00  0.00           H
ATOM   1836 HD22 LEU   124      51.679  36.603  28.717  1.00  0.00           H
ATOM   1837 HD23 LEU   124      50.937  35.094  28.920  1.00  0.00           H
ATOM   1838  C   LEU   124      53.897  34.043  32.619  1.00  0.00           C
ATOM   1839  O   LEU   124      54.902  34.137  32.015  1.00  0.00           O
ATOM   1840  N   LYS   125      53.461  32.916  33.196  1.00  0.00           N
ATOM   1841  H   LYS   125      52.574  32.983  33.675  1.00  0.00           H
ATOM   1842  CA  LYS   125      54.142  31.643  33.187  1.00  0.00           C
ATOM   1843  HA  LYS   125      55.027  31.830  32.579  1.00  0.00           H
ATOM   1844  CB  LYS   125      54.585  31.225  34.620  1.00  0.00           C
ATOM   1845  HB2 LYS   125      53.715  31.267  35.275  1.00  0.00           H
ATOM   1846  HB3 LYS   125      54.849  30.179  34.781  1.00  0.00           H
ATOM   1847  CG  LYS   125      55.689  32.097  35.188  1.00  0.00           C
ATOM   1848  HG2 LYS   125      56.560  32.021  34.537  1.00  0.00           H
ATOM   1849  HG3 LYS   125      55.359  33.135  35.144  1.00  0.00           H
ATOM   1850  CD  LYS   125      56.113  31.905  36.615  1.00  0.00           C
ATOM   1851  HD2 LYS   125      56.876  32.662  36.796  1.00  0.00           H
ATOM   1852  HD3 LYS   125      55.279  31.998  37.312  1.00  0.00           H
ATOM   1853  CE  LYS   125      56.855  30.584  36.865  1.00  0.00           C
ATOM   1854  HE2 LYS   125      56.206  29.710  36.919  1.00  0.00           H
ATOM   1855  HE3 LYS   125      57.588  30.558  36.059  1.00  0.00           H
ATOM   1856  NZ  LYS   125      57.618  30.607  38.105  1.00  0.00           N
ATOM   1857  HZ1 LYS   125      57.809  31.509  38.518  1.00  0.00           H
ATOM   1858  HZ2 LYS   125      57.033  30.235  38.839  1.00  0.00           H
ATOM   1859  HZ3 LYS   125      58.490  30.109  38.001  1.00  0.00           H
ATOM   1860  C   LYS   125      53.383  30.479  32.466  1.00  0.00           C
ATOM   1861  O   LYS   125      52.203  30.379  32.618  1.00  0.00           O
ATOM   1862  N   TYR   126      54.146  29.746  31.747  1.00  0.00           N
ATOM   1863  H   TYR   126      55.144  29.889  31.807  1.00  0.00           H
ATOM   1864  CA  TYR   126      53.670  28.713  30.777  1.00  0.00           C
ATOM   1865  HA  TYR   126      52.719  28.301  31.117  1.00  0.00           H
ATOM   1866  CB  TYR   126      53.489  29.397  29.484  1.00  0.00           C
ATOM   1867  HB2 TYR   126      52.771  30.199  29.657  1.00  0.00           H
ATOM   1868  HB3 TYR   126      54.445  29.862  29.241  1.00  0.00           H
ATOM   1869  CG  TYR   126      52.971  28.512  28.368  1.00  0.00           C
ATOM   1870  CD1 TYR   126      53.910  27.847  27.530  1.00  0.00           C
ATOM   1871  HD1 TYR   126      54.959  27.940  27.765  1.00  0.00           H
ATOM   1872  CE1 TYR   126      53.464  27.106  26.391  1.00  0.00           C
ATOM   1873  HE1 TYR   126      54.081  26.472  25.772  1.00  0.00           H
ATOM   1874  CZ  TYR   126      52.081  26.830  26.164  1.00  0.00           C
ATOM   1875  OH  TYR   126      51.574  26.015  25.214  1.00  0.00           O
ATOM   1876  HH  TYR   126      52.280  25.690  24.651  1.00  0.00           H
ATOM   1877  CE2 TYR   126      51.195  27.474  27.062  1.00  0.00           C
ATOM   1878  HE2 TYR   126      50.140  27.260  26.975  1.00  0.00           H
ATOM   1879  CD2 TYR   126      51.581  28.305  28.215  1.00  0.00           C
ATOM   1880  HD2 TYR   126      50.855  28.812  28.832  1.00  0.00           H
ATOM   1881  C   TYR   126      54.636  27.604  30.711  1.00  0.00           C
ATOM   1882  O   TYR   126      55.803  27.860  30.579  1.00  0.00           O
ATOM   1883  N   ASN   127      54.274  26.350  30.769  1.00  0.00           N
ATOM   1884  H   ASN   127      53.271  26.227  30.777  1.00  0.00           H
ATOM   1885  CA  ASN   127      55.202  25.161  30.991  1.00  0.00           C
ATOM   1886  HA  ASN   127      54.591  24.318  31.312  1.00  0.00           H
ATOM   1887  CB  ASN   127      55.931  24.799  29.642  1.00  0.00           C
ATOM   1888  HB2 ASN   127      56.313  25.629  29.048  1.00  0.00           H
ATOM   1889  HB3 ASN   127      56.840  24.212  29.777  1.00  0.00           H
ATOM   1890  CG  ASN   127      54.939  23.991  28.816  1.00  0.00           C
ATOM   1891  OD1 ASN   127      54.189  23.162  29.339  1.00  0.00           O
ATOM   1892  ND2 ASN   127      54.703  24.328  27.600  1.00  0.00           N
ATOM   1893 HD21 ASN   127      53.923  23.885  27.136  1.00  0.00           H
ATOM   1894 HD22 ASN   127      55.316  24.925  27.064  1.00  0.00           H
ATOM   1895  C   ASN   127      56.086  25.457  32.206  1.00  0.00           C
ATOM   1896  O   ASN   127      57.198  24.947  32.256  1.00  0.00           O
ATOM   1897  N   GLY   128      55.572  26.128  33.234  1.00  0.00           N
ATOM   1898  H   GLY   128      54.651  26.503  33.053  1.00  0.00           H
ATOM   1899  CA  GLY   128      56.270  26.428  34.528  1.00  0.00           C
ATOM   1900  HA2 GLY   128      55.499  26.800  35.202  1.00  0.00           H
ATOM   1901  HA3 GLY   128      56.794  25.570  34.948  1.00  0.00           H
ATOM   1902  C   GLY   128      57.291  27.492  34.321  1.00  0.00           C
ATOM   1903  O   GLY   128      57.941  27.753  35.374  1.00  0.00           O
ATOM   1904  N   ILE   129      57.405  28.159  33.184  1.00  0.00           N
ATOM   1905  H   ILE   129      56.793  27.877  32.432  1.00  0.00           H
ATOM   1906  CA  ILE   129      58.563  28.989  32.868  1.00  0.00           C
ATOM   1907  HA  ILE   129      59.116  29.191  33.786  1.00  0.00           H
ATOM   1908  CB  ILE   129      59.641  28.376  31.995  1.00  0.00           C
ATOM   1909  HB  ILE   129      60.008  27.445  32.428  1.00  0.00           H
ATOM   1910  CG2 ILE   129      59.002  27.950  30.614  1.00  0.00           C
ATOM   1911 HG21 ILE   129      58.515  28.789  30.117  1.00  0.00           H
ATOM   1912 HG22 ILE   129      59.748  27.602  29.900  1.00  0.00           H
ATOM   1913 HG23 ILE   129      58.374  27.083  30.818  1.00  0.00           H
ATOM   1914  CG1 ILE   129      60.920  29.111  31.649  1.00  0.00           C
ATOM   1915 HG12 ILE   129      61.010  29.325  30.584  1.00  0.00           H
ATOM   1916 HG13 ILE   129      60.754  30.128  32.004  1.00  0.00           H
ATOM   1917  CD1 ILE   129      62.195  28.467  32.140  1.00  0.00           C
ATOM   1918 HD11 ILE   129      62.362  27.477  31.715  1.00  0.00           H
ATOM   1919 HD12 ILE   129      63.036  29.078  31.812  1.00  0.00           H
ATOM   1920 HD13 ILE   129      62.266  28.376  33.224  1.00  0.00           H
ATOM   1921  C   ILE   129      57.976  30.318  32.451  1.00  0.00           C
ATOM   1922  O   ILE   129      56.938  30.396  31.808  1.00  0.00           O
ATOM   1923  N   ILE   130      58.640  31.465  32.804  1.00  0.00           N
ATOM   1924  H   ILE   130      59.487  31.334  33.338  1.00  0.00           H
ATOM   1925  CA  ILE   130      58.283  32.777  32.454  1.00  0.00           C
ATOM   1926  HA  ILE   130      57.243  33.053  32.630  1.00  0.00           H
ATOM   1927  CB  ILE   130      59.170  33.782  33.301  1.00  0.00           C
ATOM   1928  HB  ILE   130      60.188  33.452  33.095  1.00  0.00           H
ATOM   1929  CG2 ILE   130      58.950  35.234  32.810  1.00  0.00           C
ATOM   1930 HG21 ILE   130      57.898  35.518  32.832  1.00  0.00           H
ATOM   1931 HG22 ILE   130      59.523  35.945  33.404  1.00  0.00           H
ATOM   1932 HG23 ILE   130      59.341  35.283  31.794  1.00  0.00           H
ATOM   1933  CG1 ILE   130      58.813  33.711  34.793  1.00  0.00           C
ATOM   1934 HG12 ILE   130      57.755  33.921  34.949  1.00  0.00           H
ATOM   1935 HG13 ILE   130      58.984  32.686  35.120  1.00  0.00           H
ATOM   1936  CD1 ILE   130      59.638  34.541  35.795  1.00  0.00           C
ATOM   1937 HD11 ILE   130      60.648  34.150  35.915  1.00  0.00           H
ATOM   1938 HD12 ILE   130      59.707  35.588  35.498  1.00  0.00           H
ATOM   1939 HD13 ILE   130      59.168  34.483  36.777  1.00  0.00           H
ATOM   1940  C   ILE   130      58.501  32.968  30.915  1.00  0.00           C
ATOM   1941  O   ILE   130      59.357  32.353  30.347  1.00  0.00           O
ATOM   1942  N   THR   131      57.656  33.763  30.209  1.00  0.00           N
ATOM   1943  H   THR   131      56.930  34.211  30.750  1.00  0.00           H
ATOM   1944  CA  THR   131      57.537  33.844  28.736  1.00  0.00           C
ATOM   1945  HA  THR   131      58.538  33.710  28.326  1.00  0.00           H
ATOM   1946  CB  THR   131      56.562  32.770  28.348  1.00  0.00           C
ATOM   1947  HB  THR   131      55.620  32.902  28.880  1.00  0.00           H
ATOM   1948  CG2 THR   131      56.262  32.754  26.867  1.00  0.00           C
ATOM   1949 HG21 THR   131      55.798  31.790  26.656  1.00  0.00           H
ATOM   1950 HG22 THR   131      55.549  33.538  26.614  1.00  0.00           H
ATOM   1951 HG23 THR   131      57.199  33.056  26.399  1.00  0.00           H
ATOM   1952  OG1 THR   131      56.952  31.446  28.666  1.00  0.00           O
ATOM   1953  HG1 THR   131      56.981  31.389  29.624  1.00  0.00           H
ATOM   1954  C   THR   131      57.104  35.288  28.233  1.00  0.00           C
ATOM   1955  O   THR   131      57.584  35.770  27.242  1.00  0.00           O
ATOM   1956  N   ASP   132      56.273  36.029  29.010  1.00  0.00           N
ATOM   1957  H   ASP   132      55.917  35.657  29.878  1.00  0.00           H
ATOM   1958  CA  ASP   132      55.960  37.478  28.823  1.00  0.00           C
ATOM   1959  HA  ASP   132      56.731  37.892  28.172  1.00  0.00           H
ATOM   1960  CB  ASP   132      54.600  37.659  27.941  1.00  0.00           C
ATOM   1961  HB2 ASP   132      54.641  36.885  27.174  1.00  0.00           H
ATOM   1962  HB3 ASP   132      53.708  37.533  28.555  1.00  0.00           H
ATOM   1963  CG  ASP   132      54.556  39.008  27.222  1.00  0.00           C
ATOM   1964  OD1 ASP   132      55.461  39.877  27.327  1.00  0.00           O
ATOM   1965  OD2 ASP   132      53.584  39.300  26.477  1.00  0.00           O
ATOM   1966  C   ASP   132      55.989  38.292  30.183  1.00  0.00           C
ATOM   1967  O   ASP   132      55.732  37.775  31.297  1.00  0.00           O
ATOM   1968  N   THR   133      56.210  39.575  30.103  1.00  0.00           N
ATOM   1969  H   THR   133      56.328  39.886  29.149  1.00  0.00           H
ATOM   1970  CA  THR   133      56.040  40.659  31.149  1.00  0.00           C
ATOM   1971  HA  THR   133      55.359  40.185  31.857  1.00  0.00           H
ATOM   1972  CB  THR   133      57.446  41.035  31.707  1.00  0.00           C
ATOM   1973  HB  THR   133      57.996  41.364  30.825  1.00  0.00           H
ATOM   1974  CG2 THR   133      57.363  42.176  32.692  1.00  0.00           C
ATOM   1975 HG21 THR   133      57.104  43.079  32.139  1.00  0.00           H
ATOM   1976 HG22 THR   133      56.688  41.960  33.519  1.00  0.00           H
ATOM   1977 HG23 THR   133      58.368  42.178  33.114  1.00  0.00           H
ATOM   1978  OG1 THR   133      58.101  39.989  32.235  1.00  0.00           O
ATOM   1979  HG1 THR   133      57.734  39.197  31.834  1.00  0.00           H
ATOM   1980  C   THR   133      55.336  41.886  30.579  1.00  0.00           C
ATOM   1981  O   THR   133      55.720  42.276  29.407  1.00  0.00           O
ATOM   1982  N   ILE   134      54.512  42.487  31.422  1.00  0.00           N
ATOM   1983  H   ILE   134      54.425  42.035  32.321  1.00  0.00           H
ATOM   1984  CA  ILE   134      53.646  43.662  31.125  1.00  0.00           C
ATOM   1985  HA  ILE   134      53.965  44.171  30.215  1.00  0.00           H
ATOM   1986  CB  ILE   134      52.144  43.265  31.023  1.00  0.00           C
ATOM   1987  HB  ILE   134      52.006  42.742  31.969  1.00  0.00           H
ATOM   1988  CG2 ILE   134      51.138  44.445  31.067  1.00  0.00           C
ATOM   1989 HG21 ILE   134      50.091  44.170  30.934  1.00  0.00           H
ATOM   1990 HG22 ILE   134      51.183  44.904  32.054  1.00  0.00           H
ATOM   1991 HG23 ILE   134      51.345  45.112  30.230  1.00  0.00           H
ATOM   1992  CG1 ILE   134      51.740  42.232  29.946  1.00  0.00           C
ATOM   1993 HG12 ILE   134      51.328  42.771  29.093  1.00  0.00           H
ATOM   1994 HG13 ILE   134      52.563  41.560  29.701  1.00  0.00           H
ATOM   1995  CD1 ILE   134      50.673  41.256  30.470  1.00  0.00           C
ATOM   1996 HD11 ILE   134      49.710  41.764  30.530  1.00  0.00           H
ATOM   1997 HD12 ILE   134      50.657  40.304  29.940  1.00  0.00           H
ATOM   1998 HD13 ILE   134      50.946  40.998  31.493  1.00  0.00           H
ATOM   1999  C   ILE   134      53.847  44.665  32.274  1.00  0.00           C
ATOM   2000  O   ILE   134      53.603  44.388  33.455  1.00  0.00           O
ATOM   2001  N   LYS   135      54.074  45.965  32.048  1.00  0.00           N
ATOM   2002  H   LYS   135      54.494  46.173  31.153  1.00  0.00           H
ATOM   2003  CA  LYS   135      54.248  46.898  33.142  1.00  0.00           C
ATOM   2004  HA  LYS   135      54.417  46.393  34.093  1.00  0.00           H
ATOM   2005  CB  LYS   135      55.516  47.738  32.956  1.00  0.00           C
ATOM   2006  HB2 LYS   135      56.276  47.209  32.380  1.00  0.00           H
ATOM   2007  HB3 LYS   135      55.205  48.607  32.375  1.00  0.00           H
ATOM   2008  CG  LYS   135      55.931  48.218  34.373  1.00  0.00           C
ATOM   2009  HG2 LYS   135      55.203  48.941  34.742  1.00  0.00           H
ATOM   2010  HG3 LYS   135      56.092  47.458  35.137  1.00  0.00           H
ATOM   2011  CD  LYS   135      57.271  48.968  34.306  1.00  0.00           C
ATOM   2012  HD2 LYS   135      58.175  48.370  34.193  1.00  0.00           H
ATOM   2013  HD3 LYS   135      57.180  49.641  33.454  1.00  0.00           H
ATOM   2014  CE  LYS   135      57.287  49.637  35.687  1.00  0.00           C
ATOM   2015  HE2 LYS   135      56.298  50.094  35.725  1.00  0.00           H
ATOM   2016  HE3 LYS   135      57.261  48.865  36.456  1.00  0.00           H
ATOM   2017  NZ  LYS   135      58.396  50.571  35.830  1.00  0.00           N
ATOM   2018  HZ1 LYS   135      58.207  51.253  36.550  1.00  0.00           H
ATOM   2019  HZ2 LYS   135      59.233  50.047  36.043  1.00  0.00           H
ATOM   2020  HZ3 LYS   135      58.642  51.026  34.963  1.00  0.00           H
ATOM   2021  C   LYS   135      53.053  47.866  33.325  1.00  0.00           C
ATOM   2022  O   LYS   135      52.380  48.184  32.375  1.00  0.00           O
ATOM   2023  N   SER   136      52.759  48.262  34.587  1.00  0.00           N
ATOM   2024  H   SER   136      53.318  47.762  35.264  1.00  0.00           H
ATOM   2025  CA  SER   136      51.672  49.235  34.926  1.00  0.00           C
ATOM   2026  HA  SER   136      50.675  48.805  34.827  1.00  0.00           H
ATOM   2027  CB  SER   136      51.937  49.581  36.348  1.00  0.00           C
ATOM   2028  HB2 SER   136      51.540  48.728  36.898  1.00  0.00           H
ATOM   2029  HB3 SER   136      52.993  49.782  36.530  1.00  0.00           H
ATOM   2030  OG  SER   136      51.209  50.700  36.924  1.00  0.00           O
ATOM   2031  HG  SER   136      50.268  50.550  36.808  1.00  0.00           H
ATOM   2032  C   SER   136      51.629  50.428  34.025  1.00  0.00           C
ATOM   2033  O   SER   136      52.659  50.981  33.580  1.00  0.00           O
ATOM   2034  N   TRP   137      50.423  50.936  33.759  1.00  0.00           N
ATOM   2035  H   TRP   137      49.639  50.499  34.222  1.00  0.00           H
ATOM   2036  CA  TRP   137      50.064  51.923  32.775  1.00  0.00           C
ATOM   2037  HA  TRP   137      51.006  52.243  32.331  1.00  0.00           H
ATOM   2038  CB  TRP   137      49.277  51.250  31.688  1.00  0.00           C
ATOM   2039  HB2 TRP   137      48.866  51.961  30.972  1.00  0.00           H
ATOM   2040  HB3 TRP   137      49.915  50.556  31.142  1.00  0.00           H
ATOM   2041  CG  TRP   137      48.074  50.491  32.119  1.00  0.00           C
ATOM   2042  CD1 TRP   137      46.887  51.025  32.321  1.00  0.00           C
ATOM   2043  HD1 TRP   137      46.656  52.080  32.311  1.00  0.00           H
ATOM   2044  NE1 TRP   137      46.007  49.998  32.619  1.00  0.00           N
ATOM   2045  HE1 TRP   137      45.007  50.138  32.650  1.00  0.00           H
ATOM   2046  CE2 TRP   137      46.633  48.757  32.638  1.00  0.00           C
ATOM   2047  CZ2 TRP   137      46.106  47.457  32.766  1.00  0.00           C
ATOM   2048  HZ2 TRP   137      45.036  47.312  32.802  1.00  0.00           H
ATOM   2049  CH2 TRP   137      46.977  46.402  32.695  1.00  0.00           C
ATOM   2050  HH2 TRP   137      46.691  45.361  32.693  1.00  0.00           H
ATOM   2051  CZ3 TRP   137      48.331  46.703  32.600  1.00  0.00           C
ATOM   2052  HZ3 TRP   137      49.054  45.900  32.615  1.00  0.00           H
ATOM   2053  CE3 TRP   137      48.799  47.966  32.432  1.00  0.00           C
ATOM   2054  HE3 TRP   137      49.870  48.103  32.410  1.00  0.00           H
ATOM   2055  CD2 TRP   137      47.951  49.054  32.457  1.00  0.00           C
ATOM   2056  C   TRP   137      49.355  53.209  33.443  1.00  0.00           C
ATOM   2057  O   TRP   137      49.304  54.199  32.777  1.00  0.00           O
ATOM   2058  N   ARG   138      48.956  53.114  34.729  1.00  0.00           N
ATOM   2059  H   ARG   138      48.996  52.171  35.087  1.00  0.00           H
ATOM   2060  CA  ARG   138      48.495  54.255  35.492  1.00  0.00           C
ATOM   2061  HA  ARG   138      48.829  55.165  34.992  1.00  0.00           H
ATOM   2062  CB  ARG   138      46.937  54.197  35.357  1.00  0.00           C
ATOM   2063  HB2 ARG   138      46.563  53.915  34.374  1.00  0.00           H
ATOM   2064  HB3 ARG   138      46.522  53.498  36.083  1.00  0.00           H
ATOM   2065  CG  ARG   138      46.271  55.442  35.769  1.00  0.00           C
ATOM   2066  HG2 ARG   138      46.291  55.479  36.858  1.00  0.00           H
ATOM   2067  HG3 ARG   138      46.779  56.341  35.418  1.00  0.00           H
ATOM   2068  CD  ARG   138      44.788  55.507  35.313  1.00  0.00           C
ATOM   2069  HD2 ARG   138      44.736  55.638  34.232  1.00  0.00           H
ATOM   2070  HD3 ARG   138      44.378  54.512  35.483  1.00  0.00           H
ATOM   2071  NE  ARG   138      44.063  56.605  35.939  1.00  0.00           N
ATOM   2072  HE  ARG   138      44.415  57.030  36.786  1.00  0.00           H
ATOM   2073  CZ  ARG   138      42.790  57.010  35.714  1.00  0.00           C
ATOM   2074  NH1 ARG   138      42.162  56.615  34.579  1.00  0.00           N
ATOM   2075 HH11 ARG   138      42.672  56.216  33.804  1.00  0.00           H
ATOM   2076 HH12 ARG   138      41.253  57.025  34.418  1.00  0.00           H
ATOM   2077  NH2 ARG   138      42.108  57.838  36.469  1.00  0.00           N
ATOM   2078 HH21 ARG   138      42.418  57.989  37.418  1.00  0.00           H
ATOM   2079 HH22 ARG   138      41.183  58.109  36.168  1.00  0.00           H
ATOM   2080  C   ARG   138      49.079  54.396  36.954  1.00  0.00           C
ATOM   2081  O   ARG   138      48.921  55.444  37.592  1.00  0.00           O
ATOM   2082  N   ASN   139      49.838  53.429  37.377  1.00  0.00           N
ATOM   2083  H   ASN   139      49.864  52.621  36.771  1.00  0.00           H
ATOM   2084  CA  ASN   139      50.839  53.500  38.502  1.00  0.00           C
ATOM   2085  HA  ASN   139      51.241  52.505  38.688  1.00  0.00           H
ATOM   2086  CB  ASN   139      52.027  54.417  38.061  1.00  0.00           C
ATOM   2087  HB2 ASN   139      51.693  55.439  37.885  1.00  0.00           H
ATOM   2088  HB3 ASN   139      52.724  54.604  38.878  1.00  0.00           H
ATOM   2089  CG  ASN   139      52.797  53.880  36.837  1.00  0.00           C
ATOM   2090  OD1 ASN   139      52.774  54.432  35.759  1.00  0.00           O
ATOM   2091  ND2 ASN   139      53.592  52.850  36.893  1.00  0.00           N
ATOM   2092 HD21 ASN   139      53.915  52.594  35.971  1.00  0.00           H
ATOM   2093 HD22 ASN   139      53.498  52.108  37.572  1.00  0.00           H
ATOM   2094  C   ASN   139      50.151  53.893  39.853  1.00  0.00           C
ATOM   2095  O   ASN   139      50.731  54.525  40.671  1.00  0.00           O
ATOM   2096  N   ASN   140      49.050  53.263  40.053  1.00  0.00           N
ATOM   2097  H   ASN   140      48.608  52.815  39.262  1.00  0.00           H
ATOM   2098  CA  ASN   140      48.291  53.323  41.283  1.00  0.00           C
ATOM   2099  HA  ASN   140      48.969  53.425  42.130  1.00  0.00           H
ATOM   2100  CB  ASN   140      47.325  54.552  41.232  1.00  0.00           C
ATOM   2101  HB2 ASN   140      47.862  55.495  41.132  1.00  0.00           H
ATOM   2102  HB3 ASN   140      46.763  54.492  40.300  1.00  0.00           H
ATOM   2103  CG  ASN   140      46.311  54.540  42.389  1.00  0.00           C
ATOM   2104  OD1 ASN   140      46.600  54.120  43.504  1.00  0.00           O
ATOM   2105  ND2 ASN   140      45.137  55.057  42.077  1.00  0.00           N
ATOM   2106 HD21 ASN   140      44.513  55.023  42.870  1.00  0.00           H
ATOM   2107 HD22 ASN   140      44.985  55.379  41.132  1.00  0.00           H
ATOM   2108  C   ASN   140      47.636  51.905  41.505  1.00  0.00           C
ATOM   2109  O   ASN   140      46.382  51.793  41.320  1.00  0.00           O
ATOM   2110  N   ILE   141      48.471  50.899  41.805  1.00  0.00           N
ATOM   2111  H   ILE   141      49.433  51.133  42.003  1.00  0.00           H
ATOM   2112  CA  ILE   141      48.147  49.447  41.881  1.00  0.00           C
ATOM   2113  HA  ILE   141      49.138  49.021  42.039  1.00  0.00           H
ATOM   2114  CB  ILE   141      47.250  49.089  43.106  1.00  0.00           C
ATOM   2115  HB  ILE   141      46.225  49.100  42.735  1.00  0.00           H
ATOM   2116  CG2 ILE   141      47.447  47.584  43.436  1.00  0.00           C
ATOM   2117 HG21 ILE   141      46.633  47.285  44.095  1.00  0.00           H
ATOM   2118 HG22 ILE   141      47.374  46.953  42.550  1.00  0.00           H
ATOM   2119 HG23 ILE   141      48.475  47.388  43.741  1.00  0.00           H
ATOM   2120  CG1 ILE   141      47.322  49.963  44.384  1.00  0.00           C
ATOM   2121 HG12 ILE   141      48.276  49.757  44.868  1.00  0.00           H
ATOM   2122 HG13 ILE   141      47.373  51.040  44.220  1.00  0.00           H
ATOM   2123  CD1 ILE   141      46.147  49.744  45.372  1.00  0.00           C
ATOM   2124 HD11 ILE   141      46.024  50.548  46.097  1.00  0.00           H
ATOM   2125 HD12 ILE   141      45.245  49.666  44.765  1.00  0.00           H
ATOM   2126 HD13 ILE   141      46.222  48.751  45.815  1.00  0.00           H
ATOM   2127  C   ILE   141      47.621  48.902  40.509  1.00  0.00           C
ATOM   2128  O   ILE   141      46.433  48.857  40.287  1.00  0.00           O
ATOM   2129  N   LEU   142      48.483  48.357  39.704  1.00  0.00           N
ATOM   2130  H   LEU   142      49.421  48.208  40.047  1.00  0.00           H
ATOM   2131  CA  LEU   142      48.100  47.373  38.687  1.00  0.00           C
ATOM   2132  HA  LEU   142      47.277  47.778  38.098  1.00  0.00           H
ATOM   2133  CB  LEU   142      49.275  47.170  37.660  1.00  0.00           C
ATOM   2134  HB2 LEU   142      49.688  48.173  37.551  1.00  0.00           H
ATOM   2135  HB3 LEU   142      50.042  46.597  38.181  1.00  0.00           H
ATOM   2136  CG  LEU   142      49.135  46.600  36.237  1.00  0.00           C
ATOM   2137  HG  LEU   142      48.698  47.415  35.660  1.00  0.00           H
ATOM   2138  CD1 LEU   142      50.391  46.022  35.575  1.00  0.00           C
ATOM   2139 HD11 LEU   142      51.209  46.666  35.899  1.00  0.00           H
ATOM   2140 HD12 LEU   142      50.611  44.998  35.878  1.00  0.00           H
ATOM   2141 HD13 LEU   142      50.252  46.066  34.495  1.00  0.00           H
ATOM   2142  CD2 LEU   142      48.127  45.382  36.235  1.00  0.00           C
ATOM   2143 HD21 LEU   142      47.109  45.742  36.381  1.00  0.00           H
ATOM   2144 HD22 LEU   142      48.243  44.817  35.310  1.00  0.00           H
ATOM   2145 HD23 LEU   142      48.344  44.761  37.104  1.00  0.00           H
ATOM   2146  C   LEU   142      47.615  46.103  39.379  1.00  0.00           C
ATOM   2147  O   LEU   142      48.392  45.628  40.137  1.00  0.00           O
ATOM   2148  N   ARG   143      46.470  45.553  38.965  1.00  0.00           N
ATOM   2149  H   ARG   143      45.901  46.059  38.302  1.00  0.00           H
ATOM   2150  CA  ARG   143      45.968  44.242  39.529  1.00  0.00           C
ATOM   2151  HA  ARG   143      46.839  43.597  39.647  1.00  0.00           H
ATOM   2152  CB  ARG   143      45.395  44.591  40.966  1.00  0.00           C
ATOM   2153  HB2 ARG   143      45.197  43.650  41.481  1.00  0.00           H
ATOM   2154  HB3 ARG   143      46.162  45.155  41.496  1.00  0.00           H
ATOM   2155  CG  ARG   143      44.056  45.307  41.016  1.00  0.00           C
ATOM   2156  HG2 ARG   143      43.416  45.079  40.164  1.00  0.00           H
ATOM   2157  HG3 ARG   143      43.484  44.853  41.825  1.00  0.00           H
ATOM   2158  CD  ARG   143      44.154  46.770  41.343  1.00  0.00           C
ATOM   2159  HD2 ARG   143      44.635  46.861  42.317  1.00  0.00           H
ATOM   2160  HD3 ARG   143      44.827  47.158  40.579  1.00  0.00           H
ATOM   2161  NE  ARG   143      42.876  47.502  41.538  1.00  0.00           N
ATOM   2162  HE  ARG   143      42.052  47.050  41.906  1.00  0.00           H
ATOM   2163  CZ  ARG   143      42.832  48.769  41.275  1.00  0.00           C
ATOM   2164  NH1 ARG   143      41.713  49.373  41.576  1.00  0.00           N
ATOM   2165 HH11 ARG   143      40.901  48.863  41.892  1.00  0.00           H
ATOM   2166 HH12 ARG   143      41.632  50.364  41.396  1.00  0.00           H
ATOM   2167  NH2 ARG   143      43.777  49.495  40.765  1.00  0.00           N
ATOM   2168 HH21 ARG   143      44.746  49.220  40.685  1.00  0.00           H
ATOM   2169 HH22 ARG   143      43.611  50.481  40.624  1.00  0.00           H
ATOM   2170  C   ARG   143      44.974  43.496  38.605  1.00  0.00           C
ATOM   2171  O   ARG   143      44.265  44.125  37.808  1.00  0.00           O
ATOM   2172  N   THR   144      44.981  42.128  38.697  1.00  0.00           N
ATOM   2173  H   THR   144      45.570  41.753  39.427  1.00  0.00           H
ATOM   2174  CA  THR   144      44.159  41.163  37.964  1.00  0.00           C
ATOM   2175  HA  THR   144      43.605  41.817  37.290  1.00  0.00           H
ATOM   2176  CB  THR   144      45.108  40.199  37.196  1.00  0.00           C
ATOM   2177  HB  THR   144      45.784  40.840  36.630  1.00  0.00           H
ATOM   2178  CG2 THR   144      45.943  39.232  38.048  1.00  0.00           C
ATOM   2179 HG21 THR   144      45.368  38.837  38.886  1.00  0.00           H
ATOM   2180 HG22 THR   144      46.285  38.361  37.490  1.00  0.00           H
ATOM   2181 HG23 THR   144      46.875  39.600  38.476  1.00  0.00           H
ATOM   2182  OG1 THR   144      44.501  39.427  36.205  1.00  0.00           O
ATOM   2183  HG1 THR   144      44.439  40.024  35.457  1.00  0.00           H
ATOM   2184  C   THR   144      42.979  40.617  38.702  1.00  0.00           C
ATOM   2185  O   THR   144      42.519  41.133  39.709  1.00  0.00           O
ATOM   2186  N   GLN   145      42.362  39.507  38.184  1.00  0.00           N
ATOM   2187  H   GLN   145      42.846  39.065  37.415  1.00  0.00           H
ATOM   2188  CA  GLN   145      41.088  38.949  38.579  1.00  0.00           C
ATOM   2189  HA  GLN   145      40.300  39.680  38.393  1.00  0.00           H
ATOM   2190  CB  GLN   145      40.630  37.851  37.594  1.00  0.00           C
ATOM   2191  HB2 GLN   145      41.307  37.014  37.764  1.00  0.00           H
ATOM   2192  HB3 GLN   145      39.610  37.496  37.744  1.00  0.00           H
ATOM   2193  CG  GLN   145      40.560  38.290  36.097  1.00  0.00           C
ATOM   2194  HG2 GLN   145      39.815  39.079  35.995  1.00  0.00           H
ATOM   2195  HG3 GLN   145      41.577  38.586  35.839  1.00  0.00           H
ATOM   2196  CD  GLN   145      40.334  37.109  35.109  1.00  0.00           C
ATOM   2197  OE1 GLN   145      41.079  36.769  34.155  1.00  0.00           O
ATOM   2198  NE2 GLN   145      39.169  36.565  35.163  1.00  0.00           N
ATOM   2199 HE21 GLN   145      38.361  37.067  35.502  1.00  0.00           H
ATOM   2200 HE22 GLN   145      39.036  35.642  34.775  1.00  0.00           H
ATOM   2201  C   GLN   145      40.855  38.271  39.904  1.00  0.00           C
ATOM   2202  O   GLN   145      39.735  38.179  40.290  1.00  0.00           O
ATOM   2203  N   GLU   146      41.880  37.607  40.496  1.00  0.00           N
ATOM   2204  H   GLU   146      42.821  37.742  40.153  1.00  0.00           H
ATOM   2205  CA  GLU   146      41.659  36.739  41.662  1.00  0.00           C
ATOM   2206  HA  GLU   146      42.626  36.291  41.891  1.00  0.00           H
ATOM   2207  CB  GLU   146      41.238  37.462  42.977  1.00  0.00           C
ATOM   2208  HB2 GLU   146      40.232  37.881  42.943  1.00  0.00           H
ATOM   2209  HB3 GLU   146      41.325  36.784  43.826  1.00  0.00           H
ATOM   2210  CG  GLU   146      42.171  38.688  43.299  1.00  0.00           C
ATOM   2211  HG2 GLU   146      41.831  39.467  42.616  1.00  0.00           H
ATOM   2212  HG3 GLU   146      41.982  38.957  44.338  1.00  0.00           H
ATOM   2213  CD  GLU   146      43.631  38.509  43.000  1.00  0.00           C
ATOM   2214  OE1 GLU   146      44.200  37.456  43.281  1.00  0.00           O
ATOM   2215  OE2 GLU   146      44.297  39.531  42.603  1.00  0.00           O
ATOM   2216  C   GLU   146      40.673  35.564  41.326  1.00  0.00           C
ATOM   2217  O   GLU   146      39.621  35.370  41.940  1.00  0.00           O
ATOM   2218  N   SER   147      41.008  34.841  40.241  1.00  0.00           N
ATOM   2219  H   SER   147      41.978  34.918  39.970  1.00  0.00           H
ATOM   2220  CA  SER   147      40.031  34.008  39.479  1.00  0.00           C
ATOM   2221  HA  SER   147      39.392  33.494  40.197  1.00  0.00           H
ATOM   2222  CB  SER   147      39.100  34.944  38.671  1.00  0.00           C
ATOM   2223  HB2 SER   147      38.705  35.767  39.267  1.00  0.00           H
ATOM   2224  HB3 SER   147      39.594  35.314  37.773  1.00  0.00           H
ATOM   2225  OG  SER   147      37.899  34.264  38.174  1.00  0.00           O
ATOM   2226  HG  SER   147      38.190  33.753  37.415  1.00  0.00           H
ATOM   2227  C   SER   147      40.597  33.064  38.394  1.00  0.00           C
ATOM   2228  O   SER   147      41.577  33.448  37.749  1.00  0.00           O
ATOM   2229  N   GLH   148      39.803  32.088  37.876  1.00  0.00           N
ATOM   2230  H   GLH   148      38.895  32.118  38.319  1.00  0.00           H
ATOM   2231  CA  GLH   148      40.110  31.400  36.647  1.00  0.00           C
ATOM   2232  HA  GLH   148      41.070  30.908  36.797  1.00  0.00           H
ATOM   2233  CB  GLH   148      39.059  30.199  36.514  1.00  0.00           C
ATOM   2234  HB2 GLH   148      39.323  29.490  37.299  1.00  0.00           H
ATOM   2235  HB3 GLH   148      38.033  30.538  36.660  1.00  0.00           H
ATOM   2236  CG  GLH   148      39.383  29.465  35.151  1.00  0.00           C
ATOM   2237  HG2 GLH   148      38.840  30.010  34.378  1.00  0.00           H
ATOM   2238  HG3 GLH   148      40.458  29.593  35.019  1.00  0.00           H
ATOM   2239  CD  GLH   148      38.937  27.993  34.937  1.00  0.00           C
ATOM   2240  OE1 GLH   148      38.049  27.482  35.581  1.00  0.00           O
ATOM   2241  OE2 GLH   148      39.586  27.265  33.936  1.00  0.00           O
ATOM   2242  HE2 GLH   148      39.112  26.504  33.594  1.00  0.00           H
ATOM   2243  C   GLH   148      39.981  32.353  35.457  1.00  0.00           C
ATOM   2244  O   GLH   148      39.019  33.114  35.427  1.00  0.00           O
ATOM   2245  N   CYX   149      40.954  32.364  34.521  1.00  0.00           N
ATOM   2246  H   CYX   149      41.660  31.642  34.520  1.00  0.00           H
ATOM   2247  CA  CYX   149      40.875  33.093  33.207  1.00  0.00           C
ATOM   2248  HA  CYX   149      40.421  34.068  33.387  1.00  0.00           H
ATOM   2249  CB  CYX   149      42.242  33.459  32.596  1.00  0.00           C
ATOM   2250  HB2 CYX   149      42.127  33.540  31.515  1.00  0.00           H
ATOM   2251  HB3 CYX   149      42.490  34.464  32.939  1.00  0.00           H
ATOM   2252  SG  CYX   149      43.572  32.349  33.008  1.00  0.00           S
ATOM   2253  C   CYX   149      40.059  32.136  32.263  1.00  0.00           C
ATOM   2254  O   CYX   149      40.162  30.934  32.277  1.00  0.00           O
ATOM   2255  N   ALA   150      39.093  32.705  31.474  1.00  0.00           N
ATOM   2256  H   ALA   150      39.075  33.715  31.479  1.00  0.00           H
ATOM   2257  CA  ALA   150      38.295  31.795  30.515  1.00  0.00           C
ATOM   2258  HA  ALA   150      38.174  30.791  30.922  1.00  0.00           H
ATOM   2259  CB  ALA   150      37.009  32.567  30.361  1.00  0.00           C
ATOM   2260  HB1 ALA   150      36.591  32.579  31.368  1.00  0.00           H
ATOM   2261  HB2 ALA   150      37.240  33.576  30.019  1.00  0.00           H
ATOM   2262  HB3 ALA   150      36.261  32.197  29.660  1.00  0.00           H
ATOM   2263  C   ALA   150      39.052  31.577  29.119  1.00  0.00           C
ATOM   2264  O   ALA   150      39.923  32.399  28.790  1.00  0.00           O
ATOM   2265  N   CYX   151      38.863  30.435  28.485  1.00  0.00           N
ATOM   2266  H   CYX   151      38.038  29.914  28.748  1.00  0.00           H
ATOM   2267  CA  CYX   151      39.573  30.048  27.244  1.00  0.00           C
ATOM   2268  HA  CYX   151      40.028  30.925  26.782  1.00  0.00           H
ATOM   2269  CB  CYX   151      40.714  29.035  27.533  1.00  0.00           C
ATOM   2270  HB2 CYX   151      40.387  28.002  27.652  1.00  0.00           H
ATOM   2271  HB3 CYX   151      41.320  29.053  26.626  1.00  0.00           H
ATOM   2272  SG  CYX   151      41.876  29.297  28.886  1.00  0.00           S
ATOM   2273  C   CYX   151      38.494  29.537  26.251  1.00  0.00           C
ATOM   2274  O   CYX   151      37.547  28.826  26.630  1.00  0.00           O
ATOM   2275  N   VAL   152      38.810  29.906  25.005  1.00  0.00           N
ATOM   2276  H   VAL   152      39.539  30.590  24.855  1.00  0.00           H
ATOM   2277  CA  VAL   152      38.105  29.466  23.823  1.00  0.00           C
ATOM   2278  HA  VAL   152      37.447  28.630  24.056  1.00  0.00           H
ATOM   2279  CB  VAL   152      37.243  30.591  23.198  1.00  0.00           C
ATOM   2280  HB  VAL   152      37.944  31.345  22.839  1.00  0.00           H
ATOM   2281  CG1 VAL   152      36.296  30.202  22.091  1.00  0.00           C
ATOM   2282 HG11 VAL   152      35.522  29.529  22.459  1.00  0.00           H
ATOM   2283 HG12 VAL   152      35.868  31.097  21.639  1.00  0.00           H
ATOM   2284 HG13 VAL   152      36.755  29.703  21.237  1.00  0.00           H
ATOM   2285  CG2 VAL   152      36.341  31.378  24.252  1.00  0.00           C
ATOM   2286 HG21 VAL   152      35.679  32.066  23.726  1.00  0.00           H
ATOM   2287 HG22 VAL   152      35.804  30.584  24.771  1.00  0.00           H
ATOM   2288 HG23 VAL   152      36.946  31.877  25.008  1.00  0.00           H
ATOM   2289  C   VAL   152      39.054  28.915  22.787  1.00  0.00           C
ATOM   2290  O   VAL   152      39.909  29.673  22.249  1.00  0.00           O
ATOM   2291  N   ASN   153      38.878  27.642  22.346  1.00  0.00           N
ATOM   2292  H   ASN   153      38.328  27.066  22.967  1.00  0.00           H
ATOM   2293  CA  ASN   153      39.463  27.020  21.142  1.00  0.00           C
ATOM   2294  HA  ASN   153      39.395  25.932  21.141  1.00  0.00           H
ATOM   2295  CB  ASN   153      38.692  27.583  19.912  1.00  0.00           C
ATOM   2296  HB2 ASN   153      38.782  28.669  19.891  1.00  0.00           H
ATOM   2297  HB3 ASN   153      39.097  27.122  19.011  1.00  0.00           H
ATOM   2298  CG  ASN   153      37.230  27.251  19.969  1.00  0.00           C
ATOM   2299  OD1 ASN   153      36.527  27.025  20.995  1.00  0.00           O
ATOM   2300  ND2 ASN   153      36.568  27.306  18.829  1.00  0.00           N
ATOM   2301 HD21 ASN   153      35.658  26.870  18.777  1.00  0.00           H
ATOM   2302 HD22 ASN   153      37.006  27.808  18.070  1.00  0.00           H
ATOM   2303  C   ASN   153      40.981  27.251  21.129  1.00  0.00           C
ATOM   2304  O   ASN   153      41.649  27.895  20.301  1.00  0.00           O
ATOM   2305  N   GLY   154      41.618  26.888  22.214  1.00  0.00           N
ATOM   2306  H   GLY   154      41.111  26.204  22.759  1.00  0.00           H
ATOM   2307  CA  GLY   154      43.057  26.885  22.430  1.00  0.00           C
ATOM   2308  HA2 GLY   154      43.220  26.198  23.261  1.00  0.00           H
ATOM   2309  HA3 GLY   154      43.451  26.408  21.532  1.00  0.00           H
ATOM   2310  C   GLY   154      43.815  28.232  22.731  1.00  0.00           C
ATOM   2311  O   GLY   154      45.024  28.359  22.535  1.00  0.00           O
ATOM   2312  N   SER   155      43.117  29.243  23.241  1.00  0.00           N
ATOM   2313  H   SER   155      42.140  29.075  23.435  1.00  0.00           H
ATOM   2314  CA  SER   155      43.609  30.587  23.591  1.00  0.00           C
ATOM   2315  HA  SER   155      44.671  30.609  23.835  1.00  0.00           H
ATOM   2316  CB  SER   155      43.306  31.549  22.450  1.00  0.00           C
ATOM   2317  HB2 SER   155      43.944  31.206  21.635  1.00  0.00           H
ATOM   2318  HB3 SER   155      42.273  31.451  22.116  1.00  0.00           H
ATOM   2319  OG  SER   155      43.626  32.935  22.713  1.00  0.00           O
ATOM   2320  HG  SER   155      44.568  33.040  22.867  1.00  0.00           H
ATOM   2321  C   SER   155      42.862  31.115  24.808  1.00  0.00           C
ATOM   2322  O   SER   155      41.643  30.953  24.895  1.00  0.00           O
ATOM   2323  N   CYX   156      43.495  31.874  25.724  1.00  0.00           N
ATOM   2324  H   CYX   156      44.461  32.050  25.487  1.00  0.00           H
ATOM   2325  CA  CYX   156      42.968  32.231  27.044  1.00  0.00           C
ATOM   2326  HA  CYX   156      41.959  31.839  27.173  1.00  0.00           H
ATOM   2327  CB  CYX   156      43.795  31.610  28.176  1.00  0.00           C
ATOM   2328  HB2 CYX   156      44.830  31.936  28.067  1.00  0.00           H
ATOM   2329  HB3 CYX   156      43.414  31.845  29.170  1.00  0.00           H
ATOM   2330  SG  CYX   156      43.712  29.802  28.041  1.00  0.00           S
ATOM   2331  C   CYX   156      42.908  33.708  27.329  1.00  0.00           C
ATOM   2332  O   CYX   156      43.681  34.460  26.751  1.00  0.00           O
ATOM   2333  N   PHE   157      41.944  34.183  28.121  1.00  0.00           N
ATOM   2334  H   PHE   157      41.454  33.500  28.680  1.00  0.00           H
ATOM   2335  CA  PHE   157      41.469  35.585  28.203  1.00  0.00           C
ATOM   2336  HA  PHE   157      42.230  36.165  27.681  1.00  0.00           H
ATOM   2337  CB  PHE   157      40.074  35.688  27.465  1.00  0.00           C
ATOM   2338  HB2 PHE   157      39.327  35.010  27.879  1.00  0.00           H
ATOM   2339  HB3 PHE   157      39.789  36.739  27.437  1.00  0.00           H
ATOM   2340  CG  PHE   157      40.155  35.224  25.994  1.00  0.00           C
ATOM   2341  CD1 PHE   157      39.974  33.850  25.634  1.00  0.00           C
ATOM   2342  HD1 PHE   157      39.639  33.084  26.319  1.00  0.00           H
ATOM   2343  CE1 PHE   157      40.020  33.530  24.268  1.00  0.00           C
ATOM   2344  HE1 PHE   157      39.950  32.480  24.029  1.00  0.00           H
ATOM   2345  CZ  PHE   157      40.161  34.548  23.298  1.00  0.00           C
ATOM   2346  HZ  PHE   157      40.306  34.290  22.259  1.00  0.00           H
ATOM   2347  CE2 PHE   157      40.135  35.917  23.693  1.00  0.00           C
ATOM   2348  HE2 PHE   157      40.113  36.663  22.913  1.00  0.00           H
ATOM   2349  CD2 PHE   157      40.120  36.225  25.036  1.00  0.00           C
ATOM   2350  HD2 PHE   157      40.096  37.257  25.352  1.00  0.00           H
ATOM   2351  C   PHE   157      41.467  36.005  29.700  1.00  0.00           C
ATOM   2352  O   PHE   157      41.109  35.199  30.566  1.00  0.00           O
ATOM   2353  N   THR   158      41.819  37.289  29.961  1.00  0.00           N
ATOM   2354  H   THR   158      41.868  37.894  29.153  1.00  0.00           H
ATOM   2355  CA  THR   158      42.010  37.855  31.330  1.00  0.00           C
ATOM   2356  HA  THR   158      41.259  37.470  32.019  1.00  0.00           H
ATOM   2357  CB  THR   158      43.342  37.435  32.008  1.00  0.00           C
ATOM   2358  HB  THR   158      43.383  36.354  31.877  1.00  0.00           H
ATOM   2359  CG2 THR   158      44.588  38.177  31.388  1.00  0.00           C
ATOM   2360 HG21 THR   158      44.626  39.234  31.650  1.00  0.00           H
ATOM   2361 HG22 THR   158      45.555  37.786  31.705  1.00  0.00           H
ATOM   2362 HG23 THR   158      44.648  38.116  30.302  1.00  0.00           H
ATOM   2363  OG1 THR   158      43.411  37.747  33.354  1.00  0.00           O
ATOM   2364  HG1 THR   158      42.744  37.185  33.755  1.00  0.00           H
ATOM   2365  C   THR   158      41.698  39.380  31.248  1.00  0.00           C
ATOM   2366  O   THR   158      41.314  39.887  30.181  1.00  0.00           O
ATOM   2367  N   VAL   159      41.740  39.995  32.399  1.00  0.00           N
ATOM   2368  H   VAL   159      42.041  39.463  33.203  1.00  0.00           H
ATOM   2369  CA  VAL   159      41.255  41.386  32.612  1.00  0.00           C
ATOM   2370  HA  VAL   159      41.540  41.943  31.720  1.00  0.00           H
ATOM   2371  CB  VAL   159      39.741  41.443  32.939  1.00  0.00           C
ATOM   2372  HB  VAL   159      39.532  41.094  33.950  1.00  0.00           H
ATOM   2373  CG1 VAL   159      39.222  42.871  32.700  1.00  0.00           C
ATOM   2374 HG11 VAL   159      39.496  43.282  31.728  1.00  0.00           H
ATOM   2375 HG12 VAL   159      38.144  42.910  32.858  1.00  0.00           H
ATOM   2376 HG13 VAL   159      39.581  43.646  33.377  1.00  0.00           H
ATOM   2377  CG2 VAL   159      38.867  40.462  32.090  1.00  0.00           C
ATOM   2378 HG21 VAL   159      37.851  40.573  32.471  1.00  0.00           H
ATOM   2379 HG22 VAL   159      38.848  40.672  31.021  1.00  0.00           H
ATOM   2380 HG23 VAL   159      39.163  39.423  32.238  1.00  0.00           H
ATOM   2381  C   VAL   159      41.999  41.977  33.754  1.00  0.00           C
ATOM   2382  O   VAL   159      42.137  41.273  34.766  1.00  0.00           O
ATOM   2383  N   MET   160      42.481  43.199  33.653  1.00  0.00           N
ATOM   2384  H   MET   160      42.278  43.779  32.851  1.00  0.00           H
ATOM   2385  CA  MET   160      43.213  43.860  34.696  1.00  0.00           C
ATOM   2386  HA  MET   160      43.018  43.331  35.629  1.00  0.00           H
ATOM   2387  CB  MET   160      44.733  43.898  34.350  1.00  0.00           C
ATOM   2388  HB2 MET   160      44.886  44.781  33.730  1.00  0.00           H
ATOM   2389  HB3 MET   160      45.245  44.064  35.298  1.00  0.00           H
ATOM   2390  CG  MET   160      45.345  42.684  33.650  1.00  0.00           C
ATOM   2391  HG2 MET   160      45.174  41.742  34.172  1.00  0.00           H
ATOM   2392  HG3 MET   160      44.897  42.588  32.662  1.00  0.00           H
ATOM   2393  SD  MET   160      47.098  42.826  33.400  1.00  0.00           S
ATOM   2394  CE  MET   160      47.334  41.173  32.553  1.00  0.00           C
ATOM   2395  HE1 MET   160      46.898  41.329  31.567  1.00  0.00           H
ATOM   2396  HE2 MET   160      48.369  40.858  32.420  1.00  0.00           H
ATOM   2397  HE3 MET   160      46.843  40.350  33.074  1.00  0.00           H
ATOM   2398  C   MET   160      42.814  45.348  34.814  1.00  0.00           C
ATOM   2399  O   MET   160      42.361  45.948  33.830  1.00  0.00           O
ATOM   2400  N   THR   161      42.990  45.818  36.053  1.00  0.00           N
ATOM   2401  H   THR   161      43.289  45.117  36.715  1.00  0.00           H
ATOM   2402  CA  THR   161      42.697  47.144  36.547  1.00  0.00           C
ATOM   2403  HA  THR   161      42.327  47.737  35.710  1.00  0.00           H
ATOM   2404  CB  THR   161      41.691  47.144  37.682  1.00  0.00           C
ATOM   2405  HB  THR   161      42.135  46.871  38.639  1.00  0.00           H
ATOM   2406  CG2 THR   161      40.996  48.518  37.902  1.00  0.00           C
ATOM   2407 HG21 THR   161      40.429  48.548  38.833  1.00  0.00           H
ATOM   2408 HG22 THR   161      41.810  49.224  38.067  1.00  0.00           H
ATOM   2409 HG23 THR   161      40.342  48.766  37.067  1.00  0.00           H
ATOM   2410  OG1 THR   161      40.640  46.250  37.414  1.00  0.00           O
ATOM   2411  HG1 THR   161      39.809  46.691  37.607  1.00  0.00           H
ATOM   2412  C   THR   161      43.949  47.914  37.018  1.00  0.00           C
ATOM   2413  O   THR   161      44.857  47.317  37.486  1.00  0.00           O
ATOM   2414  N   ASP   162      43.978  49.243  36.906  1.00  0.00           N
ATOM   2415  H   ASP   162      43.361  49.623  36.203  1.00  0.00           H
ATOM   2416  CA  ASP   162      45.131  50.130  37.281  1.00  0.00           C
ATOM   2417  HA  ASP   162      45.490  49.803  38.257  1.00  0.00           H
ATOM   2418  CB  ASP   162      46.274  50.072  36.303  1.00  0.00           C
ATOM   2419  HB2 ASP   162      46.509  49.026  36.104  1.00  0.00           H
ATOM   2420  HB3 ASP   162      45.837  50.543  35.423  1.00  0.00           H
ATOM   2421  CG  ASP   162      47.616  50.775  36.755  1.00  0.00           C
ATOM   2422  OD1 ASP   162      48.663  50.558  36.086  1.00  0.00           O
ATOM   2423  OD2 ASP   162      47.626  51.585  37.712  1.00  0.00           O
ATOM   2424  C   ASP   162      44.626  51.580  37.426  1.00  0.00           C
ATOM   2425  O   ASP   162      44.148  52.187  36.520  1.00  0.00           O
ATOM   2426  N   GLY   163      44.687  52.163  38.596  1.00  0.00           N
ATOM   2427  H   GLY   163      45.263  51.759  39.320  1.00  0.00           H
ATOM   2428  CA  GLY   163      43.893  53.332  38.941  1.00  0.00           C
ATOM   2429  HA2 GLY   163      44.520  54.201  39.138  1.00  0.00           H
ATOM   2430  HA3 GLY   163      43.114  53.593  38.224  1.00  0.00           H
ATOM   2431  C   GLY   163      43.011  53.168  40.230  1.00  0.00           C
ATOM   2432  O   GLY   163      43.067  52.078  40.831  1.00  0.00           O
ATOM   2433  N   PRO   164      42.186  54.159  40.683  1.00  0.00           N
ATOM   2434  CD  PRO   164      42.022  55.499  40.075  1.00  0.00           C
ATOM   2435  HD2 PRO   164      41.609  55.447  39.068  1.00  0.00           H
ATOM   2436  HD3 PRO   164      42.949  56.069  40.003  1.00  0.00           H
ATOM   2437  CG  PRO   164      41.060  56.269  40.928  1.00  0.00           C
ATOM   2438  HG2 PRO   164      40.028  56.190  40.587  1.00  0.00           H
ATOM   2439  HG3 PRO   164      41.352  57.318  40.967  1.00  0.00           H
ATOM   2440  CB  PRO   164      41.244  55.662  42.292  1.00  0.00           C
ATOM   2441  HB2 PRO   164      40.421  55.917  42.959  1.00  0.00           H
ATOM   2442  HB3 PRO   164      42.182  56.073  42.665  1.00  0.00           H
ATOM   2443  CA  PRO   164      41.504  54.186  41.966  1.00  0.00           C
ATOM   2444  HA  PRO   164      42.193  53.803  42.719  1.00  0.00           H
ATOM   2445  C   PRO   164      40.168  53.363  41.946  1.00  0.00           C
ATOM   2446  O   PRO   164      39.480  53.124  40.958  1.00  0.00           O
ATOM   2447  N   SER   165      39.785  52.885  43.135  1.00  0.00           N
ATOM   2448  H   SER   165      40.424  53.122  43.880  1.00  0.00           H
ATOM   2449  CA  SER   165      38.531  52.164  43.438  1.00  0.00           C
ATOM   2450  HA  SER   165      38.300  51.509  42.597  1.00  0.00           H
ATOM   2451  CB  SER   165      38.739  51.378  44.706  1.00  0.00           C
ATOM   2452  HB2 SER   165      38.902  51.986  45.596  1.00  0.00           H
ATOM   2453  HB3 SER   165      37.849  50.814  44.988  1.00  0.00           H
ATOM   2454  OG  SER   165      39.713  50.349  44.633  1.00  0.00           O
ATOM   2455  HG  SER   165      39.502  49.709  43.949  1.00  0.00           H
ATOM   2456  C   SER   165      37.417  53.179  43.696  1.00  0.00           C
ATOM   2457  O   SER   165      36.305  53.015  43.226  1.00  0.00           O
ATOM   2458  N   ASN   166      37.717  54.232  44.420  1.00  0.00           N
ATOM   2459  H   ASN   166      38.632  54.304  44.843  1.00  0.00           H
ATOM   2460  CA  ASN   166      36.680  55.263  44.758  1.00  0.00           C
ATOM   2461  HA  ASN   166      35.810  54.685  45.070  1.00  0.00           H
ATOM   2462  CB  ASN   166      37.166  56.055  45.943  1.00  0.00           C
ATOM   2463  HB2 ASN   166      38.140  56.527  45.816  1.00  0.00           H
ATOM   2464  HB3 ASN   166      36.485  56.856  46.229  1.00  0.00           H
ATOM   2465  CG  ASN   166      37.234  55.252  47.209  1.00  0.00           C
ATOM   2466  OD1 ASN   166      36.590  54.223  47.423  1.00  0.00           O
ATOM   2467  ND2 ASN   166      38.012  55.753  48.156  1.00  0.00           N
ATOM   2468 HD21 ASN   166      38.199  55.297  49.038  1.00  0.00           H
ATOM   2469 HD22 ASN   166      38.485  56.602  47.880  1.00  0.00           H
ATOM   2470  C   ASN   166      36.332  56.225  43.557  1.00  0.00           C
ATOM   2471  O   ASN   166      35.438  57.060  43.764  1.00  0.00           O
ATOM   2472  N   GLY   167      36.922  56.088  42.315  1.00  0.00           N
ATOM   2473  H   GLY   167      37.505  55.271  42.208  1.00  0.00           H
ATOM   2474  CA  GLY   167      36.697  56.862  41.109  1.00  0.00           C
ATOM   2475  HA2 GLY   167      35.695  57.290  41.082  1.00  0.00           H
ATOM   2476  HA3 GLY   167      37.336  57.742  41.180  1.00  0.00           H
ATOM   2477  C   GLY   167      36.888  55.965  39.848  1.00  0.00           C
ATOM   2478  O   GLY   167      37.072  54.762  39.957  1.00  0.00           O
ATOM   2479  N   GLN   168      37.033  56.534  38.644  1.00  0.00           N
ATOM   2480  H   GLN   168      36.895  57.523  38.493  1.00  0.00           H
ATOM   2481  CA  GLN   168      37.430  55.793  37.502  1.00  0.00           C
ATOM   2482  HA  GLN   168      36.777  54.924  37.577  1.00  0.00           H
ATOM   2483  CB  GLN   168      36.976  56.530  36.248  1.00  0.00           C
ATOM   2484  HB2 GLN   168      36.006  56.945  36.521  1.00  0.00           H
ATOM   2485  HB3 GLN   168      37.650  57.351  36.003  1.00  0.00           H
ATOM   2486  CG  GLN   168      36.893  55.687  34.938  1.00  0.00           C
ATOM   2487  HG2 GLN   168      37.933  55.448  34.715  1.00  0.00           H
ATOM   2488  HG3 GLN   168      36.256  54.814  35.075  1.00  0.00           H
ATOM   2489  CD  GLN   168      36.314  56.444  33.746  1.00  0.00           C
ATOM   2490  OE1 GLN   168      35.948  57.636  33.905  1.00  0.00           O
ATOM   2491  NE2 GLN   168      36.123  55.816  32.647  1.00  0.00           N
ATOM   2492 HE21 GLN   168      36.255  54.826  32.495  1.00  0.00           H
ATOM   2493 HE22 GLN   168      35.441  56.223  32.023  1.00  0.00           H
ATOM   2494  C   GLN   168      39.015  55.387  37.484  1.00  0.00           C
ATOM   2495  O   GLN   168      39.866  56.252  37.424  1.00  0.00           O
ATOM   2496  N   ALA   169      39.340  54.101  37.224  1.00  0.00           N
ATOM   2497  H   ALA   169      38.517  53.572  36.974  1.00  0.00           H
ATOM   2498  CA  ALA   169      40.603  53.588  36.778  1.00  0.00           C
ATOM   2499  HA  ALA   169      41.372  54.301  37.078  1.00  0.00           H
ATOM   2500  CB  ALA   169      40.824  52.285  37.519  1.00  0.00           C
ATOM   2501  HB1 ALA   169      40.475  52.302  38.551  1.00  0.00           H
ATOM   2502  HB2 ALA   169      40.154  51.560  37.056  1.00  0.00           H
ATOM   2503  HB3 ALA   169      41.866  52.014  37.351  1.00  0.00           H
ATOM   2504  C   ALA   169      40.697  53.488  35.243  1.00  0.00           C
ATOM   2505  O   ALA   169      39.704  53.684  34.549  1.00  0.00           O
ATOM   2506  N   SER   170      41.871  53.193  34.828  1.00  0.00           N
ATOM   2507  H   SER   170      42.583  53.072  35.534  1.00  0.00           H
ATOM   2508  CA  SER   170      42.116  52.466  33.576  1.00  0.00           C
ATOM   2509  HA  SER   170      41.698  53.067  32.768  1.00  0.00           H
ATOM   2510  CB  SER   170      43.663  52.251  33.290  1.00  0.00           C
ATOM   2511  HB2 SER   170      44.172  53.214  33.250  1.00  0.00           H
ATOM   2512  HB3 SER   170      44.073  51.724  34.152  1.00  0.00           H
ATOM   2513  OG  SER   170      43.693  51.505  32.085  1.00  0.00           O
ATOM   2514  HG  SER   170      43.314  52.105  31.439  1.00  0.00           H
ATOM   2515  C   SER   170      41.513  51.035  33.675  1.00  0.00           C
ATOM   2516  O   SER   170      41.836  50.329  34.633  1.00  0.00           O
ATOM   2517  N   TYR   171      40.806  50.445  32.712  1.00  0.00           N
ATOM   2518  H   TYR   171      40.391  51.014  31.988  1.00  0.00           H
ATOM   2519  CA  TYR   171      40.458  49.005  32.661  1.00  0.00           C
ATOM   2520  HA  TYR   171      41.019  48.437  33.403  1.00  0.00           H
ATOM   2521  CB  TYR   171      38.906  48.764  32.804  1.00  0.00           C
ATOM   2522  HB2 TYR   171      38.392  48.901  31.853  1.00  0.00           H
ATOM   2523  HB3 TYR   171      38.774  47.708  33.041  1.00  0.00           H
ATOM   2524  CG  TYR   171      38.200  49.643  33.841  1.00  0.00           C
ATOM   2525  CD1 TYR   171      37.599  50.854  33.478  1.00  0.00           C
ATOM   2526  HD1 TYR   171      37.458  51.137  32.446  1.00  0.00           H
ATOM   2527  CE1 TYR   171      37.174  51.670  34.506  1.00  0.00           C
ATOM   2528  HE1 TYR   171      36.671  52.550  34.134  1.00  0.00           H
ATOM   2529  CZ  TYR   171      37.384  51.410  35.851  1.00  0.00           C
ATOM   2530  OH  TYR   171      37.072  52.264  36.791  1.00  0.00           O
ATOM   2531  HH  TYR   171      37.215  51.829  37.634  1.00  0.00           H
ATOM   2532  CE2 TYR   171      37.955  50.155  36.183  1.00  0.00           C
ATOM   2533  HE2 TYR   171      38.044  49.925  37.235  1.00  0.00           H
ATOM   2534  CD2 TYR   171      38.339  49.256  35.222  1.00  0.00           C
ATOM   2535  HD2 TYR   171      38.851  48.339  35.476  1.00  0.00           H
ATOM   2536  C   TYR   171      40.903  48.457  31.298  1.00  0.00           C
ATOM   2537  O   TYR   171      40.584  48.965  30.272  1.00  0.00           O
ATOM   2538  N   LYS   172      41.538  47.310  31.330  1.00  0.00           N
ATOM   2539  H   LYS   172      41.822  46.919  32.217  1.00  0.00           H
ATOM   2540  CA  LYS   172      42.061  46.579  30.153  1.00  0.00           C
ATOM   2541  HA  LYS   172      41.571  47.030  29.290  1.00  0.00           H
ATOM   2542  CB  LYS   172      43.636  46.759  30.010  1.00  0.00           C
ATOM   2543  HB2 LYS   172      44.093  46.304  30.889  1.00  0.00           H
ATOM   2544  HB3 LYS   172      43.802  46.092  29.165  1.00  0.00           H
ATOM   2545  CG  LYS   172      44.153  48.156  29.648  1.00  0.00           C
ATOM   2546  HG2 LYS   172      43.585  48.510  28.788  1.00  0.00           H
ATOM   2547  HG3 LYS   172      43.908  48.758  30.523  1.00  0.00           H
ATOM   2548  CD  LYS   172      45.619  48.207  29.123  1.00  0.00           C
ATOM   2549  HD2 LYS   172      46.357  47.652  29.702  1.00  0.00           H
ATOM   2550  HD3 LYS   172      45.498  47.680  28.176  1.00  0.00           H
ATOM   2551  CE  LYS   172      46.253  49.578  28.900  1.00  0.00           C
ATOM   2552  HE2 LYS   172      45.586  50.323  28.467  1.00  0.00           H
ATOM   2553  HE3 LYS   172      46.491  50.027  29.864  1.00  0.00           H
ATOM   2554  NZ  LYS   172      47.410  49.581  27.934  1.00  0.00           N
ATOM   2555  HZ1 LYS   172      47.144  49.218  27.030  1.00  0.00           H
ATOM   2556  HZ2 LYS   172      47.770  50.507  27.754  1.00  0.00           H
ATOM   2557  HZ3 LYS   172      48.168  49.020  28.295  1.00  0.00           H
ATOM   2558  C   LYS   172      41.677  45.146  29.987  1.00  0.00           C
ATOM   2559  O   LYS   172      41.838  44.392  30.919  1.00  0.00           O
ATOM   2560  N   ILE   173      40.989  44.700  28.894  1.00  0.00           N
ATOM   2561  H   ILE   173      40.945  45.458  28.229  1.00  0.00           H
ATOM   2562  CA  ILE   173      40.857  43.267  28.542  1.00  0.00           C
ATOM   2563  HA  ILE   173      40.973  42.603  29.399  1.00  0.00           H
ATOM   2564  CB  ILE   173      39.499  42.972  27.890  1.00  0.00           C
ATOM   2565  HB  ILE   173      39.508  41.953  27.503  1.00  0.00           H
ATOM   2566  CG2 ILE   173      38.430  43.095  29.068  1.00  0.00           C
ATOM   2567 HG21 ILE   173      37.383  42.953  28.799  1.00  0.00           H
ATOM   2568 HG22 ILE   173      38.801  42.305  29.721  1.00  0.00           H
ATOM   2569 HG23 ILE   173      38.493  44.041  29.605  1.00  0.00           H
ATOM   2570  CG1 ILE   173      39.233  43.868  26.755  1.00  0.00           C
ATOM   2571 HG12 ILE   173      39.236  44.908  27.083  1.00  0.00           H
ATOM   2572 HG13 ILE   173      40.062  43.672  26.074  1.00  0.00           H
ATOM   2573  CD1 ILE   173      37.858  43.504  26.129  1.00  0.00           C
ATOM   2574 HD11 ILE   173      37.036  44.003  26.642  1.00  0.00           H
ATOM   2575 HD12 ILE   173      37.775  43.899  25.116  1.00  0.00           H
ATOM   2576 HD13 ILE   173      37.621  42.441  26.156  1.00  0.00           H
ATOM   2577  C   ILE   173      42.007  42.710  27.645  1.00  0.00           C
ATOM   2578  O   ILE   173      42.594  43.475  26.963  1.00  0.00           O
ATOM   2579  N   PHE   174      42.317  41.450  27.730  1.00  0.00           N
ATOM   2580  H   PHE   174      41.628  40.838  28.144  1.00  0.00           H
ATOM   2581  CA  PHE   174      43.535  40.868  27.142  1.00  0.00           C
ATOM   2582  HA  PHE   174      43.922  41.500  26.344  1.00  0.00           H
ATOM   2583  CB  PHE   174      44.592  40.735  28.241  1.00  0.00           C
ATOM   2584  HB2 PHE   174      44.034  40.204  29.011  1.00  0.00           H
ATOM   2585  HB3 PHE   174      45.239  39.961  27.827  1.00  0.00           H
ATOM   2586  CG  PHE   174      45.385  41.998  28.625  1.00  0.00           C
ATOM   2587  CD1 PHE   174      44.759  42.823  29.589  1.00  0.00           C
ATOM   2588  HD1 PHE   174      43.766  42.642  29.974  1.00  0.00           H
ATOM   2589  CE1 PHE   174      45.552  43.842  30.198  1.00  0.00           C
ATOM   2590  HE1 PHE   174      45.012  44.386  30.959  1.00  0.00           H
ATOM   2591  CZ  PHE   174      46.900  44.109  29.804  1.00  0.00           C
ATOM   2592  HZ  PHE   174      47.448  44.922  30.258  1.00  0.00           H
ATOM   2593  CE2 PHE   174      47.536  43.169  28.944  1.00  0.00           C
ATOM   2594  HE2 PHE   174      48.546  43.244  28.570  1.00  0.00           H
ATOM   2595  CD2 PHE   174      46.700  42.175  28.325  1.00  0.00           C
ATOM   2596  HD2 PHE   174      47.168  41.599  27.540  1.00  0.00           H
ATOM   2597  C   PHE   174      43.246  39.485  26.603  1.00  0.00           C
ATOM   2598  O   PHE   174      42.479  38.752  27.194  1.00  0.00           O
ATOM   2599  N   LYS   175      43.963  39.101  25.539  1.00  0.00           N
ATOM   2600  H   LYS   175      44.346  39.841  24.968  1.00  0.00           H
ATOM   2601  CA  LYS   175      43.980  37.805  24.849  1.00  0.00           C
ATOM   2602  HA  LYS   175      43.329  37.175  25.456  1.00  0.00           H
ATOM   2603  CB  LYS   175      43.383  37.892  23.462  1.00  0.00           C
ATOM   2604  HB2 LYS   175      42.309  38.076  23.491  1.00  0.00           H
ATOM   2605  HB3 LYS   175      43.882  38.669  22.882  1.00  0.00           H
ATOM   2606  CG  LYS   175      43.533  36.535  22.685  1.00  0.00           C
ATOM   2607  HG2 LYS   175      44.597  36.303  22.727  1.00  0.00           H
ATOM   2608  HG3 LYS   175      42.884  35.859  23.242  1.00  0.00           H
ATOM   2609  CD  LYS   175      43.115  36.649  21.275  1.00  0.00           C
ATOM   2610  HD2 LYS   175      42.190  37.223  21.333  1.00  0.00           H
ATOM   2611  HD3 LYS   175      43.957  37.127  20.775  1.00  0.00           H
ATOM   2612  CE  LYS   175      42.950  35.299  20.529  1.00  0.00           C
ATOM   2613  HE2 LYS   175      43.966  34.921  20.415  1.00  0.00           H
ATOM   2614  HE3 LYS   175      42.283  34.678  21.128  1.00  0.00           H
ATOM   2615  NZ  LYS   175      42.313  35.442  19.169  1.00  0.00           N
ATOM   2616  HZ1 LYS   175      42.917  35.858  18.474  1.00  0.00           H
ATOM   2617  HZ2 LYS   175      41.999  34.572  18.763  1.00  0.00           H
ATOM   2618  HZ3 LYS   175      41.605  36.161  19.145  1.00  0.00           H
ATOM   2619  C   LYS   175      45.384  37.156  24.918  1.00  0.00           C
ATOM   2620  O   LYS   175      46.328  37.901  24.611  1.00  0.00           O
ATOM   2621  N   MET   176      45.545  35.906  25.306  1.00  0.00           N
ATOM   2622  H   MET   176      44.765  35.369  25.657  1.00  0.00           H
ATOM   2623  CA  MET   176      46.901  35.255  25.398  1.00  0.00           C
ATOM   2624  HA  MET   176      47.606  35.958  24.953  1.00  0.00           H
ATOM   2625  CB  MET   176      47.278  34.962  26.865  1.00  0.00           C
ATOM   2626  HB2 MET   176      46.587  34.164  27.137  1.00  0.00           H
ATOM   2627  HB3 MET   176      48.305  34.609  26.765  1.00  0.00           H
ATOM   2628  CG  MET   176      47.191  36.299  27.802  1.00  0.00           C
ATOM   2629  HG2 MET   176      47.873  37.124  27.598  1.00  0.00           H
ATOM   2630  HG3 MET   176      46.243  36.750  27.508  1.00  0.00           H
ATOM   2631  SD  MET   176      47.131  36.021  29.603  1.00  0.00           S
ATOM   2632  CE  MET   176      45.512  35.189  29.760  1.00  0.00           C
ATOM   2633  HE1 MET   176      45.413  34.809  30.777  1.00  0.00           H
ATOM   2634  HE2 MET   176      44.682  35.887  29.645  1.00  0.00           H
ATOM   2635  HE3 MET   176      45.496  34.437  28.971  1.00  0.00           H
ATOM   2636  C   MET   176      47.076  33.966  24.586  1.00  0.00           C
ATOM   2637  O   MET   176      46.066  33.205  24.369  1.00  0.00           O
ATOM   2638  N   GLU   177      48.254  33.696  24.018  1.00  0.00           N
ATOM   2639  H   GLU   177      49.035  34.323  24.146  1.00  0.00           H
ATOM   2640  CA  GLU   177      48.609  32.435  23.304  1.00  0.00           C
ATOM   2641  HA  GLU   177      47.862  31.674  23.533  1.00  0.00           H
ATOM   2642  CB  GLU   177      48.538  32.716  21.787  1.00  0.00           C
ATOM   2643  HB2 GLU   177      48.903  33.738  21.686  1.00  0.00           H
ATOM   2644  HB3 GLU   177      49.156  31.996  21.251  1.00  0.00           H
ATOM   2645  CG  GLU   177      47.152  32.617  21.275  1.00  0.00           C
ATOM   2646  HG2 GLU   177      46.538  33.169  21.986  1.00  0.00           H
ATOM   2647  HG3 GLU   177      47.138  33.195  20.351  1.00  0.00           H
ATOM   2648  CD  GLU   177      46.803  31.141  21.020  1.00  0.00           C
ATOM   2649  OE1 GLU   177      47.228  30.239  21.732  1.00  0.00           O
ATOM   2650  OE2 GLU   177      46.112  30.862  19.993  1.00  0.00           O
ATOM   2651  C   GLU   177      49.994  31.909  23.745  1.00  0.00           C
ATOM   2652  O   GLU   177      50.934  32.740  23.812  1.00  0.00           O
ATOM   2653  N   LYS   178      50.265  30.649  24.044  1.00  0.00           N
ATOM   2654  H   LYS   178      49.464  30.036  24.091  1.00  0.00           H
ATOM   2655  CA  LYS   178      51.560  30.102  24.423  1.00  0.00           C
ATOM   2656  HA  LYS   178      51.329  29.235  25.042  1.00  0.00           H
ATOM   2657  CB  LYS   178      52.306  29.699  23.141  1.00  0.00           C
ATOM   2658  HB2 LYS   178      52.491  30.574  22.519  1.00  0.00           H
ATOM   2659  HB3 LYS   178      53.331  29.443  23.411  1.00  0.00           H
ATOM   2660  CG  LYS   178      51.780  28.540  22.374  1.00  0.00           C
ATOM   2661  HG2 LYS   178      51.700  27.684  23.044  1.00  0.00           H
ATOM   2662  HG3 LYS   178      50.775  28.843  22.082  1.00  0.00           H
ATOM   2663  CD  LYS   178      52.502  28.113  21.135  1.00  0.00           C
ATOM   2664  HD2 LYS   178      52.479  28.952  20.440  1.00  0.00           H
ATOM   2665  HD3 LYS   178      53.482  27.762  21.457  1.00  0.00           H
ATOM   2666  CE  LYS   178      51.893  26.833  20.406  1.00  0.00           C
ATOM   2667  HE2 LYS   178      51.900  25.912  20.989  1.00  0.00           H
ATOM   2668  HE3 LYS   178      50.821  26.825  20.209  1.00  0.00           H
ATOM   2669  NZ  LYS   178      52.520  26.625  19.075  1.00  0.00           N
ATOM   2670  HZ1 LYS   178      52.114  25.807  18.644  1.00  0.00           H
ATOM   2671  HZ2 LYS   178      52.525  27.437  18.473  1.00  0.00           H
ATOM   2672  HZ3 LYS   178      53.518  26.499  19.170  1.00  0.00           H
ATOM   2673  C   LYS   178      52.324  30.971  25.424  1.00  0.00           C
ATOM   2674  O   LYS   178      53.492  31.313  25.212  1.00  0.00           O
ATOM   2675  N   GLY   179      51.529  31.475  26.418  1.00  0.00           N
ATOM   2676  H   GLY   179      50.556  31.229  26.532  1.00  0.00           H
ATOM   2677  CA  GLY   179      52.195  32.217  27.506  1.00  0.00           C
ATOM   2678  HA2 GLY   179      51.602  32.366  28.408  1.00  0.00           H
ATOM   2679  HA3 GLY   179      53.155  31.736  27.695  1.00  0.00           H
ATOM   2680  C   GLY   179      52.551  33.644  27.133  1.00  0.00           C
ATOM   2681  O   GLY   179      53.124  34.330  27.942  1.00  0.00           O
ATOM   2682  N   LYS   180      52.074  34.191  25.998  1.00  0.00           N
ATOM   2683  H   LYS   180      51.506  33.601  25.407  1.00  0.00           H
ATOM   2684  CA  LYS   180      52.297  35.609  25.646  1.00  0.00           C
ATOM   2685  HA  LYS   180      52.798  36.035  26.515  1.00  0.00           H
ATOM   2686  CB  LYS   180      53.423  35.860  24.556  1.00  0.00           C
ATOM   2687  HB2 LYS   180      53.275  36.839  24.099  1.00  0.00           H
ATOM   2688  HB3 LYS   180      54.375  35.890  25.086  1.00  0.00           H
ATOM   2689  CG  LYS   180      53.415  34.842  23.477  1.00  0.00           C
ATOM   2690  HG2 LYS   180      54.439  34.932  23.117  1.00  0.00           H
ATOM   2691  HG3 LYS   180      53.311  33.789  23.740  1.00  0.00           H
ATOM   2692  CD  LYS   180      52.440  35.088  22.401  1.00  0.00           C
ATOM   2693  HD2 LYS   180      51.439  35.098  22.832  1.00  0.00           H
ATOM   2694  HD3 LYS   180      52.695  36.062  21.982  1.00  0.00           H
ATOM   2695  CE  LYS   180      52.523  34.016  21.296  1.00  0.00           C
ATOM   2696  HE2 LYS   180      52.363  33.061  21.797  1.00  0.00           H
ATOM   2697  HE3 LYS   180      51.804  34.043  20.478  1.00  0.00           H
ATOM   2698  NZ  LYS   180      53.817  34.055  20.591  1.00  0.00           N
ATOM   2699  HZ1 LYS   180      53.999  34.900  20.068  1.00  0.00           H
ATOM   2700  HZ2 LYS   180      54.570  33.947  21.256  1.00  0.00           H
ATOM   2701  HZ3 LYS   180      53.834  33.259  19.970  1.00  0.00           H
ATOM   2702  C   LYS   180      51.011  36.413  25.492  1.00  0.00           C
ATOM   2703  O   LYS   180      50.021  35.794  25.122  1.00  0.00           O
ATOM   2704  N   VAL   181      51.127  37.755  25.610  1.00  0.00           N
ATOM   2705  H   VAL   181      52.040  38.165  25.748  1.00  0.00           H
ATOM   2706  CA  VAL   181      50.035  38.629  25.224  1.00  0.00           C
ATOM   2707  HA  VAL   181      49.107  38.308  25.696  1.00  0.00           H
ATOM   2708  CB  VAL   181      50.250  40.071  25.711  1.00  0.00           C
ATOM   2709  HB  VAL   181      51.216  40.515  25.473  1.00  0.00           H
ATOM   2710  CG1 VAL   181      49.088  40.987  25.284  1.00  0.00           C
ATOM   2711 HG11 VAL   181      49.192  41.199  24.220  1.00  0.00           H
ATOM   2712 HG12 VAL   181      48.144  40.588  25.656  1.00  0.00           H
ATOM   2713 HG13 VAL   181      49.203  41.918  25.840  1.00  0.00           H
ATOM   2714  CG2 VAL   181      50.170  40.093  27.225  1.00  0.00           C
ATOM   2715 HG21 VAL   181      49.280  39.539  27.521  1.00  0.00           H
ATOM   2716 HG22 VAL   181      50.972  39.462  27.607  1.00  0.00           H
ATOM   2717 HG23 VAL   181      50.187  41.110  27.619  1.00  0.00           H
ATOM   2718  C   VAL   181      49.899  38.715  23.656  1.00  0.00           C
ATOM   2719  O   VAL   181      50.867  39.045  22.976  1.00  0.00           O
ATOM   2720  N   VAL   182      48.678  38.632  23.050  1.00  0.00           N
ATOM   2721  H   VAL   182      47.853  38.382  23.576  1.00  0.00           H
ATOM   2722  CA  VAL   182      48.554  38.826  21.593  1.00  0.00           C
ATOM   2723  HA  VAL   182      49.510  39.136  21.169  1.00  0.00           H
ATOM   2724  CB  VAL   182      48.093  37.539  20.848  1.00  0.00           C
ATOM   2725  HB  VAL   182      47.815  37.977  19.889  1.00  0.00           H
ATOM   2726  CG1 VAL   182      49.226  36.504  20.747  1.00  0.00           C
ATOM   2727 HG11 VAL   182      48.961  35.664  20.105  1.00  0.00           H
ATOM   2728 HG12 VAL   182      50.026  36.950  20.157  1.00  0.00           H
ATOM   2729 HG13 VAL   182      49.597  36.213  21.729  1.00  0.00           H
ATOM   2730  CG2 VAL   182      46.915  36.800  21.537  1.00  0.00           C
ATOM   2731 HG21 VAL   182      46.176  37.534  21.858  1.00  0.00           H
ATOM   2732 HG22 VAL   182      46.476  36.009  20.928  1.00  0.00           H
ATOM   2733 HG23 VAL   182      47.241  36.296  22.447  1.00  0.00           H
ATOM   2734  C   VAL   182      47.754  39.976  21.162  1.00  0.00           C
ATOM   2735  O   VAL   182      47.870  40.459  20.067  1.00  0.00           O
ATOM   2736  N   LYS   183      46.794  40.403  22.002  1.00  0.00           N
ATOM   2737  H   LYS   183      46.841  39.988  22.922  1.00  0.00           H
ATOM   2738  CA  LYS   183      45.978  41.620  21.917  1.00  0.00           C
ATOM   2739  HA  LYS   183      46.556  42.398  21.418  1.00  0.00           H
ATOM   2740  CB  LYS   183      44.639  41.471  21.047  1.00  0.00           C
ATOM   2741  HB2 LYS   183      44.762  40.743  20.245  1.00  0.00           H
ATOM   2742  HB3 LYS   183      43.842  41.070  21.673  1.00  0.00           H
ATOM   2743  CG  LYS   183      44.082  42.681  20.303  1.00  0.00           C
ATOM   2744  HG2 LYS   183      43.764  43.374  21.082  1.00  0.00           H
ATOM   2745  HG3 LYS   183      44.843  43.195  19.716  1.00  0.00           H
ATOM   2746  CD  LYS   183      42.815  42.333  19.487  1.00  0.00           C
ATOM   2747  HD2 LYS   183      43.093  41.709  18.638  1.00  0.00           H
ATOM   2748  HD3 LYS   183      42.130  41.736  20.088  1.00  0.00           H
ATOM   2749  CE  LYS   183      42.173  43.640  19.028  1.00  0.00           C
ATOM   2750  HE2 LYS   183      41.858  44.130  19.949  1.00  0.00           H
ATOM   2751  HE3 LYS   183      42.878  44.279  18.496  1.00  0.00           H
ATOM   2752  NZ  LYS   183      40.980  43.392  18.102  1.00  0.00           N
ATOM   2753  HZ1 LYS   183      40.719  44.238  17.617  1.00  0.00           H
ATOM   2754  HZ2 LYS   183      41.163  42.670  17.419  1.00  0.00           H
ATOM   2755  HZ3 LYS   183      40.145  43.154  18.619  1.00  0.00           H
ATOM   2756  C   LYS   183      45.598  42.002  23.409  1.00  0.00           C
ATOM   2757  O   LYS   183      45.349  41.206  24.242  1.00  0.00           O
ATOM   2758  N   SER   184      45.517  43.299  23.604  1.00  0.00           N
ATOM   2759  H   SER   184      45.859  43.974  22.935  1.00  0.00           H
ATOM   2760  CA  SER   184      44.965  43.966  24.796  1.00  0.00           C
ATOM   2761  HA  SER   184      44.140  43.338  25.132  1.00  0.00           H
ATOM   2762  CB  SER   184      45.966  44.274  25.881  1.00  0.00           C
ATOM   2763  HB2 SER   184      45.554  44.306  26.890  1.00  0.00           H
ATOM   2764  HB3 SER   184      46.673  43.444  25.875  1.00  0.00           H
ATOM   2765  OG  SER   184      46.658  45.503  25.595  1.00  0.00           O
ATOM   2766  HG  SER   184      47.448  45.280  25.096  1.00  0.00           H
ATOM   2767  C   SER   184      44.193  45.235  24.356  1.00  0.00           C
ATOM   2768  O   SER   184      44.568  45.780  23.316  1.00  0.00           O
ATOM   2769  N   VAL   185      43.227  45.613  25.153  1.00  0.00           N
ATOM   2770  H   VAL   185      43.183  45.163  26.056  1.00  0.00           H
ATOM   2771  CA  VAL   185      42.311  46.684  24.897  1.00  0.00           C
ATOM   2772  HA  VAL   185      42.815  47.436  24.290  1.00  0.00           H
ATOM   2773  CB  VAL   185      41.115  46.210  24.184  1.00  0.00           C
ATOM   2774  HB  VAL   185      40.673  45.421  24.793  1.00  0.00           H
ATOM   2775  CG1 VAL   185      39.899  47.145  23.990  1.00  0.00           C
ATOM   2776 HG11 VAL   185      40.260  48.126  23.679  1.00  0.00           H
ATOM   2777 HG12 VAL   185      39.115  46.740  23.351  1.00  0.00           H
ATOM   2778 HG13 VAL   185      39.445  47.431  24.939  1.00  0.00           H
ATOM   2779  CG2 VAL   185      41.398  45.753  22.736  1.00  0.00           C
ATOM   2780 HG21 VAL   185      40.460  45.513  22.235  1.00  0.00           H
ATOM   2781 HG22 VAL   185      41.945  46.475  22.129  1.00  0.00           H
ATOM   2782 HG23 VAL   185      42.081  44.904  22.768  1.00  0.00           H
ATOM   2783  C   VAL   185      41.918  47.418  26.095  1.00  0.00           C
ATOM   2784  O   VAL   185      41.408  46.749  26.987  1.00  0.00           O
ATOM   2785  N   GLU   186      42.143  48.763  26.186  1.00  0.00           N
ATOM   2786  H   GLU   186      42.545  49.234  25.388  1.00  0.00           H
ATOM   2787  CA  GLU   186      41.588  49.642  27.245  1.00  0.00           C
ATOM   2788  HA  GLU   186      41.655  49.206  28.242  1.00  0.00           H
ATOM   2789  CB  GLU   186      42.512  50.853  27.423  1.00  0.00           C
ATOM   2790  HB2 GLU   186      43.517  50.458  27.579  1.00  0.00           H
ATOM   2791  HB3 GLU   186      42.599  51.407  26.489  1.00  0.00           H
ATOM   2792  CG  GLU   186      42.136  51.775  28.571  1.00  0.00           C
ATOM   2793  HG2 GLU   186      41.259  52.365  28.306  1.00  0.00           H
ATOM   2794  HG3 GLU   186      41.822  51.250  29.473  1.00  0.00           H
ATOM   2795  CD  GLU   186      43.284  52.682  29.010  1.00  0.00           C
ATOM   2796  OE1 GLU   186      44.169  53.104  28.236  1.00  0.00           O
ATOM   2797  OE2 GLU   186      43.155  53.059  30.194  1.00  0.00           O
ATOM   2798  C   GLU   186      40.170  50.000  26.968  1.00  0.00           C
ATOM   2799  O   GLU   186      39.788  50.302  25.871  1.00  0.00           O
ATOM   2800  N   LEU   187      39.279  49.762  27.903  1.00  0.00           N
ATOM   2801  H   LEU   187      39.539  49.334  28.779  1.00  0.00           H
ATOM   2802  CA  LEU   187      37.869  49.835  27.750  1.00  0.00           C
ATOM   2803  HA  LEU   187      37.581  49.395  26.795  1.00  0.00           H
ATOM   2804  CB  LEU   187      37.137  49.047  28.811  1.00  0.00           C
ATOM   2805  HB2 LEU   187      37.196  49.493  29.804  1.00  0.00           H
ATOM   2806  HB3 LEU   187      36.071  49.081  28.585  1.00  0.00           H
ATOM   2807  CG  LEU   187      37.425  47.536  29.058  1.00  0.00           C
ATOM   2808  HG  LEU   187      38.434  47.357  29.429  1.00  0.00           H
ATOM   2809  CD1 LEU   187      36.462  46.915  30.112  1.00  0.00           C
ATOM   2810 HD11 LEU   187      36.524  47.541  31.002  1.00  0.00           H
ATOM   2811 HD12 LEU   187      35.395  46.893  29.890  1.00  0.00           H
ATOM   2812 HD13 LEU   187      36.757  45.872  30.231  1.00  0.00           H
ATOM   2813  CD2 LEU   187      37.378  46.779  27.799  1.00  0.00           C
ATOM   2814 HD21 LEU   187      37.187  45.716  27.946  1.00  0.00           H
ATOM   2815 HD22 LEU   187      36.612  47.246  27.180  1.00  0.00           H
ATOM   2816 HD23 LEU   187      38.348  46.926  27.323  1.00  0.00           H
ATOM   2817  C   LEU   187      37.372  51.283  27.770  1.00  0.00           C
ATOM   2818  O   LEU   187      37.487  52.038  28.734  1.00  0.00           O
ATOM   2819  N   ASP   188      36.767  51.709  26.681  1.00  0.00           N
ATOM   2820  H   ASP   188      36.728  51.120  25.862  1.00  0.00           H
ATOM   2821  CA  ASP   188      36.096  53.026  26.520  1.00  0.00           C
ATOM   2822  HA  ASP   188      36.404  53.692  27.326  1.00  0.00           H
ATOM   2823  CB  ASP   188      36.266  53.692  25.126  1.00  0.00           C
ATOM   2824  HB2 ASP   188      35.732  53.036  24.438  1.00  0.00           H
ATOM   2825  HB3 ASP   188      35.846  54.697  25.153  1.00  0.00           H
ATOM   2826  CG  ASP   188      37.699  53.793  24.589  1.00  0.00           C
ATOM   2827  OD1 ASP   188      38.030  53.431  23.398  1.00  0.00           O
ATOM   2828  OD2 ASP   188      38.622  54.073  25.469  1.00  0.00           O
ATOM   2829  C   ASP   188      34.628  52.921  26.865  1.00  0.00           C
ATOM   2830  O   ASP   188      33.726  53.269  26.122  1.00  0.00           O
ATOM   2831  N   ALA   189      34.328  52.315  28.006  1.00  0.00           N
ATOM   2832  H   ALA   189      35.114  52.086  28.598  1.00  0.00           H
ATOM   2833  CA  ALA   189      32.988  51.935  28.541  1.00  0.00           C
ATOM   2834  HA  ALA   189      32.385  51.420  27.794  1.00  0.00           H
ATOM   2835  CB  ALA   189      33.181  50.887  29.693  1.00  0.00           C
ATOM   2836  HB1 ALA   189      33.738  51.329  30.520  1.00  0.00           H
ATOM   2837  HB2 ALA   189      32.171  50.512  29.854  1.00  0.00           H
ATOM   2838  HB3 ALA   189      33.738  50.047  29.279  1.00  0.00           H
ATOM   2839  C   ALA   189      32.148  53.271  28.960  1.00  0.00           C
ATOM   2840  O   ALA   189      32.803  54.339  29.160  1.00  0.00           O
ATOM   2841  N   PRO   190      30.794  53.306  29.202  1.00  0.00           N
ATOM   2842  CD  PRO   190      30.001  52.190  28.741  1.00  0.00           C
ATOM   2843  HD2 PRO   190      29.935  51.369  29.455  1.00  0.00           H
ATOM   2844  HD3 PRO   190      30.343  51.711  27.824  1.00  0.00           H
ATOM   2845  CG  PRO   190      28.601  52.720  28.396  1.00  0.00           C
ATOM   2846  HG2 PRO   190      27.760  52.045  28.556  1.00  0.00           H
ATOM   2847  HG3 PRO   190      28.658  53.126  27.386  1.00  0.00           H
ATOM   2848  CB  PRO   190      28.466  53.958  29.292  1.00  0.00           C
ATOM   2849  HB2 PRO   190      27.962  53.769  30.240  1.00  0.00           H
ATOM   2850  HB3 PRO   190      27.956  54.775  28.781  1.00  0.00           H
ATOM   2851  CA  PRO   190      29.902  54.418  29.500  1.00  0.00           C
ATOM   2852  HA  PRO   190      30.129  55.242  28.823  1.00  0.00           H
ATOM   2853  C   PRO   190      30.131  55.156  30.858  1.00  0.00           C
ATOM   2854  O   PRO   190      29.224  55.757  31.447  1.00  0.00           O
ATOM   2855  N   ASN   191      31.369  55.126  31.375  1.00  0.00           N
ATOM   2856  H   ASN   191      32.056  54.901  30.670  1.00  0.00           H
ATOM   2857  CA  ASN   191      31.811  55.417  32.694  1.00  0.00           C
ATOM   2858  HA  ASN   191      32.899  55.357  32.683  1.00  0.00           H
ATOM   2859  CB  ASN   191      31.530  56.869  33.134  1.00  0.00           C
ATOM   2860  HB2 ASN   191      30.546  57.261  32.879  1.00  0.00           H
ATOM   2861  HB3 ASN   191      31.646  56.985  34.212  1.00  0.00           H
ATOM   2862  CG  ASN   191      32.440  57.878  32.565  1.00  0.00           C
ATOM   2863  OD1 ASN   191      33.193  57.482  31.654  1.00  0.00           O
ATOM   2864  ND2 ASN   191      32.725  58.988  33.218  1.00  0.00           N
ATOM   2865 HD21 ASN   191      33.600  59.355  32.872  1.00  0.00           H
ATOM   2866 HD22 ASN   191      32.185  59.311  34.007  1.00  0.00           H
ATOM   2867  C   ASN   191      31.343  54.313  33.666  1.00  0.00           C
ATOM   2868  O   ASN   191      30.440  54.550  34.503  1.00  0.00           O
ATOM   2869  N   TYR   192      31.865  53.077  33.605  1.00  0.00           N
ATOM   2870  H   TYR   192      32.545  52.904  32.878  1.00  0.00           H
ATOM   2871  CA  TYR   192      31.539  51.928  34.539  1.00  0.00           C
ATOM   2872  HA  TYR   192      30.787  52.243  35.262  1.00  0.00           H
ATOM   2873  CB  TYR   192      30.789  50.859  33.788  1.00  0.00           C
ATOM   2874  HB2 TYR   192      31.532  50.551  33.053  1.00  0.00           H
ATOM   2875  HB3 TYR   192      30.619  50.062  34.511  1.00  0.00           H
ATOM   2876  CG  TYR   192      29.455  51.212  33.115  1.00  0.00           C
ATOM   2877  CD1 TYR   192      29.062  50.396  32.072  1.00  0.00           C
ATOM   2878  HD1 TYR   192      29.718  49.629  31.688  1.00  0.00           H
ATOM   2879  CE1 TYR   192      27.749  50.581  31.482  1.00  0.00           C
ATOM   2880  HE1 TYR   192      27.530  49.960  30.626  1.00  0.00           H
ATOM   2881  CZ  TYR   192      26.889  51.613  31.961  1.00  0.00           C
ATOM   2882  OH  TYR   192      25.705  51.876  31.399  1.00  0.00           O
ATOM   2883  HH  TYR   192      25.394  52.703  31.772  1.00  0.00           H
ATOM   2884  CE2 TYR   192      27.317  52.365  32.999  1.00  0.00           C
ATOM   2885  HE2 TYR   192      26.654  53.061  33.491  1.00  0.00           H
ATOM   2886  CD2 TYR   192      28.547  52.213  33.626  1.00  0.00           C
ATOM   2887  HD2 TYR   192      28.821  52.754  34.520  1.00  0.00           H
ATOM   2888  C   TYR   192      32.825  51.537  35.277  1.00  0.00           C
ATOM   2889  O   TYR   192      33.818  51.437  34.573  1.00  0.00           O
ATOM   2890  N   HIE   193      32.821  51.294  36.552  1.00  0.00           N
ATOM   2891  H   HIE   193      31.953  51.335  37.068  1.00  0.00           H
ATOM   2892  CA  HIE   193      33.925  50.530  37.198  1.00  0.00           C
ATOM   2893  HA  HIE   193      34.936  50.815  36.907  1.00  0.00           H
ATOM   2894  CB  HIE   193      33.916  50.779  38.762  1.00  0.00           C
ATOM   2895  HB2 HIE   193      33.461  51.725  39.054  1.00  0.00           H
ATOM   2896  HB3 HIE   193      33.318  50.075  39.341  1.00  0.00           H
ATOM   2897  CG  HIE   193      35.265  50.698  39.306  1.00  0.00           C
ATOM   2898  ND1 HIE   193      36.033  49.597  39.514  1.00  0.00           N
ATOM   2899  CE1 HIE   193      37.172  49.931  40.108  1.00  0.00           C
ATOM   2900  HE1 HIE   193      38.031  49.302  40.289  1.00  0.00           H
ATOM   2901  NE2 HIE   193      37.193  51.277  40.228  1.00  0.00           N
ATOM   2902  HE2 HIE   193      38.043  51.755  40.492  1.00  0.00           H
ATOM   2903  CD2 HIE   193      35.964  51.749  39.705  1.00  0.00           C
ATOM   2904  HD2 HIE   193      35.742  52.798  39.576  1.00  0.00           H
ATOM   2905  C   HIE   193      33.991  49.027  36.944  1.00  0.00           C
ATOM   2906  O   HIE   193      32.964  48.442  36.633  1.00  0.00           O
ATOM   2907  N   TYR   194      35.170  48.416  37.150  1.00  0.00           N
ATOM   2908  H   TYR   194      35.881  48.927  37.654  1.00  0.00           H
ATOM   2909  CA  TYR   194      35.542  47.127  36.591  1.00  0.00           C
ATOM   2910  HA  TYR   194      34.706  46.442  36.738  1.00  0.00           H
ATOM   2911  CB  TYR   194      35.786  47.016  35.103  1.00  0.00           C
ATOM   2912  HB2 TYR   194      36.480  47.786  34.766  1.00  0.00           H
ATOM   2913  HB3 TYR   194      36.315  46.134  34.745  1.00  0.00           H
ATOM   2914  CG  TYR   194      34.557  47.069  34.276  1.00  0.00           C
ATOM   2915  CD1 TYR   194      34.361  48.160  33.349  1.00  0.00           C
ATOM   2916  HD1 TYR   194      35.035  48.978  33.139  1.00  0.00           H
ATOM   2917  CE1 TYR   194      33.174  48.229  32.672  1.00  0.00           C
ATOM   2918  HE1 TYR   194      33.052  49.126  32.083  1.00  0.00           H
ATOM   2919  CZ  TYR   194      32.154  47.254  32.782  1.00  0.00           C
ATOM   2920  OH  TYR   194      30.930  47.337  32.228  1.00  0.00           O
ATOM   2921  HH  TYR   194      30.426  46.535  32.381  1.00  0.00           H
ATOM   2922  CE2 TYR   194      32.361  46.155  33.631  1.00  0.00           C
ATOM   2923  HE2 TYR   194      31.501  45.515  33.763  1.00  0.00           H
ATOM   2924  CD2 TYR   194      33.486  46.096  34.401  1.00  0.00           C
ATOM   2925  HD2 TYR   194      33.637  45.302  35.118  1.00  0.00           H
ATOM   2926  C   TYR   194      36.790  46.616  37.355  1.00  0.00           C
ATOM   2927  O   TYR   194      37.876  47.003  36.981  1.00  0.00           O
ATOM   2928  N   GLU   195      36.624  45.773  38.405  1.00  0.00           N
ATOM   2929  H   GLU   195      35.669  45.619  38.696  1.00  0.00           H
ATOM   2930  CA  GLU   195      37.804  45.206  39.045  1.00  0.00           C
ATOM   2931  HA  GLU   195      38.528  45.104  38.236  1.00  0.00           H
ATOM   2932  CB  GLU   195      38.513  46.206  39.968  1.00  0.00           C
ATOM   2933  HB2 GLU   195      39.516  45.785  40.036  1.00  0.00           H
ATOM   2934  HB3 GLU   195      38.591  47.123  39.384  1.00  0.00           H
ATOM   2935  CG  GLU   195      38.049  46.673  41.454  1.00  0.00           C
ATOM   2936  HG2 GLU   195      37.177  47.280  41.210  1.00  0.00           H
ATOM   2937  HG3 GLU   195      37.693  45.928  42.167  1.00  0.00           H
ATOM   2938  CD  GLU   195      39.175  47.380  42.158  1.00  0.00           C
ATOM   2939  OE1 GLU   195      40.200  46.683  42.410  1.00  0.00           O
ATOM   2940  OE2 GLU   195      39.165  48.565  42.496  1.00  0.00           O
ATOM   2941  C   GLU   195      37.498  43.854  39.772  1.00  0.00           C
ATOM   2942  O   GLU   195      36.366  43.535  40.125  1.00  0.00           O
ATOM   2943  N   GLU   196      38.502  42.985  39.981  1.00  0.00           N
ATOM   2944  H   GLU   196      39.365  43.183  39.495  1.00  0.00           H
ATOM   2945  CA  GLU   196      38.355  41.656  40.547  1.00  0.00           C
ATOM   2946  HA  GLU   196      39.326  41.181  40.409  1.00  0.00           H
ATOM   2947  CB  GLU   196      38.122  41.692  42.054  1.00  0.00           C
ATOM   2948  HB2 GLU   196      37.114  42.013  42.316  1.00  0.00           H
ATOM   2949  HB3 GLU   196      38.316  40.719  42.504  1.00  0.00           H
ATOM   2950  CG  GLU   196      39.163  42.580  42.760  1.00  0.00           C
ATOM   2951  HG2 GLU   196      40.186  42.528  42.387  1.00  0.00           H
ATOM   2952  HG3 GLU   196      38.775  43.578  42.555  1.00  0.00           H
ATOM   2953  CD  GLU   196      39.098  42.442  44.307  1.00  0.00           C
ATOM   2954  OE1 GLU   196      37.937  42.342  44.774  1.00  0.00           O
ATOM   2955  OE2 GLU   196      40.122  42.631  45.054  1.00  0.00           O
ATOM   2956  C   GLU   196      37.457  40.788  39.726  1.00  0.00           C
ATOM   2957  O   GLU   196      36.749  39.959  40.305  1.00  0.00           O
ATOM   2958  N   CYX   197      37.413  40.943  38.362  1.00  0.00           N
ATOM   2959  H   CYX   197      38.157  41.481  37.943  1.00  0.00           H
ATOM   2960  CA  CYX   197      36.481  40.333  37.457  1.00  0.00           C
ATOM   2961  HA  CYX   197      35.477  40.531  37.834  1.00  0.00           H
ATOM   2962  CB  CYX   197      36.592  41.073  36.083  1.00  0.00           C
ATOM   2963  HB2 CYX   197      37.538  40.798  35.617  1.00  0.00           H
ATOM   2964  HB3 CYX   197      35.912  40.635  35.351  1.00  0.00           H
ATOM   2965  SG  CYX   197      36.448  42.870  36.122  1.00  0.00           S
ATOM   2966  C   CYX   197      36.545  38.858  37.260  1.00  0.00           C
ATOM   2967  O   CYX   197      37.402  38.350  36.523  1.00  0.00           O
ATOM   2968  N   SER   198      35.563  38.137  37.787  1.00  0.00           N
ATOM   2969  H   SER   198      34.883  38.644  38.334  1.00  0.00           H
ATOM   2970  CA  SER   198      35.325  36.700  37.616  1.00  0.00           C
ATOM   2971  HA  SER   198      36.288  36.193  37.674  1.00  0.00           H
ATOM   2972  CB  SER   198      34.231  36.327  38.644  1.00  0.00           C
ATOM   2973  HB2 SER   198      33.334  36.880  38.364  1.00  0.00           H
ATOM   2974  HB3 SER   198      34.068  35.257  38.517  1.00  0.00           H
ATOM   2975  OG  SER   198      34.648  36.604  39.917  1.00  0.00           O
ATOM   2976  HG  SER   198      33.949  37.086  40.365  1.00  0.00           H
ATOM   2977  C   SER   198      34.772  36.568  36.238  1.00  0.00           C
ATOM   2978  O   SER   198      33.951  37.338  35.722  1.00  0.00           O
ATOM   2979  N   CYX   199      35.137  35.412  35.579  1.00  0.00           N
ATOM   2980  H   CYX   199      35.672  34.723  36.089  1.00  0.00           H
ATOM   2981  CA  CYX   199      34.823  35.144  34.184  1.00  0.00           C
ATOM   2982  HA  CYX   199      33.973  35.796  33.983  1.00  0.00           H
ATOM   2983  CB  CYX   199      36.041  35.679  33.378  1.00  0.00           C
ATOM   2984  HB2 CYX   199      36.926  35.161  33.747  1.00  0.00           H
ATOM   2985  HB3 CYX   199      35.966  35.352  32.341  1.00  0.00           H
ATOM   2986  SG  CYX   199      36.498  37.386  33.304  1.00  0.00           S
ATOM   2987  C   CYX   199      34.488  33.729  33.711  1.00  0.00           C
ATOM   2988  O   CYX   199      34.728  32.830  34.478  1.00  0.00           O
ATOM   2989  N   TYR   200      34.007  33.527  32.529  1.00  0.00           N
ATOM   2990  H   TYR   200      33.715  34.309  31.960  1.00  0.00           H
ATOM   2991  CA  TYR   200      33.601  32.242  31.949  1.00  0.00           C
ATOM   2992  HA  TYR   200      34.431  31.536  31.975  1.00  0.00           H
ATOM   2993  CB  TYR   200      32.408  31.593  32.743  1.00  0.00           C
ATOM   2994  HB2 TYR   200      32.266  30.578  32.370  1.00  0.00           H
ATOM   2995  HB3 TYR   200      32.817  31.334  33.720  1.00  0.00           H
ATOM   2996  CG  TYR   200      31.166  32.447  32.672  1.00  0.00           C
ATOM   2997  CD1 TYR   200      30.869  33.338  33.708  1.00  0.00           C
ATOM   2998  HD1 TYR   200      31.558  33.430  34.535  1.00  0.00           H
ATOM   2999  CE1 TYR   200      29.831  34.210  33.630  1.00  0.00           C
ATOM   3000  HE1 TYR   200      29.627  35.012  34.323  1.00  0.00           H
ATOM   3001  CZ  TYR   200      28.981  34.134  32.493  1.00  0.00           C
ATOM   3002  OH  TYR   200      27.882  34.890  32.401  1.00  0.00           O
ATOM   3003  HH  TYR   200      27.315  34.627  31.672  1.00  0.00           H
ATOM   3004  CE2 TYR   200      29.254  33.290  31.382  1.00  0.00           C
ATOM   3005  HE2 TYR   200      28.560  33.349  30.556  1.00  0.00           H
ATOM   3006  CD2 TYR   200      30.317  32.414  31.540  1.00  0.00           C
ATOM   3007  HD2 TYR   200      30.450  31.635  30.803  1.00  0.00           H
ATOM   3008  C   TYR   200      33.262  32.360  30.443  1.00  0.00           C
ATOM   3009  O   TYR   200      33.002  33.467  29.986  1.00  0.00           O
ATOM   3010  N   PRO   201      33.210  31.229  29.693  1.00  0.00           N
ATOM   3011  CD  PRO   201      33.909  29.910  29.972  1.00  0.00           C
ATOM   3012  HD2 PRO   201      33.303  29.195  30.529  1.00  0.00           H
ATOM   3013  HD3 PRO   201      34.904  29.999  30.409  1.00  0.00           H
ATOM   3014  CG  PRO   201      34.190  29.231  28.633  1.00  0.00           C
ATOM   3015  HG2 PRO   201      33.469  28.422  28.515  1.00  0.00           H
ATOM   3016  HG3 PRO   201      35.200  28.852  28.480  1.00  0.00           H
ATOM   3017  CB  PRO   201      33.859  30.405  27.642  1.00  0.00           C
ATOM   3018  HB2 PRO   201      33.419  29.970  26.745  1.00  0.00           H
ATOM   3019  HB3 PRO   201      34.784  30.959  27.478  1.00  0.00           H
ATOM   3020  CA  PRO   201      32.718  31.230  28.298  1.00  0.00           C
ATOM   3021  HA  PRO   201      32.716  32.251  27.916  1.00  0.00           H
ATOM   3022  C   PRO   201      31.337  30.627  28.215  1.00  0.00           C
ATOM   3023  O   PRO   201      31.001  29.699  28.904  1.00  0.00           O
ATOM   3024  N   ASN   202      30.563  31.159  27.217  1.00  0.00           N
ATOM   3025  H   ASN   202      31.046  31.809  26.614  1.00  0.00           H
ATOM   3026  CA  ASN   202      29.247  30.753  26.764  1.00  0.00           C
ATOM   3027  HA  ASN   202      29.109  29.695  26.987  1.00  0.00           H
ATOM   3028  CB  ASN   202      28.007  31.487  27.272  1.00  0.00           C
ATOM   3029  HB2 ASN   202      28.082  31.627  28.350  1.00  0.00           H
ATOM   3030  HB3 ASN   202      27.975  32.461  26.785  1.00  0.00           H
ATOM   3031  CG  ASN   202      26.653  30.774  26.998  1.00  0.00           C
ATOM   3032  OD1 ASN   202      26.645  29.637  26.479  1.00  0.00           O
ATOM   3033  ND2 ASN   202      25.628  31.429  27.389  1.00  0.00           N
ATOM   3034 HD21 ASN   202      24.759  30.929  27.514  1.00  0.00           H
ATOM   3035 HD22 ASN   202      25.722  32.401  27.646  1.00  0.00           H
ATOM   3036  C   ASN   202      29.188  30.950  25.205  1.00  0.00           C
ATOM   3037  O   ASN   202      29.240  32.071  24.695  1.00  0.00           O
ATOM   3038  N   ALA   203      28.975  29.830  24.495  1.00  0.00           N
ATOM   3039  H   ALA   203      29.079  28.948  24.976  1.00  0.00           H
ATOM   3040  CA  ALA   203      28.606  29.870  23.040  1.00  0.00           C
ATOM   3041  HA  ALA   203      28.568  28.830  22.718  1.00  0.00           H
ATOM   3042  CB  ALA   203      27.132  30.343  22.891  1.00  0.00           C
ATOM   3043  HB1 ALA   203      27.088  31.391  23.188  1.00  0.00           H
ATOM   3044  HB2 ALA   203      26.819  30.248  21.852  1.00  0.00           H
ATOM   3045  HB3 ALA   203      26.476  29.656  23.427  1.00  0.00           H
ATOM   3046  C   ALA   203      29.623  30.614  22.122  1.00  0.00           C
ATOM   3047  O   ALA   203      29.287  31.319  21.214  1.00  0.00           O
ATOM   3048  N   GLY   204      30.916  30.507  22.366  1.00  0.00           N
ATOM   3049  H   GLY   204      31.241  29.905  23.108  1.00  0.00           H
ATOM   3050  CA  GLY   204      31.961  31.139  21.630  1.00  0.00           C
ATOM   3051  HA2 GLY   204      32.930  30.683  21.835  1.00  0.00           H
ATOM   3052  HA3 GLY   204      31.790  31.130  20.553  1.00  0.00           H
ATOM   3053  C   GLY   204      32.324  32.551  22.058  1.00  0.00           C
ATOM   3054  O   GLY   204      33.337  33.014  21.550  1.00  0.00           O
ATOM   3055  N   GLU   205      31.667  33.144  23.076  1.00  0.00           N
ATOM   3056  H   GLU   205      30.824  32.743  23.462  1.00  0.00           H
ATOM   3057  CA  GLU   205      32.023  34.414  23.648  1.00  0.00           C
ATOM   3058  HA  GLU   205      32.838  34.800  23.035  1.00  0.00           H
ATOM   3059  CB  GLU   205      30.920  35.439  23.490  1.00  0.00           C
ATOM   3060  HB2 GLU   205      29.947  35.062  23.807  1.00  0.00           H
ATOM   3061  HB3 GLU   205      31.087  36.209  24.244  1.00  0.00           H
ATOM   3062  CG  GLU   205      30.861  35.940  22.084  1.00  0.00           C
ATOM   3063  HG2 GLU   205      30.555  36.979  22.212  1.00  0.00           H
ATOM   3064  HG3 GLU   205      31.825  35.959  21.577  1.00  0.00           H
ATOM   3065  CD  GLU   205      29.809  35.076  21.302  1.00  0.00           C
ATOM   3066  OE1 GLU   205      28.625  34.936  21.748  1.00  0.00           O
ATOM   3067  OE2 GLU   205      30.251  34.454  20.302  1.00  0.00           O
ATOM   3068  C   GLU   205      32.454  34.269  25.141  1.00  0.00           C
ATOM   3069  O   GLU   205      32.061  33.346  25.834  1.00  0.00           O
ATOM   3070  N   ILE   206      33.217  35.310  25.552  1.00  0.00           N
ATOM   3071  H   ILE   206      33.326  36.087  24.916  1.00  0.00           H
ATOM   3072  CA  ILE   206      33.764  35.412  26.927  1.00  0.00           C
ATOM   3073  HA  ILE   206      33.696  34.372  27.243  1.00  0.00           H
ATOM   3074  CB  ILE   206      35.282  35.814  27.038  1.00  0.00           C
ATOM   3075  HB  ILE   206      35.415  36.873  26.816  1.00  0.00           H
ATOM   3076  CG2 ILE   206      35.814  35.499  28.481  1.00  0.00           C
ATOM   3077 HG21 ILE   206      36.888  35.661  28.573  1.00  0.00           H
ATOM   3078 HG22 ILE   206      35.336  36.208  29.156  1.00  0.00           H
ATOM   3079 HG23 ILE   206      35.453  34.508  28.753  1.00  0.00           H
ATOM   3080  CG1 ILE   206      36.204  34.936  26.184  1.00  0.00           C
ATOM   3081 HG12 ILE   206      37.173  34.840  26.673  1.00  0.00           H
ATOM   3082 HG13 ILE   206      35.902  33.889  26.151  1.00  0.00           H
ATOM   3083  CD1 ILE   206      36.397  35.492  24.756  1.00  0.00           C
ATOM   3084 HD11 ILE   206      35.673  34.976  24.126  1.00  0.00           H
ATOM   3085 HD12 ILE   206      36.392  36.581  24.709  1.00  0.00           H
ATOM   3086 HD13 ILE   206      37.435  35.332  24.462  1.00  0.00           H
ATOM   3087  C   ILE   206      32.964  36.339  27.779  1.00  0.00           C
ATOM   3088  O   ILE   206      32.619  37.395  27.247  1.00  0.00           O
ATOM   3089  N   THR   207      32.503  36.042  28.973  1.00  0.00           N
ATOM   3090  H   THR   207      32.815  35.191  29.420  1.00  0.00           H
ATOM   3091  CA  THR   207      31.740  37.007  29.868  1.00  0.00           C
ATOM   3092  HA  THR   207      31.933  37.961  29.377  1.00  0.00           H
ATOM   3093  CB  THR   207      30.229  36.716  29.936  1.00  0.00           C
ATOM   3094  HB  THR   207      30.098  35.670  30.214  1.00  0.00           H
ATOM   3095  CG2 THR   207      29.484  37.622  30.959  1.00  0.00           C
ATOM   3096 HG21 THR   207      29.749  38.677  30.890  1.00  0.00           H
ATOM   3097 HG22 THR   207      28.399  37.582  30.866  1.00  0.00           H
ATOM   3098 HG23 THR   207      29.671  37.177  31.937  1.00  0.00           H
ATOM   3099  OG1 THR   207      29.696  36.895  28.626  1.00  0.00           O
ATOM   3100  HG1 THR   207      30.025  36.122  28.161  1.00  0.00           H
ATOM   3101  C   THR   207      32.310  37.184  31.277  1.00  0.00           C
ATOM   3102  O   THR   207      32.715  36.136  31.808  1.00  0.00           O
ATOM   3103  N   CYX   208      32.289  38.370  31.881  1.00  0.00           N
ATOM   3104  H   CYX   208      31.998  39.222  31.423  1.00  0.00           H
ATOM   3105  CA  CYX   208      32.868  38.692  33.105  1.00  0.00           C
ATOM   3106  HA  CYX   208      32.949  37.726  33.604  1.00  0.00           H
ATOM   3107  CB  CYX   208      34.251  39.352  32.838  1.00  0.00           C
ATOM   3108  HB2 CYX   208      34.188  40.356  32.419  1.00  0.00           H
ATOM   3109  HB3 CYX   208      34.708  39.586  33.799  1.00  0.00           H
ATOM   3110  SG  CYX   208      35.397  38.291  31.867  1.00  0.00           S
ATOM   3111  C   CYX   208      31.945  39.584  33.939  1.00  0.00           C
ATOM   3112  O   CYX   208      31.259  40.498  33.427  1.00  0.00           O
ATOM   3113  N   VAL   209      32.032  39.335  35.243  1.00  0.00           N
ATOM   3114  H   VAL   209      32.623  38.583  35.568  1.00  0.00           H
ATOM   3115  CA  VAL   209      31.227  40.016  36.232  1.00  0.00           C
ATOM   3116  HA  VAL   209      30.844  40.939  35.798  1.00  0.00           H
ATOM   3117  CB  VAL   209      29.984  39.111  36.666  1.00  0.00           C
ATOM   3118  HB  VAL   209      30.401  38.124  36.869  1.00  0.00           H
ATOM   3119  CG1 VAL   209      29.332  39.511  38.001  1.00  0.00           C
ATOM   3120 HG11 VAL   209      29.116  40.579  37.963  1.00  0.00           H
ATOM   3121 HG12 VAL   209      28.497  38.830  38.170  1.00  0.00           H
ATOM   3122 HG13 VAL   209      30.033  39.202  38.777  1.00  0.00           H
ATOM   3123  CG2 VAL   209      28.851  39.045  35.553  1.00  0.00           C
ATOM   3124 HG21 VAL   209      28.535  40.084  35.458  1.00  0.00           H
ATOM   3125 HG22 VAL   209      29.293  38.734  34.607  1.00  0.00           H
ATOM   3126 HG23 VAL   209      28.094  38.312  35.832  1.00  0.00           H
ATOM   3127  C   VAL   209      32.147  40.449  37.400  1.00  0.00           C
ATOM   3128  O   VAL   209      32.968  39.586  37.883  1.00  0.00           O
ATOM   3129  N   CYX   210      32.120  41.726  37.846  1.00  0.00           N
ATOM   3130  H   CYX   210      31.369  42.401  37.835  1.00  0.00           H
ATOM   3131  CA  CYX   210      33.229  42.283  38.663  1.00  0.00           C
ATOM   3132  HA  CYX   210      33.970  41.492  38.771  1.00  0.00           H
ATOM   3133  CB  CYX   210      33.877  43.429  37.853  1.00  0.00           C
ATOM   3134  HB2 CYX   210      33.110  44.187  37.695  1.00  0.00           H
ATOM   3135  HB3 CYX   210      34.767  43.730  38.405  1.00  0.00           H
ATOM   3136  SG  CYX   210      34.342  43.068  36.133  1.00  0.00           S
ATOM   3137  C   CYX   210      32.783  42.888  40.072  1.00  0.00           C
ATOM   3138  O   CYX   210      31.652  42.668  40.514  1.00  0.00           O
ATOM   3139  N   ARG   211      33.679  43.603  40.753  1.00  0.00           N
ATOM   3140  H   ARG   211      34.640  43.590  40.442  1.00  0.00           H
ATOM   3141  CA  ARG   211      33.479  44.203  42.047  1.00  0.00           C
ATOM   3142  HA  ARG   211      32.753  43.585  42.575  1.00  0.00           H
ATOM   3143  CB  ARG   211      34.797  44.344  42.772  1.00  0.00           C
ATOM   3144  HB2 ARG   211      35.089  43.368  43.160  1.00  0.00           H
ATOM   3145  HB3 ARG   211      35.533  44.783  42.098  1.00  0.00           H
ATOM   3146  CG  ARG   211      34.663  45.210  44.022  1.00  0.00           C
ATOM   3147  HG2 ARG   211      34.549  46.264  43.767  1.00  0.00           H
ATOM   3148  HG3 ARG   211      33.842  44.994  44.706  1.00  0.00           H
ATOM   3149  CD  ARG   211      35.880  44.918  44.850  1.00  0.00           C
ATOM   3150  HD2 ARG   211      35.635  43.929  45.238  1.00  0.00           H
ATOM   3151  HD3 ARG   211      36.706  44.795  44.149  1.00  0.00           H
ATOM   3152  NE  ARG   211      36.154  45.833  45.942  1.00  0.00           N
ATOM   3153  HE  ARG   211      35.772  46.764  45.852  1.00  0.00           H
ATOM   3154  CZ  ARG   211      37.236  45.608  46.702  1.00  0.00           C
ATOM   3155  NH1 ARG   211      37.743  46.475  47.545  1.00  0.00           N
ATOM   3156 HH11 ARG   211      37.497  47.454  47.496  1.00  0.00           H
ATOM   3157 HH12 ARG   211      38.533  46.188  48.104  1.00  0.00           H
ATOM   3158  NH2 ARG   211      37.870  44.451  46.672  1.00  0.00           N
ATOM   3159 HH21 ARG   211      37.559  43.633  46.169  1.00  0.00           H
ATOM   3160 HH22 ARG   211      38.590  44.323  47.369  1.00  0.00           H
ATOM   3161  C   ARG   211      32.858  45.632  41.853  1.00  0.00           C
ATOM   3162  O   ARG   211      33.479  46.450  41.185  1.00  0.00           O
ATOM   3163  N   ASP   212      31.735  45.998  42.468  1.00  0.00           N
ATOM   3164  H   ASP   212      31.236  45.306  43.010  1.00  0.00           H
ATOM   3165  CA  ASP   212      31.008  47.251  42.187  1.00  0.00           C
ATOM   3166  HA  ASP   212      31.159  47.594  41.164  1.00  0.00           H
ATOM   3167  CB  ASP   212      29.458  47.020  42.302  1.00  0.00           C
ATOM   3168  HB2 ASP   212      28.928  47.973  42.324  1.00  0.00           H
ATOM   3169  HB3 ASP   212      29.165  46.476  41.404  1.00  0.00           H
ATOM   3170  CG  ASP   212      29.048  46.273  43.578  1.00  0.00           C
ATOM   3171  OD1 ASP   212      28.898  46.903  44.637  1.00  0.00           O
ATOM   3172  OD2 ASP   212      29.081  45.020  43.569  1.00  0.00           O
ATOM   3173  C   ASP   212      31.541  48.444  43.045  1.00  0.00           C
ATOM   3174  O   ASP   212      30.741  48.969  43.822  1.00  0.00           O
ATOM   3175  N   ASN   213      32.828  48.781  42.844  1.00  0.00           N
ATOM   3176  H   ASN   213      33.235  48.238  42.096  1.00  0.00           H
ATOM   3177  CA  ASN   213      33.533  49.954  43.397  1.00  0.00           C
ATOM   3178  HA  ASN   213      33.298  49.953  44.462  1.00  0.00           H
ATOM   3179  CB  ASN   213      35.052  49.674  43.104  1.00  0.00           C
ATOM   3180  HB2 ASN   213      35.236  49.242  42.120  1.00  0.00           H
ATOM   3181  HB3 ASN   213      35.628  50.599  43.067  1.00  0.00           H
ATOM   3182  CG  ASN   213      35.617  48.756  44.217  1.00  0.00           C
ATOM   3183  OD1 ASN   213      35.030  48.475  45.297  1.00  0.00           O
ATOM   3184  ND2 ASN   213      36.869  48.489  44.198  1.00  0.00           N
ATOM   3185 HD21 ASN   213      37.467  48.410  45.008  1.00  0.00           H
ATOM   3186 HD22 ASN   213      37.326  48.990  43.450  1.00  0.00           H
ATOM   3187  C   ASN   213      33.085  51.231  42.742  1.00  0.00           C
ATOM   3188  O   ASN   213      32.292  51.146  41.799  1.00  0.00           O
ATOM   3189  N   TRP   214      33.526  52.394  43.176  1.00  0.00           N
ATOM   3190  H   TRP   214      34.250  52.373  43.880  1.00  0.00           H
ATOM   3191  CA  TRP   214      33.131  53.799  42.713  1.00  0.00           C
ATOM   3192  HA  TRP   214      33.618  54.462  43.428  1.00  0.00           H
ATOM   3193  CB  TRP   214      33.713  54.048  41.311  1.00  0.00           C
ATOM   3194  HB2 TRP   214      34.798  54.098  41.398  1.00  0.00           H
ATOM   3195  HB3 TRP   214      33.565  53.157  40.701  1.00  0.00           H
ATOM   3196  CG  TRP   214      33.367  55.315  40.518  1.00  0.00           C
ATOM   3197  CD1 TRP   214      33.047  56.478  41.047  1.00  0.00           C
ATOM   3198  HD1 TRP   214      32.848  56.644  42.095  1.00  0.00           H
ATOM   3199  NE1 TRP   214      32.828  57.368  40.067  1.00  0.00           N
ATOM   3200  HE1 TRP   214      32.692  58.359  40.201  1.00  0.00           H
ATOM   3201  CE2 TRP   214      32.998  56.812  38.795  1.00  0.00           C
ATOM   3202  CZ2 TRP   214      32.930  57.322  37.463  1.00  0.00           C
ATOM   3203  HZ2 TRP   214      32.784  58.390  37.402  1.00  0.00           H
ATOM   3204  CH2 TRP   214      33.239  56.466  36.378  1.00  0.00           C
ATOM   3205  HH2 TRP   214      33.504  56.877  35.415  1.00  0.00           H
ATOM   3206  CZ3 TRP   214      33.606  55.087  36.608  1.00  0.00           C
ATOM   3207  HZ3 TRP   214      33.942  54.363  35.881  1.00  0.00           H
ATOM   3208  CE3 TRP   214      33.522  54.617  37.937  1.00  0.00           C
ATOM   3209  HE3 TRP   214      33.694  53.583  38.195  1.00  0.00           H
ATOM   3210  CD2 TRP   214      33.362  55.470  39.069  1.00  0.00           C
ATOM   3211  C   TRP   214      31.647  54.169  42.988  1.00  0.00           C
ATOM   3212  O   TRP   214      31.413  55.174  43.722  1.00  0.00           O
ATOM   3213  N   HID   215      30.707  53.550  42.299  1.00  0.00           N
ATOM   3214  H   HID   215      31.037  52.841  41.660  1.00  0.00           H
ATOM   3215  CA  HID   215      29.291  53.945  42.153  1.00  0.00           C
ATOM   3216  HA  HID   215      29.013  54.596  42.983  1.00  0.00           H
ATOM   3217  CB  HID   215      29.339  54.769  40.869  1.00  0.00           C
ATOM   3218  HB2 HID   215      28.401  55.270  40.629  1.00  0.00           H
ATOM   3219  HB3 HID   215      30.065  55.577  40.957  1.00  0.00           H
ATOM   3220  CG  HID   215      29.679  53.958  39.618  1.00  0.00           C
ATOM   3221  ND1 HID   215      29.710  54.516  38.369  1.00  0.00           N
ATOM   3222  HD1 HID   215      29.275  55.378  38.075  1.00  0.00           H
ATOM   3223  CE1 HID   215      30.232  53.625  37.581  1.00  0.00           C
ATOM   3224  HE1 HID   215      30.364  53.791  36.522  1.00  0.00           H
ATOM   3225  NE2 HID   215      30.552  52.465  38.152  1.00  0.00           N
ATOM   3226  CD2 HID   215      30.287  52.704  39.538  1.00  0.00           C
ATOM   3227  HD2 HID   215      30.291  51.981  40.340  1.00  0.00           H
ATOM   3228  C   HID   215      28.246  52.842  42.108  1.00  0.00           C
ATOM   3229  O   HID   215      27.154  53.103  41.750  1.00  0.00           O
ATOM   3230  N   GLY   216      28.592  51.568  42.426  1.00  0.00           N
ATOM   3231  H   GLY   216      29.562  51.387  42.643  1.00  0.00           H
ATOM   3232  CA  GLY   216      27.667  50.420  42.132  1.00  0.00           C
ATOM   3233  HA2 GLY   216      26.787  50.783  41.601  1.00  0.00           H
ATOM   3234  HA3 GLY   216      28.254  49.817  41.439  1.00  0.00           H
ATOM   3235  C   GLY   216      27.216  49.649  43.420  1.00  0.00           C
ATOM   3236  O   GLY   216      27.872  49.528  44.468  1.00  0.00           O
ATOM   3237  N   SER   217      26.101  48.880  43.322  1.00  0.00           N
ATOM   3238  H   SER   217      25.511  48.975  42.508  1.00  0.00           H
ATOM   3239  CA  SER   217      25.591  47.956  44.379  1.00  0.00           C
ATOM   3240  HA  SER   217      26.347  47.665  45.109  1.00  0.00           H
ATOM   3241  CB  SER   217      24.532  48.708  45.205  1.00  0.00           C
ATOM   3242  HB2 SER   217      24.241  48.030  46.008  1.00  0.00           H
ATOM   3243  HB3 SER   217      24.994  49.620  45.584  1.00  0.00           H
ATOM   3244  OG  SER   217      23.381  48.995  44.431  1.00  0.00           O
ATOM   3245  HG  SER   217      23.442  49.926  44.203  1.00  0.00           H
ATOM   3246  C   SER   217      24.946  46.694  43.675  1.00  0.00           C
ATOM   3247  O   SER   217      25.321  45.596  44.068  1.00  0.00           O
ATOM   3248  N   ASN   218      24.120  46.856  42.598  1.00  0.00           N
ATOM   3249  H   ASN   218      24.018  47.851  42.458  1.00  0.00           H
ATOM   3250  CA  ASN   218      24.099  45.926  41.470  1.00  0.00           C
ATOM   3251  HA  ASN   218      23.832  44.921  41.796  1.00  0.00           H
ATOM   3252  CB  ASN   218      23.106  46.406  40.377  1.00  0.00           C
ATOM   3253  HB2 ASN   218      23.127  45.701  39.545  1.00  0.00           H
ATOM   3254  HB3 ASN   218      22.097  46.273  40.768  1.00  0.00           H
ATOM   3255  CG  ASN   218      23.215  47.806  39.845  1.00  0.00           C
ATOM   3256  OD1 ASN   218      23.889  48.691  40.418  1.00  0.00           O
ATOM   3257  ND2 ASN   218      22.577  48.095  38.768  1.00  0.00           N
ATOM   3258 HD21 ASN   218      22.586  49.075  38.526  1.00  0.00           H
ATOM   3259 HD22 ASN   218      22.033  47.440  38.225  1.00  0.00           H
ATOM   3260  C   ASN   218      25.574  45.825  40.988  1.00  0.00           C
ATOM   3261  O   ASN   218      26.347  46.795  41.145  1.00  0.00           O
ATOM   3262  N   ARG   219      25.973  44.779  40.273  1.00  0.00           N
ATOM   3263  H   ARG   219      25.241  44.110  40.084  1.00  0.00           H
ATOM   3264  CA  ARG   219      27.375  44.580  39.749  1.00  0.00           C
ATOM   3265  HA  ARG   219      27.982  45.191  40.418  1.00  0.00           H
ATOM   3266  CB  ARG   219      27.838  43.125  39.951  1.00  0.00           C
ATOM   3267  HB2 ARG   219      27.122  42.537  39.376  1.00  0.00           H
ATOM   3268  HB3 ARG   219      28.831  43.102  39.502  1.00  0.00           H
ATOM   3269  CG  ARG   219      27.864  42.497  41.318  1.00  0.00           C
ATOM   3270  HG2 ARG   219      28.295  43.143  42.082  1.00  0.00           H
ATOM   3271  HG3 ARG   219      26.821  42.349  41.596  1.00  0.00           H
ATOM   3272  CD  ARG   219      28.591  41.175  41.433  1.00  0.00           C
ATOM   3273  HD2 ARG   219      27.919  40.464  40.953  1.00  0.00           H
ATOM   3274  HD3 ARG   219      29.558  41.170  40.930  1.00  0.00           H
ATOM   3275  NE  ARG   219      28.885  40.676  42.843  1.00  0.00           N
ATOM   3276  HE  ARG   219      28.297  39.930  43.189  1.00  0.00           H
ATOM   3277  CZ  ARG   219      29.788  41.065  43.684  1.00  0.00           C
ATOM   3278  NH1 ARG   219      29.776  40.590  44.867  1.00  0.00           N
ATOM   3279 HH11 ARG   219      28.875  40.375  45.270  1.00  0.00           H
ATOM   3280 HH12 ARG   219      30.451  41.080  45.437  1.00  0.00           H
ATOM   3281  NH2 ARG   219      30.839  41.702  43.336  1.00  0.00           N
ATOM   3282 HH21 ARG   219      30.772  42.235  42.481  1.00  0.00           H
ATOM   3283 HH22 ARG   219      31.484  41.995  44.057  1.00  0.00           H
ATOM   3284  C   ARG   219      27.528  44.968  38.249  1.00  0.00           C
ATOM   3285  O   ARG   219      26.586  44.773  37.481  1.00  0.00           O
ATOM   3286  N   PRO   220      28.666  45.585  37.892  1.00  0.00           N
ATOM   3287  CD  PRO   220      29.730  46.084  38.780  1.00  0.00           C
ATOM   3288  HD2 PRO   220      29.992  45.293  39.483  1.00  0.00           H
ATOM   3289  HD3 PRO   220      29.331  46.918  39.357  1.00  0.00           H
ATOM   3290  CG  PRO   220      30.883  46.501  37.911  1.00  0.00           C
ATOM   3291  HG2 PRO   220      31.605  45.700  37.755  1.00  0.00           H
ATOM   3292  HG3 PRO   220      31.399  47.379  38.301  1.00  0.00           H
ATOM   3293  CB  PRO   220      30.211  46.871  36.542  1.00  0.00           C
ATOM   3294  HB2 PRO   220      30.969  46.613  35.803  1.00  0.00           H
ATOM   3295  HB3 PRO   220      29.823  47.889  36.492  1.00  0.00           H
ATOM   3296  CA  PRO   220      28.963  45.947  36.505  1.00  0.00           C
ATOM   3297  HA  PRO   220      28.155  46.406  35.936  1.00  0.00           H
ATOM   3298  C   PRO   220      29.420  44.701  35.769  1.00  0.00           C
ATOM   3299  O   PRO   220      30.060  43.778  36.365  1.00  0.00           O
ATOM   3300  N   TRP   221      29.003  44.606  34.478  1.00  0.00           N
ATOM   3301  H   TRP   221      28.478  45.352  34.045  1.00  0.00           H
ATOM   3302  CA  TRP   221      29.196  43.441  33.624  1.00  0.00           C
ATOM   3303  HA  TRP   221      29.878  42.723  34.082  1.00  0.00           H
ATOM   3304  CB  TRP   221      27.880  42.630  33.404  1.00  0.00           C
ATOM   3305  HB2 TRP   221      28.233  41.716  32.927  1.00  0.00           H
ATOM   3306  HB3 TRP   221      27.442  42.317  34.352  1.00  0.00           H
ATOM   3307  CG  TRP   221      26.830  43.305  32.628  1.00  0.00           C
ATOM   3308  CD1 TRP   221      25.728  43.807  33.193  1.00  0.00           C
ATOM   3309  HD1 TRP   221      25.521  43.824  34.253  1.00  0.00           H
ATOM   3310  NE1 TRP   221      25.016  44.432  32.166  1.00  0.00           N
ATOM   3311  HE1 TRP   221      24.069  44.751  32.313  1.00  0.00           H
ATOM   3312  CE2 TRP   221      25.580  44.187  30.898  1.00  0.00           C
ATOM   3313  CZ2 TRP   221      25.187  44.388  29.552  1.00  0.00           C
ATOM   3314  HZ2 TRP   221      24.212  44.819  29.378  1.00  0.00           H
ATOM   3315  CH2 TRP   221      26.015  43.937  28.534  1.00  0.00           C
ATOM   3316  HH2 TRP   221      25.700  44.008  27.504  1.00  0.00           H
ATOM   3317  CZ3 TRP   221      27.099  43.139  28.828  1.00  0.00           C
ATOM   3318  HZ3 TRP   221      27.556  42.725  27.942  1.00  0.00           H
ATOM   3319  CE3 TRP   221      27.482  42.855  30.171  1.00  0.00           C
ATOM   3320  HE3 TRP   221      28.189  42.062  30.367  1.00  0.00           H
ATOM   3321  CD2 TRP   221      26.708  43.407  31.220  1.00  0.00           C
ATOM   3322  C   TRP   221      29.849  43.881  32.310  1.00  0.00           C
ATOM   3323  O   TRP   221      29.700  45.067  31.898  1.00  0.00           O
ATOM   3324  N   VAL   222      30.470  42.887  31.661  1.00  0.00           N
ATOM   3325  H   VAL   222      30.555  42.048  32.217  1.00  0.00           H
ATOM   3326  CA  VAL   222      31.258  43.070  30.486  1.00  0.00           C
ATOM   3327  HA  VAL   222      30.693  43.712  29.810  1.00  0.00           H
ATOM   3328  CB  VAL   222      32.596  43.720  30.767  1.00  0.00           C
ATOM   3329  HB  VAL   222      32.387  44.672  31.256  1.00  0.00           H
ATOM   3330  CG1 VAL   222      33.470  42.849  31.662  1.00  0.00           C
ATOM   3331 HG11 VAL   222      33.816  41.916  31.216  1.00  0.00           H
ATOM   3332 HG12 VAL   222      34.275  43.447  32.088  1.00  0.00           H
ATOM   3333 HG13 VAL   222      33.004  42.563  32.605  1.00  0.00           H
ATOM   3334  CG2 VAL   222      33.387  44.052  29.524  1.00  0.00           C
ATOM   3335 HG21 VAL   222      33.741  43.112  29.100  1.00  0.00           H
ATOM   3336 HG22 VAL   222      32.848  44.575  28.734  1.00  0.00           H
ATOM   3337 HG23 VAL   222      34.306  44.591  29.756  1.00  0.00           H
ATOM   3338  C   VAL   222      31.470  41.761  29.677  1.00  0.00           C
ATOM   3339  O   VAL   222      31.615  40.689  30.229  1.00  0.00           O
ATOM   3340  N   SER   223      31.457  41.777  28.316  1.00  0.00           N
ATOM   3341  H   SER   223      31.397  42.620  27.762  1.00  0.00           H
ATOM   3342  CA  SER   223      31.501  40.490  27.558  1.00  0.00           C
ATOM   3343  HA  SER   223      32.181  39.816  28.078  1.00  0.00           H
ATOM   3344  CB  SER   223      30.136  39.735  27.515  1.00  0.00           C
ATOM   3345  HB2 SER   223      30.189  38.790  26.974  1.00  0.00           H
ATOM   3346  HB3 SER   223      29.758  39.519  28.513  1.00  0.00           H
ATOM   3347  OG  SER   223      29.191  40.516  26.846  1.00  0.00           O
ATOM   3348  HG  SER   223      29.293  40.254  25.928  1.00  0.00           H
ATOM   3349  C   SER   223      32.014  40.708  26.143  1.00  0.00           C
ATOM   3350  O   SER   223      31.977  41.819  25.586  1.00  0.00           O
ATOM   3351  N   PHE   224      32.642  39.666  25.563  1.00  0.00           N
ATOM   3352  H   PHE   224      32.762  38.802  26.072  1.00  0.00           H
ATOM   3353  CA  PHE   224      33.379  39.843  24.301  1.00  0.00           C
ATOM   3354  HA  PHE   224      32.750  40.451  23.651  1.00  0.00           H
ATOM   3355  CB  PHE   224      34.665  40.671  24.576  1.00  0.00           C
ATOM   3356  HB2 PHE   224      35.357  40.626  23.735  1.00  0.00           H
ATOM   3357  HB3 PHE   224      34.415  41.731  24.530  1.00  0.00           H
ATOM   3358  CG  PHE   224      35.377  40.358  25.800  1.00  0.00           C
ATOM   3359  CD1 PHE   224      36.395  39.378  25.827  1.00  0.00           C
ATOM   3360  HD1 PHE   224      36.682  38.818  24.949  1.00  0.00           H
ATOM   3361  CE1 PHE   224      37.007  39.107  27.093  1.00  0.00           C
ATOM   3362  HE1 PHE   224      37.718  38.299  27.193  1.00  0.00           H
ATOM   3363  CZ  PHE   224      36.806  39.925  28.194  1.00  0.00           C
ATOM   3364  HZ  PHE   224      37.394  39.773  29.087  1.00  0.00           H
ATOM   3365  CE2 PHE   224      35.828  40.916  28.094  1.00  0.00           C
ATOM   3366  HE2 PHE   224      35.642  41.458  29.010  1.00  0.00           H
ATOM   3367  CD2 PHE   224      35.084  41.139  26.956  1.00  0.00           C
ATOM   3368  HD2 PHE   224      34.241  41.814  26.927  1.00  0.00           H
ATOM   3369  C   PHE   224      33.736  38.657  23.392  1.00  0.00           C
ATOM   3370  O   PHE   224      33.901  37.510  23.809  1.00  0.00           O
ATOM   3371  N   ASN   225      33.985  38.861  22.146  1.00  0.00           N
ATOM   3372  H   ASN   225      33.804  39.821  21.888  1.00  0.00           H
ATOM   3373  CA  ASN   225      34.402  37.781  21.201  1.00  0.00           C
ATOM   3374  HA  ASN   225      33.926  36.866  21.554  1.00  0.00           H
ATOM   3375  CB  ASN   225      33.745  37.920  19.833  1.00  0.00           C
ATOM   3376  HB2 ASN   225      33.836  36.977  19.293  1.00  0.00           H
ATOM   3377  HB3 ASN   225      32.728  38.264  20.023  1.00  0.00           H
ATOM   3378  CG  ASN   225      34.343  39.013  18.929  1.00  0.00           C
ATOM   3379  OD1 ASN   225      35.475  39.477  19.095  1.00  0.00           O
ATOM   3380  ND2 ASN   225      33.522  39.553  18.000  1.00  0.00           N
ATOM   3381 HD21 ASN   225      33.983  40.259  17.444  1.00  0.00           H
ATOM   3382 HD22 ASN   225      32.599  39.281  17.696  1.00  0.00           H
ATOM   3383  C   ASN   225      35.917  37.419  21.228  1.00  0.00           C
ATOM   3384  O   ASN   225      36.666  38.118  21.916  1.00  0.00           O
ATOM   3385  N   GLN   226      36.396  36.461  20.475  1.00  0.00           N
ATOM   3386  H   GLN   226      35.793  36.080  19.760  1.00  0.00           H
ATOM   3387  CA  GLN   226      37.773  35.969  20.499  1.00  0.00           C
ATOM   3388  HA  GLN   226      38.003  35.818  21.554  1.00  0.00           H
ATOM   3389  CB  GLN   226      37.841  34.717  19.662  1.00  0.00           C
ATOM   3390  HB2 GLN   226      37.666  34.936  18.608  1.00  0.00           H
ATOM   3391  HB3 GLN   226      38.905  34.482  19.694  1.00  0.00           H
ATOM   3392  CG  GLN   226      37.213  33.495  20.302  1.00  0.00           C
ATOM   3393  HG2 GLN   226      37.838  33.269  21.166  1.00  0.00           H
ATOM   3394  HG3 GLN   226      36.178  33.683  20.586  1.00  0.00           H
ATOM   3395  CD  GLN   226      37.441  32.281  19.431  1.00  0.00           C
ATOM   3396  OE1 GLN   226      38.636  31.902  19.281  1.00  0.00           O
ATOM   3397  NE2 GLN   226      36.429  31.679  18.795  1.00  0.00           N
ATOM   3398 HE21 GLN   226      35.474  32.007  18.804  1.00  0.00           H
ATOM   3399 HE22 GLN   226      36.696  30.768  18.449  1.00  0.00           H
ATOM   3400  C   GLN   226      38.736  36.973  19.883  1.00  0.00           C
ATOM   3401  O   GLN   226      39.927  36.814  19.902  1.00  0.00           O
ATOM   3402  N   ASN   227      38.331  38.108  19.365  1.00  0.00           N
ATOM   3403  H   ASN   227      37.351  38.312  19.504  1.00  0.00           H
ATOM   3404  CA  ASN   227      39.094  39.352  18.961  1.00  0.00           C
ATOM   3405  HA  ASN   227      40.151  39.099  19.040  1.00  0.00           H
ATOM   3406  CB  ASN   227      38.610  39.727  17.565  1.00  0.00           C
ATOM   3407  HB2 ASN   227      38.483  38.796  17.012  1.00  0.00           H
ATOM   3408  HB3 ASN   227      37.663  40.239  17.731  1.00  0.00           H
ATOM   3409  CG  ASN   227      39.506  40.604  16.709  1.00  0.00           C
ATOM   3410  OD1 ASN   227      40.710  40.756  16.972  1.00  0.00           O
ATOM   3411  ND2 ASN   227      39.026  41.293  15.654  1.00  0.00           N
ATOM   3412 HD21 ASN   227      39.649  41.891  15.130  1.00  0.00           H
ATOM   3413 HD22 ASN   227      38.038  41.279  15.445  1.00  0.00           H
ATOM   3414  C   ASN   227      38.861  40.555  19.941  1.00  0.00           C
ATOM   3415  O   ASN   227      39.255  41.691  19.571  1.00  0.00           O
ATOM   3416  N   LEU   228      38.226  40.413  21.103  1.00  0.00           N
ATOM   3417  H   LEU   228      37.873  39.483  21.273  1.00  0.00           H
ATOM   3418  CA  LEU   228      37.900  41.316  22.162  1.00  0.00           C
ATOM   3419  HA  LEU   228      37.462  40.718  22.962  1.00  0.00           H
ATOM   3420  CB  LEU   228      39.162  41.933  22.692  1.00  0.00           C
ATOM   3421  HB2 LEU   228      39.519  42.629  21.933  1.00  0.00           H
ATOM   3422  HB3 LEU   228      38.976  42.564  23.562  1.00  0.00           H
ATOM   3423  CG  LEU   228      40.274  40.959  23.125  1.00  0.00           C
ATOM   3424  HG  LEU   228      40.554  40.269  22.329  1.00  0.00           H
ATOM   3425  CD1 LEU   228      41.394  41.778  23.757  1.00  0.00           C
ATOM   3426 HD11 LEU   228      41.731  42.460  22.977  1.00  0.00           H
ATOM   3427 HD12 LEU   228      41.047  42.331  24.630  1.00  0.00           H
ATOM   3428 HD13 LEU   228      42.252  41.133  23.943  1.00  0.00           H
ATOM   3429  CD2 LEU   228      39.702  40.087  24.214  1.00  0.00           C
ATOM   3430 HD21 LEU   228      39.064  39.309  23.794  1.00  0.00           H
ATOM   3431 HD22 LEU   228      40.527  39.655  24.780  1.00  0.00           H
ATOM   3432 HD23 LEU   228      39.128  40.698  24.910  1.00  0.00           H
ATOM   3433  C   LEU   228      36.853  42.346  21.712  1.00  0.00           C
ATOM   3434  O   LEU   228      36.766  43.467  22.266  1.00  0.00           O
ATOM   3435  N   GLU   229      35.994  42.109  20.705  1.00  0.00           N
ATOM   3436  H   GLU   229      36.037  41.190  20.289  1.00  0.00           H
ATOM   3437  CA  GLU   229      34.894  43.059  20.504  1.00  0.00           C
ATOM   3438  HA  GLU   229      35.288  44.052  20.720  1.00  0.00           H
ATOM   3439  CB  GLU   229      34.296  43.024  19.135  1.00  0.00           C
ATOM   3440  HB2 GLU   229      33.744  42.096  18.986  1.00  0.00           H
ATOM   3441  HB3 GLU   229      33.643  43.886  19.002  1.00  0.00           H
ATOM   3442  CG  GLU   229      35.306  43.028  18.009  1.00  0.00           C
ATOM   3443  HG2 GLU   229      36.185  42.503  18.383  1.00  0.00           H
ATOM   3444  HG3 GLU   229      34.908  42.409  17.206  1.00  0.00           H
ATOM   3445  CD  GLU   229      35.618  44.444  17.633  1.00  0.00           C
ATOM   3446  OE1 GLU   229      36.079  45.280  18.454  1.00  0.00           O
ATOM   3447  OE2 GLU   229      35.338  44.775  16.466  1.00  0.00           O
ATOM   3448  C   GLU   229      33.744  42.879  21.531  1.00  0.00           C
ATOM   3449  O   GLU   229      33.353  41.724  21.838  1.00  0.00           O
ATOM   3450  N   TYR   230      33.318  43.997  22.138  1.00  0.00           N
ATOM   3451  H   TYR   230      33.463  44.842  21.605  1.00  0.00           H
ATOM   3452  CA  TYR   230      32.706  44.065  23.446  1.00  0.00           C
ATOM   3453  HA  TYR   230      32.481  43.051  23.777  1.00  0.00           H
ATOM   3454  CB  TYR   230      33.749  44.562  24.480  1.00  0.00           C
ATOM   3455  HB2 TYR   230      33.385  44.209  25.445  1.00  0.00           H
ATOM   3456  HB3 TYR   230      34.692  44.016  24.452  1.00  0.00           H
ATOM   3457  CG  TYR   230      34.012  46.097  24.430  1.00  0.00           C
ATOM   3458  CD1 TYR   230      33.230  46.989  25.179  1.00  0.00           C
ATOM   3459  HD1 TYR   230      32.416  46.610  25.780  1.00  0.00           H
ATOM   3460  CE1 TYR   230      33.664  48.321  25.342  1.00  0.00           C
ATOM   3461  HE1 TYR   230      33.167  48.966  26.051  1.00  0.00           H
ATOM   3462  CZ  TYR   230      34.820  48.808  24.766  1.00  0.00           C
ATOM   3463  OH  TYR   230      35.287  50.108  24.845  1.00  0.00           O
ATOM   3464  HH  TYR   230      35.991  50.141  24.193  1.00  0.00           H
ATOM   3465  CE2 TYR   230      35.565  47.893  23.957  1.00  0.00           C
ATOM   3466  HE2 TYR   230      36.461  48.152  23.413  1.00  0.00           H
ATOM   3467  CD2 TYR   230      35.144  46.570  23.747  1.00  0.00           C
ATOM   3468  HD2 TYR   230      35.786  45.808  23.331  1.00  0.00           H
ATOM   3469  C   TYR   230      31.361  44.827  23.557  1.00  0.00           C
ATOM   3470  O   TYR   230      31.038  45.837  22.898  1.00  0.00           O
ATOM   3471  N   GLN   231      30.650  44.453  24.567  1.00  0.00           N
ATOM   3472  H   GLN   231      30.950  43.611  25.037  1.00  0.00           H
ATOM   3473  CA  GLN   231      29.478  45.134  25.177  1.00  0.00           C
ATOM   3474  HA  GLN   231      29.542  46.211  25.025  1.00  0.00           H
ATOM   3475  CB  GLN   231      28.233  44.573  24.530  1.00  0.00           C
ATOM   3476  HB2 GLN   231      27.410  44.956  25.134  1.00  0.00           H
ATOM   3477  HB3 GLN   231      28.064  45.052  23.565  1.00  0.00           H
ATOM   3478  CG  GLN   231      28.189  43.024  24.401  1.00  0.00           C
ATOM   3479  HG2 GLN   231      29.102  42.717  23.891  1.00  0.00           H
ATOM   3480  HG3 GLN   231      28.137  42.629  25.416  1.00  0.00           H
ATOM   3481  CD  GLN   231      27.039  42.533  23.490  1.00  0.00           C
ATOM   3482  OE1 GLN   231      25.958  43.107  23.354  1.00  0.00           O
ATOM   3483  NE2 GLN   231      27.150  41.338  22.980  1.00  0.00           N
ATOM   3484 HE21 GLN   231      28.062  40.906  22.965  1.00  0.00           H
ATOM   3485 HE22 GLN   231      26.356  41.114  22.398  1.00  0.00           H
ATOM   3486  C   GLN   231      29.547  44.994  26.690  1.00  0.00           C
ATOM   3487  O   GLN   231      30.231  44.125  27.240  1.00  0.00           O
ATOM   3488  N   ILE   232      28.814  45.912  27.370  1.00  0.00           N
ATOM   3489  H   ILE   232      28.223  46.548  26.852  1.00  0.00           H
ATOM   3490  CA  ILE   232      28.952  46.293  28.723  1.00  0.00           C
ATOM   3491  HA  ILE   232      29.106  45.388  29.310  1.00  0.00           H
ATOM   3492  CB  ILE   232      30.002  47.380  28.928  1.00  0.00           C
ATOM   3493  HB  ILE   232      29.756  47.792  29.906  1.00  0.00           H
ATOM   3494  CG2 ILE   232      31.403  46.719  29.024  1.00  0.00           C
ATOM   3495 HG21 ILE   232      31.778  46.654  28.002  1.00  0.00           H
ATOM   3496 HG22 ILE   232      32.053  47.304  29.674  1.00  0.00           H
ATOM   3497 HG23 ILE   232      31.328  45.742  29.500  1.00  0.00           H
ATOM   3498  CG1 ILE   232      30.008  48.529  27.908  1.00  0.00           C
ATOM   3499 HG12 ILE   232      30.615  49.353  28.284  1.00  0.00           H
ATOM   3500 HG13 ILE   232      30.391  48.129  26.969  1.00  0.00           H
ATOM   3501  CD1 ILE   232      28.633  49.117  27.525  1.00  0.00           C
ATOM   3502 HD11 ILE   232      28.102  49.533  28.381  1.00  0.00           H
ATOM   3503 HD12 ILE   232      28.914  49.953  26.883  1.00  0.00           H
ATOM   3504 HD13 ILE   232      27.983  48.453  26.956  1.00  0.00           H
ATOM   3505  C   ILE   232      27.602  46.796  29.311  1.00  0.00           C
ATOM   3506  O   ILE   232      26.727  47.075  28.489  1.00  0.00           O
ATOM   3507  N   GLY   233      27.515  46.860  30.651  1.00  0.00           N
ATOM   3508  H   GLY   233      28.246  46.438  31.205  1.00  0.00           H
ATOM   3509  CA  GLY   233      26.388  47.324  31.374  1.00  0.00           C
ATOM   3510  HA2 GLY   233      26.094  48.322  31.048  1.00  0.00           H
ATOM   3511  HA3 GLY   233      25.493  46.796  31.046  1.00  0.00           H
ATOM   3512  C   GLY   233      26.484  47.188  32.888  1.00  0.00           C
ATOM   3513  O   GLY   233      27.535  46.929  33.441  1.00  0.00           O
ATOM   3514  N   TYR   234      25.320  47.282  33.462  1.00  0.00           N
ATOM   3515  H   TYR   234      24.498  47.335  32.877  1.00  0.00           H
ATOM   3516  CA  TYR   234      25.167  46.979  34.890  1.00  0.00           C
ATOM   3517  HA  TYR   234      26.093  46.529  35.249  1.00  0.00           H
ATOM   3518  CB  TYR   234      24.932  48.329  35.611  1.00  0.00           C
ATOM   3519  HB2 TYR   234      24.747  49.081  34.844  1.00  0.00           H
ATOM   3520  HB3 TYR   234      23.971  48.302  36.126  1.00  0.00           H
ATOM   3521  CG  TYR   234      26.116  48.782  36.434  1.00  0.00           C
ATOM   3522  CD1 TYR   234      27.074  49.737  35.940  1.00  0.00           C
ATOM   3523  HD1 TYR   234      26.936  50.048  34.915  1.00  0.00           H
ATOM   3524  CE1 TYR   234      28.202  50.143  36.725  1.00  0.00           C
ATOM   3525  HE1 TYR   234      28.868  50.869  36.283  1.00  0.00           H
ATOM   3526  CZ  TYR   234      28.240  49.658  38.012  1.00  0.00           C
ATOM   3527  OH  TYR   234      29.076  50.239  38.910  1.00  0.00           O
ATOM   3528  HH  TYR   234      29.500  51.004  38.514  1.00  0.00           H
ATOM   3529  CE2 TYR   234      27.278  48.833  38.542  1.00  0.00           C
ATOM   3530  HE2 TYR   234      27.360  48.523  39.573  1.00  0.00           H
ATOM   3531  CD2 TYR   234      26.308  48.240  37.688  1.00  0.00           C
ATOM   3532  HD2 TYR   234      25.599  47.520  38.070  1.00  0.00           H
ATOM   3533  C   TYR   234      23.900  46.114  35.139  1.00  0.00           C
ATOM   3534  O   TYR   234      23.092  45.983  34.218  1.00  0.00           O
ATOM   3535  N   ILE   235      23.928  45.281  36.179  1.00  0.00           N
ATOM   3536  H   ILE   235      24.637  45.344  36.896  1.00  0.00           H
ATOM   3537  CA  ILE   235      22.823  44.265  36.322  1.00  0.00           C
ATOM   3538  HA  ILE   235      22.671  43.737  35.381  1.00  0.00           H
ATOM   3539  CB  ILE   235      23.167  43.213  37.374  1.00  0.00           C
ATOM   3540  HB  ILE   235      23.551  43.682  38.280  1.00  0.00           H
ATOM   3541  CG2 ILE   235      22.051  42.265  37.869  1.00  0.00           C
ATOM   3542 HG21 ILE   235      21.613  41.714  37.037  1.00  0.00           H
ATOM   3543 HG22 ILE   235      22.397  41.601  38.661  1.00  0.00           H
ATOM   3544 HG23 ILE   235      21.379  42.928  38.413  1.00  0.00           H
ATOM   3545  CG1 ILE   235      24.379  42.324  36.861  1.00  0.00           C
ATOM   3546 HG12 ILE   235      24.155  41.654  36.031  1.00  0.00           H
ATOM   3547 HG13 ILE   235      25.191  42.946  36.483  1.00  0.00           H
ATOM   3548  CD1 ILE   235      25.107  41.451  37.968  1.00  0.00           C
ATOM   3549 HD11 ILE   235      25.099  41.944  38.941  1.00  0.00           H
ATOM   3550 HD12 ILE   235      24.616  40.481  38.034  1.00  0.00           H
ATOM   3551 HD13 ILE   235      26.185  41.398  37.811  1.00  0.00           H
ATOM   3552  C   ILE   235      21.563  44.965  36.714  1.00  0.00           C
ATOM   3553  O   ILE   235      21.402  45.588  37.770  1.00  0.00           O
ATOM   3554  N   CYX   236      20.613  44.911  35.769  1.00  0.00           N
ATOM   3555  H   CYX   236      20.886  44.519  34.879  1.00  0.00           H
ATOM   3556  CA  CYX   236      19.370  45.664  35.890  1.00  0.00           C
ATOM   3557  HA  CYX   236      19.659  46.701  36.063  1.00  0.00           H
ATOM   3558  CB  CYX   236      18.557  45.667  34.592  1.00  0.00           C
ATOM   3559  HB2 CYX   236      18.349  44.599  34.521  1.00  0.00           H
ATOM   3560  HB3 CYX   236      17.641  46.249  34.686  1.00  0.00           H
ATOM   3561  SG  CYX   236      19.248  46.115  32.953  1.00  0.00           S
ATOM   3562  C   CYX   236      18.544  45.396  37.198  1.00  0.00           C
ATOM   3563  O   CYX   236      17.741  46.191  37.693  1.00  0.00           O
ATOM   3564  N   SER   237      18.664  44.137  37.651  1.00  0.00           N
ATOM   3565  H   SER   237      19.356  43.569  37.182  1.00  0.00           H
ATOM   3566  CA  SER   237      17.948  43.463  38.779  1.00  0.00           C
ATOM   3567  HA  SER   237      16.968  43.234  38.362  1.00  0.00           H
ATOM   3568  CB  SER   237      18.568  42.083  39.172  1.00  0.00           C
ATOM   3569  HB2 SER   237      18.790  41.529  38.260  1.00  0.00           H
ATOM   3570  HB3 SER   237      19.471  42.318  39.735  1.00  0.00           H
ATOM   3571  OG  SER   237      17.859  41.227  40.041  1.00  0.00           O
ATOM   3572  HG  SER   237      17.082  40.896  39.585  1.00  0.00           H
ATOM   3573  C   SER   237      17.718  44.339  40.065  1.00  0.00           C
ATOM   3574  O   SER   237      18.547  45.122  40.463  1.00  0.00           O
ATOM   3575  N   GLY   238      16.580  44.189  40.782  1.00  0.00           N
ATOM   3576  H   GLY   238      15.857  43.609  40.380  1.00  0.00           H
ATOM   3577  CA  GLY   238      16.355  44.836  42.015  1.00  0.00           C
ATOM   3578  HA2 GLY   238      16.841  45.804  42.137  1.00  0.00           H
ATOM   3579  HA3 GLY   238      15.271  44.952  41.982  1.00  0.00           H
ATOM   3580  C   GLY   238      16.676  43.972  43.258  1.00  0.00           C
ATOM   3581  O   GLY   238      16.302  44.199  44.405  1.00  0.00           O
ATOM   3582  N   VAL   239      17.503  42.936  43.106  1.00  0.00           N
ATOM   3583  H   VAL   239      17.761  42.755  42.147  1.00  0.00           H
ATOM   3584  CA  VAL   239      18.221  42.176  44.116  1.00  0.00           C
ATOM   3585  HA  VAL   239      17.865  42.353  45.131  1.00  0.00           H
ATOM   3586  CB  VAL   239      18.138  40.665  43.745  1.00  0.00           C
ATOM   3587  HB  VAL   239      18.499  40.580  42.720  1.00  0.00           H
ATOM   3588  CG1 VAL   239      18.795  39.836  44.851  1.00  0.00           C
ATOM   3589 HG11 VAL   239      18.609  38.771  44.713  1.00  0.00           H
ATOM   3590 HG12 VAL   239      19.862  40.037  44.759  1.00  0.00           H
ATOM   3591 HG13 VAL   239      18.324  40.099  45.798  1.00  0.00           H
ATOM   3592  CG2 VAL   239      16.638  40.255  43.626  1.00  0.00           C
ATOM   3593 HG21 VAL   239      16.097  40.999  43.041  1.00  0.00           H
ATOM   3594 HG22 VAL   239      16.510  39.296  43.124  1.00  0.00           H
ATOM   3595 HG23 VAL   239      16.173  40.237  44.612  1.00  0.00           H
ATOM   3596  C   VAL   239      19.697  42.666  44.108  1.00  0.00           C
ATOM   3597  O   VAL   239      20.518  42.305  43.223  1.00  0.00           O
ATOM   3598  N   PHE   240      19.997  43.646  44.969  1.00  0.00           N
ATOM   3599  H   PHE   240      19.317  43.873  45.680  1.00  0.00           H
ATOM   3600  CA  PHE   240      21.352  44.359  44.974  1.00  0.00           C
ATOM   3601  HA  PHE   240      21.486  44.614  43.922  1.00  0.00           H
ATOM   3602  CB  PHE   240      21.168  45.636  45.753  1.00  0.00           C
ATOM   3603  HB2 PHE   240      20.950  45.385  46.791  1.00  0.00           H
ATOM   3604  HB3 PHE   240      22.050  46.276  45.734  1.00  0.00           H
ATOM   3605  CG  PHE   240      20.090  46.512  45.168  1.00  0.00           C
ATOM   3606  CD1 PHE   240      18.926  46.906  45.870  1.00  0.00           C
ATOM   3607  HD1 PHE   240      18.749  46.621  46.897  1.00  0.00           H
ATOM   3608  CE1 PHE   240      17.893  47.570  45.259  1.00  0.00           C
ATOM   3609  HE1 PHE   240      16.972  47.756  45.791  1.00  0.00           H
ATOM   3610  CZ  PHE   240      18.147  48.102  43.997  1.00  0.00           C
ATOM   3611  HZ  PHE   240      17.351  48.723  43.612  1.00  0.00           H
ATOM   3612  CE2 PHE   240      19.366  47.921  43.303  1.00  0.00           C
ATOM   3613  HE2 PHE   240      19.483  48.296  42.296  1.00  0.00           H
ATOM   3614  CD2 PHE   240      20.342  47.094  43.859  1.00  0.00           C
ATOM   3615  HD2 PHE   240      21.285  46.876  43.379  1.00  0.00           H
ATOM   3616  C   PHE   240      22.507  43.305  45.328  1.00  0.00           C
ATOM   3617  O   PHE   240      22.567  42.617  46.428  1.00  0.00           O
ATOM   3618  N   GLY   241      23.555  43.320  44.564  1.00  0.00           N
ATOM   3619  H   GLY   241      23.710  44.008  43.841  1.00  0.00           H
ATOM   3620  CA  GLY   241      24.483  42.196  44.459  1.00  0.00           C
ATOM   3621  HA2 GLY   241      23.962  41.240  44.508  1.00  0.00           H
ATOM   3622  HA3 GLY   241      24.773  42.099  43.413  1.00  0.00           H
ATOM   3623  C   GLY   241      25.805  42.123  45.382  1.00  0.00           C
ATOM   3624  O   GLY   241      26.721  41.329  45.058  1.00  0.00           O
ATOM   3625  N   ASH   242      25.841  42.958  46.466  1.00  0.00           N
ATOM   3626  H   ASH   242      25.147  43.690  46.508  1.00  0.00           H
ATOM   3627  CA  ASH   242      27.078  43.301  47.279  1.00  0.00           C
ATOM   3628  HA  ASH   242      27.772  42.464  47.344  1.00  0.00           H
ATOM   3629  CB  ASH   242      27.896  44.394  46.579  1.00  0.00           C
ATOM   3630  HB2 ASH   242      27.545  44.420  45.547  1.00  0.00           H
ATOM   3631  HB3 ASH   242      27.576  45.351  46.989  1.00  0.00           H
ATOM   3632  CG  ASH   242      29.434  44.282  46.805  1.00  0.00           C
ATOM   3633  OD1 ASH   242      29.958  44.189  47.915  1.00  0.00           O
ATOM   3634  OD2 ASH   242      30.212  44.351  45.697  1.00  0.00           O
ATOM   3635  HD2 ASH   242      29.607  44.469  44.962  1.00  0.00           H
ATOM   3636  C   ASH   242      26.707  43.722  48.718  1.00  0.00           C
ATOM   3637  O   ASH   242      25.552  43.703  49.137  1.00  0.00           O
ATOM   3638  N   ASN   243      27.745  44.143  49.476  1.00  0.00           N
ATOM   3639  H   ASN   243      28.686  44.015  49.131  1.00  0.00           H
ATOM   3640  CA  ASN   243      27.592  44.789  50.783  1.00  0.00           C
ATOM   3641  HA  ASN   243      26.559  45.120  50.888  1.00  0.00           H
ATOM   3642  CB  ASN   243      27.766  43.760  51.952  1.00  0.00           C
ATOM   3643  HB2 ASN   243      27.438  44.299  52.841  1.00  0.00           H
ATOM   3644  HB3 ASN   243      27.042  42.950  51.860  1.00  0.00           H
ATOM   3645  CG  ASN   243      29.203  43.207  52.093  1.00  0.00           C
ATOM   3646  OD1 ASN   243      29.693  42.380  51.295  1.00  0.00           O
ATOM   3647  ND2 ASN   243      29.968  43.557  53.078  1.00  0.00           N
ATOM   3648 HD21 ASN   243      30.896  43.160  53.096  1.00  0.00           H
ATOM   3649 HD22 ASN   243      29.607  44.196  53.772  1.00  0.00           H
ATOM   3650  C   ASN   243      28.625  45.919  50.940  1.00  0.00           C
ATOM   3651  O   ASN   243      29.747  45.709  50.576  1.00  0.00           O
ATOM   3652  N   PRO   244      28.315  47.108  51.402  1.00  0.00           N
ATOM   3653  CD  PRO   244      29.368  48.091  51.420  1.00  0.00           C
ATOM   3654  HD2 PRO   244      29.741  48.289  50.416  1.00  0.00           H
ATOM   3655  HD3 PRO   244      30.223  47.843  52.049  1.00  0.00           H
ATOM   3656  CG  PRO   244      28.669  49.404  51.811  1.00  0.00           C
ATOM   3657  HG2 PRO   244      28.743  50.110  50.984  1.00  0.00           H
ATOM   3658  HG3 PRO   244      29.268  49.801  52.630  1.00  0.00           H
ATOM   3659  CB  PRO   244      27.244  49.131  52.077  1.00  0.00           C
ATOM   3660  HB2 PRO   244      26.596  49.837  51.558  1.00  0.00           H
ATOM   3661  HB3 PRO   244      26.972  49.309  53.117  1.00  0.00           H
ATOM   3662  CA  PRO   244      27.001  47.616  51.738  1.00  0.00           C
ATOM   3663  HA  PRO   244      26.648  47.077  52.617  1.00  0.00           H
ATOM   3664  C   PRO   244      25.966  47.597  50.576  1.00  0.00           C
ATOM   3665  O   PRO   244      26.402  47.609  49.434  1.00  0.00           O
ATOM   3666  N   ARG   245      24.670  47.541  50.901  1.00  0.00           N
ATOM   3667  H   ARG   245      24.467  47.541  51.890  1.00  0.00           H
ATOM   3668  CA  ARG   245      23.644  47.707  49.886  1.00  0.00           C
ATOM   3669  HA  ARG   245      23.851  48.484  49.150  1.00  0.00           H
ATOM   3670  CB  ARG   245      23.488  46.372  49.115  1.00  0.00           C
ATOM   3671  HB2 ARG   245      22.825  46.515  48.261  1.00  0.00           H
ATOM   3672  HB3 ARG   245      24.438  46.057  48.684  1.00  0.00           H
ATOM   3673  CG  ARG   245      22.907  45.183  49.916  1.00  0.00           C
ATOM   3674  HG2 ARG   245      23.706  44.956  50.620  1.00  0.00           H
ATOM   3675  HG3 ARG   245      21.991  45.475  50.430  1.00  0.00           H
ATOM   3676  CD  ARG   245      22.542  43.922  49.054  1.00  0.00           C
ATOM   3677  HD2 ARG   245      21.727  44.121  48.358  1.00  0.00           H
ATOM   3678  HD3 ARG   245      23.448  43.670  48.504  1.00  0.00           H
ATOM   3679  NE  ARG   245      22.158  42.834  50.011  1.00  0.00           N
ATOM   3680  HE  ARG   245      21.224  42.884  50.391  1.00  0.00           H
ATOM   3681  CZ  ARG   245      22.790  41.747  50.366  1.00  0.00           C
ATOM   3682  NH1 ARG   245      22.297  40.791  51.094  1.00  0.00           N
ATOM   3683 HH11 ARG   245      21.396  40.829  51.550  1.00  0.00           H
ATOM   3684 HH12 ARG   245      22.966  40.126  51.455  1.00  0.00           H
ATOM   3685  NH2 ARG   245      24.031  41.522  50.092  1.00  0.00           N
ATOM   3686 HH21 ARG   245      24.554  42.184  49.536  1.00  0.00           H
ATOM   3687 HH22 ARG   245      24.449  40.839  50.707  1.00  0.00           H
ATOM   3688  C   ARG   245      22.354  48.136  50.585  1.00  0.00           C
ATOM   3689  O   ARG   245      22.137  47.746  51.760  1.00  0.00           O
ATOM   3690  N   PRO   246      21.439  48.840  49.944  1.00  0.00           N
ATOM   3691  CD  PRO   246      21.508  49.077  48.494  1.00  0.00           C
ATOM   3692  HD2 PRO   246      21.645  48.202  47.859  1.00  0.00           H
ATOM   3693  HD3 PRO   246      22.387  49.680  48.265  1.00  0.00           H
ATOM   3694  CG  PRO   246      20.251  49.865  48.140  1.00  0.00           C
ATOM   3695  HG2 PRO   246      19.517  49.206  47.677  1.00  0.00           H
ATOM   3696  HG3 PRO   246      20.460  50.766  47.564  1.00  0.00           H
ATOM   3697  CB  PRO   246      19.685  50.262  49.434  1.00  0.00           C
ATOM   3698  HB2 PRO   246      18.602  50.382  49.446  1.00  0.00           H
ATOM   3699  HB3 PRO   246      20.269  51.140  49.711  1.00  0.00           H
ATOM   3700  CA  PRO   246      20.100  49.142  50.366  1.00  0.00           C
ATOM   3701  HA  PRO   246      20.052  49.487  51.399  1.00  0.00           H
ATOM   3702  C   PRO   246      19.147  47.907  50.214  1.00  0.00           C
ATOM   3703  O   PRO   246      19.474  46.901  49.571  1.00  0.00           O
ATOM   3704  N   ASN   247      18.021  47.913  50.856  1.00  0.00           N
ATOM   3705  H   ASN   247      17.725  48.723  51.382  1.00  0.00           H
ATOM   3706  CA  ASN   247      17.099  46.761  50.841  1.00  0.00           C
ATOM   3707  HA  ASN   247      17.614  45.836  51.098  1.00  0.00           H
ATOM   3708  CB  ASN   247      15.998  46.898  51.939  1.00  0.00           C
ATOM   3709  HB2 ASN   247      15.376  47.763  51.706  1.00  0.00           H
ATOM   3710  HB3 ASN   247      15.417  45.975  51.940  1.00  0.00           H
ATOM   3711  CG  ASN   247      16.510  47.062  53.341  1.00  0.00           C
ATOM   3712  OD1 ASN   247      17.304  46.279  53.886  1.00  0.00           O
ATOM   3713  ND2 ASN   247      16.276  48.133  54.082  1.00  0.00           N
ATOM   3714 HD21 ASN   247      16.705  48.105  54.996  1.00  0.00           H
ATOM   3715 HD22 ASN   247      15.939  48.999  53.687  1.00  0.00           H
ATOM   3716  C   ASN   247      16.493  46.506  49.398  1.00  0.00           C
ATOM   3717  O   ASN   247      16.332  47.537  48.693  1.00  0.00           O
ATOM   3718  N   ASP   248      16.287  45.245  49.057  1.00  0.00           N
ATOM   3719  H   ASP   248      16.384  44.520  49.753  1.00  0.00           H
ATOM   3720  CA  ASP   248      15.891  44.808  47.711  1.00  0.00           C
ATOM   3721  HA  ASP   248      16.684  45.252  47.110  1.00  0.00           H
ATOM   3722  CB  ASP   248      15.917  43.256  47.586  1.00  0.00           C
ATOM   3723  HB2 ASP   248      15.266  42.919  48.392  1.00  0.00           H
ATOM   3724  HB3 ASP   248      15.520  42.832  46.663  1.00  0.00           H
ATOM   3725  CG  ASP   248      17.318  42.674  47.917  1.00  0.00           C
ATOM   3726  OD1 ASP   248      18.328  43.121  47.299  1.00  0.00           O
ATOM   3727  OD2 ASP   248      17.453  41.838  48.877  1.00  0.00           O
ATOM   3728  C   ASP   248      14.497  45.272  47.314  1.00  0.00           C
ATOM   3729  O   ASP   248      13.634  45.516  48.191  1.00  0.00           O
ATOM   3730  N   GLY   249      14.253  45.395  45.998  1.00  0.00           N
ATOM   3731  H   GLY   249      14.923  45.086  45.308  1.00  0.00           H
ATOM   3732  CA  GLY   249      13.116  46.230  45.479  1.00  0.00           C
ATOM   3733  HA2 GLY   249      12.146  45.844  45.790  1.00  0.00           H
ATOM   3734  HA3 GLY   249      13.299  47.265  45.770  1.00  0.00           H
ATOM   3735  C   GLY   249      13.116  46.269  43.965  1.00  0.00           C
ATOM   3736  O   GLY   249      13.154  45.242  43.305  1.00  0.00           O
ATOM   3737  N   THR   250      13.201  47.463  43.371  1.00  0.00           N
ATOM   3738  H   THR   250      13.058  48.343  43.844  1.00  0.00           H
ATOM   3739  CA  THR   250      13.261  47.689  41.940  1.00  0.00           C
ATOM   3740  HA  THR   250      13.262  46.723  41.435  1.00  0.00           H
ATOM   3741  CB  THR   250      12.144  48.535  41.391  1.00  0.00           C
ATOM   3742  HB  THR   250      12.317  49.546  41.761  1.00  0.00           H
ATOM   3743  CG2 THR   250      12.278  48.591  39.874  1.00  0.00           C
ATOM   3744 HG21 THR   250      13.282  48.770  39.488  1.00  0.00           H
ATOM   3745 HG22 THR   250      11.838  47.678  39.474  1.00  0.00           H
ATOM   3746 HG23 THR   250      11.710  49.428  39.470  1.00  0.00           H
ATOM   3747  OG1 THR   250      10.789  48.129  41.686  1.00  0.00           O
ATOM   3748  HG1 THR   250      10.564  48.471  42.554  1.00  0.00           H
ATOM   3749  C   THR   250      14.684  48.157  41.618  1.00  0.00           C
ATOM   3750  O   THR   250      15.194  49.036  42.390  1.00  0.00           O
ATOM   3751  N   GLY   251      15.367  47.727  40.541  1.00  0.00           N
ATOM   3752  H   GLY   251      14.948  47.039  39.932  1.00  0.00           H
ATOM   3753  CA  GLY   251      16.727  48.196  40.297  1.00  0.00           C
ATOM   3754  HA2 GLY   251      17.339  48.439  41.166  1.00  0.00           H
ATOM   3755  HA3 GLY   251      17.211  47.348  39.815  1.00  0.00           H
ATOM   3756  C   GLY   251      16.835  49.240  39.203  1.00  0.00           C
ATOM   3757  O   GLY   251      16.080  50.196  39.093  1.00  0.00           O
ATOM   3758  N   SER   252      17.875  49.190  38.455  1.00  0.00           N
ATOM   3759  H   SER   252      18.569  48.459  38.516  1.00  0.00           H
ATOM   3760  CA  SER   252      18.184  50.172  37.341  1.00  0.00           C
ATOM   3761  HA  SER   252      17.364  50.433  36.672  1.00  0.00           H
ATOM   3762  CB  SER   252      18.811  51.501  37.910  1.00  0.00           C
ATOM   3763  HB2 SER   252      17.976  52.108  38.261  1.00  0.00           H
ATOM   3764  HB3 SER   252      19.430  51.169  38.743  1.00  0.00           H
ATOM   3765  OG  SER   252      19.583  52.247  37.044  1.00  0.00           O
ATOM   3766  HG  SER   252      20.007  52.915  37.588  1.00  0.00           H
ATOM   3767  C   SER   252      19.303  49.522  36.525  1.00  0.00           C
ATOM   3768  O   SER   252      20.102  48.755  37.117  1.00  0.00           O
ATOM   3769  N   CYX   253      19.287  49.691  35.191  1.00  0.00           N
ATOM   3770  H   CYX   253      18.473  50.146  34.804  1.00  0.00           H
ATOM   3771  CA  CYX   253      20.379  49.167  34.376  1.00  0.00           C
ATOM   3772  HA  CYX   253      20.541  48.145  34.718  1.00  0.00           H
ATOM   3773  CB  CYX   253      19.949  49.098  32.875  1.00  0.00           C
ATOM   3774  HB2 CYX   253      19.818  50.137  32.573  1.00  0.00           H
ATOM   3775  HB3 CYX   253      20.723  48.701  32.217  1.00  0.00           H
ATOM   3776  SG  CYX   253      18.512  48.005  32.555  1.00  0.00           S
ATOM   3777  C   CYX   253      21.601  50.011  34.339  1.00  0.00           C
ATOM   3778  O   CYX   253      22.497  49.770  33.514  1.00  0.00           O
ATOM   3779  N   GLY   254      21.738  50.969  35.248  1.00  0.00           N
ATOM   3780  H   GLY   254      20.888  51.181  35.751  1.00  0.00           H
ATOM   3781  CA  GLY   254      22.840  51.847  35.581  1.00  0.00           C
ATOM   3782  HA2 GLY   254      23.605  52.034  34.828  1.00  0.00           H
ATOM   3783  HA3 GLY   254      22.447  52.859  35.677  1.00  0.00           H
ATOM   3784  C   GLY   254      23.465  51.492  36.913  1.00  0.00           C
ATOM   3785  O   GLY   254      22.968  50.641  37.667  1.00  0.00           O
ATOM   3786  N   PRO   255      24.591  52.102  37.208  1.00  0.00           N
ATOM   3787  CD  PRO   255      25.298  53.207  36.628  1.00  0.00           C
ATOM   3788  HD2 PRO   255      24.563  54.006  36.732  1.00  0.00           H
ATOM   3789  HD3 PRO   255      25.548  53.117  35.571  1.00  0.00           H
ATOM   3790  CG  PRO   255      26.526  53.542  37.433  1.00  0.00           C
ATOM   3791  HG2 PRO   255      26.577  54.608  37.657  1.00  0.00           H
ATOM   3792  HG3 PRO   255      27.348  53.160  36.829  1.00  0.00           H
ATOM   3793  CB  PRO   255      26.429  52.790  38.787  1.00  0.00           C
ATOM   3794  HB2 PRO   255      26.428  53.516  39.601  1.00  0.00           H
ATOM   3795  HB3 PRO   255      27.223  52.044  38.827  1.00  0.00           H
ATOM   3796  CA  PRO   255      25.057  52.043  38.570  1.00  0.00           C
ATOM   3797  HA  PRO   255      25.195  51.009  38.888  1.00  0.00           H
ATOM   3798  C   PRO   255      24.012  52.614  39.611  1.00  0.00           C
ATOM   3799  O   PRO   255      23.596  53.783  39.516  1.00  0.00           O
ATOM   3800  N   VAL   256      23.448  51.803  40.559  1.00  0.00           N
ATOM   3801  H   VAL   256      23.647  50.831  40.368  1.00  0.00           H
ATOM   3802  CA  VAL   256      22.542  52.149  41.715  1.00  0.00           C
ATOM   3803  HA  VAL   256      22.047  53.012  41.269  1.00  0.00           H
ATOM   3804  CB  VAL   256      21.586  50.950  42.061  1.00  0.00           C
ATOM   3805  HB  VAL   256      22.164  50.027  42.070  1.00  0.00           H
ATOM   3806  CG1 VAL   256      20.945  51.177  43.466  1.00  0.00           C
ATOM   3807 HG11 VAL   256      20.454  52.150  43.451  1.00  0.00           H
ATOM   3808 HG12 VAL   256      20.166  50.426  43.598  1.00  0.00           H
ATOM   3809 HG13 VAL   256      21.766  51.025  44.167  1.00  0.00           H
ATOM   3810  CG2 VAL   256      20.467  50.829  41.011  1.00  0.00           C
ATOM   3811 HG21 VAL   256      19.727  50.076  41.284  1.00  0.00           H
ATOM   3812 HG22 VAL   256      19.882  51.734  40.850  1.00  0.00           H
ATOM   3813 HG23 VAL   256      20.929  50.499  40.080  1.00  0.00           H
ATOM   3814  C   VAL   256      23.444  52.745  42.834  1.00  0.00           C
ATOM   3815  O   VAL   256      24.041  51.949  43.532  1.00  0.00           O
ATOM   3816  N   SER   257      23.511  54.081  42.991  1.00  0.00           N
ATOM   3817  H   SER   257      22.812  54.607  42.486  1.00  0.00           H
ATOM   3818  CA  SER   257      24.601  54.786  43.633  1.00  0.00           C
ATOM   3819  HA  SER   257      25.540  54.358  43.285  1.00  0.00           H
ATOM   3820  CB  SER   257      24.459  56.271  43.112  1.00  0.00           C
ATOM   3821  HB2 SER   257      25.322  56.887  43.364  1.00  0.00           H
ATOM   3822  HB3 SER   257      24.290  56.231  42.036  1.00  0.00           H
ATOM   3823  OG  SER   257      23.355  56.978  43.574  1.00  0.00           O
ATOM   3824  HG  SER   257      22.564  56.760  43.076  1.00  0.00           H
ATOM   3825  C   SER   257      24.644  54.659  45.178  1.00  0.00           C
ATOM   3826  O   SER   257      25.481  55.284  45.852  1.00  0.00           O
ATOM   3827  N   SER   258      23.704  53.844  45.777  1.00  0.00           N
ATOM   3828  H   SER   258      23.131  53.311  45.139  1.00  0.00           H
ATOM   3829  CA  SER   258      23.388  53.728  47.259  1.00  0.00           C
ATOM   3830  HA  SER   258      23.276  54.748  47.627  1.00  0.00           H
ATOM   3831  CB  SER   258      22.157  52.806  47.418  1.00  0.00           C
ATOM   3832  HB2 SER   258      22.423  51.854  46.959  1.00  0.00           H
ATOM   3833  HB3 SER   258      21.990  52.782  48.495  1.00  0.00           H
ATOM   3834  OG  SER   258      21.067  53.410  46.796  1.00  0.00           O
ATOM   3835  HG  SER   258      21.245  54.352  46.839  1.00  0.00           H
ATOM   3836  C   SER   258      24.503  53.047  48.129  1.00  0.00           C
ATOM   3837  O   SER   258      24.671  51.816  48.101  1.00  0.00           O
ATOM   3838  N   ASN   259      25.352  53.901  48.799  1.00  0.00           N
ATOM   3839  H   ASN   259      25.138  54.881  48.676  1.00  0.00           H
ATOM   3840  CA  ASN   259      26.640  53.381  49.312  1.00  0.00           C
ATOM   3841  HA  ASN   259      27.325  54.183  49.587  1.00  0.00           H
ATOM   3842  CB  ASN   259      26.410  52.395  50.491  1.00  0.00           C
ATOM   3843  HB2 ASN   259      25.866  51.486  50.233  1.00  0.00           H
ATOM   3844  HB3 ASN   259      27.434  52.141  50.763  1.00  0.00           H
ATOM   3845  CG  ASN   259      25.717  53.062  51.656  1.00  0.00           C
ATOM   3846  OD1 ASN   259      24.500  52.990  51.840  1.00  0.00           O
ATOM   3847  ND2 ASN   259      26.427  53.935  52.283  1.00  0.00           N
ATOM   3848 HD21 ASN   259      25.923  54.691  52.725  1.00  0.00           H
ATOM   3849 HD22 ASN   259      27.430  53.819  52.308  1.00  0.00           H
ATOM   3850  C   ASN   259      27.456  52.765  48.176  1.00  0.00           C
ATOM   3851  O   ASN   259      27.776  51.596  48.165  1.00  0.00           O
ATOM   3852  N   GLY   260      27.724  53.435  47.048  1.00  0.00           N
ATOM   3853  H   GLY   260      27.492  54.408  46.904  1.00  0.00           H
ATOM   3854  CA  GLY   260      28.303  52.748  45.889  1.00  0.00           C
ATOM   3855  HA2 GLY   260      27.709  51.843  45.768  1.00  0.00           H
ATOM   3856  HA3 GLY   260      28.119  53.350  44.999  1.00  0.00           H
ATOM   3857  C   GLY   260      29.778  52.400  46.000  1.00  0.00           C
ATOM   3858  O   GLY   260      30.108  51.287  45.566  1.00  0.00           O
ATOM   3859  N   ALA   261      30.652  53.192  46.617  1.00  0.00           N
ATOM   3860  H   ALA   261      30.202  53.961  47.092  1.00  0.00           H
ATOM   3861  CA  ALA   261      32.087  53.188  46.446  1.00  0.00           C
ATOM   3862  HA  ALA   261      32.368  53.540  45.453  1.00  0.00           H
ATOM   3863  CB  ALA   261      32.616  54.260  47.391  1.00  0.00           C
ATOM   3864  HB1 ALA   261      33.698  54.187  47.500  1.00  0.00           H
ATOM   3865  HB2 ALA   261      32.387  55.279  47.080  1.00  0.00           H
ATOM   3866  HB3 ALA   261      32.178  54.215  48.388  1.00  0.00           H
ATOM   3867  C   ALA   261      32.950  51.948  46.751  1.00  0.00           C
ATOM   3868  O   ALA   261      33.958  51.842  46.016  1.00  0.00           O
ATOM   3869  N   TYR   262      32.601  51.033  47.625  1.00  0.00           N
ATOM   3870  H   TYR   262      31.841  51.302  48.234  1.00  0.00           H
ATOM   3871  CA  TYR   262      33.422  49.769  47.939  1.00  0.00           C
ATOM   3872  HA  TYR   262      34.390  49.960  47.477  1.00  0.00           H
ATOM   3873  CB  TYR   262      33.510  49.720  49.494  1.00  0.00           C
ATOM   3874  HB2 TYR   262      33.709  50.695  49.939  1.00  0.00           H
ATOM   3875  HB3 TYR   262      32.553  49.465  49.949  1.00  0.00           H
ATOM   3876  CG  TYR   262      34.461  48.716  50.112  1.00  0.00           C
ATOM   3877  CD1 TYR   262      35.834  48.846  49.877  1.00  0.00           C
ATOM   3878  HD1 TYR   262      36.062  49.543  49.084  1.00  0.00           H
ATOM   3879  CE1 TYR   262      36.785  48.076  50.542  1.00  0.00           C
ATOM   3880  HE1 TYR   262      37.802  48.231  50.212  1.00  0.00           H
ATOM   3881  CZ  TYR   262      36.324  47.118  51.438  1.00  0.00           C
ATOM   3882  OH  TYR   262      37.158  46.279  52.111  1.00  0.00           O
ATOM   3883  HH  TYR   262      38.014  46.708  52.192  1.00  0.00           H
ATOM   3884  CE2 TYR   262      34.944  46.931  51.637  1.00  0.00           C
ATOM   3885  HE2 TYR   262      34.514  46.221  52.329  1.00  0.00           H
ATOM   3886  CD2 TYR   262      34.019  47.721  50.990  1.00  0.00           C
ATOM   3887  HD2 TYR   262      32.970  47.670  51.238  1.00  0.00           H
ATOM   3888  C   TYR   262      32.834  48.526  47.253  1.00  0.00           C
ATOM   3889  O   TYR   262      31.793  48.516  46.645  1.00  0.00           O
ATOM   3890  N   GLY   263      33.488  47.387  47.441  1.00  0.00           N
ATOM   3891  H   GLY   263      34.380  47.456  47.909  1.00  0.00           H
ATOM   3892  CA  GLY   263      32.777  46.162  47.503  1.00  0.00           C
ATOM   3893  HA2 GLY   263      31.827  46.177  48.037  1.00  0.00           H
ATOM   3894  HA3 GLY   263      32.592  45.894  46.462  1.00  0.00           H
ATOM   3895  C   GLY   263      33.468  44.871  48.050  1.00  0.00           C
ATOM   3896  O   GLY   263      34.583  44.915  48.594  1.00  0.00           O
ATOM   3897  N   VAL   264      32.889  43.677  47.737  1.00  0.00           N
ATOM   3898  H   VAL   264      31.904  43.673  47.514  1.00  0.00           H
ATOM   3899  CA  VAL   264      33.437  42.292  47.754  1.00  0.00           C
ATOM   3900  HA  VAL   264      34.467  42.435  48.081  1.00  0.00           H
ATOM   3901  CB  VAL   264      32.738  41.438  48.861  1.00  0.00           C
ATOM   3902  HB  VAL   264      32.540  42.038  49.749  1.00  0.00           H
ATOM   3903  CG1 VAL   264      31.340  40.984  48.359  1.00  0.00           C
ATOM   3904 HG11 VAL   264      31.478  40.177  47.640  1.00  0.00           H
ATOM   3905 HG12 VAL   264      30.829  40.620  49.251  1.00  0.00           H
ATOM   3906 HG13 VAL   264      30.763  41.806  47.935  1.00  0.00           H
ATOM   3907  CG2 VAL   264      33.482  40.165  49.252  1.00  0.00           C
ATOM   3908 HG21 VAL   264      32.822  39.691  49.979  1.00  0.00           H
ATOM   3909 HG22 VAL   264      33.574  39.427  48.455  1.00  0.00           H
ATOM   3910 HG23 VAL   264      34.397  40.360  49.810  1.00  0.00           H
ATOM   3911  C   VAL   264      33.379  41.697  46.325  1.00  0.00           C
ATOM   3912  O   VAL   264      32.405  41.918  45.563  1.00  0.00           O
ATOM   3913  N   LYS   265      34.391  40.882  45.941  1.00  0.00           N
ATOM   3914  H   LYS   265      35.203  40.980  46.533  1.00  0.00           H
ATOM   3915  CA  LYS   265      34.420  40.163  44.644  1.00  0.00           C
ATOM   3916  HA  LYS   265      34.161  40.847  43.836  1.00  0.00           H
ATOM   3917  CB  LYS   265      35.839  39.440  44.615  1.00  0.00           C
ATOM   3918  HB2 LYS   265      36.643  40.169  44.713  1.00  0.00           H
ATOM   3919  HB3 LYS   265      35.807  38.720  45.433  1.00  0.00           H
ATOM   3920  CG  LYS   265      36.116  38.784  43.286  1.00  0.00           C
ATOM   3921  HG2 LYS   265      35.218  38.373  42.825  1.00  0.00           H
ATOM   3922  HG3 LYS   265      36.536  39.577  42.668  1.00  0.00           H
ATOM   3923  CD  LYS   265      37.105  37.634  43.380  1.00  0.00           C
ATOM   3924  HD2 LYS   265      38.110  38.054  43.354  1.00  0.00           H
ATOM   3925  HD3 LYS   265      37.001  37.162  44.357  1.00  0.00           H
ATOM   3926  CE  LYS   265      36.919  36.572  42.272  1.00  0.00           C
ATOM   3927  HE2 LYS   265      37.426  35.632  42.487  1.00  0.00           H
ATOM   3928  HE3 LYS   265      35.889  36.221  42.332  1.00  0.00           H
ATOM   3929  NZ  LYS   265      37.181  37.267  40.963  1.00  0.00           N
ATOM   3930  HZ1 LYS   265      36.973  38.256  40.951  1.00  0.00           H
ATOM   3931  HZ2 LYS   265      38.177  37.220  40.807  1.00  0.00           H
ATOM   3932  HZ3 LYS   265      36.567  36.875  40.264  1.00  0.00           H
ATOM   3933  C   LYS   265      33.308  39.014  44.470  1.00  0.00           C
ATOM   3934  O   LYS   265      32.932  38.434  45.475  1.00  0.00           O
ATOM   3935  N   GLY   266      32.645  39.080  43.331  1.00  0.00           N
ATOM   3936  H   GLY   266      32.921  39.730  42.609  1.00  0.00           H
ATOM   3937  CA  GLY   266      31.560  38.120  43.031  1.00  0.00           C
ATOM   3938  HA2 GLY   266      31.874  37.158  43.438  1.00  0.00           H
ATOM   3939  HA3 GLY   266      30.551  38.377  43.354  1.00  0.00           H
ATOM   3940  C   GLY   266      31.494  37.805  41.510  1.00  0.00           C
ATOM   3941  O   GLY   266      32.450  37.949  40.737  1.00  0.00           O
ATOM   3942  N   PHE   267      30.394  37.188  41.103  1.00  0.00           N
ATOM   3943  H   PHE   267      29.606  37.113  41.730  1.00  0.00           H
ATOM   3944  CA  PHE   267      30.193  36.576  39.806  1.00  0.00           C
ATOM   3945  HA  PHE   267      30.681  37.086  38.976  1.00  0.00           H
ATOM   3946  CB  PHE   267      30.857  35.181  39.904  1.00  0.00           C
ATOM   3947  HB2 PHE   267      30.901  34.811  38.880  1.00  0.00           H
ATOM   3948  HB3 PHE   267      31.888  35.225  40.255  1.00  0.00           H
ATOM   3949  CG  PHE   267      30.228  34.285  40.987  1.00  0.00           C
ATOM   3950  CD1 PHE   267      30.799  34.396  42.290  1.00  0.00           C
ATOM   3951  HD1 PHE   267      31.659  35.007  42.518  1.00  0.00           H
ATOM   3952  CE1 PHE   267      30.236  33.667  43.322  1.00  0.00           C
ATOM   3953  HE1 PHE   267      30.738  33.764  44.274  1.00  0.00           H
ATOM   3954  CZ  PHE   267      29.098  32.901  43.113  1.00  0.00           C
ATOM   3955  HZ  PHE   267      28.556  32.290  43.820  1.00  0.00           H
ATOM   3956  CE2 PHE   267      28.533  32.860  41.871  1.00  0.00           C
ATOM   3957  HE2 PHE   267      27.773  32.117  41.678  1.00  0.00           H
ATOM   3958  CD2 PHE   267      29.081  33.525  40.779  1.00  0.00           C
ATOM   3959  HD2 PHE   267      28.561  33.469  39.833  1.00  0.00           H
ATOM   3960  C   PHE   267      28.673  36.403  39.576  1.00  0.00           C
ATOM   3961  O   PHE   267      27.845  36.462  40.473  1.00  0.00           O
ATOM   3962  N   SER   268      28.298  36.206  38.293  1.00  0.00           N
ATOM   3963  H   SER   268      29.090  36.105  37.675  1.00  0.00           H
ATOM   3964  CA  SER   268      26.876  35.843  37.983  1.00  0.00           C
ATOM   3965  HA  SER   268      26.521  35.204  38.791  1.00  0.00           H
ATOM   3966  CB  SER   268      26.122  37.141  37.780  1.00  0.00           C
ATOM   3967  HB2 SER   268      26.637  37.853  37.135  1.00  0.00           H
ATOM   3968  HB3 SER   268      25.135  36.973  37.349  1.00  0.00           H
ATOM   3969  OG  SER   268      25.993  37.735  39.056  1.00  0.00           O
ATOM   3970  HG  SER   268      26.420  37.128  39.665  1.00  0.00           H
ATOM   3971  C   SER   268      26.780  35.128  36.627  1.00  0.00           C
ATOM   3972  O   SER   268      27.592  35.432  35.751  1.00  0.00           O
ATOM   3973  N   PHE   269      25.776  34.294  36.469  1.00  0.00           N
ATOM   3974  H   PHE   269      25.127  34.141  37.228  1.00  0.00           H
ATOM   3975  CA  PHE   269      25.528  33.541  35.250  1.00  0.00           C
ATOM   3976  HA  PHE   269      26.269  33.871  34.521  1.00  0.00           H
ATOM   3977  CB  PHE   269      25.617  32.042  35.565  1.00  0.00           C
ATOM   3978  HB2 PHE   269      24.856  31.714  36.273  1.00  0.00           H
ATOM   3979  HB3 PHE   269      25.514  31.529  34.609  1.00  0.00           H
ATOM   3980  CG  PHE   269      27.014  31.606  36.061  1.00  0.00           C
ATOM   3981  CD1 PHE   269      27.169  31.061  37.344  1.00  0.00           C
ATOM   3982  HD1 PHE   269      26.318  31.054  38.009  1.00  0.00           H
ATOM   3983  CE1 PHE   269      28.349  30.472  37.744  1.00  0.00           C
ATOM   3984  HE1 PHE   269      28.561  30.038  38.711  1.00  0.00           H
ATOM   3985  CZ  PHE   269      29.358  30.385  36.752  1.00  0.00           C
ATOM   3986  HZ  PHE   269      30.292  29.873  36.931  1.00  0.00           H
ATOM   3987  CE2 PHE   269      29.235  31.011  35.518  1.00  0.00           C
ATOM   3988  HE2 PHE   269      29.973  31.000  34.730  1.00  0.00           H
ATOM   3989  CD2 PHE   269      28.072  31.624  35.162  1.00  0.00           C
ATOM   3990  HD2 PHE   269      28.012  32.124  34.207  1.00  0.00           H
ATOM   3991  C   PHE   269      24.256  33.930  34.447  1.00  0.00           C
ATOM   3992  O   PHE   269      23.154  33.680  34.899  1.00  0.00           O
ATOM   3993  N   LYS   270      24.365  34.803  33.384  1.00  0.00           N
ATOM   3994  H   LYS   270      25.261  35.190  33.126  1.00  0.00           H
ATOM   3995  CA  LYS   270      23.225  35.171  32.495  1.00  0.00           C
ATOM   3996  HA  LYS   270      22.404  35.532  33.113  1.00  0.00           H
ATOM   3997  CB  LYS   270      23.744  36.253  31.578  1.00  0.00           C
ATOM   3998  HB2 LYS   270      24.160  37.013  32.239  1.00  0.00           H
ATOM   3999  HB3 LYS   270      24.507  35.891  30.889  1.00  0.00           H
ATOM   4000  CG  LYS   270      22.597  36.889  30.774  1.00  0.00           C
ATOM   4001  HG2 LYS   270      22.119  36.064  30.246  1.00  0.00           H
ATOM   4002  HG3 LYS   270      21.976  37.361  31.535  1.00  0.00           H
ATOM   4003  CD  LYS   270      23.078  37.822  29.700  1.00  0.00           C
ATOM   4004  HD2 LYS   270      22.295  38.541  29.459  1.00  0.00           H
ATOM   4005  HD3 LYS   270      23.885  38.501  29.974  1.00  0.00           H
ATOM   4006  CE  LYS   270      23.500  37.047  28.472  1.00  0.00           C
ATOM   4007  HE2 LYS   270      24.240  36.281  28.702  1.00  0.00           H
ATOM   4008  HE3 LYS   270      22.703  36.402  28.102  1.00  0.00           H
ATOM   4009  NZ  LYS   270      24.068  38.029  27.454  1.00  0.00           N
ATOM   4010  HZ1 LYS   270      24.933  38.449  27.762  1.00  0.00           H
ATOM   4011  HZ2 LYS   270      24.293  37.533  26.603  1.00  0.00           H
ATOM   4012  HZ3 LYS   270      23.404  38.717  27.128  1.00  0.00           H
ATOM   4013  C   LYS   270      22.730  33.941  31.759  1.00  0.00           C
ATOM   4014  O   LYS   270      23.486  33.123  31.233  1.00  0.00           O
ATOM   4015  N   TYR   271      21.432  33.879  31.633  1.00  0.00           N
ATOM   4016  H   TYR   271      20.850  34.550  32.113  1.00  0.00           H
ATOM   4017  CA  TYR   271      20.701  32.812  30.864  1.00  0.00           C
ATOM   4018  HA  TYR   271      21.221  32.300  30.055  1.00  0.00           H
ATOM   4019  CB  TYR   271      20.231  31.777  31.911  1.00  0.00           C
ATOM   4020  HB2 TYR   271      20.009  32.179  32.900  1.00  0.00           H
ATOM   4021  HB3 TYR   271      19.324  31.266  31.586  1.00  0.00           H
ATOM   4022  CG  TYR   271      21.280  30.715  32.164  1.00  0.00           C
ATOM   4023  CD1 TYR   271      22.112  30.803  33.317  1.00  0.00           C
ATOM   4024  HD1 TYR   271      22.085  31.729  33.872  1.00  0.00           H
ATOM   4025  CE1 TYR   271      22.960  29.737  33.755  1.00  0.00           C
ATOM   4026  HE1 TYR   271      23.638  29.853  34.588  1.00  0.00           H
ATOM   4027  CZ  TYR   271      23.007  28.522  33.028  1.00  0.00           C
ATOM   4028  OH  TYR   271      23.728  27.484  33.322  1.00  0.00           O
ATOM   4029  HH  TYR   271      23.255  26.769  32.889  1.00  0.00           H
ATOM   4030  CE2 TYR   271      22.218  28.531  31.841  1.00  0.00           C
ATOM   4031  HE2 TYR   271      22.178  27.614  31.272  1.00  0.00           H
ATOM   4032  CD2 TYR   271      21.384  29.543  31.473  1.00  0.00           C
ATOM   4033  HD2 TYR   271      20.798  29.610  30.568  1.00  0.00           H
ATOM   4034  C   TYR   271      19.612  33.522  30.001  1.00  0.00           C
ATOM   4035  O   TYR   271      18.570  33.945  30.518  1.00  0.00           O
ATOM   4036  N   GLY   272      19.793  33.773  28.743  1.00  0.00           N
ATOM   4037  H   GLY   272      20.493  33.292  28.197  1.00  0.00           H
ATOM   4038  CA  GLY   272      18.972  34.692  27.960  1.00  0.00           C
ATOM   4039  HA2 GLY   272      19.304  34.545  26.932  1.00  0.00           H
ATOM   4040  HA3 GLY   272      17.932  34.430  28.154  1.00  0.00           H
ATOM   4041  C   GLY   272      19.240  36.115  28.412  1.00  0.00           C
ATOM   4042  O   GLY   272      20.268  36.702  28.075  1.00  0.00           O
ATOM   4043  N   ASN   273      18.338  36.757  29.168  1.00  0.00           N
ATOM   4044  H   ASN   273      17.427  36.325  29.240  1.00  0.00           H
ATOM   4045  CA  ASN   273      18.627  37.994  29.867  1.00  0.00           C
ATOM   4046  HA  ASN   273      19.704  38.161  29.877  1.00  0.00           H
ATOM   4047  CB  ASN   273      17.926  39.147  29.166  1.00  0.00           C
ATOM   4048  HB2 ASN   273      16.875  38.930  28.977  1.00  0.00           H
ATOM   4049  HB3 ASN   273      17.990  40.024  29.809  1.00  0.00           H
ATOM   4050  CG  ASN   273      18.655  39.321  27.830  1.00  0.00           C
ATOM   4051  OD1 ASN   273      19.745  39.771  27.850  1.00  0.00           O
ATOM   4052  ND2 ASN   273      18.054  38.997  26.720  1.00  0.00           N
ATOM   4053 HD21 ASN   273      18.483  39.346  25.876  1.00  0.00           H
ATOM   4054 HD22 ASN   273      17.119  38.620  26.785  1.00  0.00           H
ATOM   4055  C   ASN   273      18.433  37.875  31.388  1.00  0.00           C
ATOM   4056  O   ASN   273      18.656  38.898  32.021  1.00  0.00           O
ATOM   4057  N   GLY   274      18.009  36.714  31.909  1.00  0.00           N
ATOM   4058  H   GLY   274      18.058  35.881  31.340  1.00  0.00           H
ATOM   4059  CA  GLY   274      17.812  36.636  33.390  1.00  0.00           C
ATOM   4060  HA2 GLY   274      17.424  37.591  33.744  1.00  0.00           H
ATOM   4061  HA3 GLY   274      17.101  35.841  33.616  1.00  0.00           H
ATOM   4062  C   GLY   274      19.228  36.403  34.048  1.00  0.00           C
ATOM   4063  O   GLY   274      20.203  36.101  33.383  1.00  0.00           O
ATOM   4064  N   VAL   275      19.282  36.538  35.360  1.00  0.00           N
ATOM   4065  H   VAL   275      18.442  36.732  35.887  1.00  0.00           H
ATOM   4066  CA  VAL   275      20.589  36.414  36.088  1.00  0.00           C
ATOM   4067  HA  VAL   275      21.395  36.045  35.454  1.00  0.00           H
ATOM   4068  CB  VAL   275      21.108  37.727  36.627  1.00  0.00           C
ATOM   4069  HB  VAL   275      21.892  37.452  37.333  1.00  0.00           H
ATOM   4070  CG1 VAL   275      21.896  38.493  35.580  1.00  0.00           C
ATOM   4071 HG11 VAL   275      22.657  37.832  35.166  1.00  0.00           H
ATOM   4072 HG12 VAL   275      21.311  38.695  34.683  1.00  0.00           H
ATOM   4073 HG13 VAL   275      22.374  39.396  35.959  1.00  0.00           H
ATOM   4074  CG2 VAL   275      20.045  38.746  37.179  1.00  0.00           C
ATOM   4075 HG21 VAL   275      19.349  39.019  36.386  1.00  0.00           H
ATOM   4076 HG22 VAL   275      19.674  38.391  38.141  1.00  0.00           H
ATOM   4077 HG23 VAL   275      20.629  39.638  37.406  1.00  0.00           H
ATOM   4078  C   VAL   275      20.491  35.490  37.269  1.00  0.00           C
ATOM   4079  O   VAL   275      19.809  35.777  38.273  1.00  0.00           O
ATOM   4080  N   TRP   276      21.466  34.520  37.406  1.00  0.00           N
ATOM   4081  H   TRP   276      21.983  34.343  36.557  1.00  0.00           H
ATOM   4082  CA  TRP   276      21.912  34.002  38.693  1.00  0.00           C
ATOM   4083  HA  TRP   276      21.000  33.870  39.274  1.00  0.00           H
ATOM   4084  CB  TRP   276      22.445  32.582  38.519  1.00  0.00           C
ATOM   4085  HB2 TRP   276      23.041  32.542  37.608  1.00  0.00           H
ATOM   4086  HB3 TRP   276      23.160  32.390  39.319  1.00  0.00           H
ATOM   4087  CG  TRP   276      21.543  31.405  38.606  1.00  0.00           C
ATOM   4088  CD1 TRP   276      21.249  30.539  37.567  1.00  0.00           C
ATOM   4089  HD1 TRP   276      21.690  30.483  36.583  1.00  0.00           H
ATOM   4090  NE1 TRP   276      20.248  29.687  38.022  1.00  0.00           N
ATOM   4091  HE1 TRP   276      19.661  29.090  37.457  1.00  0.00           H
ATOM   4092  CE2 TRP   276      19.938  29.922  39.307  1.00  0.00           C
ATOM   4093  CZ2 TRP   276      18.987  29.370  40.138  1.00  0.00           C
ATOM   4094  HZ2 TRP   276      18.301  28.635  39.744  1.00  0.00           H
ATOM   4095  CH2 TRP   276      18.793  29.855  41.442  1.00  0.00           C
ATOM   4096  HH2 TRP   276      18.032  29.465  42.101  1.00  0.00           H
ATOM   4097  CZ3 TRP   276      19.592  30.899  41.851  1.00  0.00           C
ATOM   4098  HZ3 TRP   276      19.416  31.354  42.815  1.00  0.00           H
ATOM   4099  CE3 TRP   276      20.585  31.492  41.048  1.00  0.00           C
ATOM   4100  HE3 TRP   276      21.194  32.287  41.451  1.00  0.00           H
ATOM   4101  CD2 TRP   276      20.754  31.011  39.738  1.00  0.00           C
ATOM   4102  C   TRP   276      23.010  34.847  39.440  1.00  0.00           C
ATOM   4103  O   TRP   276      24.162  34.705  39.008  1.00  0.00           O
ATOM   4104  N   ILE   277      22.631  35.605  40.454  1.00  0.00           N
ATOM   4105  H   ILE   277      21.640  35.631  40.650  1.00  0.00           H
ATOM   4106  CA  ILE   277      23.500  36.644  41.188  1.00  0.00           C
ATOM   4107  HA  ILE   277      24.192  37.123  40.496  1.00  0.00           H
ATOM   4108  CB  ILE   277      22.632  37.833  41.578  1.00  0.00           C
ATOM   4109  HB  ILE   277      21.774  37.376  42.071  1.00  0.00           H
ATOM   4110  CG2 ILE   277      23.517  38.801  42.560  1.00  0.00           C
ATOM   4111 HG21 ILE   277      23.719  38.336  43.526  1.00  0.00           H
ATOM   4112 HG22 ILE   277      24.434  39.075  42.038  1.00  0.00           H
ATOM   4113 HG23 ILE   277      22.830  39.573  42.906  1.00  0.00           H
ATOM   4114  CG1 ILE   277      21.989  38.605  40.361  1.00  0.00           C
ATOM   4115 HG12 ILE   277      22.732  39.282  39.939  1.00  0.00           H
ATOM   4116 HG13 ILE   277      21.662  37.894  39.602  1.00  0.00           H
ATOM   4117  CD1 ILE   277      20.721  39.412  40.878  1.00  0.00           C
ATOM   4118 HD11 ILE   277      21.029  40.245  41.511  1.00  0.00           H
ATOM   4119 HD12 ILE   277      20.376  39.966  40.006  1.00  0.00           H
ATOM   4120 HD13 ILE   277      19.764  38.945  41.108  1.00  0.00           H
ATOM   4121  C   ILE   277      24.104  35.912  42.392  1.00  0.00           C
ATOM   4122  O   ILE   277      23.372  35.355  43.184  1.00  0.00           O
ATOM   4123  N   GLY   278      25.417  36.082  42.640  1.00  0.00           N
ATOM   4124  H   GLY   278      25.831  36.764  42.020  1.00  0.00           H
ATOM   4125  CA  GLY   278      26.114  35.601  43.903  1.00  0.00           C
ATOM   4126  HA2 GLY   278      25.560  34.796  44.384  1.00  0.00           H
ATOM   4127  HA3 GLY   278      26.995  35.097  43.503  1.00  0.00           H
ATOM   4128  C   GLY   278      26.437  36.791  44.776  1.00  0.00           C
ATOM   4129  O   GLY   278      27.209  37.710  44.411  1.00  0.00           O
ATOM   4130  N   ARG   279      25.944  36.727  46.063  1.00  0.00           N
ATOM   4131  H   ARG   279      25.425  35.909  46.347  1.00  0.00           H
ATOM   4132  CA  ARG   279      26.246  37.674  47.139  1.00  0.00           C
ATOM   4133  HA  ARG   279      27.174  38.188  46.888  1.00  0.00           H
ATOM   4134  CB  ARG   279      25.194  38.775  47.009  1.00  0.00           C
ATOM   4135  HB2 ARG   279      25.516  39.609  47.632  1.00  0.00           H
ATOM   4136  HB3 ARG   279      25.210  39.186  46.000  1.00  0.00           H
ATOM   4137  CG  ARG   279      23.837  38.416  47.598  1.00  0.00           C
ATOM   4138  HG2 ARG   279      23.455  37.426  47.350  1.00  0.00           H
ATOM   4139  HG3 ARG   279      23.928  38.381  48.684  1.00  0.00           H
ATOM   4140  CD  ARG   279      22.738  39.468  47.249  1.00  0.00           C
ATOM   4141  HD2 ARG   279      23.195  40.424  47.503  1.00  0.00           H
ATOM   4142  HD3 ARG   279      22.505  39.485  46.184  1.00  0.00           H
ATOM   4143  NE  ARG   279      21.485  39.285  48.008  1.00  0.00           N
ATOM   4144  HE  ARG   279      21.295  38.369  48.389  1.00  0.00           H
ATOM   4145  CZ  ARG   279      20.471  40.116  48.243  1.00  0.00           C
ATOM   4146  NH1 ARG   279      19.431  39.722  48.923  1.00  0.00           N
ATOM   4147 HH11 ARG   279      19.557  38.864  49.442  1.00  0.00           H
ATOM   4148 HH12 ARG   279      18.619  40.298  49.089  1.00  0.00           H
ATOM   4149  NH2 ARG   279      20.532  41.315  47.757  1.00  0.00           N
ATOM   4150 HH21 ARG   279      21.363  41.618  47.270  1.00  0.00           H
ATOM   4151 HH22 ARG   279      19.706  41.895  47.814  1.00  0.00           H
ATOM   4152  C   ARG   279      26.242  37.169  48.606  1.00  0.00           C
ATOM   4153  O   ARG   279      25.888  36.000  48.787  1.00  0.00           O
ATOM   4154  N   THR   280      26.650  38.008  49.568  1.00  0.00           N
ATOM   4155  H   THR   280      26.926  38.920  49.233  1.00  0.00           H
ATOM   4156  CA  THR   280      26.556  37.681  51.027  1.00  0.00           C
ATOM   4157  HA  THR   280      26.760  36.610  51.030  1.00  0.00           H
ATOM   4158  CB  THR   280      27.641  38.353  51.775  1.00  0.00           C
ATOM   4159  HB  THR   280      27.721  37.899  52.762  1.00  0.00           H
ATOM   4160  CG2 THR   280      29.025  38.242  51.094  1.00  0.00           C
ATOM   4161 HG21 THR   280      29.142  39.030  50.351  1.00  0.00           H
ATOM   4162 HG22 THR   280      29.789  38.103  51.859  1.00  0.00           H
ATOM   4163 HG23 THR   280      29.224  37.386  50.449  1.00  0.00           H
ATOM   4164  OG1 THR   280      27.432  39.663  51.969  1.00  0.00           O
ATOM   4165  HG1 THR   280      27.853  40.040  52.744  1.00  0.00           H
ATOM   4166  C   THR   280      25.185  37.947  51.679  1.00  0.00           C
ATOM   4167  O   THR   280      24.470  38.898  51.210  1.00  0.00           O
ATOM   4168  N   LYS   281      24.819  37.235  52.783  1.00  0.00           N
ATOM   4169  H   LYS   281      25.584  36.770  53.250  1.00  0.00           H
ATOM   4170  CA  LYS   281      23.506  37.303  53.360  1.00  0.00           C
ATOM   4171  HA  LYS   281      22.752  37.280  52.573  1.00  0.00           H
ATOM   4172  CB  LYS   281      23.183  36.103  54.265  1.00  0.00           C
ATOM   4173  HB2 LYS   281      23.917  35.961  55.059  1.00  0.00           H
ATOM   4174  HB3 LYS   281      22.218  36.208  54.760  1.00  0.00           H
ATOM   4175  CG  LYS   281      23.039  34.846  53.359  1.00  0.00           C
ATOM   4176  HG2 LYS   281      22.420  35.062  52.488  1.00  0.00           H
ATOM   4177  HG3 LYS   281      24.054  34.683  52.994  1.00  0.00           H
ATOM   4178  CD  LYS   281      22.550  33.636  54.152  1.00  0.00           C
ATOM   4179  HD2 LYS   281      22.797  32.731  53.597  1.00  0.00           H
ATOM   4180  HD3 LYS   281      23.090  33.469  55.084  1.00  0.00           H
ATOM   4181  CE  LYS   281      21.025  33.772  54.431  1.00  0.00           C
ATOM   4182  HE2 LYS   281      20.735  32.878  54.984  1.00  0.00           H
ATOM   4183  HE3 LYS   281      20.763  34.666  54.996  1.00  0.00           H
ATOM   4184  NZ  LYS   281      20.178  34.002  53.305  1.00  0.00           N
ATOM   4185  HZ1 LYS   281      19.220  34.158  53.585  1.00  0.00           H
ATOM   4186  HZ2 LYS   281      20.601  34.594  52.604  1.00  0.00           H
ATOM   4187  HZ3 LYS   281      20.039  33.169  52.750  1.00  0.00           H
ATOM   4188  C   LYS   281      23.149  38.582  54.067  1.00  0.00           C
ATOM   4189  O   LYS   281      21.995  39.038  53.934  1.00  0.00           O
ATOM   4190  N   SER   282      24.111  39.113  54.835  1.00  0.00           N
ATOM   4191  H   SER   282      25.045  38.733  54.770  1.00  0.00           H
ATOM   4192  CA  SER   282      23.954  40.477  55.327  1.00  0.00           C
ATOM   4193  HA  SER   282      23.007  40.450  55.865  1.00  0.00           H
ATOM   4194  CB  SER   282      24.994  40.712  56.433  1.00  0.00           C
ATOM   4195  HB2 SER   282      24.904  39.995  57.249  1.00  0.00           H
ATOM   4196  HB3 SER   282      26.014  40.532  56.095  1.00  0.00           H
ATOM   4197  OG  SER   282      24.957  42.017  56.975  1.00  0.00           O
ATOM   4198  HG  SER   282      25.158  41.993  57.913  1.00  0.00           H
ATOM   4199  C   SER   282      23.944  41.521  54.192  1.00  0.00           C
ATOM   4200  O   SER   282      24.632  41.347  53.207  1.00  0.00           O
ATOM   4201  N   THR   283      23.253  42.687  54.421  1.00  0.00           N
ATOM   4202  H   THR   283      22.661  42.706  55.239  1.00  0.00           H
ATOM   4203  CA  THR   283      23.304  43.803  53.530  1.00  0.00           C
ATOM   4204  HA  THR   283      23.353  43.448  52.501  1.00  0.00           H
ATOM   4205  CB  THR   283      22.048  44.681  53.607  1.00  0.00           C
ATOM   4206  HB  THR   283      22.225  45.639  53.118  1.00  0.00           H
ATOM   4207  CG2 THR   283      20.782  44.081  53.110  1.00  0.00           C
ATOM   4208 HG21 THR   283      20.115  44.900  52.842  1.00  0.00           H
ATOM   4209 HG22 THR   283      20.956  43.584  52.155  1.00  0.00           H
ATOM   4210 HG23 THR   283      20.338  43.393  53.830  1.00  0.00           H
ATOM   4211  OG1 THR   283      21.957  45.034  54.940  1.00  0.00           O
ATOM   4212  HG1 THR   283      21.172  45.579  55.036  1.00  0.00           H
ATOM   4213  C   THR   283      24.542  44.694  53.719  1.00  0.00           C
ATOM   4214  O   THR   283      24.902  45.412  52.812  1.00  0.00           O
ATOM   4215  N   ASN   284      25.192  44.670  54.877  1.00  0.00           N
ATOM   4216  H   ASN   284      24.964  43.974  55.573  1.00  0.00           H
ATOM   4217  CA  ASN   284      26.278  45.568  55.341  1.00  0.00           C
ATOM   4218  HA  ASN   284      26.814  45.988  54.490  1.00  0.00           H
ATOM   4219  CB  ASN   284      25.716  46.708  56.189  1.00  0.00           C
ATOM   4220  HB2 ASN   284      25.442  46.455  57.214  1.00  0.00           H
ATOM   4221  HB3 ASN   284      26.562  47.347  56.443  1.00  0.00           H
ATOM   4222  CG  ASN   284      24.760  47.597  55.403  1.00  0.00           C
ATOM   4223  OD1 ASN   284      25.105  48.483  54.618  1.00  0.00           O
ATOM   4224  ND2 ASN   284      23.492  47.478  55.754  1.00  0.00           N
ATOM   4225 HD21 ASN   284      22.806  47.910  55.151  1.00  0.00           H
ATOM   4226 HD22 ASN   284      23.259  46.698  56.352  1.00  0.00           H
ATOM   4227  C   ASN   284      27.376  44.730  55.975  1.00  0.00           C
ATOM   4228  O   ASN   284      28.131  45.150  56.777  1.00  0.00           O
ATOM   4229  N   SER   285      27.544  43.458  55.547  1.00  0.00           N
ATOM   4230  H   SER   285      26.943  43.049  54.845  1.00  0.00           H
ATOM   4231  CA  SER   285      28.527  42.558  56.131  1.00  0.00           C
ATOM   4232  HA  SER   285      29.494  43.056  56.195  1.00  0.00           H
ATOM   4233  CB  SER   285      28.170  42.023  57.508  1.00  0.00           C
ATOM   4234  HB2 SER   285      27.936  42.838  58.194  1.00  0.00           H
ATOM   4235  HB3 SER   285      27.332  41.369  57.268  1.00  0.00           H
ATOM   4236  OG  SER   285      29.185  41.206  57.940  1.00  0.00           O
ATOM   4237  HG  SER   285      29.012  40.795  58.790  1.00  0.00           H
ATOM   4238  C   SER   285      28.798  41.412  55.112  1.00  0.00           C
ATOM   4239  O   SER   285      27.906  40.979  54.398  1.00  0.00           O
ATOM   4240  N   ARG   286      30.039  40.905  55.081  1.00  0.00           N
ATOM   4241  H   ARG   286      30.513  41.251  55.903  1.00  0.00           H
ATOM   4242  CA  ARG   286      30.525  39.746  54.366  1.00  0.00           C
ATOM   4243  HA  ARG   286      30.046  39.608  53.396  1.00  0.00           H
ATOM   4244  CB  ARG   286      32.018  39.896  54.002  1.00  0.00           C
ATOM   4245  HB2 ARG   286      32.638  40.075  54.880  1.00  0.00           H
ATOM   4246  HB3 ARG   286      32.376  38.945  53.607  1.00  0.00           H
ATOM   4247  CG  ARG   286      32.265  40.979  52.953  1.00  0.00           C
ATOM   4248  HG2 ARG   286      31.738  40.794  52.017  1.00  0.00           H
ATOM   4249  HG3 ARG   286      31.909  41.903  53.409  1.00  0.00           H
ATOM   4250  CD  ARG   286      33.777  41.228  52.727  1.00  0.00           C
ATOM   4251  HD2 ARG   286      34.273  41.585  53.629  1.00  0.00           H
ATOM   4252  HD3 ARG   286      34.280  40.319  52.397  1.00  0.00           H
ATOM   4253  NE  ARG   286      34.067  42.334  51.808  1.00  0.00           N
ATOM   4254  HE  ARG   286      33.318  42.753  51.277  1.00  0.00           H
ATOM   4255  CZ  ARG   286      35.350  42.600  51.432  1.00  0.00           C
ATOM   4256  NH1 ARG   286      35.540  43.485  50.592  1.00  0.00           N
ATOM   4257 HH11 ARG   286      34.813  44.042  50.166  1.00  0.00           H
ATOM   4258 HH12 ARG   286      36.462  43.875  50.461  1.00  0.00           H
ATOM   4259  NH2 ARG   286      36.373  41.796  51.781  1.00  0.00           N
ATOM   4260 HH21 ARG   286      36.301  41.097  52.506  1.00  0.00           H
ATOM   4261 HH22 ARG   286      37.289  42.059  51.445  1.00  0.00           H
ATOM   4262  C   ARG   286      30.012  38.420  54.967  1.00  0.00           C
ATOM   4263  O   ARG   286      30.587  37.361  54.524  1.00  0.00           O
ATOM   4264  N   SER   287      29.010  38.467  55.829  1.00  0.00           N
ATOM   4265  H   SER   287      28.468  39.314  55.916  1.00  0.00           H
ATOM   4266  CA  SER   287      28.459  37.288  56.533  1.00  0.00           C
ATOM   4267  HA  SER   287      29.309  36.652  56.780  1.00  0.00           H
ATOM   4268  CB  SER   287      27.743  37.780  57.763  1.00  0.00           C
ATOM   4269  HB2 SER   287      27.413  36.915  58.339  1.00  0.00           H
ATOM   4270  HB3 SER   287      28.462  38.256  58.429  1.00  0.00           H
ATOM   4271  OG  SER   287      26.701  38.638  57.452  1.00  0.00           O
ATOM   4272  HG  SER   287      26.279  38.780  58.303  1.00  0.00           H
ATOM   4273  C   SER   287      27.598  36.528  55.475  1.00  0.00           C
ATOM   4274  O   SER   287      26.573  37.025  54.983  1.00  0.00           O
ATOM   4275  N   GLY   288      27.761  35.213  55.455  1.00  0.00           N
ATOM   4276  H   GLY   288      28.540  34.798  55.946  1.00  0.00           H
ATOM   4277  CA  GLY   288      26.900  34.309  54.755  1.00  0.00           C
ATOM   4278  HA2 GLY   288      26.930  33.301  55.168  1.00  0.00           H
ATOM   4279  HA3 GLY   288      25.838  34.461  54.945  1.00  0.00           H
ATOM   4280  C   GLY   288      27.132  34.179  53.226  1.00  0.00           C
ATOM   4281  O   GLY   288      28.144  34.775  52.736  1.00  0.00           O
ATOM   4282  N   PHE   289      26.356  33.463  52.494  1.00  0.00           N
ATOM   4283  H   PHE   289      25.635  32.904  52.927  1.00  0.00           H
ATOM   4284  CA  PHE   289      26.320  33.384  51.059  1.00  0.00           C
ATOM   4285  HA  PHE   289      26.360  34.426  50.741  1.00  0.00           H
ATOM   4286  CB  PHE   289      27.603  32.669  50.552  1.00  0.00           C
ATOM   4287  HB2 PHE   289      28.459  32.717  51.226  1.00  0.00           H
ATOM   4288  HB3 PHE   289      27.563  31.642  50.190  1.00  0.00           H
ATOM   4289  CG  PHE   289      28.033  33.420  49.346  1.00  0.00           C
ATOM   4290  CD1 PHE   289      28.884  34.526  49.460  1.00  0.00           C
ATOM   4291  HD1 PHE   289      29.190  34.979  50.391  1.00  0.00           H
ATOM   4292  CE1 PHE   289      29.369  35.161  48.296  1.00  0.00           C
ATOM   4293  HE1 PHE   289      29.974  36.046  48.429  1.00  0.00           H
ATOM   4294  CZ  PHE   289      28.944  34.681  47.057  1.00  0.00           C
ATOM   4295  HZ  PHE   289      29.193  35.250  46.173  1.00  0.00           H
ATOM   4296  CE2 PHE   289      28.030  33.642  46.913  1.00  0.00           C
ATOM   4297  HE2 PHE   289      27.670  33.422  45.919  1.00  0.00           H
ATOM   4298  CD2 PHE   289      27.609  32.953  48.055  1.00  0.00           C
ATOM   4299  HD2 PHE   289      26.884  32.169  47.893  1.00  0.00           H
ATOM   4300  C   PHE   289      25.000  32.856  50.534  1.00  0.00           C
ATOM   4301  O   PHE   289      24.371  32.026  51.190  1.00  0.00           O
ATOM   4302  N   GLU   290      24.506  33.352  49.364  1.00  0.00           N
ATOM   4303  H   GLU   290      25.068  34.031  48.871  1.00  0.00           H
ATOM   4304  CA  GLU   290      23.229  32.995  48.733  1.00  0.00           C
ATOM   4305  HA  GLU   290      23.004  31.929  48.777  1.00  0.00           H
ATOM   4306  CB  GLU   290      22.009  33.814  49.341  1.00  0.00           C
ATOM   4307  HB2 GLU   290      21.103  33.607  48.772  1.00  0.00           H
ATOM   4308  HB3 GLU   290      21.978  33.548  50.398  1.00  0.00           H
ATOM   4309  CG  GLU   290      22.035  35.332  49.293  1.00  0.00           C
ATOM   4310  HG2 GLU   290      22.948  35.733  49.733  1.00  0.00           H
ATOM   4311  HG3 GLU   290      22.137  35.758  48.295  1.00  0.00           H
ATOM   4312  CD  GLU   290      20.916  35.998  50.108  1.00  0.00           C
ATOM   4313  OE1 GLU   290      20.434  35.452  51.103  1.00  0.00           O
ATOM   4314  OE2 GLU   290      20.600  37.190  49.755  1.00  0.00           O
ATOM   4315  C   GLU   290      23.304  33.334  47.234  1.00  0.00           C
ATOM   4316  O   GLU   290      24.169  34.026  46.774  1.00  0.00           O
ATOM   4317  N   MET   291      22.463  32.713  46.452  1.00  0.00           N
ATOM   4318  H   MET   291      21.973  31.935  46.871  1.00  0.00           H
ATOM   4319  CA  MET   291      22.470  32.716  44.966  1.00  0.00           C
ATOM   4320  HA  MET   291      23.108  33.533  44.629  1.00  0.00           H
ATOM   4321  CB  MET   291      22.930  31.289  44.545  1.00  0.00           C
ATOM   4322  HB2 MET   291      22.391  30.609  45.205  1.00  0.00           H
ATOM   4323  HB3 MET   291      22.569  31.152  43.525  1.00  0.00           H
ATOM   4324  CG  MET   291      24.397  31.067  44.556  1.00  0.00           C
ATOM   4325  HG2 MET   291      24.829  31.338  45.519  1.00  0.00           H
ATOM   4326  HG3 MET   291      24.553  29.998  44.411  1.00  0.00           H
ATOM   4327  SD  MET   291      25.337  32.129  43.391  1.00  0.00           S
ATOM   4328  CE  MET   291      24.881  31.282  41.804  1.00  0.00           C
ATOM   4329  HE1 MET   291      23.810  31.202  41.619  1.00  0.00           H
ATOM   4330  HE2 MET   291      25.398  31.857  41.036  1.00  0.00           H
ATOM   4331  HE3 MET   291      25.287  30.271  41.842  1.00  0.00           H
ATOM   4332  C   MET   291      20.978  32.978  44.629  1.00  0.00           C
ATOM   4333  O   MET   291      20.055  32.479  45.298  1.00  0.00           O
ATOM   4334  N   ILE   292      20.798  33.836  43.618  1.00  0.00           N
ATOM   4335  H   ILE   292      21.564  34.256  43.111  1.00  0.00           H
ATOM   4336  CA  ILE   292      19.458  34.419  43.384  1.00  0.00           C
ATOM   4337  HA  ILE   292      18.800  33.766  43.958  1.00  0.00           H
ATOM   4338  CB  ILE   292      19.437  35.878  43.818  1.00  0.00           C
ATOM   4339  HB  ILE   292      20.139  36.456  43.217  1.00  0.00           H
ATOM   4340  CG2 ILE   292      18.043  36.396  43.519  1.00  0.00           C
ATOM   4341 HG21 ILE   292      17.618  36.957  44.351  1.00  0.00           H
ATOM   4342 HG22 ILE   292      18.084  36.882  42.544  1.00  0.00           H
ATOM   4343 HG23 ILE   292      17.327  35.581  43.410  1.00  0.00           H
ATOM   4344  CG1 ILE   292      19.819  36.106  45.301  1.00  0.00           C
ATOM   4345 HG12 ILE   292      19.122  36.700  45.892  1.00  0.00           H
ATOM   4346 HG13 ILE   292      19.886  35.121  45.764  1.00  0.00           H
ATOM   4347  CD1 ILE   292      21.189  36.699  45.522  1.00  0.00           C
ATOM   4348 HD11 ILE   292      21.926  35.960  45.207  1.00  0.00           H
ATOM   4349 HD12 ILE   292      21.361  37.467  44.768  1.00  0.00           H
ATOM   4350 HD13 ILE   292      21.462  36.901  46.558  1.00  0.00           H
ATOM   4351  C   ILE   292      19.211  34.357  41.865  1.00  0.00           C
ATOM   4352  O   ILE   292      19.928  34.966  41.077  1.00  0.00           O
ATOM   4353  N   TRP   293      18.132  33.707  41.509  1.00  0.00           N
ATOM   4354  H   TRP   293      17.477  33.263  42.136  1.00  0.00           H
ATOM   4355  CA  TRP   293      17.624  33.858  40.120  1.00  0.00           C
ATOM   4356  HA  TRP   293      18.501  34.021  39.493  1.00  0.00           H
ATOM   4357  CB  TRP   293      17.058  32.526  39.583  1.00  0.00           C
ATOM   4358  HB2 TRP   293      17.782  31.741  39.364  1.00  0.00           H
ATOM   4359  HB3 TRP   293      16.374  32.158  40.349  1.00  0.00           H
ATOM   4360  CG  TRP   293      16.239  32.645  38.349  1.00  0.00           C
ATOM   4361  CD1 TRP   293      14.930  32.367  38.215  1.00  0.00           C
ATOM   4362  HD1 TRP   293      14.348  31.971  39.035  1.00  0.00           H
ATOM   4363  NE1 TRP   293      14.570  32.660  36.861  1.00  0.00           N
ATOM   4364  HE1 TRP   293      13.621  32.744  36.526  1.00  0.00           H
ATOM   4365  CE2 TRP   293      15.675  33.000  36.102  1.00  0.00           C
ATOM   4366  CZ2 TRP   293      15.885  33.232  34.728  1.00  0.00           C
ATOM   4367  HZ2 TRP   293      15.051  33.170  34.044  1.00  0.00           H
ATOM   4368  CH2 TRP   293      17.201  33.526  34.231  1.00  0.00           C
ATOM   4369  HH2 TRP   293      17.317  33.735  33.177  1.00  0.00           H
ATOM   4370  CZ3 TRP   293      18.237  33.521  35.164  1.00  0.00           C
ATOM   4371  HZ3 TRP   293      19.271  33.677  34.893  1.00  0.00           H
ATOM   4372  CE3 TRP   293      18.032  33.260  36.536  1.00  0.00           C
ATOM   4373  HE3 TRP   293      18.813  33.094  37.263  1.00  0.00           H
ATOM   4374  CD2 TRP   293      16.744  33.020  37.032  1.00  0.00           C
ATOM   4375  C   TRP   293      16.582  34.916  39.984  1.00  0.00           C
ATOM   4376  O   TRP   293      15.677  34.989  40.779  1.00  0.00           O
ATOM   4377  N   ASP   294      16.638  35.743  38.934  1.00  0.00           N
ATOM   4378  H   ASP   294      17.404  35.640  38.283  1.00  0.00           H
ATOM   4379  CA  ASP   294      15.567  36.666  38.551  1.00  0.00           C
ATOM   4380  HA  ASP   294      14.588  36.356  38.916  1.00  0.00           H
ATOM   4381  CB  ASP   294      15.868  38.031  39.195  1.00  0.00           C
ATOM   4382  HB2 ASP   294      15.672  38.003  40.267  1.00  0.00           H
ATOM   4383  HB3 ASP   294      16.884  38.318  38.926  1.00  0.00           H
ATOM   4384  CG  ASP   294      15.044  39.220  38.586  1.00  0.00           C
ATOM   4385  OD1 ASP   294      13.851  39.003  38.254  1.00  0.00           O
ATOM   4386  OD2 ASP   294      15.628  40.314  38.543  1.00  0.00           O
ATOM   4387  C   ASP   294      15.559  36.872  36.994  1.00  0.00           C
ATOM   4388  O   ASP   294      16.530  37.251  36.367  1.00  0.00           O
ATOM   4389  N   PRO   295      14.467  36.619  36.290  1.00  0.00           N
ATOM   4390  CD  PRO   295      13.216  36.107  36.790  1.00  0.00           C
ATOM   4391  HD2 PRO   295      12.960  36.728  37.648  1.00  0.00           H
ATOM   4392  HD3 PRO   295      13.331  35.064  37.083  1.00  0.00           H
ATOM   4393  CG  PRO   295      12.163  36.285  35.688  1.00  0.00           C
ATOM   4394  HG2 PRO   295      11.884  37.338  35.716  1.00  0.00           H
ATOM   4395  HG3 PRO   295      11.364  35.544  35.683  1.00  0.00           H
ATOM   4396  CB  PRO   295      12.947  36.072  34.421  1.00  0.00           C
ATOM   4397  HB2 PRO   295      12.431  36.577  33.605  1.00  0.00           H
ATOM   4398  HB3 PRO   295      13.168  35.043  34.138  1.00  0.00           H
ATOM   4399  CA  PRO   295      14.260  36.753  34.790  1.00  0.00           C
ATOM   4400  HA  PRO   295      15.039  36.126  34.356  1.00  0.00           H
ATOM   4401  C   PRO   295      14.444  38.243  34.423  1.00  0.00           C
ATOM   4402  O   PRO   295      14.213  39.183  35.206  1.00  0.00           O
ATOM   4403  N   ASN   296      14.978  38.361  33.151  1.00  0.00           N
ATOM   4404  H   ASN   296      14.879  37.497  32.637  1.00  0.00           H
ATOM   4405  CA  ASN   296      15.370  39.564  32.393  1.00  0.00           C
ATOM   4406  HA  ASN   296      15.748  39.303  31.405  1.00  0.00           H
ATOM   4407  CB  ASN   296      14.017  40.253  32.038  1.00  0.00           C
ATOM   4408  HB2 ASN   296      13.780  40.907  32.877  1.00  0.00           H
ATOM   4409  HB3 ASN   296      14.077  40.792  31.092  1.00  0.00           H
ATOM   4410  CG  ASN   296      12.765  39.424  31.819  1.00  0.00           C
ATOM   4411  OD1 ASN   296      12.057  39.065  32.747  1.00  0.00           O
ATOM   4412  ND2 ASN   296      12.486  39.132  30.565  1.00  0.00           N
ATOM   4413 HD21 ASN   296      11.633  38.596  30.485  1.00  0.00           H
ATOM   4414 HD22 ASN   296      13.094  39.460  29.828  1.00  0.00           H
ATOM   4415  C   ASN   296      16.297  40.542  33.091  1.00  0.00           C
ATOM   4416  O   ASN   296      16.594  41.568  32.497  1.00  0.00           O
ATOM   4417  N   GLY   297      16.847  40.247  34.337  1.00  0.00           N
ATOM   4418  H   GLY   297      16.489  39.384  34.721  1.00  0.00           H
ATOM   4419  CA  GLY   297      17.698  41.128  35.157  1.00  0.00           C
ATOM   4420  HA2 GLY   297      17.061  42.012  35.208  1.00  0.00           H
ATOM   4421  HA3 GLY   297      17.859  40.777  36.176  1.00  0.00           H
ATOM   4422  C   GLY   297      18.939  41.720  34.606  1.00  0.00           C
ATOM   4423  O   GLY   297      19.723  42.456  35.303  1.00  0.00           O
ATOM   4424  N   TRP   298      19.330  41.342  33.387  1.00  0.00           N
ATOM   4425  H   TRP   298      18.720  40.755  32.836  1.00  0.00           H
ATOM   4426  CA  TRP   298      20.460  42.003  32.638  1.00  0.00           C
ATOM   4427  HA  TRP   298      21.136  42.399  33.395  1.00  0.00           H
ATOM   4428  CB  TRP   298      21.123  40.903  31.760  1.00  0.00           C
ATOM   4429  HB2 TRP   298      21.126  39.961  32.309  1.00  0.00           H
ATOM   4430  HB3 TRP   298      20.481  40.756  30.892  1.00  0.00           H
ATOM   4431  CG  TRP   298      22.574  41.104  31.284  1.00  0.00           C
ATOM   4432  CD1 TRP   298      22.920  41.512  30.056  1.00  0.00           C
ATOM   4433  HD1 TRP   298      22.273  41.818  29.247  1.00  0.00           H
ATOM   4434  NE1 TRP   298      24.247  41.241  29.934  1.00  0.00           N
ATOM   4435  HE1 TRP   298      24.794  41.410  29.101  1.00  0.00           H
ATOM   4436  CE2 TRP   298      24.785  40.690  31.074  1.00  0.00           C
ATOM   4437  CZ2 TRP   298      26.005  40.018  31.347  1.00  0.00           C
ATOM   4438  HZ2 TRP   298      26.721  39.960  30.540  1.00  0.00           H
ATOM   4439  CH2 TRP   298      26.357  39.528  32.632  1.00  0.00           C
ATOM   4440  HH2 TRP   298      27.351  39.154  32.829  1.00  0.00           H
ATOM   4441  CZ3 TRP   298      25.320  39.512  33.590  1.00  0.00           C
ATOM   4442  HZ3 TRP   298      25.581  39.182  34.585  1.00  0.00           H
ATOM   4443  CE3 TRP   298      24.078  40.116  33.352  1.00  0.00           C
ATOM   4444  HE3 TRP   298      23.272  40.229  34.062  1.00  0.00           H
ATOM   4445  CD2 TRP   298      23.773  40.721  32.078  1.00  0.00           C
ATOM   4446  C   TRP   298      20.072  43.153  31.661  1.00  0.00           C
ATOM   4447  O   TRP   298      20.989  43.886  31.271  1.00  0.00           O
ATOM   4448  N   THR   299      18.779  43.214  31.220  1.00  0.00           N
ATOM   4449  H   THR   299      18.137  42.471  31.454  1.00  0.00           H
ATOM   4450  CA  THR   299      18.377  44.163  30.174  1.00  0.00           C
ATOM   4451  HA  THR   299      19.029  45.032  30.085  1.00  0.00           H
ATOM   4452  CB  THR   299      18.457  43.473  28.754  1.00  0.00           C
ATOM   4453  HB  THR   299      18.070  44.187  28.027  1.00  0.00           H
ATOM   4454  CG2 THR   299      19.975  43.342  28.315  1.00  0.00           C
ATOM   4455 HG21 THR   299      20.107  43.191  27.243  1.00  0.00           H
ATOM   4456 HG22 THR   299      20.646  44.144  28.619  1.00  0.00           H
ATOM   4457 HG23 THR   299      20.381  42.436  28.765  1.00  0.00           H
ATOM   4458  OG1 THR   299      17.759  42.259  28.550  1.00  0.00           O
ATOM   4459  HG1 THR   299      17.826  42.125  27.602  1.00  0.00           H
ATOM   4460  C   THR   299      17.027  44.865  30.419  1.00  0.00           C
ATOM   4461  O   THR   299      16.539  45.710  29.686  1.00  0.00           O
ATOM   4462  N   GLU   300      16.383  44.508  31.494  1.00  0.00           N
ATOM   4463  H   GLU   300      16.780  43.823  32.121  1.00  0.00           H
ATOM   4464  CA  GLU   300      15.094  45.085  31.884  1.00  0.00           C
ATOM   4465  HA  GLU   300      15.125  46.115  31.529  1.00  0.00           H
ATOM   4466  CB  GLU   300      13.921  44.364  31.165  1.00  0.00           C
ATOM   4467  HB2 GLU   300      14.177  44.413  30.107  1.00  0.00           H
ATOM   4468  HB3 GLU   300      13.947  43.301  31.408  1.00  0.00           H
ATOM   4469  CG  GLU   300      12.527  44.980  31.296  1.00  0.00           C
ATOM   4470  HG2 GLU   300      12.016  44.567  30.427  1.00  0.00           H
ATOM   4471  HG3 GLU   300      12.082  44.872  32.285  1.00  0.00           H
ATOM   4472  CD  GLU   300      12.686  46.495  31.038  1.00  0.00           C
ATOM   4473  OE1 GLU   300      12.561  47.207  32.052  1.00  0.00           O
ATOM   4474  OE2 GLU   300      12.924  47.046  29.932  1.00  0.00           O
ATOM   4475  C   GLU   300      14.965  44.996  33.341  1.00  0.00           C
ATOM   4476  O   GLU   300      15.643  44.211  34.077  1.00  0.00           O
ATOM   4477  N   THR   301      14.063  45.681  33.995  1.00  0.00           N
ATOM   4478  H   THR   301      13.492  46.244  33.380  1.00  0.00           H
ATOM   4479  CA  THR   301      13.886  45.698  35.482  1.00  0.00           C
ATOM   4480  HA  THR   301      14.264  44.746  35.856  1.00  0.00           H
ATOM   4481  CB  THR   301      14.631  46.872  36.160  1.00  0.00           C
ATOM   4482  HB  THR   301      15.623  47.011  35.731  1.00  0.00           H
ATOM   4483  CG2 THR   301      14.109  48.345  36.211  1.00  0.00           C
ATOM   4484 HG21 THR   301      13.092  48.293  36.599  1.00  0.00           H
ATOM   4485 HG22 THR   301      14.583  49.007  36.935  1.00  0.00           H
ATOM   4486 HG23 THR   301      14.013  48.789  35.220  1.00  0.00           H
ATOM   4487  OG1 THR   301      14.817  46.588  37.547  1.00  0.00           O
ATOM   4488  HG1 THR   301      15.654  46.131  37.657  1.00  0.00           H
ATOM   4489  C   THR   301      12.440  45.741  35.954  1.00  0.00           C
ATOM   4490  O   THR   301      11.547  46.138  35.197  1.00  0.00           O
ATOM   4491  N   ASP   302      12.255  45.283  37.195  1.00  0.00           N
ATOM   4492  H   ASP   302      13.114  45.097  37.693  1.00  0.00           H
ATOM   4493  CA  ASP   302      11.003  44.873  37.781  1.00  0.00           C
ATOM   4494  HA  ASP   302      10.195  45.574  37.573  1.00  0.00           H
ATOM   4495  CB  ASP   302      10.650  43.452  37.222  1.00  0.00           C
ATOM   4496  HB2 ASP   302       9.697  43.188  37.680  1.00  0.00           H
ATOM   4497  HB3 ASP   302      10.516  43.543  36.144  1.00  0.00           H
ATOM   4498  CG  ASP   302      11.707  42.325  37.289  1.00  0.00           C
ATOM   4499  OD1 ASP   302      11.414  41.162  36.936  1.00  0.00           O
ATOM   4500  OD2 ASP   302      12.795  42.434  37.913  1.00  0.00           O
ATOM   4501  C   ASP   302      11.098  44.824  39.374  1.00  0.00           C
ATOM   4502  O   ASP   302      12.159  44.841  39.982  1.00  0.00           O
ATOM   4503  N   SER   303       9.933  44.818  40.018  1.00  0.00           N
ATOM   4504  H   SER   303       9.130  44.633  39.434  1.00  0.00           H
ATOM   4505  CA  SER   303       9.800  45.001  41.483  1.00  0.00           C
ATOM   4506  HA  SER   303      10.663  45.632  41.695  1.00  0.00           H
ATOM   4507  CB  SER   303       8.572  45.729  41.801  1.00  0.00           C
ATOM   4508  HB2 SER   303       7.640  45.235  41.525  1.00  0.00           H
ATOM   4509  HB3 SER   303       8.657  45.939  42.868  1.00  0.00           H
ATOM   4510  OG  SER   303       8.516  46.915  41.131  1.00  0.00           O
ATOM   4511  HG  SER   303       9.366  47.309  41.338  1.00  0.00           H
ATOM   4512  C   SER   303       9.795  43.702  42.312  1.00  0.00           C
ATOM   4513  O   SER   303       9.774  43.744  43.556  1.00  0.00           O
ATOM   4514  N   SER   304       9.934  42.578  41.633  1.00  0.00           N
ATOM   4515  H   SER   304       9.737  42.650  40.645  1.00  0.00           H
ATOM   4516  CA  SER   304       9.964  41.218  42.225  1.00  0.00           C
ATOM   4517  HA  SER   304      10.163  41.178  43.296  1.00  0.00           H
ATOM   4518  CB  SER   304       8.609  40.546  42.212  1.00  0.00           C
ATOM   4519  HB2 SER   304       8.250  40.489  41.185  1.00  0.00           H
ATOM   4520  HB3 SER   304       8.818  39.504  42.455  1.00  0.00           H
ATOM   4521  OG  SER   304       7.609  41.058  43.053  1.00  0.00           O
ATOM   4522  HG  SER   304       7.220  41.717  42.473  1.00  0.00           H
ATOM   4523  C   SER   304      10.896  40.317  41.362  1.00  0.00           C
ATOM   4524  O   SER   304      10.924  40.327  40.146  1.00  0.00           O
ATOM   4525  N   PHE   305      11.579  39.369  42.075  1.00  0.00           N
ATOM   4526  H   PHE   305      11.357  39.468  43.055  1.00  0.00           H
ATOM   4527  CA  PHE   305      12.546  38.327  41.651  1.00  0.00           C
ATOM   4528  HA  PHE   305      12.828  38.661  40.653  1.00  0.00           H
ATOM   4529  CB  PHE   305      13.840  38.414  42.590  1.00  0.00           C
ATOM   4530  HB2 PHE   305      14.567  37.681  42.241  1.00  0.00           H
ATOM   4531  HB3 PHE   305      14.326  39.371  42.399  1.00  0.00           H
ATOM   4532  CG  PHE   305      13.574  38.115  44.077  1.00  0.00           C
ATOM   4533  CD1 PHE   305      13.505  36.740  44.522  1.00  0.00           C
ATOM   4534  HD1 PHE   305      13.726  35.943  43.827  1.00  0.00           H
ATOM   4535  CE1 PHE   305      13.312  36.415  45.841  1.00  0.00           C
ATOM   4536  HE1 PHE   305      13.048  35.404  46.114  1.00  0.00           H
ATOM   4537  CZ  PHE   305      13.123  37.498  46.778  1.00  0.00           C
ATOM   4538  HZ  PHE   305      12.746  37.306  47.772  1.00  0.00           H
ATOM   4539  CE2 PHE   305      13.111  38.812  46.338  1.00  0.00           C
ATOM   4540  HE2 PHE   305      12.826  39.649  46.959  1.00  0.00           H
ATOM   4541  CD2 PHE   305      13.334  39.128  44.964  1.00  0.00           C
ATOM   4542  HD2 PHE   305      13.516  40.149  44.662  1.00  0.00           H
ATOM   4543  C   PHE   305      11.907  36.979  41.450  1.00  0.00           C
ATOM   4544  O   PHE   305      10.674  36.932  41.465  1.00  0.00           O
ATOM   4545  N   SER   306      12.667  35.919  41.288  1.00  0.00           N
ATOM   4546  H   SER   306      13.667  36.031  41.197  1.00  0.00           H
ATOM   4547  CA  SER   306      12.143  34.555  41.046  1.00  0.00           C
ATOM   4548  HA  SER   306      11.054  34.524  41.078  1.00  0.00           H
ATOM   4549  CB  SER   306      12.335  34.081  39.592  1.00  0.00           C
ATOM   4550  HB2 SER   306      11.954  34.890  38.969  1.00  0.00           H
ATOM   4551  HB3 SER   306      13.408  33.912  39.511  1.00  0.00           H
ATOM   4552  OG  SER   306      11.496  32.981  39.308  1.00  0.00           O
ATOM   4553  HG  SER   306      11.463  32.997  38.349  1.00  0.00           H
ATOM   4554  C   SER   306      12.515  33.563  42.155  1.00  0.00           C
ATOM   4555  O   SER   306      11.708  33.324  43.014  1.00  0.00           O
ATOM   4556  N   VAL   307      13.812  33.113  42.366  1.00  0.00           N
ATOM   4557  H   VAL   307      14.466  33.539  41.725  1.00  0.00           H
ATOM   4558  CA  VAL   307      14.211  32.210  43.510  1.00  0.00           C
ATOM   4559  HA  VAL   307      13.467  32.105  44.300  1.00  0.00           H
ATOM   4560  CB  VAL   307      14.522  30.800  42.868  1.00  0.00           C
ATOM   4561  HB  VAL   307      15.216  30.870  42.031  1.00  0.00           H
ATOM   4562  CG1 VAL   307      15.069  29.785  43.915  1.00  0.00           C
ATOM   4563 HG11 VAL   307      14.968  28.825  43.408  1.00  0.00           H
ATOM   4564 HG12 VAL   307      16.100  30.013  44.183  1.00  0.00           H
ATOM   4565 HG13 VAL   307      14.529  29.823  44.861  1.00  0.00           H
ATOM   4566  CG2 VAL   307      13.131  30.260  42.499  1.00  0.00           C
ATOM   4567 HG21 VAL   307      12.459  30.132  43.347  1.00  0.00           H
ATOM   4568 HG22 VAL   307      12.656  30.810  41.686  1.00  0.00           H
ATOM   4569 HG23 VAL   307      13.313  29.278  42.062  1.00  0.00           H
ATOM   4570  C   VAL   307      15.480  32.677  44.194  1.00  0.00           C
ATOM   4571  O   VAL   307      16.349  33.321  43.678  1.00  0.00           O
ATOM   4572  N   LYS   308      15.590  32.383  45.522  1.00  0.00           N
ATOM   4573  H   LYS   308      14.754  32.083  46.002  1.00  0.00           H
ATOM   4574  CA  LYS   308      16.907  32.394  46.188  1.00  0.00           C
ATOM   4575  HA  LYS   308      17.681  32.704  45.486  1.00  0.00           H
ATOM   4576  CB  LYS   308      16.964  33.362  47.391  1.00  0.00           C
ATOM   4577  HB2 LYS   308      16.156  33.063  48.058  1.00  0.00           H
ATOM   4578  HB3 LYS   308      17.942  33.302  47.869  1.00  0.00           H
ATOM   4579  CG  LYS   308      16.767  34.826  46.900  1.00  0.00           C
ATOM   4580  HG2 LYS   308      17.503  35.011  46.117  1.00  0.00           H
ATOM   4581  HG3 LYS   308      15.739  34.941  46.558  1.00  0.00           H
ATOM   4582  CD  LYS   308      17.028  35.850  48.062  1.00  0.00           C
ATOM   4583  HD2 LYS   308      18.057  35.672  48.376  1.00  0.00           H
ATOM   4584  HD3 LYS   308      16.948  36.855  47.648  1.00  0.00           H
ATOM   4585  CE  LYS   308      15.963  35.725  49.197  1.00  0.00           C
ATOM   4586  HE2 LYS   308      14.925  35.783  48.870  1.00  0.00           H
ATOM   4587  HE3 LYS   308      16.107  34.774  49.708  1.00  0.00           H
ATOM   4588  NZ  LYS   308      16.132  36.887  50.162  1.00  0.00           N
ATOM   4589  HZ1 LYS   308      15.262  36.985  50.666  1.00  0.00           H
ATOM   4590  HZ2 LYS   308      16.821  36.790  50.894  1.00  0.00           H
ATOM   4591  HZ3 LYS   308      16.270  37.772  49.696  1.00  0.00           H
ATOM   4592  C   LYS   308      17.237  30.966  46.662  1.00  0.00           C
ATOM   4593  O   LYS   308      16.272  30.254  47.091  1.00  0.00           O
ATOM   4594  N   GLN   309      18.497  30.689  46.806  1.00  0.00           N
ATOM   4595  H   GLN   309      19.162  31.353  46.438  1.00  0.00           H
ATOM   4596  CA  GLN   309      19.127  29.528  47.451  1.00  0.00           C
ATOM   4597  HA  GLN   309      18.330  29.027  48.000  1.00  0.00           H
ATOM   4598  CB  GLN   309      19.638  28.604  46.364  1.00  0.00           C
ATOM   4599  HB2 GLN   309      18.806  28.553  45.663  1.00  0.00           H
ATOM   4600  HB3 GLN   309      20.456  29.002  45.763  1.00  0.00           H
ATOM   4601  CG  GLN   309      19.884  27.157  46.750  1.00  0.00           C
ATOM   4602  HG2 GLN   309      20.556  27.087  47.605  1.00  0.00           H
ATOM   4603  HG3 GLN   309      18.893  26.770  46.987  1.00  0.00           H
ATOM   4604  CD  GLN   309      20.381  26.216  45.687  1.00  0.00           C
ATOM   4605  OE1 GLN   309      20.149  26.375  44.502  1.00  0.00           O
ATOM   4606  NE2 GLN   309      21.117  25.153  46.081  1.00  0.00           N
ATOM   4607 HE21 GLN   309      21.273  25.037  47.072  1.00  0.00           H
ATOM   4608 HE22 GLN   309      21.784  24.775  45.423  1.00  0.00           H
ATOM   4609  C   GLN   309      20.198  29.934  48.393  1.00  0.00           C
ATOM   4610  O   GLN   309      21.240  30.454  47.975  1.00  0.00           O
ATOM   4611  N   ASP   310      20.134  29.475  49.670  1.00  0.00           N
ATOM   4612  H   ASP   310      19.208  29.332  50.048  1.00  0.00           H
ATOM   4613  CA  ASP   310      21.288  29.620  50.628  1.00  0.00           C
ATOM   4614  HA  ASP   310      21.599  30.655  50.484  1.00  0.00           H
ATOM   4615  CB  ASP   310      20.792  29.394  52.027  1.00  0.00           C
ATOM   4616  HB2 ASP   310      20.299  28.427  52.124  1.00  0.00           H
ATOM   4617  HB3 ASP   310      21.720  29.410  52.599  1.00  0.00           H
ATOM   4618  CG  ASP   310      19.836  30.464  52.641  1.00  0.00           C
ATOM   4619  OD1 ASP   310      19.885  31.649  52.174  1.00  0.00           O
ATOM   4620  OD2 ASP   310      19.088  30.142  53.575  1.00  0.00           O
ATOM   4621  C   ASP   310      22.413  28.726  50.265  1.00  0.00           C
ATOM   4622  O   ASP   310      22.218  27.518  49.944  1.00  0.00           O
ATOM   4623  N   ILE   311      23.573  29.258  50.439  1.00  0.00           N
ATOM   4624  H   ILE   311      23.567  30.256  50.593  1.00  0.00           H
ATOM   4625  CA  ILE   311      24.882  28.639  50.155  1.00  0.00           C
ATOM   4626  HA  ILE   311      24.753  27.577  49.951  1.00  0.00           H
ATOM   4627  CB  ILE   311      25.617  29.246  48.982  1.00  0.00           C
ATOM   4628  HB  ILE   311      25.759  30.304  49.201  1.00  0.00           H
ATOM   4629  CG2 ILE   311      27.012  28.664  48.560  1.00  0.00           C
ATOM   4630 HG21 ILE   311      27.778  28.846  49.314  1.00  0.00           H
ATOM   4631 HG22 ILE   311      26.972  27.583  48.432  1.00  0.00           H
ATOM   4632 HG23 ILE   311      27.288  29.124  47.611  1.00  0.00           H
ATOM   4633  CG1 ILE   311      24.827  29.277  47.687  1.00  0.00           C
ATOM   4634 HG12 ILE   311      23.979  29.962  47.714  1.00  0.00           H
ATOM   4635 HG13 ILE   311      25.421  29.741  46.899  1.00  0.00           H
ATOM   4636  CD1 ILE   311      24.488  27.971  47.019  1.00  0.00           C
ATOM   4637 HD11 ILE   311      24.095  27.345  47.820  1.00  0.00           H
ATOM   4638 HD12 ILE   311      23.787  28.052  46.189  1.00  0.00           H
ATOM   4639 HD13 ILE   311      25.407  27.554  46.607  1.00  0.00           H
ATOM   4640  C   ILE   311      25.812  28.528  51.400  1.00  0.00           C
ATOM   4641  O   ILE   311      26.426  27.471  51.637  1.00  0.00           O
ATOM   4642  N   VAL   312      25.782  29.493  52.252  1.00  0.00           N
ATOM   4643  H   VAL   312      25.081  30.202  52.091  1.00  0.00           H
ATOM   4644  CA  VAL   312      26.444  29.587  53.544  1.00  0.00           C
ATOM   4645  HA  VAL   312      26.443  28.554  53.891  1.00  0.00           H
ATOM   4646  CB  VAL   312      27.914  30.176  53.560  1.00  0.00           C
ATOM   4647  HB  VAL   312      28.027  31.237  53.339  1.00  0.00           H
ATOM   4648  CG1 VAL   312      28.634  30.014  54.904  1.00  0.00           C
ATOM   4649 HG11 VAL   312      28.816  28.954  55.088  1.00  0.00           H
ATOM   4650 HG12 VAL   312      29.567  30.574  54.842  1.00  0.00           H
ATOM   4651 HG13 VAL   312      28.044  30.440  55.716  1.00  0.00           H
ATOM   4652  CG2 VAL   312      28.698  29.398  52.498  1.00  0.00           C
ATOM   4653 HG21 VAL   312      28.504  28.335  52.644  1.00  0.00           H
ATOM   4654 HG22 VAL   312      28.376  29.620  51.480  1.00  0.00           H
ATOM   4655 HG23 VAL   312      29.761  29.637  52.468  1.00  0.00           H
ATOM   4656  C   VAL   312      25.551  30.310  54.446  1.00  0.00           C
ATOM   4657  O   VAL   312      25.076  31.417  54.070  1.00  0.00           O
ATOM   4658  N   ALA   313      25.285  29.776  55.644  1.00  0.00           N
ATOM   4659  H   ALA   313      25.789  28.976  55.997  1.00  0.00           H
ATOM   4660  CA  ALA   313      24.563  30.477  56.657  1.00  0.00           C
ATOM   4661  HA  ALA   313      23.607  30.789  56.237  1.00  0.00           H
ATOM   4662  CB  ALA   313      24.273  29.466  57.807  1.00  0.00           C
ATOM   4663  HB1 ALA   313      23.702  28.603  57.466  1.00  0.00           H
ATOM   4664  HB2 ALA   313      25.125  29.141  58.403  1.00  0.00           H
ATOM   4665  HB3 ALA   313      23.618  30.057  58.447  1.00  0.00           H
ATOM   4666  C   ALA   313      25.337  31.739  57.144  1.00  0.00           C
ATOM   4667  O   ALA   313      26.519  31.881  57.179  1.00  0.00           O
ATOM   4668  N   ILE   314      24.550  32.656  57.775  1.00  0.00           N
ATOM   4669  H   ILE   314      23.554  32.529  57.670  1.00  0.00           H
ATOM   4670  CA  ILE   314      24.996  34.017  58.160  1.00  0.00           C
ATOM   4671  HA  ILE   314      25.457  34.509  57.304  1.00  0.00           H
ATOM   4672  CB  ILE   314      23.812  34.934  58.333  1.00  0.00           C
ATOM   4673  HB  ILE   314      23.160  34.718  57.487  1.00  0.00           H
ATOM   4674  CG2 ILE   314      22.995  34.614  59.584  1.00  0.00           C
ATOM   4675 HG21 ILE   314      23.602  34.624  60.490  1.00  0.00           H
ATOM   4676 HG22 ILE   314      22.187  35.318  59.782  1.00  0.00           H
ATOM   4677 HG23 ILE   314      22.546  33.673  59.267  1.00  0.00           H
ATOM   4678  CG1 ILE   314      24.234  36.404  58.243  1.00  0.00           C
ATOM   4679 HG12 ILE   314      24.573  36.802  59.199  1.00  0.00           H
ATOM   4680 HG13 ILE   314      25.016  36.487  57.488  1.00  0.00           H
ATOM   4681  CD1 ILE   314      22.985  37.284  57.870  1.00  0.00           C
ATOM   4682 HD11 ILE   314      22.202  37.132  58.613  1.00  0.00           H
ATOM   4683 HD12 ILE   314      23.324  38.318  57.794  1.00  0.00           H
ATOM   4684 HD13 ILE   314      22.582  37.046  56.885  1.00  0.00           H
ATOM   4685  C   ILE   314      25.930  34.011  59.388  1.00  0.00           C
ATOM   4686  O   ILE   314      26.448  35.086  59.721  1.00  0.00           O
ATOM   4687  N   THR   315      26.218  32.879  60.012  1.00  0.00           N
ATOM   4688  H   THR   315      25.811  31.983  59.782  1.00  0.00           H
ATOM   4689  CA  THR   315      27.183  32.800  61.186  1.00  0.00           C
ATOM   4690  HA  THR   315      26.972  33.585  61.912  1.00  0.00           H
ATOM   4691  CB  THR   315      26.986  31.496  61.909  1.00  0.00           C
ATOM   4692  HB  THR   315      27.753  31.323  62.663  1.00  0.00           H
ATOM   4693  CG2 THR   315      25.647  31.373  62.743  1.00  0.00           C
ATOM   4694 HG21 THR   315      24.862  31.859  62.164  1.00  0.00           H
ATOM   4695 HG22 THR   315      25.505  30.305  62.909  1.00  0.00           H
ATOM   4696 HG23 THR   315      25.859  32.004  63.607  1.00  0.00           H
ATOM   4697  OG1 THR   315      27.059  30.289  61.090  1.00  0.00           O
ATOM   4698  HG1 THR   315      27.958  30.261  60.754  1.00  0.00           H
ATOM   4699  C   THR   315      28.677  32.907  60.813  1.00  0.00           C
ATOM   4700  O   THR   315      29.462  33.134  61.666  1.00  0.00           O
ATOM   4701  N   ASP   316      29.043  32.672  59.539  1.00  0.00           N
ATOM   4702  H   ASP   316      28.398  32.268  58.876  1.00  0.00           H
ATOM   4703  CA  ASP   316      30.425  32.742  58.998  1.00  0.00           C
ATOM   4704  HA  ASP   316      31.133  32.928  59.805  1.00  0.00           H
ATOM   4705  CB  ASP   316      30.829  31.350  58.493  1.00  0.00           C
ATOM   4706  HB2 ASP   316      30.257  31.105  57.598  1.00  0.00           H
ATOM   4707  HB3 ASP   316      31.903  31.353  58.308  1.00  0.00           H
ATOM   4708  CG  ASP   316      30.529  30.303  59.599  1.00  0.00           C
ATOM   4709  OD1 ASP   316      31.328  30.173  60.548  1.00  0.00           O
ATOM   4710  OD2 ASP   316      29.379  29.726  59.621  1.00  0.00           O
ATOM   4711  C   ASP   316      30.662  33.947  58.034  1.00  0.00           C
ATOM   4712  O   ASP   316      29.780  34.290  57.308  1.00  0.00           O
ATOM   4713  N   TRP   317      31.884  34.509  58.071  1.00  0.00           N
ATOM   4714  H   TRP   317      32.662  34.019  58.488  1.00  0.00           H
ATOM   4715  CA  TRP   317      32.299  35.621  57.250  1.00  0.00           C
ATOM   4716  HA  TRP   317      31.449  35.990  56.675  1.00  0.00           H
ATOM   4717  CB  TRP   317      32.976  36.793  57.960  1.00  0.00           C
ATOM   4718  HB2 TRP   317      33.930  36.519  58.410  1.00  0.00           H
ATOM   4719  HB3 TRP   317      33.304  37.512  57.210  1.00  0.00           H
ATOM   4720  CG  TRP   317      32.157  37.628  58.912  1.00  0.00           C
ATOM   4721  CD1 TRP   317      30.935  37.405  59.448  1.00  0.00           C
ATOM   4722  HD1 TRP   317      30.244  36.664  59.073  1.00  0.00           H
ATOM   4723  NE1 TRP   317      30.619  38.504  60.251  1.00  0.00           N
ATOM   4724  HE1 TRP   317      29.748  38.722  60.714  1.00  0.00           H
ATOM   4725  CE2 TRP   317      31.571  39.518  60.295  1.00  0.00           C
ATOM   4726  CZ2 TRP   317      31.684  40.759  60.930  1.00  0.00           C
ATOM   4727  HZ2 TRP   317      30.798  41.154  61.406  1.00  0.00           H
ATOM   4728  CH2 TRP   317      32.798  41.525  60.768  1.00  0.00           C
ATOM   4729  HH2 TRP   317      32.828  42.545  61.124  1.00  0.00           H
ATOM   4730  CZ3 TRP   317      33.914  40.946  60.050  1.00  0.00           C
ATOM   4731  HZ3 TRP   317      34.883  41.422  60.078  1.00  0.00           H
ATOM   4732  CE3 TRP   317      33.774  39.704  59.372  1.00  0.00           C
ATOM   4733  HE3 TRP   317      34.649  39.263  58.918  1.00  0.00           H
ATOM   4734  CD2 TRP   317      32.611  38.940  59.513  1.00  0.00           C
ATOM   4735  C   TRP   317      33.194  35.198  56.039  1.00  0.00           C
ATOM   4736  O   TRP   317      34.063  34.323  56.169  1.00  0.00           O
ATOM   4737  N   SER   318      33.055  35.861  54.872  1.00  0.00           N
ATOM   4738  H   SER   318      32.267  36.491  54.823  1.00  0.00           H
ATOM   4739  CA  SER   318      33.829  35.678  53.639  1.00  0.00           C
ATOM   4740  HA  SER   318      34.377  34.751  53.805  1.00  0.00           H
ATOM   4741  CB  SER   318      32.807  35.536  52.428  1.00  0.00           C
ATOM   4742  HB2 SER   318      32.249  34.629  52.660  1.00  0.00           H
ATOM   4743  HB3 SER   318      32.153  36.405  52.352  1.00  0.00           H
ATOM   4744  OG  SER   318      33.429  35.315  51.239  1.00  0.00           O
ATOM   4745  HG  SER   318      34.018  34.559  51.284  1.00  0.00           H
ATOM   4746  C   SER   318      34.818  36.801  53.413  1.00  0.00           C
ATOM   4747  O   SER   318      34.636  37.922  54.001  1.00  0.00           O
ATOM   4748  N   GLY   319      35.731  36.628  52.403  1.00  0.00           N
ATOM   4749  H   GLY   319      35.865  35.696  52.038  1.00  0.00           H
ATOM   4750  CA  GLY   319      36.535  37.777  51.862  1.00  0.00           C
ATOM   4751  HA2 GLY   319      36.062  38.719  52.140  1.00  0.00           H
ATOM   4752  HA3 GLY   319      37.461  37.667  52.426  1.00  0.00           H
ATOM   4753  C   GLY   319      36.761  37.854  50.364  1.00  0.00           C
ATOM   4754  O   GLY   319      36.886  38.992  49.874  1.00  0.00           O
ATOM   4755  N   TYR   320      36.484  36.794  49.552  1.00  0.00           N
ATOM   4756  H   TYR   320      36.159  36.002  50.088  1.00  0.00           H
ATOM   4757  CA  TYR   320      36.418  36.681  48.071  1.00  0.00           C
ATOM   4758  HA  TYR   320      36.060  37.677  47.806  1.00  0.00           H
ATOM   4759  CB  TYR   320      37.826  36.378  47.545  1.00  0.00           C
ATOM   4760  HB2 TYR   320      38.243  35.386  47.723  1.00  0.00           H
ATOM   4761  HB3 TYR   320      37.721  36.466  46.464  1.00  0.00           H
ATOM   4762  CG  TYR   320      38.914  37.309  47.869  1.00  0.00           C
ATOM   4763  CD1 TYR   320      39.865  36.895  48.799  1.00  0.00           C
ATOM   4764  HD1 TYR   320      39.661  35.991  49.353  1.00  0.00           H
ATOM   4765  CE1 TYR   320      41.031  37.652  48.993  1.00  0.00           C
ATOM   4766  HE1 TYR   320      41.692  37.281  49.763  1.00  0.00           H
ATOM   4767  CZ  TYR   320      41.296  38.808  48.271  1.00  0.00           C
ATOM   4768  OH  TYR   320      42.265  39.705  48.712  1.00  0.00           O
ATOM   4769  HH  TYR   320      42.269  40.464  48.125  1.00  0.00           H
ATOM   4770  CE2 TYR   320      40.315  39.250  47.322  1.00  0.00           C
ATOM   4771  HE2 TYR   320      40.489  40.159  46.764  1.00  0.00           H
ATOM   4772  CD2 TYR   320      39.184  38.484  47.123  1.00  0.00           C
ATOM   4773  HD2 TYR   320      38.479  38.761  46.353  1.00  0.00           H
ATOM   4774  C   TYR   320      35.458  35.586  47.612  1.00  0.00           C
ATOM   4775  O   TYR   320      35.424  34.512  48.195  1.00  0.00           O
ATOM   4776  N   SER   321      34.788  35.882  46.505  1.00  0.00           N
ATOM   4777  H   SER   321      34.508  36.822  46.262  1.00  0.00           H
ATOM   4778  CA  SER   321      34.149  34.827  45.715  1.00  0.00           C
ATOM   4779  HA  SER   321      34.476  33.869  46.117  1.00  0.00           H
ATOM   4780  CB  SER   321      32.687  34.786  46.171  1.00  0.00           C
ATOM   4781  HB2 SER   321      32.218  33.830  45.939  1.00  0.00           H
ATOM   4782  HB3 SER   321      32.629  34.914  47.252  1.00  0.00           H
ATOM   4783  OG  SER   321      31.859  35.856  45.661  1.00  0.00           O
ATOM   4784  HG  SER   321      32.379  36.659  45.572  1.00  0.00           H
ATOM   4785  C   SER   321      34.278  34.947  44.198  1.00  0.00           C
ATOM   4786  O   SER   321      34.219  36.065  43.609  1.00  0.00           O
ATOM   4787  N   GLY   322      34.239  33.832  43.528  1.00  0.00           N
ATOM   4788  H   GLY   322      34.186  32.968  44.047  1.00  0.00           H
ATOM   4789  CA  GLY   322      34.452  33.858  42.034  1.00  0.00           C
ATOM   4790  HA2 GLY   322      33.995  34.738  41.583  1.00  0.00           H
ATOM   4791  HA3 GLY   322      35.537  33.923  41.944  1.00  0.00           H
ATOM   4792  C   GLY   322      33.978  32.609  41.281  1.00  0.00           C
ATOM   4793  O   GLY   322      33.479  31.611  41.823  1.00  0.00           O
ATOM   4794  N   SER   323      34.157  32.623  39.966  1.00  0.00           N
ATOM   4795  H   SER   323      34.668  33.428  39.633  1.00  0.00           H
ATOM   4796  CA  SER   323      33.831  31.566  39.018  1.00  0.00           C
ATOM   4797  HA  SER   323      33.028  30.944  39.414  1.00  0.00           H
ATOM   4798  CB  SER   323      33.425  32.198  37.639  1.00  0.00           C
ATOM   4799  HB2 SER   323      33.236  31.375  36.949  1.00  0.00           H
ATOM   4800  HB3 SER   323      32.485  32.699  37.867  1.00  0.00           H
ATOM   4801  OG  SER   323      34.462  33.002  37.140  1.00  0.00           O
ATOM   4802  HG  SER   323      34.539  33.031  36.184  1.00  0.00           H
ATOM   4803  C   SER   323      35.029  30.633  38.772  1.00  0.00           C
ATOM   4804  O   SER   323      36.184  30.958  38.927  1.00  0.00           O
ATOM   4805  N   PHE   324      34.722  29.405  38.283  1.00  0.00           N
ATOM   4806  H   PHE   324      33.743  29.161  38.261  1.00  0.00           H
ATOM   4807  CA  PHE   324      35.552  28.386  37.537  1.00  0.00           C
ATOM   4808  HA  PHE   324      36.266  28.964  36.950  1.00  0.00           H
ATOM   4809  CB  PHE   324      36.281  27.544  38.572  1.00  0.00           C
ATOM   4810  HB2 PHE   324      37.210  27.113  38.198  1.00  0.00           H
ATOM   4811  HB3 PHE   324      36.611  28.149  39.416  1.00  0.00           H
ATOM   4812  CG  PHE   324      35.585  26.415  39.246  1.00  0.00           C
ATOM   4813  CD1 PHE   324      34.878  26.623  40.386  1.00  0.00           C
ATOM   4814  HD1 PHE   324      34.874  27.593  40.859  1.00  0.00           H
ATOM   4815  CE1 PHE   324      34.410  25.561  41.165  1.00  0.00           C
ATOM   4816  HE1 PHE   324      33.896  25.749  42.096  1.00  0.00           H
ATOM   4817  CZ  PHE   324      34.394  24.261  40.647  1.00  0.00           C
ATOM   4818  HZ  PHE   324      33.987  23.441  41.219  1.00  0.00           H
ATOM   4819  CE2 PHE   324      34.976  24.086  39.349  1.00  0.00           C
ATOM   4820  HE2 PHE   324      35.086  23.057  39.040  1.00  0.00           H
ATOM   4821  CD2 PHE   324      35.609  25.085  38.694  1.00  0.00           C
ATOM   4822  HD2 PHE   324      36.143  24.900  37.774  1.00  0.00           H
ATOM   4823  C   PHE   324      34.663  27.572  36.595  1.00  0.00           C
ATOM   4824  O   PHE   324      33.482  27.783  36.660  1.00  0.00           O
ATOM   4825  N   VAL   325      35.115  26.704  35.697  1.00  0.00           N
ATOM   4826  H   VAL   325      36.119  26.678  35.597  1.00  0.00           H
ATOM   4827  CA  VAL   325      34.243  26.089  34.696  1.00  0.00           C
ATOM   4828  HA  VAL   325      33.271  25.955  35.171  1.00  0.00           H
ATOM   4829  CB  VAL   325      34.128  27.057  33.461  1.00  0.00           C
ATOM   4830  HB  VAL   325      33.787  26.360  32.696  1.00  0.00           H
ATOM   4831  CG1 VAL   325      33.144  28.188  33.658  1.00  0.00           C
ATOM   4832 HG11 VAL   325      33.566  28.993  34.259  1.00  0.00           H
ATOM   4833 HG12 VAL   325      32.876  28.633  32.699  1.00  0.00           H
ATOM   4834 HG13 VAL   325      32.285  27.848  34.236  1.00  0.00           H
ATOM   4835  CG2 VAL   325      35.488  27.604  33.058  1.00  0.00           C
ATOM   4836 HG21 VAL   325      35.982  28.298  33.738  1.00  0.00           H
ATOM   4837 HG22 VAL   325      36.221  26.841  32.798  1.00  0.00           H
ATOM   4838 HG23 VAL   325      35.371  28.184  32.143  1.00  0.00           H
ATOM   4839  C   VAL   325      34.840  24.719  34.311  1.00  0.00           C
ATOM   4840  O   VAL   325      35.976  24.614  33.890  1.00  0.00           O
ATOM   4841  N   GLN   326      33.952  23.664  34.333  1.00  0.00           N
ATOM   4842  H   GLN   326      33.026  23.889  34.669  1.00  0.00           H
ATOM   4843  CA  GLN   326      34.264  22.393  33.746  1.00  0.00           C
ATOM   4844  HA  GLN   326      35.333  22.321  33.545  1.00  0.00           H
ATOM   4845  CB  GLN   326      33.807  21.338  34.792  1.00  0.00           C
ATOM   4846  HB2 GLN   326      32.752  21.549  34.964  1.00  0.00           H
ATOM   4847  HB3 GLN   326      33.876  20.316  34.418  1.00  0.00           H
ATOM   4848  CG  GLN   326      34.470  21.439  36.143  1.00  0.00           C
ATOM   4849  HG2 GLN   326      35.548  21.283  36.181  1.00  0.00           H
ATOM   4850  HG3 GLN   326      34.188  22.373  36.629  1.00  0.00           H
ATOM   4851  CD  GLN   326      34.068  20.354  37.063  1.00  0.00           C
ATOM   4852  OE1 GLN   326      34.056  19.217  36.621  1.00  0.00           O
ATOM   4853  NE2 GLN   326      33.797  20.587  38.342  1.00  0.00           N
ATOM   4854 HE21 GLN   326      33.852  21.517  38.731  1.00  0.00           H
ATOM   4855 HE22 GLN   326      33.729  19.751  38.906  1.00  0.00           H
ATOM   4856  C   GLN   326      33.549  22.214  32.443  1.00  0.00           C
ATOM   4857  O   GLN   326      32.358  22.484  32.376  1.00  0.00           O
ATOM   4858  N   HID   327      34.252  21.805  31.402  1.00  0.00           N
ATOM   4859  H   HID   327      35.233  21.639  31.572  1.00  0.00           H
ATOM   4860  CA  HID   327      33.810  21.803  30.038  1.00  0.00           C
ATOM   4861  HA  HID   327      32.952  22.466  29.927  1.00  0.00           H
ATOM   4862  CB  HID   327      34.933  22.382  29.227  1.00  0.00           C
ATOM   4863  HB2 HID   327      35.799  21.759  29.454  1.00  0.00           H
ATOM   4864  HB3 HID   327      34.719  22.239  28.168  1.00  0.00           H
ATOM   4865  CG  HID   327      35.223  23.916  29.237  1.00  0.00           C
ATOM   4866  ND1 HID   327      35.485  24.719  28.163  1.00  0.00           N
ATOM   4867  HD1 HID   327      35.411  24.518  27.176  1.00  0.00           H
ATOM   4868  CE1 HID   327      35.880  25.908  28.637  1.00  0.00           C
ATOM   4869  HE1 HID   327      36.152  26.683  27.935  1.00  0.00           H
ATOM   4870  NE2 HID   327      35.912  25.933  29.935  1.00  0.00           N
ATOM   4871  CD2 HID   327      35.459  24.708  30.356  1.00  0.00           C
ATOM   4872  HD2 HID   327      35.267  24.458  31.389  1.00  0.00           H
ATOM   4873  C   HID   327      33.482  20.296  29.652  1.00  0.00           C
ATOM   4874  O   HID   327      34.000  19.353  30.235  1.00  0.00           O
ATOM   4875  N   PRO   328      32.781  20.142  28.525  1.00  0.00           N
ATOM   4876  CD  PRO   328      32.176  21.134  27.668  1.00  0.00           C
ATOM   4877  HD2 PRO   328      32.589  22.137  27.778  1.00  0.00           H
ATOM   4878  HD3 PRO   328      31.201  21.308  28.124  1.00  0.00           H
ATOM   4879  CG  PRO   328      32.076  20.528  26.224  1.00  0.00           C
ATOM   4880  HG2 PRO   328      33.070  20.345  25.817  1.00  0.00           H
ATOM   4881  HG3 PRO   328      31.393  20.962  25.494  1.00  0.00           H
ATOM   4882  CB  PRO   328      31.740  19.118  26.582  1.00  0.00           C
ATOM   4883  HB2 PRO   328      31.835  18.310  25.856  1.00  0.00           H
ATOM   4884  HB3 PRO   328      30.664  19.144  26.751  1.00  0.00           H
ATOM   4885  CA  PRO   328      32.473  18.835  27.881  1.00  0.00           C
ATOM   4886  HA  PRO   328      31.780  18.222  28.456  1.00  0.00           H
ATOM   4887  C   PRO   328      33.660  17.882  27.595  1.00  0.00           C
ATOM   4888  O   PRO   328      33.515  16.637  27.596  1.00  0.00           O
ATOM   4889  N   GLU   329      34.866  18.356  27.432  1.00  0.00           N
ATOM   4890  H   GLU   329      35.004  19.357  27.427  1.00  0.00           H
ATOM   4891  CA  GLU   329      36.053  17.531  27.474  1.00  0.00           C
ATOM   4892  HA  GLU   329      36.013  16.748  26.718  1.00  0.00           H
ATOM   4893  CB  GLU   329      37.322  18.335  27.133  1.00  0.00           C
ATOM   4894  HB2 GLU   329      37.369  19.133  27.873  1.00  0.00           H
ATOM   4895  HB3 GLU   329      38.195  17.689  27.045  1.00  0.00           H
ATOM   4896  CG  GLU   329      37.219  18.873  25.666  1.00  0.00           C
ATOM   4897  HG2 GLU   329      38.215  18.766  25.236  1.00  0.00           H
ATOM   4898  HG3 GLU   329      36.538  18.188  25.162  1.00  0.00           H
ATOM   4899  CD  GLU   329      36.671  20.258  25.453  1.00  0.00           C
ATOM   4900  OE1 GLU   329      37.329  20.902  24.610  1.00  0.00           O
ATOM   4901  OE2 GLU   329      35.671  20.712  26.045  1.00  0.00           O
ATOM   4902  C   GLU   329      36.356  16.922  28.869  1.00  0.00           C
ATOM   4903  O   GLU   329      36.920  15.849  28.946  1.00  0.00           O
ATOM   4904  N   LEU   330      36.070  17.601  29.976  1.00  0.00           N
ATOM   4905  H   LEU   330      35.593  18.488  29.895  1.00  0.00           H
ATOM   4906  CA  LEU   330      36.400  17.032  31.284  1.00  0.00           C
ATOM   4907  HA  LEU   330      37.235  16.333  31.236  1.00  0.00           H
ATOM   4908  CB  LEU   330      36.671  18.145  32.289  1.00  0.00           C
ATOM   4909  HB2 LEU   330      37.449  18.795  31.888  1.00  0.00           H
ATOM   4910  HB3 LEU   330      35.769  18.736  32.454  1.00  0.00           H
ATOM   4911  CG  LEU   330      37.008  17.735  33.713  1.00  0.00           C
ATOM   4912  HG  LEU   330      36.188  17.162  34.145  1.00  0.00           H
ATOM   4913  CD1 LEU   330      38.098  16.700  33.851  1.00  0.00           C
ATOM   4914 HD11 LEU   330      39.001  17.075  33.368  1.00  0.00           H
ATOM   4915 HD12 LEU   330      38.129  16.474  34.917  1.00  0.00           H
ATOM   4916 HD13 LEU   330      37.842  15.759  33.364  1.00  0.00           H
ATOM   4917  CD2 LEU   330      37.279  18.980  34.612  1.00  0.00           C
ATOM   4918 HD21 LEU   330      38.242  19.419  34.352  1.00  0.00           H
ATOM   4919 HD22 LEU   330      36.506  19.747  34.549  1.00  0.00           H
ATOM   4920 HD23 LEU   330      37.430  18.665  35.645  1.00  0.00           H
ATOM   4921  C   LEU   330      35.264  16.143  31.757  1.00  0.00           C
ATOM   4922  O   LEU   330      35.468  15.108  32.351  1.00  0.00           O
ATOM   4923  N   THR   331      33.983  16.451  31.507  1.00  0.00           N
ATOM   4924  H   THR   331      33.803  17.303  30.996  1.00  0.00           H
ATOM   4925  CA  THR   331      32.787  15.820  32.169  1.00  0.00           C
ATOM   4926  HA  THR   331      33.049  15.283  33.082  1.00  0.00           H
ATOM   4927  CB  THR   331      31.618  16.875  32.389  1.00  0.00           C
ATOM   4928  HB  THR   331      30.723  16.320  32.668  1.00  0.00           H
ATOM   4929  CG2 THR   331      31.971  17.949  33.386  1.00  0.00           C
ATOM   4930 HG21 THR   331      32.874  18.500  33.126  1.00  0.00           H
ATOM   4931 HG22 THR   331      31.147  18.652  33.506  1.00  0.00           H
ATOM   4932 HG23 THR   331      32.190  17.461  34.336  1.00  0.00           H
ATOM   4933  OG1 THR   331      31.368  17.497  31.097  1.00  0.00           O
ATOM   4934  HG1 THR   331      31.487  18.450  31.120  1.00  0.00           H
ATOM   4935  C   THR   331      32.052  14.762  31.290  1.00  0.00           C
ATOM   4936  O   THR   331      31.275  13.963  31.797  1.00  0.00           O
ATOM   4937  N   GLY   332      32.315  14.696  29.982  1.00  0.00           N
ATOM   4938  H   GLY   332      32.794  15.466  29.537  1.00  0.00           H
ATOM   4939  CA  GLY   332      31.506  13.887  29.035  1.00  0.00           C
ATOM   4940  HA2 GLY   332      32.107  13.847  28.127  1.00  0.00           H
ATOM   4941  HA3 GLY   332      31.446  12.864  29.407  1.00  0.00           H
ATOM   4942  C   GLY   332      30.078  14.516  28.747  1.00  0.00           C
ATOM   4943  O   GLY   332      29.371  13.960  27.921  1.00  0.00           O
ATOM   4944  N   LEU   333      29.742  15.700  29.326  1.00  0.00           N
ATOM   4945  H   LEU   333      30.283  16.051  30.104  1.00  0.00           H
ATOM   4946  CA  LEU   333      28.562  16.475  28.836  1.00  0.00           C
ATOM   4947  HA  LEU   333      27.633  15.914  28.934  1.00  0.00           H
ATOM   4948  CB  LEU   333      28.421  17.658  29.803  1.00  0.00           C
ATOM   4949  HB2 LEU   333      29.319  18.263  29.929  1.00  0.00           H
ATOM   4950  HB3 LEU   333      27.603  18.274  29.430  1.00  0.00           H
ATOM   4951  CG  LEU   333      27.932  17.319  31.316  1.00  0.00           C
ATOM   4952  HG  LEU   333      28.641  16.598  31.722  1.00  0.00           H
ATOM   4953  CD1 LEU   333      27.891  18.491  32.248  1.00  0.00           C
ATOM   4954 HD11 LEU   333      28.909  18.874  32.180  1.00  0.00           H
ATOM   4955 HD12 LEU   333      27.149  19.224  31.929  1.00  0.00           H
ATOM   4956 HD13 LEU   333      27.689  18.135  33.259  1.00  0.00           H
ATOM   4957  CD2 LEU   333      26.678  16.514  31.442  1.00  0.00           C
ATOM   4958 HD21 LEU   333      25.797  17.095  31.170  1.00  0.00           H
ATOM   4959 HD22 LEU   333      26.631  15.570  30.898  1.00  0.00           H
ATOM   4960 HD23 LEU   333      26.503  16.189  32.468  1.00  0.00           H
ATOM   4961  C   LEU   333      28.642  16.842  27.349  1.00  0.00           C
ATOM   4962  O   LEU   333      29.696  16.644  26.697  1.00  0.00           O
ATOM   4963  N   ASP   334      27.568  17.311  26.758  1.00  0.00           N
ATOM   4964  H   ASP   334      26.693  17.339  27.261  1.00  0.00           H
ATOM   4965  CA  ASP   334      27.487  18.144  25.545  1.00  0.00           C
ATOM   4966  HA  ASP   334      28.240  17.886  24.801  1.00  0.00           H
ATOM   4967  CB  ASP   334      26.200  17.832  24.799  1.00  0.00           C
ATOM   4968  HB2 ASP   334      26.192  18.431  23.889  1.00  0.00           H
ATOM   4969  HB3 ASP   334      26.177  16.789  24.480  1.00  0.00           H
ATOM   4970  CG  ASP   334      24.844  18.040  25.505  1.00  0.00           C
ATOM   4971  OD1 ASP   334      23.823  17.978  24.776  1.00  0.00           O
ATOM   4972  OD2 ASP   334      24.733  18.291  26.755  1.00  0.00           O
ATOM   4973  C   ASP   334      27.575  19.608  25.926  1.00  0.00           C
ATOM   4974  O   ASP   334      27.902  20.454  25.118  1.00  0.00           O
ATOM   4975  N   CYX   335      27.392  20.039  27.210  1.00  0.00           N
ATOM   4976  H   CYX   335      27.307  19.344  27.938  1.00  0.00           H
ATOM   4977  CA  CYX   335      27.379  21.411  27.688  1.00  0.00           C
ATOM   4978  HA  CYX   335      27.553  22.057  26.827  1.00  0.00           H
ATOM   4979  CB  CYX   335      25.920  21.719  28.133  1.00  0.00           C
ATOM   4980  HB2 CYX   335      25.793  22.737  28.502  1.00  0.00           H
ATOM   4981  HB3 CYX   335      25.271  21.622  27.262  1.00  0.00           H
ATOM   4982  SG  CYX   335      25.420  20.663  29.488  1.00  0.00           S
ATOM   4983  C   CYX   335      28.507  21.807  28.701  1.00  0.00           C
ATOM   4984  O   CYX   335      29.037  20.932  29.445  1.00  0.00           O
ATOM   4985  N   ILE   336      28.894  23.090  28.752  1.00  0.00           N
ATOM   4986  H   ILE   336      28.370  23.760  28.208  1.00  0.00           H
ATOM   4987  CA  ILE   336      29.818  23.629  29.822  1.00  0.00           C
ATOM   4988  HA  ILE   336      30.579  22.859  29.951  1.00  0.00           H
ATOM   4989  CB  ILE   336      30.533  24.960  29.456  1.00  0.00           C
ATOM   4990  HB  ILE   336      29.762  25.702  29.251  1.00  0.00           H
ATOM   4991  CG2 ILE   336      31.533  25.403  30.496  1.00  0.00           C
ATOM   4992 HG21 ILE   336      31.150  25.551  31.506  1.00  0.00           H
ATOM   4993 HG22 ILE   336      32.317  24.646  30.504  1.00  0.00           H
ATOM   4994 HG23 ILE   336      31.901  26.395  30.234  1.00  0.00           H
ATOM   4995  CG1 ILE   336      31.340  24.647  28.176  1.00  0.00           C
ATOM   4996 HG12 ILE   336      32.233  24.054  28.374  1.00  0.00           H
ATOM   4997 HG13 ILE   336      30.751  24.056  27.476  1.00  0.00           H
ATOM   4998  CD1 ILE   336      31.848  25.941  27.410  1.00  0.00           C
ATOM   4999 HD11 ILE   336      31.121  26.752  27.363  1.00  0.00           H
ATOM   5000 HD12 ILE   336      32.761  26.389  27.802  1.00  0.00           H
ATOM   5001 HD13 ILE   336      31.950  25.772  26.338  1.00  0.00           H
ATOM   5002  C   ILE   336      29.035  23.835  31.091  1.00  0.00           C
ATOM   5003  O   ILE   336      27.910  24.362  31.116  1.00  0.00           O
ATOM   5004  N   ARG   337      29.537  23.309  32.196  1.00  0.00           N
ATOM   5005  H   ARG   337      30.489  22.977  32.125  1.00  0.00           H
ATOM   5006  CA  ARG   337      28.928  23.499  33.530  1.00  0.00           C
ATOM   5007  HA  ARG   337      27.844  23.563  33.438  1.00  0.00           H
ATOM   5008  CB  ARG   337      29.373  22.261  34.345  1.00  0.00           C
ATOM   5009  HB2 ARG   337      29.701  21.409  33.751  1.00  0.00           H
ATOM   5010  HB3 ARG   337      30.218  22.666  34.901  1.00  0.00           H
ATOM   5011  CG  ARG   337      28.239  21.915  35.311  1.00  0.00           C
ATOM   5012  HG2 ARG   337      27.983  22.737  35.978  1.00  0.00           H
ATOM   5013  HG3 ARG   337      27.384  21.621  34.702  1.00  0.00           H
ATOM   5014  CD  ARG   337      28.763  20.824  36.212  1.00  0.00           C
ATOM   5015  HD2 ARG   337      29.108  20.004  35.583  1.00  0.00           H
ATOM   5016  HD3 ARG   337      29.709  21.194  36.606  1.00  0.00           H
ATOM   5017  NE  ARG   337      27.797  20.522  37.304  1.00  0.00           N
ATOM   5018  HE  ARG   337      26.970  21.092  37.406  1.00  0.00           H
ATOM   5019  CZ  ARG   337      27.809  19.546  38.135  1.00  0.00           C
ATOM   5020  NH1 ARG   337      28.731  18.598  38.076  1.00  0.00           N
ATOM   5021 HH11 ARG   337      29.508  18.657  37.433  1.00  0.00           H
ATOM   5022 HH12 ARG   337      28.613  17.699  38.521  1.00  0.00           H
ATOM   5023  NH2 ARG   337      26.944  19.422  39.017  1.00  0.00           N
ATOM   5024 HH21 ARG   337      26.171  20.068  39.088  1.00  0.00           H
ATOM   5025 HH22 ARG   337      26.753  18.484  39.339  1.00  0.00           H
ATOM   5026  C   ARG   337      29.587  24.746  34.128  1.00  0.00           C
ATOM   5027  O   ARG   337      30.818  24.772  34.270  1.00  0.00           O
ATOM   5028  N   PRO   338      28.733  25.781  34.461  1.00  0.00           N
ATOM   5029  CD  PRO   338      27.315  25.720  34.253  1.00  0.00           C
ATOM   5030  HD2 PRO   338      26.918  24.760  34.582  1.00  0.00           H
ATOM   5031  HD3 PRO   338      26.997  25.825  33.216  1.00  0.00           H
ATOM   5032  CG  PRO   338      26.656  26.732  35.205  1.00  0.00           C
ATOM   5033  HG2 PRO   338      26.507  26.377  36.224  1.00  0.00           H
ATOM   5034  HG3 PRO   338      25.836  27.319  34.792  1.00  0.00           H
ATOM   5035  CB  PRO   338      27.785  27.724  35.296  1.00  0.00           C
ATOM   5036  HB2 PRO   338      27.669  28.415  36.131  1.00  0.00           H
ATOM   5037  HB3 PRO   338      27.924  28.377  34.434  1.00  0.00           H
ATOM   5038  CA  PRO   338      29.037  26.823  35.400  1.00  0.00           C
ATOM   5039  HA  PRO   338      29.872  27.453  35.094  1.00  0.00           H
ATOM   5040  C   PRO   338      29.331  26.417  36.799  1.00  0.00           C
ATOM   5041  O   PRO   338      28.574  25.578  37.384  1.00  0.00           O
ATOM   5042  N   CYX   339      30.323  26.952  37.404  1.00  0.00           N
ATOM   5043  H   CYX   339      31.001  27.301  36.742  1.00  0.00           H
ATOM   5044  CA  CYX   339      30.895  26.618  38.711  1.00  0.00           C
ATOM   5045  HA  CYX   339      30.001  26.377  39.286  1.00  0.00           H
ATOM   5046  CB  CYX   339      31.850  25.478  38.625  1.00  0.00           C
[truncated: 55,885 more chars]
