# Supplementary material for: Worth the Weight: Sub-Pocket EXplorer (SubPEx), a Weighted Ensemble Method to Enhance Binding-Pocket Conformational Sampling
Source: J Chem Theory Comput. 2023 Aug 16;19(17):5677–89. doi: 10.1021/acs.jctc.3c00478 (PMC10500992; doi:10.1021/acs.jctc.3c00478)
Supplement: Supplementary file 2 — ct3c00478_si_002.zip [file ct3c00478_si_002.zip › clustered_structures/NA/subpex/rep.c17.aligned.pdb]

HELIX    1   1 SER     23  SER     28  1                                   6
HELIX    2   2 PRO    328  THR    331  1                                   4
SHEET    1   1 1 GLY    14  LYS    20  0
SHEET    2   2 1 PHE    39  CYX    42  0
SHEET    3   3 1 CYX    47  THR    53  0
SHEET    4   4 1 THR    75  PRO    80  0
SHEET    5   5 1 ARG    91  SER    94  0
SHEET    6   6 1 SER    98  HIE   103  0
SHEET    7   7 1 TRP   108  SER   114  0
SHEET    8   8 1 VAL   121  TYR   126  0
SHEET    9   9 1 ILE   129  LYS   135  0
SHEET   10  10 1 CYX   156  ASP   162  0
SHEET   11  11 1 SER   170  GLU   177  0
SHEET   12  12 1 LYS   180  GLU   186  0
SHEET   13  13 1 SER   198  ASN   202  0
SHEET   14  14 1 GLU   205  VAL   209  0
SHEET   15  15 1 PRO   220  PHE   224  0
SHEET   16  16 1 TYR   230  TYR   234  0
SHEET   17  17 1 SER   268  LYS   270  0
SHEET   18  18 1 VAL   275  ARG   279  0
SHEET   19  19 1 PHE   289  ASP   294  0
SHEET   20  20 1 VAL   307  VAL   312  0
SHEET   21  21 1 SER   318  GLN   326  0
SHEET   22  22 1 ARG   337  GLY   347  0
SHEET   23  23 1 THR   356  VAL   366  0
CRYST1   83.147   71.262   84.101  90.00  90.00  90.00               1
ATOM      1  N   VAL     1      43.612  18.658  24.077  1.00  0.00           N
ATOM      2  H1  VAL     1      42.875  18.038  23.776  1.00  0.00           H
ATOM      3  H2  VAL     1      44.374  18.045  24.329  1.00  0.00           H
ATOM      4  H3  VAL     1      43.272  19.151  24.890  1.00  0.00           H
ATOM      5  CA  VAL     1      44.134  19.673  23.128  1.00  0.00           C
ATOM      6  HA  VAL     1      45.055  20.179  23.414  1.00  0.00           H
ATOM      7  CB  VAL     1      44.408  19.072  21.756  1.00  0.00           C
ATOM      8  HB  VAL     1      43.481  18.620  21.406  1.00  0.00           H
ATOM      9  CG1 VAL     1      44.778  20.037  20.661  1.00  0.00           C
ATOM     10 HG11 VAL     1      45.595  20.655  21.033  1.00  0.00           H
ATOM     11 HG12 VAL     1      45.088  19.442  19.802  1.00  0.00           H
ATOM     12 HG13 VAL     1      43.938  20.716  20.519  1.00  0.00           H
ATOM     13  CG2 VAL     1      45.490  17.994  21.789  1.00  0.00           C
ATOM     14 HG21 VAL     1      45.774  17.639  20.799  1.00  0.00           H
ATOM     15 HG22 VAL     1      46.379  18.503  22.159  1.00  0.00           H
ATOM     16 HG23 VAL     1      45.213  17.228  22.514  1.00  0.00           H
ATOM     17  C   VAL     1      43.048  20.770  22.989  1.00  0.00           C
ATOM     18  O   VAL     1      41.807  20.559  22.864  1.00  0.00           O
ATOM     19  N   LYS     2      43.509  22.048  23.046  1.00  0.00           N
ATOM     20  H   LYS     2      44.494  22.182  23.231  1.00  0.00           H
ATOM     21  CA  LYS     2      42.647  23.217  22.730  1.00  0.00           C
ATOM     22  HA  LYS     2      43.147  24.115  23.091  1.00  0.00           H
ATOM     23  CB  LYS     2      42.533  23.593  21.258  1.00  0.00           C
ATOM     24  HB2 LYS     2      42.033  22.847  20.641  1.00  0.00           H
ATOM     25  HB3 LYS     2      41.889  24.472  21.232  1.00  0.00           H
ATOM     26  CG  LYS     2      43.941  23.927  20.641  1.00  0.00           C
ATOM     27  HG2 LYS     2      44.328  24.826  21.120  1.00  0.00           H
ATOM     28  HG3 LYS     2      44.628  23.107  20.850  1.00  0.00           H
ATOM     29  CD  LYS     2      43.895  24.110  19.146  1.00  0.00           C
ATOM     30  HD2 LYS     2      44.903  24.390  18.840  1.00  0.00           H
ATOM     31  HD3 LYS     2      43.624  23.186  18.635  1.00  0.00           H
ATOM     32  CE  LYS     2      42.958  25.154  18.610  1.00  0.00           C
ATOM     33  HE2 LYS     2      43.138  25.230  17.538  1.00  0.00           H
ATOM     34  HE3 LYS     2      41.932  24.801  18.705  1.00  0.00           H
ATOM     35  NZ  LYS     2      43.098  26.499  19.175  1.00  0.00           N
ATOM     36  HZ1 LYS     2      42.414  27.208  18.953  1.00  0.00           H
ATOM     37  HZ2 LYS     2      43.080  26.364  20.176  1.00  0.00           H
ATOM     38  HZ3 LYS     2      43.995  26.959  19.102  1.00  0.00           H
ATOM     39  C   LYS     2      41.295  23.206  23.438  1.00  0.00           C
ATOM     40  O   LYS     2      40.293  22.957  22.873  1.00  0.00           O
ATOM     41  N   LEU     3      41.245  23.698  24.679  1.00  0.00           N
ATOM     42  H   LEU     3      42.065  24.137  25.071  1.00  0.00           H
ATOM     43  CA  LEU     3      40.136  23.537  25.674  1.00  0.00           C
ATOM     44  HA  LEU     3      39.804  22.499  25.629  1.00  0.00           H
ATOM     45  CB  LEU     3      40.660  23.792  27.038  1.00  0.00           C
ATOM     46  HB2 LEU     3      41.589  23.229  27.124  1.00  0.00           H
ATOM     47  HB3 LEU     3      40.984  24.831  26.988  1.00  0.00           H
ATOM     48  CG  LEU     3      39.743  23.711  28.273  1.00  0.00           C
ATOM     49  HG  LEU     3      38.819  24.208  27.978  1.00  0.00           H
ATOM     50  CD1 LEU     3      39.476  22.225  28.556  1.00  0.00           C
ATOM     51 HD11 LEU     3      38.883  21.762  27.768  1.00  0.00           H
ATOM     52 HD12 LEU     3      40.410  21.668  28.631  1.00  0.00           H
ATOM     53 HD13 LEU     3      38.979  22.179  29.525  1.00  0.00           H
ATOM     54  CD2 LEU     3      40.394  24.286  29.465  1.00  0.00           C
ATOM     55 HD21 LEU     3      41.422  23.931  29.538  1.00  0.00           H
ATOM     56 HD22 LEU     3      40.385  25.371  29.355  1.00  0.00           H
ATOM     57 HD23 LEU     3      39.876  24.116  30.409  1.00  0.00           H
ATOM     58  C   LEU     3      38.890  24.371  25.299  1.00  0.00           C
ATOM     59  O   LEU     3      38.936  25.630  25.297  1.00  0.00           O
ATOM     60  N   ALA     4      37.773  23.669  25.058  1.00  0.00           N
ATOM     61  H   ALA     4      37.872  22.668  25.154  1.00  0.00           H
ATOM     62  CA  ALA     4      36.605  24.132  24.291  1.00  0.00           C
ATOM     63  HA  ALA     4      37.007  24.475  23.338  1.00  0.00           H
ATOM     64  CB  ALA     4      35.803  22.943  23.820  1.00  0.00           C
ATOM     65  HB1 ALA     4      36.498  22.268  23.322  1.00  0.00           H
ATOM     66  HB2 ALA     4      35.304  22.434  24.645  1.00  0.00           H
ATOM     67  HB3 ALA     4      35.008  23.227  23.130  1.00  0.00           H
ATOM     68  C   ALA     4      35.769  25.250  24.988  1.00  0.00           C
ATOM     69  O   ALA     4      35.737  25.446  26.223  1.00  0.00           O
ATOM     70  N   GLY     5      35.118  26.063  24.217  1.00  0.00           N
ATOM     71  H   GLY     5      35.288  25.984  23.223  1.00  0.00           H
ATOM     72  CA  GLY     5      34.204  27.097  24.660  1.00  0.00           C
ATOM     73  HA2 GLY     5      33.761  26.778  25.603  1.00  0.00           H
ATOM     74  HA3 GLY     5      34.728  28.029  24.875  1.00  0.00           H
ATOM     75  C   GLY     5      33.070  27.419  23.714  1.00  0.00           C
ATOM     76  O   GLY     5      32.422  28.428  23.893  1.00  0.00           O
ATOM     77  N   ASN     6      32.894  26.667  22.613  1.00  0.00           N
ATOM     78  H   ASN     6      33.346  25.765  22.651  1.00  0.00           H
ATOM     79  CA  ASN     6      31.950  26.957  21.533  1.00  0.00           C
ATOM     80  HA  ASN     6      31.996  28.004  21.230  1.00  0.00           H
ATOM     81  CB  ASN     6      32.392  26.150  20.295  1.00  0.00           C
ATOM     82  HB2 ASN     6      31.642  26.309  19.518  1.00  0.00           H
ATOM     83  HB3 ASN     6      33.298  26.658  19.965  1.00  0.00           H
ATOM     84  CG  ASN     6      32.682  24.656  20.508  1.00  0.00           C
ATOM     85  OD1 ASN     6      32.125  23.941  21.340  1.00  0.00           O
ATOM     86  ND2 ASN     6      33.385  24.086  19.630  1.00  0.00           N
ATOM     87 HD21 ASN     6      33.641  24.609  18.805  1.00  0.00           H
ATOM     88 HD22 ASN     6      33.231  23.095  19.513  1.00  0.00           H
ATOM     89  C   ASN     6      30.437  26.662  21.796  1.00  0.00           C
ATOM     90  O   ASN     6      29.589  27.033  20.997  1.00  0.00           O
ATOM     91  N   SER     7      30.204  26.042  22.959  1.00  0.00           N
ATOM     92  H   SER     7      30.984  25.730  23.521  1.00  0.00           H
ATOM     93  CA  SER     7      28.893  25.659  23.473  1.00  0.00           C
ATOM     94  HA  SER     7      28.241  25.584  22.603  1.00  0.00           H
ATOM     95  CB  SER     7      29.044  24.254  23.979  1.00  0.00           C
ATOM     96  HB2 SER     7      29.385  23.596  23.180  1.00  0.00           H
ATOM     97  HB3 SER     7      29.678  24.244  24.865  1.00  0.00           H
ATOM     98  OG  SER     7      27.758  23.747  24.268  1.00  0.00           O
ATOM     99  HG  SER     7      27.685  22.790  24.279  1.00  0.00           H
ATOM    100  C   SER     7      28.331  26.578  24.553  1.00  0.00           C
ATOM    101  O   SER     7      29.027  27.170  25.352  1.00  0.00           O
ATOM    102  N   SER     8      26.969  26.593  24.666  1.00  0.00           N
ATOM    103  H   SER     8      26.479  25.882  24.141  1.00  0.00           H
ATOM    104  CA  SER     8      26.338  27.226  25.784  1.00  0.00           C
ATOM    105  HA  SER     8      26.761  28.215  25.961  1.00  0.00           H
ATOM    106  CB  SER     8      24.851  27.605  25.477  1.00  0.00           C
ATOM    107  HB2 SER     8      24.473  28.248  26.273  1.00  0.00           H
ATOM    108  HB3 SER     8      24.767  28.164  24.544  1.00  0.00           H
ATOM    109  OG  SER     8      24.050  26.491  25.507  1.00  0.00           O
ATOM    110  HG  SER     8      24.410  25.934  24.812  1.00  0.00           H
ATOM    111  C   SER     8      26.491  26.438  27.137  1.00  0.00           C
ATOM    112  O   SER     8      26.646  25.183  27.020  1.00  0.00           O
ATOM    113  N   LEU     9      26.284  27.165  28.242  1.00  0.00           N
ATOM    114  H   LEU     9      26.124  28.155  28.125  1.00  0.00           H
ATOM    115  CA  LEU     9      26.325  26.569  29.570  1.00  0.00           C
ATOM    116  HA  LEU     9      27.367  26.275  29.694  1.00  0.00           H
ATOM    117  CB  LEU     9      26.011  27.661  30.677  1.00  0.00           C
ATOM    118  HB2 LEU     9      24.971  27.977  30.596  1.00  0.00           H
ATOM    119  HB3 LEU     9      26.119  27.128  31.621  1.00  0.00           H
ATOM    120  CG  LEU     9      26.979  28.909  30.623  1.00  0.00           C
ATOM    121  HG  LEU     9      27.084  29.257  29.596  1.00  0.00           H
ATOM    122  CD1 LEU     9      26.392  30.067  31.540  1.00  0.00           C
ATOM    123 HD11 LEU     9      25.730  30.630  30.880  1.00  0.00           H
ATOM    124 HD12 LEU     9      25.745  29.641  32.307  1.00  0.00           H
ATOM    125 HD13 LEU     9      27.115  30.794  31.911  1.00  0.00           H
ATOM    126  CD2 LEU     9      28.372  28.657  31.148  1.00  0.00           C
ATOM    127 HD21 LEU     9      28.943  28.052  30.444  1.00  0.00           H
ATOM    128 HD22 LEU     9      28.828  29.642  31.257  1.00  0.00           H
ATOM    129 HD23 LEU     9      28.315  28.068  32.062  1.00  0.00           H
ATOM    130  C   LEU     9      25.427  25.314  29.689  1.00  0.00           C
ATOM    131  O   LEU     9      24.445  25.202  28.874  1.00  0.00           O
ATOM    132  N   CYX    10      25.684  24.364  30.539  1.00  0.00           N
ATOM    133  H   CYX    10      26.387  24.503  31.250  1.00  0.00           H
ATOM    134  CA  CYX    10      24.734  23.233  30.827  1.00  0.00           C
ATOM    135  HA  CYX    10      24.524  22.664  29.921  1.00  0.00           H
ATOM    136  CB  CYX    10      25.460  22.274  31.720  1.00  0.00           C
ATOM    137  HB2 CYX    10      25.618  22.792  32.665  1.00  0.00           H
ATOM    138  HB3 CYX    10      24.772  21.434  31.815  1.00  0.00           H
ATOM    139  SG  CYX    10      27.041  21.703  31.030  1.00  0.00           S
ATOM    140  C   CYX    10      23.457  23.730  31.439  1.00  0.00           C
ATOM    141  O   CYX    10      23.491  24.716  32.203  1.00  0.00           O
ATOM    142  N   PRO    11      22.242  23.244  31.118  1.00  0.00           N
ATOM    143  CD  PRO    11      21.943  22.215  30.149  1.00  0.00           C
ATOM    144  HD2 PRO    11      22.418  21.267  30.403  1.00  0.00           H
ATOM    145  HD3 PRO    11      22.238  22.444  29.126  1.00  0.00           H
ATOM    146  CG  PRO    11      20.385  22.052  30.131  1.00  0.00           C
ATOM    147  HG2 PRO    11      20.274  21.297  30.910  1.00  0.00           H
ATOM    148  HG3 PRO    11      19.961  21.772  29.166  1.00  0.00           H
ATOM    149  CB  PRO    11      19.948  23.426  30.694  1.00  0.00           C
ATOM    150  HB2 PRO    11      18.963  23.382  31.158  1.00  0.00           H
ATOM    151  HB3 PRO    11      19.856  24.124  29.862  1.00  0.00           H
ATOM    152  CA  PRO    11      21.013  23.802  31.700  1.00  0.00           C
ATOM    153  HA  PRO    11      21.149  24.882  31.662  1.00  0.00           H
ATOM    154  C   PRO    11      20.929  23.298  33.114  1.00  0.00           C
ATOM    155  O   PRO    11      21.208  22.158  33.442  1.00  0.00           O
ATOM    156  N   ILE    12      20.675  24.251  34.037  1.00  0.00           N
ATOM    157  H   ILE    12      20.299  25.145  33.755  1.00  0.00           H
ATOM    158  CA  ILE    12      20.638  24.030  35.476  1.00  0.00           C
ATOM    159  HA  ILE    12      20.627  22.964  35.700  1.00  0.00           H
ATOM    160  CB  ILE    12      21.824  24.610  36.204  1.00  0.00           C
ATOM    161  HB  ILE    12      21.728  24.342  37.256  1.00  0.00           H
ATOM    162  CG2 ILE    12      22.991  23.812  35.703  1.00  0.00           C
ATOM    163 HG21 ILE    12      22.948  22.775  36.038  1.00  0.00           H
ATOM    164 HG22 ILE    12      23.038  23.838  34.614  1.00  0.00           H
ATOM    165 HG23 ILE    12      23.895  24.240  36.137  1.00  0.00           H
ATOM    166  CG1 ILE    12      22.043  26.128  36.011  1.00  0.00           C
ATOM    167 HG12 ILE    12      21.941  26.420  34.965  1.00  0.00           H
ATOM    168 HG13 ILE    12      21.298  26.658  36.603  1.00  0.00           H
ATOM    169  CD1 ILE    12      23.375  26.682  36.512  1.00  0.00           C
ATOM    170 HD11 ILE    12      23.508  26.439  37.567  1.00  0.00           H
ATOM    171 HD12 ILE    12      24.130  26.274  35.839  1.00  0.00           H
ATOM    172 HD13 ILE    12      23.339  27.771  36.500  1.00  0.00           H
ATOM    173  C   ILE    12      19.310  24.486  36.094  1.00  0.00           C
ATOM    174  O   ILE    12      18.540  25.245  35.468  1.00  0.00           O
ATOM    175  N   ASN    13      19.119  24.027  37.302  1.00  0.00           N
ATOM    176  H   ASN    13      19.796  23.302  37.491  1.00  0.00           H
ATOM    177  CA  ASN    13      17.996  24.253  38.215  1.00  0.00           C
ATOM    178  HA  ASN    13      17.523  25.198  37.953  1.00  0.00           H
ATOM    179  CB  ASN    13      16.880  23.215  37.961  1.00  0.00           C
ATOM    180  HB2 ASN    13      17.194  22.260  38.381  1.00  0.00           H
ATOM    181  HB3 ASN    13      16.057  23.476  38.628  1.00  0.00           H
ATOM    182  CG  ASN    13      16.368  22.843  36.566  1.00  0.00           C
ATOM    183  OD1 ASN    13      17.088  22.135  35.855  1.00  0.00           O
ATOM    184  ND2 ASN    13      15.188  23.161  36.204  1.00  0.00           N
ATOM    185 HD21 ASN    13      14.741  22.580  35.508  1.00  0.00           H
ATOM    186 HD22 ASN    13      14.708  23.816  36.804  1.00  0.00           H
ATOM    187  C   ASN    13      18.425  24.318  39.651  1.00  0.00           C
ATOM    188  O   ASN    13      17.615  24.736  40.471  1.00  0.00           O
ATOM    189  N   GLY    14      19.630  23.912  40.039  1.00  0.00           N
ATOM    190  H   GLY    14      20.254  23.474  39.377  1.00  0.00           H
ATOM    191  CA  GLY    14      19.996  23.853  41.442  1.00  0.00           C
ATOM    192  HA2 GLY    14      19.634  24.690  42.039  1.00  0.00           H
ATOM    193  HA3 GLY    14      19.622  23.000  42.008  1.00  0.00           H
ATOM    194  C   GLY    14      21.571  23.997  41.615  1.00  0.00           C
ATOM    195  O   GLY    14      22.290  24.249  40.658  1.00  0.00           O
ATOM    196  N   TRP    15      22.055  23.893  42.820  1.00  0.00           N
ATOM    197  H   TRP    15      21.384  23.671  43.541  1.00  0.00           H
ATOM    198  CA  TRP    15      23.442  24.112  43.154  1.00  0.00           C
ATOM    199  HA  TRP    15      24.079  23.978  42.280  1.00  0.00           H
ATOM    200  CB  TRP    15      23.570  25.595  43.624  1.00  0.00           C
ATOM    201  HB2 TRP    15      22.928  25.668  44.503  1.00  0.00           H
ATOM    202  HB3 TRP    15      24.578  25.778  43.999  1.00  0.00           H
ATOM    203  CG  TRP    15      23.245  26.647  42.580  1.00  0.00           C
ATOM    204  CD1 TRP    15      22.011  27.200  42.406  1.00  0.00           C
ATOM    205  HD1 TRP    15      21.124  27.150  43.020  1.00  0.00           H
ATOM    206  NE1 TRP    15      22.107  28.185  41.355  1.00  0.00           N
ATOM    207  HE1 TRP    15      21.289  28.627  40.960  1.00  0.00           H
ATOM    208  CE2 TRP    15      23.343  28.123  40.740  1.00  0.00           C
ATOM    209  CZ2 TRP    15      23.879  28.712  39.566  1.00  0.00           C
ATOM    210  HZ2 TRP    15      23.248  29.423  39.053  1.00  0.00           H
ATOM    211  CH2 TRP    15      25.175  28.295  39.103  1.00  0.00           C
ATOM    212  HH2 TRP    15      25.534  28.692  38.165  1.00  0.00           H
ATOM    213  CZ3 TRP    15      25.940  27.407  39.902  1.00  0.00           C
ATOM    214  HZ3 TRP    15      26.908  27.124  39.512  1.00  0.00           H
ATOM    215  CE3 TRP    15      25.347  26.760  40.970  1.00  0.00           C
ATOM    216  HE3 TRP    15      25.919  25.963  41.422  1.00  0.00           H
ATOM    217  CD2 TRP    15      24.098  27.166  41.491  1.00  0.00           C
ATOM    218  C   TRP    15      23.835  23.147  44.360  1.00  0.00           C
ATOM    219  O   TRP    15      23.264  23.177  45.440  1.00  0.00           O
ATOM    220  N   ALA    16      25.006  22.485  44.268  1.00  0.00           N
ATOM    221  H   ALA    16      25.574  22.802  43.495  1.00  0.00           H
ATOM    222  CA  ALA    16      25.570  21.527  45.188  1.00  0.00           C
ATOM    223  HA  ALA    16      25.066  21.427  46.148  1.00  0.00           H
ATOM    224  CB  ALA    16      25.410  20.194  44.470  1.00  0.00           C
ATOM    225  HB1 ALA    16      24.382  19.936  44.215  1.00  0.00           H
ATOM    226  HB2 ALA    16      25.906  20.120  43.503  1.00  0.00           H
ATOM    227  HB3 ALA    16      25.792  19.315  44.990  1.00  0.00           H
ATOM    228  C   ALA    16      27.054  21.865  45.557  1.00  0.00           C
ATOM    229  O   ALA    16      27.759  22.611  44.778  1.00  0.00           O
ATOM    230  N   VAL    17      27.494  21.385  46.742  1.00  0.00           N
ATOM    231  H   VAL    17      26.995  20.707  47.300  1.00  0.00           H
ATOM    232  CA  VAL    17      28.920  21.573  47.049  1.00  0.00           C
ATOM    233  HA  VAL    17      29.147  22.634  46.940  1.00  0.00           H
ATOM    234  CB  VAL    17      29.216  21.225  48.570  1.00  0.00           C
ATOM    235  HB  VAL    17      28.426  21.686  49.164  1.00  0.00           H
ATOM    236  CG1 VAL    17      29.034  19.725  48.984  1.00  0.00           C
ATOM    237 HG11 VAL    17      29.721  19.004  48.541  1.00  0.00           H
ATOM    238 HG12 VAL    17      29.178  19.641  50.061  1.00  0.00           H
ATOM    239 HG13 VAL    17      28.025  19.443  48.685  1.00  0.00           H
ATOM    240  CG2 VAL    17      30.541  21.860  49.059  1.00  0.00           C
ATOM    241 HG21 VAL    17      30.608  22.903  48.750  1.00  0.00           H
ATOM    242 HG22 VAL    17      30.716  21.815  50.134  1.00  0.00           H
ATOM    243 HG23 VAL    17      31.381  21.341  48.598  1.00  0.00           H
ATOM    244  C   VAL    17      29.793  20.775  46.115  1.00  0.00           C
ATOM    245  O   VAL    17      29.523  19.572  45.876  1.00  0.00           O
ATOM    246  N   TYR    18      30.900  21.274  45.605  1.00  0.00           N
ATOM    247  H   TYR    18      31.064  22.250  45.805  1.00  0.00           H
ATOM    248  CA  TYR    18      31.744  20.606  44.563  1.00  0.00           C
ATOM    249  HA  TYR    18      31.265  19.718  44.150  1.00  0.00           H
ATOM    250  CB  TYR    18      32.019  21.501  43.390  1.00  0.00           C
ATOM    251  HB2 TYR    18      31.027  21.668  42.970  1.00  0.00           H
ATOM    252  HB3 TYR    18      32.446  22.429  43.769  1.00  0.00           H
ATOM    253  CG  TYR    18      32.966  21.039  42.329  1.00  0.00           C
ATOM    254  CD1 TYR    18      32.563  19.948  41.495  1.00  0.00           C
ATOM    255  HD1 TYR    18      31.652  19.435  41.762  1.00  0.00           H
ATOM    256  CE1 TYR    18      33.316  19.707  40.374  1.00  0.00           C
ATOM    257  HE1 TYR    18      32.932  18.947  39.710  1.00  0.00           H
ATOM    258  CZ  TYR    18      34.455  20.480  40.076  1.00  0.00           C
ATOM    259  OH  TYR    18      35.127  20.318  38.916  1.00  0.00           O
ATOM    260  HH  TYR    18      34.947  19.486  38.473  1.00  0.00           H
ATOM    261  CE2 TYR    18      34.849  21.546  40.934  1.00  0.00           C
ATOM    262  HE2 TYR    18      35.706  22.136  40.647  1.00  0.00           H
ATOM    263  CD2 TYR    18      34.129  21.844  42.065  1.00  0.00           C
ATOM    264  HD2 TYR    18      34.295  22.728  42.663  1.00  0.00           H
ATOM    265  C   TYR    18      33.050  20.144  45.193  1.00  0.00           C
ATOM    266  O   TYR    18      33.461  19.085  44.892  1.00  0.00           O
ATOM    267  N   SER    19      33.590  20.998  46.059  1.00  0.00           N
ATOM    268  H   SER    19      33.122  21.864  46.284  1.00  0.00           H
ATOM    269  CA  SER    19      34.736  20.698  47.017  1.00  0.00           C
ATOM    270  HA  SER    19      34.453  19.791  47.553  1.00  0.00           H
ATOM    271  CB  SER    19      35.995  20.434  46.171  1.00  0.00           C
ATOM    272  HB2 SER    19      36.795  20.052  46.805  1.00  0.00           H
ATOM    273  HB3 SER    19      35.872  19.717  45.359  1.00  0.00           H
ATOM    274  OG  SER    19      36.347  21.636  45.505  1.00  0.00           O
ATOM    275  HG  SER    19      35.621  22.199  45.224  1.00  0.00           H
ATOM    276  C   SER    19      34.946  21.802  48.076  1.00  0.00           C
ATOM    277  O   SER    19      34.485  22.948  47.883  1.00  0.00           O
ATOM    278  N   LYS    20      35.712  21.489  49.069  1.00  0.00           N
ATOM    279  H   LYS    20      35.745  20.536  49.401  1.00  0.00           H
ATOM    280  CA  LYS    20      36.372  22.451  49.994  1.00  0.00           C
ATOM    281  HA  LYS    20      36.548  23.377  49.445  1.00  0.00           H
ATOM    282  CB  LYS    20      35.602  22.876  51.310  1.00  0.00           C
ATOM    283  HB2 LYS    20      36.130  23.521  52.012  1.00  0.00           H
ATOM    284  HB3 LYS    20      34.817  23.508  50.895  1.00  0.00           H
ATOM    285  CG  LYS    20      34.988  21.729  52.208  1.00  0.00           C
ATOM    286  HG2 LYS    20      34.734  20.795  51.708  1.00  0.00           H
ATOM    287  HG3 LYS    20      35.799  21.431  52.872  1.00  0.00           H
ATOM    288  CD  LYS    20      33.689  22.132  52.993  1.00  0.00           C
ATOM    289  HD2 LYS    20      33.748  23.165  53.335  1.00  0.00           H
ATOM    290  HD3 LYS    20      32.839  22.159  52.311  1.00  0.00           H
ATOM    291  CE  LYS    20      33.299  21.270  54.161  1.00  0.00           C
ATOM    292  HE2 LYS    20      32.299  21.523  54.515  1.00  0.00           H
ATOM    293  HE3 LYS    20      33.548  20.249  53.874  1.00  0.00           H
ATOM    294  NZ  LYS    20      34.120  21.578  55.333  1.00  0.00           N
ATOM    295  HZ1 LYS    20      35.105  21.482  55.130  1.00  0.00           H
ATOM    296  HZ2 LYS    20      33.962  22.519  55.664  1.00  0.00           H
ATOM    297  HZ3 LYS    20      33.766  20.880  55.972  1.00  0.00           H
ATOM    298  C   LYS    20      37.766  21.934  50.404  1.00  0.00           C
ATOM    299  O   LYS    20      37.977  20.722  50.534  1.00  0.00           O
ATOM    300  N   ASP    21      38.693  22.837  50.662  1.00  0.00           N
ATOM    301  H   ASP    21      38.437  23.811  50.580  1.00  0.00           H
ATOM    302  CA  ASP    21      40.154  22.556  50.924  1.00  0.00           C
ATOM    303  HA  ASP    21      40.532  21.745  50.301  1.00  0.00           H
ATOM    304  CB  ASP    21      41.064  23.759  50.561  1.00  0.00           C
ATOM    305  HB2 ASP    21      42.075  23.358  50.645  1.00  0.00           H
ATOM    306  HB3 ASP    21      40.980  24.004  49.502  1.00  0.00           H
ATOM    307  CG  ASP    21      40.973  25.030  51.445  1.00  0.00           C
ATOM    308  OD1 ASP    21      41.317  26.136  51.014  1.00  0.00           O
ATOM    309  OD2 ASP    21      40.688  25.013  52.726  1.00  0.00           O
ATOM    310  C   ASP    21      40.297  22.039  52.382  1.00  0.00           C
ATOM    311  O   ASP    21      41.099  21.219  52.603  1.00  0.00           O
ATOM    312  N   ASN    22      39.435  22.427  53.312  1.00  0.00           N
ATOM    313  H   ASN    22      38.629  23.018  53.168  1.00  0.00           H
ATOM    314  CA  ASN    22      39.558  22.047  54.772  1.00  0.00           C
ATOM    315  HA  ASN    22      38.826  22.675  55.279  1.00  0.00           H
ATOM    316  CB  ASN    22      39.245  20.575  55.090  1.00  0.00           C
ATOM    317  HB2 ASN    22      39.829  19.961  54.404  1.00  0.00           H
ATOM    318  HB3 ASN    22      39.473  20.344  56.130  1.00  0.00           H
ATOM    319  CG  ASN    22      37.757  20.296  55.016  1.00  0.00           C
ATOM    320  OD1 ASN    22      36.879  21.039  55.291  1.00  0.00           O
ATOM    321  ND2 ASN    22      37.510  19.098  54.558  1.00  0.00           N
ATOM    322 HD21 ASN    22      38.304  18.476  54.507  1.00  0.00           H
ATOM    323 HD22 ASN    22      36.555  18.778  54.484  1.00  0.00           H
ATOM    324  C   ASN    22      40.904  22.453  55.469  1.00  0.00           C
ATOM    325  O   ASN    22      41.386  21.832  56.384  1.00  0.00           O
ATOM    326  N   SER    23      41.530  23.545  54.969  1.00  0.00           N
ATOM    327  H   SER    23      41.225  23.914  54.080  1.00  0.00           H
ATOM    328  CA  SER    23      42.915  23.958  55.253  1.00  0.00           C
ATOM    329  HA  SER    23      43.554  23.108  55.012  1.00  0.00           H
ATOM    330  CB  SER    23      43.295  25.155  54.456  1.00  0.00           C
ATOM    331  HB2 SER    23      44.283  25.433  54.819  1.00  0.00           H
ATOM    332  HB3 SER    23      43.535  24.671  53.509  1.00  0.00           H
ATOM    333  OG  SER    23      42.328  26.249  54.429  1.00  0.00           O
ATOM    334  HG  SER    23      41.827  26.080  53.628  1.00  0.00           H
ATOM    335  C   SER    23      43.154  24.316  56.738  1.00  0.00           C
ATOM    336  O   SER    23      44.132  23.861  57.272  1.00  0.00           O
ATOM    337  N   ILE    24      42.236  25.088  57.396  1.00  0.00           N
ATOM    338  H   ILE    24      41.670  25.556  56.703  1.00  0.00           H
ATOM    339  CA  ILE    24      42.211  25.446  58.849  1.00  0.00           C
ATOM    340  HA  ILE    24      43.176  25.732  59.269  1.00  0.00           H
ATOM    341  CB  ILE    24      41.223  26.540  59.097  1.00  0.00           C
ATOM    342  HB  ILE    24      40.229  26.209  58.794  1.00  0.00           H
ATOM    343  CG2 ILE    24      41.109  26.867  60.632  1.00  0.00           C
ATOM    344 HG21 ILE    24      42.049  27.107  61.128  1.00  0.00           H
ATOM    345 HG22 ILE    24      40.525  27.764  60.835  1.00  0.00           H
ATOM    346 HG23 ILE    24      40.671  25.968  61.067  1.00  0.00           H
ATOM    347  CG1 ILE    24      41.625  27.860  58.367  1.00  0.00           C
ATOM    348 HG12 ILE    24      42.351  28.320  59.037  1.00  0.00           H
ATOM    349 HG13 ILE    24      42.177  27.714  57.439  1.00  0.00           H
ATOM    350  CD1 ILE    24      40.485  28.884  58.178  1.00  0.00           C
ATOM    351 HD11 ILE    24      39.982  28.971  59.141  1.00  0.00           H
ATOM    352 HD12 ILE    24      40.862  29.830  57.792  1.00  0.00           H
ATOM    353 HD13 ILE    24      39.720  28.471  57.521  1.00  0.00           H
ATOM    354  C   ILE    24      41.857  24.220  59.703  1.00  0.00           C
ATOM    355  O   ILE    24      42.414  24.158  60.786  1.00  0.00           O
ATOM    356  N   ARG    25      41.029  23.249  59.249  1.00  0.00           N
ATOM    357  H   ARG    25      40.524  23.432  58.393  1.00  0.00           H
ATOM    358  CA  ARG    25      40.746  22.006  59.940  1.00  0.00           C
ATOM    359  HA  ARG    25      40.461  22.171  60.978  1.00  0.00           H
ATOM    360  CB  ARG    25      39.517  21.240  59.382  1.00  0.00           C
ATOM    361  HB2 ARG    25      38.625  21.865  59.329  1.00  0.00           H
ATOM    362  HB3 ARG    25      39.766  20.862  58.390  1.00  0.00           H
ATOM    363  CG  ARG    25      39.193  20.051  60.169  1.00  0.00           C
ATOM    364  HG2 ARG    25      40.086  19.454  60.356  1.00  0.00           H
ATOM    365  HG3 ARG    25      38.620  20.378  61.037  1.00  0.00           H
ATOM    366  CD  ARG    25      38.344  19.043  59.406  1.00  0.00           C
ATOM    367  HD2 ARG    25      37.445  19.606  59.156  1.00  0.00           H
ATOM    368  HD3 ARG    25      38.888  18.721  58.518  1.00  0.00           H
ATOM    369  NE  ARG    25      37.899  17.834  60.179  1.00  0.00           N
ATOM    370  HE  ARG    25      38.388  16.954  60.091  1.00  0.00           H
ATOM    371  CZ  ARG    25      36.983  17.775  61.107  1.00  0.00           C
ATOM    372  NH1 ARG    25      36.868  16.684  61.860  1.00  0.00           N
ATOM    373 HH11 ARG    25      37.274  15.836  61.489  1.00  0.00           H
ATOM    374 HH12 ARG    25      36.260  16.560  62.657  1.00  0.00           H
ATOM    375  NH2 ARG    25      36.271  18.845  61.310  1.00  0.00           N
ATOM    376 HH21 ARG    25      36.416  19.653  60.723  1.00  0.00           H
ATOM    377 HH22 ARG    25      35.594  18.903  62.057  1.00  0.00           H
ATOM    378  C   ARG    25      42.030  21.231  59.983  1.00  0.00           C
ATOM    379  O   ARG    25      42.589  21.095  61.063  1.00  0.00           O
ATOM    380  N   ILE    26      42.615  20.738  58.912  1.00  0.00           N
ATOM    381  H   ILE    26      42.050  20.849  58.082  1.00  0.00           H
ATOM    382  CA  ILE    26      43.807  19.978  58.790  1.00  0.00           C
ATOM    383  HA  ILE    26      43.717  19.113  59.446  1.00  0.00           H
ATOM    384  CB  ILE    26      43.951  19.217  57.413  1.00  0.00           C
ATOM    385  HB  ILE    26      43.567  19.890  56.646  1.00  0.00           H
ATOM    386  CG2 ILE    26      45.438  18.842  57.007  1.00  0.00           C
ATOM    387 HG21 ILE    26      46.103  19.707  57.014  1.00  0.00           H
ATOM    388 HG22 ILE    26      45.891  18.087  57.650  1.00  0.00           H
ATOM    389 HG23 ILE    26      45.450  18.490  55.975  1.00  0.00           H
ATOM    390  CG1 ILE    26      43.141  17.919  57.390  1.00  0.00           C
ATOM    391 HG12 ILE    26      43.539  17.493  56.469  1.00  0.00           H
ATOM    392 HG13 ILE    26      43.363  17.203  58.181  1.00  0.00           H
ATOM    393  CD1 ILE    26      41.656  18.018  57.187  1.00  0.00           C
ATOM    394 HD11 ILE    26      41.577  18.905  56.559  1.00  0.00           H
ATOM    395 HD12 ILE    26      41.126  17.169  56.755  1.00  0.00           H
ATOM    396 HD13 ILE    26      41.287  18.263  58.184  1.00  0.00           H
ATOM    397  C   ILE    26      45.106  20.630  59.310  1.00  0.00           C
ATOM    398  O   ILE    26      45.882  19.956  59.972  1.00  0.00           O
ATOM    399  N   GLY    27      45.361  21.935  59.075  1.00  0.00           N
ATOM    400  H   GLY    27      44.629  22.388  58.548  1.00  0.00           H
ATOM    401  CA  GLY    27      46.473  22.647  59.634  1.00  0.00           C
ATOM    402  HA2 GLY    27      47.325  22.086  59.249  1.00  0.00           H
ATOM    403  HA3 GLY    27      46.434  23.675  59.272  1.00  0.00           H
ATOM    404  C   GLY    27      46.554  22.610  61.188  1.00  0.00           C
ATOM    405  O   GLY    27      47.595  23.019  61.661  1.00  0.00           O
ATOM    406  N   SER    28      45.435  22.251  61.863  1.00  0.00           N
ATOM    407  H   SER    28      44.583  22.177  61.326  1.00  0.00           H
ATOM    408  CA  SER    28      45.332  22.045  63.279  1.00  0.00           C
ATOM    409  HA  SER    28      45.849  22.905  63.706  1.00  0.00           H
ATOM    410  CB  SER    28      43.896  22.021  63.791  1.00  0.00           C
ATOM    411  HB2 SER    28      44.041  22.066  64.870  1.00  0.00           H
ATOM    412  HB3 SER    28      43.329  22.836  63.343  1.00  0.00           H
ATOM    413  OG  SER    28      43.256  20.792  63.440  1.00  0.00           O
ATOM    414  HG  SER    28      43.149  20.898  62.491  1.00  0.00           H
ATOM    415  C   SER    28      46.146  20.869  63.811  1.00  0.00           C
ATOM    416  O   SER    28      46.228  20.705  65.004  1.00  0.00           O
ATOM    417  N   LYS    29      46.594  20.002  62.843  1.00  0.00           N
ATOM    418  H   LYS    29      46.359  20.221  61.886  1.00  0.00           H
ATOM    419  CA  LYS    29      47.469  18.815  63.127  1.00  0.00           C
ATOM    420  HA  LYS    29      47.967  18.939  64.089  1.00  0.00           H
ATOM    421  CB  LYS    29      46.704  17.503  63.258  1.00  0.00           C
ATOM    422  HB2 LYS    29      46.346  17.234  62.264  1.00  0.00           H
ATOM    423  HB3 LYS    29      47.389  16.733  63.612  1.00  0.00           H
ATOM    424  CG  LYS    29      45.530  17.604  64.288  1.00  0.00           C
ATOM    425  HG2 LYS    29      45.872  17.816  65.301  1.00  0.00           H
ATOM    426  HG3 LYS    29      44.834  18.367  63.939  1.00  0.00           H
ATOM    427  CD  LYS    29      44.733  16.243  64.261  1.00  0.00           C
ATOM    428  HD2 LYS    29      44.210  16.114  63.314  1.00  0.00           H
ATOM    429  HD3 LYS    29      45.481  15.474  64.455  1.00  0.00           H
ATOM    430  CE  LYS    29      43.785  16.006  65.453  1.00  0.00           C
ATOM    431  HE2 LYS    29      42.939  16.692  65.406  1.00  0.00           H
ATOM    432  HE3 LYS    29      43.345  15.018  65.315  1.00  0.00           H
ATOM    433  NZ  LYS    29      44.436  16.066  66.753  1.00  0.00           N
ATOM    434  HZ1 LYS    29      44.752  16.957  67.109  1.00  0.00           H
ATOM    435  HZ2 LYS    29      43.876  15.635  67.475  1.00  0.00           H
ATOM    436  HZ3 LYS    29      45.295  15.536  66.721  1.00  0.00           H
ATOM    437  C   LYS    29      48.575  18.614  62.163  1.00  0.00           C
ATOM    438  O   LYS    29      49.716  18.409  62.528  1.00  0.00           O
ATOM    439  N   GLY    30      48.275  18.604  60.875  1.00  0.00           N
ATOM    440  H   GLY    30      47.305  18.685  60.605  1.00  0.00           H
ATOM    441  CA  GLY    30      49.338  18.504  59.816  1.00  0.00           C
ATOM    442  HA2 GLY    30      50.163  17.879  60.156  1.00  0.00           H
ATOM    443  HA3 GLY    30      48.965  17.953  58.952  1.00  0.00           H
ATOM    444  C   GLY    30      49.914  19.895  59.337  1.00  0.00           C
ATOM    445  O   GLY    30      49.431  20.992  59.648  1.00  0.00           O
ATOM    446  N   ASP    31      51.117  19.881  58.643  1.00  0.00           N
ATOM    447  H   ASP    31      51.521  18.964  58.514  1.00  0.00           H
ATOM    448  CA  ASP    31      51.919  21.036  58.367  1.00  0.00           C
ATOM    449  HA  ASP    31      51.682  21.874  59.022  1.00  0.00           H
ATOM    450  CB  ASP    31      53.402  20.736  58.522  1.00  0.00           C
ATOM    451  HB2 ASP    31      53.711  20.017  57.763  1.00  0.00           H
ATOM    452  HB3 ASP    31      53.953  21.647  58.289  1.00  0.00           H
ATOM    453  CG  ASP    31      53.845  20.302  59.948  1.00  0.00           C
ATOM    454  OD1 ASP    31      53.126  20.557  60.934  1.00  0.00           O
ATOM    455  OD2 ASP    31      54.941  19.715  60.029  1.00  0.00           O
ATOM    456  C   ASP    31      51.467  21.584  57.055  1.00  0.00           C
ATOM    457  O   ASP    31      51.719  21.112  55.960  1.00  0.00           O
ATOM    458  N   VAL    32      50.761  22.759  57.209  1.00  0.00           N
ATOM    459  H   VAL    32      50.648  23.098  58.155  1.00  0.00           H
ATOM    460  CA  VAL    32      49.940  23.342  56.176  1.00  0.00           C
ATOM    461  HA  VAL    32      50.307  23.020  55.202  1.00  0.00           H
ATOM    462  CB  VAL    32      48.493  22.755  56.320  1.00  0.00           C
ATOM    463  HB  VAL    32      48.291  22.503  57.360  1.00  0.00           H
ATOM    464  CG1 VAL    32      47.370  23.726  55.947  1.00  0.00           C
ATOM    465 HG11 VAL    32      46.391  23.249  55.977  1.00  0.00           H
ATOM    466 HG12 VAL    32      47.345  24.532  56.681  1.00  0.00           H
ATOM    467 HG13 VAL    32      47.498  23.991  54.897  1.00  0.00           H
ATOM    468  CG2 VAL    32      48.342  21.538  55.473  1.00  0.00           C
ATOM    469 HG21 VAL    32      47.421  21.019  55.740  1.00  0.00           H
ATOM    470 HG22 VAL    32      48.561  21.750  54.426  1.00  0.00           H
ATOM    471 HG23 VAL    32      49.065  20.776  55.765  1.00  0.00           H
ATOM    472  C   VAL    32      49.963  24.863  56.349  1.00  0.00           C
ATOM    473  O   VAL    32      49.909  25.442  57.444  1.00  0.00           O
ATOM    474  N   PHE    33      50.115  25.546  55.246  1.00  0.00           N
ATOM    475  H   PHE    33      50.025  25.087  54.350  1.00  0.00           H
ATOM    476  CA  PHE    33      50.245  26.985  55.103  1.00  0.00           C
ATOM    477  HA  PHE    33      51.129  27.298  55.660  1.00  0.00           H
ATOM    478  CB  PHE    33      50.353  27.284  53.597  1.00  0.00           C
ATOM    479  HB2 PHE    33      49.493  26.918  53.036  1.00  0.00           H
ATOM    480  HB3 PHE    33      50.533  28.357  53.520  1.00  0.00           H
ATOM    481  CG  PHE    33      51.574  26.620  53.010  1.00  0.00           C
ATOM    482  CD1 PHE    33      51.435  26.025  51.746  1.00  0.00           C
ATOM    483  HD1 PHE    33      50.443  25.970  51.323  1.00  0.00           H
ATOM    484  CE1 PHE    33      52.513  25.413  51.113  1.00  0.00           C
ATOM    485  HE1 PHE    33      52.339  24.771  50.261  1.00  0.00           H
ATOM    486  CZ  PHE    33      53.828  25.521  51.649  1.00  0.00           C
ATOM    487  HZ  PHE    33      54.692  25.085  51.169  1.00  0.00           H
ATOM    488  CE2 PHE    33      54.028  26.279  52.790  1.00  0.00           C
ATOM    489  HE2 PHE    33      55.012  26.574  53.124  1.00  0.00           H
ATOM    490  CD2 PHE    33      52.881  26.769  53.483  1.00  0.00           C
ATOM    491  HD2 PHE    33      53.062  27.432  54.316  1.00  0.00           H
ATOM    492  C   PHE    33      49.001  27.707  55.605  1.00  0.00           C
ATOM    493  O   PHE    33      47.840  27.186  55.625  1.00  0.00           O
ATOM    494  N   VAL    34      49.287  28.902  56.178  1.00  0.00           N
ATOM    495  H   VAL    34      50.274  29.119  56.162  1.00  0.00           H
ATOM    496  CA  VAL    34      48.246  30.012  56.222  1.00  0.00           C
ATOM    497  HA  VAL    34      47.300  29.518  56.445  1.00  0.00           H
ATOM    498  CB  VAL    34      48.542  31.051  57.281  1.00  0.00           C
ATOM    499  HB  VAL    34      47.677  31.709  57.376  1.00  0.00           H
ATOM    500  CG1 VAL    34      48.423  30.228  58.636  1.00  0.00           C
ATOM    501 HG11 VAL    34      48.477  31.058  59.339  1.00  0.00           H
ATOM    502 HG12 VAL    34      47.511  29.658  58.811  1.00  0.00           H
ATOM    503 HG13 VAL    34      49.249  29.533  58.789  1.00  0.00           H
ATOM    504  CG2 VAL    34      49.840  31.821  57.192  1.00  0.00           C
ATOM    505 HG21 VAL    34      50.653  31.106  57.324  1.00  0.00           H
ATOM    506 HG22 VAL    34      49.948  32.501  56.347  1.00  0.00           H
ATOM    507 HG23 VAL    34      49.914  32.442  58.084  1.00  0.00           H
ATOM    508  C   VAL    34      47.970  30.686  54.834  1.00  0.00           C
ATOM    509  O   VAL    34      48.884  31.100  54.085  1.00  0.00           O
ATOM    510  N   ILE    35      46.691  30.944  54.482  1.00  0.00           N
ATOM    511  H   ILE    35      45.928  30.693  55.092  1.00  0.00           H
ATOM    512  CA  ILE    35      46.261  31.299  53.111  1.00  0.00           C
ATOM    513  HA  ILE    35      47.093  31.760  52.579  1.00  0.00           H
ATOM    514  CB  ILE    35      45.871  30.060  52.218  1.00  0.00           C
ATOM    515  HB  ILE    35      45.884  30.377  51.175  1.00  0.00           H
ATOM    516  CG2 ILE    35      47.003  29.084  52.237  1.00  0.00           C
ATOM    517 HG21 ILE    35      47.971  29.543  52.037  1.00  0.00           H
ATOM    518 HG22 ILE    35      47.022  28.482  53.146  1.00  0.00           H
ATOM    519 HG23 ILE    35      46.834  28.372  51.429  1.00  0.00           H
ATOM    520  CG1 ILE    35      44.443  29.510  52.492  1.00  0.00           C
ATOM    521 HG12 ILE    35      44.295  29.339  53.558  1.00  0.00           H
ATOM    522 HG13 ILE    35      43.687  30.167  52.063  1.00  0.00           H
ATOM    523  CD1 ILE    35      44.083  28.239  51.715  1.00  0.00           C
ATOM    524 HD11 ILE    35      44.595  27.387  52.162  1.00  0.00           H
ATOM    525 HD12 ILE    35      43.032  28.084  51.962  1.00  0.00           H
ATOM    526 HD13 ILE    35      44.263  28.359  50.646  1.00  0.00           H
ATOM    527  C   ILE    35      45.169  32.367  53.067  1.00  0.00           C
ATOM    528  O   ILE    35      44.401  32.527  53.983  1.00  0.00           O
ATOM    529  N   ARG    36      45.067  33.003  51.910  1.00  0.00           N
ATOM    530  H   ARG    36      45.881  32.929  51.317  1.00  0.00           H
ATOM    531  CA  ARG    36      44.072  34.030  51.542  1.00  0.00           C
ATOM    532  HA  ARG    36      43.128  33.823  52.047  1.00  0.00           H
ATOM    533  CB  ARG    36      44.528  35.357  52.047  1.00  0.00           C
ATOM    534  HB2 ARG    36      45.601  35.429  51.876  1.00  0.00           H
ATOM    535  HB3 ARG    36      43.973  36.196  51.625  1.00  0.00           H
ATOM    536  CG  ARG    36      44.388  35.694  53.517  1.00  0.00           C
ATOM    537  HG2 ARG    36      45.011  34.985  54.061  1.00  0.00           H
ATOM    538  HG3 ARG    36      44.736  36.714  53.674  1.00  0.00           H
ATOM    539  CD  ARG    36      42.957  35.716  54.170  1.00  0.00           C
ATOM    540  HD2 ARG    36      42.624  34.692  54.335  1.00  0.00           H
ATOM    541  HD3 ARG    36      43.143  36.215  55.122  1.00  0.00           H
ATOM    542  NE  ARG    36      41.863  36.307  53.311  1.00  0.00           N
ATOM    543  HE  ARG    36      41.257  35.642  52.852  1.00  0.00           H
ATOM    544  CZ  ARG    36      41.325  37.511  53.356  1.00  0.00           C
ATOM    545  NH1 ARG    36      40.317  37.649  52.589  1.00  0.00           N
ATOM    546 HH11 ARG    36      39.858  36.796  52.305  1.00  0.00           H
ATOM    547 HH12 ARG    36      39.868  38.532  52.393  1.00  0.00           H
ATOM    548  NH2 ARG    36      41.633  38.530  54.118  1.00  0.00           N
ATOM    549 HH21 ARG    36      42.530  38.540  54.582  1.00  0.00           H
ATOM    550 HH22 ARG    36      41.088  39.375  54.022  1.00  0.00           H
ATOM    551  C   ARG    36      43.850  33.990  50.076  1.00  0.00           C
ATOM    552  O   ARG    36      44.700  33.717  49.234  1.00  0.00           O
ATOM    553  N   GLH    37      42.612  34.380  49.730  1.00  0.00           N
ATOM    554  H   GLH    37      42.021  34.663  50.499  1.00  0.00           H
ATOM    555  CA  GLH    37      41.993  34.050  48.433  1.00  0.00           C
ATOM    556  HA  GLH    37      40.964  33.869  48.745  1.00  0.00           H
ATOM    557  CB  GLH    37      42.034  35.211  47.464  1.00  0.00           C
ATOM    558  HB2 GLH    37      41.360  35.041  46.625  1.00  0.00           H
ATOM    559  HB3 GLH    37      41.648  36.104  47.956  1.00  0.00           H
ATOM    560  CG  GLH    37      43.436  35.651  47.010  1.00  0.00           C
ATOM    561  HG2 GLH    37      44.166  34.927  47.372  1.00  0.00           H
ATOM    562  HG3 GLH    37      43.455  35.555  45.924  1.00  0.00           H
ATOM    563  CD  GLH    37      43.849  37.087  47.377  1.00  0.00           C
ATOM    564  OE1 GLH    37      43.675  37.574  48.504  1.00  0.00           O
ATOM    565  OE2 GLH    37      44.691  37.617  46.488  1.00  0.00           O
ATOM    566  HE2 GLH    37      44.483  37.338  45.593  1.00  0.00           H
ATOM    567  C   GLH    37      42.355  32.773  47.695  1.00  0.00           C
ATOM    568  O   GLH    37      43.044  32.714  46.696  1.00  0.00           O
ATOM    569  N   PRO    38      41.922  31.644  48.210  1.00  0.00           N
ATOM    570  CD  PRO    38      41.423  31.434  49.603  1.00  0.00           C
ATOM    571  HD2 PRO    38      40.637  32.126  49.903  1.00  0.00           H
ATOM    572  HD3 PRO    38      42.186  31.624  50.358  1.00  0.00           H
ATOM    573  CG  PRO    38      41.025  29.901  49.712  1.00  0.00           C
ATOM    574  HG2 PRO    38      39.964  29.810  49.482  1.00  0.00           H
ATOM    575  HG3 PRO    38      41.216  29.497  50.705  1.00  0.00           H
ATOM    576  CB  PRO    38      41.952  29.252  48.641  1.00  0.00           C
ATOM    577  HB2 PRO    38      41.603  28.253  48.384  1.00  0.00           H
ATOM    578  HB3 PRO    38      42.970  29.050  48.975  1.00  0.00           H
ATOM    579  CA  PRO    38      42.004  30.372  47.502  1.00  0.00           C
ATOM    580  HA  PRO    38      42.932  30.320  46.931  1.00  0.00           H
ATOM    581  C   PRO    38      40.866  30.259  46.460  1.00  0.00           C
ATOM    582  O   PRO    38      39.701  30.043  46.871  1.00  0.00           O
ATOM    583  N   PHE    39      41.198  30.264  45.178  1.00  0.00           N
ATOM    584  H   PHE    39      42.185  30.349  44.978  1.00  0.00           H
ATOM    585  CA  PHE    39      40.197  30.245  44.081  1.00  0.00           C
ATOM    586  HA  PHE    39      39.173  30.085  44.422  1.00  0.00           H
ATOM    587  CB  PHE    39      40.219  31.569  43.205  1.00  0.00           C
ATOM    588  HB2 PHE    39      39.525  31.383  42.385  1.00  0.00           H
ATOM    589  HB3 PHE    39      39.862  32.422  43.782  1.00  0.00           H
ATOM    590  CG  PHE    39      41.509  31.873  42.527  1.00  0.00           C
ATOM    591  CD1 PHE    39      41.737  31.348  41.278  1.00  0.00           C
ATOM    592  HD1 PHE    39      40.966  30.753  40.811  1.00  0.00           H
ATOM    593  CE1 PHE    39      43.018  31.421  40.640  1.00  0.00           C
ATOM    594  HE1 PHE    39      43.233  30.985  39.675  1.00  0.00           H
ATOM    595  CZ  PHE    39      44.043  32.110  41.275  1.00  0.00           C
ATOM    596  HZ  PHE    39      44.940  32.347  40.721  1.00  0.00           H
ATOM    597  CE2 PHE    39      43.831  32.609  42.565  1.00  0.00           C
ATOM    598  HE2 PHE    39      44.660  33.020  43.121  1.00  0.00           H
ATOM    599  CD2 PHE    39      42.546  32.571  43.196  1.00  0.00           C
ATOM    600  HD2 PHE    39      42.300  32.993  44.159  1.00  0.00           H
ATOM    601  C   PHE    39      40.497  28.978  43.279  1.00  0.00           C
ATOM    602  O   PHE    39      41.468  28.227  43.511  1.00  0.00           O
ATOM    603  N   ILE    40      39.658  28.604  42.304  1.00  0.00           N
ATOM    604  H   ILE    40      39.043  29.317  41.936  1.00  0.00           H
ATOM    605  CA  ILE    40      39.794  27.228  41.630  1.00  0.00           C
ATOM    606  HA  ILE    40      40.739  26.734  41.847  1.00  0.00           H
ATOM    607  CB  ILE    40      38.675  26.218  42.070  1.00  0.00           C
ATOM    608  HB  ILE    40      37.728  26.733  41.912  1.00  0.00           H
ATOM    609  CG2 ILE    40      38.552  24.929  41.258  1.00  0.00           C
ATOM    610 HG21 ILE    40      38.519  25.043  40.175  1.00  0.00           H
ATOM    611 HG22 ILE    40      39.410  24.276  41.422  1.00  0.00           H
ATOM    612 HG23 ILE    40      37.604  24.488  41.567  1.00  0.00           H
ATOM    613  CG1 ILE    40      38.807  25.916  43.553  1.00  0.00           C
ATOM    614 HG12 ILE    40      39.680  25.277  43.679  1.00  0.00           H
ATOM    615 HG13 ILE    40      39.027  26.868  44.036  1.00  0.00           H
ATOM    616  CD1 ILE    40      37.445  25.349  44.208  1.00  0.00           C
ATOM    617 HD11 ILE    40      36.677  26.081  43.955  1.00  0.00           H
ATOM    618 HD12 ILE    40      37.247  24.323  43.899  1.00  0.00           H
ATOM    619 HD13 ILE    40      37.418  25.343  45.298  1.00  0.00           H
ATOM    620  C   ILE    40      39.794  27.445  40.120  1.00  0.00           C
ATOM    621  O   ILE    40      39.231  28.444  39.580  1.00  0.00           O
ATOM    622  N   SER    41      40.550  26.536  39.363  1.00  0.00           N
ATOM    623  H   SER    41      41.115  25.883  39.886  1.00  0.00           H
ATOM    624  CA  SER    41      40.667  26.550  37.865  1.00  0.00           C
ATOM    625  HA  SER    41      39.727  26.927  37.460  1.00  0.00           H
ATOM    626  CB  SER    41      41.857  27.298  37.412  1.00  0.00           C
ATOM    627  HB2 SER    41      41.844  28.279  37.889  1.00  0.00           H
ATOM    628  HB3 SER    41      42.756  26.777  37.739  1.00  0.00           H
ATOM    629  OG  SER    41      41.820  27.509  36.015  1.00  0.00           O
ATOM    630  HG  SER    41      41.872  28.445  35.809  1.00  0.00           H
ATOM    631  C   SER    41      40.937  25.167  37.250  1.00  0.00           C
ATOM    632  O   SER    41      41.351  24.301  38.004  1.00  0.00           O
ATOM    633  N   CYX    42      40.682  24.928  35.908  1.00  0.00           N
ATOM    634  H   CYX    42      40.475  25.712  35.306  1.00  0.00           H
ATOM    635  CA  CYX    42      40.374  23.574  35.424  1.00  0.00           C
ATOM    636  HA  CYX    42      40.863  22.819  36.041  1.00  0.00           H
ATOM    637  CB  CYX    42      38.923  23.328  35.516  1.00  0.00           C
ATOM    638  HB2 CYX    42      38.338  23.867  34.771  1.00  0.00           H
ATOM    639  HB3 CYX    42      38.781  22.284  35.234  1.00  0.00           H
ATOM    640  SG  CYX    42      38.158  23.527  37.163  1.00  0.00           S
ATOM    641  C   CYX    42      40.855  23.296  34.025  1.00  0.00           C
ATOM    642  O   CYX    42      40.870  24.122  33.114  1.00  0.00           O
ATOM    643  N   SER    43      41.396  22.064  33.843  1.00  0.00           N
ATOM    644  H   SER    43      41.420  21.353  34.560  1.00  0.00           H
ATOM    645  CA  SER    43      41.913  21.530  32.546  1.00  0.00           C
ATOM    646  HA  SER    43      42.018  22.344  31.830  1.00  0.00           H
ATOM    647  CB  SER    43      43.221  20.826  32.810  1.00  0.00           C
ATOM    648  HB2 SER    43      43.645  20.299  31.955  1.00  0.00           H
ATOM    649  HB3 SER    43      43.988  21.528  33.139  1.00  0.00           H
ATOM    650  OG  SER    43      43.072  19.729  33.763  1.00  0.00           O
ATOM    651  HG  SER    43      43.016  20.155  34.622  1.00  0.00           H
ATOM    652  C   SER    43      40.903  20.577  31.812  1.00  0.00           C
ATOM    653  O   SER    43      39.715  20.640  32.157  1.00  0.00           O
ATOM    654  N   HID    44      41.250  19.767  30.738  1.00  0.00           N
ATOM    655  H   HID    44      42.217  19.761  30.448  1.00  0.00           H
ATOM    656  CA  HID    44      40.350  18.696  30.227  1.00  0.00           C
ATOM    657  HA  HID    44      39.359  19.093  30.008  1.00  0.00           H
ATOM    658  CB  HID    44      40.958  18.147  28.954  1.00  0.00           C
ATOM    659  HB2 HID    44      41.884  17.590  29.106  1.00  0.00           H
ATOM    660  HB3 HID    44      40.350  17.341  28.541  1.00  0.00           H
ATOM    661  CG  HID    44      41.225  19.115  27.855  1.00  0.00           C
ATOM    662  ND1 HID    44      40.297  19.614  26.870  1.00  0.00           N
ATOM    663  HD1 HID    44      39.300  19.485  26.780  1.00  0.00           H
ATOM    664  CE1 HID    44      41.015  20.267  25.949  1.00  0.00           C
ATOM    665  HE1 HID    44      40.516  20.644  25.068  1.00  0.00           H
ATOM    666  NE2 HID    44      42.314  20.256  26.241  1.00  0.00           N
ATOM    667  CD2 HID    44      42.459  19.554  27.424  1.00  0.00           C
ATOM    668  HD2 HID    44      43.413  19.289  27.855  1.00  0.00           H
ATOM    669  C   HID    44      40.072  17.506  31.185  1.00  0.00           C
ATOM    670  O   HID    44      39.190  16.603  30.926  1.00  0.00           O
ATOM    671  N   LEU    45      40.866  17.502  32.261  1.00  0.00           N
ATOM    672  H   LEU    45      41.473  18.299  32.383  1.00  0.00           H
ATOM    673  CA  LEU    45      41.200  16.313  32.967  1.00  0.00           C
ATOM    674  HA  LEU    45      40.681  15.443  32.565  1.00  0.00           H
ATOM    675  CB  LEU    45      42.669  15.935  32.688  1.00  0.00           C
ATOM    676  HB2 LEU    45      42.796  15.697  31.631  1.00  0.00           H
ATOM    677  HB3 LEU    45      43.308  16.661  33.189  1.00  0.00           H
ATOM    678  CG  LEU    45      43.094  14.711  33.520  1.00  0.00           C
ATOM    679  HG  LEU    45      42.760  14.783  34.556  1.00  0.00           H
ATOM    680  CD1 LEU    45      42.582  13.345  32.932  1.00  0.00           C
ATOM    681 HD11 LEU    45      43.047  12.492  33.426  1.00  0.00           H
ATOM    682 HD12 LEU    45      41.517  13.266  33.151  1.00  0.00           H
ATOM    683 HD13 LEU    45      42.751  13.322  31.855  1.00  0.00           H
ATOM    684  CD2 LEU    45      44.559  14.511  33.711  1.00  0.00           C
ATOM    685 HD21 LEU    45      44.732  13.760  34.483  1.00  0.00           H
ATOM    686 HD22 LEU    45      45.017  14.137  32.796  1.00  0.00           H
ATOM    687 HD23 LEU    45      45.176  15.348  34.038  1.00  0.00           H
ATOM    688  C   LEU    45      40.826  16.415  34.492  1.00  0.00           C
ATOM    689  O   LEU    45      40.178  15.554  35.053  1.00  0.00           O
ATOM    690  N   GLU    46      41.301  17.451  35.159  1.00  0.00           N
ATOM    691  H   GLU    46      41.793  18.151  34.621  1.00  0.00           H
ATOM    692  CA  GLU    46      41.115  17.744  36.562  1.00  0.00           C
ATOM    693  HA  GLU    46      40.085  17.482  36.803  1.00  0.00           H
ATOM    694  CB  GLU    46      42.148  16.981  37.524  1.00  0.00           C
ATOM    695  HB2 GLU    46      42.069  17.264  38.573  1.00  0.00           H
ATOM    696  HB3 GLU    46      41.917  15.920  37.419  1.00  0.00           H
ATOM    697  CG  GLU    46      43.625  17.200  37.282  1.00  0.00           C
ATOM    698  HG2 GLU    46      43.803  17.010  36.224  1.00  0.00           H
ATOM    699  HG3 GLU    46      43.912  18.229  37.503  1.00  0.00           H
ATOM    700  CD  GLU    46      44.579  16.389  38.220  1.00  0.00           C
ATOM    701  OE1 GLU    46      45.746  16.822  38.481  1.00  0.00           O
ATOM    702  OE2 GLU    46      44.216  15.281  38.720  1.00  0.00           O
ATOM    703  C   GLU    46      41.182  19.312  36.796  1.00  0.00           C
ATOM    704  O   GLU    46      41.761  20.091  36.123  1.00  0.00           O
ATOM    705  N   CYX    47      40.662  19.810  37.945  1.00  0.00           N
ATOM    706  H   CYX    47      40.231  19.070  38.480  1.00  0.00           H
ATOM    707  CA  CYX    47      40.824  21.159  38.504  1.00  0.00           C
ATOM    708  HA  CYX    47      41.064  21.948  37.791  1.00  0.00           H
ATOM    709  CB  CYX    47      39.470  21.626  39.167  1.00  0.00           C
ATOM    710  HB2 CYX    47      39.176  20.921  39.945  1.00  0.00           H
ATOM    711  HB3 CYX    47      39.725  22.608  39.566  1.00  0.00           H
ATOM    712  SG  CYX    47      38.075  21.640  37.976  1.00  0.00           S
ATOM    713  C   CYX    47      42.015  21.253  39.593  1.00  0.00           C
ATOM    714  O   CYX    47      42.393  20.192  40.068  1.00  0.00           O
ATOM    715  N   ARG    48      42.522  22.443  39.845  1.00  0.00           N
ATOM    716  H   ARG    48      42.170  23.226  39.311  1.00  0.00           H
ATOM    717  CA  ARG    48      43.603  22.774  40.808  1.00  0.00           C
ATOM    718  HA  ARG    48      43.655  21.947  41.517  1.00  0.00           H
ATOM    719  CB  ARG    48      44.992  22.928  40.167  1.00  0.00           C
ATOM    720  HB2 ARG    48      44.792  23.598  39.330  1.00  0.00           H
ATOM    721  HB3 ARG    48      45.647  23.456  40.860  1.00  0.00           H
ATOM    722  CG  ARG    48      45.599  21.528  39.738  1.00  0.00           C
ATOM    723  HG2 ARG    48      45.445  20.828  40.559  1.00  0.00           H
ATOM    724  HG3 ARG    48      44.953  21.234  38.910  1.00  0.00           H
ATOM    725  CD  ARG    48      46.996  21.545  39.163  1.00  0.00           C
ATOM    726  HD2 ARG    48      47.361  20.557  38.881  1.00  0.00           H
ATOM    727  HD3 ARG    48      47.123  22.168  38.278  1.00  0.00           H
ATOM    728  NE  ARG    48      47.864  22.094  40.161  1.00  0.00           N
ATOM    729  HE  ARG    48      48.098  23.076  40.176  1.00  0.00           H
ATOM    730  CZ  ARG    48      48.370  21.360  41.127  1.00  0.00           C
ATOM    731  NH1 ARG    48      49.101  22.017  42.006  1.00  0.00           N
ATOM    732 HH11 ARG    48      49.501  22.936  41.883  1.00  0.00           H
ATOM    733 HH12 ARG    48      49.583  21.603  42.791  1.00  0.00           H
ATOM    734  NH2 ARG    48      48.310  20.053  41.190  1.00  0.00           N
ATOM    735 HH21 ARG    48      47.776  19.412  40.622  1.00  0.00           H
ATOM    736 HH22 ARG    48      48.703  19.690  42.047  1.00  0.00           H
ATOM    737  C   ARG    48      43.071  24.001  41.564  1.00  0.00           C
ATOM    738  O   ARG    48      42.350  24.853  41.055  1.00  0.00           O
ATOM    739  N   THR    49      43.491  23.968  42.824  1.00  0.00           N
ATOM    740  H   THR    49      44.179  23.324  43.189  1.00  0.00           H
ATOM    741  CA  THR    49      43.286  25.206  43.623  1.00  0.00           C
ATOM    742  HA  THR    49      42.401  25.716  43.242  1.00  0.00           H
ATOM    743  CB  THR    49      43.076  24.758  45.063  1.00  0.00           C
ATOM    744  HB  THR    49      44.016  24.353  45.436  1.00  0.00           H
ATOM    745  CG2 THR    49      42.737  25.884  46.081  1.00  0.00           C
ATOM    746 HG21 THR    49      43.514  26.647  46.132  1.00  0.00           H
ATOM    747 HG22 THR    49      41.752  26.321  45.923  1.00  0.00           H
ATOM    748 HG23 THR    49      42.584  25.578  47.115  1.00  0.00           H
ATOM    749  OG1 THR    49      42.060  23.738  45.115  1.00  0.00           O
ATOM    750  HG1 THR    49      42.525  22.926  45.328  1.00  0.00           H
ATOM    751  C   THR    49      44.505  26.092  43.541  1.00  0.00           C
ATOM    752  O   THR    49      45.596  25.598  43.454  1.00  0.00           O
ATOM    753  N   PHE    50      44.327  27.409  43.633  1.00  0.00           N
ATOM    754  H   PHE    50      43.426  27.839  43.789  1.00  0.00           H
ATOM    755  CA  PHE    50      45.428  28.456  43.592  1.00  0.00           C
ATOM    756  HA  PHE    50      46.355  27.886  43.657  1.00  0.00           H
ATOM    757  CB  PHE    50      45.423  29.225  42.287  1.00  0.00           C
ATOM    758  HB2 PHE    50      44.464  29.728  42.163  1.00  0.00           H
ATOM    759  HB3 PHE    50      46.214  29.974  42.332  1.00  0.00           H
ATOM    760  CG  PHE    50      45.604  28.299  41.028  1.00  0.00           C
ATOM    761  CD1 PHE    50      44.576  27.498  40.472  1.00  0.00           C
ATOM    762  HD1 PHE    50      43.572  27.546  40.867  1.00  0.00           H
ATOM    763  CE1 PHE    50      44.890  26.552  39.545  1.00  0.00           C
ATOM    764  HE1 PHE    50      44.071  25.929  39.215  1.00  0.00           H
ATOM    765  CZ  PHE    50      46.108  26.372  38.958  1.00  0.00           C
ATOM    766  HZ  PHE    50      46.288  25.603  38.222  1.00  0.00           H
ATOM    767  CE2 PHE    50      47.089  27.296  39.307  1.00  0.00           C
ATOM    768  HE2 PHE    50      48.067  27.336  38.852  1.00  0.00           H
ATOM    769  CD2 PHE    50      46.832  28.218  40.359  1.00  0.00           C
ATOM    770  HD2 PHE    50      47.650  28.837  40.697  1.00  0.00           H
ATOM    771  C   PHE    50      45.295  29.381  44.836  1.00  0.00           C
ATOM    772  O   PHE    50      44.284  29.994  45.031  1.00  0.00           O
ATOM    773  N   PHE    51      46.368  29.622  45.632  1.00  0.00           N
ATOM    774  H   PHE    51      47.291  29.277  45.411  1.00  0.00           H
ATOM    775  CA  PHE    51      46.269  30.383  46.874  1.00  0.00           C
ATOM    776  HA  PHE    51      45.317  30.911  46.921  1.00  0.00           H
ATOM    777  CB  PHE    51      46.320  29.343  48.015  1.00  0.00           C
ATOM    778  HB2 PHE    51      46.177  29.943  48.914  1.00  0.00           H
ATOM    779  HB3 PHE    51      45.514  28.615  47.921  1.00  0.00           H
ATOM    780  CG  PHE    51      47.601  28.547  48.145  1.00  0.00           C
ATOM    781  CD1 PHE    51      48.559  28.912  49.065  1.00  0.00           C
ATOM    782  HD1 PHE    51      48.471  29.903  49.487  1.00  0.00           H
ATOM    783  CE1 PHE    51      49.550  28.010  49.402  1.00  0.00           C
ATOM    784  HE1 PHE    51      50.368  28.297  50.047  1.00  0.00           H
ATOM    785  CZ  PHE    51      49.687  26.819  48.691  1.00  0.00           C
ATOM    786  HZ  PHE    51      50.545  26.208  48.931  1.00  0.00           H
ATOM    787  CE2 PHE    51      48.761  26.460  47.700  1.00  0.00           C
ATOM    788  HE2 PHE    51      48.888  25.557  47.121  1.00  0.00           H
ATOM    789  CD2 PHE    51      47.719  27.323  47.451  1.00  0.00           C
ATOM    790  HD2 PHE    51      46.946  26.997  46.771  1.00  0.00           H
ATOM    791  C   PHE    51      47.395  31.362  47.067  1.00  0.00           C
ATOM    792  O   PHE    51      48.461  31.284  46.426  1.00  0.00           O
ATOM    793  N   LEU    52      47.181  32.302  47.973  1.00  0.00           N
ATOM    794  H   LEU    52      46.240  32.372  48.332  1.00  0.00           H
ATOM    795  CA  LEU    52      48.147  33.356  48.206  1.00  0.00           C
ATOM    796  HA  LEU    52      49.106  33.192  47.713  1.00  0.00           H
ATOM    797  CB  LEU    52      47.858  34.754  47.627  1.00  0.00           C
ATOM    798  HB2 LEU    52      46.839  34.961  47.955  1.00  0.00           H
ATOM    799  HB3 LEU    52      48.482  35.492  48.129  1.00  0.00           H
ATOM    800  CG  LEU    52      47.923  34.880  46.125  1.00  0.00           C
ATOM    801  HG  LEU    52      48.566  34.079  45.761  1.00  0.00           H
ATOM    802  CD1 LEU    52      46.540  34.756  45.581  1.00  0.00           C
ATOM    803 HD11 LEU    52      46.110  33.806  45.901  1.00  0.00           H
ATOM    804 HD12 LEU    52      45.955  35.631  45.864  1.00  0.00           H
ATOM    805 HD13 LEU    52      46.653  34.708  44.499  1.00  0.00           H
ATOM    806  CD2 LEU    52      48.556  36.263  45.720  1.00  0.00           C
ATOM    807 HD21 LEU    52      49.618  36.013  45.721  1.00  0.00           H
ATOM    808 HD22 LEU    52      48.186  36.512  44.725  1.00  0.00           H
ATOM    809 HD23 LEU    52      48.300  37.098  46.371  1.00  0.00           H
ATOM    810  C   LEU    52      48.610  33.255  49.710  1.00  0.00           C
ATOM    811  O   LEU    52      47.772  32.958  50.586  1.00  0.00           O
ATOM    812  N   THR    53      49.881  33.523  50.033  1.00  0.00           N
ATOM    813  H   THR    53      50.546  33.864  49.355  1.00  0.00           H
ATOM    814  CA  THR    53      50.443  33.221  51.323  1.00  0.00           C
ATOM    815  HA  THR    53      49.715  33.450  52.101  1.00  0.00           H
ATOM    816  CB  THR    53      50.700  31.650  51.321  1.00  0.00           C
ATOM    817  HB  THR    53      49.731  31.168  51.199  1.00  0.00           H
ATOM    818  CG2 THR    53      51.516  31.105  50.122  1.00  0.00           C
ATOM    819 HG21 THR    53      52.339  31.772  49.866  1.00  0.00           H
ATOM    820 HG22 THR    53      52.037  30.199  50.434  1.00  0.00           H
ATOM    821 HG23 THR    53      50.882  30.855  49.272  1.00  0.00           H
ATOM    822  OG1 THR    53      51.158  31.142  52.514  1.00  0.00           O
ATOM    823  HG1 THR    53      50.407  31.189  53.111  1.00  0.00           H
ATOM    824  C   THR    53      51.721  33.988  51.661  1.00  0.00           C
ATOM    825  O   THR    53      52.375  34.549  50.786  1.00  0.00           O
ATOM    826  N   GLN    54      52.194  33.979  52.908  1.00  0.00           N
ATOM    827  H   GLN    54      51.555  33.593  53.588  1.00  0.00           H
ATOM    828  CA  GLN    54      53.582  34.237  53.232  1.00  0.00           C
ATOM    829  HA  GLN    54      53.964  35.009  52.565  1.00  0.00           H
ATOM    830  CB  GLN    54      53.791  34.546  54.734  1.00  0.00           C
ATOM    831  HB2 GLN    54      52.980  35.262  54.865  1.00  0.00           H
ATOM    832  HB3 GLN    54      53.619  33.633  55.304  1.00  0.00           H
ATOM    833  CG  GLN    54      55.127  35.084  55.100  1.00  0.00           C
ATOM    834  HG2 GLN    54      55.930  34.386  54.863  1.00  0.00           H
ATOM    835  HG3 GLN    54      55.377  35.999  54.561  1.00  0.00           H
ATOM    836  CD  GLN    54      55.145  35.468  56.514  1.00  0.00           C
ATOM    837  OE1 GLN    54      54.416  36.291  57.021  1.00  0.00           O
ATOM    838  NE2 GLN    54      55.864  34.664  57.229  1.00  0.00           N
ATOM    839 HE21 GLN    54      56.328  33.858  56.835  1.00  0.00           H
ATOM    840 HE22 GLN    54      55.844  34.856  58.220  1.00  0.00           H
ATOM    841  C   GLN    54      54.454  32.974  52.864  1.00  0.00           C
ATOM    842  O   GLN    54      55.651  33.112  52.610  1.00  0.00           O
ATOM    843  N   GLY    55      53.839  31.742  52.868  1.00  0.00           N
ATOM    844  H   GLY    55      52.863  31.785  53.126  1.00  0.00           H
ATOM    845  CA  GLY    55      54.537  30.544  52.989  1.00  0.00           C
ATOM    846  HA2 GLY    55      54.227  29.784  52.272  1.00  0.00           H
ATOM    847  HA3 GLY    55      55.551  30.712  52.628  1.00  0.00           H
ATOM    848  C   GLY    55      54.723  29.889  54.386  1.00  0.00           C
ATOM    849  O   GLY    55      55.364  28.866  54.510  1.00  0.00           O
ATOM    850  N   ALA    56      54.194  30.554  55.475  1.00  0.00           N
ATOM    851  H   ALA    56      53.481  31.250  55.311  1.00  0.00           H
ATOM    852  CA  ALA    56      54.385  30.070  56.863  1.00  0.00           C
ATOM    853  HA  ALA    56      55.237  29.392  56.839  1.00  0.00           H
ATOM    854  CB  ALA    56      54.541  31.323  57.768  1.00  0.00           C
ATOM    855  HB1 ALA    56      55.383  31.907  57.396  1.00  0.00           H
ATOM    856  HB2 ALA    56      53.595  31.865  57.802  1.00  0.00           H
ATOM    857  HB3 ALA    56      54.734  30.980  58.786  1.00  0.00           H
ATOM    858  C   ALA    56      53.293  29.144  57.377  1.00  0.00           C
ATOM    859  O   ALA    56      52.278  29.151  56.684  1.00  0.00           O
ATOM    860  N   LEU    57      53.555  28.392  58.447  1.00  0.00           N
ATOM    861  H   LEU    57      54.398  28.488  58.995  1.00  0.00           H
ATOM    862  CA  LEU    57      52.816  27.250  58.955  1.00  0.00           C
ATOM    863  HA  LEU    57      52.323  26.857  58.066  1.00  0.00           H
ATOM    864  CB  LEU    57      53.668  26.128  59.656  1.00  0.00           C
ATOM    865  HB2 LEU    57      54.325  26.624  60.369  1.00  0.00           H
ATOM    866  HB3 LEU    57      53.059  25.421  60.218  1.00  0.00           H
ATOM    867  CG  LEU    57      54.537  25.385  58.659  1.00  0.00           C
ATOM    868  HG  LEU    57      55.244  26.031  58.138  1.00  0.00           H
ATOM    869  CD1 LEU    57      55.333  24.320  59.443  1.00  0.00           C
ATOM    870 HD11 LEU    57      56.105  23.813  58.866  1.00  0.00           H
ATOM    871 HD12 LEU    57      55.888  24.836  60.226  1.00  0.00           H
ATOM    872 HD13 LEU    57      54.710  23.574  59.935  1.00  0.00           H
ATOM    873  CD2 LEU    57      53.676  24.673  57.579  1.00  0.00           C
ATOM    874 HD21 LEU    57      52.953  25.239  56.991  1.00  0.00           H
ATOM    875 HD22 LEU    57      54.294  24.018  56.966  1.00  0.00           H
ATOM    876 HD23 LEU    57      53.057  23.942  58.100  1.00  0.00           H
ATOM    877  C   LEU    57      51.697  27.771  59.978  1.00  0.00           C
ATOM    878  O   LEU    57      51.943  28.567  60.894  1.00  0.00           O
ATOM    879  N   LEU    58      50.489  27.278  59.832  1.00  0.00           N
ATOM    880  H   LEU    58      50.274  26.613  59.103  1.00  0.00           H
ATOM    881  CA  LEU    58      49.414  27.514  60.803  1.00  0.00           C
ATOM    882  HA  LEU    58      49.230  28.584  60.904  1.00  0.00           H
ATOM    883  CB  LEU    58      48.158  26.979  60.063  1.00  0.00           C
ATOM    884  HB2 LEU    58      48.208  27.426  59.070  1.00  0.00           H
ATOM    885  HB3 LEU    58      48.246  25.904  59.909  1.00  0.00           H
ATOM    886  CG  LEU    58      46.777  27.351  60.687  1.00  0.00           C
ATOM    887  HG  LEU    58      46.981  28.290  61.202  1.00  0.00           H
ATOM    888  CD1 LEU    58      45.705  27.443  59.540  1.00  0.00           C
ATOM    889 HD11 LEU    58      45.676  28.365  58.960  1.00  0.00           H
ATOM    890 HD12 LEU    58      45.912  26.658  58.814  1.00  0.00           H
ATOM    891 HD13 LEU    58      44.709  27.357  59.975  1.00  0.00           H
ATOM    892  CD2 LEU    58      46.327  26.288  61.726  1.00  0.00           C
ATOM    893 HD21 LEU    58      47.200  25.951  62.286  1.00  0.00           H
ATOM    894 HD22 LEU    58      45.604  26.738  62.407  1.00  0.00           H
ATOM    895 HD23 LEU    58      45.863  25.395  61.307  1.00  0.00           H
ATOM    896  C   LEU    58      49.698  26.949  62.199  1.00  0.00           C
ATOM    897  O   LEU    58      50.205  25.873  62.432  1.00  0.00           O
ATOM    898  N   ASN    59      49.372  27.769  63.232  1.00  0.00           N
ATOM    899  H   ASN    59      49.027  28.691  63.006  1.00  0.00           H
ATOM    900  CA  ASN    59      49.700  27.625  64.623  1.00  0.00           C
ATOM    901  HA  ASN    59      49.415  28.589  65.044  1.00  0.00           H
ATOM    902  CB  ASN    59      48.774  26.574  65.267  1.00  0.00           C
ATOM    903  HB2 ASN    59      47.866  26.608  64.665  1.00  0.00           H
ATOM    904  HB3 ASN    59      49.280  25.617  65.142  1.00  0.00           H
ATOM    905  CG  ASN    59      48.452  26.870  66.768  1.00  0.00           C
ATOM    906  OD1 ASN    59      48.219  27.972  67.123  1.00  0.00           O
ATOM    907  ND2 ASN    59      48.390  25.853  67.523  1.00  0.00           N
ATOM    908 HD21 ASN    59      48.405  25.999  68.523  1.00  0.00           H
ATOM    909 HD22 ASN    59      48.531  24.916  67.173  1.00  0.00           H
ATOM    910  C   ASN    59      51.193  27.632  65.066  1.00  0.00           C
ATOM    911  O   ASN    59      51.422  27.563  66.313  1.00  0.00           O
ATOM    912  N   ASP    60      52.129  27.842  64.182  1.00  0.00           N
ATOM    913  H   ASP    60      51.828  28.061  63.243  1.00  0.00           H
ATOM    914  CA  ASP    60      53.499  28.260  64.536  1.00  0.00           C
ATOM    915  HA  ASP    60      53.861  27.484  65.210  1.00  0.00           H
ATOM    916  CB  ASP    60      54.301  28.497  63.274  1.00  0.00           C
ATOM    917  HB2 ASP    60      54.156  27.693  62.552  1.00  0.00           H
ATOM    918  HB3 ASP    60      53.842  29.351  62.773  1.00  0.00           H
ATOM    919  CG  ASP    60      55.886  28.771  63.434  1.00  0.00           C
ATOM    920  OD1 ASP    60      56.376  28.954  64.571  1.00  0.00           O
ATOM    921  OD2 ASP    60      56.561  28.891  62.351  1.00  0.00           O
ATOM    922  C   ASP    60      53.560  29.584  65.391  1.00  0.00           C
ATOM    923  O   ASP    60      52.735  30.415  65.144  1.00  0.00           O
ATOM    924  N   LYS    61      54.535  29.806  66.260  1.00  0.00           N
ATOM    925  H   LYS    61      55.264  29.109  66.312  1.00  0.00           H
ATOM    926  CA  LYS    61      54.756  31.095  66.921  1.00  0.00           C
ATOM    927  HA  LYS    61      53.891  31.738  66.755  1.00  0.00           H
ATOM    928  CB  LYS    61      54.748  30.915  68.483  1.00  0.00           C
ATOM    929  HB2 LYS    61      54.666  31.933  68.864  1.00  0.00           H
ATOM    930  HB3 LYS    61      53.821  30.384  68.704  1.00  0.00           H
ATOM    931  CG  LYS    61      56.079  30.274  68.989  1.00  0.00           C
ATOM    932  HG2 LYS    61      55.889  29.727  69.912  1.00  0.00           H
ATOM    933  HG3 LYS    61      56.594  29.667  68.244  1.00  0.00           H
ATOM    934  CD  LYS    61      57.142  31.397  69.287  1.00  0.00           C
ATOM    935  HD2 LYS    61      57.871  31.396  68.476  1.00  0.00           H
ATOM    936  HD3 LYS    61      56.687  32.358  69.528  1.00  0.00           H
ATOM    937  CE  LYS    61      57.994  30.919  70.487  1.00  0.00           C
ATOM    938  HE2 LYS    61      58.010  29.831  70.565  1.00  0.00           H
ATOM    939  HE3 LYS    61      59.000  31.303  70.320  1.00  0.00           H
ATOM    940  NZ  LYS    61      57.547  31.388  71.799  1.00  0.00           N
ATOM    941  HZ1 LYS    61      58.345  31.569  72.392  1.00  0.00           H
ATOM    942  HZ2 LYS    61      57.126  32.305  71.824  1.00  0.00           H
ATOM    943  HZ3 LYS    61      56.923  30.776  72.306  1.00  0.00           H
ATOM    944  C   LYS    61      55.976  31.924  66.426  1.00  0.00           C
ATOM    945  O   LYS    61      56.136  33.087  66.828  1.00  0.00           O
ATOM    946  N   HIP    62      56.787  31.488  65.491  1.00  0.00           N
ATOM    947  H   HIP    62      56.568  30.569  65.132  1.00  0.00           H
ATOM    948  CA  HIP    62      58.133  32.042  65.178  1.00  0.00           C
ATOM    949  HA  HIP    62      58.234  32.646  66.081  1.00  0.00           H
ATOM    950  CB  HIP    62      59.265  31.035  65.113  1.00  0.00           C
ATOM    951  HB2 HIP    62      59.326  30.475  64.181  1.00  0.00           H
ATOM    952  HB3 HIP    62      60.163  31.654  65.112  1.00  0.00           H
ATOM    953  CG  HIP    62      59.337  29.982  66.228  1.00  0.00           C
ATOM    954  ND1 HIP    62      58.457  28.967  66.464  1.00  0.00           N
ATOM    955  HD1 HIP    62      57.589  28.797  65.977  1.00  0.00           H
ATOM    956  CE1 HIP    62      58.782  28.444  67.643  1.00  0.00           C
ATOM    957  HE1 HIP    62      58.362  27.579  68.135  1.00  0.00           H
ATOM    958  NE2 HIP    62      59.828  29.007  68.159  1.00  0.00           N
ATOM    959  HE2 HIP    62      60.314  28.821  69.025  1.00  0.00           H
ATOM    960  CD2 HIP    62      60.224  30.004  67.280  1.00  0.00           C
ATOM    961  HD2 HIP    62      60.982  30.758  67.436  1.00  0.00           H
ATOM    962  C   HIP    62      58.076  32.901  63.902  1.00  0.00           C
ATOM    963  O   HIP    62      59.218  33.312  63.481  1.00  0.00           O
ATOM    964  N   SER    63      56.988  32.954  63.066  1.00  0.00           N
ATOM    965  H   SER    63      56.100  32.695  63.473  1.00  0.00           H
ATOM    966  CA  SER    63      57.097  33.246  61.624  1.00  0.00           C
ATOM    967  HA  SER    63      58.022  33.755  61.353  1.00  0.00           H
ATOM    968  CB  SER    63      57.121  31.900  60.956  1.00  0.00           C
ATOM    969  HB2 SER    63      57.333  32.078  59.902  1.00  0.00           H
ATOM    970  HB3 SER    63      57.917  31.352  61.463  1.00  0.00           H
ATOM    971  OG  SER    63      55.970  31.152  61.144  1.00  0.00           O
ATOM    972  HG  SER    63      56.178  30.293  61.519  1.00  0.00           H
ATOM    973  C   SER    63      55.889  34.155  61.124  1.00  0.00           C
ATOM    974  O   SER    63      55.893  34.646  59.994  1.00  0.00           O
ATOM    975  N   ASN    64      54.978  34.503  62.042  1.00  0.00           N
ATOM    976  H   ASN    64      54.997  33.987  62.910  1.00  0.00           H
ATOM    977  CA  ASN    64      53.863  35.487  61.939  1.00  0.00           C
ATOM    978  HA  ASN    64      53.398  35.347  62.915  1.00  0.00           H
ATOM    979  CB  ASN    64      54.403  36.957  61.808  1.00  0.00           C
ATOM    980  HB2 ASN    64      55.075  37.197  62.631  1.00  0.00           H
ATOM    981  HB3 ASN    64      54.947  36.891  60.865  1.00  0.00           H
ATOM    982  CG  ASN    64      53.324  37.977  61.661  1.00  0.00           C
ATOM    983  OD1 ASN    64      52.925  38.393  60.577  1.00  0.00           O
ATOM    984  ND2 ASN    64      52.852  38.629  62.676  1.00  0.00           N
ATOM    985 HD21 ASN    64      52.334  39.465  62.444  1.00  0.00           H
ATOM    986 HD22 ASN    64      53.377  38.593  63.537  1.00  0.00           H
ATOM    987  C   ASN    64      52.739  35.255  60.892  1.00  0.00           C
ATOM    988  O   ASN    64      51.575  35.418  61.252  1.00  0.00           O
ATOM    989  N   GLY    65      53.078  34.977  59.589  1.00  0.00           N
ATOM    990  H   GLY    65      54.032  34.655  59.504  1.00  0.00           H
ATOM    991  CA  GLY    65      52.171  34.535  58.571  1.00  0.00           C
ATOM    992  HA2 GLY    65      52.652  34.132  57.679  1.00  0.00           H
ATOM    993  HA3 GLY    65      51.614  33.703  59.004  1.00  0.00           H
ATOM    994  C   GLY    65      51.207  35.634  57.947  1.00  0.00           C
ATOM    995  O   GLY    65      50.476  35.431  56.937  1.00  0.00           O
ATOM    996  N   THR    66      51.119  36.813  58.553  1.00  0.00           N
ATOM    997  H   THR    66      51.707  36.811  59.374  1.00  0.00           H
ATOM    998  CA  THR    66      50.241  37.944  58.229  1.00  0.00           C
ATOM    999  HA  THR    66      49.448  37.628  57.551  1.00  0.00           H
ATOM   1000  CB  THR    66      49.515  38.502  59.409  1.00  0.00           C
ATOM   1001  HB  THR    66      49.329  39.559  59.213  1.00  0.00           H
ATOM   1002  CG2 THR    66      48.236  37.690  59.487  1.00  0.00           C
ATOM   1003 HG21 THR    66      47.616  37.965  58.634  1.00  0.00           H
ATOM   1004 HG22 THR    66      48.388  36.612  59.439  1.00  0.00           H
ATOM   1005 HG23 THR    66      47.776  37.934  60.444  1.00  0.00           H
ATOM   1006  OG1 THR    66      50.263  38.425  60.612  1.00  0.00           O
ATOM   1007  HG1 THR    66      51.182  38.506  60.345  1.00  0.00           H
ATOM   1008  C   THR    66      50.938  39.012  57.420  1.00  0.00           C
ATOM   1009  O   THR    66      51.506  39.907  58.033  1.00  0.00           O
ATOM   1010  N   VAL    67      50.931  38.852  56.088  1.00  0.00           N
ATOM   1011  H   VAL    67      50.387  38.067  55.761  1.00  0.00           H
ATOM   1012  CA  VAL    67      51.193  39.935  55.182  1.00  0.00           C
ATOM   1013  HA  VAL    67      51.893  40.534  55.765  1.00  0.00           H
ATOM   1014  CB  VAL    67      51.869  39.428  53.828  1.00  0.00           C
ATOM   1015  HB  VAL    67      51.956  40.242  53.108  1.00  0.00           H
ATOM   1016  CG1 VAL    67      53.259  38.763  53.989  1.00  0.00           C
ATOM   1017 HG11 VAL    67      53.782  38.622  53.042  1.00  0.00           H
ATOM   1018 HG12 VAL    67      53.855  39.443  54.597  1.00  0.00           H
ATOM   1019 HG13 VAL    67      53.141  37.774  54.434  1.00  0.00           H
ATOM   1020  CG2 VAL    67      51.065  38.345  53.108  1.00  0.00           C
ATOM   1021 HG21 VAL    67      50.957  37.391  53.626  1.00  0.00           H
ATOM   1022 HG22 VAL    67      50.136  38.760  52.715  1.00  0.00           H
ATOM   1023 HG23 VAL    67      51.542  38.012  52.186  1.00  0.00           H
ATOM   1024  C   VAL    67      50.012  40.713  54.890  1.00  0.00           C
ATOM   1025  O   VAL    67      48.898  40.379  55.090  1.00  0.00           O
ATOM   1026  N   LYS    68      50.280  41.999  54.427  1.00  0.00           N
ATOM   1027  H   LYS    68      51.264  42.225  54.410  1.00  0.00           H
ATOM   1028  CA  LYS    68      49.417  42.837  53.587  1.00  0.00           C
ATOM   1029  HA  LYS    68      48.484  42.971  54.136  1.00  0.00           H
ATOM   1030  CB  LYS    68      50.065  44.196  53.434  1.00  0.00           C
ATOM   1031  HB2 LYS    68      51.153  44.206  53.492  1.00  0.00           H
ATOM   1032  HB3 LYS    68      49.981  44.559  52.410  1.00  0.00           H
ATOM   1033  CG  LYS    68      49.561  45.237  54.454  1.00  0.00           C
ATOM   1034  HG2 LYS    68      49.961  46.245  54.346  1.00  0.00           H
ATOM   1035  HG3 LYS    68      48.483  45.342  54.329  1.00  0.00           H
ATOM   1036  CD  LYS    68      49.707  45.034  55.998  1.00  0.00           C
ATOM   1037  HD2 LYS    68      49.035  44.223  56.281  1.00  0.00           H
ATOM   1038  HD3 LYS    68      50.719  44.776  56.311  1.00  0.00           H
ATOM   1039  CE  LYS    68      49.178  46.283  56.711  1.00  0.00           C
ATOM   1040  HE2 LYS    68      49.724  47.219  56.599  1.00  0.00           H
ATOM   1041  HE3 LYS    68      48.245  46.585  56.236  1.00  0.00           H
ATOM   1042  NZ  LYS    68      48.983  46.132  58.171  1.00  0.00           N
ATOM   1043  HZ1 LYS    68      48.703  46.917  58.742  1.00  0.00           H
ATOM   1044  HZ2 LYS    68      48.411  45.338  58.421  1.00  0.00           H
ATOM   1045  HZ3 LYS    68      49.872  45.976  58.625  1.00  0.00           H
ATOM   1046  C   LYS    68      49.083  42.153  52.320  1.00  0.00           C
ATOM   1047  O   LYS    68      49.852  41.368  51.878  1.00  0.00           O
ATOM   1048  N   ASP    69      47.930  42.472  51.753  1.00  0.00           N
ATOM   1049  H   ASP    69      47.484  43.292  52.139  1.00  0.00           H
ATOM   1050  CA  ASP    69      47.377  41.838  50.496  1.00  0.00           C
ATOM   1051  HA  ASP    69      47.433  40.761  50.654  1.00  0.00           H
ATOM   1052  CB  ASP    69      45.871  42.170  50.279  1.00  0.00           C
ATOM   1053  HB2 ASP    69      45.484  41.684  49.384  1.00  0.00           H
ATOM   1054  HB3 ASP    69      45.334  41.494  50.945  1.00  0.00           H
ATOM   1055  CG  ASP    69      45.332  43.622  50.471  1.00  0.00           C
ATOM   1056  OD1 ASP    69      44.160  43.837  50.281  1.00  0.00           O
ATOM   1057  OD2 ASP    69      46.071  44.569  50.930  1.00  0.00           O
ATOM   1058  C   ASP    69      48.163  42.236  49.219  1.00  0.00           C
ATOM   1059  O   ASP    69      47.996  41.610  48.179  1.00  0.00           O
ATOM   1060  N   ARG    70      48.983  43.339  49.207  1.00  0.00           N
ATOM   1061  H   ARG    70      48.907  43.898  50.044  1.00  0.00           H
ATOM   1062  CA  ARG    70      49.727  43.937  47.970  1.00  0.00           C
ATOM   1063  HA  ARG    70      49.644  43.325  47.072  1.00  0.00           H
ATOM   1064  CB  ARG    70      49.209  45.428  47.727  1.00  0.00           C
ATOM   1065  HB2 ARG    70      49.120  45.974  48.666  1.00  0.00           H
ATOM   1066  HB3 ARG    70      49.859  45.971  47.039  1.00  0.00           H
ATOM   1067  CG  ARG    70      47.818  45.414  47.050  1.00  0.00           C
ATOM   1068  HG2 ARG    70      47.774  45.538  45.967  1.00  0.00           H
ATOM   1069  HG3 ARG    70      47.282  44.517  47.358  1.00  0.00           H
ATOM   1070  CD  ARG    70      46.927  46.532  47.561  1.00  0.00           C
ATOM   1071  HD2 ARG    70      45.992  46.519  47.001  1.00  0.00           H
ATOM   1072  HD3 ARG    70      46.811  46.236  48.604  1.00  0.00           H
ATOM   1073  NE  ARG    70      47.429  47.896  47.610  1.00  0.00           N
ATOM   1074  HE  ARG    70      48.273  48.012  47.066  1.00  0.00           H
ATOM   1075  CZ  ARG    70      46.789  48.971  48.104  1.00  0.00           C
ATOM   1076  NH1 ARG    70      47.389  50.105  48.186  1.00  0.00           N
ATOM   1077 HH11 ARG    70      48.360  50.216  47.930  1.00  0.00           H
ATOM   1078 HH12 ARG    70      46.982  50.925  48.614  1.00  0.00           H
ATOM   1079  NH2 ARG    70      45.657  48.911  48.726  1.00  0.00           N
ATOM   1080 HH21 ARG    70      45.207  48.011  48.803  1.00  0.00           H
ATOM   1081 HH22 ARG    70      45.219  49.709  49.165  1.00  0.00           H
ATOM   1082  C   ARG    70      51.215  43.885  48.107  1.00  0.00           C
ATOM   1083  O   ARG    70      51.938  44.405  47.255  1.00  0.00           O
ATOM   1084  N   SER    71      51.772  43.278  49.130  1.00  0.00           N
ATOM   1085  H   SER    71      51.122  42.856  49.777  1.00  0.00           H
ATOM   1086  CA  SER    71      53.166  43.241  49.490  1.00  0.00           C
ATOM   1087  HA  SER    71      53.610  44.228  49.357  1.00  0.00           H
ATOM   1088  CB  SER    71      53.310  42.898  50.993  1.00  0.00           C
ATOM   1089  HB2 SER    71      52.688  43.582  51.569  1.00  0.00           H
ATOM   1090  HB3 SER    71      52.930  41.919  51.283  1.00  0.00           H
ATOM   1091  OG  SER    71      54.714  43.064  51.324  1.00  0.00           O
ATOM   1092  HG  SER    71      54.876  44.003  51.431  1.00  0.00           H
ATOM   1093  C   SER    71      54.049  42.361  48.649  1.00  0.00           C
ATOM   1094  O   SER    71      53.685  41.176  48.526  1.00  0.00           O
ATOM   1095  N   PRO    72      55.241  42.734  48.204  1.00  0.00           N
ATOM   1096  CD  PRO    72      55.807  44.119  48.057  1.00  0.00           C
ATOM   1097  HD2 PRO    72      56.396  44.433  48.919  1.00  0.00           H
ATOM   1098  HD3 PRO    72      55.031  44.867  47.890  1.00  0.00           H
ATOM   1099  CG  PRO    72      56.875  44.010  46.884  1.00  0.00           C
ATOM   1100  HG2 PRO    72      57.598  44.814  47.028  1.00  0.00           H
ATOM   1101  HG3 PRO    72      56.256  44.040  45.987  1.00  0.00           H
ATOM   1102  CB  PRO    72      57.456  42.674  47.201  1.00  0.00           C
ATOM   1103  HB2 PRO    72      58.171  42.560  48.016  1.00  0.00           H
ATOM   1104  HB3 PRO    72      58.090  42.291  46.403  1.00  0.00           H
ATOM   1105  CA  PRO    72      56.291  41.861  47.595  1.00  0.00           C
ATOM   1106  HA  PRO    72      55.815  41.600  46.649  1.00  0.00           H
ATOM   1107  C   PRO    72      56.637  40.586  48.467  1.00  0.00           C
ATOM   1108  O   PRO    72      57.245  39.700  47.963  1.00  0.00           O
ATOM   1109  N   HID    73      56.370  40.589  49.754  1.00  0.00           N
ATOM   1110  H   HID    73      55.901  41.423  50.077  1.00  0.00           H
ATOM   1111  CA  HID    73      56.461  39.471  50.674  1.00  0.00           C
ATOM   1112  HA  HID    73      57.403  38.952  50.497  1.00  0.00           H
ATOM   1113  CB  HID    73      56.421  39.998  52.079  1.00  0.00           C
ATOM   1114  HB2 HID    73      55.441  40.459  52.201  1.00  0.00           H
ATOM   1115  HB3 HID    73      56.460  39.244  52.865  1.00  0.00           H
ATOM   1116  CG  HID    73      57.612  40.997  52.295  1.00  0.00           C
ATOM   1117  ND1 HID    73      58.862  40.867  51.748  1.00  0.00           N
ATOM   1118  HD1 HID    73      59.193  40.081  51.207  1.00  0.00           H
ATOM   1119  CE1 HID    73      59.646  41.855  52.220  1.00  0.00           C
ATOM   1120  HE1 HID    73      60.720  41.832  52.104  1.00  0.00           H
ATOM   1121  NE2 HID    73      58.801  42.761  52.767  1.00  0.00           N
ATOM   1122  CD2 HID    73      57.536  42.228  52.838  1.00  0.00           C
ATOM   1123  HD2 HID    73      56.636  42.598  53.306  1.00  0.00           H
ATOM   1124  C   HID    73      55.364  38.395  50.583  1.00  0.00           C
ATOM   1125  O   HID    73      55.482  37.345  51.176  1.00  0.00           O
ATOM   1126  N   ARG    74      54.316  38.677  49.781  1.00  0.00           N
ATOM   1127  H   ARG    74      54.370  39.522  49.232  1.00  0.00           H
ATOM   1128  CA  ARG    74      53.251  37.754  49.401  1.00  0.00           C
ATOM   1129  HA  ARG    74      53.083  37.087  50.247  1.00  0.00           H
ATOM   1130  CB  ARG    74      52.054  38.640  49.085  1.00  0.00           C
ATOM   1131  HB2 ARG    74      51.943  39.431  49.827  1.00  0.00           H
ATOM   1132  HB3 ARG    74      52.181  39.040  48.079  1.00  0.00           H
ATOM   1133  CG  ARG    74      50.827  37.754  49.297  1.00  0.00           C
ATOM   1134  HG2 ARG    74      50.919  36.923  48.597  1.00  0.00           H
ATOM   1135  HG3 ARG    74      50.843  37.341  50.305  1.00  0.00           H
ATOM   1136  CD  ARG    74      49.495  38.604  49.086  1.00  0.00           C
ATOM   1137  HD2 ARG    74      49.620  39.537  49.634  1.00  0.00           H
ATOM   1138  HD3 ARG    74      49.463  38.831  48.020  1.00  0.00           H
ATOM   1139  NE  ARG    74      48.323  37.806  49.458  1.00  0.00           N
ATOM   1140  HE  ARG    74      48.547  37.194  50.230  1.00  0.00           H
ATOM   1141  CZ  ARG    74      47.063  37.999  49.188  1.00  0.00           C
ATOM   1142  NH1 ARG    74      46.102  37.412  49.788  1.00  0.00           N
ATOM   1143 HH11 ARG    74      46.451  36.672  50.380  1.00  0.00           H
ATOM   1144 HH12 ARG    74      45.105  37.579  49.769  1.00  0.00           H
ATOM   1145  NH2 ARG    74      46.653  38.891  48.340  1.00  0.00           N
ATOM   1146 HH21 ARG    74      47.259  39.479  47.786  1.00  0.00           H
ATOM   1147 HH22 ARG    74      45.653  38.925  48.199  1.00  0.00           H
ATOM   1148  C   ARG    74      53.649  36.900  48.146  1.00  0.00           C
ATOM   1149  O   ARG    74      54.036  37.530  47.146  1.00  0.00           O
ATOM   1150  N   THR    75      53.539  35.582  48.228  1.00  0.00           N
ATOM   1151  H   THR    75      53.290  35.211  49.133  1.00  0.00           H
ATOM   1152  CA  THR    75      53.705  34.597  47.130  1.00  0.00           C
ATOM   1153  HA  THR    75      53.951  35.231  46.278  1.00  0.00           H
ATOM   1154  CB  THR    75      54.883  33.646  47.390  1.00  0.00           C
ATOM   1155  HB  THR    75      54.829  33.282  48.416  1.00  0.00           H
ATOM   1156  CG2 THR    75      55.194  32.564  46.384  1.00  0.00           C
ATOM   1157 HG21 THR    75      55.971  31.928  46.807  1.00  0.00           H
ATOM   1158 HG22 THR    75      54.337  31.910  46.224  1.00  0.00           H
ATOM   1159 HG23 THR    75      55.586  32.969  45.451  1.00  0.00           H
ATOM   1160  OG1 THR    75      56.086  34.437  47.358  1.00  0.00           O
ATOM   1161  HG1 THR    75      56.057  35.276  47.825  1.00  0.00           H
ATOM   1162  C   THR    75      52.419  33.979  46.570  1.00  0.00           C
ATOM   1163  O   THR    75      51.414  33.972  47.289  1.00  0.00           O
ATOM   1164  N   LEU    76      52.377  33.550  45.246  1.00  0.00           N
ATOM   1165  H   LEU    76      53.171  33.689  44.639  1.00  0.00           H
ATOM   1166  CA  LEU    76      51.253  32.863  44.624  1.00  0.00           C
ATOM   1167  HA  LEU    76      50.363  32.829  45.250  1.00  0.00           H
ATOM   1168  CB  LEU    76      50.802  33.626  43.323  1.00  0.00           C
ATOM   1169  HB2 LEU    76      50.341  34.584  43.565  1.00  0.00           H
ATOM   1170  HB3 LEU    76      51.741  33.849  42.817  1.00  0.00           H
ATOM   1171  CG  LEU    76      49.968  32.838  42.319  1.00  0.00           C
ATOM   1172  HG  LEU    76      50.332  31.817  42.207  1.00  0.00           H
ATOM   1173  CD1 LEU    76      48.564  32.644  42.943  1.00  0.00           C
ATOM   1174 HD11 LEU    76      48.632  32.009  43.827  1.00  0.00           H
ATOM   1175 HD12 LEU    76      48.021  33.562  43.171  1.00  0.00           H
ATOM   1176 HD13 LEU    76      47.918  32.071  42.278  1.00  0.00           H
ATOM   1177  CD2 LEU    76      49.949  33.537  40.912  1.00  0.00           C
ATOM   1178 HD21 LEU    76      49.971  34.626  40.947  1.00  0.00           H
ATOM   1179 HD22 LEU    76      50.878  33.242  40.424  1.00  0.00           H
ATOM   1180 HD23 LEU    76      49.115  33.121  40.346  1.00  0.00           H
ATOM   1181  C   LEU    76      51.593  31.415  44.326  1.00  0.00           C
ATOM   1182  O   LEU    76      52.572  31.199  43.645  1.00  0.00           O
ATOM   1183  N   MET    77      50.778  30.494  44.723  1.00  0.00           N
ATOM   1184  H   MET    77      49.939  30.818  45.183  1.00  0.00           H
ATOM   1185  CA  MET    77      51.002  28.970  44.763  1.00  0.00           C
ATOM   1186  HA  MET    77      51.880  28.819  44.135  1.00  0.00           H
ATOM   1187  CB  MET    77      51.325  28.447  46.173  1.00  0.00           C
ATOM   1188  HB2 MET    77      50.426  28.660  46.750  1.00  0.00           H
ATOM   1189  HB3 MET    77      51.496  27.376  46.277  1.00  0.00           H
ATOM   1190  CG  MET    77      52.633  29.085  46.831  1.00  0.00           C
ATOM   1191  HG2 MET    77      53.326  29.246  46.005  1.00  0.00           H
ATOM   1192  HG3 MET    77      52.293  30.060  47.180  1.00  0.00           H
ATOM   1193  SD  MET    77      53.430  28.147  48.183  1.00  0.00           S
ATOM   1194  CE  MET    77      54.724  29.339  48.690  1.00  0.00           C
ATOM   1195  HE1 MET    77      55.409  29.625  47.892  1.00  0.00           H
ATOM   1196  HE2 MET    77      54.260  30.209  49.157  1.00  0.00           H
ATOM   1197  HE3 MET    77      55.155  28.927  49.603  1.00  0.00           H
ATOM   1198  C   MET    77      49.818  28.128  44.236  1.00  0.00           C
ATOM   1199  O   MET    77      48.693  28.626  44.246  1.00  0.00           O
ATOM   1200  N   SER    78      49.867  26.794  44.046  1.00  0.00           N
ATOM   1201  H   SER    78      50.772  26.350  43.983  1.00  0.00           H
ATOM   1202  CA  SER    78      48.695  25.891  43.837  1.00  0.00           C
ATOM   1203  HA  SER    78      47.782  26.254  44.310  1.00  0.00           H
ATOM   1204  CB  SER    78      48.434  25.721  42.364  1.00  0.00           C
ATOM   1205  HB2 SER    78      47.514  25.244  42.024  1.00  0.00           H
ATOM   1206  HB3 SER    78      48.352  26.731  41.964  1.00  0.00           H
ATOM   1207  OG  SER    78      49.505  25.021  41.696  1.00  0.00           O
ATOM   1208  HG  SER    78      50.004  25.687  41.218  1.00  0.00           H
ATOM   1209  C   SER    78      48.809  24.536  44.416  1.00  0.00           C
ATOM   1210  O   SER    78      49.913  23.978  44.694  1.00  0.00           O
ATOM   1211  N   CYS    79      47.669  23.917  44.676  1.00  0.00           N
ATOM   1212  H   CYS    79      46.870  24.328  44.215  1.00  0.00           H
ATOM   1213  CA  CYS    79      47.488  22.508  45.101  1.00  0.00           C
ATOM   1214  HA  CYS    79      48.419  22.031  44.795  1.00  0.00           H
ATOM   1215  CB  CYS    79      47.321  22.448  46.680  1.00  0.00           C
ATOM   1216  HB2 CYS    79      47.106  21.431  47.007  1.00  0.00           H
ATOM   1217  HB3 CYS    79      48.217  22.874  47.133  1.00  0.00           H
ATOM   1218  SG  CYS    79      45.892  23.504  47.232  1.00  0.00           S
ATOM   1219  HG  CYS    79      44.883  22.640  47.379  1.00  0.00           H
ATOM   1220  C   CYS    79      46.325  21.848  44.329  1.00  0.00           C
ATOM   1221  O   CYS    79      45.724  22.521  43.515  1.00  0.00           O
ATOM   1222  N   PRO    80      45.971  20.541  44.488  1.00  0.00           N
ATOM   1223  CD  PRO    80      46.705  19.508  45.186  1.00  0.00           C
ATOM   1224  HD2 PRO    80      46.399  19.573  46.231  1.00  0.00           H
ATOM   1225  HD3 PRO    80      47.791  19.607  45.148  1.00  0.00           H
ATOM   1226  CG  PRO    80      46.382  18.200  44.588  1.00  0.00           C
ATOM   1227  HG2 PRO    80      46.596  17.433  45.334  1.00  0.00           H
ATOM   1228  HG3 PRO    80      46.985  18.134  43.683  1.00  0.00           H
ATOM   1229  CB  PRO    80      44.873  18.358  44.163  1.00  0.00           C
ATOM   1230  HB2 PRO    80      44.317  18.174  45.083  1.00  0.00           H
ATOM   1231  HB3 PRO    80      44.626  17.678  43.348  1.00  0.00           H
ATOM   1232  CA  PRO    80      44.838  19.845  43.827  1.00  0.00           C
ATOM   1233  HA  PRO    80      44.898  19.835  42.739  1.00  0.00           H
ATOM   1234  C   PRO    80      43.486  20.572  44.188  1.00  0.00           C
ATOM   1235  O   PRO    80      43.428  21.391  45.153  1.00  0.00           O
ATOM   1236  N   VAL    81      42.428  20.284  43.433  1.00  0.00           N
ATOM   1237  H   VAL    81      42.430  19.625  42.668  1.00  0.00           H
ATOM   1238  CA  VAL    81      41.059  20.735  43.882  1.00  0.00           C
ATOM   1239  HA  VAL    81      41.155  21.821  43.837  1.00  0.00           H
ATOM   1240  CB  VAL    81      40.039  20.458  42.737  1.00  0.00           C
ATOM   1241  HB  VAL    81      40.235  21.174  41.938  1.00  0.00           H
ATOM   1242  CG1 VAL    81      40.033  18.997  42.188  1.00  0.00           C
ATOM   1243 HG11 VAL    81      39.621  18.371  42.979  1.00  0.00           H
ATOM   1244 HG12 VAL    81      39.430  18.989  41.280  1.00  0.00           H
ATOM   1245 HG13 VAL    81      41.036  18.600  42.031  1.00  0.00           H
ATOM   1246  CG2 VAL    81      38.625  20.838  43.220  1.00  0.00           C
ATOM   1247 HG21 VAL    81      38.645  21.907  43.434  1.00  0.00           H
ATOM   1248 HG22 VAL    81      37.953  20.876  42.362  1.00  0.00           H
ATOM   1249 HG23 VAL    81      38.244  20.122  43.949  1.00  0.00           H
ATOM   1250  C   VAL    81      40.657  20.258  45.253  1.00  0.00           C
ATOM   1251  O   VAL    81      40.718  19.054  45.518  1.00  0.00           O
ATOM   1252  N   GLY    82      40.386  21.183  46.157  1.00  0.00           N
ATOM   1253  H   GLY    82      40.577  22.161  45.994  1.00  0.00           H
ATOM   1254  CA  GLY    82      39.887  20.840  47.509  1.00  0.00           C
ATOM   1255  HA2 GLY    82      39.529  21.755  47.980  1.00  0.00           H
ATOM   1256  HA3 GLY    82      39.056  20.151  47.363  1.00  0.00           H
ATOM   1257  C   GLY    82      40.928  20.148  48.533  1.00  0.00           C
ATOM   1258  O   GLY    82      40.447  19.302  49.333  1.00  0.00           O
ATOM   1259  N   GLU    83      42.229  20.422  48.504  1.00  0.00           N
ATOM   1260  H   GLU    83      42.556  21.120  47.851  1.00  0.00           H
ATOM   1261  CA  GLU    83      43.247  19.766  49.312  1.00  0.00           C
ATOM   1262  HA  GLU    83      42.736  19.158  50.058  1.00  0.00           H
ATOM   1263  CB  GLU    83      44.358  18.967  48.566  1.00  0.00           C
ATOM   1264  HB2 GLU    83      44.814  19.624  47.826  1.00  0.00           H
ATOM   1265  HB3 GLU    83      45.007  18.630  49.375  1.00  0.00           H
ATOM   1266  CG  GLU    83      43.830  17.624  47.869  1.00  0.00           C
ATOM   1267  HG2 GLU    83      42.941  17.879  47.293  1.00  0.00           H
ATOM   1268  HG3 GLU    83      44.565  17.238  47.163  1.00  0.00           H
ATOM   1269  CD  GLU    83      43.467  16.400  48.839  1.00  0.00           C
ATOM   1270  OE1 GLU    83      42.584  15.617  48.508  1.00  0.00           O
ATOM   1271  OE2 GLU    83      44.170  16.244  49.849  1.00  0.00           O
ATOM   1272  C   GLU    83      43.949  20.849  50.179  1.00  0.00           C
ATOM   1273  O   GLU    83      44.279  21.902  49.716  1.00  0.00           O
ATOM   1274  N   ALA    84      44.178  20.526  51.491  1.00  0.00           N
ATOM   1275  H   ALA    84      43.981  19.647  51.947  1.00  0.00           H
ATOM   1276  CA  ALA    84      45.004  21.291  52.364  1.00  0.00           C
ATOM   1277  HA  ALA    84      44.532  22.244  52.600  1.00  0.00           H
ATOM   1278  CB  ALA    84      45.110  20.496  53.676  1.00  0.00           C
ATOM   1279  HB1 ALA    84      45.400  19.483  53.399  1.00  0.00           H
ATOM   1280  HB2 ALA    84      45.687  21.020  54.438  1.00  0.00           H
ATOM   1281  HB3 ALA    84      44.119  20.246  54.056  1.00  0.00           H
ATOM   1282  C   ALA    84      46.409  21.675  51.797  1.00  0.00           C
ATOM   1283  O   ALA    84      47.176  20.732  51.727  1.00  0.00           O
ATOM   1284  N   PRO    85      46.581  22.981  51.464  1.00  0.00           N
ATOM   1285  CD  PRO    85      45.734  24.140  51.726  1.00  0.00           C
ATOM   1286  HD2 PRO    85      45.555  24.324  52.785  1.00  0.00           H
ATOM   1287  HD3 PRO    85      44.787  24.019  51.200  1.00  0.00           H
ATOM   1288  CG  PRO    85      46.493  25.344  51.169  1.00  0.00           C
ATOM   1289  HG2 PRO    85      46.915  25.902  52.004  1.00  0.00           H
ATOM   1290  HG3 PRO    85      45.829  26.014  50.625  1.00  0.00           H
ATOM   1291  CB  PRO    85      47.645  24.791  50.445  1.00  0.00           C
ATOM   1292  HB2 PRO    85      48.519  25.415  50.630  1.00  0.00           H
ATOM   1293  HB3 PRO    85      47.292  24.756  49.415  1.00  0.00           H
ATOM   1294  CA  PRO    85      47.820  23.384  50.975  1.00  0.00           C
ATOM   1295  HA  PRO    85      48.065  22.774  50.105  1.00  0.00           H
ATOM   1296  C   PRO    85      49.034  23.332  51.932  1.00  0.00           C
ATOM   1297  O   PRO    85      49.119  23.959  53.013  1.00  0.00           O
ATOM   1298  N   SER    86      49.944  22.428  51.580  1.00  0.00           N
ATOM   1299  H   SER    86      49.819  21.831  50.774  1.00  0.00           H
ATOM   1300  CA  SER    86      51.072  22.056  52.348  1.00  0.00           C
ATOM   1301  HA  SER    86      51.123  22.689  53.233  1.00  0.00           H
ATOM   1302  CB  SER    86      50.869  20.565  52.835  1.00  0.00           C
ATOM   1303  HB2 SER    86      50.033  20.361  53.505  1.00  0.00           H
ATOM   1304  HB3 SER    86      50.684  19.845  52.038  1.00  0.00           H
ATOM   1305  OG  SER    86      52.046  20.106  53.442  1.00  0.00           O
ATOM   1306  HG  SER    86      51.944  20.587  54.266  1.00  0.00           H
ATOM   1307  C   SER    86      52.435  22.159  51.593  1.00  0.00           C
ATOM   1308  O   SER    86      52.404  21.850  50.374  1.00  0.00           O
ATOM   1309  N   PRO    87      53.692  22.388  52.174  1.00  0.00           N
ATOM   1310  CD  PRO    87      54.022  22.858  53.534  1.00  0.00           C
ATOM   1311  HD2 PRO    87      53.407  22.332  54.263  1.00  0.00           H
ATOM   1312  HD3 PRO    87      53.846  23.914  53.740  1.00  0.00           H
ATOM   1313  CG  PRO    87      55.481  22.493  53.774  1.00  0.00           C
ATOM   1314  HG2 PRO    87      55.703  21.474  54.091  1.00  0.00           H
ATOM   1315  HG3 PRO    87      55.888  23.220  54.478  1.00  0.00           H
ATOM   1316  CB  PRO    87      56.044  22.747  52.344  1.00  0.00           C
ATOM   1317  HB2 PRO    87      56.967  22.203  52.141  1.00  0.00           H
ATOM   1318  HB3 PRO    87      56.240  23.803  52.154  1.00  0.00           H
ATOM   1319  CA  PRO    87      54.954  22.279  51.427  1.00  0.00           C
ATOM   1320  HA  PRO    87      54.897  23.011  50.622  1.00  0.00           H
ATOM   1321  C   PRO    87      55.182  20.893  50.872  1.00  0.00           C
ATOM   1322  O   PRO    87      55.995  20.722  49.964  1.00  0.00           O
ATOM   1323  N   TYR    88      54.549  19.792  51.308  1.00  0.00           N
ATOM   1324  H   TYR    88      53.907  19.884  52.082  1.00  0.00           H
ATOM   1325  CA  TYR    88      54.705  18.392  50.887  1.00  0.00           C
ATOM   1326  HA  TYR    88      55.697  18.180  50.490  1.00  0.00           H
ATOM   1327  CB  TYR    88      54.594  17.537  52.171  1.00  0.00           C
ATOM   1328  HB2 TYR    88      53.582  17.731  52.529  1.00  0.00           H
ATOM   1329  HB3 TYR    88      54.618  16.478  51.910  1.00  0.00           H
ATOM   1330  CG  TYR    88      55.654  17.885  53.188  1.00  0.00           C
ATOM   1331  CD1 TYR    88      55.289  18.634  54.235  1.00  0.00           C
ATOM   1332  HD1 TYR    88      54.256  18.949  54.244  1.00  0.00           H
ATOM   1333  CE1 TYR    88      56.180  18.852  55.241  1.00  0.00           C
ATOM   1334  HE1 TYR    88      55.848  19.475  56.059  1.00  0.00           H
ATOM   1335  CZ  TYR    88      57.496  18.310  55.223  1.00  0.00           C
ATOM   1336  OH  TYR    88      58.229  18.632  56.307  1.00  0.00           O
ATOM   1337  HH  TYR    88      57.672  18.810  57.068  1.00  0.00           H
ATOM   1338  CE2 TYR    88      57.863  17.469  54.142  1.00  0.00           C
ATOM   1339  HE2 TYR    88      58.825  16.977  54.134  1.00  0.00           H
ATOM   1340  CD2 TYR    88      56.915  17.283  53.116  1.00  0.00           C
ATOM   1341  HD2 TYR    88      57.255  16.657  52.304  1.00  0.00           H
ATOM   1342  C   TYR    88      53.808  17.939  49.725  1.00  0.00           C
ATOM   1343  O   TYR    88      54.066  16.845  49.234  1.00  0.00           O
ATOM   1344  N   ASN    89      52.835  18.738  49.327  1.00  0.00           N
ATOM   1345  H   ASN    89      52.857  19.628  49.802  1.00  0.00           H
ATOM   1346  CA  ASN    89      51.934  18.729  48.124  1.00  0.00           C
ATOM   1347  HA  ASN    89      52.343  17.926  47.511  1.00  0.00           H
ATOM   1348  CB  ASN    89      50.511  18.329  48.546  1.00  0.00           C
ATOM   1349  HB2 ASN    89      49.913  18.043  47.681  1.00  0.00           H
ATOM   1350  HB3 ASN    89      50.604  17.405  49.119  1.00  0.00           H
ATOM   1351  CG  ASN    89      49.652  19.357  49.257  1.00  0.00           C
ATOM   1352  OD1 ASN    89      50.014  20.427  49.571  1.00  0.00           O
ATOM   1353  ND2 ASN    89      48.559  18.986  49.821  1.00  0.00           N
ATOM   1354 HD21 ASN    89      48.141  19.640  50.467  1.00  0.00           H
ATOM   1355 HD22 ASN    89      48.093  18.102  49.675  1.00  0.00           H
ATOM   1356  C   ASN    89      51.915  19.993  47.183  1.00  0.00           C
ATOM   1357  O   ASN    89      51.828  19.807  45.993  1.00  0.00           O
ATOM   1358  N   SER    90      51.977  21.222  47.693  1.00  0.00           N
ATOM   1359  H   SER    90      51.921  21.310  48.698  1.00  0.00           H
ATOM   1360  CA  SER    90      51.897  22.493  46.962  1.00  0.00           C
ATOM   1361  HA  SER    90      50.918  22.470  46.483  1.00  0.00           H
ATOM   1362  CB  SER    90      51.843  23.640  47.857  1.00  0.00           C
ATOM   1363  HB2 SER    90      52.826  23.625  48.328  1.00  0.00           H
ATOM   1364  HB3 SER    90      51.824  24.604  47.349  1.00  0.00           H
ATOM   1365  OG  SER    90      50.758  23.481  48.791  1.00  0.00           O
ATOM   1366  HG  SER    90      50.729  22.599  49.166  1.00  0.00           H
ATOM   1367  C   SER    90      53.009  22.836  46.010  1.00  0.00           C
ATOM   1368  O   SER    90      54.147  22.265  46.088  1.00  0.00           O
ATOM   1369  N   ARG    91      52.695  23.704  45.060  1.00  0.00           N
ATOM   1370  H   ARG    91      51.696  23.847  45.019  1.00  0.00           H
ATOM   1371  CA  ARG    91      53.729  24.185  44.081  1.00  0.00           C
ATOM   1372  HA  ARG    91      54.739  23.984  44.439  1.00  0.00           H
ATOM   1373  CB  ARG    91      53.628  23.487  42.698  1.00  0.00           C
ATOM   1374  HB2 ARG    91      54.368  23.876  41.996  1.00  0.00           H
ATOM   1375  HB3 ARG    91      53.934  22.440  42.739  1.00  0.00           H
ATOM   1376  CG  ARG    91      52.294  23.601  42.032  1.00  0.00           C
ATOM   1377  HG2 ARG    91      51.604  23.323  42.829  1.00  0.00           H
ATOM   1378  HG3 ARG    91      52.071  24.559  41.562  1.00  0.00           H
ATOM   1379  CD  ARG    91      52.146  22.589  40.901  1.00  0.00           C
ATOM   1380  HD2 ARG    91      51.247  22.758  40.308  1.00  0.00           H
ATOM   1381  HD3 ARG    91      52.898  22.831  40.148  1.00  0.00           H
ATOM   1382  NE  ARG    91      52.422  21.105  41.398  1.00  0.00           N
ATOM   1383  HE  ARG    91      52.928  20.912  42.251  1.00  0.00           H
ATOM   1384  CZ  ARG    91      52.198  20.056  40.602  1.00  0.00           C
ATOM   1385  NH1 ARG    91      52.750  18.981  41.008  1.00  0.00           N
ATOM   1386 HH11 ARG    91      53.260  18.846  41.868  1.00  0.00           H
ATOM   1387 HH12 ARG    91      52.888  18.238  40.337  1.00  0.00           H
ATOM   1388  NH2 ARG    91      51.505  20.253  39.473  1.00  0.00           N
ATOM   1389 HH21 ARG    91      51.118  21.164  39.269  1.00  0.00           H
ATOM   1390 HH22 ARG    91      51.230  19.499  38.860  1.00  0.00           H
ATOM   1391  C   ARG    91      53.670  25.735  43.899  1.00  0.00           C
ATOM   1392  O   ARG    91      52.639  26.342  43.902  1.00  0.00           O
ATOM   1393  N   PHE    92      54.852  26.351  43.819  1.00  0.00           N
ATOM   1394  H   PHE    92      55.649  25.755  43.649  1.00  0.00           H
ATOM   1395  CA  PHE    92      55.018  27.784  43.551  1.00  0.00           C
ATOM   1396  HA  PHE    92      54.369  28.225  44.309  1.00  0.00           H
ATOM   1397  CB  PHE    92      56.566  28.084  43.720  1.00  0.00           C
ATOM   1398  HB2 PHE    92      56.710  28.134  44.800  1.00  0.00           H
ATOM   1399  HB3 PHE    92      57.114  27.230  43.319  1.00  0.00           H
ATOM   1400  CG  PHE    92      57.013  29.456  43.205  1.00  0.00           C
ATOM   1401  CD1 PHE    92      57.170  30.484  44.117  1.00  0.00           C
ATOM   1402  HD1 PHE    92      57.275  30.270  45.171  1.00  0.00           H
ATOM   1403  CE1 PHE    92      57.661  31.687  43.646  1.00  0.00           C
ATOM   1404  HE1 PHE    92      57.863  32.500  44.328  1.00  0.00           H
ATOM   1405  CZ  PHE    92      57.872  31.926  42.308  1.00  0.00           C
ATOM   1406  HZ  PHE    92      58.296  32.849  41.941  1.00  0.00           H
ATOM   1407  CE2 PHE    92      57.605  30.911  41.335  1.00  0.00           C
ATOM   1408  HE2 PHE    92      57.728  31.160  40.291  1.00  0.00           H
ATOM   1409  CD2 PHE    92      57.181  29.599  41.836  1.00  0.00           C
ATOM   1410  HD2 PHE    92      57.031  28.740  41.199  1.00  0.00           H
ATOM   1411  C   PHE    92      54.416  28.191  42.164  1.00  0.00           C
ATOM   1412  O   PHE    92      54.663  27.425  41.188  1.00  0.00           O
ATOM   1413  N   GLU    93      53.795  29.330  41.929  1.00  0.00           N
ATOM   1414  H   GLU    93      53.631  29.946  42.712  1.00  0.00           H
ATOM   1415  CA  GLU    93      53.618  29.913  40.620  1.00  0.00           C
ATOM   1416  HA  GLU    93      53.886  29.207  39.833  1.00  0.00           H
ATOM   1417  CB  GLU    93      52.099  29.967  40.321  1.00  0.00           C
ATOM   1418  HB2 GLU    93      51.601  30.889  40.620  1.00  0.00           H
ATOM   1419  HB3 GLU    93      52.048  30.042  39.235  1.00  0.00           H
ATOM   1420  CG  GLU    93      51.301  28.718  40.715  1.00  0.00           C
ATOM   1421  HG2 GLU    93      51.583  28.395  41.717  1.00  0.00           H
ATOM   1422  HG3 GLU    93      50.229  28.903  40.775  1.00  0.00           H
ATOM   1423  CD  GLU    93      51.441  27.518  39.748  1.00  0.00           C
ATOM   1424  OE1 GLU    93      50.851  26.466  40.016  1.00  0.00           O
ATOM   1425  OE2 GLU    93      52.177  27.582  38.784  1.00  0.00           O
ATOM   1426  C   GLU    93      54.356  31.301  40.378  1.00  0.00           C
ATOM   1427  O   GLU    93      55.052  31.391  39.318  1.00  0.00           O
ATOM   1428  N   SER    94      54.199  32.322  41.219  1.00  0.00           N
ATOM   1429  H   SER    94      53.629  32.142  42.034  1.00  0.00           H
ATOM   1430  CA  SER    94      54.770  33.746  41.050  1.00  0.00           C
ATOM   1431  HA  SER    94      55.733  33.602  40.560  1.00  0.00           H
ATOM   1432  CB  SER    94      53.913  34.612  40.099  1.00  0.00           C
ATOM   1433  HB2 SER    94      53.505  34.039  39.266  1.00  0.00           H
ATOM   1434  HB3 SER    94      53.101  34.999  40.716  1.00  0.00           H
ATOM   1435  OG  SER    94      54.583  35.692  39.677  1.00  0.00           O
ATOM   1436  HG  SER    94      55.133  35.362  38.961  1.00  0.00           H
ATOM   1437  C   SER    94      55.082  34.410  42.342  1.00  0.00           C
ATOM   1438  O   SER    94      54.370  34.211  43.324  1.00  0.00           O
ATOM   1439  N   VAL    95      56.163  35.251  42.380  1.00  0.00           N
ATOM   1440  H   VAL    95      56.766  35.210  41.571  1.00  0.00           H
ATOM   1441  CA  VAL    95      56.481  36.122  43.528  1.00  0.00           C
ATOM   1442  HA  VAL    95      56.142  35.625  44.437  1.00  0.00           H
ATOM   1443  CB  VAL    95      58.009  36.500  43.708  1.00  0.00           C
ATOM   1444  HB  VAL    95      58.425  36.915  42.789  1.00  0.00           H
ATOM   1445  CG1 VAL    95      58.217  37.544  44.783  1.00  0.00           C
ATOM   1446 HG11 VAL    95      57.657  38.467  44.631  1.00  0.00           H
ATOM   1447 HG12 VAL    95      57.935  37.264  45.798  1.00  0.00           H
ATOM   1448 HG13 VAL    95      59.275  37.805  44.776  1.00  0.00           H
ATOM   1449  CG2 VAL    95      58.791  35.286  44.247  1.00  0.00           C
ATOM   1450 HG21 VAL    95      58.388  34.965  45.208  1.00  0.00           H
ATOM   1451 HG22 VAL    95      58.690  34.555  43.445  1.00  0.00           H
ATOM   1452 HG23 VAL    95      59.870  35.434  44.284  1.00  0.00           H
ATOM   1453  C   VAL    95      55.611  37.345  43.381  1.00  0.00           C
ATOM   1454  O   VAL    95      55.992  38.395  42.826  1.00  0.00           O
ATOM   1455  N   ALA    96      54.365  37.145  43.848  1.00  0.00           N
ATOM   1456  H   ALA    96      54.050  36.218  44.098  1.00  0.00           H
ATOM   1457  CA  ALA    96      53.289  38.037  43.373  1.00  0.00           C
ATOM   1458  HA  ALA    96      53.766  39.012  43.265  1.00  0.00           H
ATOM   1459  CB  ALA    96      52.891  37.528  42.025  1.00  0.00           C
ATOM   1460  HB1 ALA    96      52.566  36.499  42.171  1.00  0.00           H
ATOM   1461  HB2 ALA    96      52.015  38.097  41.713  1.00  0.00           H
ATOM   1462  HB3 ALA    96      53.642  37.520  41.234  1.00  0.00           H
ATOM   1463  C   ALA    96      52.097  38.261  44.353  1.00  0.00           C
ATOM   1464  O   ALA    96      51.904  37.483  45.232  1.00  0.00           O
ATOM   1465  N   TRP    97      51.366  39.388  44.229  1.00  0.00           N
ATOM   1466  H   TRP    97      51.663  40.008  43.489  1.00  0.00           H
ATOM   1467  CA  TRP    97      50.299  39.747  45.129  1.00  0.00           C
ATOM   1468  HA  TRP    97      50.299  39.033  45.953  1.00  0.00           H
ATOM   1469  CB  TRP    97      50.566  41.081  45.749  1.00  0.00           C
ATOM   1470  HB2 TRP    97      49.659  41.424  46.247  1.00  0.00           H
ATOM   1471  HB3 TRP    97      51.359  41.063  46.497  1.00  0.00           H
ATOM   1472  CG  TRP    97      50.887  42.167  44.910  1.00  0.00           C
ATOM   1473  CD1 TRP    97      52.115  42.695  44.610  1.00  0.00           C
ATOM   1474  HD1 TRP    97      53.065  42.289  44.925  1.00  0.00           H
ATOM   1475  NE1 TRP    97      52.050  43.723  43.742  1.00  0.00           N
ATOM   1476  HE1 TRP    97      52.810  44.287  43.387  1.00  0.00           H
ATOM   1477  CE2 TRP    97      50.731  44.035  43.406  1.00  0.00           C
ATOM   1478  CZ2 TRP    97      50.174  44.974  42.598  1.00  0.00           C
ATOM   1479  HZ2 TRP    97      50.808  45.691  42.096  1.00  0.00           H
ATOM   1480  CH2 TRP    97      48.755  45.147  42.572  1.00  0.00           C
ATOM   1481  HH2 TRP    97      48.254  45.950  42.052  1.00  0.00           H
ATOM   1482  CZ3 TRP    97      47.962  44.228  43.308  1.00  0.00           C
ATOM   1483  HZ3 TRP    97      46.900  44.415  43.271  1.00  0.00           H
ATOM   1484  CE3 TRP    97      48.594  43.257  44.118  1.00  0.00           C
ATOM   1485  HE3 TRP    97      48.035  42.584  44.753  1.00  0.00           H
ATOM   1486  CD2 TRP    97      50.035  43.148  44.163  1.00  0.00           C
ATOM   1487  C   TRP    97      48.878  39.638  44.570  1.00  0.00           C
ATOM   1488  O   TRP    97      47.886  39.665  45.327  1.00  0.00           O
ATOM   1489  N   SER    98      48.729  39.780  43.207  1.00  0.00           N
ATOM   1490  H   SER    98      49.531  40.064  42.664  1.00  0.00           H
ATOM   1491  CA  SER    98      47.423  39.584  42.483  1.00  0.00           C
ATOM   1492  HA  SER    98      46.648  39.522  43.246  1.00  0.00           H
ATOM   1493  CB  SER    98      47.079  40.873  41.755  1.00  0.00           C
ATOM   1494  HB2 SER    98      46.848  41.723  42.397  1.00  0.00           H
ATOM   1495  HB3 SER    98      47.855  41.282  41.108  1.00  0.00           H
ATOM   1496  OG  SER    98      45.874  40.727  40.936  1.00  0.00           O
ATOM   1497  HG  SER    98      45.189  40.221  41.379  1.00  0.00           H
ATOM   1498  C   SER    98      47.536  38.333  41.534  1.00  0.00           C
ATOM   1499  O   SER    98      48.664  38.051  41.093  1.00  0.00           O
ATOM   1500  N   ALA    99      46.380  37.742  41.125  1.00  0.00           N
ATOM   1501  H   ALA    99      45.439  37.989  41.398  1.00  0.00           H
ATOM   1502  CA  ALA    99      46.443  36.379  40.710  1.00  0.00           C
ATOM   1503  HA  ALA    99      47.417  36.155  40.274  1.00  0.00           H
ATOM   1504  CB  ALA    99      46.282  35.414  41.921  1.00  0.00           C
ATOM   1505  HB1 ALA    99      47.179  35.627  42.504  1.00  0.00           H
ATOM   1506  HB2 ALA    99      45.332  35.503  42.448  1.00  0.00           H
ATOM   1507  HB3 ALA    99      46.308  34.405  41.508  1.00  0.00           H
ATOM   1508  C   ALA    99      45.372  36.077  39.581  1.00  0.00           C
ATOM   1509  O   ALA    99      44.287  36.595  39.627  1.00  0.00           O
ATOM   1510  N   SER   100      45.743  35.302  38.567  1.00  0.00           N
ATOM   1511  H   SER   100      46.729  35.088  38.537  1.00  0.00           H
ATOM   1512  CA  SER   100      44.859  34.393  37.805  1.00  0.00           C
ATOM   1513  HA  SER   100      44.059  34.063  38.468  1.00  0.00           H
ATOM   1514  CB  SER   100      44.270  35.091  36.598  1.00  0.00           C
ATOM   1515  HB2 SER   100      43.727  36.011  36.814  1.00  0.00           H
ATOM   1516  HB3 SER   100      45.113  35.325  35.947  1.00  0.00           H
ATOM   1517  OG  SER   100      43.397  34.205  35.971  1.00  0.00           O
ATOM   1518  HG  SER   100      42.558  34.288  36.431  1.00  0.00           H
ATOM   1519  C   SER   100      45.541  33.080  37.379  1.00  0.00           C
ATOM   1520  O   SER   100      46.770  32.988  37.355  1.00  0.00           O
ATOM   1521  N   ALA   101      44.674  32.001  37.124  1.00  0.00           N
ATOM   1522  H   ALA   101      43.683  32.194  37.092  1.00  0.00           H
ATOM   1523  CA  ALA   101      45.129  30.727  36.505  1.00  0.00           C
ATOM   1524  HA  ALA   101      46.039  30.983  35.961  1.00  0.00           H
ATOM   1525  CB  ALA   101      45.596  29.736  37.567  1.00  0.00           C
ATOM   1526  HB1 ALA   101      46.115  28.861  37.177  1.00  0.00           H
ATOM   1527  HB2 ALA   101      46.232  30.226  38.303  1.00  0.00           H
ATOM   1528  HB3 ALA   101      44.760  29.426  38.193  1.00  0.00           H
ATOM   1529  C   ALA   101      44.096  30.028  35.593  1.00  0.00           C
ATOM   1530  O   ALA   101      42.899  30.022  35.937  1.00  0.00           O
ATOM   1531  N   CYX   102      44.578  29.379  34.529  1.00  0.00           N
ATOM   1532  H   CYX   102      45.574  29.352  34.361  1.00  0.00           H
ATOM   1533  CA  CYX   102      43.788  28.638  33.573  1.00  0.00           C
ATOM   1534  HA  CYX   102      42.998  28.109  34.105  1.00  0.00           H
ATOM   1535  CB  CYX   102      43.072  29.709  32.752  1.00  0.00           C
ATOM   1536  HB2 CYX   102      42.373  29.308  32.019  1.00  0.00           H
ATOM   1537  HB3 CYX   102      42.417  30.180  33.485  1.00  0.00           H
ATOM   1538  SG  CYX   102      44.042  30.930  31.919  1.00  0.00           S
ATOM   1539  C   CYX   102      44.639  27.697  32.760  1.00  0.00           C
ATOM   1540  O   CYX   102      45.794  27.419  33.076  1.00  0.00           O
ATOM   1541  N   HIE   103      44.053  27.056  31.768  1.00  0.00           N
ATOM   1542  H   HIE   103      43.046  27.149  31.774  1.00  0.00           H
ATOM   1543  CA  HIE   103      44.664  25.883  30.957  1.00  0.00           C
ATOM   1544  HA  HIE   103      45.753  25.828  30.997  1.00  0.00           H
ATOM   1545  CB  HIE   103      44.179  24.601  31.579  1.00  0.00           C
ATOM   1546  HB2 HIE   103      44.475  24.590  32.628  1.00  0.00           H
ATOM   1547  HB3 HIE   103      43.099  24.480  31.489  1.00  0.00           H
ATOM   1548  CG  HIE   103      44.767  23.346  30.917  1.00  0.00           C
ATOM   1549  ND1 HIE   103      44.063  22.489  30.081  1.00  0.00           N
ATOM   1550  CE1 HIE   103      44.844  21.457  29.920  1.00  0.00           C
ATOM   1551  HE1 HIE   103      44.643  20.604  29.289  1.00  0.00           H
ATOM   1552  NE2 HIE   103      45.937  21.562  30.657  1.00  0.00           N
ATOM   1553  HE2 HIE   103      46.641  20.838  30.661  1.00  0.00           H
ATOM   1554  CD2 HIE   103      45.956  22.798  31.288  1.00  0.00           C
ATOM   1555  HD2 HIE   103      46.606  23.108  32.092  1.00  0.00           H
ATOM   1556  C   HIE   103      44.180  25.951  29.505  1.00  0.00           C
ATOM   1557  O   HIE   103      43.007  25.976  29.203  1.00  0.00           O
ATOM   1558  N   ASP   104      45.144  25.972  28.601  1.00  0.00           N
ATOM   1559  H   ASP   104      46.056  26.174  28.984  1.00  0.00           H
ATOM   1560  CA  ASP   104      44.825  26.292  27.211  1.00  0.00           C
ATOM   1561  HA  ASP   104      43.995  26.998  27.202  1.00  0.00           H
ATOM   1562  CB  ASP   104      45.935  27.195  26.558  1.00  0.00           C
ATOM   1563  HB2 ASP   104      45.647  27.559  25.571  1.00  0.00           H
ATOM   1564  HB3 ASP   104      46.032  28.120  27.128  1.00  0.00           H
ATOM   1565  CG  ASP   104      47.322  26.433  26.442  1.00  0.00           C
ATOM   1566  OD1 ASP   104      47.557  25.290  26.895  1.00  0.00           O
ATOM   1567  OD2 ASP   104      48.184  27.039  25.755  1.00  0.00           O
ATOM   1568  C   ASP   104      44.537  24.895  26.470  1.00  0.00           C
ATOM   1569  O   ASP   104      44.238  24.931  25.287  1.00  0.00           O
ATOM   1570  N   GLY   105      44.598  23.764  27.219  1.00  0.00           N
ATOM   1571  H   GLY   105      44.776  23.846  28.209  1.00  0.00           H
ATOM   1572  CA  GLY   105      44.558  22.453  26.487  1.00  0.00           C
ATOM   1573  HA2 GLY   105      44.021  21.749  27.122  1.00  0.00           H
ATOM   1574  HA3 GLY   105      43.872  22.483  25.641  1.00  0.00           H
ATOM   1575  C   GLY   105      45.838  21.717  26.181  1.00  0.00           C
ATOM   1576  O   GLY   105      45.898  20.770  25.446  1.00  0.00           O
ATOM   1577  N   THR   106      46.897  22.201  26.829  1.00  0.00           N
ATOM   1578  H   THR   106      46.802  23.116  27.246  1.00  0.00           H
ATOM   1579  CA  THR   106      48.308  21.674  26.851  1.00  0.00           C
ATOM   1580  HA  THR   106      48.325  20.640  26.507  1.00  0.00           H
ATOM   1581  CB  THR   106      49.166  22.399  25.755  1.00  0.00           C
ATOM   1582  HB  THR   106      50.072  22.786  26.221  1.00  0.00           H
ATOM   1583  CG2 THR   106      49.587  21.369  24.659  1.00  0.00           C
ATOM   1584 HG21 THR   106      50.009  21.896  23.803  1.00  0.00           H
ATOM   1585 HG22 THR   106      50.236  20.625  25.122  1.00  0.00           H
ATOM   1586 HG23 THR   106      48.655  20.900  24.341  1.00  0.00           H
ATOM   1587  OG1 THR   106      48.561  23.505  25.157  1.00  0.00           O
ATOM   1588  HG1 THR   106      48.396  24.115  25.880  1.00  0.00           H
ATOM   1589  C   THR   106      49.022  21.886  28.160  1.00  0.00           C
ATOM   1590  O   THR   106      49.723  20.973  28.595  1.00  0.00           O
ATOM   1591  N   SER   107      48.918  23.029  28.820  1.00  0.00           N
ATOM   1592  H   SER   107      48.268  23.672  28.391  1.00  0.00           H
ATOM   1593  CA  SER   107      49.705  23.440  29.952  1.00  0.00           C
ATOM   1594  HA  SER   107      49.855  22.526  30.528  1.00  0.00           H
ATOM   1595  CB  SER   107      51.085  23.801  29.514  1.00  0.00           C
ATOM   1596  HB2 SER   107      51.566  23.099  28.833  1.00  0.00           H
ATOM   1597  HB3 SER   107      51.230  24.817  29.148  1.00  0.00           H
ATOM   1598  OG  SER   107      51.879  23.836  30.695  1.00  0.00           O
ATOM   1599  HG  SER   107      51.948  22.912  30.946  1.00  0.00           H
ATOM   1600  C   SER   107      49.019  24.438  30.890  1.00  0.00           C
ATOM   1601  O   SER   107      48.153  25.244  30.476  1.00  0.00           O
ATOM   1602  N   TRP   108      49.312  24.371  32.173  1.00  0.00           N
ATOM   1603  H   TRP   108      50.104  23.797  32.422  1.00  0.00           H
ATOM   1604  CA  TRP   108      48.849  25.291  33.184  1.00  0.00           C
ATOM   1605  HA  TRP   108      47.782  25.464  33.046  1.00  0.00           H
ATOM   1606  CB  TRP   108      48.919  24.876  34.668  1.00  0.00           C
ATOM   1607  HB2 TRP   108      49.930  24.539  34.899  1.00  0.00           H
ATOM   1608  HB3 TRP   108      48.735  25.741  35.305  1.00  0.00           H
ATOM   1609  CG  TRP   108      48.050  23.635  34.956  1.00  0.00           C
ATOM   1610  CD1 TRP   108      48.414  22.363  34.864  1.00  0.00           C
ATOM   1611  HD1 TRP   108      49.359  21.962  34.527  1.00  0.00           H
ATOM   1612  NE1 TRP   108      47.422  21.478  35.201  1.00  0.00           N
ATOM   1613  HE1 TRP   108      47.527  20.489  35.375  1.00  0.00           H
ATOM   1614  CE2 TRP   108      46.255  22.210  35.539  1.00  0.00           C
ATOM   1615  CZ2 TRP   108      44.986  21.825  35.955  1.00  0.00           C
ATOM   1616  HZ2 TRP   108      44.782  20.765  35.997  1.00  0.00           H
ATOM   1617  CH2 TRP   108      44.082  22.790  36.350  1.00  0.00           C
ATOM   1618  HH2 TRP   108      43.176  22.429  36.813  1.00  0.00           H
ATOM   1619  CZ3 TRP   108      44.398  24.150  36.204  1.00  0.00           C
ATOM   1620  HZ3 TRP   108      43.682  24.879  36.555  1.00  0.00           H
ATOM   1621  CE3 TRP   108      45.659  24.581  35.677  1.00  0.00           C
ATOM   1622  HE3 TRP   108      45.903  25.625  35.541  1.00  0.00           H
ATOM   1623  CD2 TRP   108      46.635  23.581  35.392  1.00  0.00           C
ATOM   1624  C   TRP   108      49.446  26.689  32.834  1.00  0.00           C
ATOM   1625  O   TRP   108      50.681  26.847  32.832  1.00  0.00           O
ATOM   1626  N   LEU   109      48.534  27.684  32.707  1.00  0.00           N
ATOM   1627  H   LEU   109      47.564  27.447  32.861  1.00  0.00           H
ATOM   1628  CA  LEU   109      48.830  29.077  32.440  1.00  0.00           C
ATOM   1629  HA  LEU   109      49.876  29.224  32.168  1.00  0.00           H
ATOM   1630  CB  LEU   109      48.004  29.457  31.215  1.00  0.00           C
ATOM   1631  HB2 LEU   109      48.396  29.024  30.295  1.00  0.00           H
ATOM   1632  HB3 LEU   109      46.996  29.058  31.336  1.00  0.00           H
ATOM   1633  CG  LEU   109      47.872  31.021  30.945  1.00  0.00           C
ATOM   1634  HG  LEU   109      47.286  31.655  31.610  1.00  0.00           H
ATOM   1635  CD1 LEU   109      49.240  31.590  30.768  1.00  0.00           C
ATOM   1636 HD11 LEU   109      49.257  32.640  30.476  1.00  0.00           H
ATOM   1637 HD12 LEU   109      49.748  31.445  31.721  1.00  0.00           H
ATOM   1638 HD13 LEU   109      49.736  30.984  30.011  1.00  0.00           H
ATOM   1639  CD2 LEU   109      47.139  31.211  29.531  1.00  0.00           C
ATOM   1640 HD21 LEU   109      47.751  30.990  28.657  1.00  0.00           H
ATOM   1641 HD22 LEU   109      46.220  30.629  29.469  1.00  0.00           H
ATOM   1642 HD23 LEU   109      46.963  32.278  29.397  1.00  0.00           H
ATOM   1643  C   LEU   109      48.507  29.913  33.691  1.00  0.00           C
ATOM   1644  O   LEU   109      47.379  29.810  34.203  1.00  0.00           O
ATOM   1645  N   THR   110      49.418  30.823  34.154  1.00  0.00           N
ATOM   1646  H   THR   110      50.320  30.970  33.723  1.00  0.00           H
ATOM   1647  CA  THR   110      49.201  31.790  35.277  1.00  0.00           C
ATOM   1648  HA  THR   110      48.148  31.881  35.542  1.00  0.00           H
ATOM   1649  CB  THR   110      49.848  31.402  36.628  1.00  0.00           C
ATOM   1650  HB  THR   110      49.679  32.170  37.383  1.00  0.00           H
ATOM   1651  CG2 THR   110      49.297  30.043  37.211  1.00  0.00           C
ATOM   1652 HG21 THR   110      49.971  29.755  38.017  1.00  0.00           H
ATOM   1653 HG22 THR   110      48.336  30.232  37.688  1.00  0.00           H
ATOM   1654 HG23 THR   110      49.200  29.310  36.409  1.00  0.00           H
ATOM   1655  OG1 THR   110      51.241  31.198  36.429  1.00  0.00           O
ATOM   1656  HG1 THR   110      51.798  31.970  36.557  1.00  0.00           H
ATOM   1657  C   THR   110      49.645  33.241  34.941  1.00  0.00           C
ATOM   1658  O   THR   110      50.762  33.455  34.446  1.00  0.00           O
ATOM   1659  N   ILE   111      48.772  34.188  35.281  1.00  0.00           N
ATOM   1660  H   ILE   111      47.965  33.970  35.846  1.00  0.00           H
ATOM   1661  CA  ILE   111      49.090  35.628  35.273  1.00  0.00           C
ATOM   1662  HA  ILE   111      49.955  35.812  34.636  1.00  0.00           H
ATOM   1663  CB  ILE   111      47.952  36.448  34.684  1.00  0.00           C
ATOM   1664  HB  ILE   111      47.078  36.493  35.334  1.00  0.00           H
ATOM   1665  CG2 ILE   111      48.441  37.890  34.564  1.00  0.00           C
ATOM   1666 HG21 ILE   111      47.755  38.424  33.907  1.00  0.00           H
ATOM   1667 HG22 ILE   111      48.389  38.334  35.558  1.00  0.00           H
ATOM   1668 HG23 ILE   111      49.423  37.916  34.092  1.00  0.00           H
ATOM   1669  CG1 ILE   111      47.726  35.891  33.295  1.00  0.00           C
ATOM   1670 HG12 ILE   111      47.539  36.646  32.533  1.00  0.00           H
ATOM   1671 HG13 ILE   111      48.479  35.184  32.943  1.00  0.00           H
ATOM   1672  CD1 ILE   111      46.411  35.117  33.316  1.00  0.00           C
ATOM   1673 HD11 ILE   111      46.529  34.317  34.047  1.00  0.00           H
ATOM   1674 HD12 ILE   111      45.515  35.706  33.514  1.00  0.00           H
ATOM   1675 HD13 ILE   111      46.173  34.803  32.300  1.00  0.00           H
ATOM   1676  C   ILE   111      49.437  36.083  36.757  1.00  0.00           C
ATOM   1677  O   ILE   111      48.556  35.816  37.652  1.00  0.00           O
ATOM   1678  N   GLY   112      50.609  36.608  37.136  1.00  0.00           N
ATOM   1679  H   GLY   112      51.309  36.636  36.408  1.00  0.00           H
ATOM   1680  CA  GLY   112      50.955  37.027  38.537  1.00  0.00           C
ATOM   1681  HA2 GLY   112      50.049  37.072  39.141  1.00  0.00           H
ATOM   1682  HA3 GLY   112      51.608  36.348  39.086  1.00  0.00           H
ATOM   1683  C   GLY   112      51.596  38.449  38.567  1.00  0.00           C
ATOM   1684  O   GLY   112      52.517  38.733  37.759  1.00  0.00           O
ATOM   1685  N   ILE   113      51.103  39.368  39.429  1.00  0.00           N
ATOM   1686  H   ILE   113      50.443  39.069  40.133  1.00  0.00           H
ATOM   1687  CA  ILE   113      51.670  40.727  39.350  1.00  0.00           C
ATOM   1688  HA  ILE   113      52.065  41.016  38.377  1.00  0.00           H
ATOM   1689  CB  ILE   113      50.606  41.850  39.672  1.00  0.00           C
ATOM   1690  HB  ILE   113      50.236  41.668  40.681  1.00  0.00           H
ATOM   1691  CG2 ILE   113      51.286  43.209  39.506  1.00  0.00           C
ATOM   1692 HG21 ILE   113      51.709  43.220  38.502  1.00  0.00           H
ATOM   1693 HG22 ILE   113      50.575  44.013  39.702  1.00  0.00           H
ATOM   1694 HG23 ILE   113      52.027  43.394  40.282  1.00  0.00           H
ATOM   1695  CG1 ILE   113      49.330  41.778  38.819  1.00  0.00           C
ATOM   1696 HG12 ILE   113      48.790  40.841  38.949  1.00  0.00           H
ATOM   1697 HG13 ILE   113      48.552  42.496  39.079  1.00  0.00           H
ATOM   1698  CD1 ILE   113      49.663  41.941  37.325  1.00  0.00           C
ATOM   1699 HD11 ILE   113      48.732  41.682  36.821  1.00  0.00           H
ATOM   1700 HD12 ILE   113      50.020  42.961  37.175  1.00  0.00           H
ATOM   1701 HD13 ILE   113      50.364  41.154  37.047  1.00  0.00           H
ATOM   1702  C   ILE   113      52.820  40.752  40.330  1.00  0.00           C
ATOM   1703  O   ILE   113      52.635  40.394  41.449  1.00  0.00           O
ATOM   1704  N   SER   114      53.947  41.319  39.897  1.00  0.00           N
ATOM   1705  H   SER   114      53.874  41.750  38.987  1.00  0.00           H
ATOM   1706  CA  SER   114      55.237  41.331  40.607  1.00  0.00           C
ATOM   1707  HA  SER   114      55.069  41.020  41.637  1.00  0.00           H
ATOM   1708  CB  SER   114      56.154  40.254  39.943  1.00  0.00           C
ATOM   1709  HB2 SER   114      55.525  39.412  39.654  1.00  0.00           H
ATOM   1710  HB3 SER   114      56.522  40.609  38.980  1.00  0.00           H
ATOM   1711  OG  SER   114      57.207  39.944  40.870  1.00  0.00           O
ATOM   1712  HG  SER   114      56.850  39.237  41.413  1.00  0.00           H
ATOM   1713  C   SER   114      55.934  42.648  40.583  1.00  0.00           C
ATOM   1714  O   SER   114      55.922  43.390  39.633  1.00  0.00           O
ATOM   1715  N   GLY   115      56.426  42.899  41.777  1.00  0.00           N
ATOM   1716  H   GLY   115      56.514  42.211  42.512  1.00  0.00           H
ATOM   1717  CA  GLY   115      56.839  44.164  42.344  1.00  0.00           C
ATOM   1718  HA2 GLY   115      57.690  43.904  42.974  1.00  0.00           H
ATOM   1719  HA3 GLY   115      57.281  44.763  41.547  1.00  0.00           H
ATOM   1720  C   GLY   115      55.750  45.023  43.103  1.00  0.00           C
ATOM   1721  O   GLY   115      54.636  44.605  43.173  1.00  0.00           O
ATOM   1722  N   PRO   116      56.074  46.137  43.710  1.00  0.00           N
ATOM   1723  CD  PRO   116      57.462  46.667  43.846  1.00  0.00           C
ATOM   1724  HD2 PRO   116      57.907  46.766  42.856  1.00  0.00           H
ATOM   1725  HD3 PRO   116      58.077  45.995  44.444  1.00  0.00           H
ATOM   1726  CG  PRO   116      57.319  48.089  44.504  1.00  0.00           C
ATOM   1727  HG2 PRO   116      57.077  48.782  43.699  1.00  0.00           H
ATOM   1728  HG3 PRO   116      58.198  48.405  45.066  1.00  0.00           H
ATOM   1729  CB  PRO   116      56.102  47.874  45.392  1.00  0.00           C
ATOM   1730  HB2 PRO   116      55.659  48.848  45.601  1.00  0.00           H
ATOM   1731  HB3 PRO   116      56.383  47.370  46.317  1.00  0.00           H
ATOM   1732  CA  PRO   116      55.196  47.095  44.478  1.00  0.00           C
ATOM   1733  HA  PRO   116      54.506  46.524  45.098  1.00  0.00           H
ATOM   1734  C   PRO   116      54.317  47.878  43.501  1.00  0.00           C
ATOM   1735  O   PRO   116      54.761  48.251  42.417  1.00  0.00           O
ATOM   1736  N   ASP   117      53.102  48.114  44.003  1.00  0.00           N
ATOM   1737  H   ASP   117      52.968  47.802  44.954  1.00  0.00           H
ATOM   1738  CA  ASP   117      51.844  48.453  43.365  1.00  0.00           C
ATOM   1739  HA  ASP   117      51.683  47.710  42.584  1.00  0.00           H
ATOM   1740  CB  ASP   117      50.740  48.411  44.412  1.00  0.00           C
ATOM   1741  HB2 ASP   117      49.794  48.653  43.926  1.00  0.00           H
ATOM   1742  HB3 ASP   117      50.693  47.382  44.770  1.00  0.00           H
ATOM   1743  CG  ASP   117      50.785  49.284  45.713  1.00  0.00           C
ATOM   1744  OD1 ASP   117      49.857  49.114  46.549  1.00  0.00           O
ATOM   1745  OD2 ASP   117      51.793  49.995  45.811  1.00  0.00           O
ATOM   1746  C   ASP   117      51.888  49.781  42.638  1.00  0.00           C
ATOM   1747  O   ASP   117      50.964  50.166  41.942  1.00  0.00           O
ATOM   1748  N   ASN   118      53.006  50.526  42.917  1.00  0.00           N
ATOM   1749  H   ASN   118      53.731  50.147  43.509  1.00  0.00           H
ATOM   1750  CA  ASN   118      53.267  51.928  42.515  1.00  0.00           C
ATOM   1751  HA  ASN   118      52.288  52.408  42.479  1.00  0.00           H
ATOM   1752  CB  ASN   118      54.105  52.587  43.717  1.00  0.00           C
ATOM   1753  HB2 ASN   118      54.129  53.667  43.568  1.00  0.00           H
ATOM   1754  HB3 ASN   118      53.598  52.321  44.645  1.00  0.00           H
ATOM   1755  CG  ASN   118      55.570  52.167  43.676  1.00  0.00           C
ATOM   1756  OD1 ASN   118      56.294  52.434  42.793  1.00  0.00           O
ATOM   1757  ND2 ASN   118      56.070  51.445  44.661  1.00  0.00           N
ATOM   1758 HD21 ASN   118      57.071  51.348  44.754  1.00  0.00           H
ATOM   1759 HD22 ASN   118      55.445  51.150  45.397  1.00  0.00           H
ATOM   1760  C   ASN   118      53.981  51.934  41.237  1.00  0.00           C
ATOM   1761  O   ASN   118      54.052  52.874  40.468  1.00  0.00           O
ATOM   1762  N   GLY   119      54.516  50.763  40.763  1.00  0.00           N
ATOM   1763  H   GLY   119      54.500  49.960  41.376  1.00  0.00           H
ATOM   1764  CA  GLY   119      55.078  50.444  39.482  1.00  0.00           C
ATOM   1765  HA2 GLY   119      54.588  51.135  38.795  1.00  0.00           H
ATOM   1766  HA3 GLY   119      56.109  50.796  39.439  1.00  0.00           H
ATOM   1767  C   GLY   119      54.925  49.098  38.906  1.00  0.00           C
ATOM   1768  O   GLY   119      55.509  48.836  37.843  1.00  0.00           O
ATOM   1769  N   ALA   120      54.375  48.131  39.652  1.00  0.00           N
ATOM   1770  H   ALA   120      54.049  48.383  40.574  1.00  0.00           H
ATOM   1771  CA  ALA   120      54.399  46.664  39.415  1.00  0.00           C
ATOM   1772  HA  ALA   120      55.373  46.321  39.762  1.00  0.00           H
ATOM   1773  CB  ALA   120      53.275  46.116  40.302  1.00  0.00           C
ATOM   1774  HB1 ALA   120      53.531  45.059  40.371  1.00  0.00           H
ATOM   1775  HB2 ALA   120      53.257  46.531  41.310  1.00  0.00           H
ATOM   1776  HB3 ALA   120      52.324  46.385  39.841  1.00  0.00           H
ATOM   1777  C   ALA   120      54.115  46.139  37.954  1.00  0.00           C
ATOM   1778  O   ALA   120      53.457  46.901  37.179  1.00  0.00           O
ATOM   1779  N   VAL   121      54.685  44.941  37.643  1.00  0.00           N
ATOM   1780  H   VAL   121      55.074  44.415  38.413  1.00  0.00           H
ATOM   1781  CA  VAL   121      54.407  44.277  36.337  1.00  0.00           C
ATOM   1782  HA  VAL   121      53.793  44.929  35.716  1.00  0.00           H
ATOM   1783  CB  VAL   121      55.642  44.055  35.429  1.00  0.00           C
ATOM   1784  HB  VAL   121      55.311  44.095  34.391  1.00  0.00           H
ATOM   1785  CG1 VAL   121      56.527  45.334  35.408  1.00  0.00           C
ATOM   1786 HG11 VAL   121      57.160  45.275  34.523  1.00  0.00           H
ATOM   1787 HG12 VAL   121      55.884  46.214  35.445  1.00  0.00           H
ATOM   1788 HG13 VAL   121      57.233  45.501  36.222  1.00  0.00           H
ATOM   1789  CG2 VAL   121      56.434  42.772  35.725  1.00  0.00           C
ATOM   1790 HG21 VAL   121      56.653  42.726  36.792  1.00  0.00           H
ATOM   1791 HG22 VAL   121      55.843  41.904  35.436  1.00  0.00           H
ATOM   1792 HG23 VAL   121      57.339  42.754  35.118  1.00  0.00           H
ATOM   1793  C   VAL   121      53.631  42.971  36.427  1.00  0.00           C
ATOM   1794  O   VAL   121      53.927  42.022  37.196  1.00  0.00           O
ATOM   1795  N   ALA   122      52.784  42.777  35.418  1.00  0.00           N
ATOM   1796  H   ALA   122      52.747  43.514  34.728  1.00  0.00           H
ATOM   1797  CA  ALA   122      52.330  41.386  35.103  1.00  0.00           C
ATOM   1798  HA  ALA   122      52.116  40.884  36.047  1.00  0.00           H
ATOM   1799  CB  ALA   122      51.102  41.488  34.206  1.00  0.00           C
ATOM   1800  HB1 ALA   122      50.540  40.554  34.215  1.00  0.00           H
ATOM   1801  HB2 ALA   122      50.452  42.279  34.582  1.00  0.00           H
ATOM   1802  HB3 ALA   122      51.216  41.783  33.164  1.00  0.00           H
ATOM   1803  C   ALA   122      53.379  40.505  34.492  1.00  0.00           C
ATOM   1804  O   ALA   122      54.051  40.881  33.563  1.00  0.00           O
ATOM   1805  N   VAL   123      53.454  39.247  35.045  1.00  0.00           N
ATOM   1806  H   VAL   123      53.022  39.203  35.956  1.00  0.00           H
ATOM   1807  CA  VAL   123      54.239  38.108  34.716  1.00  0.00           C
ATOM   1808  HA  VAL   123      54.946  38.458  33.964  1.00  0.00           H
ATOM   1809  CB  VAL   123      55.238  37.770  35.922  1.00  0.00           C
ATOM   1810  HB  VAL   123      54.710  37.251  36.722  1.00  0.00           H
ATOM   1811  CG1 VAL   123      56.259  36.722  35.417  1.00  0.00           C
ATOM   1812 HG11 VAL   123      56.885  37.100  34.609  1.00  0.00           H
ATOM   1813 HG12 VAL   123      56.908  36.426  36.242  1.00  0.00           H
ATOM   1814 HG13 VAL   123      55.835  35.767  35.106  1.00  0.00           H
ATOM   1815  CG2 VAL   123      56.010  38.907  36.409  1.00  0.00           C
ATOM   1816 HG21 VAL   123      56.574  39.416  35.628  1.00  0.00           H
ATOM   1817 HG22 VAL   123      55.379  39.656  36.887  1.00  0.00           H
ATOM   1818 HG23 VAL   123      56.745  38.671  37.180  1.00  0.00           H
ATOM   1819  C   VAL   123      53.378  36.901  34.357  1.00  0.00           C
ATOM   1820  O   VAL   123      52.401  36.600  35.048  1.00  0.00           O
ATOM   1821  N   LEU   124      53.678  36.271  33.245  1.00  0.00           N
ATOM   1822  H   LEU   124      54.422  36.569  32.630  1.00  0.00           H
ATOM   1823  CA  LEU   124      53.063  35.061  32.676  1.00  0.00           C
ATOM   1824  HA  LEU   124      52.164  34.862  33.260  1.00  0.00           H
ATOM   1825  CB  LEU   124      52.561  35.323  31.233  1.00  0.00           C
ATOM   1826  HB2 LEU   124      53.313  35.897  30.691  1.00  0.00           H
ATOM   1827  HB3 LEU   124      52.368  34.393  30.697  1.00  0.00           H
ATOM   1828  CG  LEU   124      51.198  35.970  31.068  1.00  0.00           C
ATOM   1829  HG  LEU   124      50.389  35.499  31.626  1.00  0.00           H
ATOM   1830  CD1 LEU   124      51.359  37.487  31.320  1.00  0.00           C
ATOM   1831 HD11 LEU   124      50.397  37.958  31.116  1.00  0.00           H
ATOM   1832 HD12 LEU   124      51.668  37.758  32.330  1.00  0.00           H
ATOM   1833 HD13 LEU   124      52.109  37.962  30.689  1.00  0.00           H
ATOM   1834  CD2 LEU   124      50.773  36.009  29.576  1.00  0.00           C
ATOM   1835 HD21 LEU   124      51.383  36.650  28.939  1.00  0.00           H
ATOM   1836 HD22 LEU   124      50.805  34.968  29.255  1.00  0.00           H
ATOM   1837 HD23 LEU   124      49.741  36.336  29.451  1.00  0.00           H
ATOM   1838  C   LEU   124      54.040  33.861  32.840  1.00  0.00           C
ATOM   1839  O   LEU   124      55.197  33.881  32.468  1.00  0.00           O
ATOM   1840  N   LYS   125      53.450  32.692  33.307  1.00  0.00           N
ATOM   1841  H   LYS   125      52.479  32.720  33.582  1.00  0.00           H
ATOM   1842  CA  LYS   125      54.091  31.453  33.443  1.00  0.00           C
ATOM   1843  HA  LYS   125      55.077  31.495  32.981  1.00  0.00           H
ATOM   1844  CB  LYS   125      54.489  31.073  34.884  1.00  0.00           C
ATOM   1845  HB2 LYS   125      54.788  32.042  35.284  1.00  0.00           H
ATOM   1846  HB3 LYS   125      53.592  30.583  35.264  1.00  0.00           H
ATOM   1847  CG  LYS   125      55.468  29.870  35.039  1.00  0.00           C
ATOM   1848  HG2 LYS   125      54.999  28.980  34.622  1.00  0.00           H
ATOM   1849  HG3 LYS   125      56.401  30.088  34.520  1.00  0.00           H
ATOM   1850  CD  LYS   125      55.801  29.527  36.478  1.00  0.00           C
ATOM   1851  HD2 LYS   125      56.612  28.827  36.685  1.00  0.00           H
ATOM   1852  HD3 LYS   125      56.162  30.433  36.964  1.00  0.00           H
ATOM   1853  CE  LYS   125      54.638  29.005  37.369  1.00  0.00           C
ATOM   1854  HE2 LYS   125      55.223  28.775  38.260  1.00  0.00           H
ATOM   1855  HE3 LYS   125      54.051  29.882  37.646  1.00  0.00           H
ATOM   1856  NZ  LYS   125      53.886  27.885  36.784  1.00  0.00           N
ATOM   1857  HZ1 LYS   125      54.450  27.064  36.614  1.00  0.00           H
ATOM   1858  HZ2 LYS   125      53.115  27.512  37.318  1.00  0.00           H
ATOM   1859  HZ3 LYS   125      53.475  28.162  35.903  1.00  0.00           H
ATOM   1860  C   LYS   125      53.368  30.357  32.831  1.00  0.00           C
ATOM   1861  O   LYS   125      52.202  30.145  33.019  1.00  0.00           O
ATOM   1862  N   TYR   126      54.081  29.635  32.034  1.00  0.00           N
ATOM   1863  H   TYR   126      55.053  29.827  31.839  1.00  0.00           H
ATOM   1864  CA  TYR   126      53.496  28.541  31.177  1.00  0.00           C
ATOM   1865  HA  TYR   126      52.697  28.065  31.748  1.00  0.00           H
ATOM   1866  CB  TYR   126      52.861  29.230  29.875  1.00  0.00           C
ATOM   1867  HB2 TYR   126      52.044  29.907  30.121  1.00  0.00           H
ATOM   1868  HB3 TYR   126      53.688  29.836  29.505  1.00  0.00           H
ATOM   1869  CG  TYR   126      52.317  28.271  28.894  1.00  0.00           C
ATOM   1870  CD1 TYR   126      53.117  27.861  27.804  1.00  0.00           C
ATOM   1871  HD1 TYR   126      54.143  28.186  27.710  1.00  0.00           H
ATOM   1872  CE1 TYR   126      52.532  27.000  26.897  1.00  0.00           C
ATOM   1873  HE1 TYR   126      53.134  26.832  26.016  1.00  0.00           H
ATOM   1874  CZ  TYR   126      51.176  26.505  27.031  1.00  0.00           C
ATOM   1875  OH  TYR   126      50.554  25.850  26.076  1.00  0.00           O
ATOM   1876  HH  TYR   126      49.658  26.157  26.235  1.00  0.00           H
ATOM   1877  CE2 TYR   126      50.456  26.934  28.149  1.00  0.00           C
ATOM   1878  HE2 TYR   126      49.438  26.573  28.143  1.00  0.00           H
ATOM   1879  CD2 TYR   126      51.023  27.790  29.106  1.00  0.00           C
ATOM   1880  HD2 TYR   126      50.415  28.076  29.951  1.00  0.00           H
ATOM   1881  C   TYR   126      54.519  27.425  30.821  1.00  0.00           C
ATOM   1882  O   TYR   126      55.699  27.803  30.658  1.00  0.00           O
ATOM   1883  N   ASN   127      54.163  26.111  30.701  1.00  0.00           N
ATOM   1884  H   ASN   127      53.196  25.832  30.614  1.00  0.00           H
ATOM   1885  CA  ASN   127      55.174  25.019  30.528  1.00  0.00           C
ATOM   1886  HA  ASN   127      54.584  24.112  30.665  1.00  0.00           H
ATOM   1887  CB  ASN   127      55.554  25.030  29.039  1.00  0.00           C
ATOM   1888  HB2 ASN   127      54.712  25.159  28.359  1.00  0.00           H
ATOM   1889  HB3 ASN   127      56.159  25.923  28.885  1.00  0.00           H
ATOM   1890  CG  ASN   127      56.182  23.679  28.683  1.00  0.00           C
ATOM   1891  OD1 ASN   127      55.645  22.591  28.670  1.00  0.00           O
ATOM   1892  ND2 ASN   127      57.458  23.757  28.338  1.00  0.00           N
ATOM   1893 HD21 ASN   127      57.899  22.932  27.959  1.00  0.00           H
ATOM   1894 HD22 ASN   127      57.905  24.663  28.336  1.00  0.00           H
ATOM   1895  C   ASN   127      56.260  24.969  31.686  1.00  0.00           C
ATOM   1896  O   ASN   127      57.457  24.699  31.442  1.00  0.00           O
ATOM   1897  N   GLY   128      55.834  25.416  32.817  1.00  0.00           N
ATOM   1898  H   GLY   128      54.833  25.477  32.941  1.00  0.00           H
ATOM   1899  CA  GLY   128      56.820  25.655  33.962  1.00  0.00           C
ATOM   1900  HA2 GLY   128      56.164  25.798  34.820  1.00  0.00           H
ATOM   1901  HA3 GLY   128      57.413  24.760  34.152  1.00  0.00           H
ATOM   1902  C   GLY   128      57.767  26.873  33.972  1.00  0.00           C
ATOM   1903  O   GLY   128      58.433  27.095  34.995  1.00  0.00           O
ATOM   1904  N   ILE   129      57.767  27.726  32.945  1.00  0.00           N
ATOM   1905  H   ILE   129      57.282  27.376  32.131  1.00  0.00           H
ATOM   1906  CA  ILE   129      58.679  28.918  32.750  1.00  0.00           C
ATOM   1907  HA  ILE   129      59.129  29.025  33.736  1.00  0.00           H
ATOM   1908  CB  ILE   129      59.794  28.703  31.735  1.00  0.00           C
ATOM   1909  HB  ILE   129      60.379  29.622  31.787  1.00  0.00           H
ATOM   1910  CG2 ILE   129      60.628  27.493  32.304  1.00  0.00           C
ATOM   1911 HG21 ILE   129      60.765  27.498  33.386  1.00  0.00           H
ATOM   1912 HG22 ILE   129      60.041  26.582  32.199  1.00  0.00           H
ATOM   1913 HG23 ILE   129      61.626  27.330  31.896  1.00  0.00           H
ATOM   1914  CG1 ILE   129      59.352  28.399  30.296  1.00  0.00           C
ATOM   1915 HG12 ILE   129      58.900  27.407  30.244  1.00  0.00           H
ATOM   1916 HG13 ILE   129      58.556  29.109  30.075  1.00  0.00           H
ATOM   1917  CD1 ILE   129      60.436  28.592  29.313  1.00  0.00           C
ATOM   1918 HD11 ILE   129      61.187  27.805  29.256  1.00  0.00           H
ATOM   1919 HD12 ILE   129      59.916  28.696  28.360  1.00  0.00           H
ATOM   1920 HD13 ILE   129      60.977  29.520  29.495  1.00  0.00           H
ATOM   1921  C   ILE   129      58.010  30.307  32.598  1.00  0.00           C
ATOM   1922  O   ILE   129      56.954  30.474  31.939  1.00  0.00           O
ATOM   1923  N   ILE   130      58.689  31.294  33.112  1.00  0.00           N
ATOM   1924  H   ILE   130      59.548  30.988  33.549  1.00  0.00           H
ATOM   1925  CA  ILE   130      58.374  32.676  32.868  1.00  0.00           C
ATOM   1926  HA  ILE   130      57.335  32.935  33.078  1.00  0.00           H
ATOM   1927  CB  ILE   130      59.172  33.513  33.835  1.00  0.00           C
ATOM   1928  HB  ILE   130      60.150  33.081  34.048  1.00  0.00           H
ATOM   1929  CG2 ILE   130      59.425  34.961  33.473  1.00  0.00           C
ATOM   1930 HG21 ILE   130      58.533  35.578  33.582  1.00  0.00           H
ATOM   1931 HG22 ILE   130      60.217  35.368  34.102  1.00  0.00           H
ATOM   1932 HG23 ILE   130      59.868  35.022  32.479  1.00  0.00           H
ATOM   1933  CG1 ILE   130      58.421  33.523  35.220  1.00  0.00           C
ATOM   1934 HG12 ILE   130      57.502  34.109  35.184  1.00  0.00           H
ATOM   1935 HG13 ILE   130      58.167  32.479  35.397  1.00  0.00           H
ATOM   1936  CD1 ILE   130      59.222  33.855  36.403  1.00  0.00           C
ATOM   1937 HD11 ILE   130      60.045  34.554  36.249  1.00  0.00           H
ATOM   1938 HD12 ILE   130      58.646  34.293  37.219  1.00  0.00           H
ATOM   1939 HD13 ILE   130      59.686  32.928  36.739  1.00  0.00           H
ATOM   1940  C   ILE   130      58.627  33.013  31.358  1.00  0.00           C
ATOM   1941  O   ILE   130      59.607  32.521  30.765  1.00  0.00           O
ATOM   1942  N   THR   131      57.724  33.722  30.791  1.00  0.00           N
ATOM   1943  H   THR   131      57.003  34.146  31.358  1.00  0.00           H
ATOM   1944  CA  THR   131      57.406  33.598  29.352  1.00  0.00           C
ATOM   1945  HA  THR   131      58.275  33.192  28.833  1.00  0.00           H
ATOM   1946  CB  THR   131      56.314  32.555  29.122  1.00  0.00           C
ATOM   1947  HB  THR   131      55.426  32.676  29.740  1.00  0.00           H
ATOM   1948  CG2 THR   131      55.832  32.535  27.665  1.00  0.00           C
ATOM   1949 HG21 THR   131      56.675  32.558  26.975  1.00  0.00           H
ATOM   1950 HG22 THR   131      55.205  31.692  27.372  1.00  0.00           H
ATOM   1951 HG23 THR   131      55.289  33.457  27.460  1.00  0.00           H
ATOM   1952  OG1 THR   131      56.845  31.206  29.286  1.00  0.00           O
ATOM   1953  HG1 THR   131      57.075  31.078  30.210  1.00  0.00           H
ATOM   1954  C   THR   131      57.012  34.924  28.769  1.00  0.00           C
ATOM   1955  O   THR   131      57.632  35.324  27.787  1.00  0.00           O
ATOM   1956  N   ASP   132      56.035  35.620  29.373  1.00  0.00           N
ATOM   1957  H   ASP   132      55.594  35.290  30.219  1.00  0.00           H
ATOM   1958  CA  ASP   132      55.630  36.970  28.857  1.00  0.00           C
ATOM   1959  HA  ASP   132      56.485  37.322  28.280  1.00  0.00           H
ATOM   1960  CB  ASP   132      54.354  36.811  27.943  1.00  0.00           C
ATOM   1961  HB2 ASP   132      54.690  36.000  27.296  1.00  0.00           H
ATOM   1962  HB3 ASP   132      53.403  36.704  28.464  1.00  0.00           H
ATOM   1963  CG  ASP   132      54.262  38.000  26.999  1.00  0.00           C
ATOM   1964  OD1 ASP   132      54.962  38.977  27.116  1.00  0.00           O
ATOM   1965  OD2 ASP   132      53.470  37.924  26.007  1.00  0.00           O
ATOM   1966  C   ASP   132      55.379  37.997  30.043  1.00  0.00           C
ATOM   1967  O   ASP   132      55.205  37.610  31.145  1.00  0.00           O
ATOM   1968  N   THR   133      55.601  39.332  29.814  1.00  0.00           N
ATOM   1969  H   THR   133      55.764  39.643  28.867  1.00  0.00           H
ATOM   1970  CA  THR   133      55.569  40.428  30.806  1.00  0.00           C
ATOM   1971  HA  THR   133      55.019  40.023  31.656  1.00  0.00           H
ATOM   1972  CB  THR   133      56.995  40.734  31.276  1.00  0.00           C
ATOM   1973  HB  THR   133      57.741  40.914  30.502  1.00  0.00           H
ATOM   1974  CG2 THR   133      57.070  41.933  32.208  1.00  0.00           C
ATOM   1975 HG21 THR   133      58.136  42.006  32.428  1.00  0.00           H
ATOM   1976 HG22 THR   133      56.798  42.871  31.724  1.00  0.00           H
ATOM   1977 HG23 THR   133      56.550  41.806  33.158  1.00  0.00           H
ATOM   1978  OG1 THR   133      57.465  39.635  32.009  1.00  0.00           O
ATOM   1979  HG1 THR   133      56.984  38.838  31.777  1.00  0.00           H
ATOM   1980  C   THR   133      54.852  41.652  30.286  1.00  0.00           C
ATOM   1981  O   THR   133      54.996  41.929  29.091  1.00  0.00           O
ATOM   1982  N   ILE   134      54.182  42.467  31.166  1.00  0.00           N
ATOM   1983  H   ILE   134      54.271  42.110  32.107  1.00  0.00           H
ATOM   1984  CA  ILE   134      53.472  43.716  30.827  1.00  0.00           C
ATOM   1985  HA  ILE   134      53.961  44.172  29.965  1.00  0.00           H
ATOM   1986  CB  ILE   134      52.010  43.488  30.404  1.00  0.00           C
ATOM   1987  HB  ILE   134      51.432  43.136  31.259  1.00  0.00           H
ATOM   1988  CG2 ILE   134      51.373  44.779  30.052  1.00  0.00           C
ATOM   1989 HG21 ILE   134      51.969  45.305  29.307  1.00  0.00           H
ATOM   1990 HG22 ILE   134      50.372  44.602  29.658  1.00  0.00           H
ATOM   1991 HG23 ILE   134      51.229  45.448  30.901  1.00  0.00           H
ATOM   1992  CG1 ILE   134      51.817  42.563  29.134  1.00  0.00           C
ATOM   1993 HG12 ILE   134      50.934  42.800  28.542  1.00  0.00           H
ATOM   1994 HG13 ILE   134      52.719  42.621  28.526  1.00  0.00           H
ATOM   1995  CD1 ILE   134      51.482  41.091  29.552  1.00  0.00           C
ATOM   1996 HD11 ILE   134      52.297  40.754  30.191  1.00  0.00           H
ATOM   1997 HD12 ILE   134      50.494  41.051  30.012  1.00  0.00           H
ATOM   1998 HD13 ILE   134      51.464  40.454  28.667  1.00  0.00           H
ATOM   1999  C   ILE   134      53.486  44.740  32.025  1.00  0.00           C
ATOM   2000  O   ILE   134      53.056  44.433  33.174  1.00  0.00           O
ATOM   2001  N   LYS   135      54.153  45.931  31.739  1.00  0.00           N
ATOM   2002  H   LYS   135      54.528  45.979  30.802  1.00  0.00           H
ATOM   2003  CA  LYS   135      54.306  47.018  32.703  1.00  0.00           C
ATOM   2004  HA  LYS   135      54.723  46.615  33.625  1.00  0.00           H
ATOM   2005  CB  LYS   135      55.288  48.028  32.142  1.00  0.00           C
ATOM   2006  HB2 LYS   135      54.914  48.149  31.126  1.00  0.00           H
ATOM   2007  HB3 LYS   135      55.303  48.868  32.837  1.00  0.00           H
ATOM   2008  CG  LYS   135      56.683  47.429  32.090  1.00  0.00           C
ATOM   2009  HG2 LYS   135      57.091  47.158  33.064  1.00  0.00           H
ATOM   2010  HG3 LYS   135      56.700  46.517  31.494  1.00  0.00           H
ATOM   2011  CD  LYS   135      57.657  48.343  31.403  1.00  0.00           C
ATOM   2012  HD2 LYS   135      57.369  48.237  30.357  1.00  0.00           H
ATOM   2013  HD3 LYS   135      57.524  49.336  31.831  1.00  0.00           H
ATOM   2014  CE  LYS   135      59.127  47.952  31.409  1.00  0.00           C
ATOM   2015  HE2 LYS   135      59.692  48.719  30.879  1.00  0.00           H
ATOM   2016  HE3 LYS   135      59.536  48.098  32.409  1.00  0.00           H
ATOM   2017  NZ  LYS   135      59.450  46.662  30.679  1.00  0.00           N
ATOM   2018  HZ1 LYS   135      59.089  46.567  29.741  1.00  0.00           H
ATOM   2019  HZ2 LYS   135      60.423  46.554  30.428  1.00  0.00           H
ATOM   2020  HZ3 LYS   135      59.193  45.793  31.125  1.00  0.00           H
ATOM   2021  C   LYS   135      53.037  47.765  33.148  1.00  0.00           C
ATOM   2022  O   LYS   135      52.199  47.887  32.348  1.00  0.00           O
ATOM   2023  N   SER   136      53.105  48.381  34.361  1.00  0.00           N
ATOM   2024  H   SER   136      53.855  48.203  35.014  1.00  0.00           H
ATOM   2025  CA  SER   136      51.999  49.223  34.765  1.00  0.00           C
ATOM   2026  HA  SER   136      51.105  48.606  34.683  1.00  0.00           H
ATOM   2027  CB  SER   136      52.149  49.615  36.267  1.00  0.00           C
ATOM   2028  HB2 SER   136      51.820  48.740  36.828  1.00  0.00           H
ATOM   2029  HB3 SER   136      53.185  49.842  36.521  1.00  0.00           H
ATOM   2030  OG  SER   136      51.479  50.769  36.619  1.00  0.00           O
ATOM   2031  HG  SER   136      50.547  50.553  36.546  1.00  0.00           H
ATOM   2032  C   SER   136      51.825  50.458  33.900  1.00  0.00           C
ATOM   2033  O   SER   136      52.868  50.911  33.397  1.00  0.00           O
ATOM   2034  N   TRP   137      50.615  51.007  33.697  1.00  0.00           N
ATOM   2035  H   TRP   137      49.997  50.679  34.427  1.00  0.00           H
ATOM   2036  CA  TRP   137      50.278  52.185  32.874  1.00  0.00           C
ATOM   2037  HA  TRP   137      51.193  52.672  32.538  1.00  0.00           H
ATOM   2038  CB  TRP   137      49.443  51.716  31.554  1.00  0.00           C
ATOM   2039  HB2 TRP   137      49.307  52.620  30.961  1.00  0.00           H
ATOM   2040  HB3 TRP   137      50.017  51.086  30.876  1.00  0.00           H
ATOM   2041  CG  TRP   137      48.182  50.850  31.807  1.00  0.00           C
ATOM   2042  CD1 TRP   137      46.904  51.308  31.767  1.00  0.00           C
ATOM   2043  HD1 TRP   137      46.593  52.321  31.557  1.00  0.00           H
ATOM   2044  NE1 TRP   137      45.996  50.299  32.123  1.00  0.00           N
ATOM   2045  HE1 TRP   137      45.015  50.503  32.255  1.00  0.00           H
ATOM   2046  CE2 TRP   137      46.608  49.118  32.358  1.00  0.00           C
ATOM   2047  CZ2 TRP   137      46.084  47.855  32.720  1.00  0.00           C
ATOM   2048  HZ2 TRP   137      45.011  47.773  32.816  1.00  0.00           H
ATOM   2049  CH2 TRP   137      46.998  46.776  32.841  1.00  0.00           C
ATOM   2050  HH2 TRP   137      46.644  45.776  33.044  1.00  0.00           H
ATOM   2051  CZ3 TRP   137      48.301  47.000  32.393  1.00  0.00           C
ATOM   2052  HZ3 TRP   137      48.989  46.169  32.351  1.00  0.00           H
ATOM   2053  CE3 TRP   137      48.814  48.255  32.042  1.00  0.00           C
ATOM   2054  HE3 TRP   137      49.837  48.218  31.701  1.00  0.00           H
ATOM   2055  CD2 TRP   137      47.997  49.418  32.173  1.00  0.00           C
ATOM   2056  C   TRP   137      49.509  53.323  33.580  1.00  0.00           C
ATOM   2057  O   TRP   137      49.616  54.435  33.149  1.00  0.00           O
ATOM   2058  N   ARG   138      48.872  53.139  34.795  1.00  0.00           N
ATOM   2059  H   ARG   138      48.857  52.190  35.140  1.00  0.00           H
ATOM   2060  CA  ARG   138      48.374  54.217  35.726  1.00  0.00           C
ATOM   2061  HA  ARG   138      48.494  55.198  35.265  1.00  0.00           H
ATOM   2062  CB  ARG   138      46.866  54.142  35.902  1.00  0.00           C
ATOM   2063  HB2 ARG   138      46.711  53.154  36.334  1.00  0.00           H
ATOM   2064  HB3 ARG   138      46.461  54.917  36.552  1.00  0.00           H
ATOM   2065  CG  ARG   138      45.965  54.076  34.563  1.00  0.00           C
ATOM   2066  HG2 ARG   138      46.409  53.309  33.929  1.00  0.00           H
ATOM   2067  HG3 ARG   138      44.938  53.924  34.894  1.00  0.00           H
ATOM   2068  CD  ARG   138      45.972  55.332  33.720  1.00  0.00           C
ATOM   2069  HD2 ARG   138      47.019  55.319  33.418  1.00  0.00           H
ATOM   2070  HD3 ARG   138      45.314  55.324  32.851  1.00  0.00           H
ATOM   2071  NE  ARG   138      45.642  56.628  34.451  1.00  0.00           N
ATOM   2072  HE  ARG   138      45.072  56.575  35.282  1.00  0.00           H
ATOM   2073  CZ  ARG   138      46.079  57.791  34.077  1.00  0.00           C
ATOM   2074  NH1 ARG   138      46.818  57.989  33.015  1.00  0.00           N
ATOM   2075 HH11 ARG   138      47.029  57.166  32.469  1.00  0.00           H
ATOM   2076 HH12 ARG   138      47.243  58.869  32.761  1.00  0.00           H
ATOM   2077  NH2 ARG   138      45.629  58.878  34.745  1.00  0.00           N
ATOM   2078 HH21 ARG   138      45.088  58.794  35.594  1.00  0.00           H
ATOM   2079 HH22 ARG   138      45.884  59.806  34.441  1.00  0.00           H
ATOM   2080  C   ARG   138      49.117  54.421  37.096  1.00  0.00           C
ATOM   2081  O   ARG   138      48.635  55.194  37.926  1.00  0.00           O
ATOM   2082  N   ASN   139      50.262  53.691  37.222  1.00  0.00           N
ATOM   2083  H   ASN   139      50.552  53.043  36.503  1.00  0.00           H
ATOM   2084  CA  ASN   139      51.141  53.768  38.392  1.00  0.00           C
ATOM   2085  HA  ASN   139      51.770  52.879  38.390  1.00  0.00           H
ATOM   2086  CB  ASN   139      52.006  55.054  38.334  1.00  0.00           C
ATOM   2087  HB2 ASN   139      51.392  55.887  37.988  1.00  0.00           H
ATOM   2088  HB3 ASN   139      52.427  55.314  39.305  1.00  0.00           H
ATOM   2089  CG  ASN   139      53.214  54.879  37.383  1.00  0.00           C
ATOM   2090  OD1 ASN   139      53.446  55.568  36.413  1.00  0.00           O
ATOM   2091  ND2 ASN   139      53.981  53.849  37.619  1.00  0.00           N
ATOM   2092 HD21 ASN   139      54.813  53.660  37.076  1.00  0.00           H
ATOM   2093 HD22 ASN   139      53.804  53.408  38.510  1.00  0.00           H
ATOM   2094  C   ASN   139      50.363  53.580  39.680  1.00  0.00           C
ATOM   2095  O   ASN   139      50.620  54.277  40.641  1.00  0.00           O
ATOM   2096  N   ASN   140      49.314  52.744  39.734  1.00  0.00           N
ATOM   2097  H   ASN   140      49.040  52.248  38.898  1.00  0.00           H
ATOM   2098  CA  ASN   140      48.276  52.741  40.824  1.00  0.00           C
ATOM   2099  HA  ASN   140      48.701  52.761  41.829  1.00  0.00           H
ATOM   2100  CB  ASN   140      47.210  53.953  40.846  1.00  0.00           C
ATOM   2101  HB2 ASN   140      47.691  54.921  40.704  1.00  0.00           H
ATOM   2102  HB3 ASN   140      46.569  54.043  39.970  1.00  0.00           H
ATOM   2103  CG  ASN   140      46.189  54.028  41.969  1.00  0.00           C
ATOM   2104  OD1 ASN   140      46.135  55.056  42.641  1.00  0.00           O
ATOM   2105  ND2 ASN   140      45.327  53.050  42.129  1.00  0.00           N
ATOM   2106 HD21 ASN   140      44.653  53.213  42.863  1.00  0.00           H
ATOM   2107 HD22 ASN   140      45.363  52.179  41.620  1.00  0.00           H
ATOM   2108  C   ASN   140      47.508  51.396  40.873  1.00  0.00           C
ATOM   2109  O   ASN   140      46.330  51.218  40.442  1.00  0.00           O
ATOM   2110  N   ILE   141      48.229  50.469  41.442  1.00  0.00           N
ATOM   2111  H   ILE   141      49.173  50.747  41.675  1.00  0.00           H
ATOM   2112  CA  ILE   141      47.792  49.141  41.901  1.00  0.00           C
ATOM   2113  HA  ILE   141      48.674  48.606  42.255  1.00  0.00           H
ATOM   2114  CB  ILE   141      46.912  49.303  43.182  1.00  0.00           C
ATOM   2115  HB  ILE   141      45.949  49.552  42.737  1.00  0.00           H
ATOM   2116  CG2 ILE   141      46.831  47.933  43.866  1.00  0.00           C
ATOM   2117 HG21 ILE   141      46.453  48.136  44.868  1.00  0.00           H
ATOM   2118 HG22 ILE   141      46.150  47.265  43.339  1.00  0.00           H
ATOM   2119 HG23 ILE   141      47.810  47.481  44.029  1.00  0.00           H
ATOM   2120  CG1 ILE   141      47.251  50.363  44.273  1.00  0.00           C
ATOM   2121 HG12 ILE   141      47.935  49.985  45.033  1.00  0.00           H
ATOM   2122 HG13 ILE   141      47.802  51.203  43.852  1.00  0.00           H
ATOM   2123  CD1 ILE   141      45.959  50.848  44.983  1.00  0.00           C
ATOM   2124 HD11 ILE   141      46.276  51.433  45.846  1.00  0.00           H
ATOM   2125 HD12 ILE   141      45.229  51.394  44.384  1.00  0.00           H
ATOM   2126 HD13 ILE   141      45.460  49.988  45.432  1.00  0.00           H
ATOM   2127  C   ILE   141      47.196  48.259  40.815  1.00  0.00           C
ATOM   2128  O   ILE   141      46.104  47.702  40.874  1.00  0.00           O
ATOM   2129  N   LEU   142      48.011  48.131  39.765  1.00  0.00           N
ATOM   2130  H   LEU   142      48.839  48.699  39.859  1.00  0.00           H
ATOM   2131  CA  LEU   142      47.935  47.214  38.690  1.00  0.00           C
ATOM   2132  HA  LEU   142      47.140  47.592  38.048  1.00  0.00           H
ATOM   2133  CB  LEU   142      49.318  47.181  37.933  1.00  0.00           C
ATOM   2134  HB2 LEU   142      49.644  48.169  37.608  1.00  0.00           H
ATOM   2135  HB3 LEU   142      50.118  46.886  38.612  1.00  0.00           H
ATOM   2136  CG  LEU   142      49.469  46.211  36.774  1.00  0.00           C
ATOM   2137  HG  LEU   142      48.893  45.319  37.021  1.00  0.00           H
ATOM   2138  CD1 LEU   142      48.845  46.710  35.433  1.00  0.00           C
ATOM   2139 HD11 LEU   142      49.461  47.565  35.151  1.00  0.00           H
ATOM   2140 HD12 LEU   142      48.991  45.883  34.739  1.00  0.00           H
ATOM   2141 HD13 LEU   142      47.805  46.958  35.647  1.00  0.00           H
ATOM   2142  CD2 LEU   142      50.902  45.667  36.368  1.00  0.00           C
ATOM   2143 HD21 LEU   142      51.408  46.434  35.781  1.00  0.00           H
ATOM   2144 HD22 LEU   142      51.423  45.358  37.275  1.00  0.00           H
ATOM   2145 HD23 LEU   142      50.755  44.757  35.785  1.00  0.00           H
ATOM   2146  C   LEU   142      47.474  45.769  39.121  1.00  0.00           C
ATOM   2147  O   LEU   142      48.305  45.003  39.648  1.00  0.00           O
ATOM   2148  N   ARG   143      46.233  45.375  38.942  1.00  0.00           N
ATOM   2149  H   ARG   143      45.560  46.071  38.654  1.00  0.00           H
ATOM   2150  CA  ARG   143      45.542  44.169  39.357  1.00  0.00           C
ATOM   2151  HA  ARG   143      46.423  43.616  39.685  1.00  0.00           H
ATOM   2152  CB  ARG   143      44.743  44.506  40.611  1.00  0.00           C
ATOM   2153  HB2 ARG   143      44.547  43.575  41.142  1.00  0.00           H
ATOM   2154  HB3 ARG   143      45.450  44.929  41.326  1.00  0.00           H
ATOM   2155  CG  ARG   143      43.609  45.583  40.414  1.00  0.00           C
ATOM   2156  HG2 ARG   143      44.078  46.322  39.765  1.00  0.00           H
ATOM   2157  HG3 ARG   143      42.801  45.162  39.815  1.00  0.00           H
ATOM   2158  CD  ARG   143      43.010  46.301  41.736  1.00  0.00           C
ATOM   2159  HD2 ARG   143      42.507  45.548  42.342  1.00  0.00           H
ATOM   2160  HD3 ARG   143      43.828  46.701  42.335  1.00  0.00           H
ATOM   2161  NE  ARG   143      42.150  47.454  41.485  1.00  0.00           N
ATOM   2162  HE  ARG   143      41.176  47.382  41.742  1.00  0.00           H
ATOM   2163  CZ  ARG   143      42.507  48.623  41.072  1.00  0.00           C
ATOM   2164  NH1 ARG   143      41.577  49.452  40.720  1.00  0.00           N
ATOM   2165 HH11 ARG   143      40.630  49.168  40.928  1.00  0.00           H
ATOM   2166 HH12 ARG   143      41.676  50.369  40.311  1.00  0.00           H
ATOM   2167  NH2 ARG   143      43.702  49.042  40.853  1.00  0.00           N
ATOM   2168 HH21 ARG   143      44.517  48.461  40.985  1.00  0.00           H
ATOM   2169 HH22 ARG   143      43.773  49.965  40.448  1.00  0.00           H
ATOM   2170  C   ARG   143      44.873  43.385  38.272  1.00  0.00           C
ATOM   2171  O   ARG   143      44.065  43.894  37.575  1.00  0.00           O
ATOM   2172  N   THR   144      45.110  42.101  38.183  1.00  0.00           N
ATOM   2173  H   THR   144      45.657  41.769  38.964  1.00  0.00           H
ATOM   2174  CA  THR   144      44.429  41.020  37.403  1.00  0.00           C
ATOM   2175  HA  THR   144      44.053  41.445  36.473  1.00  0.00           H
ATOM   2176  CB  THR   144      45.426  39.898  37.000  1.00  0.00           C
ATOM   2177  HB  THR   144      46.364  40.364  36.698  1.00  0.00           H
ATOM   2178  CG2 THR   144      45.954  39.088  38.118  1.00  0.00           C
ATOM   2179 HG21 THR   144      46.483  39.834  38.711  1.00  0.00           H
ATOM   2180 HG22 THR   144      45.172  38.685  38.762  1.00  0.00           H
ATOM   2181 HG23 THR   144      46.557  38.268  37.729  1.00  0.00           H
ATOM   2182  OG1 THR   144      44.993  39.042  36.008  1.00  0.00           O
ATOM   2183  HG1 THR   144      45.543  39.161  35.230  1.00  0.00           H
ATOM   2184  C   THR   144      43.267  40.558  38.230  1.00  0.00           C
ATOM   2185  O   THR   144      42.794  41.251  39.132  1.00  0.00           O
ATOM   2186  N   GLN   145      42.699  39.391  37.925  1.00  0.00           N
ATOM   2187  H   GLN   145      43.156  38.986  37.120  1.00  0.00           H
ATOM   2188  CA  GLN   145      41.278  38.902  38.244  1.00  0.00           C
ATOM   2189  HA  GLN   145      40.683  39.810  38.149  1.00  0.00           H
ATOM   2190  CB  GLN   145      40.976  37.862  37.082  1.00  0.00           C
ATOM   2191  HB2 GLN   145      41.794  37.167  36.891  1.00  0.00           H
ATOM   2192  HB3 GLN   145      40.119  37.275  37.410  1.00  0.00           H
ATOM   2193  CG  GLN   145      40.610  38.362  35.669  1.00  0.00           C
ATOM   2194  HG2 GLN   145      39.697  38.957  35.624  1.00  0.00           H
ATOM   2195  HG3 GLN   145      41.419  38.892  35.168  1.00  0.00           H
ATOM   2196  CD  GLN   145      40.336  37.155  34.659  1.00  0.00           C
ATOM   2197  OE1 GLN   145      41.187  36.830  33.870  1.00  0.00           O
ATOM   2198  NE2 GLN   145      39.254  36.441  34.915  1.00  0.00           N
ATOM   2199 HE21 GLN   145      38.543  36.857  35.500  1.00  0.00           H
ATOM   2200 HE22 GLN   145      39.201  35.503  34.544  1.00  0.00           H
ATOM   2201  C   GLN   145      40.940  38.316  39.623  1.00  0.00           C
ATOM   2202  O   GLN   145      39.772  38.226  39.930  1.00  0.00           O
ATOM   2203  N   GLU   146      41.953  37.622  40.234  1.00  0.00           N
ATOM   2204  H   GLU   146      42.869  37.596  39.809  1.00  0.00           H
ATOM   2205  CA  GLU   146      41.630  36.597  41.309  1.00  0.00           C
ATOM   2206  HA  GLU   146      42.527  35.999  41.472  1.00  0.00           H
ATOM   2207  CB  GLU   146      41.147  37.162  42.673  1.00  0.00           C
ATOM   2208  HB2 GLU   146      40.074  37.351  42.672  1.00  0.00           H
ATOM   2209  HB3 GLU   146      41.156  36.411  43.463  1.00  0.00           H
ATOM   2210  CG  GLU   146      41.835  38.498  43.074  1.00  0.00           C
ATOM   2211  HG2 GLU   146      41.484  39.274  42.393  1.00  0.00           H
ATOM   2212  HG3 GLU   146      41.478  38.835  44.047  1.00  0.00           H
ATOM   2213  CD  GLU   146      43.345  38.410  43.140  1.00  0.00           C
ATOM   2214  OE1 GLU   146      43.826  37.574  43.898  1.00  0.00           O
ATOM   2215  OE2 GLU   146      44.062  39.172  42.439  1.00  0.00           O
ATOM   2216  C   GLU   146      40.611  35.510  40.854  1.00  0.00           C
ATOM   2217  O   GLU   146      39.837  34.996  41.692  1.00  0.00           O
ATOM   2218  N   SER   147      40.482  35.099  39.587  1.00  0.00           N
ATOM   2219  H   SER   147      41.096  35.534  38.914  1.00  0.00           H
ATOM   2220  CA  SER   147      39.596  34.049  39.110  1.00  0.00           C
ATOM   2221  HA  SER   147      39.431  33.255  39.839  1.00  0.00           H
ATOM   2222  CB  SER   147      38.257  34.630  38.744  1.00  0.00           C
ATOM   2223  HB2 SER   147      38.400  35.551  38.178  1.00  0.00           H
ATOM   2224  HB3 SER   147      37.655  33.951  38.140  1.00  0.00           H
ATOM   2225  OG  SER   147      37.649  34.937  39.950  1.00  0.00           O
ATOM   2226  HG  SER   147      38.364  35.213  40.528  1.00  0.00           H
ATOM   2227  C   SER   147      40.082  33.422  37.807  1.00  0.00           C
ATOM   2228  O   SER   147      41.057  33.893  37.257  1.00  0.00           O
ATOM   2229  N   GLH   148      39.513  32.322  37.334  1.00  0.00           N
ATOM   2230  H   GLH   148      38.701  31.916  37.777  1.00  0.00           H
ATOM   2231  CA  GLH   148      39.889  31.768  36.043  1.00  0.00           C
ATOM   2232  HA  GLH   148      40.865  31.307  36.189  1.00  0.00           H
ATOM   2233  CB  GLH   148      38.981  30.614  35.630  1.00  0.00           C
ATOM   2234  HB2 GLH   148      39.040  29.969  36.507  1.00  0.00           H
ATOM   2235  HB3 GLH   148      37.974  31.029  35.609  1.00  0.00           H
ATOM   2236  CG  GLH   148      39.394  29.867  34.383  1.00  0.00           C
ATOM   2237  HG2 GLH   148      39.116  30.452  33.506  1.00  0.00           H
ATOM   2238  HG3 GLH   148      40.451  29.615  34.464  1.00  0.00           H
ATOM   2239  CD  GLH   148      38.663  28.604  34.142  1.00  0.00           C
ATOM   2240  OE1 GLH   148      37.799  28.209  34.864  1.00  0.00           O
ATOM   2241  OE2 GLH   148      38.991  27.934  33.039  1.00  0.00           O
ATOM   2242  HE2 GLH   148      38.522  27.101  32.955  1.00  0.00           H
ATOM   2243  C   GLH   148      39.903  32.801  34.883  1.00  0.00           C
ATOM   2244  O   GLH   148      38.993  33.621  34.637  1.00  0.00           O
ATOM   2245  N   CYX   149      41.087  32.830  34.275  1.00  0.00           N
ATOM   2246  H   CYX   149      41.869  32.265  34.577  1.00  0.00           H
ATOM   2247  CA  CYX   149      41.325  33.376  32.878  1.00  0.00           C
ATOM   2248  HA  CYX   149      40.836  34.348  32.825  1.00  0.00           H
ATOM   2249  CB  CYX   149      42.782  33.622  32.621  1.00  0.00           C
ATOM   2250  HB2 CYX   149      42.958  33.829  31.566  1.00  0.00           H
ATOM   2251  HB3 CYX   149      43.060  34.533  33.152  1.00  0.00           H
ATOM   2252  SG  CYX   149      44.033  32.439  33.214  1.00  0.00           S
ATOM   2253  C   CYX   149      40.504  32.530  31.859  1.00  0.00           C
ATOM   2254  O   CYX   149      40.619  31.304  31.776  1.00  0.00           O
ATOM   2255  N   ALA   150      39.493  33.185  31.251  1.00  0.00           N
ATOM   2256  H   ALA   150      39.611  34.179  31.120  1.00  0.00           H
ATOM   2257  CA  ALA   150      38.406  32.497  30.478  1.00  0.00           C
ATOM   2258  HA  ALA   150      38.152  31.728  31.208  1.00  0.00           H
ATOM   2259  CB  ALA   150      37.186  33.368  30.310  1.00  0.00           C
ATOM   2260  HB1 ALA   150      36.591  33.491  31.214  1.00  0.00           H
ATOM   2261  HB2 ALA   150      37.499  34.339  29.928  1.00  0.00           H
ATOM   2262  HB3 ALA   150      36.564  32.834  29.590  1.00  0.00           H
ATOM   2263  C   ALA   150      38.793  31.842  29.162  1.00  0.00           C
ATOM   2264  O   ALA   150      38.911  32.537  28.215  1.00  0.00           O
ATOM   2265  N   CYX   151      39.169  30.532  29.163  1.00  0.00           N
ATOM   2266  H   CYX   151      39.132  29.923  29.969  1.00  0.00           H
ATOM   2267  CA  CYX   151      39.747  29.956  27.951  1.00  0.00           C
ATOM   2268  HA  CYX   151      40.255  30.788  27.462  1.00  0.00           H
ATOM   2269  CB  CYX   151      40.664  28.850  28.282  1.00  0.00           C
ATOM   2270  HB2 CYX   151      40.135  28.151  28.931  1.00  0.00           H
ATOM   2271  HB3 CYX   151      40.932  28.242  27.418  1.00  0.00           H
ATOM   2272  SG  CYX   151      42.120  29.387  29.170  1.00  0.00           S
ATOM   2273  C   CYX   151      38.586  29.589  26.961  1.00  0.00           C
ATOM   2274  O   CYX   151      37.479  29.214  27.376  1.00  0.00           O
ATOM   2275  N   VAL   152      38.790  29.797  25.662  1.00  0.00           N
ATOM   2276  H   VAL   152      39.689  30.152  25.370  1.00  0.00           H
ATOM   2277  CA  VAL   152      37.794  29.384  24.635  1.00  0.00           C
ATOM   2278  HA  VAL   152      37.145  28.662  25.129  1.00  0.00           H
ATOM   2279  CB  VAL   152      36.951  30.487  24.041  1.00  0.00           C
ATOM   2280  HB  VAL   152      37.536  31.358  23.745  1.00  0.00           H
ATOM   2281  CG1 VAL   152      36.031  30.110  22.918  1.00  0.00           C
ATOM   2282 HG11 VAL   152      35.346  29.368  23.326  1.00  0.00           H
ATOM   2283 HG12 VAL   152      35.478  30.985  22.575  1.00  0.00           H
ATOM   2284 HG13 VAL   152      36.601  29.662  22.104  1.00  0.00           H
ATOM   2285  CG2 VAL   152      35.940  30.950  25.108  1.00  0.00           C
ATOM   2286 HG21 VAL   152      35.245  31.708  24.743  1.00  0.00           H
ATOM   2287 HG22 VAL   152      35.346  30.093  25.427  1.00  0.00           H
ATOM   2288 HG23 VAL   152      36.470  31.427  25.933  1.00  0.00           H
ATOM   2289  C   VAL   152      38.593  28.754  23.497  1.00  0.00           C
ATOM   2290  O   VAL   152      39.163  29.433  22.656  1.00  0.00           O
ATOM   2291  N   ASN   153      38.435  27.418  23.383  1.00  0.00           N
ATOM   2292  H   ASN   153      38.074  26.948  24.200  1.00  0.00           H
ATOM   2293  CA  ASN   153      39.202  26.669  22.345  1.00  0.00           C
ATOM   2294  HA  ASN   153      39.081  25.627  22.642  1.00  0.00           H
ATOM   2295  CB  ASN   153      38.597  26.859  20.924  1.00  0.00           C
ATOM   2296  HB2 ASN   153      38.731  27.853  20.498  1.00  0.00           H
ATOM   2297  HB3 ASN   153      39.185  26.168  20.320  1.00  0.00           H
ATOM   2298  CG  ASN   153      37.106  26.591  20.797  1.00  0.00           C
ATOM   2299  OD1 ASN   153      36.281  26.365  21.709  1.00  0.00           O
ATOM   2300  ND2 ASN   153      36.649  26.953  19.637  1.00  0.00           N
ATOM   2301 HD21 ASN   153      35.669  26.946  19.392  1.00  0.00           H
ATOM   2302 HD22 ASN   153      37.328  27.196  18.931  1.00  0.00           H
ATOM   2303  C   ASN   153      40.694  26.876  22.420  1.00  0.00           C
ATOM   2304  O   ASN   153      41.367  26.936  21.405  1.00  0.00           O
ATOM   2305  N   GLY   154      41.117  26.811  23.622  1.00  0.00           N
ATOM   2306  H   GLY   154      40.451  26.787  24.382  1.00  0.00           H
ATOM   2307  CA  GLY   154      42.544  27.021  23.952  1.00  0.00           C
ATOM   2308  HA2 GLY   154      42.607  26.757  25.008  1.00  0.00           H
ATOM   2309  HA3 GLY   154      43.141  26.213  23.528  1.00  0.00           H
ATOM   2310  C   GLY   154      43.087  28.446  23.774  1.00  0.00           C
ATOM   2311  O   GLY   154      43.996  28.795  24.489  1.00  0.00           O
ATOM   2312  N   SER   155      42.564  29.264  22.880  1.00  0.00           N
ATOM   2313  H   SER   155      41.841  28.889  22.284  1.00  0.00           H
ATOM   2314  CA  SER   155      42.763  30.731  23.015  1.00  0.00           C
ATOM   2315  HA  SER   155      43.806  31.027  22.904  1.00  0.00           H
ATOM   2316  CB  SER   155      41.962  31.406  21.842  1.00  0.00           C
ATOM   2317  HB2 SER   155      42.262  30.895  20.927  1.00  0.00           H
ATOM   2318  HB3 SER   155      40.899  31.178  21.925  1.00  0.00           H
ATOM   2319  OG  SER   155      42.376  32.749  21.766  1.00  0.00           O
ATOM   2320  HG  SER   155      43.254  32.818  21.381  1.00  0.00           H
ATOM   2321  C   SER   155      42.285  31.243  24.384  1.00  0.00           C
ATOM   2322  O   SER   155      41.302  30.700  24.841  1.00  0.00           O
ATOM   2323  N   CYX   156      43.099  31.953  25.167  1.00  0.00           N
ATOM   2324  H   CYX   156      43.881  32.413  24.725  1.00  0.00           H
ATOM   2325  CA  CYX   156      42.789  32.208  26.609  1.00  0.00           C
ATOM   2326  HA  CYX   156      41.768  31.864  26.777  1.00  0.00           H
ATOM   2327  CB  CYX   156      43.765  31.515  27.538  1.00  0.00           C
ATOM   2328  HB2 CYX   156      44.805  31.793  27.364  1.00  0.00           H
ATOM   2329  HB3 CYX   156      43.652  31.847  28.571  1.00  0.00           H
ATOM   2330  SG  CYX   156      43.622  29.730  27.852  1.00  0.00           S
ATOM   2331  C   CYX   156      42.744  33.710  26.777  1.00  0.00           C
ATOM   2332  O   CYX   156      43.467  34.453  26.152  1.00  0.00           O
ATOM   2333  N   PHE   157      41.970  34.102  27.767  1.00  0.00           N
ATOM   2334  H   PHE   157      41.521  33.338  28.253  1.00  0.00           H
ATOM   2335  CA  PHE   157      41.562  35.500  27.948  1.00  0.00           C
ATOM   2336  HA  PHE   157      42.210  36.114  27.322  1.00  0.00           H
ATOM   2337  CB  PHE   157      40.156  35.576  27.325  1.00  0.00           C
ATOM   2338  HB2 PHE   157      39.489  34.851  27.793  1.00  0.00           H
ATOM   2339  HB3 PHE   157      39.858  36.606  27.524  1.00  0.00           H
ATOM   2340  CG  PHE   157      40.090  35.347  25.799  1.00  0.00           C
ATOM   2341  CD1 PHE   157      39.782  34.076  25.249  1.00  0.00           C
ATOM   2342  HD1 PHE   157      39.295  33.320  25.847  1.00  0.00           H
ATOM   2343  CE1 PHE   157      39.804  33.891  23.818  1.00  0.00           C
ATOM   2344  HE1 PHE   157      39.522  32.943  23.383  1.00  0.00           H
ATOM   2345  CZ  PHE   157      40.158  34.978  22.988  1.00  0.00           C
ATOM   2346  HZ  PHE   157      40.322  34.881  21.925  1.00  0.00           H
ATOM   2347  CE2 PHE   157      40.321  36.264  23.562  1.00  0.00           C
ATOM   2348  HE2 PHE   157      40.553  37.069  22.880  1.00  0.00           H
ATOM   2349  CD2 PHE   157      40.393  36.397  24.938  1.00  0.00           C
ATOM   2350  HD2 PHE   157      40.771  37.316  25.362  1.00  0.00           H
ATOM   2351  C   PHE   157      41.749  36.023  29.392  1.00  0.00           C
ATOM   2352  O   PHE   157      41.265  35.320  30.270  1.00  0.00           O
ATOM   2353  N   THR   158      42.196  37.281  29.604  1.00  0.00           N
ATOM   2354  H   THR   158      42.503  37.897  28.866  1.00  0.00           H
ATOM   2355  CA  THR   158      42.388  37.867  30.938  1.00  0.00           C
ATOM   2356  HA  THR   158      41.718  37.355  31.628  1.00  0.00           H
ATOM   2357  CB  THR   158      43.705  37.532  31.619  1.00  0.00           C
ATOM   2358  HB  THR   158      44.100  36.518  31.564  1.00  0.00           H
ATOM   2359  CG2 THR   158      44.838  38.400  31.150  1.00  0.00           C
ATOM   2360 HG21 THR   158      45.820  38.009  31.418  1.00  0.00           H
ATOM   2361 HG22 THR   158      44.845  38.386  30.060  1.00  0.00           H
ATOM   2362 HG23 THR   158      44.735  39.427  31.498  1.00  0.00           H
ATOM   2363  OG1 THR   158      43.677  37.888  32.931  1.00  0.00           O
ATOM   2364  HG1 THR   158      43.127  37.292  33.445  1.00  0.00           H
ATOM   2365  C   THR   158      42.007  39.411  30.979  1.00  0.00           C
ATOM   2366  O   THR   158      42.277  40.117  30.006  1.00  0.00           O
ATOM   2367  N   VAL   159      41.519  39.890  32.114  1.00  0.00           N
ATOM   2368  H   VAL   159      41.475  39.285  32.920  1.00  0.00           H
ATOM   2369  CA  VAL   159      41.051  41.294  32.359  1.00  0.00           C
ATOM   2370  HA  VAL   159      41.140  41.901  31.459  1.00  0.00           H
ATOM   2371  CB  VAL   159      39.483  41.220  32.638  1.00  0.00           C
ATOM   2372  HB  VAL   159      39.283  40.662  33.553  1.00  0.00           H
ATOM   2373  CG1 VAL   159      38.836  42.584  32.896  1.00  0.00           C
ATOM   2374 HG11 VAL   159      39.516  43.311  33.339  1.00  0.00           H
ATOM   2375 HG12 VAL   159      38.518  43.082  31.980  1.00  0.00           H
ATOM   2376 HG13 VAL   159      37.944  42.551  33.521  1.00  0.00           H
ATOM   2377  CG2 VAL   159      38.705  40.423  31.570  1.00  0.00           C
ATOM   2378 HG21 VAL   159      39.035  40.641  30.555  1.00  0.00           H
ATOM   2379 HG22 VAL   159      38.812  39.342  31.647  1.00  0.00           H
ATOM   2380 HG23 VAL   159      37.657  40.675  31.733  1.00  0.00           H
ATOM   2381  C   VAL   159      41.864  41.976  33.504  1.00  0.00           C
ATOM   2382  O   VAL   159      41.764  41.547  34.664  1.00  0.00           O
ATOM   2383  N   MET   160      42.433  43.081  33.296  1.00  0.00           N
ATOM   2384  H   MET   160      42.391  43.427  32.348  1.00  0.00           H
ATOM   2385  CA  MET   160      43.256  43.788  34.308  1.00  0.00           C
ATOM   2386  HA  MET   160      43.125  43.435  35.331  1.00  0.00           H
ATOM   2387  CB  MET   160      44.770  43.530  34.084  1.00  0.00           C
ATOM   2388  HB2 MET   160      45.075  44.054  33.178  1.00  0.00           H
ATOM   2389  HB3 MET   160      45.306  44.002  34.907  1.00  0.00           H
ATOM   2390  CG  MET   160      45.092  42.090  33.711  1.00  0.00           C
ATOM   2391  HG2 MET   160      44.350  41.456  34.197  1.00  0.00           H
ATOM   2392  HG3 MET   160      44.917  41.919  32.649  1.00  0.00           H
ATOM   2393  SD  MET   160      46.771  41.474  34.021  1.00  0.00           S
ATOM   2394  CE  MET   160      47.645  42.188  32.601  1.00  0.00           C
ATOM   2395  HE1 MET   160      47.470  43.262  32.669  1.00  0.00           H
ATOM   2396  HE2 MET   160      48.675  41.834  32.594  1.00  0.00           H
ATOM   2397  HE3 MET   160      47.138  41.817  31.712  1.00  0.00           H
ATOM   2398  C   MET   160      43.046  45.280  34.376  1.00  0.00           C
ATOM   2399  O   MET   160      42.707  45.891  33.398  1.00  0.00           O
ATOM   2400  N   THR   161      43.236  45.865  35.565  1.00  0.00           N
ATOM   2401  H   THR   161      43.495  45.276  36.344  1.00  0.00           H
ATOM   2402  CA  THR   161      42.956  47.253  35.913  1.00  0.00           C
ATOM   2403  HA  THR   161      42.600  47.828  35.058  1.00  0.00           H
ATOM   2404  CB  THR   161      41.787  47.339  36.926  1.00  0.00           C
ATOM   2405  HB  THR   161      42.225  47.015  37.870  1.00  0.00           H
ATOM   2406  CG2 THR   161      41.195  48.764  37.196  1.00  0.00           C
ATOM   2407 HG21 THR   161      40.925  49.261  36.264  1.00  0.00           H
ATOM   2408 HG22 THR   161      40.305  48.637  37.813  1.00  0.00           H
ATOM   2409 HG23 THR   161      41.901  49.419  37.706  1.00  0.00           H
ATOM   2410  OG1 THR   161      40.734  46.449  36.626  1.00  0.00           O
ATOM   2411  HG1 THR   161      40.022  46.881  36.149  1.00  0.00           H
ATOM   2412  C   THR   161      44.164  47.925  36.504  1.00  0.00           C
ATOM   2413  O   THR   161      44.824  47.282  37.301  1.00  0.00           O
ATOM   2414  N   ASP   162      44.421  49.184  36.096  1.00  0.00           N
ATOM   2415  H   ASP   162      43.860  49.555  35.342  1.00  0.00           H
ATOM   2416  CA  ASP   162      45.407  50.108  36.780  1.00  0.00           C
ATOM   2417  HA  ASP   162      45.540  49.684  37.776  1.00  0.00           H
ATOM   2418  CB  ASP   162      46.738  50.035  35.981  1.00  0.00           C
ATOM   2419  HB2 ASP   162      46.929  49.010  35.660  1.00  0.00           H
ATOM   2420  HB3 ASP   162      46.555  50.620  35.080  1.00  0.00           H
ATOM   2421  CG  ASP   162      47.964  50.743  36.655  1.00  0.00           C
ATOM   2422  OD1 ASP   162      48.999  50.617  35.996  1.00  0.00           O
ATOM   2423  OD2 ASP   162      47.945  51.242  37.739  1.00  0.00           O
ATOM   2424  C   ASP   162      44.768  51.502  36.849  1.00  0.00           C
ATOM   2425  O   ASP   162      44.173  51.862  35.821  1.00  0.00           O
ATOM   2426  N   GLY   163      44.973  52.180  37.891  1.00  0.00           N
ATOM   2427  H   GLY   163      45.440  51.655  38.617  1.00  0.00           H
ATOM   2428  CA  GLY   163      44.212  53.401  38.310  1.00  0.00           C
ATOM   2429  HA2 GLY   163      44.916  54.218  38.466  1.00  0.00           H
ATOM   2430  HA3 GLY   163      43.646  53.780  37.459  1.00  0.00           H
ATOM   2431  C   GLY   163      43.356  53.101  39.522  1.00  0.00           C
ATOM   2432  O   GLY   163      43.216  51.961  39.985  1.00  0.00           O
ATOM   2433  N   PRO   164      42.714  54.108  40.075  1.00  0.00           N
ATOM   2434  CD  PRO   164      42.824  55.515  39.644  1.00  0.00           C
ATOM   2435  HD2 PRO   164      42.190  55.773  38.796  1.00  0.00           H
ATOM   2436  HD3 PRO   164      43.843  55.801  39.379  1.00  0.00           H
ATOM   2437  CG  PRO   164      42.439  56.279  40.931  1.00  0.00           C
ATOM   2438  HG2 PRO   164      42.003  57.267  40.786  1.00  0.00           H
ATOM   2439  HG3 PRO   164      43.352  56.199  41.522  1.00  0.00           H
ATOM   2440  CB  PRO   164      41.428  55.402  41.611  1.00  0.00           C
ATOM   2441  HB2 PRO   164      40.413  55.674  41.319  1.00  0.00           H
ATOM   2442  HB3 PRO   164      41.559  55.575  42.679  1.00  0.00           H
ATOM   2443  CA  PRO   164      41.918  53.979  41.256  1.00  0.00           C
ATOM   2444  HA  PRO   164      42.613  53.646  42.027  1.00  0.00           H
ATOM   2445  C   PRO   164      40.746  53.019  41.221  1.00  0.00           C
ATOM   2446  O   PRO   164      39.905  52.977  40.312  1.00  0.00           O
ATOM   2447  N   SER   165      40.542  52.271  42.293  1.00  0.00           N
ATOM   2448  H   SER   165      41.254  52.396  42.999  1.00  0.00           H
ATOM   2449  CA  SER   165      39.328  51.554  42.623  1.00  0.00           C
ATOM   2450  HA  SER   165      39.136  50.939  41.744  1.00  0.00           H
ATOM   2451  CB  SER   165      39.588  50.647  43.771  1.00  0.00           C
ATOM   2452  HB2 SER   165      40.477  50.073  43.511  1.00  0.00           H
ATOM   2453  HB3 SER   165      39.818  51.171  44.700  1.00  0.00           H
ATOM   2454  OG  SER   165      38.481  49.784  43.967  1.00  0.00           O
ATOM   2455  HG  SER   165      38.720  48.941  43.576  1.00  0.00           H
ATOM   2456  C   SER   165      38.098  52.460  42.897  1.00  0.00           C
ATOM   2457  O   SER   165      37.000  52.172  42.458  1.00  0.00           O
ATOM   2458  N   ASN   166      38.246  53.586  43.584  1.00  0.00           N
ATOM   2459  H   ASN   166      39.174  53.731  43.955  1.00  0.00           H
ATOM   2460  CA  ASN   166      37.125  54.541  43.948  1.00  0.00           C
ATOM   2461  HA  ASN   166      36.164  54.030  43.880  1.00  0.00           H
ATOM   2462  CB  ASN   166      37.166  55.004  45.418  1.00  0.00           C
ATOM   2463  HB2 ASN   166      37.839  55.860  45.465  1.00  0.00           H
ATOM   2464  HB3 ASN   166      36.161  55.370  45.626  1.00  0.00           H
ATOM   2465  CG  ASN   166      37.437  53.964  46.432  1.00  0.00           C
ATOM   2466  OD1 ASN   166      38.541  53.747  46.932  1.00  0.00           O
ATOM   2467  ND2 ASN   166      36.600  52.994  46.391  1.00  0.00           N
ATOM   2468 HD21 ASN   166      36.890  52.121  46.809  1.00  0.00           H
ATOM   2469 HD22 ASN   166      35.601  53.140  46.340  1.00  0.00           H
ATOM   2470  C   ASN   166      37.026  55.735  43.031  1.00  0.00           C
ATOM   2471  O   ASN   166      36.422  56.755  43.367  1.00  0.00           O
ATOM   2472  N   GLY   167      37.550  55.602  41.852  1.00  0.00           N
ATOM   2473  H   GLY   167      37.725  54.652  41.560  1.00  0.00           H
ATOM   2474  CA  GLY   167      37.467  56.609  40.712  1.00  0.00           C
ATOM   2475  HA2 GLY   167      36.525  57.152  40.780  1.00  0.00           H
ATOM   2476  HA3 GLY   167      38.358  57.234  40.765  1.00  0.00           H
ATOM   2477  C   GLY   167      37.631  55.915  39.351  1.00  0.00           C
ATOM   2478  O   GLY   167      37.540  54.672  39.227  1.00  0.00           O
ATOM   2479  N   GLN   168      37.784  56.686  38.362  1.00  0.00           N
ATOM   2480  H   GLN   168      37.911  57.603  38.764  1.00  0.00           H
ATOM   2481  CA  GLN   168      37.959  56.320  36.977  1.00  0.00           C
ATOM   2482  HA  GLN   168      37.342  55.501  36.609  1.00  0.00           H
ATOM   2483  CB  GLN   168      37.631  57.551  36.114  1.00  0.00           C
ATOM   2484  HB2 GLN   168      36.660  58.015  36.289  1.00  0.00           H
ATOM   2485  HB3 GLN   168      38.384  58.315  36.307  1.00  0.00           H
ATOM   2486  CG  GLN   168      37.862  57.407  34.641  1.00  0.00           C
ATOM   2487  HG2 GLN   168      38.153  58.281  34.059  1.00  0.00           H
ATOM   2488  HG3 GLN   168      38.714  56.771  34.402  1.00  0.00           H
ATOM   2489  CD  GLN   168      36.653  56.742  33.888  1.00  0.00           C
ATOM   2490  OE1 GLN   168      35.528  57.264  33.914  1.00  0.00           O
ATOM   2491  NE2 GLN   168      36.770  55.633  33.122  1.00  0.00           N
ATOM   2492 HE21 GLN   168      37.677  55.199  33.027  1.00  0.00           H
ATOM   2493 HE22 GLN   168      35.936  55.329  32.639  1.00  0.00           H
ATOM   2494  C   GLN   168      39.383  55.746  36.846  1.00  0.00           C
ATOM   2495  O   GLN   168      40.426  56.416  36.693  1.00  0.00           O
ATOM   2496  N   ALA   169      39.469  54.402  36.703  1.00  0.00           N
ATOM   2497  H   ALA   169      38.568  53.948  36.756  1.00  0.00           H
ATOM   2498  CA  ALA   169      40.637  53.667  36.308  1.00  0.00           C
ATOM   2499  HA  ALA   169      41.547  54.180  36.622  1.00  0.00           H
ATOM   2500  CB  ALA   169      40.659  52.240  36.916  1.00  0.00           C
ATOM   2501  HB1 ALA   169      41.722  52.009  36.839  1.00  0.00           H
ATOM   2502  HB2 ALA   169      40.518  52.325  37.993  1.00  0.00           H
ATOM   2503  HB3 ALA   169      40.066  51.508  36.367  1.00  0.00           H
ATOM   2504  C   ALA   169      40.903  53.667  34.804  1.00  0.00           C
ATOM   2505  O   ALA   169      40.127  54.146  34.012  1.00  0.00           O
ATOM   2506  N   SER   170      42.061  53.139  34.337  1.00  0.00           N
ATOM   2507  H   SER   170      42.782  52.813  34.964  1.00  0.00           H
ATOM   2508  CA  SER   170      42.055  52.404  33.099  1.00  0.00           C
ATOM   2509  HA  SER   170      41.282  52.780  32.427  1.00  0.00           H
ATOM   2510  CB  SER   170      43.417  52.696  32.469  1.00  0.00           C
ATOM   2511  HB2 SER   170      43.558  53.775  32.405  1.00  0.00           H
ATOM   2512  HB3 SER   170      44.158  52.321  33.175  1.00  0.00           H
ATOM   2513  OG  SER   170      43.669  52.130  31.203  1.00  0.00           O
ATOM   2514  HG  SER   170      43.392  52.729  30.506  1.00  0.00           H
ATOM   2515  C   SER   170      41.779  50.916  33.263  1.00  0.00           C
ATOM   2516  O   SER   170      42.237  50.302  34.243  1.00  0.00           O
ATOM   2517  N   TYR   171      41.108  50.377  32.252  1.00  0.00           N
ATOM   2518  H   TYR   171      40.832  50.951  31.468  1.00  0.00           H
ATOM   2519  CA  TYR   171      40.703  48.946  32.234  1.00  0.00           C
ATOM   2520  HA  TYR   171      41.172  48.427  33.070  1.00  0.00           H
ATOM   2521  CB  TYR   171      39.221  48.856  32.397  1.00  0.00           C
ATOM   2522  HB2 TYR   171      38.771  48.965  31.411  1.00  0.00           H
ATOM   2523  HB3 TYR   171      38.958  47.825  32.629  1.00  0.00           H
ATOM   2524  CG  TYR   171      38.496  49.801  33.283  1.00  0.00           C
ATOM   2525  CD1 TYR   171      37.717  50.814  32.758  1.00  0.00           C
ATOM   2526  HD1 TYR   171      37.643  51.000  31.697  1.00  0.00           H
ATOM   2527  CE1 TYR   171      37.226  51.830  33.609  1.00  0.00           C
ATOM   2528  HE1 TYR   171      36.687  52.664  33.184  1.00  0.00           H
ATOM   2529  CZ  TYR   171      37.335  51.694  35.049  1.00  0.00           C
ATOM   2530  OH  TYR   171      36.792  52.589  35.874  1.00  0.00           O
ATOM   2531  HH  TYR   171      35.997  52.959  35.485  1.00  0.00           H
ATOM   2532  CE2 TYR   171      37.852  50.463  35.512  1.00  0.00           C
ATOM   2533  HE2 TYR   171      37.809  50.276  36.574  1.00  0.00           H
ATOM   2534  CD2 TYR   171      38.566  49.615  34.666  1.00  0.00           C
ATOM   2535  HD2 TYR   171      39.184  48.810  35.035  1.00  0.00           H
ATOM   2536  C   TYR   171      41.170  48.319  30.866  1.00  0.00           C
ATOM   2537  O   TYR   171      40.802  48.823  29.770  1.00  0.00           O
ATOM   2538  N   LYS   172      41.980  47.253  30.914  1.00  0.00           N
ATOM   2539  H   LYS   172      42.387  46.917  31.775  1.00  0.00           H
ATOM   2540  CA  LYS   172      42.474  46.530  29.768  1.00  0.00           C
ATOM   2541  HA  LYS   172      41.879  46.938  28.951  1.00  0.00           H
ATOM   2542  CB  LYS   172      43.947  46.845  29.565  1.00  0.00           C
ATOM   2543  HB2 LYS   172      44.500  46.738  30.498  1.00  0.00           H
ATOM   2544  HB3 LYS   172      44.223  46.128  28.791  1.00  0.00           H
ATOM   2545  CG  LYS   172      44.097  48.235  29.032  1.00  0.00           C
ATOM   2546  HG2 LYS   172      43.610  48.373  28.066  1.00  0.00           H
ATOM   2547  HG3 LYS   172      43.611  49.015  29.617  1.00  0.00           H
ATOM   2548  CD  LYS   172      45.609  48.527  28.714  1.00  0.00           C
ATOM   2549  HD2 LYS   172      46.240  48.047  29.461  1.00  0.00           H
ATOM   2550  HD3 LYS   172      45.847  48.156  27.716  1.00  0.00           H
ATOM   2551  CE  LYS   172      45.834  50.050  28.653  1.00  0.00           C
ATOM   2552  HE2 LYS   172      45.218  50.441  27.842  1.00  0.00           H
ATOM   2553  HE3 LYS   172      45.586  50.449  29.637  1.00  0.00           H
ATOM   2554  NZ  LYS   172      47.205  50.423  28.247  1.00  0.00           N
ATOM   2555  HZ1 LYS   172      47.339  50.382  27.246  1.00  0.00           H
ATOM   2556  HZ2 LYS   172      47.392  51.347  28.610  1.00  0.00           H
ATOM   2557  HZ3 LYS   172      47.870  49.815  28.702  1.00  0.00           H
ATOM   2558  C   LYS   172      42.120  45.020  29.772  1.00  0.00           C
ATOM   2559  O   LYS   172      42.078  44.335  30.771  1.00  0.00           O
ATOM   2560  N   ILE   173      41.997  44.525  28.518  1.00  0.00           N
ATOM   2561  H   ILE   173      42.124  45.139  27.726  1.00  0.00           H
ATOM   2562  CA  ILE   173      41.792  43.136  28.227  1.00  0.00           C
ATOM   2563  HA  ILE   173      41.881  42.588  29.166  1.00  0.00           H
ATOM   2564  CB  ILE   173      40.255  42.912  27.849  1.00  0.00           C
ATOM   2565  HB  ILE   173      40.073  41.871  27.586  1.00  0.00           H
ATOM   2566  CG2 ILE   173      39.363  43.199  29.059  1.00  0.00           C
ATOM   2567 HG21 ILE   173      39.278  44.273  29.223  1.00  0.00           H
ATOM   2568 HG22 ILE   173      38.311  42.960  28.904  1.00  0.00           H
ATOM   2569 HG23 ILE   173      39.683  42.744  29.998  1.00  0.00           H
ATOM   2570  CG1 ILE   173      39.818  43.911  26.669  1.00  0.00           C
ATOM   2571 HG12 ILE   173      39.462  44.853  27.085  1.00  0.00           H
ATOM   2572 HG13 ILE   173      40.593  44.185  25.952  1.00  0.00           H
ATOM   2573  CD1 ILE   173      38.665  43.269  25.820  1.00  0.00           C
ATOM   2574 HD11 ILE   173      37.768  43.115  26.418  1.00  0.00           H
ATOM   2575 HD12 ILE   173      38.393  43.918  24.987  1.00  0.00           H
ATOM   2576 HD13 ILE   173      38.985  42.310  25.414  1.00  0.00           H
ATOM   2577  C   ILE   173      42.772  42.568  27.181  1.00  0.00           C
ATOM   2578  O   ILE   173      43.433  43.223  26.453  1.00  0.00           O
ATOM   2579  N   PHE   174      43.088  41.291  27.366  1.00  0.00           N
ATOM   2580  H   PHE   174      42.558  40.888  28.125  1.00  0.00           H
ATOM   2581  CA  PHE   174      44.293  40.628  26.779  1.00  0.00           C
ATOM   2582  HA  PHE   174      44.687  41.121  25.891  1.00  0.00           H
ATOM   2583  CB  PHE   174      45.430  40.529  27.783  1.00  0.00           C
ATOM   2584  HB2 PHE   174      45.027  39.856  28.539  1.00  0.00           H
ATOM   2585  HB3 PHE   174      46.251  39.928  27.393  1.00  0.00           H
ATOM   2586  CG  PHE   174      45.997  41.811  28.306  1.00  0.00           C
ATOM   2587  CD1 PHE   174      45.389  42.472  29.403  1.00  0.00           C
ATOM   2588  HD1 PHE   174      44.429  42.182  29.805  1.00  0.00           H
ATOM   2589  CE1 PHE   174      45.930  43.714  29.791  1.00  0.00           C
ATOM   2590  HE1 PHE   174      45.467  44.400  30.485  1.00  0.00           H
ATOM   2591  CZ  PHE   174      47.079  44.262  29.180  1.00  0.00           C
ATOM   2592  HZ  PHE   174      47.514  45.206  29.476  1.00  0.00           H
ATOM   2593  CE2 PHE   174      47.777  43.536  28.143  1.00  0.00           C
ATOM   2594  HE2 PHE   174      48.673  43.939  27.692  1.00  0.00           H
ATOM   2595  CD2 PHE   174      47.235  42.268  27.777  1.00  0.00           C
ATOM   2596  HD2 PHE   174      47.729  41.752  26.966  1.00  0.00           H
ATOM   2597  C   PHE   174      43.991  39.140  26.338  1.00  0.00           C
ATOM   2598  O   PHE   174      43.467  38.289  27.104  1.00  0.00           O
ATOM   2599  N   LYS   175      44.363  38.954  25.087  1.00  0.00           N
ATOM   2600  H   LYS   175      44.746  39.678  24.495  1.00  0.00           H
ATOM   2601  CA  LYS   175      44.362  37.641  24.412  1.00  0.00           C
ATOM   2602  HA  LYS   175      43.648  36.963  24.878  1.00  0.00           H
ATOM   2603  CB  LYS   175      43.784  37.871  22.980  1.00  0.00           C
ATOM   2604  HB2 LYS   175      42.778  38.283  23.064  1.00  0.00           H
ATOM   2605  HB3 LYS   175      44.532  38.421  22.409  1.00  0.00           H
ATOM   2606  CG  LYS   175      43.598  36.554  22.179  1.00  0.00           C
ATOM   2607  HG2 LYS   175      44.506  35.963  22.305  1.00  0.00           H
ATOM   2608  HG3 LYS   175      42.845  35.959  22.696  1.00  0.00           H
ATOM   2609  CD  LYS   175      43.118  36.697  20.717  1.00  0.00           C
ATOM   2610  HD2 LYS   175      42.288  37.402  20.694  1.00  0.00           H
ATOM   2611  HD3 LYS   175      43.843  37.130  20.028  1.00  0.00           H
ATOM   2612  CE  LYS   175      42.758  35.412  20.151  1.00  0.00           C
ATOM   2613  HE2 LYS   175      43.650  34.788  20.091  1.00  0.00           H
ATOM   2614  HE3 LYS   175      42.014  34.904  20.763  1.00  0.00           H
ATOM   2615  NZ  LYS   175      42.287  35.511  18.793  1.00  0.00           N
ATOM   2616  HZ1 LYS   175      41.402  35.996  18.746  1.00  0.00           H
ATOM   2617  HZ2 LYS   175      42.890  35.914  18.090  1.00  0.00           H
ATOM   2618  HZ3 LYS   175      41.970  34.608  18.470  1.00  0.00           H
ATOM   2619  C   LYS   175      45.715  36.944  24.518  1.00  0.00           C
ATOM   2620  O   LYS   175      46.685  37.424  23.956  1.00  0.00           O
ATOM   2621  N   MET   176      45.705  35.763  25.136  1.00  0.00           N
ATOM   2622  H   MET   176      44.853  35.430  25.563  1.00  0.00           H
ATOM   2623  CA  MET   176      46.818  34.774  25.106  1.00  0.00           C
ATOM   2624  HA  MET   176      47.666  35.399  24.826  1.00  0.00           H
ATOM   2625  CB  MET   176      46.989  34.244  26.557  1.00  0.00           C
ATOM   2626  HB2 MET   176      46.008  33.880  26.861  1.00  0.00           H
ATOM   2627  HB3 MET   176      47.710  33.427  26.561  1.00  0.00           H
ATOM   2628  CG  MET   176      47.611  35.277  27.568  1.00  0.00           C
ATOM   2629  HG2 MET   176      48.687  35.167  27.430  1.00  0.00           H
ATOM   2630  HG3 MET   176      47.300  36.303  27.372  1.00  0.00           H
ATOM   2631  SD  MET   176      47.340  34.859  29.313  1.00  0.00           S
ATOM   2632  CE  MET   176      45.572  35.193  29.571  1.00  0.00           C
ATOM   2633  HE1 MET   176      45.355  36.230  29.313  1.00  0.00           H
ATOM   2634  HE2 MET   176      45.053  34.465  28.946  1.00  0.00           H
ATOM   2635  HE3 MET   176      45.318  35.118  30.629  1.00  0.00           H
ATOM   2636  C   MET   176      46.721  33.660  23.995  1.00  0.00           C
ATOM   2637  O   MET   176      45.663  33.118  23.727  1.00  0.00           O
ATOM   2638  N   GLU   177      47.915  33.211  23.492  1.00  0.00           N
ATOM   2639  H   GLU   177      48.694  33.768  23.811  1.00  0.00           H
ATOM   2640  CA  GLU   177      48.188  31.990  22.648  1.00  0.00           C
ATOM   2641  HA  GLU   177      47.447  31.263  22.982  1.00  0.00           H
ATOM   2642  CB  GLU   177      48.166  32.234  21.163  1.00  0.00           C
ATOM   2643  HB2 GLU   177      48.988  32.889  20.872  1.00  0.00           H
ATOM   2644  HB3 GLU   177      48.128  31.262  20.671  1.00  0.00           H
ATOM   2645  CG  GLU   177      47.001  33.012  20.627  1.00  0.00           C
ATOM   2646  HG2 GLU   177      46.868  33.977  21.116  1.00  0.00           H
ATOM   2647  HG3 GLU   177      47.230  33.239  19.586  1.00  0.00           H
ATOM   2648  CD  GLU   177      45.666  32.218  20.577  1.00  0.00           C
ATOM   2649  OE1 GLU   177      44.575  32.755  20.222  1.00  0.00           O
ATOM   2650  OE2 GLU   177      45.714  31.071  20.831  1.00  0.00           O
ATOM   2651  C   GLU   177      49.560  31.401  23.039  1.00  0.00           C
ATOM   2652  O   GLU   177      50.591  32.063  22.912  1.00  0.00           O
ATOM   2653  N   LYS   178      49.650  30.055  23.369  1.00  0.00           N
ATOM   2654  H   LYS   178      48.729  29.643  23.397  1.00  0.00           H
ATOM   2655  CA  LYS   178      50.894  29.393  23.675  1.00  0.00           C
ATOM   2656  HA  LYS   178      50.595  28.413  24.049  1.00  0.00           H
ATOM   2657  CB  LYS   178      51.718  29.191  22.323  1.00  0.00           C
ATOM   2658  HB2 LYS   178      51.070  29.366  21.465  1.00  0.00           H
ATOM   2659  HB3 LYS   178      52.518  29.933  22.286  1.00  0.00           H
ATOM   2660  CG  LYS   178      52.401  27.770  22.395  1.00  0.00           C
ATOM   2661  HG2 LYS   178      53.113  27.686  23.216  1.00  0.00           H
ATOM   2662  HG3 LYS   178      51.602  27.069  22.630  1.00  0.00           H
ATOM   2663  CD  LYS   178      53.136  27.414  21.140  1.00  0.00           C
ATOM   2664  HD2 LYS   178      54.015  28.056  21.085  1.00  0.00           H
ATOM   2665  HD3 LYS   178      53.430  26.376  21.293  1.00  0.00           H
ATOM   2666  CE  LYS   178      52.316  27.487  19.793  1.00  0.00           C
ATOM   2667  HE2 LYS   178      51.506  26.769  19.917  1.00  0.00           H
ATOM   2668  HE3 LYS   178      51.883  28.481  19.677  1.00  0.00           H
ATOM   2669  NZ  LYS   178      53.252  27.191  18.663  1.00  0.00           N
ATOM   2670  HZ1 LYS   178      53.635  26.298  18.941  1.00  0.00           H
ATOM   2671  HZ2 LYS   178      52.776  27.041  17.785  1.00  0.00           H
ATOM   2672  HZ3 LYS   178      53.945  27.921  18.579  1.00  0.00           H
ATOM   2673  C   LYS   178      51.716  30.070  24.810  1.00  0.00           C
ATOM   2674  O   LYS   178      52.966  30.139  24.769  1.00  0.00           O
ATOM   2675  N   GLY   179      51.050  30.563  25.806  1.00  0.00           N
ATOM   2676  H   GLY   179      50.045  30.492  25.745  1.00  0.00           H
ATOM   2677  CA  GLY   179      51.571  31.413  26.939  1.00  0.00           C
ATOM   2678  HA2 GLY   179      50.900  31.407  27.797  1.00  0.00           H
ATOM   2679  HA3 GLY   179      52.391  30.888  27.429  1.00  0.00           H
ATOM   2680  C   GLY   179      51.903  32.933  26.665  1.00  0.00           C
ATOM   2681  O   GLY   179      52.239  33.648  27.619  1.00  0.00           O
ATOM   2682  N   LYS   180      51.906  33.349  25.299  1.00  0.00           N
ATOM   2683  H   LYS   180      51.464  32.764  24.605  1.00  0.00           H
ATOM   2684  CA  LYS   180      52.227  34.777  24.948  1.00  0.00           C
ATOM   2685  HA  LYS   180      52.782  35.299  25.728  1.00  0.00           H
ATOM   2686  CB  LYS   180      53.154  34.614  23.704  1.00  0.00           C
ATOM   2687  HB2 LYS   180      52.740  33.895  22.996  1.00  0.00           H
ATOM   2688  HB3 LYS   180      53.302  35.598  23.260  1.00  0.00           H
ATOM   2689  CG  LYS   180      54.526  34.003  24.008  1.00  0.00           C
ATOM   2690  HG2 LYS   180      55.089  34.767  24.544  1.00  0.00           H
ATOM   2691  HG3 LYS   180      54.443  33.167  24.702  1.00  0.00           H
ATOM   2692  CD  LYS   180      55.365  33.593  22.752  1.00  0.00           C
ATOM   2693  HD2 LYS   180      54.851  32.732  22.324  1.00  0.00           H
ATOM   2694  HD3 LYS   180      55.361  34.459  22.092  1.00  0.00           H
ATOM   2695  CE  LYS   180      56.834  33.315  23.037  1.00  0.00           C
ATOM   2696  HE2 LYS   180      57.266  34.219  23.465  1.00  0.00           H
ATOM   2697  HE3 LYS   180      56.798  32.408  23.641  1.00  0.00           H
ATOM   2698  NZ  LYS   180      57.698  33.024  21.900  1.00  0.00           N
ATOM   2699  HZ1 LYS   180      57.252  33.236  21.020  1.00  0.00           H
ATOM   2700  HZ2 LYS   180      58.659  33.329  21.969  1.00  0.00           H
ATOM   2701  HZ3 LYS   180      57.815  32.021  21.929  1.00  0.00           H
ATOM   2702  C   LYS   180      50.989  35.638  24.709  1.00  0.00           C
ATOM   2703  O   LYS   180      49.931  35.060  24.467  1.00  0.00           O
ATOM   2704  N   VAL   181      51.114  36.918  24.845  1.00  0.00           N
ATOM   2705  H   VAL   181      52.048  37.213  25.087  1.00  0.00           H
ATOM   2706  CA  VAL   181      49.995  37.861  24.521  1.00  0.00           C
ATOM   2707  HA  VAL   181      49.003  37.436  24.674  1.00  0.00           H
ATOM   2708  CB  VAL   181      50.045  39.206  25.290  1.00  0.00           C
ATOM   2709  HB  VAL   181      51.049  39.590  25.106  1.00  0.00           H
ATOM   2710  CG1 VAL   181      49.010  40.204  24.720  1.00  0.00           C
ATOM   2711 HG11 VAL   181      49.293  40.640  23.762  1.00  0.00           H
ATOM   2712 HG12 VAL   181      47.997  39.807  24.790  1.00  0.00           H
ATOM   2713 HG13 VAL   181      48.992  41.053  25.404  1.00  0.00           H
ATOM   2714  CG2 VAL   181      49.800  39.023  26.749  1.00  0.00           C
ATOM   2715 HG21 VAL   181      48.792  38.623  26.865  1.00  0.00           H
ATOM   2716 HG22 VAL   181      50.560  38.307  27.062  1.00  0.00           H
ATOM   2717 HG23 VAL   181      49.897  39.931  27.344  1.00  0.00           H
ATOM   2718  C   VAL   181      50.078  38.145  23.022  1.00  0.00           C
ATOM   2719  O   VAL   181      51.040  38.736  22.525  1.00  0.00           O
ATOM   2720  N   VAL   182      48.963  37.795  22.284  1.00  0.00           N
ATOM   2721  H   VAL   182      48.239  37.189  22.645  1.00  0.00           H
ATOM   2722  CA  VAL   182      48.824  38.020  20.875  1.00  0.00           C
ATOM   2723  HA  VAL   182      49.846  38.044  20.498  1.00  0.00           H
ATOM   2724  CB  VAL   182      48.103  36.786  20.212  1.00  0.00           C
ATOM   2725  HB  VAL   182      48.516  35.877  20.648  1.00  0.00           H
ATOM   2726  CG1 VAL   182      46.611  36.700  20.328  1.00  0.00           C
ATOM   2727 HG11 VAL   182      46.304  35.725  19.949  1.00  0.00           H
ATOM   2728 HG12 VAL   182      46.205  36.849  21.328  1.00  0.00           H
ATOM   2729 HG13 VAL   182      46.135  37.470  19.721  1.00  0.00           H
ATOM   2730  CG2 VAL   182      48.525  36.606  18.715  1.00  0.00           C
ATOM   2731 HG21 VAL   182      48.111  35.669  18.340  1.00  0.00           H
ATOM   2732 HG22 VAL   182      48.115  37.481  18.210  1.00  0.00           H
ATOM   2733 HG23 VAL   182      49.605  36.499  18.807  1.00  0.00           H
ATOM   2734  C   VAL   182      48.132  39.357  20.506  1.00  0.00           C
ATOM   2735  O   VAL   182      48.370  39.932  19.481  1.00  0.00           O
ATOM   2736  N   LYS   183      47.182  39.767  21.350  1.00  0.00           N
ATOM   2737  H   LYS   183      46.908  39.171  22.118  1.00  0.00           H
ATOM   2738  CA  LYS   183      46.361  41.001  21.175  1.00  0.00           C
ATOM   2739  HA  LYS   183      46.885  41.855  20.746  1.00  0.00           H
ATOM   2740  CB  LYS   183      45.201  40.652  20.260  1.00  0.00           C
ATOM   2741  HB2 LYS   183      45.576  40.125  19.383  1.00  0.00           H
ATOM   2742  HB3 LYS   183      44.520  39.945  20.737  1.00  0.00           H
ATOM   2743  CG  LYS   183      44.346  41.813  19.704  1.00  0.00           C
ATOM   2744  HG2 LYS   183      43.841  42.252  20.564  1.00  0.00           H
ATOM   2745  HG3 LYS   183      45.035  42.469  19.171  1.00  0.00           H
ATOM   2746  CD  LYS   183      43.296  41.330  18.675  1.00  0.00           C
ATOM   2747  HD2 LYS   183      43.759  40.609  18.002  1.00  0.00           H
ATOM   2748  HD3 LYS   183      42.538  40.814  19.264  1.00  0.00           H
ATOM   2749  CE  LYS   183      42.584  42.651  18.074  1.00  0.00           C
ATOM   2750  HE2 LYS   183      41.822  43.035  18.752  1.00  0.00           H
ATOM   2751  HE3 LYS   183      43.219  43.526  17.929  1.00  0.00           H
ATOM   2752  NZ  LYS   183      42.030  42.298  16.750  1.00  0.00           N
ATOM   2753  HZ1 LYS   183      41.497  43.076  16.388  1.00  0.00           H
ATOM   2754  HZ2 LYS   183      42.721  41.944  16.104  1.00  0.00           H
ATOM   2755  HZ3 LYS   183      41.338  41.574  16.879  1.00  0.00           H
ATOM   2756  C   LYS   183      45.858  41.546  22.548  1.00  0.00           C
ATOM   2757  O   LYS   183      45.714  40.775  23.500  1.00  0.00           O
ATOM   2758  N   SER   184      45.577  42.877  22.681  1.00  0.00           N
ATOM   2759  H   SER   184      45.755  43.486  21.895  1.00  0.00           H
ATOM   2760  CA  SER   184      45.173  43.587  23.852  1.00  0.00           C
ATOM   2761  HA  SER   184      44.575  42.946  24.499  1.00  0.00           H
ATOM   2762  CB  SER   184      46.458  43.831  24.682  1.00  0.00           C
ATOM   2763  HB2 SER   184      46.111  44.403  25.542  1.00  0.00           H
ATOM   2764  HB3 SER   184      47.029  42.963  25.013  1.00  0.00           H
ATOM   2765  OG  SER   184      47.339  44.711  23.962  1.00  0.00           O
ATOM   2766  HG  SER   184      47.986  44.227  23.444  1.00  0.00           H
ATOM   2767  C   SER   184      44.447  44.902  23.499  1.00  0.00           C
ATOM   2768  O   SER   184      44.934  45.663  22.606  1.00  0.00           O
ATOM   2769  N   VAL   185      43.343  45.198  24.151  1.00  0.00           N
ATOM   2770  H   VAL   185      43.030  44.576  24.883  1.00  0.00           H
ATOM   2771  CA  VAL   185      42.417  46.372  23.960  1.00  0.00           C
ATOM   2772  HA  VAL   185      42.908  47.078  23.290  1.00  0.00           H
ATOM   2773  CB  VAL   185      41.069  45.923  23.342  1.00  0.00           C
ATOM   2774  HB  VAL   185      40.956  44.854  23.521  1.00  0.00           H
ATOM   2775  CG1 VAL   185      39.804  46.575  23.831  1.00  0.00           C
ATOM   2776 HG11 VAL   185      39.439  46.366  24.837  1.00  0.00           H
ATOM   2777 HG12 VAL   185      39.747  47.647  23.637  1.00  0.00           H
ATOM   2778 HG13 VAL   185      39.007  46.140  23.231  1.00  0.00           H
ATOM   2779  CG2 VAL   185      41.287  46.193  21.833  1.00  0.00           C
ATOM   2780 HG21 VAL   185      40.458  45.716  21.310  1.00  0.00           H
ATOM   2781 HG22 VAL   185      41.183  47.258  21.629  1.00  0.00           H
ATOM   2782 HG23 VAL   185      42.281  45.797  21.625  1.00  0.00           H
ATOM   2783  C   VAL   185      42.150  47.122  25.286  1.00  0.00           C
ATOM   2784  O   VAL   185      41.856  46.441  26.303  1.00  0.00           O
ATOM   2785  N   GLU   186      42.098  48.465  25.290  1.00  0.00           N
ATOM   2786  H   GLU   186      42.229  48.962  24.420  1.00  0.00           H
ATOM   2787  CA  GLU   186      41.585  49.271  26.443  1.00  0.00           C
ATOM   2788  HA  GLU   186      41.800  48.797  27.401  1.00  0.00           H
ATOM   2789  CB  GLU   186      42.379  50.566  26.475  1.00  0.00           C
ATOM   2790  HB2 GLU   186      43.447  50.381  26.587  1.00  0.00           H
ATOM   2791  HB3 GLU   186      42.342  51.023  25.486  1.00  0.00           H
ATOM   2792  CG  GLU   186      41.838  51.350  27.675  1.00  0.00           C
ATOM   2793  HG2 GLU   186      40.988  51.847  27.208  1.00  0.00           H
ATOM   2794  HG3 GLU   186      41.474  50.772  28.523  1.00  0.00           H
ATOM   2795  CD  GLU   186      42.822  52.379  28.153  1.00  0.00           C
ATOM   2796  OE1 GLU   186      43.973  52.498  27.708  1.00  0.00           O
ATOM   2797  OE2 GLU   186      42.436  52.987  29.201  1.00  0.00           O
ATOM   2798  C   GLU   186      40.044  49.400  26.254  1.00  0.00           C
ATOM   2799  O   GLU   186      39.488  49.778  25.171  1.00  0.00           O
ATOM   2800  N   LEU   187      39.280  49.193  27.324  1.00  0.00           N
ATOM   2801  H   LEU   187      39.721  49.032  28.219  1.00  0.00           H
ATOM   2802  CA  LEU   187      37.854  49.450  27.392  1.00  0.00           C
ATOM   2803  HA  LEU   187      37.338  49.157  26.478  1.00  0.00           H
ATOM   2804  CB  LEU   187      37.156  48.649  28.446  1.00  0.00           C
ATOM   2805  HB2 LEU   187      37.298  49.156  29.400  1.00  0.00           H
ATOM   2806  HB3 LEU   187      36.081  48.682  28.272  1.00  0.00           H
ATOM   2807  CG  LEU   187      37.612  47.186  28.426  1.00  0.00           C
ATOM   2808  HG  LEU   187      38.688  47.015  28.450  1.00  0.00           H
ATOM   2809  CD1 LEU   187      37.038  46.558  29.724  1.00  0.00           C
ATOM   2810 HD11 LEU   187      37.199  45.481  29.682  1.00  0.00           H
ATOM   2811 HD12 LEU   187      37.693  47.027  30.458  1.00  0.00           H
ATOM   2812 HD13 LEU   187      36.007  46.858  29.915  1.00  0.00           H
ATOM   2813  CD2 LEU   187      37.058  46.410  27.269  1.00  0.00           C
ATOM   2814 HD21 LEU   187      35.978  46.537  27.189  1.00  0.00           H
ATOM   2815 HD22 LEU   187      37.496  46.831  26.365  1.00  0.00           H
ATOM   2816 HD23 LEU   187      37.336  45.363  27.392  1.00  0.00           H
ATOM   2817  C   LEU   187      37.648  50.959  27.619  1.00  0.00           C
ATOM   2818  O   LEU   187      38.219  51.531  28.563  1.00  0.00           O
ATOM   2819  N   ASP   188      36.996  51.550  26.648  1.00  0.00           N
ATOM   2820  H   ASP   188      36.611  51.000  25.892  1.00  0.00           H
ATOM   2821  CA  ASP   188      36.618  52.934  26.730  1.00  0.00           C
ATOM   2822  HA  ASP   188      37.454  53.500  27.142  1.00  0.00           H
ATOM   2823  CB  ASP   188      36.309  53.463  25.298  1.00  0.00           C
ATOM   2824  HB2 ASP   188      37.078  53.036  24.655  1.00  0.00           H
ATOM   2825  HB3 ASP   188      35.374  53.020  24.953  1.00  0.00           H
ATOM   2826  CG  ASP   188      36.298  54.977  25.147  1.00  0.00           C
ATOM   2827  OD1 ASP   188      36.065  55.526  24.022  1.00  0.00           O
ATOM   2828  OD2 ASP   188      36.524  55.620  26.222  1.00  0.00           O
ATOM   2829  C   ASP   188      35.340  53.076  27.606  1.00  0.00           C
ATOM   2830  O   ASP   188      34.203  52.664  27.183  1.00  0.00           O
ATOM   2831  N   ALA   189      35.422  53.516  28.865  1.00  0.00           N
ATOM   2832  H   ALA   189      36.333  53.800  29.198  1.00  0.00           H
ATOM   2833  CA  ALA   189      34.399  53.213  29.824  1.00  0.00           C
ATOM   2834  HA  ALA   189      33.413  53.057  29.389  1.00  0.00           H
ATOM   2835  CB  ALA   189      34.747  51.843  30.491  1.00  0.00           C
ATOM   2836  HB1 ALA   189      35.772  51.934  30.848  1.00  0.00           H
ATOM   2837  HB2 ALA   189      33.967  51.589  31.210  1.00  0.00           H
ATOM   2838  HB3 ALA   189      34.824  50.995  29.810  1.00  0.00           H
ATOM   2839  C   ALA   189      34.184  54.384  30.806  1.00  0.00           C
ATOM   2840  O   ALA   189      34.625  54.336  31.971  1.00  0.00           O
ATOM   2841  N   PRO   190      33.522  55.431  30.298  1.00  0.00           N
ATOM   2842  CD  PRO   190      32.854  55.475  28.977  1.00  0.00           C
ATOM   2843  HD2 PRO   190      31.958  54.907  29.223  1.00  0.00           H
ATOM   2844  HD3 PRO   190      33.366  55.146  28.073  1.00  0.00           H
ATOM   2845  CG  PRO   190      32.481  56.999  28.860  1.00  0.00           C
ATOM   2846  HG2 PRO   190      31.399  57.058  28.729  1.00  0.00           H
ATOM   2847  HG3 PRO   190      33.028  57.433  28.024  1.00  0.00           H
ATOM   2848  CB  PRO   190      32.922  57.704  30.088  1.00  0.00           C
ATOM   2849  HB2 PRO   190      32.050  58.262  30.429  1.00  0.00           H
ATOM   2850  HB3 PRO   190      33.791  58.303  29.815  1.00  0.00           H
ATOM   2851  CA  PRO   190      33.248  56.658  31.057  1.00  0.00           C
ATOM   2852  HA  PRO   190      34.185  57.019  31.482  1.00  0.00           H
ATOM   2853  C   PRO   190      32.230  56.478  32.167  1.00  0.00           C
ATOM   2854  O   PRO   190      31.122  55.984  31.971  1.00  0.00           O
ATOM   2855  N   ASN   191      32.491  56.927  33.398  1.00  0.00           N
ATOM   2856  H   ASN   191      33.229  57.611  33.474  1.00  0.00           H
ATOM   2857  CA  ASN   191      31.728  56.664  34.615  1.00  0.00           C
ATOM   2858  HA  ASN   191      32.379  56.749  35.485  1.00  0.00           H
ATOM   2859  CB  ASN   191      30.656  57.710  34.772  1.00  0.00           C
ATOM   2860  HB2 ASN   191      30.052  57.680  33.865  1.00  0.00           H
ATOM   2861  HB3 ASN   191      29.973  57.529  35.602  1.00  0.00           H
ATOM   2862  CG  ASN   191      31.130  59.166  34.997  1.00  0.00           C
ATOM   2863  OD1 ASN   191      32.332  59.445  35.055  1.00  0.00           O
ATOM   2864  ND2 ASN   191      30.187  60.057  35.057  1.00  0.00           N
ATOM   2865 HD21 ASN   191      30.418  60.994  35.355  1.00  0.00           H
ATOM   2866 HD22 ASN   191      29.221  59.764  35.092  1.00  0.00           H
ATOM   2867  C   ASN   191      31.291  55.191  34.792  1.00  0.00           C
ATOM   2868  O   ASN   191      30.186  54.893  35.280  1.00  0.00           O
ATOM   2869  N   TYR   192      32.238  54.225  34.509  1.00  0.00           N
ATOM   2870  H   TYR   192      33.174  54.486  34.236  1.00  0.00           H
ATOM   2871  CA  TYR   192      32.055  52.769  34.701  1.00  0.00           C
ATOM   2872  HA  TYR   192      31.149  52.553  35.270  1.00  0.00           H
ATOM   2873  CB  TYR   192      31.861  52.180  33.326  1.00  0.00           C
ATOM   2874  HB2 TYR   192      32.557  52.765  32.727  1.00  0.00           H
ATOM   2875  HB3 TYR   192      32.141  51.133  33.210  1.00  0.00           H
ATOM   2876  CG  TYR   192      30.447  52.394  32.869  1.00  0.00           C
ATOM   2877  CD1 TYR   192      30.193  53.040  31.666  1.00  0.00           C
ATOM   2878  HD1 TYR   192      30.939  53.422  30.986  1.00  0.00           H
ATOM   2879  CE1 TYR   192      28.909  53.071  31.125  1.00  0.00           C
ATOM   2880  HE1 TYR   192      28.751  53.577  30.185  1.00  0.00           H
ATOM   2881  CZ  TYR   192      27.798  52.493  31.770  1.00  0.00           C
ATOM   2882  OH  TYR   192      26.522  52.453  31.373  1.00  0.00           O
ATOM   2883  HH  TYR   192      26.457  53.173  30.741  1.00  0.00           H
ATOM   2884  CE2 TYR   192      28.072  51.797  33.020  1.00  0.00           C
ATOM   2885  HE2 TYR   192      27.253  51.239  33.447  1.00  0.00           H
ATOM   2886  CD2 TYR   192      29.373  51.784  33.558  1.00  0.00           C
ATOM   2887  HD2 TYR   192      29.724  51.186  34.387  1.00  0.00           H
ATOM   2888  C   TYR   192      33.186  52.198  35.514  1.00  0.00           C
ATOM   2889  O   TYR   192      34.168  52.898  35.784  1.00  0.00           O
ATOM   2890  N   HIE   193      33.219  50.880  35.871  1.00  0.00           N
ATOM   2891  H   HIE   193      32.461  50.373  35.438  1.00  0.00           H
ATOM   2892  CA  HIE   193      34.213  50.243  36.767  1.00  0.00           C
ATOM   2893  HA  HIE   193      35.201  50.564  36.436  1.00  0.00           H
ATOM   2894  CB  HIE   193      34.051  50.793  38.269  1.00  0.00           C
ATOM   2895  HB2 HIE   193      33.530  51.749  38.237  1.00  0.00           H
ATOM   2896  HB3 HIE   193      33.442  50.064  38.804  1.00  0.00           H
ATOM   2897  CG  HIE   193      35.445  50.820  38.945  1.00  0.00           C
ATOM   2898  ND1 HIE   193      36.134  49.791  39.583  1.00  0.00           N
ATOM   2899  CE1 HIE   193      37.349  50.325  39.867  1.00  0.00           C
ATOM   2900  HE1 HIE   193      38.089  49.676  40.314  1.00  0.00           H
ATOM   2901  NE2 HIE   193      37.414  51.550  39.470  1.00  0.00           N
ATOM   2902  HE2 HIE   193      38.195  52.181  39.578  1.00  0.00           H
ATOM   2903  CD2 HIE   193      36.299  51.867  38.800  1.00  0.00           C
ATOM   2904  HD2 HIE   193      36.007  52.830  38.406  1.00  0.00           H
ATOM   2905  C   HIE   193      34.461  48.692  36.577  1.00  0.00           C
ATOM   2906  O   HIE   193      33.634  47.859  36.964  1.00  0.00           O
ATOM   2907  N   TYR   194      35.613  48.299  36.059  1.00  0.00           N
ATOM   2908  H   TYR   194      36.359  48.979  36.017  1.00  0.00           H
ATOM   2909  CA  TYR   194      35.946  46.852  35.790  1.00  0.00           C
ATOM   2910  HA  TYR   194      35.196  46.139  36.134  1.00  0.00           H
ATOM   2911  CB  TYR   194      36.058  46.695  34.262  1.00  0.00           C
ATOM   2912  HB2 TYR   194      36.829  47.346  33.850  1.00  0.00           H
ATOM   2913  HB3 TYR   194      36.432  45.707  33.995  1.00  0.00           H
ATOM   2914  CG  TYR   194      34.723  47.047  33.595  1.00  0.00           C
ATOM   2915  CD1 TYR   194      34.516  48.212  32.887  1.00  0.00           C
ATOM   2916  HD1 TYR   194      35.302  48.921  32.670  1.00  0.00           H
ATOM   2917  CE1 TYR   194      33.190  48.450  32.471  1.00  0.00           C
ATOM   2918  HE1 TYR   194      32.937  49.338  31.912  1.00  0.00           H
ATOM   2919  CZ  TYR   194      32.083  47.603  32.768  1.00  0.00           C
ATOM   2920  OH  TYR   194      30.745  47.771  32.365  1.00  0.00           O
ATOM   2921  HH  TYR   194      30.231  46.968  32.481  1.00  0.00           H
ATOM   2922  CE2 TYR   194      32.348  46.492  33.541  1.00  0.00           C
ATOM   2923  HE2 TYR   194      31.578  45.867  33.971  1.00  0.00           H
ATOM   2924  CD2 TYR   194      33.670  46.209  33.912  1.00  0.00           C
ATOM   2925  HD2 TYR   194      33.898  45.420  34.614  1.00  0.00           H
ATOM   2926  C   TYR   194      37.216  46.479  36.533  1.00  0.00           C
ATOM   2927  O   TYR   194      38.295  46.799  36.000  1.00  0.00           O
ATOM   2928  N   GLU   195      37.138  46.011  37.785  1.00  0.00           N
ATOM   2929  H   GLU   195      36.227  45.980  38.221  1.00  0.00           H
ATOM   2930  CA  GLU   195      38.155  45.335  38.544  1.00  0.00           C
ATOM   2931  HA  GLU   195      38.983  45.070  37.887  1.00  0.00           H
ATOM   2932  CB  GLU   195      38.823  46.217  39.625  1.00  0.00           C
ATOM   2933  HB2 GLU   195      39.680  45.691  40.047  1.00  0.00           H
ATOM   2934  HB3 GLU   195      39.118  47.185  39.220  1.00  0.00           H
ATOM   2935  CG  GLU   195      37.789  46.605  40.681  1.00  0.00           C
ATOM   2936  HG2 GLU   195      36.925  47.099  40.235  1.00  0.00           H
ATOM   2937  HG3 GLU   195      37.369  45.656  41.015  1.00  0.00           H
ATOM   2938  CD  GLU   195      38.493  47.320  41.856  1.00  0.00           C
ATOM   2939  OE1 GLU   195      38.256  47.013  43.073  1.00  0.00           O
ATOM   2940  OE2 GLU   195      39.388  48.171  41.664  1.00  0.00           O
ATOM   2941  C   GLU   195      37.615  43.972  39.082  1.00  0.00           C
ATOM   2942  O   GLU   195      36.392  43.665  39.188  1.00  0.00           O
ATOM   2943  N   GLU   196      38.646  43.257  39.556  1.00  0.00           N
ATOM   2944  H   GLU   196      39.576  43.640  39.458  1.00  0.00           H
ATOM   2945  CA  GLU   196      38.462  41.951  40.254  1.00  0.00           C
ATOM   2946  HA  GLU   196      39.416  41.446  40.106  1.00  0.00           H
ATOM   2947  CB  GLU   196      38.133  42.050  41.775  1.00  0.00           C
ATOM   2948  HB2 GLU   196      37.102  42.383  41.900  1.00  0.00           H
ATOM   2949  HB3 GLU   196      38.146  41.079  42.271  1.00  0.00           H
ATOM   2950  CG  GLU   196      39.202  42.933  42.490  1.00  0.00           C
ATOM   2951  HG2 GLU   196      40.193  42.568  42.221  1.00  0.00           H
ATOM   2952  HG3 GLU   196      39.104  43.942  42.089  1.00  0.00           H
ATOM   2953  CD  GLU   196      39.098  43.032  43.977  1.00  0.00           C
ATOM   2954  OE1 GLU   196      40.155  42.805  44.611  1.00  0.00           O
ATOM   2955  OE2 GLU   196      37.958  43.158  44.501  1.00  0.00           O
ATOM   2956  C   GLU   196      37.440  41.047  39.501  1.00  0.00           C
ATOM   2957  O   GLU   196      36.580  40.440  40.162  1.00  0.00           O
ATOM   2958  N   CYX   197      37.500  40.909  38.151  1.00  0.00           N
ATOM   2959  H   CYX   197      38.278  41.347  37.677  1.00  0.00           H
ATOM   2960  CA  CYX   197      36.394  40.432  37.295  1.00  0.00           C
ATOM   2961  HA  CYX   197      35.491  40.838  37.748  1.00  0.00           H
ATOM   2962  CB  CYX   197      36.505  41.046  35.924  1.00  0.00           C
ATOM   2963  HB2 CYX   197      37.431  40.782  35.414  1.00  0.00           H
ATOM   2964  HB3 CYX   197      35.620  40.792  35.339  1.00  0.00           H
ATOM   2965  SG  CYX   197      36.525  42.895  35.955  1.00  0.00           S
ATOM   2966  C   CYX   197      36.316  38.892  37.327  1.00  0.00           C
ATOM   2967  O   CYX   197      37.292  38.189  37.007  1.00  0.00           O
ATOM   2968  N   SER   198      35.152  38.320  37.600  1.00  0.00           N
ATOM   2969  H   SER   198      34.331  38.828  37.895  1.00  0.00           H
ATOM   2970  CA  SER   198      34.857  36.858  37.521  1.00  0.00           C
ATOM   2971  HA  SER   198      35.759  36.247  37.535  1.00  0.00           H
ATOM   2972  CB  SER   198      33.931  36.445  38.599  1.00  0.00           C
ATOM   2973  HB2 SER   198      32.963  36.930  38.472  1.00  0.00           H
ATOM   2974  HB3 SER   198      33.966  35.356  38.567  1.00  0.00           H
ATOM   2975  OG  SER   198      34.265  36.793  40.007  1.00  0.00           O
ATOM   2976  HG  SER   198      33.611  37.463  40.216  1.00  0.00           H
ATOM   2977  C   SER   198      34.275  36.436  36.183  1.00  0.00           C
ATOM   2978  O   SER   198      33.244  36.905  35.787  1.00  0.00           O
ATOM   2979  N   CYX   199      34.885  35.472  35.489  1.00  0.00           N
ATOM   2980  H   CYX   199      35.613  34.918  35.917  1.00  0.00           H
ATOM   2981  CA  CYX   199      34.638  35.266  34.063  1.00  0.00           C
ATOM   2982  HA  CYX   199      33.768  35.872  33.809  1.00  0.00           H
ATOM   2983  CB  CYX   199      35.805  35.647  33.195  1.00  0.00           C
ATOM   2984  HB2 CYX   199      36.597  34.970  33.512  1.00  0.00           H
ATOM   2985  HB3 CYX   199      35.489  35.397  32.182  1.00  0.00           H
ATOM   2986  SG  CYX   199      36.467  37.360  33.287  1.00  0.00           S
ATOM   2987  C   CYX   199      34.203  33.876  33.654  1.00  0.00           C
ATOM   2988  O   CYX   199      34.634  32.860  34.275  1.00  0.00           O
ATOM   2989  N   TYR   200      33.486  33.738  32.517  1.00  0.00           N
ATOM   2990  H   TYR   200      33.218  34.562  32.000  1.00  0.00           H
ATOM   2991  CA  TYR   200      33.172  32.446  31.909  1.00  0.00           C
ATOM   2992  HA  TYR   200      33.925  31.735  32.249  1.00  0.00           H
ATOM   2993  CB  TYR   200      31.801  31.883  32.458  1.00  0.00           C
ATOM   2994  HB2 TYR   200      31.657  30.948  31.917  1.00  0.00           H
ATOM   2995  HB3 TYR   200      31.952  31.629  33.507  1.00  0.00           H
ATOM   2996  CG  TYR   200      30.511  32.720  32.372  1.00  0.00           C
ATOM   2997  CD1 TYR   200      30.152  33.713  33.300  1.00  0.00           C
ATOM   2998  HD1 TYR   200      30.755  34.016  34.143  1.00  0.00           H
ATOM   2999  CE1 TYR   200      28.929  34.425  33.109  1.00  0.00           C
ATOM   3000  HE1 TYR   200      28.656  35.204  33.805  1.00  0.00           H
ATOM   3001  CZ  TYR   200      28.043  34.104  32.091  1.00  0.00           C
ATOM   3002  OH  TYR   200      26.848  34.755  31.956  1.00  0.00           O
ATOM   3003  HH  TYR   200      26.857  35.236  31.124  1.00  0.00           H
ATOM   3004  CE2 TYR   200      28.452  33.219  31.097  1.00  0.00           C
ATOM   3005  HE2 TYR   200      27.860  32.976  30.228  1.00  0.00           H
ATOM   3006  CD2 TYR   200      29.609  32.425  31.339  1.00  0.00           C
ATOM   3007  HD2 TYR   200      29.830  31.627  30.644  1.00  0.00           H
ATOM   3008  C   TYR   200      33.082  32.586  30.410  1.00  0.00           C
ATOM   3009  O   TYR   200      32.912  33.691  29.899  1.00  0.00           O
ATOM   3010  N   PRO   201      33.143  31.495  29.572  1.00  0.00           N
ATOM   3011  CD  PRO   201      33.779  30.263  30.051  1.00  0.00           C
ATOM   3012  HD2 PRO   201      33.136  29.770  30.780  1.00  0.00           H
ATOM   3013  HD3 PRO   201      34.734  30.525  30.504  1.00  0.00           H
ATOM   3014  CG  PRO   201      34.001  29.460  28.811  1.00  0.00           C
ATOM   3015  HG2 PRO   201      33.365  28.575  28.779  1.00  0.00           H
ATOM   3016  HG3 PRO   201      35.053  29.183  28.742  1.00  0.00           H
ATOM   3017  CB  PRO   201      33.708  30.413  27.666  1.00  0.00           C
ATOM   3018  HB2 PRO   201      33.573  29.969  26.679  1.00  0.00           H
ATOM   3019  HB3 PRO   201      34.610  30.953  27.379  1.00  0.00           H
ATOM   3020  CA  PRO   201      32.764  31.379  28.167  1.00  0.00           C
ATOM   3021  HA  PRO   201      32.787  32.343  27.659  1.00  0.00           H
ATOM   3022  C   PRO   201      31.372  30.750  28.013  1.00  0.00           C
ATOM   3023  O   PRO   201      30.936  29.870  28.803  1.00  0.00           O
ATOM   3024  N   ASN   202      30.692  31.250  26.957  1.00  0.00           N
ATOM   3025  H   ASN   202      31.075  31.943  26.333  1.00  0.00           H
ATOM   3026  CA  ASN   202      29.335  30.868  26.681  1.00  0.00           C
ATOM   3027  HA  ASN   202      29.171  29.857  27.055  1.00  0.00           H
ATOM   3028  CB  ASN   202      28.310  31.683  27.434  1.00  0.00           C
ATOM   3029  HB2 ASN   202      28.460  31.313  28.449  1.00  0.00           H
ATOM   3030  HB3 ASN   202      28.510  32.754  27.460  1.00  0.00           H
ATOM   3031  CG  ASN   202      26.926  31.337  26.862  1.00  0.00           C
ATOM   3032  OD1 ASN   202      26.448  30.204  26.866  1.00  0.00           O
ATOM   3033  ND2 ASN   202      26.213  32.318  26.429  1.00  0.00           N
ATOM   3034 HD21 ASN   202      25.439  31.987  25.870  1.00  0.00           H
ATOM   3035 HD22 ASN   202      26.649  33.228  26.404  1.00  0.00           H
ATOM   3036  C   ASN   202      29.143  31.012  25.181  1.00  0.00           C
ATOM   3037  O   ASN   202      29.108  32.109  24.543  1.00  0.00           O
ATOM   3038  N   ALA   203      29.030  29.840  24.510  1.00  0.00           N
ATOM   3039  H   ALA   203      28.913  29.004  25.066  1.00  0.00           H
ATOM   3040  CA  ALA   203      28.909  29.709  23.081  1.00  0.00           C
ATOM   3041  HA  ALA   203      29.236  28.691  22.867  1.00  0.00           H
ATOM   3042  CB  ALA   203      27.459  29.557  22.581  1.00  0.00           C
ATOM   3043  HB1 ALA   203      26.958  30.522  22.632  1.00  0.00           H
ATOM   3044  HB2 ALA   203      27.387  29.309  21.521  1.00  0.00           H
ATOM   3045  HB3 ALA   203      26.920  28.748  23.073  1.00  0.00           H
ATOM   3046  C   ALA   203      29.846  30.553  22.175  1.00  0.00           C
ATOM   3047  O   ALA   203      29.308  31.195  21.273  1.00  0.00           O
ATOM   3048  N   GLY   204      31.163  30.465  22.487  1.00  0.00           N
ATOM   3049  H   GLY   204      31.467  29.827  23.208  1.00  0.00           H
ATOM   3050  CA  GLY   204      32.127  31.094  21.668  1.00  0.00           C
ATOM   3051  HA2 GLY   204      33.037  30.539  21.897  1.00  0.00           H
ATOM   3052  HA3 GLY   204      31.997  30.867  20.609  1.00  0.00           H
ATOM   3053  C   GLY   204      32.379  32.591  21.815  1.00  0.00           C
ATOM   3054  O   GLY   204      33.372  33.108  21.292  1.00  0.00           O
ATOM   3055  N   GLU   205      31.626  33.226  22.695  1.00  0.00           N
ATOM   3056  H   GLU   205      31.032  32.624  23.248  1.00  0.00           H
ATOM   3057  CA  GLU   205      31.947  34.546  23.197  1.00  0.00           C
ATOM   3058  HA  GLU   205      32.958  34.762  22.851  1.00  0.00           H
ATOM   3059  CB  GLU   205      31.014  35.660  22.675  1.00  0.00           C
ATOM   3060  HB2 GLU   205      30.006  35.483  23.049  1.00  0.00           H
ATOM   3061  HB3 GLU   205      31.389  36.613  23.046  1.00  0.00           H
ATOM   3062  CG  GLU   205      30.998  35.709  21.139  1.00  0.00           C
ATOM   3063  HG2 GLU   205      30.559  36.655  20.823  1.00  0.00           H
ATOM   3064  HG3 GLU   205      31.985  35.846  20.697  1.00  0.00           H
ATOM   3065  CD  GLU   205      30.132  34.600  20.482  1.00  0.00           C
ATOM   3066  OE1 GLU   205      28.927  34.496  20.692  1.00  0.00           O
ATOM   3067  OE2 GLU   205      30.634  33.889  19.573  1.00  0.00           O
ATOM   3068  C   GLU   205      32.144  34.540  24.732  1.00  0.00           C
ATOM   3069  O   GLU   205      31.625  33.705  25.459  1.00  0.00           O
ATOM   3070  N   ILE   206      32.990  35.460  25.264  1.00  0.00           N
ATOM   3071  H   ILE   206      33.390  36.132  24.625  1.00  0.00           H
ATOM   3072  CA  ILE   206      33.500  35.533  26.668  1.00  0.00           C
ATOM   3073  HA  ILE   206      33.287  34.590  27.171  1.00  0.00           H
ATOM   3074  CB  ILE   206      35.051  35.726  26.652  1.00  0.00           C
ATOM   3075  HB  ILE   206      35.321  36.696  26.233  1.00  0.00           H
ATOM   3076  CG2 ILE   206      35.520  35.504  28.060  1.00  0.00           C
ATOM   3077 HG21 ILE   206      35.293  34.502  28.423  1.00  0.00           H
ATOM   3078 HG22 ILE   206      36.609  35.560  28.089  1.00  0.00           H
ATOM   3079 HG23 ILE   206      34.958  36.198  28.684  1.00  0.00           H
ATOM   3080  CG1 ILE   206      35.785  34.716  25.699  1.00  0.00           C
ATOM   3081 HG12 ILE   206      36.797  34.472  26.020  1.00  0.00           H
ATOM   3082 HG13 ILE   206      35.174  33.817  25.610  1.00  0.00           H
ATOM   3083  CD1 ILE   206      35.973  35.225  24.293  1.00  0.00           C
ATOM   3084 HD11 ILE   206      36.548  36.151  24.258  1.00  0.00           H
ATOM   3085 HD12 ILE   206      36.595  34.548  23.708  1.00  0.00           H
ATOM   3086 HD13 ILE   206      35.020  35.338  23.776  1.00  0.00           H
ATOM   3087  C   ILE   206      32.821  36.656  27.488  1.00  0.00           C
ATOM   3088  O   ILE   206      32.649  37.805  26.957  1.00  0.00           O
ATOM   3089  N   THR   207      32.320  36.298  28.698  1.00  0.00           N
ATOM   3090  H   THR   207      32.577  35.373  29.012  1.00  0.00           H
ATOM   3091  CA  THR   207      31.561  37.283  29.567  1.00  0.00           C
ATOM   3092  HA  THR   207      31.647  38.237  29.048  1.00  0.00           H
ATOM   3093  CB  THR   207      30.098  36.886  29.643  1.00  0.00           C
ATOM   3094  HB  THR   207      29.849  35.856  29.902  1.00  0.00           H
ATOM   3095  CG2 THR   207      29.249  37.817  30.446  1.00  0.00           C
ATOM   3096 HG21 THR   207      29.344  37.683  31.524  1.00  0.00           H
ATOM   3097 HG22 THR   207      29.202  38.866  30.155  1.00  0.00           H
ATOM   3098 HG23 THR   207      28.216  37.470  30.414  1.00  0.00           H
ATOM   3099  OG1 THR   207      29.520  37.031  28.349  1.00  0.00           O
ATOM   3100  HG1 THR   207      29.504  36.172  27.919  1.00  0.00           H
ATOM   3101  C   THR   207      32.033  37.317  31.058  1.00  0.00           C
ATOM   3102  O   THR   207      32.397  36.294  31.624  1.00  0.00           O
ATOM   3103  N   CYX   208      32.143  38.510  31.645  1.00  0.00           N
ATOM   3104  H   CYX   208      31.886  39.357  31.158  1.00  0.00           H
ATOM   3105  CA  CYX   208      32.605  38.628  33.056  1.00  0.00           C
ATOM   3106  HA  CYX   208      32.595  37.643  33.523  1.00  0.00           H
ATOM   3107  CB  CYX   208      34.076  39.110  33.047  1.00  0.00           C
ATOM   3108  HB2 CYX   208      33.996  40.164  32.782  1.00  0.00           H
ATOM   3109  HB3 CYX   208      34.307  39.069  34.111  1.00  0.00           H
ATOM   3110  SG  CYX   208      35.372  38.421  31.983  1.00  0.00           S
ATOM   3111  C   CYX   208      31.867  39.663  33.856  1.00  0.00           C
ATOM   3112  O   CYX   208      31.165  40.590  33.352  1.00  0.00           O
ATOM   3113  N   VAL   209      31.967  39.490  35.177  1.00  0.00           N
ATOM   3114  H   VAL   209      32.424  38.653  35.509  1.00  0.00           H
ATOM   3115  CA  VAL   209      31.324  40.289  36.196  1.00  0.00           C
ATOM   3116  HA  VAL   209      30.817  41.068  35.627  1.00  0.00           H
ATOM   3117  CB  VAL   209      30.126  39.521  36.924  1.00  0.00           C
ATOM   3118  HB  VAL   209      30.615  38.715  37.471  1.00  0.00           H
ATOM   3119  CG1 VAL   209      29.390  40.453  37.921  1.00  0.00           C
ATOM   3120 HG11 VAL   209      28.425  40.008  38.163  1.00  0.00           H
ATOM   3121 HG12 VAL   209      29.910  40.380  38.876  1.00  0.00           H
ATOM   3122 HG13 VAL   209      29.208  41.430  37.475  1.00  0.00           H
ATOM   3123  CG2 VAL   209      29.121  39.019  35.829  1.00  0.00           C
ATOM   3124 HG21 VAL   209      29.516  38.244  35.172  1.00  0.00           H
ATOM   3125 HG22 VAL   209      28.269  38.656  36.403  1.00  0.00           H
ATOM   3126 HG23 VAL   209      28.762  39.793  35.150  1.00  0.00           H
ATOM   3127  C   VAL   209      32.290  40.929  37.266  1.00  0.00           C
ATOM   3128  O   VAL   209      33.145  40.168  37.709  1.00  0.00           O
ATOM   3129  N   CYX   210      32.143  42.194  37.599  1.00  0.00           N
ATOM   3130  H   CYX   210      31.383  42.745  37.224  1.00  0.00           H
ATOM   3131  CA  CYX   210      33.200  42.975  38.275  1.00  0.00           C
ATOM   3132  HA  CYX   210      34.020  42.304  38.532  1.00  0.00           H
ATOM   3133  CB  CYX   210      33.845  43.961  37.279  1.00  0.00           C
ATOM   3134  HB2 CYX   210      33.040  44.638  36.994  1.00  0.00           H
ATOM   3135  HB3 CYX   210      34.652  44.458  37.815  1.00  0.00           H
ATOM   3136  SG  CYX   210      34.493  43.204  35.683  1.00  0.00           S
ATOM   3137  C   CYX   210      32.840  43.534  39.673  1.00  0.00           C
ATOM   3138  O   CYX   210      31.742  43.214  40.255  1.00  0.00           O
ATOM   3139  N   ARG   211      33.775  44.260  40.332  1.00  0.00           N
ATOM   3140  H   ARG   211      34.716  44.216  39.965  1.00  0.00           H
ATOM   3141  CA  ARG   211      33.371  45.002  41.507  1.00  0.00           C
ATOM   3142  HA  ARG   211      32.617  44.362  41.966  1.00  0.00           H
ATOM   3143  CB  ARG   211      34.550  44.993  42.456  1.00  0.00           C
ATOM   3144  HB2 ARG   211      35.000  44.009  42.321  1.00  0.00           H
ATOM   3145  HB3 ARG   211      35.198  45.837  42.223  1.00  0.00           H
ATOM   3146  CG  ARG   211      34.159  45.079  43.894  1.00  0.00           C
ATOM   3147  HG2 ARG   211      33.647  46.012  44.129  1.00  0.00           H
ATOM   3148  HG3 ARG   211      33.465  44.254  44.061  1.00  0.00           H
ATOM   3149  CD  ARG   211      35.396  44.965  44.765  1.00  0.00           C
ATOM   3150  HD2 ARG   211      35.189  44.173  45.485  1.00  0.00           H
ATOM   3151  HD3 ARG   211      36.215  44.511  44.206  1.00  0.00           H
ATOM   3152  NE  ARG   211      36.002  46.181  45.285  1.00  0.00           N
ATOM   3153  HE  ARG   211      35.647  47.067  44.958  1.00  0.00           H
ATOM   3154  CZ  ARG   211      37.083  46.310  45.969  1.00  0.00           C
ATOM   3155  NH1 ARG   211      37.420  47.491  46.348  1.00  0.00           N
ATOM   3156 HH11 ARG   211      36.911  48.304  46.032  1.00  0.00           H
ATOM   3157 HH12 ARG   211      38.366  47.717  46.624  1.00  0.00           H
ATOM   3158  NH2 ARG   211      37.763  45.269  46.322  1.00  0.00           N
ATOM   3159 HH21 ARG   211      37.581  44.413  45.817  1.00  0.00           H
ATOM   3160 HH22 ARG   211      38.737  45.285  46.590  1.00  0.00           H
ATOM   3161  C   ARG   211      32.697  46.360  41.329  1.00  0.00           C
ATOM   3162  O   ARG   211      33.194  47.188  40.580  1.00  0.00           O
ATOM   3163  N   ASP   212      31.644  46.620  42.120  1.00  0.00           N
ATOM   3164  H   ASP   212      31.206  45.827  42.566  1.00  0.00           H
ATOM   3165  CA  ASP   212      30.793  47.863  42.283  1.00  0.00           C
ATOM   3166  HA  ASP   212      30.736  48.360  41.314  1.00  0.00           H
ATOM   3167  CB  ASP   212      29.359  47.387  42.599  1.00  0.00           C
ATOM   3168  HB2 ASP   212      28.552  48.118  42.557  1.00  0.00           H
ATOM   3169  HB3 ASP   212      29.099  46.713  41.783  1.00  0.00           H
ATOM   3170  CG  ASP   212      29.297  46.551  43.914  1.00  0.00           C
ATOM   3171  OD1 ASP   212      29.114  47.116  44.990  1.00  0.00           O
ATOM   3172  OD2 ASP   212      29.564  45.337  43.721  1.00  0.00           O
ATOM   3173  C   ASP   212      31.329  48.908  43.260  1.00  0.00           C
ATOM   3174  O   ASP   212      30.729  49.235  44.313  1.00  0.00           O
ATOM   3175  N   ASN   213      32.540  49.352  42.912  1.00  0.00           N
ATOM   3176  H   ASN   213      33.007  48.835  42.181  1.00  0.00           H
ATOM   3177  CA  ASN   213      33.214  50.568  43.421  1.00  0.00           C
ATOM   3178  HA  ASN   213      33.026  50.562  44.495  1.00  0.00           H
ATOM   3179  CB  ASN   213      34.701  50.590  43.117  1.00  0.00           C
ATOM   3180  HB2 ASN   213      34.795  50.693  42.035  1.00  0.00           H
ATOM   3181  HB3 ASN   213      35.165  51.412  43.661  1.00  0.00           H
ATOM   3182  CG  ASN   213      35.343  49.305  43.546  1.00  0.00           C
ATOM   3183  OD1 ASN   213      35.362  48.911  44.710  1.00  0.00           O
ATOM   3184  ND2 ASN   213      35.764  48.504  42.554  1.00  0.00           N
ATOM   3185 HD21 ASN   213      36.364  47.712  42.735  1.00  0.00           H
ATOM   3186 HD22 ASN   213      35.770  48.777  41.582  1.00  0.00           H
ATOM   3187  C   ASN   213      32.539  51.864  42.909  1.00  0.00           C
ATOM   3188  O   ASN   213      31.793  51.799  41.907  1.00  0.00           O
ATOM   3189  N   TRP   214      32.994  52.961  43.529  1.00  0.00           N
ATOM   3190  H   TRP   214      33.314  52.812  44.476  1.00  0.00           H
ATOM   3191  CA  TRP   214      32.811  54.374  43.156  1.00  0.00           C
ATOM   3192  HA  TRP   214      33.408  54.915  43.891  1.00  0.00           H
ATOM   3193  CB  TRP   214      33.470  54.682  41.822  1.00  0.00           C
ATOM   3194  HB2 TRP   214      34.525  54.408  41.838  1.00  0.00           H
ATOM   3195  HB3 TRP   214      32.962  54.070  41.075  1.00  0.00           H
ATOM   3196  CG  TRP   214      33.424  56.061  41.239  1.00  0.00           C
ATOM   3197  CD1 TRP   214      33.237  57.199  41.872  1.00  0.00           C
ATOM   3198  HD1 TRP   214      32.935  57.276  42.906  1.00  0.00           H
ATOM   3199  NE1 TRP   214      33.508  58.250  41.021  1.00  0.00           N
ATOM   3200  HE1 TRP   214      33.444  59.241  41.210  1.00  0.00           H
ATOM   3201  CE2 TRP   214      33.789  57.852  39.715  1.00  0.00           C
ATOM   3202  CZ2 TRP   214      34.030  58.469  38.526  1.00  0.00           C
ATOM   3203  HZ2 TRP   214      33.851  59.529  38.422  1.00  0.00           H
ATOM   3204  CH2 TRP   214      34.256  57.658  37.376  1.00  0.00           C
ATOM   3205  HH2 TRP   214      34.371  58.056  36.378  1.00  0.00           H
ATOM   3206  CZ3 TRP   214      34.452  56.257  37.526  1.00  0.00           C
ATOM   3207  HZ3 TRP   214      34.707  55.738  36.614  1.00  0.00           H
ATOM   3208  CE3 TRP   214      34.254  55.667  38.768  1.00  0.00           C
ATOM   3209  HE3 TRP   214      34.414  54.602  38.853  1.00  0.00           H
ATOM   3210  CD2 TRP   214      33.796  56.405  39.887  1.00  0.00           C
ATOM   3211  C   TRP   214      31.387  54.824  43.214  1.00  0.00           C
ATOM   3212  O   TRP   214      31.181  55.795  43.895  1.00  0.00           O
ATOM   3213  N   HID   215      30.433  54.084  42.557  1.00  0.00           N
ATOM   3214  H   HID   215      30.780  53.356  41.949  1.00  0.00           H
ATOM   3215  CA  HID   215      29.051  54.537  42.126  1.00  0.00           C
ATOM   3216  HA  HID   215      28.736  55.259  42.879  1.00  0.00           H
ATOM   3217  CB  HID   215      29.220  55.166  40.745  1.00  0.00           C
ATOM   3218  HB2 HID   215      28.247  55.467  40.360  1.00  0.00           H
ATOM   3219  HB3 HID   215      29.777  56.102  40.763  1.00  0.00           H
ATOM   3220  CG  HID   215      29.908  54.298  39.715  1.00  0.00           C
ATOM   3221  ND1 HID   215      30.778  54.743  38.751  1.00  0.00           N
ATOM   3222  HD1 HID   215      31.076  55.699  38.617  1.00  0.00           H
ATOM   3223  CE1 HID   215      31.273  53.695  38.105  1.00  0.00           C
ATOM   3224  HE1 HID   215      32.002  53.742  37.309  1.00  0.00           H
ATOM   3225  NE2 HID   215      30.618  52.582  38.434  1.00  0.00           N
ATOM   3226  CD2 HID   215      29.813  52.951  39.507  1.00  0.00           C
ATOM   3227  HD2 HID   215      29.177  52.249  40.027  1.00  0.00           H
ATOM   3228  C   HID   215      27.986  53.394  42.166  1.00  0.00           C
ATOM   3229  O   HID   215      26.860  53.733  41.866  1.00  0.00           O
ATOM   3230  N   GLY   216      28.306  52.149  42.391  1.00  0.00           N
ATOM   3231  H   GLY   216      29.296  52.089  42.584  1.00  0.00           H
ATOM   3232  CA  GLY   216      27.416  50.951  42.281  1.00  0.00           C
ATOM   3233  HA2 GLY   216      26.419  51.275  41.984  1.00  0.00           H
ATOM   3234  HA3 GLY   216      27.895  50.255  41.592  1.00  0.00           H
ATOM   3235  C   GLY   216      27.165  50.207  43.591  1.00  0.00           C
ATOM   3236  O   GLY   216      27.769  50.296  44.672  1.00  0.00           O
ATOM   3237  N   SER   217      26.148  49.333  43.447  1.00  0.00           N
ATOM   3238  H   SER   217      25.839  49.221  42.492  1.00  0.00           H
ATOM   3239  CA  SER   217      25.493  48.549  44.505  1.00  0.00           C
ATOM   3240  HA  SER   217      26.219  48.240  45.255  1.00  0.00           H
ATOM   3241  CB  SER   217      24.510  49.400  45.381  1.00  0.00           C
ATOM   3242  HB2 SER   217      23.949  48.780  46.081  1.00  0.00           H
ATOM   3243  HB3 SER   217      25.047  49.990  46.122  1.00  0.00           H
ATOM   3244  OG  SER   217      23.473  50.144  44.722  1.00  0.00           O
ATOM   3245  HG  SER   217      23.956  50.865  44.311  1.00  0.00           H
ATOM   3246  C   SER   217      24.841  47.333  43.908  1.00  0.00           C
ATOM   3247  O   SER   217      25.087  46.193  44.418  1.00  0.00           O
ATOM   3248  N   ASN   218      24.077  47.441  42.761  1.00  0.00           N
ATOM   3249  H   ASN   218      23.764  48.383  42.579  1.00  0.00           H
ATOM   3250  CA  ASN   218      24.038  46.530  41.633  1.00  0.00           C
ATOM   3251  HA  ASN   218      23.653  45.529  41.822  1.00  0.00           H
ATOM   3252  CB  ASN   218      22.976  47.040  40.661  1.00  0.00           C
ATOM   3253  HB2 ASN   218      22.846  46.330  39.845  1.00  0.00           H
ATOM   3254  HB3 ASN   218      22.000  47.031  41.147  1.00  0.00           H
ATOM   3255  CG  ASN   218      23.152  48.521  40.163  1.00  0.00           C
ATOM   3256  OD1 ASN   218      23.694  49.437  40.845  1.00  0.00           O
ATOM   3257  ND2 ASN   218      22.789  48.737  38.952  1.00  0.00           N
ATOM   3258 HD21 ASN   218      22.692  49.682  38.608  1.00  0.00           H
ATOM   3259 HD22 ASN   218      22.280  48.008  38.474  1.00  0.00           H
ATOM   3260  C   ASN   218      25.447  46.373  41.054  1.00  0.00           C
ATOM   3261  O   ASN   218      26.215  47.364  41.191  1.00  0.00           O
ATOM   3262  N   ARG   219      25.861  45.278  40.382  1.00  0.00           N
ATOM   3263  H   ARG   219      25.186  44.563  40.151  1.00  0.00           H
ATOM   3264  CA  ARG   219      27.192  45.018  39.902  1.00  0.00           C
ATOM   3265  HA  ARG   219      27.846  45.685  40.465  1.00  0.00           H
ATOM   3266  CB  ARG   219      27.506  43.608  40.137  1.00  0.00           C
ATOM   3267  HB2 ARG   219      26.564  43.062  40.186  1.00  0.00           H
ATOM   3268  HB3 ARG   219      28.136  43.179  39.358  1.00  0.00           H
ATOM   3269  CG  ARG   219      28.054  43.312  41.551  1.00  0.00           C
ATOM   3270  HG2 ARG   219      28.850  43.987  41.863  1.00  0.00           H
ATOM   3271  HG3 ARG   219      27.203  43.460  42.216  1.00  0.00           H
ATOM   3272  CD  ARG   219      28.427  41.847  41.741  1.00  0.00           C
ATOM   3273  HD2 ARG   219      27.650  41.167  41.393  1.00  0.00           H
ATOM   3274  HD3 ARG   219      29.382  41.705  41.235  1.00  0.00           H
ATOM   3275  NE  ARG   219      28.606  41.588  43.129  1.00  0.00           N
ATOM   3276  HE  ARG   219      27.865  41.225  43.712  1.00  0.00           H
ATOM   3277  CZ  ARG   219      29.736  41.730  43.852  1.00  0.00           C
ATOM   3278  NH1 ARG   219      29.777  41.344  45.149  1.00  0.00           N
ATOM   3279 HH11 ARG   219      28.963  40.878  45.524  1.00  0.00           H
ATOM   3280 HH12 ARG   219      30.627  41.461  45.681  1.00  0.00           H
ATOM   3281  NH2 ARG   219      30.795  42.405  43.414  1.00  0.00           N
ATOM   3282 HH21 ARG   219      30.831  43.036  42.625  1.00  0.00           H
ATOM   3283 HH22 ARG   219      31.521  42.540  44.102  1.00  0.00           H
ATOM   3284  C   ARG   219      27.456  45.346  38.392  1.00  0.00           C
ATOM   3285  O   ARG   219      26.548  45.143  37.586  1.00  0.00           O
ATOM   3286  N   PRO   220      28.663  45.745  38.023  1.00  0.00           N
ATOM   3287  CD  PRO   220      29.678  46.222  38.896  1.00  0.00           C
ATOM   3288  HD2 PRO   220      30.022  45.402  39.525  1.00  0.00           H
ATOM   3289  HD3 PRO   220      29.346  46.934  39.652  1.00  0.00           H
ATOM   3290  CG  PRO   220      30.834  46.843  38.182  1.00  0.00           C
ATOM   3291  HG2 PRO   220      31.758  46.308  38.398  1.00  0.00           H
ATOM   3292  HG3 PRO   220      30.918  47.862  38.558  1.00  0.00           H
ATOM   3293  CB  PRO   220      30.504  46.651  36.726  1.00  0.00           C
ATOM   3294  HB2 PRO   220      31.295  46.029  36.306  1.00  0.00           H
ATOM   3295  HB3 PRO   220      30.520  47.556  36.120  1.00  0.00           H
ATOM   3296  CA  PRO   220      29.162  45.923  36.621  1.00  0.00           C
ATOM   3297  HA  PRO   220      28.502  46.505  35.977  1.00  0.00           H
ATOM   3298  C   PRO   220      29.320  44.585  35.863  1.00  0.00           C
ATOM   3299  O   PRO   220      29.827  43.596  36.433  1.00  0.00           O
ATOM   3300  N   TRP   221      29.034  44.623  34.535  1.00  0.00           N
ATOM   3301  H   TRP   221      28.525  45.423  34.187  1.00  0.00           H
ATOM   3302  CA  TRP   221      29.271  43.516  33.616  1.00  0.00           C
ATOM   3303  HA  TRP   221      29.868  42.755  34.117  1.00  0.00           H
ATOM   3304  CB  TRP   221      27.930  42.888  33.281  1.00  0.00           C
ATOM   3305  HB2 TRP   221      28.167  41.971  32.742  1.00  0.00           H
ATOM   3306  HB3 TRP   221      27.399  42.587  34.185  1.00  0.00           H
ATOM   3307  CG  TRP   221      26.981  43.774  32.588  1.00  0.00           C
ATOM   3308  CD1 TRP   221      25.924  44.345  33.205  1.00  0.00           C
ATOM   3309  HD1 TRP   221      25.835  44.232  34.275  1.00  0.00           H
ATOM   3310  NE1 TRP   221      25.185  45.128  32.297  1.00  0.00           N
ATOM   3311  HE1 TRP   221      24.281  45.539  32.482  1.00  0.00           H
ATOM   3312  CE2 TRP   221      25.656  44.996  31.051  1.00  0.00           C
ATOM   3313  CZ2 TRP   221      25.133  45.385  29.860  1.00  0.00           C
ATOM   3314  HZ2 TRP   221      24.203  45.935  29.836  1.00  0.00           H
ATOM   3315  CH2 TRP   221      25.881  45.128  28.654  1.00  0.00           C
ATOM   3316  HH2 TRP   221      25.587  45.474  27.674  1.00  0.00           H
ATOM   3317  CZ3 TRP   221      27.176  44.504  28.754  1.00  0.00           C
ATOM   3318  HZ3 TRP   221      27.838  44.389  27.909  1.00  0.00           H
ATOM   3319  CE3 TRP   221      27.544  43.867  29.976  1.00  0.00           C
ATOM   3320  HE3 TRP   221      28.448  43.277  29.977  1.00  0.00           H
ATOM   3321  CD2 TRP   221      26.826  44.134  31.156  1.00  0.00           C
ATOM   3322  C   TRP   221      29.976  44.010  32.328  1.00  0.00           C
ATOM   3323  O   TRP   221      29.945  45.230  32.034  1.00  0.00           O
ATOM   3324  N   VAL   222      30.623  43.018  31.631  1.00  0.00           N
ATOM   3325  H   VAL   222      30.799  42.080  31.961  1.00  0.00           H
ATOM   3326  CA  VAL   222      31.238  43.225  30.332  1.00  0.00           C
ATOM   3327  HA  VAL   222      30.670  43.953  29.753  1.00  0.00           H
ATOM   3328  CB  VAL   222      32.662  43.853  30.566  1.00  0.00           C
ATOM   3329  HB  VAL   222      32.524  44.788  31.110  1.00  0.00           H
ATOM   3330  CG1 VAL   222      33.669  43.054  31.445  1.00  0.00           C
ATOM   3331 HG11 VAL   222      34.607  43.594  31.576  1.00  0.00           H
ATOM   3332 HG12 VAL   222      33.071  42.825  32.327  1.00  0.00           H
ATOM   3333 HG13 VAL   222      33.724  42.025  31.089  1.00  0.00           H
ATOM   3334  CG2 VAL   222      33.429  44.183  29.274  1.00  0.00           C
ATOM   3335 HG21 VAL   222      33.691  43.261  28.755  1.00  0.00           H
ATOM   3336 HG22 VAL   222      32.891  44.874  28.625  1.00  0.00           H
ATOM   3337 HG23 VAL   222      34.382  44.652  29.521  1.00  0.00           H
ATOM   3338  C   VAL   222      31.367  41.941  29.535  1.00  0.00           C
ATOM   3339  O   VAL   222      31.490  40.880  30.114  1.00  0.00           O
ATOM   3340  N   SER   223      31.241  42.059  28.224  1.00  0.00           N
ATOM   3341  H   SER   223      30.981  42.960  27.848  1.00  0.00           H
ATOM   3342  CA  SER   223      31.285  40.873  27.360  1.00  0.00           C
ATOM   3343  HA  SER   223      31.834  40.095  27.889  1.00  0.00           H
ATOM   3344  CB  SER   223      29.843  40.422  27.275  1.00  0.00           C
ATOM   3345  HB2 SER   223      29.360  40.189  28.223  1.00  0.00           H
ATOM   3346  HB3 SER   223      29.237  41.143  26.725  1.00  0.00           H
ATOM   3347  OG  SER   223      29.744  39.222  26.544  1.00  0.00           O
ATOM   3348  HG  SER   223      29.950  38.512  27.156  1.00  0.00           H
ATOM   3349  C   SER   223      31.999  41.140  26.022  1.00  0.00           C
ATOM   3350  O   SER   223      31.958  42.256  25.511  1.00  0.00           O
ATOM   3351  N   PHE   224      32.675  40.124  25.406  1.00  0.00           N
ATOM   3352  H   PHE   224      32.633  39.220  25.854  1.00  0.00           H
ATOM   3353  CA  PHE   224      33.523  40.307  24.186  1.00  0.00           C
ATOM   3354  HA  PHE   224      33.065  41.008  23.489  1.00  0.00           H
ATOM   3355  CB  PHE   224      34.820  40.932  24.814  1.00  0.00           C
ATOM   3356  HB2 PHE   224      35.496  41.115  23.979  1.00  0.00           H
ATOM   3357  HB3 PHE   224      34.672  41.876  25.337  1.00  0.00           H
ATOM   3358  CG  PHE   224      35.587  40.046  25.850  1.00  0.00           C
ATOM   3359  CD1 PHE   224      36.683  39.186  25.419  1.00  0.00           C
ATOM   3360  HD1 PHE   224      36.936  39.146  24.370  1.00  0.00           H
ATOM   3361  CE1 PHE   224      37.464  38.478  26.360  1.00  0.00           C
ATOM   3362  HE1 PHE   224      38.242  37.847  25.956  1.00  0.00           H
ATOM   3363  CZ  PHE   224      37.168  38.621  27.760  1.00  0.00           C
ATOM   3364  HZ  PHE   224      37.914  38.275  28.461  1.00  0.00           H
ATOM   3365  CE2 PHE   224      36.160  39.447  28.193  1.00  0.00           C
ATOM   3366  HE2 PHE   224      36.074  39.623  29.255  1.00  0.00           H
ATOM   3367  CD2 PHE   224      35.370  40.178  27.254  1.00  0.00           C
ATOM   3368  HD2 PHE   224      34.628  40.751  27.790  1.00  0.00           H
ATOM   3369  C   PHE   224      33.799  38.987  23.374  1.00  0.00           C
ATOM   3370  O   PHE   224      33.849  37.857  23.869  1.00  0.00           O
ATOM   3371  N   ASN   225      33.947  39.206  22.058  1.00  0.00           N
ATOM   3372  H   ASN   225      33.893  40.139  21.678  1.00  0.00           H
ATOM   3373  CA  ASN   225      34.297  38.227  21.105  1.00  0.00           C
ATOM   3374  HA  ASN   225      33.726  37.331  21.349  1.00  0.00           H
ATOM   3375  CB  ASN   225      33.851  38.641  19.716  1.00  0.00           C
ATOM   3376  HB2 ASN   225      33.909  37.724  19.127  1.00  0.00           H
ATOM   3377  HB3 ASN   225      32.859  39.074  19.842  1.00  0.00           H
ATOM   3378  CG  ASN   225      34.691  39.626  18.929  1.00  0.00           C
ATOM   3379  OD1 ASN   225      35.642  40.247  19.398  1.00  0.00           O
ATOM   3380  ND2 ASN   225      34.522  39.814  17.644  1.00  0.00           N
ATOM   3381 HD21 ASN   225      34.869  40.701  17.307  1.00  0.00           H
ATOM   3382 HD22 ASN   225      33.799  39.298  17.164  1.00  0.00           H
ATOM   3383  C   ASN   225      35.801  37.783  21.197  1.00  0.00           C
ATOM   3384  O   ASN   225      36.670  38.389  21.900  1.00  0.00           O
ATOM   3385  N   GLN   226      36.162  36.759  20.404  1.00  0.00           N
ATOM   3386  H   GLN   226      35.461  36.334  19.813  1.00  0.00           H
ATOM   3387  CA  GLN   226      37.575  36.270  20.507  1.00  0.00           C
ATOM   3388  HA  GLN   226      37.857  36.085  21.543  1.00  0.00           H
ATOM   3389  CB  GLN   226      37.741  34.806  19.970  1.00  0.00           C
ATOM   3390  HB2 GLN   226      37.204  34.801  19.022  1.00  0.00           H
ATOM   3391  HB3 GLN   226      38.816  34.680  19.839  1.00  0.00           H
ATOM   3392  CG  GLN   226      37.042  33.775  20.835  1.00  0.00           C
ATOM   3393  HG2 GLN   226      37.618  33.533  21.729  1.00  0.00           H
ATOM   3394  HG3 GLN   226      36.090  34.201  21.147  1.00  0.00           H
ATOM   3395  CD  GLN   226      36.733  32.537  20.052  1.00  0.00           C
ATOM   3396  OE1 GLN   226      37.603  32.117  19.281  1.00  0.00           O
ATOM   3397  NE2 GLN   226      35.506  32.017  19.874  1.00  0.00           N
ATOM   3398 HE21 GLN   226      34.703  32.562  20.151  1.00  0.00           H
ATOM   3399 HE22 GLN   226      35.381  31.347  19.127  1.00  0.00           H
ATOM   3400  C   GLN   226      38.665  37.215  19.912  1.00  0.00           C
ATOM   3401  O   GLN   226      39.892  36.986  19.903  1.00  0.00           O
ATOM   3402  N   ASN   227      38.199  38.379  19.411  1.00  0.00           N
ATOM   3403  H   ASN   227      37.205  38.267  19.280  1.00  0.00           H
ATOM   3404  CA  ASN   227      38.985  39.434  18.772  1.00  0.00           C
ATOM   3405  HA  ASN   227      39.966  38.991  18.602  1.00  0.00           H
ATOM   3406  CB  ASN   227      38.337  39.610  17.358  1.00  0.00           C
ATOM   3407  HB2 ASN   227      38.176  38.627  16.915  1.00  0.00           H
ATOM   3408  HB3 ASN   227      37.389  40.141  17.451  1.00  0.00           H
ATOM   3409  CG  ASN   227      39.227  40.357  16.436  1.00  0.00           C
ATOM   3410  OD1 ASN   227      40.422  40.015  16.349  1.00  0.00           O
ATOM   3411  ND2 ASN   227      38.724  41.279  15.621  1.00  0.00           N
ATOM   3412 HD21 ASN   227      39.223  41.685  14.843  1.00  0.00           H
ATOM   3413 HD22 ASN   227      37.736  41.428  15.770  1.00  0.00           H
ATOM   3414  C   ASN   227      39.035  40.752  19.497  1.00  0.00           C
ATOM   3415  O   ASN   227      39.541  41.725  19.016  1.00  0.00           O
ATOM   3416  N   LEU   228      38.562  40.694  20.787  1.00  0.00           N
ATOM   3417  H   LEU   228      38.118  39.847  21.114  1.00  0.00           H
ATOM   3418  CA  LEU   228      38.654  41.801  21.783  1.00  0.00           C
ATOM   3419  HA  LEU   228      38.094  41.370  22.613  1.00  0.00           H
ATOM   3420  CB  LEU   228      40.110  42.156  22.120  1.00  0.00           C
ATOM   3421  HB2 LEU   228      40.516  42.778  21.322  1.00  0.00           H
ATOM   3422  HB3 LEU   228      39.991  42.825  22.973  1.00  0.00           H
ATOM   3423  CG  LEU   228      40.985  40.964  22.357  1.00  0.00           C
ATOM   3424  HG  LEU   228      41.332  40.521  21.424  1.00  0.00           H
ATOM   3425  CD1 LEU   228      42.305  41.430  23.115  1.00  0.00           C
ATOM   3426 HD11 LEU   228      42.927  40.590  23.425  1.00  0.00           H
ATOM   3427 HD12 LEU   228      42.986  42.022  22.504  1.00  0.00           H
ATOM   3428 HD13 LEU   228      42.130  41.929  24.069  1.00  0.00           H
ATOM   3429  CD2 LEU   228      40.308  39.952  23.281  1.00  0.00           C
ATOM   3430 HD21 LEU   228      39.604  39.350  22.707  1.00  0.00           H
ATOM   3431 HD22 LEU   228      41.054  39.203  23.550  1.00  0.00           H
ATOM   3432 HD23 LEU   228      40.031  40.347  24.258  1.00  0.00           H
ATOM   3433  C   LEU   228      37.768  43.039  21.464  1.00  0.00           C
ATOM   3434  O   LEU   228      37.984  44.180  21.942  1.00  0.00           O
ATOM   3435  N   GLU   229      36.711  42.816  20.625  1.00  0.00           N
ATOM   3436  H   GLU   229      36.613  41.937  20.138  1.00  0.00           H
ATOM   3437  CA  GLU   229      35.624  43.788  20.458  1.00  0.00           C
ATOM   3438  HA  GLU   229      35.907  44.827  20.626  1.00  0.00           H
ATOM   3439  CB  GLU   229      34.987  43.683  19.037  1.00  0.00           C
ATOM   3440  HB2 GLU   229      34.683  42.672  18.769  1.00  0.00           H
ATOM   3441  HB3 GLU   229      34.059  44.255  19.058  1.00  0.00           H
ATOM   3442  CG  GLU   229      35.900  44.012  17.838  1.00  0.00           C
ATOM   3443  HG2 GLU   229      36.634  43.210  17.753  1.00  0.00           H
ATOM   3444  HG3 GLU   229      35.380  44.012  16.880  1.00  0.00           H
ATOM   3445  CD  GLU   229      36.601  45.339  18.047  1.00  0.00           C
ATOM   3446  OE1 GLU   229      36.016  46.255  18.725  1.00  0.00           O
ATOM   3447  OE2 GLU   229      37.745  45.494  17.595  1.00  0.00           O
ATOM   3448  C   GLU   229      34.474  43.460  21.444  1.00  0.00           C
ATOM   3449  O   GLU   229      34.144  42.305  21.593  1.00  0.00           O
ATOM   3450  N   TYR   230      33.881  44.424  22.159  1.00  0.00           N
ATOM   3451  H   TYR   230      33.979  45.388  21.875  1.00  0.00           H
ATOM   3452  CA  TYR   230      33.198  44.223  23.400  1.00  0.00           C
ATOM   3453  HA  TYR   230      32.804  43.209  23.349  1.00  0.00           H
ATOM   3454  CB  TYR   230      34.231  44.400  24.473  1.00  0.00           C
ATOM   3455  HB2 TYR   230      33.752  43.884  25.305  1.00  0.00           H
ATOM   3456  HB3 TYR   230      35.176  43.924  24.211  1.00  0.00           H
ATOM   3457  CG  TYR   230      34.662  45.825  24.744  1.00  0.00           C
ATOM   3458  CD1 TYR   230      33.930  46.740  25.510  1.00  0.00           C
ATOM   3459  HD1 TYR   230      33.233  46.244  26.169  1.00  0.00           H
ATOM   3460  CE1 TYR   230      34.182  48.119  25.450  1.00  0.00           C
ATOM   3461  HE1 TYR   230      33.683  48.855  26.063  1.00  0.00           H
ATOM   3462  CZ  TYR   230      35.246  48.523  24.544  1.00  0.00           C
ATOM   3463  OH  TYR   230      35.601  49.821  24.564  1.00  0.00           O
ATOM   3464  HH  TYR   230      35.954  50.026  23.694  1.00  0.00           H
ATOM   3465  CE2 TYR   230      35.951  47.615  23.783  1.00  0.00           C
ATOM   3466  HE2 TYR   230      36.858  47.976  23.321  1.00  0.00           H
ATOM   3467  CD2 TYR   230      35.653  46.270  23.882  1.00  0.00           C
ATOM   3468  HD2 TYR   230      36.247  45.590  23.291  1.00  0.00           H
ATOM   3469  C   TYR   230      32.011  45.184  23.713  1.00  0.00           C
ATOM   3470  O   TYR   230      31.865  46.278  23.105  1.00  0.00           O
ATOM   3471  N   GLN   231      31.230  44.956  24.773  1.00  0.00           N
ATOM   3472  H   GLN   231      31.396  44.129  25.329  1.00  0.00           H
ATOM   3473  CA  GLN   231      30.154  45.774  25.244  1.00  0.00           C
ATOM   3474  HA  GLN   231      30.282  46.755  24.787  1.00  0.00           H
ATOM   3475  CB  GLN   231      28.872  45.172  24.671  1.00  0.00           C
ATOM   3476  HB2 GLN   231      28.884  44.936  23.607  1.00  0.00           H
ATOM   3477  HB3 GLN   231      28.833  44.171  25.103  1.00  0.00           H
ATOM   3478  CG  GLN   231      27.556  45.859  24.999  1.00  0.00           C
ATOM   3479  HG2 GLN   231      27.167  45.712  26.007  1.00  0.00           H
ATOM   3480  HG3 GLN   231      27.720  46.911  24.765  1.00  0.00           H
ATOM   3481  CD  GLN   231      26.377  45.289  24.187  1.00  0.00           C
ATOM   3482  OE1 GLN   231      26.124  44.090  24.084  1.00  0.00           O
ATOM   3483  NE2 GLN   231      25.618  46.144  23.474  1.00  0.00           N
ATOM   3484 HE21 GLN   231      25.949  47.098  23.465  1.00  0.00           H
ATOM   3485 HE22 GLN   231      25.003  45.822  22.742  1.00  0.00           H
ATOM   3486  C   GLN   231      30.096  45.934  26.752  1.00  0.00           C
ATOM   3487  O   GLN   231      30.495  44.944  27.441  1.00  0.00           O
ATOM   3488  N   ILE   232      29.435  46.998  27.274  1.00  0.00           N
ATOM   3489  H   ILE   232      28.896  47.684  26.766  1.00  0.00           H
ATOM   3490  CA  ILE   232      29.491  47.327  28.697  1.00  0.00           C
ATOM   3491  HA  ILE   232      29.789  46.459  29.285  1.00  0.00           H
ATOM   3492  CB  ILE   232      30.609  48.380  28.900  1.00  0.00           C
ATOM   3493  HB  ILE   232      30.599  48.569  29.973  1.00  0.00           H
ATOM   3494  CG2 ILE   232      32.010  47.864  28.517  1.00  0.00           C
ATOM   3495 HG21 ILE   232      32.055  46.863  28.945  1.00  0.00           H
ATOM   3496 HG22 ILE   232      32.075  47.808  27.431  1.00  0.00           H
ATOM   3497 HG23 ILE   232      32.794  48.559  28.819  1.00  0.00           H
ATOM   3498  CG1 ILE   232      30.298  49.697  28.008  1.00  0.00           C
ATOM   3499 HG12 ILE   232      30.434  49.442  26.956  1.00  0.00           H
ATOM   3500 HG13 ILE   232      29.243  49.944  28.123  1.00  0.00           H
ATOM   3501  CD1 ILE   232      31.202  50.855  28.531  1.00  0.00           C
ATOM   3502 HD11 ILE   232      32.273  50.755  28.356  1.00  0.00           H
ATOM   3503 HD12 ILE   232      30.745  51.739  28.087  1.00  0.00           H
ATOM   3504 HD13 ILE   232      30.952  50.940  29.588  1.00  0.00           H
ATOM   3505  C   ILE   232      28.173  47.911  29.363  1.00  0.00           C
ATOM   3506  O   ILE   232      27.328  48.529  28.635  1.00  0.00           O
ATOM   3507  N   GLY   233      28.155  47.779  30.673  1.00  0.00           N
ATOM   3508  H   GLY   233      28.997  47.422  31.102  1.00  0.00           H
ATOM   3509  CA  GLY   233      27.205  48.416  31.551  1.00  0.00           C
ATOM   3510  HA2 GLY   233      27.515  49.458  31.637  1.00  0.00           H
ATOM   3511  HA3 GLY   233      26.222  48.397  31.080  1.00  0.00           H
ATOM   3512  C   GLY   233      27.153  47.763  32.940  1.00  0.00           C
ATOM   3513  O   GLY   233      28.120  47.144  33.342  1.00  0.00           O
ATOM   3514  N   TYR   234      26.027  47.976  33.626  1.00  0.00           N
ATOM   3515  H   TYR   234      25.260  48.472  33.195  1.00  0.00           H
ATOM   3516  CA  TYR   234      25.736  47.336  34.903  1.00  0.00           C
ATOM   3517  HA  TYR   234      26.600  46.780  35.265  1.00  0.00           H
ATOM   3518  CB  TYR   234      25.532  48.470  35.845  1.00  0.00           C
ATOM   3519  HB2 TYR   234      24.969  49.308  35.438  1.00  0.00           H
ATOM   3520  HB3 TYR   234      24.711  48.230  36.520  1.00  0.00           H
ATOM   3521  CG  TYR   234      26.640  48.895  36.753  1.00  0.00           C
ATOM   3522  CD1 TYR   234      27.762  49.571  36.267  1.00  0.00           C
ATOM   3523  HD1 TYR   234      27.837  49.650  35.193  1.00  0.00           H
ATOM   3524  CE1 TYR   234      28.827  50.039  37.106  1.00  0.00           C
ATOM   3525  HE1 TYR   234      29.678  50.595  36.740  1.00  0.00           H
ATOM   3526  CZ  TYR   234      28.724  49.782  38.471  1.00  0.00           C
ATOM   3527  OH  TYR   234      29.738  49.978  39.365  1.00  0.00           O
ATOM   3528  HH  TYR   234      30.392  50.612  39.062  1.00  0.00           H
ATOM   3529  CE2 TYR   234      27.676  49.020  38.957  1.00  0.00           C
ATOM   3530  HE2 TYR   234      27.648  48.723  39.995  1.00  0.00           H
ATOM   3531  CD2 TYR   234      26.575  48.688  38.135  1.00  0.00           C
ATOM   3532  HD2 TYR   234      25.679  48.311  38.605  1.00  0.00           H
ATOM   3533  C   TYR   234      24.419  46.513  34.933  1.00  0.00           C
ATOM   3534  O   TYR   234      23.504  46.860  34.186  1.00  0.00           O
ATOM   3535  N   ILE   235      24.334  45.548  35.796  1.00  0.00           N
ATOM   3536  H   ILE   235      25.181  45.294  36.284  1.00  0.00           H
ATOM   3537  CA  ILE   235      23.047  44.786  35.949  1.00  0.00           C
ATOM   3538  HA  ILE   235      22.789  44.448  34.945  1.00  0.00           H
ATOM   3539  CB  ILE   235      23.239  43.523  36.861  1.00  0.00           C
ATOM   3540  HB  ILE   235      23.477  43.945  37.838  1.00  0.00           H
ATOM   3541  CG2 ILE   235      21.972  42.690  37.012  1.00  0.00           C
ATOM   3542 HG21 ILE   235      21.279  43.269  37.624  1.00  0.00           H
ATOM   3543 HG22 ILE   235      21.435  42.468  36.090  1.00  0.00           H
ATOM   3544 HG23 ILE   235      22.174  41.767  37.556  1.00  0.00           H
ATOM   3545  CG1 ILE   235      24.414  42.588  36.446  1.00  0.00           C
ATOM   3546 HG12 ILE   235      25.330  43.134  36.216  1.00  0.00           H
ATOM   3547 HG13 ILE   235      24.514  41.840  37.232  1.00  0.00           H
ATOM   3548  CD1 ILE   235      24.114  41.814  35.112  1.00  0.00           C
ATOM   3549 HD11 ILE   235      23.707  42.511  34.379  1.00  0.00           H
ATOM   3550 HD12 ILE   235      25.023  41.349  34.731  1.00  0.00           H
ATOM   3551 HD13 ILE   235      23.447  40.985  35.349  1.00  0.00           H
ATOM   3552  C   ILE   235      21.918  45.694  36.450  1.00  0.00           C
ATOM   3553  O   ILE   235      22.171  46.472  37.358  1.00  0.00           O
ATOM   3554  N   CYX   236      20.731  45.543  35.805  1.00  0.00           N
ATOM   3555  H   CYX   236      20.668  44.883  35.044  1.00  0.00           H
ATOM   3556  CA  CYX   236      19.544  46.256  36.133  1.00  0.00           C
ATOM   3557  HA  CYX   236      19.802  47.300  36.313  1.00  0.00           H
ATOM   3558  CB  CYX   236      18.676  46.234  34.895  1.00  0.00           C
ATOM   3559  HB2 CYX   236      18.170  45.269  34.911  1.00  0.00           H
ATOM   3560  HB3 CYX   236      17.868  46.958  35.001  1.00  0.00           H
ATOM   3561  SG  CYX   236      19.355  46.431  33.187  1.00  0.00           S
ATOM   3562  C   CYX   236      18.628  45.614  37.258  1.00  0.00           C
ATOM   3563  O   CYX   236      17.695  46.303  37.778  1.00  0.00           O
ATOM   3564  N   SER   237      18.768  44.297  37.505  1.00  0.00           N
ATOM   3565  H   SER   237      19.356  43.841  36.823  1.00  0.00           H
ATOM   3566  CA  SER   237      18.036  43.537  38.450  1.00  0.00           C
ATOM   3567  HA  SER   237      16.978  43.381  38.240  1.00  0.00           H
ATOM   3568  CB  SER   237      18.650  42.128  38.545  1.00  0.00           C
ATOM   3569  HB2 SER   237      18.397  41.502  37.690  1.00  0.00           H
ATOM   3570  HB3 SER   237      19.710  42.298  38.730  1.00  0.00           H
ATOM   3571  OG  SER   237      18.053  41.513  39.666  1.00  0.00           O
ATOM   3572  HG  SER   237      17.341  41.028  39.243  1.00  0.00           H
ATOM   3573  C   SER   237      18.143  44.306  39.784  1.00  0.00           C
ATOM   3574  O   SER   237      19.226  44.741  40.153  1.00  0.00           O
ATOM   3575  N   GLY   238      17.003  44.402  40.528  1.00  0.00           N
ATOM   3576  H   GLY   238      16.211  43.882  40.179  1.00  0.00           H
ATOM   3577  CA  GLY   238      16.921  44.915  41.947  1.00  0.00           C
ATOM   3578  HA2 GLY   238      17.476  45.852  41.955  1.00  0.00           H
ATOM   3579  HA3 GLY   238      15.879  45.042  42.244  1.00  0.00           H
ATOM   3580  C   GLY   238      17.449  44.082  43.064  1.00  0.00           C
ATOM   3581  O   GLY   238      17.446  44.382  44.222  1.00  0.00           O
ATOM   3582  N   VAL   239      18.051  42.895  42.667  1.00  0.00           N
ATOM   3583  H   VAL   239      17.949  42.592  41.709  1.00  0.00           H
ATOM   3584  CA  VAL   239      18.890  42.103  43.547  1.00  0.00           C
ATOM   3585  HA  VAL   239      18.333  42.052  44.483  1.00  0.00           H
ATOM   3586  CB  VAL   239      18.921  40.622  43.020  1.00  0.00           C
ATOM   3587  HB  VAL   239      19.429  40.646  42.056  1.00  0.00           H
ATOM   3588  CG1 VAL   239      19.594  39.624  44.004  1.00  0.00           C
ATOM   3589 HG11 VAL   239      20.494  40.086  44.413  1.00  0.00           H
ATOM   3590 HG12 VAL   239      18.886  39.334  44.780  1.00  0.00           H
ATOM   3591 HG13 VAL   239      19.969  38.762  43.452  1.00  0.00           H
ATOM   3592  CG2 VAL   239      17.493  40.039  42.784  1.00  0.00           C
ATOM   3593 HG21 VAL   239      17.628  39.004  42.468  1.00  0.00           H
ATOM   3594 HG22 VAL   239      16.924  40.025  43.712  1.00  0.00           H
ATOM   3595 HG23 VAL   239      16.901  40.518  42.004  1.00  0.00           H
ATOM   3596  C   VAL   239      20.300  42.626  43.736  1.00  0.00           C
ATOM   3597  O   VAL   239      21.324  42.172  43.119  1.00  0.00           O
ATOM   3598  N   PHE   240      20.413  43.636  44.602  1.00  0.00           N
ATOM   3599  H   PHE   240      19.535  44.045  44.890  1.00  0.00           H
ATOM   3600  CA  PHE   240      21.640  44.453  44.700  1.00  0.00           C
ATOM   3601  HA  PHE   240      21.755  44.890  43.708  1.00  0.00           H
ATOM   3602  CB  PHE   240      21.446  45.675  45.631  1.00  0.00           C
ATOM   3603  HB2 PHE   240      21.198  45.182  46.571  1.00  0.00           H
ATOM   3604  HB3 PHE   240      22.413  46.171  45.716  1.00  0.00           H
ATOM   3605  CG  PHE   240      20.253  46.600  45.324  1.00  0.00           C
ATOM   3606  CD1 PHE   240      19.048  46.612  46.061  1.00  0.00           C
ATOM   3607  HD1 PHE   240      18.870  45.914  46.865  1.00  0.00           H
ATOM   3608  CE1 PHE   240      17.965  47.363  45.612  1.00  0.00           C
ATOM   3609  HE1 PHE   240      17.054  47.338  46.192  1.00  0.00           H
ATOM   3610  CZ  PHE   240      18.098  48.309  44.550  1.00  0.00           C
ATOM   3611  HZ  PHE   240      17.289  48.998  44.352  1.00  0.00           H
ATOM   3612  CE2 PHE   240      19.329  48.346  43.830  1.00  0.00           C
ATOM   3613  HE2 PHE   240      19.545  49.126  43.115  1.00  0.00           H
ATOM   3614  CD2 PHE   240      20.406  47.548  44.265  1.00  0.00           C
ATOM   3615  HD2 PHE   240      21.381  47.668  43.817  1.00  0.00           H
ATOM   3616  C   PHE   240      22.799  43.585  45.096  1.00  0.00           C
ATOM   3617  O   PHE   240      22.940  43.233  46.309  1.00  0.00           O
ATOM   3618  N   GLY   241      23.698  43.207  44.199  1.00  0.00           N
ATOM   3619  H   GLY   241      23.638  43.628  43.283  1.00  0.00           H
ATOM   3620  CA  GLY   241      24.569  42.012  44.411  1.00  0.00           C
ATOM   3621  HA2 GLY   241      23.962  41.132  44.623  1.00  0.00           H
ATOM   3622  HA3 GLY   241      25.103  41.866  43.471  1.00  0.00           H
ATOM   3623  C   GLY   241      25.675  42.056  45.463  1.00  0.00           C
ATOM   3624  O   GLY   241      26.524  41.161  45.419  1.00  0.00           O
ATOM   3625  N   ASH   242      25.805  43.110  46.233  1.00  0.00           N
ATOM   3626  H   ASH   242      25.006  43.726  46.234  1.00  0.00           H
ATOM   3627  CA  ASH   242      27.059  43.362  47.031  1.00  0.00           C
ATOM   3628  HA  ASH   242      27.523  42.422  47.332  1.00  0.00           H
ATOM   3629  CB  ASH   242      28.039  44.114  46.196  1.00  0.00           C
ATOM   3630  HB2 ASH   242      28.246  43.663  45.225  1.00  0.00           H
ATOM   3631  HB3 ASH   242      27.645  45.097  45.936  1.00  0.00           H
ATOM   3632  CG  ASH   242      29.470  44.104  46.797  1.00  0.00           C
ATOM   3633  OD1 ASH   242      29.769  43.565  47.830  1.00  0.00           O
ATOM   3634  OD2 ASH   242      30.430  44.682  46.091  1.00  0.00           O
ATOM   3635  HD2 ASH   242      30.072  45.060  45.285  1.00  0.00           H
ATOM   3636  C   ASH   242      26.796  44.196  48.264  1.00  0.00           C
ATOM   3637  O   ASH   242      26.513  45.392  48.179  1.00  0.00           O
ATOM   3638  N   ASN   243      27.167  43.630  49.479  1.00  0.00           N
ATOM   3639  H   ASN   243      27.485  42.676  49.563  1.00  0.00           H
ATOM   3640  CA  ASN   243      27.207  44.418  50.671  1.00  0.00           C
ATOM   3641  HA  ASN   243      26.307  45.033  50.647  1.00  0.00           H
ATOM   3642  CB  ASN   243      27.208  43.426  51.814  1.00  0.00           C
ATOM   3643  HB2 ASN   243      26.832  43.936  52.701  1.00  0.00           H
ATOM   3644  HB3 ASN   243      26.472  42.631  51.704  1.00  0.00           H
ATOM   3645  CG  ASN   243      28.579  42.873  51.954  1.00  0.00           C
ATOM   3646  OD1 ASN   243      28.958  41.950  51.249  1.00  0.00           O
ATOM   3647  ND2 ASN   243      29.353  43.393  52.871  1.00  0.00           N
ATOM   3648 HD21 ASN   243      30.355  43.269  52.884  1.00  0.00           H
ATOM   3649 HD22 ASN   243      28.861  43.879  53.608  1.00  0.00           H
ATOM   3650  C   ASN   243      28.314  45.576  50.703  1.00  0.00           C
ATOM   3651  O   ASN   243      29.496  45.420  50.327  1.00  0.00           O
ATOM   3652  N   PRO   244      28.100  46.841  51.209  1.00  0.00           N
ATOM   3653  CD  PRO   244      29.069  47.919  51.316  1.00  0.00           C
ATOM   3654  HD2 PRO   244      29.025  48.617  50.481  1.00  0.00           H
ATOM   3655  HD3 PRO   244      30.028  47.407  51.400  1.00  0.00           H
ATOM   3656  CG  PRO   244      28.671  48.760  52.545  1.00  0.00           C
ATOM   3657  HG2 PRO   244      28.924  49.819  52.495  1.00  0.00           H
ATOM   3658  HG3 PRO   244      28.989  48.335  53.497  1.00  0.00           H
ATOM   3659  CB  PRO   244      27.164  48.599  52.468  1.00  0.00           C
ATOM   3660  HB2 PRO   244      26.673  49.491  52.079  1.00  0.00           H
ATOM   3661  HB3 PRO   244      26.789  48.541  53.490  1.00  0.00           H
ATOM   3662  CA  PRO   244      26.778  47.401  51.605  1.00  0.00           C
ATOM   3663  HA  PRO   244      26.314  46.697  52.296  1.00  0.00           H
ATOM   3664  C   PRO   244      25.797  47.653  50.462  1.00  0.00           C
ATOM   3665  O   PRO   244      26.012  48.437  49.523  1.00  0.00           O
ATOM   3666  N   ARG   245      24.555  47.111  50.637  1.00  0.00           N
ATOM   3667  H   ARG   245      24.389  46.643  51.516  1.00  0.00           H
ATOM   3668  CA  ARG   245      23.360  47.332  49.791  1.00  0.00           C
ATOM   3669  HA  ARG   245      23.622  48.049  49.013  1.00  0.00           H
ATOM   3670  CB  ARG   245      23.104  46.026  49.055  1.00  0.00           C
ATOM   3671  HB2 ARG   245      22.339  46.231  48.306  1.00  0.00           H
ATOM   3672  HB3 ARG   245      23.980  45.766  48.462  1.00  0.00           H
ATOM   3673  CG  ARG   245      22.790  44.792  49.921  1.00  0.00           C
ATOM   3674  HG2 ARG   245      23.693  44.239  50.183  1.00  0.00           H
ATOM   3675  HG3 ARG   245      22.237  45.133  50.796  1.00  0.00           H
ATOM   3676  CD  ARG   245      21.965  43.645  49.209  1.00  0.00           C
ATOM   3677  HD2 ARG   245      21.488  43.851  48.251  1.00  0.00           H
ATOM   3678  HD3 ARG   245      22.685  42.863  48.969  1.00  0.00           H
ATOM   3679  NE  ARG   245      20.877  43.164  49.998  1.00  0.00           N
ATOM   3680  HE  ARG   245      20.063  43.754  49.917  1.00  0.00           H
ATOM   3681  CZ  ARG   245      20.654  41.958  50.505  1.00  0.00           C
ATOM   3682  NH1 ARG   245      19.484  41.605  50.926  1.00  0.00           N
ATOM   3683 HH11 ARG   245      18.654  42.157  50.762  1.00  0.00           H
ATOM   3684 HH12 ARG   245      19.307  40.642  51.173  1.00  0.00           H
ATOM   3685  NH2 ARG   245      21.543  41.008  50.467  1.00  0.00           N
ATOM   3686 HH21 ARG   245      22.442  41.386  50.201  1.00  0.00           H
ATOM   3687 HH22 ARG   245      21.400  40.086  50.855  1.00  0.00           H
ATOM   3688  C   ARG   245      22.122  47.774  50.602  1.00  0.00           C
ATOM   3689  O   ARG   245      22.104  47.564  51.832  1.00  0.00           O
ATOM   3690  N   PRO   246      21.034  48.305  49.940  1.00  0.00           N
ATOM   3691  CD  PRO   246      20.956  48.746  48.532  1.00  0.00           C
ATOM   3692  HD2 PRO   246      21.428  48.046  47.843  1.00  0.00           H
ATOM   3693  HD3 PRO   246      21.523  49.670  48.416  1.00  0.00           H
ATOM   3694  CG  PRO   246      19.484  49.050  48.267  1.00  0.00           C
ATOM   3695  HG2 PRO   246      18.956  48.130  48.015  1.00  0.00           H
ATOM   3696  HG3 PRO   246      19.332  49.782  47.474  1.00  0.00           H
ATOM   3697  CB  PRO   246      19.001  49.390  49.662  1.00  0.00           C
ATOM   3698  HB2 PRO   246      17.925  49.228  49.735  1.00  0.00           H
ATOM   3699  HB3 PRO   246      19.277  50.410  49.926  1.00  0.00           H
ATOM   3700  CA  PRO   246      19.747  48.427  50.587  1.00  0.00           C
ATOM   3701  HA  PRO   246      19.867  49.002  51.504  1.00  0.00           H
ATOM   3702  C   PRO   246      19.130  47.006  50.680  1.00  0.00           C
ATOM   3703  O   PRO   246      19.582  46.035  50.097  1.00  0.00           O
ATOM   3704  N   ASN   247      17.946  46.972  51.384  1.00  0.00           N
ATOM   3705  H   ASN   247      17.525  47.728  51.904  1.00  0.00           H
ATOM   3706  CA  ASN   247      16.997  45.882  51.067  1.00  0.00           C
ATOM   3707  HA  ASN   247      17.511  44.944  51.281  1.00  0.00           H
ATOM   3708  CB  ASN   247      15.831  46.000  52.080  1.00  0.00           C
ATOM   3709  HB2 ASN   247      15.276  46.917  51.888  1.00  0.00           H
ATOM   3710  HB3 ASN   247      15.191  45.118  52.038  1.00  0.00           H
ATOM   3711  CG  ASN   247      16.207  45.940  53.562  1.00  0.00           C
ATOM   3712  OD1 ASN   247      16.924  45.047  53.973  1.00  0.00           O
ATOM   3713  ND2 ASN   247      15.896  47.003  54.307  1.00  0.00           N
ATOM   3714 HD21 ASN   247      16.338  46.955  55.215  1.00  0.00           H
ATOM   3715 HD22 ASN   247      15.529  47.806  53.815  1.00  0.00           H
ATOM   3716  C   ASN   247      16.419  45.856  49.579  1.00  0.00           C
ATOM   3717  O   ASN   247      16.201  46.836  48.998  1.00  0.00           O
ATOM   3718  N   ASP   248      16.278  44.629  49.044  1.00  0.00           N
ATOM   3719  H   ASP   248      16.469  43.803  49.593  1.00  0.00           H
ATOM   3720  CA  ASP   248      15.872  44.253  47.672  1.00  0.00           C
ATOM   3721  HA  ASP   248      16.672  44.554  46.996  1.00  0.00           H
ATOM   3722  CB  ASP   248      15.867  42.829  47.398  1.00  0.00           C
ATOM   3723  HB2 ASP   248      15.055  42.370  47.961  1.00  0.00           H
ATOM   3724  HB3 ASP   248      15.654  42.743  46.332  1.00  0.00           H
ATOM   3725  CG  ASP   248      17.158  42.037  47.640  1.00  0.00           C
ATOM   3726  OD1 ASP   248      18.245  42.588  47.576  1.00  0.00           O
ATOM   3727  OD2 ASP   248      17.014  40.867  48.116  1.00  0.00           O
ATOM   3728  C   ASP   248      14.523  44.908  47.176  1.00  0.00           C
ATOM   3729  O   ASP   248      13.543  44.958  47.912  1.00  0.00           O
ATOM   3730  N   GLY   249      14.406  45.368  45.879  1.00  0.00           N
ATOM   3731  H   GLY   249      15.307  45.363  45.420  1.00  0.00           H
ATOM   3732  CA  GLY   249      13.295  46.231  45.368  1.00  0.00           C
ATOM   3733  HA2 GLY   249      12.323  45.750  45.483  1.00  0.00           H
ATOM   3734  HA3 GLY   249      13.248  47.176  45.909  1.00  0.00           H
ATOM   3735  C   GLY   249      13.486  46.578  43.877  1.00  0.00           C
ATOM   3736  O   GLY   249      14.006  45.815  43.027  1.00  0.00           O
ATOM   3737  N   THR   250      12.987  47.728  43.530  1.00  0.00           N
ATOM   3738  H   THR   250      12.694  48.305  44.305  1.00  0.00           H
ATOM   3739  CA  THR   250      13.258  48.432  42.315  1.00  0.00           C
ATOM   3740  HA  THR   250      12.987  47.822  41.452  1.00  0.00           H
ATOM   3741  CB  THR   250      12.343  49.722  42.242  1.00  0.00           C
ATOM   3742  HB  THR   250      12.441  50.459  43.039  1.00  0.00           H
ATOM   3743  CG2 THR   250      12.721  50.418  40.954  1.00  0.00           C
ATOM   3744 HG21 THR   250      13.670  50.941  41.073  1.00  0.00           H
ATOM   3745 HG22 THR   250      12.778  49.682  40.152  1.00  0.00           H
ATOM   3746 HG23 THR   250      11.989  51.197  40.741  1.00  0.00           H
ATOM   3747  OG1 THR   250      10.986  49.383  42.140  1.00  0.00           O
ATOM   3748  HG1 THR   250      10.711  48.918  42.933  1.00  0.00           H
ATOM   3749  C   THR   250      14.738  48.777  42.081  1.00  0.00           C
ATOM   3750  O   THR   250      15.262  49.487  42.970  1.00  0.00           O
ATOM   3751  N   GLY   251      15.398  48.399  41.014  1.00  0.00           N
ATOM   3752  H   GLY   251      14.779  47.879  40.410  1.00  0.00           H
ATOM   3753  CA  GLY   251      16.710  48.532  40.584  1.00  0.00           C
ATOM   3754  HA2 GLY   251      17.271  48.969  41.410  1.00  0.00           H
ATOM   3755  HA3 GLY   251      17.087  47.534  40.360  1.00  0.00           H
ATOM   3756  C   GLY   251      16.825  49.461  39.389  1.00  0.00           C
ATOM   3757  O   GLY   251      15.937  50.212  39.107  1.00  0.00           O
ATOM   3758  N   SER   252      17.967  49.377  38.707  1.00  0.00           N
ATOM   3759  H   SER   252      18.692  48.696  38.881  1.00  0.00           H
ATOM   3760  CA  SER   252      18.272  50.358  37.568  1.00  0.00           C
ATOM   3761  HA  SER   252      17.411  50.494  36.913  1.00  0.00           H
ATOM   3762  CB  SER   252      18.598  51.763  38.158  1.00  0.00           C
ATOM   3763  HB2 SER   252      17.754  52.174  38.712  1.00  0.00           H
ATOM   3764  HB3 SER   252      19.566  51.745  38.660  1.00  0.00           H
ATOM   3765  OG  SER   252      18.786  52.619  37.027  1.00  0.00           O
ATOM   3766  HG  SER   252      17.969  53.085  36.830  1.00  0.00           H
ATOM   3767  C   SER   252      19.483  49.834  36.722  1.00  0.00           C
ATOM   3768  O   SER   252      20.436  49.318  37.350  1.00  0.00           O
ATOM   3769  N   CYX   253      19.497  49.953  35.342  1.00  0.00           N
ATOM   3770  H   CYX   253      18.736  50.432  34.881  1.00  0.00           H
ATOM   3771  CA  CYX   253      20.665  49.616  34.493  1.00  0.00           C
ATOM   3772  HA  CYX   253      20.970  48.647  34.889  1.00  0.00           H
ATOM   3773  CB  CYX   253      20.278  49.479  33.084  1.00  0.00           C
ATOM   3774  HB2 CYX   253      20.224  50.457  32.606  1.00  0.00           H
ATOM   3775  HB3 CYX   253      21.003  48.995  32.430  1.00  0.00           H
ATOM   3776  SG  CYX   253      18.795  48.390  32.775  1.00  0.00           S
ATOM   3777  C   CYX   253      21.830  50.678  34.670  1.00  0.00           C
ATOM   3778  O   CYX   253      22.907  50.382  34.231  1.00  0.00           O
ATOM   3779  N   GLY   254      21.516  51.847  35.301  1.00  0.00           N
ATOM   3780  H   GLY   254      20.602  51.841  35.728  1.00  0.00           H
ATOM   3781  CA  GLY   254      22.541  52.723  35.839  1.00  0.00           C
ATOM   3782  HA2 GLY   254      23.310  52.622  35.073  1.00  0.00           H
ATOM   3783  HA3 GLY   254      22.160  53.730  36.011  1.00  0.00           H
ATOM   3784  C   GLY   254      23.105  52.153  37.213  1.00  0.00           C
ATOM   3785  O   GLY   254      22.382  51.487  37.992  1.00  0.00           O
ATOM   3786  N   PRO   255      24.396  52.463  37.550  1.00  0.00           N
ATOM   3787  CD  PRO   255      25.330  53.155  36.746  1.00  0.00           C
ATOM   3788  HD2 PRO   255      25.188  54.233  36.824  1.00  0.00           H
ATOM   3789  HD3 PRO   255      25.202  52.810  35.720  1.00  0.00           H
ATOM   3790  CG  PRO   255      26.650  52.818  37.338  1.00  0.00           C
ATOM   3791  HG2 PRO   255      27.399  53.608  37.292  1.00  0.00           H
ATOM   3792  HG3 PRO   255      27.025  51.913  36.859  1.00  0.00           H
ATOM   3793  CB  PRO   255      26.386  52.573  38.763  1.00  0.00           C
ATOM   3794  HB2 PRO   255      26.659  53.501  39.268  1.00  0.00           H
ATOM   3795  HB3 PRO   255      26.961  51.737  39.160  1.00  0.00           H
ATOM   3796  CA  PRO   255      24.947  52.185  38.865  1.00  0.00           C
ATOM   3797  HA  PRO   255      24.749  51.147  39.131  1.00  0.00           H
ATOM   3798  C   PRO   255      24.227  53.014  39.949  1.00  0.00           C
ATOM   3799  O   PRO   255      24.129  54.234  39.945  1.00  0.00           O
ATOM   3800  N   VAL   256      23.510  52.278  40.783  1.00  0.00           N
ATOM   3801  H   VAL   256      23.617  51.276  40.707  1.00  0.00           H
ATOM   3802  CA  VAL   256      22.675  52.777  41.876  1.00  0.00           C
ATOM   3803  HA  VAL   256      22.120  53.670  41.587  1.00  0.00           H
ATOM   3804  CB  VAL   256      21.640  51.741  42.185  1.00  0.00           C
ATOM   3805  HB  VAL   256      22.266  50.892  42.462  1.00  0.00           H
ATOM   3806  CG1 VAL   256      20.758  51.926  43.375  1.00  0.00           C
ATOM   3807 HG11 VAL   256      20.270  51.025  43.748  1.00  0.00           H
ATOM   3808 HG12 VAL   256      21.393  52.273  44.190  1.00  0.00           H
ATOM   3809 HG13 VAL   256      20.036  52.725  43.207  1.00  0.00           H
ATOM   3810  CG2 VAL   256      20.799  51.517  40.975  1.00  0.00           C
ATOM   3811 HG21 VAL   256      20.470  52.516  40.686  1.00  0.00           H
ATOM   3812 HG22 VAL   256      21.431  51.137  40.172  1.00  0.00           H
ATOM   3813 HG23 VAL   256      19.956  50.852  41.159  1.00  0.00           H
ATOM   3814  C   VAL   256      23.620  53.117  43.055  1.00  0.00           C
ATOM   3815  O   VAL   256      24.297  52.287  43.591  1.00  0.00           O
ATOM   3816  N   SER   257      23.610  54.342  43.513  1.00  0.00           N
ATOM   3817  H   SER   257      23.010  54.991  43.023  1.00  0.00           H
ATOM   3818  CA  SER   257      24.713  54.916  44.377  1.00  0.00           C
ATOM   3819  HA  SER   257      25.646  54.388  44.178  1.00  0.00           H
ATOM   3820  CB  SER   257      24.825  56.432  43.999  1.00  0.00           C
ATOM   3821  HB2 SER   257      25.369  56.978  44.769  1.00  0.00           H
ATOM   3822  HB3 SER   257      25.369  56.643  43.078  1.00  0.00           H
ATOM   3823  OG  SER   257      23.582  57.155  44.014  1.00  0.00           O
ATOM   3824  HG  SER   257      23.295  57.218  43.101  1.00  0.00           H
ATOM   3825  C   SER   257      24.478  54.774  45.885  1.00  0.00           C
ATOM   3826  O   SER   257      25.103  55.463  46.724  1.00  0.00           O
ATOM   3827  N   SER   258      23.628  53.828  46.290  1.00  0.00           N
ATOM   3828  H   SER   258      23.233  53.164  45.640  1.00  0.00           H
ATOM   3829  CA  SER   258      23.384  53.515  47.622  1.00  0.00           C
ATOM   3830  HA  SER   258      23.205  54.393  48.242  1.00  0.00           H
ATOM   3831  CB  SER   258      22.066  52.664  47.794  1.00  0.00           C
ATOM   3832  HB2 SER   258      21.283  53.080  47.159  1.00  0.00           H
ATOM   3833  HB3 SER   258      22.350  51.697  47.382  1.00  0.00           H
ATOM   3834  OG  SER   258      21.793  52.463  49.064  1.00  0.00           O
ATOM   3835  HG  SER   258      21.022  53.030  49.147  1.00  0.00           H
ATOM   3836  C   SER   258      24.564  52.792  48.283  1.00  0.00           C
ATOM   3837  O   SER   258      25.030  51.692  47.916  1.00  0.00           O
ATOM   3838  N   ASN   259      25.113  53.572  49.284  1.00  0.00           N
ATOM   3839  H   ASN   259      24.673  54.473  49.400  1.00  0.00           H
ATOM   3840  CA  ASN   259      26.435  53.372  49.878  1.00  0.00           C
ATOM   3841  HA  ASN   259      26.670  54.337  50.330  1.00  0.00           H
ATOM   3842  CB  ASN   259      26.145  52.521  51.084  1.00  0.00           C
ATOM   3843  HB2 ASN   259      25.305  52.873  51.683  1.00  0.00           H
ATOM   3844  HB3 ASN   259      25.899  51.488  50.837  1.00  0.00           H
ATOM   3845  CG  ASN   259      27.357  52.448  51.946  1.00  0.00           C
ATOM   3846  OD1 ASN   259      28.398  53.060  51.653  1.00  0.00           O
ATOM   3847  ND2 ASN   259      27.247  51.844  53.134  1.00  0.00           N
ATOM   3848 HD21 ASN   259      28.013  51.954  53.782  1.00  0.00           H
ATOM   3849 HD22 ASN   259      26.382  51.426  53.443  1.00  0.00           H
ATOM   3850  C   ASN   259      27.519  53.015  48.840  1.00  0.00           C
ATOM   3851  O   ASN   259      27.937  51.862  48.910  1.00  0.00           O
ATOM   3852  N   GLY   260      27.711  53.765  47.739  1.00  0.00           N
ATOM   3853  H   GLY   260      27.267  54.663  47.605  1.00  0.00           H
ATOM   3854  CA  GLY   260      28.202  53.119  46.515  1.00  0.00           C
ATOM   3855  HA2 GLY   260      27.418  52.439  46.181  1.00  0.00           H
ATOM   3856  HA3 GLY   260      28.031  53.859  45.734  1.00  0.00           H
ATOM   3857  C   GLY   260      29.618  52.700  46.477  1.00  0.00           C
ATOM   3858  O   GLY   260      29.957  51.705  45.756  1.00  0.00           O
ATOM   3859  N   ALA   261      30.452  53.408  47.234  1.00  0.00           N
ATOM   3860  H   ALA   261      30.107  53.994  47.982  1.00  0.00           H
ATOM   3861  CA  ALA   261      31.876  53.514  46.929  1.00  0.00           C
ATOM   3862  HA  ALA   261      31.989  53.880  45.908  1.00  0.00           H
ATOM   3863  CB  ALA   261      32.363  54.677  47.778  1.00  0.00           C
ATOM   3864  HB1 ALA   261      31.788  55.576  47.554  1.00  0.00           H
ATOM   3865  HB2 ALA   261      32.313  54.409  48.833  1.00  0.00           H
ATOM   3866  HB3 ALA   261      33.437  54.836  47.684  1.00  0.00           H
ATOM   3867  C   ALA   261      32.789  52.297  46.972  1.00  0.00           C
ATOM   3868  O   ALA   261      33.809  52.329  46.314  1.00  0.00           O
ATOM   3869  N   TYR   262      32.498  51.217  47.796  1.00  0.00           N
ATOM   3870  H   TYR   262      31.726  51.383  48.426  1.00  0.00           H
ATOM   3871  CA  TYR   262      33.313  50.033  48.052  1.00  0.00           C
ATOM   3872  HA  TYR   262      34.159  50.087  47.369  1.00  0.00           H
ATOM   3873  CB  TYR   262      33.800  50.127  49.558  1.00  0.00           C
ATOM   3874  HB2 TYR   262      34.249  51.108  49.715  1.00  0.00           H
ATOM   3875  HB3 TYR   262      32.910  50.025  50.179  1.00  0.00           H
ATOM   3876  CG  TYR   262      34.799  49.148  50.076  1.00  0.00           C
ATOM   3877  CD1 TYR   262      36.064  49.076  49.437  1.00  0.00           C
ATOM   3878  HD1 TYR   262      36.355  49.826  48.715  1.00  0.00           H
ATOM   3879  CE1 TYR   262      36.935  47.987  49.724  1.00  0.00           C
ATOM   3880  HE1 TYR   262      37.938  47.870  49.340  1.00  0.00           H
ATOM   3881  CZ  TYR   262      36.607  47.048  50.716  1.00  0.00           C
ATOM   3882  OH  TYR   262      37.603  46.201  51.043  1.00  0.00           O
ATOM   3883  HH  TYR   262      37.418  45.575  51.747  1.00  0.00           H
ATOM   3884  CE2 TYR   262      35.372  47.210  51.372  1.00  0.00           C
ATOM   3885  HE2 TYR   262      35.055  46.482  52.104  1.00  0.00           H
ATOM   3886  CD2 TYR   262      34.494  48.222  51.018  1.00  0.00           C
ATOM   3887  HD2 TYR   262      33.583  48.414  51.564  1.00  0.00           H
ATOM   3888  C   TYR   262      32.542  48.732  47.661  1.00  0.00           C
ATOM   3889  O   TYR   262      31.458  48.674  47.151  1.00  0.00           O
ATOM   3890  N   GLY   263      33.189  47.581  47.985  1.00  0.00           N
ATOM   3891  H   GLY   263      33.890  47.650  48.709  1.00  0.00           H
ATOM   3892  CA  GLY   263      32.664  46.230  47.735  1.00  0.00           C
ATOM   3893  HA2 GLY   263      31.741  45.970  48.254  1.00  0.00           H
ATOM   3894  HA3 GLY   263      32.319  46.210  46.701  1.00  0.00           H
ATOM   3895  C   GLY   263      33.602  45.026  47.992  1.00  0.00           C
ATOM   3896  O   GLY   263      34.777  45.232  48.276  1.00  0.00           O
ATOM   3897  N   VAL   264      33.001  43.850  47.858  1.00  0.00           N
ATOM   3898  H   VAL   264      32.044  43.746  47.556  1.00  0.00           H
ATOM   3899  CA  VAL   264      33.739  42.552  47.790  1.00  0.00           C
ATOM   3900  HA  VAL   264      34.795  42.815  47.866  1.00  0.00           H
ATOM   3901  CB  VAL   264      33.288  41.541  48.882  1.00  0.00           C
ATOM   3902  HB  VAL   264      33.419  42.033  49.846  1.00  0.00           H
ATOM   3903  CG1 VAL   264      31.737  41.086  48.892  1.00  0.00           C
ATOM   3904 HG11 VAL   264      31.107  41.850  49.347  1.00  0.00           H
ATOM   3905 HG12 VAL   264      31.402  40.932  47.866  1.00  0.00           H
ATOM   3906 HG13 VAL   264      31.538  40.171  49.450  1.00  0.00           H
ATOM   3907  CG2 VAL   264      34.106  40.294  48.920  1.00  0.00           C
ATOM   3908 HG21 VAL   264      35.182  40.447  48.840  1.00  0.00           H
ATOM   3909 HG22 VAL   264      34.083  39.863  49.921  1.00  0.00           H
ATOM   3910 HG23 VAL   264      33.803  39.527  48.206  1.00  0.00           H
ATOM   3911  C   VAL   264      33.522  42.035  46.365  1.00  0.00           C
ATOM   3912  O   VAL   264      32.470  42.151  45.680  1.00  0.00           O
ATOM   3913  N   LYS   265      34.565  41.353  45.859  1.00  0.00           N
ATOM   3914  H   LYS   265      35.411  41.397  46.410  1.00  0.00           H
ATOM   3915  CA  LYS   265      34.515  40.540  44.687  1.00  0.00           C
ATOM   3916  HA  LYS   265      34.478  41.208  43.826  1.00  0.00           H
ATOM   3917  CB  LYS   265      35.744  39.696  44.564  1.00  0.00           C
ATOM   3918  HB2 LYS   265      36.582  40.380  44.691  1.00  0.00           H
ATOM   3919  HB3 LYS   265      35.770  38.877  45.283  1.00  0.00           H
ATOM   3920  CG  LYS   265      36.068  39.008  43.221  1.00  0.00           C
ATOM   3921  HG2 LYS   265      35.144  38.465  43.018  1.00  0.00           H
ATOM   3922  HG3 LYS   265      36.173  39.833  42.517  1.00  0.00           H
ATOM   3923  CD  LYS   265      37.279  38.066  43.186  1.00  0.00           C
ATOM   3924  HD2 LYS   265      38.132  38.696  42.932  1.00  0.00           H
ATOM   3925  HD3 LYS   265      37.356  37.511  44.120  1.00  0.00           H
ATOM   3926  CE  LYS   265      37.086  37.033  42.122  1.00  0.00           C
ATOM   3927  HE2 LYS   265      37.884  36.292  42.088  1.00  0.00           H
ATOM   3928  HE3 LYS   265      36.179  36.446  42.277  1.00  0.00           H
ATOM   3929  NZ  LYS   265      36.992  37.721  40.758  1.00  0.00           N
ATOM   3930  HZ1 LYS   265      36.691  37.114  40.009  1.00  0.00           H
ATOM   3931  HZ2 LYS   265      36.297  38.451  40.811  1.00  0.00           H
ATOM   3932  HZ3 LYS   265      37.859  38.161  40.483  1.00  0.00           H
ATOM   3933  C   LYS   265      33.243  39.677  44.713  1.00  0.00           C
ATOM   3934  O   LYS   265      32.861  39.142  45.738  1.00  0.00           O
ATOM   3935  N   GLY   266      32.726  39.420  43.496  1.00  0.00           N
ATOM   3936  H   GLY   266      33.312  39.797  42.765  1.00  0.00           H
ATOM   3937  CA  GLY   266      31.507  38.639  43.267  1.00  0.00           C
ATOM   3938  HA2 GLY   266      31.716  37.782  43.906  1.00  0.00           H
ATOM   3939  HA3 GLY   266      30.621  39.134  43.663  1.00  0.00           H
ATOM   3940  C   GLY   266      31.323  38.163  41.790  1.00  0.00           C
ATOM   3941  O   GLY   266      32.046  38.550  40.880  1.00  0.00           O
ATOM   3942  N   PHE   267      30.267  37.370  41.505  1.00  0.00           N
ATOM   3943  H   PHE   267      29.629  37.161  42.259  1.00  0.00           H
ATOM   3944  CA  PHE   267      29.948  36.879  40.157  1.00  0.00           C
ATOM   3945  HA  PHE   267      30.357  37.600  39.450  1.00  0.00           H
ATOM   3946  CB  PHE   267      30.575  35.483  40.093  1.00  0.00           C
ATOM   3947  HB2 PHE   267      30.552  35.104  39.072  1.00  0.00           H
ATOM   3948  HB3 PHE   267      31.649  35.549  40.271  1.00  0.00           H
ATOM   3949  CG  PHE   267      30.060  34.566  41.158  1.00  0.00           C
ATOM   3950  CD1 PHE   267      30.554  34.555  42.509  1.00  0.00           C
ATOM   3951  HD1 PHE   267      31.502  35.056  42.640  1.00  0.00           H
ATOM   3952  CE1 PHE   267      29.984  33.786  43.459  1.00  0.00           C
ATOM   3953  HE1 PHE   267      30.499  33.820  44.408  1.00  0.00           H
ATOM   3954  CZ  PHE   267      28.731  33.176  43.238  1.00  0.00           C
ATOM   3955  HZ  PHE   267      28.231  32.566  43.975  1.00  0.00           H
ATOM   3956  CE2 PHE   267      28.164  33.296  41.960  1.00  0.00           C
ATOM   3957  HE2 PHE   267      27.212  32.844  41.725  1.00  0.00           H
ATOM   3958  CD2 PHE   267      28.873  33.908  40.932  1.00  0.00           C
ATOM   3959  HD2 PHE   267      28.435  33.938  39.946  1.00  0.00           H
ATOM   3960  C   PHE   267      28.417  36.872  39.939  1.00  0.00           C
ATOM   3961  O   PHE   267      27.653  37.051  40.837  1.00  0.00           O
ATOM   3962  N   SER   268      28.013  36.564  38.734  1.00  0.00           N
ATOM   3963  H   SER   268      28.651  36.325  37.989  1.00  0.00           H
ATOM   3964  CA  SER   268      26.630  36.368  38.309  1.00  0.00           C
ATOM   3965  HA  SER   268      26.233  35.725  39.096  1.00  0.00           H
ATOM   3966  CB  SER   268      25.804  37.646  38.174  1.00  0.00           C
ATOM   3967  HB2 SER   268      26.159  38.258  37.345  1.00  0.00           H
ATOM   3968  HB3 SER   268      24.773  37.333  38.007  1.00  0.00           H
ATOM   3969  OG  SER   268      25.846  38.473  39.239  1.00  0.00           O
ATOM   3970  HG  SER   268      26.004  37.865  39.964  1.00  0.00           H
ATOM   3971  C   SER   268      26.559  35.641  36.911  1.00  0.00           C
ATOM   3972  O   SER   268      27.542  35.778  36.164  1.00  0.00           O
ATOM   3973  N   PHE   269      25.482  34.944  36.524  1.00  0.00           N
ATOM   3974  H   PHE   269      24.718  34.844  37.176  1.00  0.00           H
ATOM   3975  CA  PHE   269      25.453  33.948  35.472  1.00  0.00           C
ATOM   3976  HA  PHE   269      26.206  34.252  34.745  1.00  0.00           H
ATOM   3977  CB  PHE   269      25.692  32.456  35.805  1.00  0.00           C
ATOM   3978  HB2 PHE   269      24.821  32.152  36.384  1.00  0.00           H
ATOM   3979  HB3 PHE   269      25.795  31.990  34.826  1.00  0.00           H
ATOM   3980  CG  PHE   269      26.920  32.135  36.519  1.00  0.00           C
ATOM   3981  CD1 PHE   269      26.929  31.670  37.836  1.00  0.00           C
ATOM   3982  HD1 PHE   269      26.008  31.538  38.388  1.00  0.00           H
ATOM   3983  CE1 PHE   269      28.144  31.150  38.368  1.00  0.00           C
ATOM   3984  HE1 PHE   269      28.219  30.748  39.368  1.00  0.00           H
ATOM   3985  CZ  PHE   269      29.303  31.259  37.633  1.00  0.00           C
ATOM   3986  HZ  PHE   269      30.238  30.991  38.100  1.00  0.00           H
ATOM   3987  CE2 PHE   269      29.326  31.724  36.310  1.00  0.00           C
ATOM   3988  HE2 PHE   269      30.246  31.782  35.748  1.00  0.00           H
ATOM   3989  CD2 PHE   269      28.125  32.232  35.776  1.00  0.00           C
ATOM   3990  HD2 PHE   269      28.181  32.816  34.870  1.00  0.00           H
ATOM   3991  C   PHE   269      24.132  34.010  34.586  1.00  0.00           C
ATOM   3992  O   PHE   269      23.106  33.670  35.078  1.00  0.00           O
ATOM   3993  N   LYS   270      24.240  34.504  33.352  1.00  0.00           N
ATOM   3994  H   LYS   270      25.201  34.521  33.044  1.00  0.00           H
ATOM   3995  CA  LYS   270      23.141  34.742  32.450  1.00  0.00           C
ATOM   3996  HA  LYS   270      22.221  35.146  32.873  1.00  0.00           H
ATOM   3997  CB  LYS   270      23.680  35.636  31.362  1.00  0.00           C
ATOM   3998  HB2 LYS   270      24.520  36.157  31.823  1.00  0.00           H
ATOM   3999  HB3 LYS   270      24.043  35.119  30.474  1.00  0.00           H
ATOM   4000  CG  LYS   270      22.638  36.685  30.753  1.00  0.00           C
ATOM   4001  HG2 LYS   270      21.797  36.149  30.316  1.00  0.00           H
ATOM   4002  HG3 LYS   270      22.264  37.323  31.554  1.00  0.00           H
ATOM   4003  CD  LYS   270      23.241  37.555  29.689  1.00  0.00           C
ATOM   4004  HD2 LYS   270      22.556  38.388  29.528  1.00  0.00           H
ATOM   4005  HD3 LYS   270      24.254  37.829  29.984  1.00  0.00           H
ATOM   4006  CE  LYS   270      23.377  36.819  28.370  1.00  0.00           C
ATOM   4007  HE2 LYS   270      23.756  35.827  28.616  1.00  0.00           H
ATOM   4008  HE3 LYS   270      22.347  36.759  28.015  1.00  0.00           H
ATOM   4009  NZ  LYS   270      24.128  37.554  27.262  1.00  0.00           N
ATOM   4010  HZ1 LYS   270      23.729  38.475  27.150  1.00  0.00           H
ATOM   4011  HZ2 LYS   270      25.041  37.759  27.643  1.00  0.00           H
ATOM   4012  HZ3 LYS   270      24.124  37.096  26.363  1.00  0.00           H
ATOM   4013  C   LYS   270      22.716  33.321  31.869  1.00  0.00           C
ATOM   4014  O   LYS   270      23.504  32.454  31.519  1.00  0.00           O
ATOM   4015  N   TYR   271      21.462  33.242  31.538  1.00  0.00           N
ATOM   4016  H   TYR   271      20.906  33.998  31.911  1.00  0.00           H
ATOM   4017  CA  TYR   271      20.733  32.261  30.701  1.00  0.00           C
ATOM   4018  HA  TYR   271      21.417  31.850  29.958  1.00  0.00           H
ATOM   4019  CB  TYR   271      20.243  31.246  31.677  1.00  0.00           C
ATOM   4020  HB2 TYR   271      19.819  31.780  32.528  1.00  0.00           H
ATOM   4021  HB3 TYR   271      19.415  30.740  31.182  1.00  0.00           H
ATOM   4022  CG  TYR   271      21.259  30.229  32.164  1.00  0.00           C
ATOM   4023  CD1 TYR   271      21.800  30.311  33.522  1.00  0.00           C
ATOM   4024  HD1 TYR   271      21.632  30.999  34.337  1.00  0.00           H
ATOM   4025  CE1 TYR   271      22.839  29.439  33.898  1.00  0.00           C
ATOM   4026  HE1 TYR   271      23.411  29.506  34.813  1.00  0.00           H
ATOM   4027  CZ  TYR   271      23.262  28.452  32.945  1.00  0.00           C
ATOM   4028  OH  TYR   271      24.112  27.478  33.331  1.00  0.00           O
ATOM   4029  HH  TYR   271      23.918  26.594  33.011  1.00  0.00           H
ATOM   4030  CE2 TYR   271      22.660  28.350  31.706  1.00  0.00           C
ATOM   4031  HE2 TYR   271      22.896  27.572  30.993  1.00  0.00           H
ATOM   4032  CD2 TYR   271      21.633  29.187  31.317  1.00  0.00           C
ATOM   4033  HD2 TYR   271      21.069  29.002  30.415  1.00  0.00           H
ATOM   4034  C   TYR   271      19.620  33.046  29.992  1.00  0.00           C
ATOM   4035  O   TYR   271      18.563  33.246  30.550  1.00  0.00           O
ATOM   4036  N   GLY   272      19.861  33.554  28.789  1.00  0.00           N
ATOM   4037  H   GLY   272      20.730  33.336  28.322  1.00  0.00           H
ATOM   4038  CA  GLY   272      18.870  34.362  28.061  1.00  0.00           C
ATOM   4039  HA2 GLY   272      18.995  34.224  26.987  1.00  0.00           H
ATOM   4040  HA3 GLY   272      17.861  33.992  28.237  1.00  0.00           H
ATOM   4041  C   GLY   272      19.039  35.855  28.349  1.00  0.00           C
ATOM   4042  O   GLY   272      20.080  36.374  27.966  1.00  0.00           O
ATOM   4043  N   ASN   273      18.082  36.621  28.899  1.00  0.00           N
ATOM   4044  H   ASN   273      17.194  36.164  29.047  1.00  0.00           H
ATOM   4045  CA  ASN   273      18.347  37.875  29.589  1.00  0.00           C
ATOM   4046  HA  ASN   273      19.399  38.152  29.516  1.00  0.00           H
ATOM   4047  CB  ASN   273      17.436  38.935  29.012  1.00  0.00           C
ATOM   4048  HB2 ASN   273      16.434  38.512  28.941  1.00  0.00           H
ATOM   4049  HB3 ASN   273      17.597  39.830  29.613  1.00  0.00           H
ATOM   4050  CG  ASN   273      17.876  39.294  27.573  1.00  0.00           C
ATOM   4051  OD1 ASN   273      18.860  39.990  27.313  1.00  0.00           O
ATOM   4052  ND2 ASN   273      17.325  38.603  26.609  1.00  0.00           N
ATOM   4053 HD21 ASN   273      17.777  38.591  25.707  1.00  0.00           H
ATOM   4054 HD22 ASN   273      16.553  37.983  26.812  1.00  0.00           H
ATOM   4055  C   ASN   273      18.216  37.836  31.152  1.00  0.00           C
ATOM   4056  O   ASN   273      18.690  38.693  31.883  1.00  0.00           O
ATOM   4057  N   GLY   274      17.653  36.702  31.640  1.00  0.00           N
ATOM   4058  H   GLY   274      17.068  36.193  30.993  1.00  0.00           H
ATOM   4059  CA  GLY   274      17.724  36.302  33.003  1.00  0.00           C
ATOM   4060  HA2 GLY   274      17.359  37.158  33.572  1.00  0.00           H
ATOM   4061  HA3 GLY   274      17.132  35.389  33.063  1.00  0.00           H
ATOM   4062  C   GLY   274      19.072  35.861  33.529  1.00  0.00           C
ATOM   4063  O   GLY   274      19.991  35.451  32.766  1.00  0.00           O
ATOM   4064  N   VAL   275      19.284  36.067  34.811  1.00  0.00           N
ATOM   4065  H   VAL   275      18.531  36.294  35.444  1.00  0.00           H
ATOM   4066  CA  VAL   275      20.626  35.914  35.451  1.00  0.00           C
ATOM   4067  HA  VAL   275      21.250  35.289  34.811  1.00  0.00           H
ATOM   4068  CB  VAL   275      21.380  37.309  35.677  1.00  0.00           C
ATOM   4069  HB  VAL   275      21.283  37.588  36.727  1.00  0.00           H
ATOM   4070  CG1 VAL   275      22.857  37.154  35.361  1.00  0.00           C
ATOM   4071 HG11 VAL   275      23.100  37.034  34.305  1.00  0.00           H
ATOM   4072 HG12 VAL   275      23.409  38.055  35.629  1.00  0.00           H
ATOM   4073 HG13 VAL   275      23.366  36.332  35.865  1.00  0.00           H
ATOM   4074  CG2 VAL   275      20.770  38.585  35.072  1.00  0.00           C
ATOM   4075 HG21 VAL   275      19.766  38.657  35.489  1.00  0.00           H
ATOM   4076 HG22 VAL   275      21.395  39.477  35.122  1.00  0.00           H
ATOM   4077 HG23 VAL   275      20.739  38.336  34.011  1.00  0.00           H
ATOM   4078  C   VAL   275      20.462  35.219  36.817  1.00  0.00           C
ATOM   4079  O   VAL   275      19.471  35.459  37.467  1.00  0.00           O
ATOM   4080  N   TRP   276      21.468  34.457  37.199  1.00  0.00           N
ATOM   4081  H   TRP   276      22.258  34.347  36.581  1.00  0.00           H
ATOM   4082  CA  TRP   276      21.670  34.044  38.593  1.00  0.00           C
ATOM   4083  HA  TRP   276      20.720  34.013  39.128  1.00  0.00           H
ATOM   4084  CB  TRP   276      22.303  32.612  38.624  1.00  0.00           C
ATOM   4085  HB2 TRP   276      23.036  32.556  37.819  1.00  0.00           H
ATOM   4086  HB3 TRP   276      22.899  32.448  39.523  1.00  0.00           H
ATOM   4087  CG  TRP   276      21.336  31.466  38.651  1.00  0.00           C
ATOM   4088  CD1 TRP   276      21.138  30.624  37.636  1.00  0.00           C
ATOM   4089  HD1 TRP   276      21.732  30.732  36.740  1.00  0.00           H
ATOM   4090  NE1 TRP   276      20.266  29.668  38.006  1.00  0.00           N
ATOM   4091  HE1 TRP   276      19.919  28.929  37.410  1.00  0.00           H
ATOM   4092  CE2 TRP   276      19.887  29.887  39.308  1.00  0.00           C
ATOM   4093  CZ2 TRP   276      18.954  29.169  40.087  1.00  0.00           C
ATOM   4094  HZ2 TRP   276      18.298  28.404  39.697  1.00  0.00           H
ATOM   4095  CH2 TRP   276      18.746  29.588  41.419  1.00  0.00           C
ATOM   4096  HH2 TRP   276      18.054  29.112  42.099  1.00  0.00           H
ATOM   4097  CZ3 TRP   276      19.415  30.706  41.951  1.00  0.00           C
ATOM   4098  HZ3 TRP   276      19.098  30.999  42.942  1.00  0.00           H
ATOM   4099  CE3 TRP   276      20.291  31.389  41.101  1.00  0.00           C
ATOM   4100  HE3 TRP   276      20.901  32.201  41.469  1.00  0.00           H
ATOM   4101  CD2 TRP   276      20.465  31.055  39.768  1.00  0.00           C
ATOM   4102  C   TRP   276      22.660  34.985  39.216  1.00  0.00           C
ATOM   4103  O   TRP   276      23.791  35.170  38.746  1.00  0.00           O
ATOM   4104  N   ILE   277      22.367  35.688  40.304  1.00  0.00           N
ATOM   4105  H   ILE   277      21.472  35.587  40.760  1.00  0.00           H
ATOM   4106  CA  ILE   277      23.182  36.594  41.067  1.00  0.00           C
ATOM   4107  HA  ILE   277      24.019  36.931  40.455  1.00  0.00           H
ATOM   4108  CB  ILE   277      22.354  37.844  41.503  1.00  0.00           C
ATOM   4109  HB  ILE   277      21.527  37.437  42.082  1.00  0.00           H
ATOM   4110  CG2 ILE   277      23.125  38.737  42.461  1.00  0.00           C
ATOM   4111 HG21 ILE   277      23.462  38.210  43.353  1.00  0.00           H
ATOM   4112 HG22 ILE   277      23.956  39.182  41.914  1.00  0.00           H
ATOM   4113 HG23 ILE   277      22.523  39.508  42.943  1.00  0.00           H
ATOM   4114  CG1 ILE   277      21.869  38.455  40.130  1.00  0.00           C
ATOM   4115 HG12 ILE   277      22.668  38.401  39.390  1.00  0.00           H
ATOM   4116 HG13 ILE   277      21.103  37.786  39.737  1.00  0.00           H
ATOM   4117  CD1 ILE   277      21.305  39.906  40.048  1.00  0.00           C
ATOM   4118 HD11 ILE   277      20.263  39.749  40.326  1.00  0.00           H
ATOM   4119 HD12 ILE   277      21.720  40.637  40.743  1.00  0.00           H
ATOM   4120 HD13 ILE   277      21.431  40.248  39.020  1.00  0.00           H
ATOM   4121  C   ILE   277      23.787  35.773  42.241  1.00  0.00           C
ATOM   4122  O   ILE   277      22.994  35.433  43.136  1.00  0.00           O
ATOM   4123  N   GLY   278      25.071  35.641  42.373  1.00  0.00           N
ATOM   4124  H   GLY   278      25.585  36.074  41.618  1.00  0.00           H
ATOM   4125  CA  GLY   278      25.680  35.376  43.716  1.00  0.00           C
ATOM   4126  HA2 GLY   278      24.959  34.767  44.259  1.00  0.00           H
ATOM   4127  HA3 GLY   278      26.630  34.845  43.640  1.00  0.00           H
ATOM   4128  C   GLY   278      25.989  36.623  44.572  1.00  0.00           C
ATOM   4129  O   GLY   278      26.531  37.578  44.044  1.00  0.00           O
ATOM   4130  N   ARG   279      25.756  36.570  45.838  1.00  0.00           N
ATOM   4131  H   ARG   279      25.404  35.691  46.190  1.00  0.00           H
ATOM   4132  CA  ARG   279      26.301  37.497  46.841  1.00  0.00           C
ATOM   4133  HA  ARG   279      27.255  37.896  46.494  1.00  0.00           H
ATOM   4134  CB  ARG   279      25.362  38.695  46.711  1.00  0.00           C
ATOM   4135  HB2 ARG   279      25.656  39.574  47.286  1.00  0.00           H
ATOM   4136  HB3 ARG   279      25.223  39.024  45.681  1.00  0.00           H
ATOM   4137  CG  ARG   279      23.905  38.391  47.239  1.00  0.00           C
ATOM   4138  HG2 ARG   279      23.443  37.619  46.624  1.00  0.00           H
ATOM   4139  HG3 ARG   279      23.963  37.923  48.222  1.00  0.00           H
ATOM   4140  CD  ARG   279      22.989  39.582  47.156  1.00  0.00           C
ATOM   4141  HD2 ARG   279      23.262  40.445  47.764  1.00  0.00           H
ATOM   4142  HD3 ARG   279      22.898  39.959  46.137  1.00  0.00           H
ATOM   4143  NE  ARG   279      21.638  39.292  47.622  1.00  0.00           N
ATOM   4144  HE  ARG   279      21.506  38.478  48.205  1.00  0.00           H
ATOM   4145  CZ  ARG   279      20.504  40.052  47.496  1.00  0.00           C
ATOM   4146  NH1 ARG   279      19.416  39.590  47.967  1.00  0.00           N
ATOM   4147 HH11 ARG   279      19.290  38.678  48.384  1.00  0.00           H
ATOM   4148 HH12 ARG   279      18.593  40.159  47.826  1.00  0.00           H
ATOM   4149  NH2 ARG   279      20.537  41.224  46.914  1.00  0.00           N
ATOM   4150 HH21 ARG   279      21.385  41.579  46.495  1.00  0.00           H
ATOM   4151 HH22 ARG   279      19.728  41.811  47.049  1.00  0.00           H
ATOM   4152  C   ARG   279      26.373  36.899  48.257  1.00  0.00           C
ATOM   4153  O   ARG   279      25.690  36.027  48.718  1.00  0.00           O
ATOM   4154  N   THR   280      26.978  37.669  49.156  1.00  0.00           N
ATOM   4155  H   THR   280      27.469  38.426  48.702  1.00  0.00           H
ATOM   4156  CA  THR   280      26.906  37.677  50.640  1.00  0.00           C
ATOM   4157  HA  THR   280      27.297  36.752  51.065  1.00  0.00           H
ATOM   4158  CB  THR   280      27.645  38.933  51.225  1.00  0.00           C
ATOM   4159  HB  THR   280      27.514  39.051  52.301  1.00  0.00           H
ATOM   4160  CG2 THR   280      29.155  38.900  50.823  1.00  0.00           C
ATOM   4161 HG21 THR   280      29.202  39.002  49.739  1.00  0.00           H
ATOM   4162 HG22 THR   280      29.821  39.675  51.203  1.00  0.00           H
ATOM   4163 HG23 THR   280      29.685  37.999  51.131  1.00  0.00           H
ATOM   4164  OG1 THR   280      27.345  40.084  50.560  1.00  0.00           O
ATOM   4165  HG1 THR   280      28.052  40.707  50.743  1.00  0.00           H
ATOM   4166  C   THR   280      25.447  37.876  51.161  1.00  0.00           C
ATOM   4167  O   THR   280      24.666  38.706  50.620  1.00  0.00           O
ATOM   4168  N   LYS   281      25.096  37.196  52.279  1.00  0.00           N
ATOM   4169  H   LYS   281      25.829  36.803  52.854  1.00  0.00           H
ATOM   4170  CA  LYS   281      23.676  37.204  52.746  1.00  0.00           C
ATOM   4171  HA  LYS   281      23.073  37.202  51.838  1.00  0.00           H
ATOM   4172  CB  LYS   281      23.350  36.055  53.735  1.00  0.00           C
ATOM   4173  HB2 LYS   281      24.069  35.998  54.554  1.00  0.00           H
ATOM   4174  HB3 LYS   281      22.372  36.192  54.197  1.00  0.00           H
ATOM   4175  CG  LYS   281      23.215  34.764  53.025  1.00  0.00           C
ATOM   4176  HG2 LYS   281      22.738  34.928  52.060  1.00  0.00           H
ATOM   4177  HG3 LYS   281      24.188  34.331  52.790  1.00  0.00           H
ATOM   4178  CD  LYS   281      22.367  33.613  53.739  1.00  0.00           C
ATOM   4179  HD2 LYS   281      22.374  32.782  53.033  1.00  0.00           H
ATOM   4180  HD3 LYS   281      22.948  33.246  54.585  1.00  0.00           H
ATOM   4181  CE  LYS   281      21.011  33.811  54.242  1.00  0.00           C
ATOM   4182  HE2 LYS   281      20.797  32.960  54.889  1.00  0.00           H
ATOM   4183  HE3 LYS   281      20.822  34.715  54.822  1.00  0.00           H
ATOM   4184  NZ  LYS   281      20.044  33.827  53.132  1.00  0.00           N
ATOM   4185  HZ1 LYS   281      19.107  34.090  53.403  1.00  0.00           H
ATOM   4186  HZ2 LYS   281      20.311  34.472  52.401  1.00  0.00           H
ATOM   4187  HZ3 LYS   281      19.934  32.904  52.734  1.00  0.00           H
ATOM   4188  C   LYS   281      23.325  38.553  53.346  1.00  0.00           C
ATOM   4189  O   LYS   281      22.227  39.041  53.065  1.00  0.00           O
ATOM   4190  N   SER   282      24.087  39.105  54.229  1.00  0.00           N
ATOM   4191  H   SER   282      25.069  38.886  54.312  1.00  0.00           H
ATOM   4192  CA  SER   282      23.771  40.377  54.957  1.00  0.00           C
ATOM   4193  HA  SER   282      22.769  40.315  55.382  1.00  0.00           H
ATOM   4194  CB  SER   282      24.776  40.719  56.071  1.00  0.00           C
ATOM   4195  HB2 SER   282      24.856  39.956  56.845  1.00  0.00           H
ATOM   4196  HB3 SER   282      25.767  40.627  55.626  1.00  0.00           H
ATOM   4197  OG  SER   282      24.480  42.001  56.650  1.00  0.00           O
ATOM   4198  HG  SER   282      23.825  41.868  57.339  1.00  0.00           H
ATOM   4199  C   SER   282      23.742  41.513  53.993  1.00  0.00           C
ATOM   4200  O   SER   282      24.481  41.600  53.005  1.00  0.00           O
ATOM   4201  N   THR   283      22.768  42.421  54.194  1.00  0.00           N
ATOM   4202  H   THR   283      22.149  42.364  54.989  1.00  0.00           H
ATOM   4203  CA  THR   283      22.732  43.775  53.502  1.00  0.00           C
ATOM   4204  HA  THR   283      22.526  43.610  52.444  1.00  0.00           H
ATOM   4205  CB  THR   283      21.531  44.562  53.915  1.00  0.00           C
ATOM   4206  HB  THR   283      21.579  45.540  53.436  1.00  0.00           H
ATOM   4207  CG2 THR   283      20.256  43.765  53.689  1.00  0.00           C
ATOM   4208 HG21 THR   283      20.167  43.354  52.683  1.00  0.00           H
ATOM   4209 HG22 THR   283      20.294  42.863  54.299  1.00  0.00           H
ATOM   4210 HG23 THR   283      19.439  44.461  53.876  1.00  0.00           H
ATOM   4211  OG1 THR   283      21.567  44.748  55.307  1.00  0.00           O
ATOM   4212  HG1 THR   283      20.662  44.816  55.620  1.00  0.00           H
ATOM   4213  C   THR   283      23.946  44.553  53.590  1.00  0.00           C
ATOM   4214  O   THR   283      24.371  45.055  52.518  1.00  0.00           O
ATOM   4215  N   ASN   284      24.628  44.657  54.739  1.00  0.00           N
ATOM   4216  H   ASN   284      24.305  44.077  55.500  1.00  0.00           H
ATOM   4217  CA  ASN   284      25.677  45.490  55.245  1.00  0.00           C
ATOM   4218  HA  ASN   284      25.808  46.397  54.653  1.00  0.00           H
ATOM   4219  CB  ASN   284      25.187  46.050  56.611  1.00  0.00           C
ATOM   4220  HB2 ASN   284      24.671  46.997  56.455  1.00  0.00           H
ATOM   4221  HB3 ASN   284      24.579  45.294  57.107  1.00  0.00           H
ATOM   4222  CG  ASN   284      26.202  46.372  57.647  1.00  0.00           C
ATOM   4223  OD1 ASN   284      27.217  46.984  57.432  1.00  0.00           O
ATOM   4224  ND2 ASN   284      26.009  45.806  58.864  1.00  0.00           N
ATOM   4225 HD21 ASN   284      26.813  45.873  59.472  1.00  0.00           H
ATOM   4226 HD22 ASN   284      25.137  45.373  59.132  1.00  0.00           H
ATOM   4227  C   ASN   284      27.005  44.743  55.263  1.00  0.00           C
ATOM   4228  O   ASN   284      27.955  45.057  54.558  1.00  0.00           O
ATOM   4229  N   SER   285      27.053  43.722  56.091  1.00  0.00           N
ATOM   4230  H   SER   285      26.342  43.656  56.805  1.00  0.00           H
ATOM   4231  CA  SER   285      28.336  43.035  56.356  1.00  0.00           C
ATOM   4232  HA  SER   285      29.251  43.628  56.334  1.00  0.00           H
ATOM   4233  CB  SER   285      28.289  42.449  57.763  1.00  0.00           C
ATOM   4234  HB2 SER   285      27.668  41.557  57.838  1.00  0.00           H
ATOM   4235  HB3 SER   285      29.309  42.142  57.997  1.00  0.00           H
ATOM   4236  OG  SER   285      27.785  43.387  58.612  1.00  0.00           O
ATOM   4237  HG  SER   285      28.496  43.976  58.873  1.00  0.00           H
ATOM   4238  C   SER   285      28.654  41.859  55.403  1.00  0.00           C
ATOM   4239  O   SER   285      27.800  41.405  54.641  1.00  0.00           O
ATOM   4240  N   ARG   286      29.939  41.448  55.308  1.00  0.00           N
ATOM   4241  H   ARG   286      30.634  41.845  55.924  1.00  0.00           H
ATOM   4242  CA  ARG   286      30.403  40.443  54.350  1.00  0.00           C
ATOM   4243  HA  ARG   286      29.952  40.691  53.389  1.00  0.00           H
ATOM   4244  CB  ARG   286      31.919  40.528  54.188  1.00  0.00           C
ATOM   4245  HB2 ARG   286      32.501  40.486  55.108  1.00  0.00           H
ATOM   4246  HB3 ARG   286      32.196  39.719  53.513  1.00  0.00           H
ATOM   4247  CG  ARG   286      32.358  41.820  53.395  1.00  0.00           C
ATOM   4248  HG2 ARG   286      31.851  41.968  52.441  1.00  0.00           H
ATOM   4249  HG3 ARG   286      32.182  42.672  54.051  1.00  0.00           H
ATOM   4250  CD  ARG   286      33.902  41.787  53.126  1.00  0.00           C
ATOM   4251  HD2 ARG   286      34.399  41.957  54.081  1.00  0.00           H
ATOM   4252  HD3 ARG   286      34.086  40.781  52.752  1.00  0.00           H
ATOM   4253  NE  ARG   286      34.262  42.873  52.158  1.00  0.00           N
ATOM   4254  HE  ARG   286      33.609  43.629  52.011  1.00  0.00           H
ATOM   4255  CZ  ARG   286      35.384  43.214  51.549  1.00  0.00           C
ATOM   4256  NH1 ARG   286      35.343  44.244  50.763  1.00  0.00           N
ATOM   4257 HH11 ARG   286      34.428  44.597  50.523  1.00  0.00           H
ATOM   4258 HH12 ARG   286      36.149  44.490  50.204  1.00  0.00           H
ATOM   4259  NH2 ARG   286      36.556  42.616  51.712  1.00  0.00           N
ATOM   4260 HH21 ARG   286      36.642  41.876  52.394  1.00  0.00           H
ATOM   4261 HH22 ARG   286      37.404  42.854  51.218  1.00  0.00           H
ATOM   4262  C   ARG   286      29.981  39.070  54.848  1.00  0.00           C
ATOM   4263  O   ARG   286      30.697  38.181  54.972  1.00  0.00           O
ATOM   4264  N   SER   287      28.699  38.918  55.194  1.00  0.00           N
ATOM   4265  H   SER   287      28.005  39.631  55.021  1.00  0.00           H
ATOM   4266  CA  SER   287      28.273  37.815  56.175  1.00  0.00           C
ATOM   4267  HA  SER   287      29.159  37.211  56.379  1.00  0.00           H
ATOM   4268  CB  SER   287      27.832  38.496  57.506  1.00  0.00           C
ATOM   4269  HB2 SER   287      27.172  39.325  57.253  1.00  0.00           H
ATOM   4270  HB3 SER   287      27.222  37.815  58.099  1.00  0.00           H
ATOM   4271  OG  SER   287      29.040  38.953  58.088  1.00  0.00           O
ATOM   4272  HG  SER   287      29.383  38.228  58.614  1.00  0.00           H
ATOM   4273  C   SER   287      27.298  36.935  55.383  1.00  0.00           C
ATOM   4274  O   SER   287      26.313  37.414  54.888  1.00  0.00           O
ATOM   4275  N   GLY   288      27.516  35.583  55.367  1.00  0.00           N
ATOM   4276  H   GLY   288      28.324  35.296  55.901  1.00  0.00           H
ATOM   4277  CA  GLY   288      26.840  34.483  54.535  1.00  0.00           C
ATOM   4278  HA2 GLY   288      27.041  33.533  55.033  1.00  0.00           H
ATOM   4279  HA3 GLY   288      25.767  34.623  54.656  1.00  0.00           H
ATOM   4280  C   GLY   288      27.206  34.522  53.045  1.00  0.00           C
ATOM   4281  O   GLY   288      28.169  35.235  52.558  1.00  0.00           O
ATOM   4282  N   PHE   289      26.541  33.665  52.297  1.00  0.00           N
ATOM   4283  H   PHE   289      25.929  33.033  52.793  1.00  0.00           H
ATOM   4284  CA  PHE   289      26.545  33.537  50.805  1.00  0.00           C
ATOM   4285  HA  PHE   289      26.656  34.545  50.406  1.00  0.00           H
ATOM   4286  CB  PHE   289      27.710  32.757  50.252  1.00  0.00           C
ATOM   4287  HB2 PHE   289      28.464  32.663  51.033  1.00  0.00           H
ATOM   4288  HB3 PHE   289      27.484  31.735  49.946  1.00  0.00           H
ATOM   4289  CG  PHE   289      28.297  33.422  49.017  1.00  0.00           C
ATOM   4290  CD1 PHE   289      28.931  34.624  49.212  1.00  0.00           C
ATOM   4291  HD1 PHE   289      29.166  34.777  50.255  1.00  0.00           H
ATOM   4292  CE1 PHE   289      29.379  35.429  48.145  1.00  0.00           C
ATOM   4293  HE1 PHE   289      30.040  36.254  48.371  1.00  0.00           H
ATOM   4294  CZ  PHE   289      28.927  35.094  46.837  1.00  0.00           C
ATOM   4295  HZ  PHE   289      29.084  35.746  45.992  1.00  0.00           H
ATOM   4296  CE2 PHE   289      28.115  33.925  46.700  1.00  0.00           C
ATOM   4297  HE2 PHE   289      27.608  33.771  45.759  1.00  0.00           H
ATOM   4298  CD2 PHE   289      27.922  32.994  47.734  1.00  0.00           C
ATOM   4299  HD2 PHE   289      27.095  32.307  47.637  1.00  0.00           H
ATOM   4300  C   PHE   289      25.155  33.035  50.383  1.00  0.00           C
ATOM   4301  O   PHE   289      24.690  32.041  50.925  1.00  0.00           O
ATOM   4302  N   GLU   290      24.591  33.526  49.276  1.00  0.00           N
ATOM   4303  H   GLU   290      24.973  34.395  48.931  1.00  0.00           H
ATOM   4304  CA  GLU   290      23.371  33.067  48.636  1.00  0.00           C
ATOM   4305  HA  GLU   290      23.222  32.015  48.881  1.00  0.00           H
ATOM   4306  CB  GLU   290      22.170  33.801  49.176  1.00  0.00           C
ATOM   4307  HB2 GLU   290      21.300  33.520  48.581  1.00  0.00           H
ATOM   4308  HB3 GLU   290      22.166  33.466  50.214  1.00  0.00           H
ATOM   4309  CG  GLU   290      22.284  35.361  49.146  1.00  0.00           C
ATOM   4310  HG2 GLU   290      23.130  35.680  49.757  1.00  0.00           H
ATOM   4311  HG3 GLU   290      22.330  35.682  48.106  1.00  0.00           H
ATOM   4312  CD  GLU   290      21.028  35.948  49.792  1.00  0.00           C
ATOM   4313  OE1 GLU   290      20.487  35.466  50.825  1.00  0.00           O
ATOM   4314  OE2 GLU   290      20.598  36.949  49.155  1.00  0.00           O
ATOM   4315  C   GLU   290      23.459  33.231  47.126  1.00  0.00           C
ATOM   4316  O   GLU   290      24.209  34.030  46.572  1.00  0.00           O
ATOM   4317  N   MET   291      22.626  32.445  46.459  1.00  0.00           N
ATOM   4318  H   MET   291      22.040  31.845  47.022  1.00  0.00           H
ATOM   4319  CA  MET   291      22.258  32.443  45.060  1.00  0.00           C
ATOM   4320  HA  MET   291      22.776  33.295  44.621  1.00  0.00           H
ATOM   4321  CB  MET   291      22.617  31.189  44.302  1.00  0.00           C
ATOM   4322  HB2 MET   291      22.087  30.304  44.656  1.00  0.00           H
ATOM   4323  HB3 MET   291      22.163  31.266  43.314  1.00  0.00           H
ATOM   4324  CG  MET   291      24.063  30.764  44.290  1.00  0.00           C
ATOM   4325  HG2 MET   291      24.347  30.606  45.330  1.00  0.00           H
ATOM   4326  HG3 MET   291      24.275  29.859  43.720  1.00  0.00           H
ATOM   4327  SD  MET   291      25.177  31.961  43.425  1.00  0.00           S
ATOM   4328  CE  MET   291      24.646  32.026  41.701  1.00  0.00           C
ATOM   4329  HE1 MET   291      25.288  32.595  41.029  1.00  0.00           H
ATOM   4330  HE2 MET   291      24.518  31.032  41.271  1.00  0.00           H
ATOM   4331  HE3 MET   291      23.687  32.543  41.683  1.00  0.00           H
ATOM   4332  C   MET   291      20.771  32.836  44.770  1.00  0.00           C
ATOM   4333  O   MET   291      19.838  32.138  45.259  1.00  0.00           O
ATOM   4334  N   ILE   292      20.481  33.827  43.896  1.00  0.00           N
ATOM   4335  H   ILE   292      21.344  34.312  43.691  1.00  0.00           H
ATOM   4336  CA  ILE   292      19.173  34.399  43.471  1.00  0.00           C
ATOM   4337  HA  ILE   292      18.383  33.742  43.835  1.00  0.00           H
ATOM   4338  CB  ILE   292      18.936  35.861  43.957  1.00  0.00           C
ATOM   4339  HB  ILE   292      19.291  36.594  43.232  1.00  0.00           H
ATOM   4340  CG2 ILE   292      17.475  36.213  44.023  1.00  0.00           C
ATOM   4341 HG21 ILE   292      17.149  36.248  42.982  1.00  0.00           H
ATOM   4342 HG22 ILE   292      16.788  35.530  44.524  1.00  0.00           H
ATOM   4343 HG23 ILE   292      17.333  37.192  44.481  1.00  0.00           H
ATOM   4344  CG1 ILE   292      19.476  36.167  45.420  1.00  0.00           C
ATOM   4345 HG12 ILE   292      18.874  36.953  45.878  1.00  0.00           H
ATOM   4346 HG13 ILE   292      19.349  35.254  46.003  1.00  0.00           H
ATOM   4347  CD1 ILE   292      20.880  36.581  45.353  1.00  0.00           C
ATOM   4348 HD11 ILE   292      21.036  37.590  45.732  1.00  0.00           H
ATOM   4349 HD12 ILE   292      21.535  35.885  45.876  1.00  0.00           H
ATOM   4350 HD13 ILE   292      21.207  36.611  44.313  1.00  0.00           H
ATOM   4351  C   ILE   292      18.996  34.351  41.948  1.00  0.00           C
ATOM   4352  O   ILE   292      19.951  34.638  41.236  1.00  0.00           O
ATOM   4353  N   TRP   293      17.752  34.087  41.437  1.00  0.00           N
ATOM   4354  H   TRP   293      17.079  33.693  42.079  1.00  0.00           H
ATOM   4355  CA  TRP   293      17.434  34.017  40.014  1.00  0.00           C
ATOM   4356  HA  TRP   293      18.320  34.332  39.464  1.00  0.00           H
ATOM   4357  CB  TRP   293      17.007  32.706  39.547  1.00  0.00           C
ATOM   4358  HB2 TRP   293      17.964  32.213  39.377  1.00  0.00           H
ATOM   4359  HB3 TRP   293      16.434  32.183  40.312  1.00  0.00           H
ATOM   4360  CG  TRP   293      16.321  32.687  38.230  1.00  0.00           C
ATOM   4361  CD1 TRP   293      14.955  32.522  38.059  1.00  0.00           C
ATOM   4362  HD1 TRP   293      14.279  32.536  38.902  1.00  0.00           H
ATOM   4363  NE1 TRP   293      14.606  32.503  36.740  1.00  0.00           N
ATOM   4364  HE1 TRP   293      13.728  32.090  36.455  1.00  0.00           H
ATOM   4365  CE2 TRP   293      15.695  32.633  35.952  1.00  0.00           C
ATOM   4366  CZ2 TRP   293      15.797  32.689  34.567  1.00  0.00           C
ATOM   4367  HZ2 TRP   293      14.946  32.473  33.937  1.00  0.00           H
ATOM   4368  CH2 TRP   293      17.081  32.777  34.002  1.00  0.00           C
ATOM   4369  HH2 TRP   293      17.268  32.800  32.939  1.00  0.00           H
ATOM   4370  CZ3 TRP   293      18.254  32.833  34.772  1.00  0.00           C
ATOM   4371  HZ3 TRP   293      19.210  33.041  34.317  1.00  0.00           H
ATOM   4372  CE3 TRP   293      18.124  32.710  36.219  1.00  0.00           C
ATOM   4373  HE3 TRP   293      19.021  32.781  36.817  1.00  0.00           H
ATOM   4374  CD2 TRP   293      16.860  32.639  36.852  1.00  0.00           C
ATOM   4375  C   TRP   293      16.427  35.100  39.655  1.00  0.00           C
ATOM   4376  O   TRP   293      15.495  35.296  40.323  1.00  0.00           O
ATOM   4377  N   ASP   294      16.722  35.844  38.551  1.00  0.00           N
ATOM   4378  H   ASP   294      17.543  35.708  37.979  1.00  0.00           H
ATOM   4379  CA  ASP   294      15.695  36.901  38.095  1.00  0.00           C
ATOM   4380  HA  ASP   294      14.721  36.688  38.536  1.00  0.00           H
ATOM   4381  CB  ASP   294      16.102  38.283  38.802  1.00  0.00           C
ATOM   4382  HB2 ASP   294      15.920  38.219  39.875  1.00  0.00           H
ATOM   4383  HB3 ASP   294      17.139  38.457  38.513  1.00  0.00           H
ATOM   4384  CG  ASP   294      15.289  39.473  38.375  1.00  0.00           C
ATOM   4385  OD1 ASP   294      14.138  39.328  37.956  1.00  0.00           O
ATOM   4386  OD2 ASP   294      15.870  40.578  38.454  1.00  0.00           O
ATOM   4387  C   ASP   294      15.660  36.980  36.532  1.00  0.00           C
ATOM   4388  O   ASP   294      16.703  37.255  35.929  1.00  0.00           O
ATOM   4389  N   PRO   295      14.512  36.680  35.830  1.00  0.00           N
ATOM   4390  CD  PRO   295      13.414  35.979  36.487  1.00  0.00           C
ATOM   4391  HD2 PRO   295      12.811  36.700  37.039  1.00  0.00           H
ATOM   4392  HD3 PRO   295      13.846  35.173  37.079  1.00  0.00           H
ATOM   4393  CG  PRO   295      12.614  35.431  35.329  1.00  0.00           C
ATOM   4394  HG2 PRO   295      11.536  35.470  35.481  1.00  0.00           H
ATOM   4395  HG3 PRO   295      12.946  34.412  35.130  1.00  0.00           H
ATOM   4396  CB  PRO   295      12.911  36.282  34.147  1.00  0.00           C
ATOM   4397  HB2 PRO   295      12.193  37.102  34.159  1.00  0.00           H
ATOM   4398  HB3 PRO   295      12.828  35.700  33.228  1.00  0.00           H
ATOM   4399  CA  PRO   295      14.328  36.752  34.426  1.00  0.00           C
ATOM   4400  HA  PRO   295      15.080  36.098  33.982  1.00  0.00           H
ATOM   4401  C   PRO   295      14.486  38.217  33.959  1.00  0.00           C
ATOM   4402  O   PRO   295      14.019  39.224  34.527  1.00  0.00           O
ATOM   4403  N   ASN   296      15.059  38.377  32.702  1.00  0.00           N
ATOM   4404  H   ASN   296      15.388  37.593  32.156  1.00  0.00           H
ATOM   4405  CA  ASN   296      15.387  39.779  32.226  1.00  0.00           C
ATOM   4406  HA  ASN   296      16.165  39.635  31.476  1.00  0.00           H
ATOM   4407  CB  ASN   296      14.129  40.419  31.508  1.00  0.00           C
ATOM   4408  HB2 ASN   296      13.322  40.514  32.237  1.00  0.00           H
ATOM   4409  HB3 ASN   296      14.315  41.425  31.135  1.00  0.00           H
ATOM   4410  CG  ASN   296      13.663  39.523  30.355  1.00  0.00           C
ATOM   4411  OD1 ASN   296      14.102  39.502  29.229  1.00  0.00           O
ATOM   4412  ND2 ASN   296      12.773  38.666  30.729  1.00  0.00           N
ATOM   4413 HD21 ASN   296      12.396  38.038  30.033  1.00  0.00           H
ATOM   4414 HD22 ASN   296      12.357  38.705  31.649  1.00  0.00           H
ATOM   4415  C   ASN   296      16.169  40.700  33.178  1.00  0.00           C
ATOM   4416  O   ASN   296      16.218  41.859  32.825  1.00  0.00           O
ATOM   4417  N   GLY   297      16.877  40.232  34.209  1.00  0.00           N
ATOM   4418  H   GLY   297      16.860  39.226  34.294  1.00  0.00           H
ATOM   4419  CA  GLY   297      17.736  41.062  35.129  1.00  0.00           C
ATOM   4420  HA2 GLY   297      17.119  41.774  35.677  1.00  0.00           H
ATOM   4421  HA3 GLY   297      18.129  40.357  35.860  1.00  0.00           H
ATOM   4422  C   GLY   297      18.864  41.760  34.364  1.00  0.00           C
ATOM   4423  O   GLY   297      19.428  42.766  34.833  1.00  0.00           O
ATOM   4424  N   TRP   298      19.279  41.280  33.167  1.00  0.00           N
ATOM   4425  H   TRP   298      18.871  40.430  32.806  1.00  0.00           H
ATOM   4426  CA  TRP   298      20.247  41.938  32.305  1.00  0.00           C
ATOM   4427  HA  TRP   298      21.006  42.425  32.917  1.00  0.00           H
ATOM   4428  CB  TRP   298      20.961  41.002  31.325  1.00  0.00           C
ATOM   4429  HB2 TRP   298      20.809  39.962  31.613  1.00  0.00           H
ATOM   4430  HB3 TRP   298      20.480  41.035  30.348  1.00  0.00           H
ATOM   4431  CG  TRP   298      22.448  41.263  31.032  1.00  0.00           C
ATOM   4432  CD1 TRP   298      22.855  42.104  30.058  1.00  0.00           C
ATOM   4433  HD1 TRP   298      22.192  42.768  29.524  1.00  0.00           H
ATOM   4434  NE1 TRP   298      24.251  41.959  29.885  1.00  0.00           N
ATOM   4435  HE1 TRP   298      24.792  42.500  29.225  1.00  0.00           H
ATOM   4436  CE2 TRP   298      24.747  41.038  30.756  1.00  0.00           C
ATOM   4437  CZ2 TRP   298      26.060  40.568  30.956  1.00  0.00           C
ATOM   4438  HZ2 TRP   298      26.821  41.035  30.349  1.00  0.00           H
ATOM   4439  CH2 TRP   298      26.325  39.709  32.006  1.00  0.00           C
ATOM   4440  HH2 TRP   298      27.350  39.462  32.239  1.00  0.00           H
ATOM   4441  CZ3 TRP   298      25.329  39.336  32.878  1.00  0.00           C
ATOM   4442  HZ3 TRP   298      25.528  38.793  33.791  1.00  0.00           H
ATOM   4443  CE3 TRP   298      24.013  39.750  32.617  1.00  0.00           C
ATOM   4444  HE3 TRP   298      23.182  39.479  33.251  1.00  0.00           H
ATOM   4445  CD2 TRP   298      23.643  40.613  31.576  1.00  0.00           C
ATOM   4446  C   TRP   298      19.721  43.167  31.555  1.00  0.00           C
ATOM   4447  O   TRP   298      20.481  44.042  31.160  1.00  0.00           O
ATOM   4448  N   THR   299      18.335  43.236  31.364  1.00  0.00           N
ATOM   4449  H   THR   299      17.805  42.464  31.743  1.00  0.00           H
ATOM   4450  CA  THR   299      17.634  44.290  30.491  1.00  0.00           C
ATOM   4451  HA  THR   299      18.257  45.111  30.139  1.00  0.00           H
ATOM   4452  CB  THR   299      16.992  43.542  29.323  1.00  0.00           C
ATOM   4453  HB  THR   299      16.269  44.242  28.904  1.00  0.00           H
ATOM   4454  CG2 THR   299      18.124  43.106  28.376  1.00  0.00           C
ATOM   4455 HG21 THR   299      17.821  42.556  27.485  1.00  0.00           H
ATOM   4456 HG22 THR   299      18.510  43.992  27.873  1.00  0.00           H
ATOM   4457 HG23 THR   299      18.760  42.471  28.991  1.00  0.00           H
ATOM   4458  OG1 THR   299      16.197  42.395  29.607  1.00  0.00           O
ATOM   4459  HG1 THR   299      15.812  42.097  28.779  1.00  0.00           H
ATOM   4460  C   THR   299      16.439  45.017  31.146  1.00  0.00           C
ATOM   4461  O   THR   299      16.033  46.084  30.631  1.00  0.00           O
ATOM   4462  N   GLU   300      15.859  44.449  32.256  1.00  0.00           N
ATOM   4463  H   GLU   300      16.267  43.579  32.565  1.00  0.00           H
ATOM   4464  CA  GLU   300      14.725  44.939  33.007  1.00  0.00           C
ATOM   4465  HA  GLU   300      14.564  46.011  32.889  1.00  0.00           H
ATOM   4466  CB  GLU   300      13.500  44.098  32.595  1.00  0.00           C
ATOM   4467  HB2 GLU   300      13.456  43.826  31.540  1.00  0.00           H
ATOM   4468  HB3 GLU   300      13.661  43.131  33.072  1.00  0.00           H
ATOM   4469  CG  GLU   300      12.092  44.519  32.975  1.00  0.00           C
ATOM   4470  HG2 GLU   300      11.484  43.784  32.447  1.00  0.00           H
ATOM   4471  HG3 GLU   300      11.979  44.342  34.044  1.00  0.00           H
ATOM   4472  CD  GLU   300      11.740  45.956  32.551  1.00  0.00           C
ATOM   4473  OE1 GLU   300      11.208  46.131  31.480  1.00  0.00           O
ATOM   4474  OE2 GLU   300      12.169  46.911  33.274  1.00  0.00           O
ATOM   4475  C   GLU   300      14.943  44.819  34.490  1.00  0.00           C
ATOM   4476  O   GLU   300      15.772  44.029  34.995  1.00  0.00           O
ATOM   4477  N   THR   301      14.092  45.591  35.254  1.00  0.00           N
ATOM   4478  H   THR   301      13.514  46.331  34.881  1.00  0.00           H
ATOM   4479  CA  THR   301      14.040  45.460  36.745  1.00  0.00           C
ATOM   4480  HA  THR   301      14.701  44.648  37.045  1.00  0.00           H
ATOM   4481  CB  THR   301      14.644  46.759  37.390  1.00  0.00           C
ATOM   4482  HB  THR   301      15.513  47.172  36.878  1.00  0.00           H
ATOM   4483  CG2 THR   301      13.764  47.972  37.330  1.00  0.00           C
ATOM   4484 HG21 THR   301      13.762  48.248  36.274  1.00  0.00           H
ATOM   4485 HG22 THR   301      12.728  47.840  37.641  1.00  0.00           H
ATOM   4486 HG23 THR   301      14.109  48.708  38.057  1.00  0.00           H
ATOM   4487  OG1 THR   301      14.916  46.413  38.649  1.00  0.00           O
ATOM   4488  HG1 THR   301      15.830  46.121  38.628  1.00  0.00           H
ATOM   4489  C   THR   301      12.631  45.014  37.273  1.00  0.00           C
ATOM   4490  O   THR   301      11.645  45.454  36.687  1.00  0.00           O
ATOM   4491  N   ASP   302      12.603  44.134  38.222  1.00  0.00           N
ATOM   4492  H   ASP   302      13.392  43.586  38.534  1.00  0.00           H
ATOM   4493  CA  ASP   302      11.334  43.865  38.937  1.00  0.00           C
ATOM   4494  HA  ASP   302      10.545  44.598  38.766  1.00  0.00           H
ATOM   4495  CB  ASP   302      10.814  42.506  38.457  1.00  0.00           C
ATOM   4496  HB2 ASP   302      10.853  42.462  37.368  1.00  0.00           H
ATOM   4497  HB3 ASP   302      11.582  41.833  38.839  1.00  0.00           H
ATOM   4498  CG  ASP   302       9.425  42.189  38.847  1.00  0.00           C
ATOM   4499  OD1 ASP   302       8.737  43.009  39.514  1.00  0.00           O
ATOM   4500  OD2 ASP   302       8.980  41.056  38.482  1.00  0.00           O
ATOM   4501  C   ASP   302      11.644  43.737  40.467  1.00  0.00           C
ATOM   4502  O   ASP   302      12.652  43.188  40.877  1.00  0.00           O
ATOM   4503  N   SER   303      10.741  44.119  41.344  1.00  0.00           N
ATOM   4504  H   SER   303       9.896  44.471  40.918  1.00  0.00           H
ATOM   4505  CA  SER   303      10.702  44.188  42.754  1.00  0.00           C
ATOM   4506  HA  SER   303      11.414  44.915  43.145  1.00  0.00           H
ATOM   4507  CB  SER   303       9.409  44.764  43.321  1.00  0.00           C
ATOM   4508  HB2 SER   303       8.575  44.073  43.201  1.00  0.00           H
ATOM   4509  HB3 SER   303       9.553  44.992  44.377  1.00  0.00           H
ATOM   4510  OG  SER   303       9.151  46.006  42.706  1.00  0.00           O
ATOM   4511  HG  SER   303       8.315  46.342  43.039  1.00  0.00           H
ATOM   4512  C   SER   303      10.993  42.893  43.468  1.00  0.00           C
ATOM   4513  O   SER   303      11.122  42.907  44.718  1.00  0.00           O
ATOM   4514  N   SER   304      11.049  41.720  42.790  1.00  0.00           N
ATOM   4515  H   SER   304      10.742  41.732  41.827  1.00  0.00           H
ATOM   4516  CA  SER   304      11.058  40.351  43.386  1.00  0.00           C
ATOM   4517  HA  SER   304      11.450  40.421  44.400  1.00  0.00           H
ATOM   4518  CB  SER   304       9.613  39.853  43.602  1.00  0.00           C
ATOM   4519  HB2 SER   304       9.192  39.305  42.759  1.00  0.00           H
ATOM   4520  HB3 SER   304       9.769  39.037  44.308  1.00  0.00           H
ATOM   4521  OG  SER   304       8.718  40.752  44.078  1.00  0.00           O
ATOM   4522  HG  SER   304       7.802  40.532  43.887  1.00  0.00           H
ATOM   4523  C   SER   304      11.761  39.259  42.636  1.00  0.00           C
ATOM   4524  O   SER   304      11.787  39.385  41.381  1.00  0.00           O
ATOM   4525  N   PHE   305      12.328  38.306  43.398  1.00  0.00           N
ATOM   4526  H   PHE   305      12.084  38.422  44.371  1.00  0.00           H
ATOM   4527  CA  PHE   305      13.126  37.246  42.869  1.00  0.00           C
ATOM   4528  HA  PHE   305      13.638  37.685  42.012  1.00  0.00           H
ATOM   4529  CB  PHE   305      14.176  36.794  43.900  1.00  0.00           C
ATOM   4530  HB2 PHE   305      14.873  36.076  43.466  1.00  0.00           H
ATOM   4531  HB3 PHE   305      14.831  37.577  44.279  1.00  0.00           H
ATOM   4532  CG  PHE   305      13.544  36.095  45.136  1.00  0.00           C
ATOM   4533  CD1 PHE   305      13.043  34.795  44.927  1.00  0.00           C
ATOM   4534  HD1 PHE   305      13.210  34.231  44.021  1.00  0.00           H
ATOM   4535  CE1 PHE   305      12.452  34.115  46.006  1.00  0.00           C
ATOM   4536  HE1 PHE   305      12.064  33.123  45.832  1.00  0.00           H
ATOM   4537  CZ  PHE   305      12.408  34.629  47.287  1.00  0.00           C
ATOM   4538  HZ  PHE   305      11.976  34.065  48.100  1.00  0.00           H
ATOM   4539  CE2 PHE   305      13.003  35.873  47.504  1.00  0.00           C
ATOM   4540  HE2 PHE   305      12.970  36.316  48.488  1.00  0.00           H
ATOM   4541  CD2 PHE   305      13.484  36.653  46.441  1.00  0.00           C
ATOM   4542  HD2 PHE   305      13.905  37.627  46.639  1.00  0.00           H
ATOM   4543  C   PHE   305      12.246  36.056  42.420  1.00  0.00           C
ATOM   4544  O   PHE   305      11.077  35.898  42.817  1.00  0.00           O
ATOM   4545  N   SER   306      12.761  35.109  41.565  1.00  0.00           N
ATOM   4546  H   SER   306      13.716  35.271  41.280  1.00  0.00           H
ATOM   4547  CA  SER   306      12.015  33.992  40.970  1.00  0.00           C
ATOM   4548  HA  SER   306      10.944  34.108  41.143  1.00  0.00           H
ATOM   4549  CB  SER   306      11.988  34.064  39.453  1.00  0.00           C
ATOM   4550  HB2 SER   306      12.990  34.344  39.127  1.00  0.00           H
ATOM   4551  HB3 SER   306      11.631  33.102  39.083  1.00  0.00           H
ATOM   4552  OG  SER   306      11.126  35.115  38.970  1.00  0.00           O
ATOM   4553  HG  SER   306      11.598  35.937  39.120  1.00  0.00           H
ATOM   4554  C   SER   306      12.549  32.696  41.559  1.00  0.00           C
ATOM   4555  O   SER   306      11.738  31.841  41.831  1.00  0.00           O
ATOM   4556  N   VAL   307      13.864  32.498  41.813  1.00  0.00           N
ATOM   4557  H   VAL   307      14.482  33.294  41.757  1.00  0.00           H
ATOM   4558  CA  VAL   307      14.307  31.426  42.698  1.00  0.00           C
ATOM   4559  HA  VAL   307      13.422  31.252  43.310  1.00  0.00           H
ATOM   4560  CB  VAL   307      14.656  30.100  41.843  1.00  0.00           C
ATOM   4561  HB  VAL   307      15.553  30.363  41.281  1.00  0.00           H
ATOM   4562  CG1 VAL   307      14.970  28.988  42.837  1.00  0.00           C
ATOM   4563 HG11 VAL   307      15.913  29.311  43.279  1.00  0.00           H
ATOM   4564 HG12 VAL   307      14.209  28.770  43.585  1.00  0.00           H
ATOM   4565 HG13 VAL   307      15.318  28.149  42.236  1.00  0.00           H
ATOM   4566  CG2 VAL   307      13.538  29.592  40.972  1.00  0.00           C
ATOM   4567 HG21 VAL   307      13.959  28.720  40.472  1.00  0.00           H
ATOM   4568 HG22 VAL   307      12.650  29.449  41.587  1.00  0.00           H
ATOM   4569 HG23 VAL   307      13.300  30.234  40.124  1.00  0.00           H
ATOM   4570  C   VAL   307      15.359  32.021  43.636  1.00  0.00           C
ATOM   4571  O   VAL   307      15.904  33.106  43.303  1.00  0.00           O
ATOM   4572  N   LYS   308      15.637  31.437  44.838  1.00  0.00           N
ATOM   4573  H   LYS   308      15.092  30.612  45.043  1.00  0.00           H
ATOM   4574  CA  LYS   308      16.636  31.800  45.824  1.00  0.00           C
ATOM   4575  HA  LYS   308      17.533  32.138  45.304  1.00  0.00           H
ATOM   4576  CB  LYS   308      16.010  32.975  46.720  1.00  0.00           C
ATOM   4577  HB2 LYS   308      15.384  33.636  46.120  1.00  0.00           H
ATOM   4578  HB3 LYS   308      15.382  32.629  47.541  1.00  0.00           H
ATOM   4579  CG  LYS   308      17.092  33.774  47.379  1.00  0.00           C
ATOM   4580  HG2 LYS   308      17.753  33.166  47.998  1.00  0.00           H
ATOM   4581  HG3 LYS   308      17.677  34.202  46.565  1.00  0.00           H
ATOM   4582  CD  LYS   308      16.560  35.015  48.136  1.00  0.00           C
ATOM   4583  HD2 LYS   308      16.112  35.687  47.404  1.00  0.00           H
ATOM   4584  HD3 LYS   308      15.666  34.752  48.701  1.00  0.00           H
ATOM   4585  CE  LYS   308      17.549  35.836  48.879  1.00  0.00           C
ATOM   4586  HE2 LYS   308      18.455  35.765  48.278  1.00  0.00           H
ATOM   4587  HE3 LYS   308      17.249  36.882  48.933  1.00  0.00           H
ATOM   4588  NZ  LYS   308      17.753  35.305  50.248  1.00  0.00           N
ATOM   4589  HZ1 LYS   308      18.678  35.632  50.490  1.00  0.00           H
ATOM   4590  HZ2 LYS   308      17.080  35.692  50.895  1.00  0.00           H
ATOM   4591  HZ3 LYS   308      17.712  34.306  50.386  1.00  0.00           H
ATOM   4592  C   LYS   308      17.058  30.657  46.621  1.00  0.00           C
ATOM   4593  O   LYS   308      16.275  29.794  46.943  1.00  0.00           O
ATOM   4594  N   GLN   309      18.306  30.611  46.945  1.00  0.00           N
ATOM   4595  H   GLN   309      18.809  31.476  46.802  1.00  0.00           H
ATOM   4596  CA  GLN   309      18.938  29.413  47.539  1.00  0.00           C
ATOM   4597  HA  GLN   309      18.189  28.850  48.095  1.00  0.00           H
ATOM   4598  CB  GLN   309      19.485  28.459  46.464  1.00  0.00           C
ATOM   4599  HB2 GLN   309      18.728  28.315  45.692  1.00  0.00           H
ATOM   4600  HB3 GLN   309      20.323  28.880  45.909  1.00  0.00           H
ATOM   4601  CG  GLN   309      19.930  27.094  47.084  1.00  0.00           C
ATOM   4602  HG2 GLN   309      20.867  27.287  47.608  1.00  0.00           H
ATOM   4603  HG3 GLN   309      19.208  26.714  47.808  1.00  0.00           H
ATOM   4604  CD  GLN   309      20.218  26.003  45.986  1.00  0.00           C
ATOM   4605  OE1 GLN   309      19.715  25.986  44.894  1.00  0.00           O
ATOM   4606  NE2 GLN   309      21.112  25.040  46.338  1.00  0.00           N
ATOM   4607 HE21 GLN   309      21.486  25.032  47.276  1.00  0.00           H
ATOM   4608 HE22 GLN   309      21.393  24.372  45.636  1.00  0.00           H
ATOM   4609  C   GLN   309      20.163  29.755  48.438  1.00  0.00           C
ATOM   4610  O   GLN   309      21.022  30.453  47.917  1.00  0.00           O
ATOM   4611  N   ASP   310      20.209  29.319  49.685  1.00  0.00           N
ATOM   4612  H   ASP   310      19.518  28.670  50.033  1.00  0.00           H
ATOM   4613  CA  ASP   310      21.321  29.614  50.567  1.00  0.00           C
ATOM   4614  HA  ASP   310      21.729  30.605  50.370  1.00  0.00           H
ATOM   4615  CB  ASP   310      20.820  29.619  52.028  1.00  0.00           C
ATOM   4616  HB2 ASP   310      20.253  28.696  52.140  1.00  0.00           H
ATOM   4617  HB3 ASP   310      21.636  29.666  52.749  1.00  0.00           H
ATOM   4618  CG  ASP   310      19.908  30.835  52.294  1.00  0.00           C
ATOM   4619  OD1 ASP   310      19.258  30.922  53.345  1.00  0.00           O
ATOM   4620  OD2 ASP   310      19.994  31.743  51.432  1.00  0.00           O
ATOM   4621  C   ASP   310      22.506  28.631  50.425  1.00  0.00           C
ATOM   4622  O   ASP   310      22.326  27.449  50.368  1.00  0.00           O
ATOM   4623  N   ILE   311      23.679  29.186  50.463  1.00  0.00           N
ATOM   4624  H   ILE   311      23.666  30.146  50.779  1.00  0.00           H
ATOM   4625  CA  ILE   311      25.056  28.609  50.171  1.00  0.00           C
ATOM   4626  HA  ILE   311      25.041  27.570  49.841  1.00  0.00           H
ATOM   4627  CB  ILE   311      25.601  29.351  48.928  1.00  0.00           C
ATOM   4628  HB  ILE   311      25.786  30.392  49.193  1.00  0.00           H
ATOM   4629  CG2 ILE   311      27.058  28.957  48.772  1.00  0.00           C
ATOM   4630 HG21 ILE   311      27.576  29.729  48.202  1.00  0.00           H
ATOM   4631 HG22 ILE   311      27.633  28.687  49.659  1.00  0.00           H
ATOM   4632 HG23 ILE   311      27.015  28.096  48.106  1.00  0.00           H
ATOM   4633  CG1 ILE   311      24.791  29.302  47.640  1.00  0.00           C
ATOM   4634 HG12 ILE   311      24.075  30.120  47.707  1.00  0.00           H
ATOM   4635 HG13 ILE   311      25.435  29.607  46.815  1.00  0.00           H
ATOM   4636  CD1 ILE   311      24.042  27.985  47.192  1.00  0.00           C
ATOM   4637 HD11 ILE   311      23.739  27.950  46.147  1.00  0.00           H
ATOM   4638 HD12 ILE   311      24.698  27.148  47.431  1.00  0.00           H
ATOM   4639 HD13 ILE   311      23.204  27.848  47.875  1.00  0.00           H
ATOM   4640  C   ILE   311      25.920  28.645  51.440  1.00  0.00           C
ATOM   4641  O   ILE   311      26.520  27.617  51.720  1.00  0.00           O
ATOM   4642  N   VAL   312      25.899  29.634  52.328  1.00  0.00           N
ATOM   4643  H   VAL   312      25.360  30.418  51.989  1.00  0.00           H
ATOM   4644  CA  VAL   312      26.531  29.736  53.665  1.00  0.00           C
ATOM   4645  HA  VAL   312      26.611  28.754  54.131  1.00  0.00           H
ATOM   4646  CB  VAL   312      27.965  30.304  53.568  1.00  0.00           C
ATOM   4647  HB  VAL   312      27.914  31.289  53.104  1.00  0.00           H
ATOM   4648  CG1 VAL   312      28.767  30.556  54.945  1.00  0.00           C
ATOM   4649 HG11 VAL   312      28.140  31.043  55.691  1.00  0.00           H
ATOM   4650 HG12 VAL   312      29.151  29.645  55.406  1.00  0.00           H
ATOM   4651 HG13 VAL   312      29.630  31.172  54.696  1.00  0.00           H
ATOM   4652  CG2 VAL   312      28.884  29.386  52.691  1.00  0.00           C
ATOM   4653 HG21 VAL   312      29.811  29.959  52.705  1.00  0.00           H
ATOM   4654 HG22 VAL   312      28.966  28.438  53.223  1.00  0.00           H
ATOM   4655 HG23 VAL   312      28.530  29.180  51.681  1.00  0.00           H
ATOM   4656  C   VAL   312      25.593  30.688  54.536  1.00  0.00           C
ATOM   4657  O   VAL   312      25.352  31.838  54.123  1.00  0.00           O
ATOM   4658  N   ALA   313      25.317  30.229  55.804  1.00  0.00           N
ATOM   4659  H   ALA   313      25.455  29.234  55.914  1.00  0.00           H
ATOM   4660  CA  ALA   313      24.555  30.905  56.772  1.00  0.00           C
ATOM   4661  HA  ALA   313      23.555  31.115  56.391  1.00  0.00           H
ATOM   4662  CB  ALA   313      24.343  29.923  57.885  1.00  0.00           C
ATOM   4663  HB1 ALA   313      23.869  28.998  57.557  1.00  0.00           H
ATOM   4664  HB2 ALA   313      25.230  29.711  58.482  1.00  0.00           H
ATOM   4665  HB3 ALA   313      23.635  30.451  58.526  1.00  0.00           H
ATOM   4666  C   ALA   313      25.191  32.242  57.224  1.00  0.00           C
ATOM   4667  O   ALA   313      26.403  32.311  57.224  1.00  0.00           O
ATOM   4668  N   ILE   314      24.422  33.228  57.696  1.00  0.00           N
ATOM   4669  H   ILE   314      23.443  32.979  57.664  1.00  0.00           H
ATOM   4670  CA  ILE   314      24.799  34.537  58.096  1.00  0.00           C
ATOM   4671  HA  ILE   314      25.233  34.998  57.209  1.00  0.00           H
ATOM   4672  CB  ILE   314      23.551  35.327  58.566  1.00  0.00           C
ATOM   4673  HB  ILE   314      22.798  35.154  57.797  1.00  0.00           H
ATOM   4674  CG2 ILE   314      23.075  34.983  60.004  1.00  0.00           C
ATOM   4675 HG21 ILE   314      23.027  33.911  60.192  1.00  0.00           H
ATOM   4676 HG22 ILE   314      23.656  35.470  60.788  1.00  0.00           H
ATOM   4677 HG23 ILE   314      22.027  35.270  60.091  1.00  0.00           H
ATOM   4678  CG1 ILE   314      23.819  36.877  58.498  1.00  0.00           C
ATOM   4679 HG12 ILE   314      24.152  37.259  59.464  1.00  0.00           H
ATOM   4680 HG13 ILE   314      24.601  37.035  57.755  1.00  0.00           H
ATOM   4681  CD1 ILE   314      22.557  37.647  58.058  1.00  0.00           C
ATOM   4682 HD11 ILE   314      21.649  37.168  58.424  1.00  0.00           H
ATOM   4683 HD12 ILE   314      22.697  38.668  58.411  1.00  0.00           H
ATOM   4684 HD13 ILE   314      22.501  37.749  56.974  1.00  0.00           H
ATOM   4685  C   ILE   314      25.833  34.523  59.226  1.00  0.00           C
ATOM   4686  O   ILE   314      26.535  35.508  59.324  1.00  0.00           O
ATOM   4687  N   THR   315      25.858  33.505  60.070  1.00  0.00           N
ATOM   4688  H   THR   315      25.192  32.759  59.926  1.00  0.00           H
ATOM   4689  CA  THR   315      26.840  33.448  61.147  1.00  0.00           C
ATOM   4690  HA  THR   315      26.543  34.234  61.841  1.00  0.00           H
ATOM   4691  CB  THR   315      26.758  32.039  61.810  1.00  0.00           C
ATOM   4692  HB  THR   315      27.657  31.980  62.423  1.00  0.00           H
ATOM   4693  CG2 THR   315      25.622  31.843  62.825  1.00  0.00           C
ATOM   4694 HG21 THR   315      24.750  32.139  62.240  1.00  0.00           H
ATOM   4695 HG22 THR   315      25.521  30.764  62.936  1.00  0.00           H
ATOM   4696 HG23 THR   315      25.704  32.462  63.718  1.00  0.00           H
ATOM   4697  OG1 THR   315      26.794  30.940  60.802  1.00  0.00           O
ATOM   4698  HG1 THR   315      27.693  30.849  60.476  1.00  0.00           H
ATOM   4699  C   THR   315      28.306  33.674  60.713  1.00  0.00           C
ATOM   4700  O   THR   315      29.123  34.101  61.540  1.00  0.00           O
ATOM   4701  N   ASP   316      28.737  33.418  59.461  1.00  0.00           N
ATOM   4702  H   ASP   316      28.077  33.034  58.799  1.00  0.00           H
ATOM   4703  CA  ASP   316      30.143  33.404  59.043  1.00  0.00           C
ATOM   4704  HA  ASP   316      30.749  33.574  59.932  1.00  0.00           H
ATOM   4705  CB  ASP   316      30.467  32.051  58.404  1.00  0.00           C
ATOM   4706  HB2 ASP   316      29.817  31.886  57.545  1.00  0.00           H
ATOM   4707  HB3 ASP   316      31.468  32.031  57.971  1.00  0.00           H
ATOM   4708  CG  ASP   316      30.413  30.820  59.295  1.00  0.00           C
ATOM   4709  OD1 ASP   316      29.392  30.603  60.009  1.00  0.00           O
ATOM   4710  OD2 ASP   316      31.391  30.090  59.383  1.00  0.00           O
ATOM   4711  C   ASP   316      30.499  34.522  58.031  1.00  0.00           C
ATOM   4712  O   ASP   316      29.646  34.867  57.169  1.00  0.00           O
ATOM   4713  N   TRP   317      31.683  35.112  58.151  1.00  0.00           N
ATOM   4714  H   TRP   317      32.395  34.756  58.773  1.00  0.00           H
ATOM   4715  CA  TRP   317      32.121  36.199  57.246  1.00  0.00           C
ATOM   4716  HA  TRP   317      31.218  36.668  56.855  1.00  0.00           H
ATOM   4717  CB  TRP   317      32.830  37.212  58.199  1.00  0.00           C
ATOM   4718  HB2 TRP   317      33.488  36.740  58.930  1.00  0.00           H
ATOM   4719  HB3 TRP   317      33.460  37.872  57.604  1.00  0.00           H
ATOM   4720  CG  TRP   317      32.130  38.123  59.176  1.00  0.00           C
ATOM   4721  CD1 TRP   317      31.464  37.657  60.269  1.00  0.00           C
ATOM   4722  HD1 TRP   317      31.348  36.657  60.659  1.00  0.00           H
ATOM   4723  NE1 TRP   317      30.876  38.720  60.984  1.00  0.00           N
ATOM   4724  HE1 TRP   317      30.278  38.551  61.780  1.00  0.00           H
ATOM   4725  CE2 TRP   317      31.125  39.890  60.320  1.00  0.00           C
ATOM   4726  CZ2 TRP   317      30.804  41.229  60.667  1.00  0.00           C
ATOM   4727  HZ2 TRP   317      30.275  41.557  61.551  1.00  0.00           H
ATOM   4728  CH2 TRP   317      31.252  42.258  59.804  1.00  0.00           C
ATOM   4729  HH2 TRP   317      31.034  43.262  60.137  1.00  0.00           H
ATOM   4730  CZ3 TRP   317      31.949  41.966  58.626  1.00  0.00           C
ATOM   4731  HZ3 TRP   317      32.080  42.816  57.972  1.00  0.00           H
ATOM   4732  CE3 TRP   317      32.351  40.621  58.336  1.00  0.00           C
ATOM   4733  HE3 TRP   317      33.003  40.359  57.517  1.00  0.00           H
ATOM   4734  CD2 TRP   317      31.983  39.553  59.193  1.00  0.00           C
ATOM   4735  C   TRP   317      33.025  35.899  56.054  1.00  0.00           C
ATOM   4736  O   TRP   317      34.237  35.743  56.193  1.00  0.00           O
ATOM   4737  N   SER   318      32.579  36.172  54.799  1.00  0.00           N
ATOM   4738  H   SER   318      31.680  36.622  54.701  1.00  0.00           H
ATOM   4739  CA  SER   318      33.266  35.834  53.573  1.00  0.00           C
ATOM   4740  HA  SER   318      33.621  34.830  53.805  1.00  0.00           H
ATOM   4741  CB  SER   318      32.185  35.781  52.428  1.00  0.00           C
ATOM   4742  HB2 SER   318      31.411  35.056  52.683  1.00  0.00           H
ATOM   4743  HB3 SER   318      31.791  36.783  52.258  1.00  0.00           H
ATOM   4744  OG  SER   318      32.816  35.371  51.230  1.00  0.00           O
ATOM   4745  HG  SER   318      33.264  34.537  51.386  1.00  0.00           H
ATOM   4746  C   SER   318      34.402  36.836  53.322  1.00  0.00           C
ATOM   4747  O   SER   318      34.360  38.033  53.681  1.00  0.00           O
ATOM   4748  N   GLY   319      35.502  36.368  52.713  1.00  0.00           N
ATOM   4749  H   GLY   319      35.610  35.383  52.519  1.00  0.00           H
ATOM   4750  CA  GLY   319      36.563  37.311  52.270  1.00  0.00           C
ATOM   4751  HA2 GLY   319      36.553  38.209  52.888  1.00  0.00           H
ATOM   4752  HA3 GLY   319      37.457  36.776  52.591  1.00  0.00           H
ATOM   4753  C   GLY   319      36.595  37.627  50.786  1.00  0.00           C
ATOM   4754  O   GLY   319      36.667  38.777  50.464  1.00  0.00           O
ATOM   4755  N   TYR   320      36.308  36.625  49.951  1.00  0.00           N
ATOM   4756  H   TYR   320      36.232  35.692  50.331  1.00  0.00           H
ATOM   4757  CA  TYR   320      36.092  36.757  48.490  1.00  0.00           C
ATOM   4758  HA  TYR   320      35.884  37.787  48.203  1.00  0.00           H
ATOM   4759  CB  TYR   320      37.428  36.431  47.856  1.00  0.00           C
ATOM   4760  HB2 TYR   320      37.745  35.458  48.228  1.00  0.00           H
ATOM   4761  HB3 TYR   320      37.278  36.472  46.777  1.00  0.00           H
ATOM   4762  CG  TYR   320      38.568  37.470  48.009  1.00  0.00           C
ATOM   4763  CD1 TYR   320      39.623  37.289  48.956  1.00  0.00           C
ATOM   4764  HD1 TYR   320      39.690  36.375  49.529  1.00  0.00           H
ATOM   4765  CE1 TYR   320      40.552  38.320  49.159  1.00  0.00           C
ATOM   4766  HE1 TYR   320      41.386  38.269  49.843  1.00  0.00           H
ATOM   4767  CZ  TYR   320      40.624  39.426  48.244  1.00  0.00           C
ATOM   4768  OH  TYR   320      41.641  40.301  48.490  1.00  0.00           O
ATOM   4769  HH  TYR   320      42.037  40.691  47.707  1.00  0.00           H
ATOM   4770  CE2 TYR   320      39.567  39.552  47.245  1.00  0.00           C
ATOM   4771  HE2 TYR   320      39.625  40.392  46.569  1.00  0.00           H
ATOM   4772  CD2 TYR   320      38.534  38.625  47.242  1.00  0.00           C
ATOM   4773  HD2 TYR   320      37.666  38.826  46.632  1.00  0.00           H
ATOM   4774  C   TYR   320      35.036  35.815  47.914  1.00  0.00           C
ATOM   4775  O   TYR   320      34.706  34.775  48.509  1.00  0.00           O
ATOM   4776  N   SER   321      34.459  36.140  46.764  1.00  0.00           N
ATOM   4777  H   SER   321      34.566  37.082  46.416  1.00  0.00           H
ATOM   4778  CA  SER   321      33.738  35.118  45.930  1.00  0.00           C
ATOM   4779  HA  SER   321      34.162  34.147  46.186  1.00  0.00           H
ATOM   4780  CB  SER   321      32.306  35.141  46.266  1.00  0.00           C
ATOM   4781  HB2 SER   321      31.774  34.441  45.621  1.00  0.00           H
ATOM   4782  HB3 SER   321      32.094  34.815  47.284  1.00  0.00           H
ATOM   4783  OG  SER   321      31.742  36.497  46.210  1.00  0.00           O
ATOM   4784  HG  SER   321      32.391  37.134  46.514  1.00  0.00           H
ATOM   4785  C   SER   321      34.194  35.339  44.445  1.00  0.00           C
ATOM   4786  O   SER   321      34.377  36.468  43.989  1.00  0.00           O
ATOM   4787  N   GLY   322      34.197  34.236  43.661  1.00  0.00           N
ATOM   4788  H   GLY   322      34.005  33.346  44.098  1.00  0.00           H
ATOM   4789  CA  GLY   322      34.342  34.334  42.138  1.00  0.00           C
ATOM   4790  HA2 GLY   322      33.868  35.268  41.836  1.00  0.00           H
ATOM   4791  HA3 GLY   322      35.383  34.436  41.830  1.00  0.00           H
ATOM   4792  C   GLY   322      33.822  33.108  41.400  1.00  0.00           C
ATOM   4793  O   GLY   322      33.712  32.030  41.999  1.00  0.00           O
ATOM   4794  N   SER   323      33.607  33.258  40.090  1.00  0.00           N
ATOM   4795  H   SER   323      33.863  34.183  39.777  1.00  0.00           H
ATOM   4796  CA  SER   323      33.291  32.146  39.119  1.00  0.00           C
ATOM   4797  HA  SER   323      32.629  31.422  39.594  1.00  0.00           H
ATOM   4798  CB  SER   323      32.626  32.683  37.875  1.00  0.00           C
ATOM   4799  HB2 SER   323      32.148  31.817  37.415  1.00  0.00           H
ATOM   4800  HB3 SER   323      31.778  33.261  38.241  1.00  0.00           H
ATOM   4801  OG  SER   323      33.563  33.467  37.148  1.00  0.00           O
ATOM   4802  HG  SER   323      33.730  33.086  36.283  1.00  0.00           H
ATOM   4803  C   SER   323      34.603  31.288  38.765  1.00  0.00           C
ATOM   4804  O   SER   323      35.704  31.873  38.854  1.00  0.00           O
ATOM   4805  N   PHE   324      34.410  30.064  38.251  1.00  0.00           N
ATOM   4806  H   PHE   324      33.439  29.788  38.234  1.00  0.00           H
ATOM   4807  CA  PHE   324      35.279  29.253  37.351  1.00  0.00           C
ATOM   4808  HA  PHE   324      35.830  29.984  36.759  1.00  0.00           H
ATOM   4809  CB  PHE   324      36.280  28.457  38.200  1.00  0.00           C
ATOM   4810  HB2 PHE   324      37.035  28.088  37.505  1.00  0.00           H
ATOM   4811  HB3 PHE   324      36.704  29.172  38.906  1.00  0.00           H
ATOM   4812  CG  PHE   324      35.810  27.222  38.972  1.00  0.00           C
ATOM   4813  CD1 PHE   324      35.169  27.375  40.205  1.00  0.00           C
ATOM   4814  HD1 PHE   324      34.908  28.356  40.574  1.00  0.00           H
ATOM   4815  CE1 PHE   324      34.799  26.270  40.884  1.00  0.00           C
ATOM   4816  HE1 PHE   324      34.446  26.383  41.899  1.00  0.00           H
ATOM   4817  CZ  PHE   324      35.022  24.969  40.313  1.00  0.00           C
ATOM   4818  HZ  PHE   324      34.709  24.094  40.863  1.00  0.00           H
ATOM   4819  CE2 PHE   324      35.595  24.811  39.047  1.00  0.00           C
ATOM   4820  HE2 PHE   324      35.736  23.800  38.693  1.00  0.00           H
ATOM   4821  CD2 PHE   324      36.022  25.956  38.378  1.00  0.00           C
ATOM   4822  HD2 PHE   324      36.495  25.856  37.412  1.00  0.00           H
ATOM   4823  C   PHE   324      34.349  28.217  36.558  1.00  0.00           C
ATOM   4824  O   PHE   324      33.140  28.212  36.854  1.00  0.00           O
ATOM   4825  N   VAL   325      34.790  27.324  35.676  1.00  0.00           N
ATOM   4826  H   VAL   325      35.770  27.103  35.564  1.00  0.00           H
ATOM   4827  CA  VAL   325      33.874  26.370  34.933  1.00  0.00           C
ATOM   4828  HA  VAL   325      33.057  26.263  35.648  1.00  0.00           H
ATOM   4829  CB  VAL   325      33.303  27.049  33.666  1.00  0.00           C
ATOM   4830  HB  VAL   325      32.653  26.275  33.259  1.00  0.00           H
ATOM   4831  CG1 VAL   325      32.624  28.384  33.717  1.00  0.00           C
ATOM   4832 HG11 VAL   325      33.403  29.121  33.910  1.00  0.00           H
ATOM   4833 HG12 VAL   325      31.941  28.490  32.875  1.00  0.00           H
ATOM   4834 HG13 VAL   325      32.001  28.287  34.607  1.00  0.00           H
ATOM   4835  CG2 VAL   325      34.332  27.242  32.600  1.00  0.00           C
ATOM   4836 HG21 VAL   325      35.095  27.960  32.900  1.00  0.00           H
ATOM   4837 HG22 VAL   325      34.659  26.243  32.310  1.00  0.00           H
ATOM   4838 HG23 VAL   325      33.833  27.732  31.764  1.00  0.00           H
ATOM   4839  C   VAL   325      34.535  25.019  34.798  1.00  0.00           C
ATOM   4840  O   VAL   325      35.738  24.913  34.878  1.00  0.00           O
ATOM   4841  N   GLN   326      33.756  23.991  34.543  1.00  0.00           N
ATOM   4842  H   GLN   326      32.793  24.252  34.388  1.00  0.00           H
ATOM   4843  CA  GLN   326      34.117  22.743  33.976  1.00  0.00           C
ATOM   4844  HA  GLN   326      35.182  22.562  34.117  1.00  0.00           H
ATOM   4845  CB  GLN   326      33.253  21.672  34.462  1.00  0.00           C
ATOM   4846  HB2 GLN   326      32.252  21.829  34.061  1.00  0.00           H
ATOM   4847  HB3 GLN   326      33.623  20.754  34.004  1.00  0.00           H
ATOM   4848  CG  GLN   326      33.294  21.440  35.973  1.00  0.00           C
ATOM   4849  HG2 GLN   326      34.235  20.977  36.271  1.00  0.00           H
ATOM   4850  HG3 GLN   326      33.144  22.410  36.447  1.00  0.00           H
ATOM   4851  CD  GLN   326      32.071  20.607  36.487  1.00  0.00           C
ATOM   4852  OE1 GLN   326      31.448  19.878  35.772  1.00  0.00           O
ATOM   4853  NE2 GLN   326      31.628  20.717  37.719  1.00  0.00           N
ATOM   4854 HE21 GLN   326      32.166  21.296  38.349  1.00  0.00           H
ATOM   4855 HE22 GLN   326      30.803  20.217  38.015  1.00  0.00           H
ATOM   4856  C   GLN   326      33.864  22.979  32.440  1.00  0.00           C
ATOM   4857  O   GLN   326      32.687  23.289  32.105  1.00  0.00           O
ATOM   4858  N   HID   327      34.862  22.784  31.569  1.00  0.00           N
ATOM   4859  H   HID   327      35.758  22.736  32.035  1.00  0.00           H
ATOM   4860  CA  HID   327      34.869  22.659  30.133  1.00  0.00           C
ATOM   4861  HA  HID   327      34.098  23.366  29.826  1.00  0.00           H
ATOM   4862  CB  HID   327      36.223  22.967  29.536  1.00  0.00           C
ATOM   4863  HB2 HID   327      36.953  22.267  29.941  1.00  0.00           H
ATOM   4864  HB3 HID   327      36.221  22.585  28.515  1.00  0.00           H
ATOM   4865  CG  HID   327      36.667  24.394  29.778  1.00  0.00           C
ATOM   4866  ND1 HID   327      36.524  25.442  28.941  1.00  0.00           N
ATOM   4867  HD1 HID   327      36.113  25.461  28.020  1.00  0.00           H
ATOM   4868  CE1 HID   327      36.849  26.635  29.547  1.00  0.00           C
ATOM   4869  HE1 HID   327      36.865  27.600  29.063  1.00  0.00           H
ATOM   4870  NE2 HID   327      37.341  26.340  30.731  1.00  0.00           N
ATOM   4871  CD2 HID   327      37.194  24.943  30.923  1.00  0.00           C
ATOM   4872  HD2 HID   327      37.289  24.423  31.865  1.00  0.00           H
ATOM   4873  C   HID   327      34.413  21.230  29.687  1.00  0.00           C
ATOM   4874  O   HID   327      34.504  20.323  30.548  1.00  0.00           O
ATOM   4875  N   PRO   328      33.882  21.036  28.502  1.00  0.00           N
ATOM   4876  CD  PRO   328      33.615  22.172  27.512  1.00  0.00           C
ATOM   4877  HD2 PRO   328      34.557  22.636  27.216  1.00  0.00           H
ATOM   4878  HD3 PRO   328      32.823  22.836  27.857  1.00  0.00           H
ATOM   4879  CG  PRO   328      33.049  21.444  26.278  1.00  0.00           C
ATOM   4880  HG2 PRO   328      33.296  21.935  25.337  1.00  0.00           H
ATOM   4881  HG3 PRO   328      31.966  21.439  26.405  1.00  0.00           H
ATOM   4882  CB  PRO   328      33.589  20.029  26.435  1.00  0.00           C
ATOM   4883  HB2 PRO   328      34.648  19.905  26.211  1.00  0.00           H
ATOM   4884  HB3 PRO   328      33.113  19.328  25.751  1.00  0.00           H
ATOM   4885  CA  PRO   328      33.469  19.769  27.935  1.00  0.00           C
ATOM   4886  HA  PRO   328      32.423  19.527  28.123  1.00  0.00           H
ATOM   4887  C   PRO   328      34.166  18.510  28.439  1.00  0.00           C
ATOM   4888  O   PRO   328      33.404  17.597  28.816  1.00  0.00           O
ATOM   4889  N   GLU   329      35.488  18.284  28.432  1.00  0.00           N
ATOM   4890  H   GLU   329      36.076  18.858  27.845  1.00  0.00           H
ATOM   4891  CA  GLU   329      36.008  16.930  28.851  1.00  0.00           C
ATOM   4892  HA  GLU   329      35.401  16.221  28.288  1.00  0.00           H
ATOM   4893  CB  GLU   329      37.475  16.675  28.315  1.00  0.00           C
ATOM   4894  HB2 GLU   329      38.195  17.351  28.776  1.00  0.00           H
ATOM   4895  HB3 GLU   329      37.696  15.730  28.813  1.00  0.00           H
ATOM   4896  CG  GLU   329      37.633  16.529  26.763  1.00  0.00           C
ATOM   4897  HG2 GLU   329      38.589  16.054  26.544  1.00  0.00           H
ATOM   4898  HG3 GLU   329      36.903  15.798  26.416  1.00  0.00           H
ATOM   4899  CD  GLU   329      37.438  17.810  25.998  1.00  0.00           C
ATOM   4900  OE1 GLU   329      37.057  17.776  24.823  1.00  0.00           O
ATOM   4901  OE2 GLU   329      37.527  18.917  26.553  1.00  0.00           O
ATOM   4902  C   GLU   329      35.894  16.577  30.327  1.00  0.00           C
ATOM   4903  O   GLU   329      35.630  15.468  30.706  1.00  0.00           O
ATOM   4904  N   LEU   330      35.875  17.696  31.080  1.00  0.00           N
ATOM   4905  H   LEU   330      36.256  18.584  30.787  1.00  0.00           H
ATOM   4906  CA  LEU   330      35.575  17.565  32.590  1.00  0.00           C
ATOM   4907  HA  LEU   330      36.030  16.657  32.985  1.00  0.00           H
ATOM   4908  CB  LEU   330      36.379  18.679  33.340  1.00  0.00           C
ATOM   4909  HB2 LEU   330      37.435  18.559  33.099  1.00  0.00           H
ATOM   4910  HB3 LEU   330      36.060  19.621  32.895  1.00  0.00           H
ATOM   4911  CG  LEU   330      36.129  18.665  34.898  1.00  0.00           C
ATOM   4912  HG  LEU   330      35.109  18.807  35.255  1.00  0.00           H
ATOM   4913  CD1 LEU   330      36.506  17.288  35.622  1.00  0.00           C
ATOM   4914 HD11 LEU   330      37.427  16.859  35.228  1.00  0.00           H
ATOM   4915 HD12 LEU   330      36.477  17.389  36.708  1.00  0.00           H
ATOM   4916 HD13 LEU   330      35.676  16.649  35.320  1.00  0.00           H
ATOM   4917  CD2 LEU   330      36.982  19.666  35.616  1.00  0.00           C
ATOM   4918 HD21 LEU   330      37.020  19.568  36.701  1.00  0.00           H
ATOM   4919 HD22 LEU   330      37.998  19.637  35.224  1.00  0.00           H
ATOM   4920 HD23 LEU   330      36.525  20.635  35.417  1.00  0.00           H
ATOM   4921  C   LEU   330      34.053  17.517  32.958  1.00  0.00           C
ATOM   4922  O   LEU   330      33.667  17.058  34.050  1.00  0.00           O
ATOM   4923  N   THR   331      33.178  17.966  32.092  1.00  0.00           N
ATOM   4924  H   THR   331      33.493  18.420  31.247  1.00  0.00           H
ATOM   4925  CA  THR   331      31.691  17.693  32.226  1.00  0.00           C
ATOM   4926  HA  THR   331      31.410  17.641  33.277  1.00  0.00           H
ATOM   4927  CB  THR   331      30.773  18.666  31.542  1.00  0.00           C
ATOM   4928  HB  THR   331      29.709  18.447  31.645  1.00  0.00           H
ATOM   4929  CG2 THR   331      31.104  20.025  32.015  1.00  0.00           C
ATOM   4930 HG21 THR   331      30.182  20.583  31.852  1.00  0.00           H
ATOM   4931 HG22 THR   331      31.238  20.065  33.096  1.00  0.00           H
ATOM   4932 HG23 THR   331      31.950  20.561  31.582  1.00  0.00           H
ATOM   4933  OG1 THR   331      31.061  18.668  30.152  1.00  0.00           O
ATOM   4934  HG1 THR   331      30.694  19.420  29.683  1.00  0.00           H
ATOM   4935  C   THR   331      31.448  16.283  31.606  1.00  0.00           C
ATOM   4936  O   THR   331      30.482  15.713  32.031  1.00  0.00           O
ATOM   4937  N   GLY   332      32.214  15.761  30.601  1.00  0.00           N
ATOM   4938  H   GLY   332      32.990  16.335  30.304  1.00  0.00           H
ATOM   4939  CA  GLY   332      31.793  14.563  29.902  1.00  0.00           C
ATOM   4940  HA2 GLY   332      32.588  14.277  29.213  1.00  0.00           H
ATOM   4941  HA3 GLY   332      31.502  13.846  30.670  1.00  0.00           H
ATOM   4942  C   GLY   332      30.587  14.859  28.990  1.00  0.00           C
ATOM   4943  O   GLY   332      29.867  13.971  28.527  1.00  0.00           O
ATOM   4944  N   LEU   333      30.260  16.128  28.762  1.00  0.00           N
ATOM   4945  H   LEU   333      30.885  16.818  29.152  1.00  0.00           H
ATOM   4946  CA  LEU   333      29.181  16.614  27.919  1.00  0.00           C
ATOM   4947  HA  LEU   333      28.756  15.809  27.319  1.00  0.00           H
ATOM   4948  CB  LEU   333      28.037  17.304  28.764  1.00  0.00           C
ATOM   4949  HB2 LEU   333      28.536  18.169  29.201  1.00  0.00           H
ATOM   4950  HB3 LEU   333      27.242  17.607  28.082  1.00  0.00           H
ATOM   4951  CG  LEU   333      27.427  16.403  29.878  1.00  0.00           C
ATOM   4952  HG  LEU   333      28.157  15.926  30.532  1.00  0.00           H
ATOM   4953  CD1 LEU   333      26.612  17.243  30.915  1.00  0.00           C
ATOM   4954 HD11 LEU   333      25.709  17.759  30.588  1.00  0.00           H
ATOM   4955 HD12 LEU   333      26.335  16.589  31.742  1.00  0.00           H
ATOM   4956 HD13 LEU   333      27.166  18.106  31.282  1.00  0.00           H
ATOM   4957  CD2 LEU   333      26.377  15.407  29.323  1.00  0.00           C
ATOM   4958 HD21 LEU   333      26.716  14.788  28.493  1.00  0.00           H
ATOM   4959 HD22 LEU   333      25.966  14.759  30.098  1.00  0.00           H
ATOM   4960 HD23 LEU   333      25.669  16.035  28.783  1.00  0.00           H
ATOM   4961  C   LEU   333      29.788  17.593  26.854  1.00  0.00           C
ATOM   4962  O   LEU   333      30.845  18.171  27.028  1.00  0.00           O
ATOM   4963  N   ASP   334      29.051  17.897  25.846  1.00  0.00           N
ATOM   4964  H   ASP   334      28.229  17.323  25.722  1.00  0.00           H
ATOM   4965  CA  ASP   334      29.516  18.898  24.859  1.00  0.00           C
ATOM   4966  HA  ASP   334      30.603  18.835  24.788  1.00  0.00           H
ATOM   4967  CB  ASP   334      29.010  18.634  23.398  1.00  0.00           C
ATOM   4968  HB2 ASP   334      29.463  19.365  22.729  1.00  0.00           H
ATOM   4969  HB3 ASP   334      29.359  17.640  23.115  1.00  0.00           H
ATOM   4970  CG  ASP   334      27.507  18.739  23.277  1.00  0.00           C
ATOM   4971  OD1 ASP   334      26.768  18.149  24.103  1.00  0.00           O
ATOM   4972  OD2 ASP   334      27.014  19.413  22.362  1.00  0.00           O
ATOM   4973  C   ASP   334      29.132  20.282  25.466  1.00  0.00           C
ATOM   4974  O   ASP   334      28.987  21.266  24.733  1.00  0.00           O
ATOM   4975  N   CYX   335      29.030  20.480  26.792  1.00  0.00           N
ATOM   4976  H   CYX   335      29.156  19.615  27.297  1.00  0.00           H
ATOM   4977  CA  CYX   335      28.460  21.727  27.429  1.00  0.00           C
ATOM   4978  HA  CYX   335      28.525  22.521  26.686  1.00  0.00           H
ATOM   4979  CB  CYX   335      26.965  21.518  27.863  1.00  0.00           C
ATOM   4980  HB2 CYX   335      26.524  22.489  28.088  1.00  0.00           H
ATOM   4981  HB3 CYX   335      26.480  21.017  27.026  1.00  0.00           H
ATOM   4982  SG  CYX   335      26.562  20.564  29.390  1.00  0.00           S
ATOM   4983  C   CYX   335      29.362  22.174  28.573  1.00  0.00           C
ATOM   4984  O   CYX   335      30.133  21.367  29.132  1.00  0.00           O
ATOM   4985  N   ILE   336      29.400  23.471  28.842  1.00  0.00           N
ATOM   4986  H   ILE   336      28.852  24.148  28.331  1.00  0.00           H
ATOM   4987  CA  ILE   336      30.224  23.984  29.931  1.00  0.00           C
ATOM   4988  HA  ILE   336      31.115  23.404  30.171  1.00  0.00           H
ATOM   4989  CB  ILE   336      30.730  25.405  29.492  1.00  0.00           C
ATOM   4990  HB  ILE   336      29.855  26.046  29.382  1.00  0.00           H
ATOM   4991  CG2 ILE   336      31.509  26.069  30.708  1.00  0.00           C
ATOM   4992 HG21 ILE   336      31.693  27.106  30.428  1.00  0.00           H
ATOM   4993 HG22 ILE   336      30.870  26.133  31.589  1.00  0.00           H
ATOM   4994 HG23 ILE   336      32.402  25.475  30.904  1.00  0.00           H
ATOM   4995  CG1 ILE   336      31.694  25.451  28.294  1.00  0.00           C
ATOM   4996 HG12 ILE   336      32.143  26.445  28.270  1.00  0.00           H
ATOM   4997 HG13 ILE   336      32.561  24.804  28.431  1.00  0.00           H
ATOM   4998  CD1 ILE   336      31.118  25.099  26.922  1.00  0.00           C
ATOM   4999 HD11 ILE   336      30.106  25.505  26.910  1.00  0.00           H
ATOM   5000 HD12 ILE   336      31.715  25.610  26.168  1.00  0.00           H
ATOM   5001 HD13 ILE   336      31.208  24.040  26.683  1.00  0.00           H
ATOM   5002  C   ILE   336      29.411  24.080  31.215  1.00  0.00           C
ATOM   5003  O   ILE   336      28.429  24.804  31.254  1.00  0.00           O
ATOM   5004  N   ARG   337      29.758  23.400  32.315  1.00  0.00           N
ATOM   5005  H   ARG   337      30.698  23.053  32.187  1.00  0.00           H
ATOM   5006  CA  ARG   337      29.093  23.426  33.532  1.00  0.00           C
ATOM   5007  HA  ARG   337      28.017  23.441  33.355  1.00  0.00           H
ATOM   5008  CB  ARG   337      29.255  22.078  34.278  1.00  0.00           C
ATOM   5009  HB2 ARG   337      29.025  21.277  33.576  1.00  0.00           H
ATOM   5010  HB3 ARG   337      30.289  22.037  34.621  1.00  0.00           H
ATOM   5011  CG  ARG   337      28.292  22.019  35.485  1.00  0.00           C
ATOM   5012  HG2 ARG   337      28.572  22.654  36.326  1.00  0.00           H
ATOM   5013  HG3 ARG   337      27.304  22.353  35.166  1.00  0.00           H
ATOM   5014  CD  ARG   337      28.079  20.684  36.015  1.00  0.00           C
ATOM   5015  HD2 ARG   337      29.066  20.447  36.413  1.00  0.00           H
ATOM   5016  HD3 ARG   337      27.385  20.798  36.847  1.00  0.00           H
ATOM   5017  NE  ARG   337      27.609  19.622  35.097  1.00  0.00           N
ATOM   5018  HE  ARG   337      26.721  19.784  34.644  1.00  0.00           H
ATOM   5019  CZ  ARG   337      28.170  18.437  34.922  1.00  0.00           C
ATOM   5020  NH1 ARG   337      29.264  18.121  35.469  1.00  0.00           N
ATOM   5021 HH11 ARG   337      29.862  18.764  35.968  1.00  0.00           H
ATOM   5022 HH12 ARG   337      29.641  17.187  35.397  1.00  0.00           H
ATOM   5023  NH2 ARG   337      27.643  17.554  34.105  1.00  0.00           N
ATOM   5024 HH21 ARG   337      26.711  17.732  33.759  1.00  0.00           H
ATOM   5025 HH22 ARG   337      27.971  16.600  34.062  1.00  0.00           H
ATOM   5026  C   ARG   337      29.550  24.535  34.407  1.00  0.00           C
ATOM   5027  O   ARG   337      30.738  24.560  34.765  1.00  0.00           O
ATOM   5028  N   PRO   338      28.699  25.528  34.756  1.00  0.00           N
ATOM   5029  CD  PRO   338      27.265  25.617  34.451  1.00  0.00           C
ATOM   5030  HD2 PRO   338      26.766  24.674  34.672  1.00  0.00           H
ATOM   5031  HD3 PRO   338      27.173  25.850  33.390  1.00  0.00           H
ATOM   5032  CG  PRO   338      26.768  26.725  35.439  1.00  0.00           C
ATOM   5033  HG2 PRO   338      26.304  26.316  36.337  1.00  0.00           H
ATOM   5034  HG3 PRO   338      25.937  27.304  35.036  1.00  0.00           H
ATOM   5035  CB  PRO   338      27.993  27.695  35.640  1.00  0.00           C
ATOM   5036  HB2 PRO   338      27.954  28.272  36.563  1.00  0.00           H
ATOM   5037  HB3 PRO   338      28.024  28.341  34.761  1.00  0.00           H
ATOM   5038  CA  PRO   338      29.154  26.686  35.583  1.00  0.00           C
ATOM   5039  HA  PRO   338      29.983  27.208  35.105  1.00  0.00           H
ATOM   5040  C   PRO   338      29.500  26.211  36.983  1.00  0.00           C
ATOM   5041  O   PRO   338      28.784  25.477  37.595  1.00  0.00           O
ATOM   5042  N   CYX   339      30.422  26.947  37.565  1.00  0.00           N
ATOM   5043  H   CYX   339      30.796  27.777  37.128  1.00  0.00           H
ATOM   5044  CA  CYX   339      30.789  26.759  38.983  1.00  0.00           C
ATOM   5045  HA  CYX   339      29.902  26.412  39.515  1.00  0.00           H
ATOM   5046  CB  CYX   339      31.931  25.721  39.031  1.00  0.00           C
ATOM   5047  HB2 CYX   339      32.874  26.069  38.609  1.00  0.00           H
ATOM   5048  HB3 CYX   339      32.196  25.607  40.083  1.00  0.00           H
[truncated: 55,727 more chars]
