# Supplementary material for: Worth the Weight: Sub-Pocket EXplorer (SubPEx), a Weighted Ensemble Method to Enhance Binding-Pocket Conformational Sampling
Source: J Chem Theory Comput. 2023 Aug 16;19(17):5677–89. doi: 10.1021/acs.jctc.3c00478 (PMC10500992; doi:10.1021/acs.jctc.3c00478)
Supplement: Supplementary file 2 — ct3c00478_si_002.zip [file ct3c00478_si_002.zip › clustered_structures/NA/subpex/rep.c9.aligned.pdb]

HELIX    1   1 SER     23  ILE     26  1                                   4
HELIX    2   2 PRO    328  THR    331  1                                   4
SHEET    1   1 1 GLY    14  LYS    20  0
SHEET    2   2 1 ARG    48  THR    53  0
SHEET    3   3 1 THR    75  PRO    80  0
SHEET    4   4 1 ARG    91  VAL    95  0
SHEET    5   5 1 SER    98  HIE   103  0
SHEET    6   6 1 TRP   108  SER   114  0
SHEET    7   7 1 VAL   121  TYR   126  0
SHEET    8   8 1 ILE   129  LYS   135  0
SHEET    9   9 1 ALA   150  VAL   152  0
SHEET   10  10 1 SER   155  ASP   162  0
SHEET   11  11 1 SER   170  GLU   177  0
SHEET   12  12 1 LYS   180  GLU   186  0
SHEET   13  13 1 SER   198  ASN   202  0
SHEET   14  14 1 GLU   205  VAL   209  0
SHEET   15  15 1 PRO   220  PHE   224  0
SHEET   16  16 1 TYR   230  TYR   234  0
SHEET   17  17 1 SER   268  TYR   271  0
SHEET   18  18 1 GLY   274  THR   280  0
SHEET   19  19 1 PHE   289  ASP   294  0
SHEET   20  20 1 VAL   307  VAL   312  0
SHEET   21  21 1 SER   321  GLN   326  0
SHEET   22  22 1 ARG   337  GLY   347  0
SHEET   23  23 1 THR   356  VAL   366  0
CRYST1   83.027   71.159   83.980  90.00  90.00  90.00               1
ATOM      1  N   VAL     1      45.355  17.844  22.513  1.00  0.00           N
ATOM      2  H1  VAL     1      45.725  17.590  23.417  1.00  0.00           H
ATOM      3  H2  VAL     1      45.334  16.955  22.034  1.00  0.00           H
ATOM      4  H3  VAL     1      46.046  18.445  22.088  1.00  0.00           H
ATOM      5  CA  VAL     1      44.076  18.622  22.487  1.00  0.00           C
ATOM      6  HA  VAL     1      43.907  18.867  21.439  1.00  0.00           H
ATOM      7  CB  VAL     1      42.937  17.658  22.906  1.00  0.00           C
ATOM      8  HB  VAL     1      43.204  17.099  23.803  1.00  0.00           H
ATOM      9  CG1 VAL     1      41.572  18.372  23.045  1.00  0.00           C
ATOM     10 HG11 VAL     1      41.641  19.050  23.895  1.00  0.00           H
ATOM     11 HG12 VAL     1      41.529  18.906  22.095  1.00  0.00           H
ATOM     12 HG13 VAL     1      40.763  17.643  23.081  1.00  0.00           H
ATOM     13  CG2 VAL     1      42.666  16.650  21.798  1.00  0.00           C
ATOM     14 HG21 VAL     1      43.527  16.002  21.637  1.00  0.00           H
ATOM     15 HG22 VAL     1      41.867  15.953  22.053  1.00  0.00           H
ATOM     16 HG23 VAL     1      42.357  17.201  20.910  1.00  0.00           H
ATOM     17  C   VAL     1      44.085  19.913  23.157  1.00  0.00           C
ATOM     18  O   VAL     1      44.447  20.014  24.320  1.00  0.00           O
ATOM     19  N   LYS     2      43.634  20.992  22.502  1.00  0.00           N
ATOM     20  H   LYS     2      43.324  20.941  21.541  1.00  0.00           H
ATOM     21  CA  LYS     2      43.539  22.357  23.143  1.00  0.00           C
ATOM     22  HA  LYS     2      44.393  22.506  23.804  1.00  0.00           H
ATOM     23  CB  LYS     2      43.624  23.354  21.951  1.00  0.00           C
ATOM     24  HB2 LYS     2      42.940  23.106  21.139  1.00  0.00           H
ATOM     25  HB3 LYS     2      43.405  24.360  22.307  1.00  0.00           H
ATOM     26  CG  LYS     2      44.990  23.436  21.343  1.00  0.00           C
ATOM     27  HG2 LYS     2      45.705  23.673  22.131  1.00  0.00           H
ATOM     28  HG3 LYS     2      45.165  22.506  20.804  1.00  0.00           H
ATOM     29  CD  LYS     2      45.064  24.674  20.491  1.00  0.00           C
ATOM     30  HD2 LYS     2      44.200  24.800  19.839  1.00  0.00           H
ATOM     31  HD3 LYS     2      44.978  25.502  21.194  1.00  0.00           H
ATOM     32  CE  LYS     2      46.243  24.782  19.544  1.00  0.00           C
ATOM     33  HE2 LYS     2      47.143  24.657  20.144  1.00  0.00           H
ATOM     34  HE3 LYS     2      46.232  23.995  18.788  1.00  0.00           H
ATOM     35  NZ  LYS     2      46.174  26.080  18.825  1.00  0.00           N
ATOM     36  HZ1 LYS     2      47.039  26.356  18.383  1.00  0.00           H
ATOM     37  HZ2 LYS     2      45.497  26.104  18.074  1.00  0.00           H
ATOM     38  HZ3 LYS     2      45.951  26.780  19.517  1.00  0.00           H
ATOM     39  C   LYS     2      42.132  22.514  23.871  1.00  0.00           C
ATOM     40  O   LYS     2      41.259  21.678  23.722  1.00  0.00           O
ATOM     41  N   LEU     3      41.943  23.449  24.811  1.00  0.00           N
ATOM     42  H   LEU     3      42.750  23.980  25.104  1.00  0.00           H
ATOM     43  CA  LEU     3      40.766  23.421  25.637  1.00  0.00           C
ATOM     44  HA  LEU     3      40.517  22.367  25.761  1.00  0.00           H
ATOM     45  CB  LEU     3      41.023  24.134  27.049  1.00  0.00           C
ATOM     46  HB2 LEU     3      41.711  23.442  27.536  1.00  0.00           H
ATOM     47  HB3 LEU     3      41.482  25.100  26.840  1.00  0.00           H
ATOM     48  CG  LEU     3      39.757  24.338  27.957  1.00  0.00           C
ATOM     49  HG  LEU     3      38.961  24.912  27.481  1.00  0.00           H
ATOM     50  CD1 LEU     3      39.320  22.942  28.343  1.00  0.00           C
ATOM     51 HD11 LEU     3      38.907  22.391  27.499  1.00  0.00           H
ATOM     52 HD12 LEU     3      40.140  22.332  28.726  1.00  0.00           H
ATOM     53 HD13 LEU     3      38.590  23.033  29.147  1.00  0.00           H
ATOM     54  CD2 LEU     3      40.134  25.089  29.196  1.00  0.00           C
ATOM     55 HD21 LEU     3      40.828  24.532  29.824  1.00  0.00           H
ATOM     56 HD22 LEU     3      40.636  26.048  29.065  1.00  0.00           H
ATOM     57 HD23 LEU     3      39.228  25.286  29.769  1.00  0.00           H
ATOM     58  C   LEU     3      39.510  24.009  24.928  1.00  0.00           C
ATOM     59  O   LEU     3      39.603  25.126  24.464  1.00  0.00           O
ATOM     60  N   ALA     4      38.409  23.252  24.900  1.00  0.00           N
ATOM     61  H   ALA     4      38.533  22.401  25.428  1.00  0.00           H
ATOM     62  CA  ALA     4      37.227  23.624  24.216  1.00  0.00           C
ATOM     63  HA  ALA     4      37.458  24.103  23.265  1.00  0.00           H
ATOM     64  CB  ALA     4      36.370  22.398  24.022  1.00  0.00           C
ATOM     65  HB1 ALA     4      36.897  21.680  23.393  1.00  0.00           H
ATOM     66  HB2 ALA     4      35.964  21.932  24.920  1.00  0.00           H
ATOM     67  HB3 ALA     4      35.571  22.778  23.387  1.00  0.00           H
ATOM     68  C   ALA     4      36.424  24.695  25.008  1.00  0.00           C
ATOM     69  O   ALA     4      36.398  24.663  26.232  1.00  0.00           O
ATOM     70  N   GLY     5      35.663  25.560  24.280  1.00  0.00           N
ATOM     71  H   GLY     5      35.740  25.437  23.280  1.00  0.00           H
ATOM     72  CA  GLY     5      34.609  26.471  24.819  1.00  0.00           C
ATOM     73  HA2 GLY     5      34.067  25.880  25.557  1.00  0.00           H
ATOM     74  HA3 GLY     5      35.096  27.366  25.205  1.00  0.00           H
ATOM     75  C   GLY     5      33.593  26.963  23.761  1.00  0.00           C
ATOM     76  O   GLY     5      32.978  28.016  24.056  1.00  0.00           O
ATOM     77  N   ASN     6      33.329  26.261  22.646  1.00  0.00           N
ATOM     78  H   ASN     6      33.759  25.349  22.590  1.00  0.00           H
ATOM     79  CA  ASN     6      32.325  26.649  21.670  1.00  0.00           C
ATOM     80  HA  ASN     6      32.428  27.710  21.448  1.00  0.00           H
ATOM     81  CB  ASN     6      32.670  25.848  20.404  1.00  0.00           C
ATOM     82  HB2 ASN     6      33.684  26.167  20.164  1.00  0.00           H
ATOM     83  HB3 ASN     6      32.568  24.781  20.601  1.00  0.00           H
ATOM     84  CG  ASN     6      31.710  26.147  19.257  1.00  0.00           C
ATOM     85  OD1 ASN     6      31.545  27.252  18.817  1.00  0.00           O
ATOM     86  ND2 ASN     6      30.862  25.218  18.902  1.00  0.00           N
ATOM     87 HD21 ASN     6      30.884  24.326  19.375  1.00  0.00           H
ATOM     88 HD22 ASN     6      30.194  25.374  18.161  1.00  0.00           H
ATOM     89  C   ASN     6      30.947  26.379  22.200  1.00  0.00           C
ATOM     90  O   ASN     6      29.928  26.635  21.541  1.00  0.00           O
ATOM     91  N   SER     7      30.921  25.629  23.307  1.00  0.00           N
ATOM     92  H   SER     7      31.806  25.386  23.727  1.00  0.00           H
ATOM     93  CA  SER     7      29.723  24.907  23.733  1.00  0.00           C
ATOM     94  HA  SER     7      29.221  24.394  22.913  1.00  0.00           H
ATOM     95  CB  SER     7      30.139  23.862  24.763  1.00  0.00           C
ATOM     96  HB2 SER     7      30.831  24.299  25.484  1.00  0.00           H
ATOM     97  HB3 SER     7      29.318  23.542  25.405  1.00  0.00           H
ATOM     98  OG  SER     7      30.827  22.802  24.085  1.00  0.00           O
ATOM     99  HG  SER     7      30.160  22.225  23.705  1.00  0.00           H
ATOM    100  C   SER     7      28.717  25.768  24.395  1.00  0.00           C
ATOM    101  O   SER     7      29.091  26.929  24.817  1.00  0.00           O
ATOM    102  N   SER     8      27.474  25.267  24.421  1.00  0.00           N
ATOM    103  H   SER     8      27.370  24.372  23.965  1.00  0.00           H
ATOM    104  CA  SER     8      26.441  25.731  25.344  1.00  0.00           C
ATOM    105  HA  SER     8      26.422  26.820  25.310  1.00  0.00           H
ATOM    106  CB  SER     8      25.090  25.323  24.982  1.00  0.00           C
ATOM    107  HB2 SER     8      24.407  25.231  25.826  1.00  0.00           H
ATOM    108  HB3 SER     8      24.683  25.993  24.225  1.00  0.00           H
ATOM    109  OG  SER     8      24.999  24.061  24.402  1.00  0.00           O
ATOM    110  HG  SER     8      24.092  23.762  24.305  1.00  0.00           H
ATOM    111  C   SER     8      26.714  25.485  26.759  1.00  0.00           C
ATOM    112  O   SER     8      27.314  24.413  27.094  1.00  0.00           O
ATOM    113  N   LEU     9      26.454  26.471  27.607  1.00  0.00           N
ATOM    114  H   LEU     9      26.238  27.383  27.230  1.00  0.00           H
ATOM    115  CA  LEU     9      26.280  26.230  28.997  1.00  0.00           C
ATOM    116  HA  LEU     9      27.178  25.911  29.525  1.00  0.00           H
ATOM    117  CB  LEU     9      25.752  27.484  29.783  1.00  0.00           C
ATOM    118  HB2 LEU     9      25.035  28.101  29.239  1.00  0.00           H
ATOM    119  HB3 LEU     9      25.276  27.155  30.706  1.00  0.00           H
ATOM    120  CG  LEU     9      26.849  28.486  30.215  1.00  0.00           C
ATOM    121  HG  LEU     9      27.565  28.647  29.409  1.00  0.00           H
ATOM    122  CD1 LEU     9      26.297  29.889  30.545  1.00  0.00           C
ATOM    123 HD11 LEU     9      25.547  30.195  29.815  1.00  0.00           H
ATOM    124 HD12 LEU     9      25.994  30.004  31.586  1.00  0.00           H
ATOM    125 HD13 LEU     9      27.071  30.631  30.353  1.00  0.00           H
ATOM    126  CD2 LEU     9      27.683  28.068  31.421  1.00  0.00           C
ATOM    127 HD21 LEU     9      28.451  28.785  31.714  1.00  0.00           H
ATOM    128 HD22 LEU     9      26.951  27.966  32.221  1.00  0.00           H
ATOM    129 HD23 LEU     9      28.132  27.077  31.361  1.00  0.00           H
ATOM    130  C   LEU     9      25.275  25.115  29.276  1.00  0.00           C
ATOM    131  O   LEU     9      24.135  25.064  28.692  1.00  0.00           O
ATOM    132  N   CYX    10      25.474  24.321  30.315  1.00  0.00           N
ATOM    133  H   CYX    10      26.302  24.381  30.891  1.00  0.00           H
ATOM    134  CA  CYX    10      24.489  23.303  30.798  1.00  0.00           C
ATOM    135  HA  CYX    10      24.312  22.766  29.867  1.00  0.00           H
ATOM    136  CB  CYX    10      25.116  22.320  31.768  1.00  0.00           C
ATOM    137  HB2 CYX    10      25.326  22.831  32.708  1.00  0.00           H
ATOM    138  HB3 CYX    10      24.240  21.719  32.011  1.00  0.00           H
ATOM    139  SG  CYX    10      26.461  21.381  31.185  1.00  0.00           S
ATOM    140  C   CYX    10      23.292  23.987  31.403  1.00  0.00           C
ATOM    141  O   CYX    10      23.463  25.112  32.041  1.00  0.00           O
ATOM    142  N   PRO    11      22.068  23.453  31.402  1.00  0.00           N
ATOM    143  CD  PRO    11      21.740  22.234  30.772  1.00  0.00           C
ATOM    144  HD2 PRO    11      22.332  21.371  31.074  1.00  0.00           H
ATOM    145  HD3 PRO    11      21.968  22.462  29.730  1.00  0.00           H
ATOM    146  CG  PRO    11      20.236  22.032  30.916  1.00  0.00           C
ATOM    147  HG2 PRO    11      19.958  21.274  31.649  1.00  0.00           H
ATOM    148  HG3 PRO    11      19.805  21.628  30.001  1.00  0.00           H
ATOM    149  CB  PRO    11      19.688  23.447  31.201  1.00  0.00           C
ATOM    150  HB2 PRO    11      18.807  23.372  31.839  1.00  0.00           H
ATOM    151  HB3 PRO    11      19.579  24.046  30.297  1.00  0.00           H
ATOM    152  CA  PRO    11      20.859  24.036  32.009  1.00  0.00           C
ATOM    153  HA  PRO    11      20.937  25.095  31.764  1.00  0.00           H
ATOM    154  C   PRO    11      20.761  23.769  33.465  1.00  0.00           C
ATOM    155  O   PRO    11      21.237  22.718  33.873  1.00  0.00           O
ATOM    156  N   ILE    12      20.268  24.732  34.306  1.00  0.00           N
ATOM    157  H   ILE    12      19.946  25.615  33.937  1.00  0.00           H
ATOM    158  CA  ILE    12      20.319  24.653  35.715  1.00  0.00           C
ATOM    159  HA  ILE    12      20.326  23.617  36.053  1.00  0.00           H
ATOM    160  CB  ILE    12      21.559  25.331  36.211  1.00  0.00           C
ATOM    161  HB  ILE    12      21.543  25.345  37.301  1.00  0.00           H
ATOM    162  CG2 ILE    12      22.824  24.618  35.754  1.00  0.00           C
ATOM    163 HG21 ILE    12      23.570  25.277  36.200  1.00  0.00           H
ATOM    164 HG22 ILE    12      22.802  23.614  36.176  1.00  0.00           H
ATOM    165 HG23 ILE    12      22.991  24.638  34.677  1.00  0.00           H
ATOM    166  CG1 ILE    12      21.678  26.845  35.811  1.00  0.00           C
ATOM    167 HG12 ILE    12      22.013  26.781  34.775  1.00  0.00           H
ATOM    168 HG13 ILE    12      20.691  27.308  35.794  1.00  0.00           H
ATOM    169  CD1 ILE    12      22.540  27.700  36.803  1.00  0.00           C
ATOM    170 HD11 ILE    12      22.581  28.683  36.334  1.00  0.00           H
ATOM    171 HD12 ILE    12      21.951  27.730  37.720  1.00  0.00           H
ATOM    172 HD13 ILE    12      23.588  27.408  36.860  1.00  0.00           H
ATOM    173  C   ILE    12      19.022  25.148  36.351  1.00  0.00           C
ATOM    174  O   ILE    12      18.370  26.054  35.843  1.00  0.00           O
ATOM    175  N   ASN    13      18.822  24.683  37.635  1.00  0.00           N
ATOM    176  H   ASN    13      19.404  23.898  37.887  1.00  0.00           H
ATOM    177  CA  ASN    13      17.878  25.324  38.532  1.00  0.00           C
ATOM    178  HA  ASN    13      17.830  26.379  38.262  1.00  0.00           H
ATOM    179  CB  ASN    13      16.474  24.749  38.268  1.00  0.00           C
ATOM    180  HB2 ASN    13      16.514  23.692  38.530  1.00  0.00           H
ATOM    181  HB3 ASN    13      15.726  25.224  38.902  1.00  0.00           H
ATOM    182  CG  ASN    13      15.952  24.778  36.867  1.00  0.00           C
ATOM    183  OD1 ASN    13      15.991  23.789  36.136  1.00  0.00           O
ATOM    184  ND2 ASN    13      15.383  25.852  36.489  1.00  0.00           N
ATOM    185 HD21 ASN    13      14.708  25.818  35.739  1.00  0.00           H
ATOM    186 HD22 ASN    13      15.423  26.631  37.132  1.00  0.00           H
ATOM    187  C   ASN    13      18.265  25.290  40.023  1.00  0.00           C
ATOM    188  O   ASN    13      17.449  25.596  40.964  1.00  0.00           O
ATOM    189  N   GLY    14      19.515  24.970  40.250  1.00  0.00           N
ATOM    190  H   GLY    14      20.147  24.887  39.466  1.00  0.00           H
ATOM    191  CA  GLY    14      20.127  24.918  41.509  1.00  0.00           C
ATOM    192  HA2 GLY    14      19.838  25.793  42.091  1.00  0.00           H
ATOM    193  HA3 GLY    14      19.686  24.042  41.983  1.00  0.00           H
ATOM    194  C   GLY    14      21.617  24.730  41.547  1.00  0.00           C
ATOM    195  O   GLY    14      22.350  24.755  40.570  1.00  0.00           O
ATOM    196  N   TRP    15      22.252  24.607  42.758  1.00  0.00           N
ATOM    197  H   TRP    15      21.631  24.573  43.552  1.00  0.00           H
ATOM    198  CA  TRP    15      23.618  24.496  43.040  1.00  0.00           C
ATOM    199  HA  TRP    15      24.181  24.063  42.214  1.00  0.00           H
ATOM    200  CB  TRP    15      24.086  25.883  43.396  1.00  0.00           C
ATOM    201  HB2 TRP    15      23.768  26.329  44.338  1.00  0.00           H
ATOM    202  HB3 TRP    15      25.174  25.913  43.455  1.00  0.00           H
ATOM    203  CG  TRP    15      23.687  26.915  42.397  1.00  0.00           C
ATOM    204  CD1 TRP    15      22.542  27.605  42.402  1.00  0.00           C
ATOM    205  HD1 TRP    15      21.750  27.596  43.135  1.00  0.00           H
ATOM    206  NE1 TRP    15      22.644  28.486  41.342  1.00  0.00           N
ATOM    207  HE1 TRP    15      21.912  29.180  41.276  1.00  0.00           H
ATOM    208  CE2 TRP    15      23.773  28.338  40.576  1.00  0.00           C
ATOM    209  CZ2 TRP    15      24.252  28.948  39.373  1.00  0.00           C
ATOM    210  HZ2 TRP    15      23.521  29.573  38.881  1.00  0.00           H
ATOM    211  CH2 TRP    15      25.504  28.565  38.943  1.00  0.00           C
ATOM    212  HH2 TRP    15      25.880  28.955  38.007  1.00  0.00           H
ATOM    213  CZ3 TRP    15      26.390  27.616  39.651  1.00  0.00           C
ATOM    214  HZ3 TRP    15      27.395  27.510  39.271  1.00  0.00           H
ATOM    215  CE3 TRP    15      25.823  26.992  40.802  1.00  0.00           C
ATOM    216  HE3 TRP    15      26.405  26.317  41.412  1.00  0.00           H
ATOM    217  CD2 TRP    15      24.520  27.353  41.304  1.00  0.00           C
ATOM    218  C   TRP    15      23.900  23.598  44.272  1.00  0.00           C
ATOM    219  O   TRP    15      23.001  23.514  45.113  1.00  0.00           O
ATOM    220  N   ALA    16      25.059  22.929  44.406  1.00  0.00           N
ATOM    221  H   ALA    16      25.727  23.088  43.664  1.00  0.00           H
ATOM    222  CA  ALA    16      25.418  21.822  45.325  1.00  0.00           C
ATOM    223  HA  ALA    16      24.881  21.909  46.269  1.00  0.00           H
ATOM    224  CB  ALA    16      25.048  20.499  44.689  1.00  0.00           C
ATOM    225  HB1 ALA    16      23.992  20.394  44.440  1.00  0.00           H
ATOM    226  HB2 ALA    16      25.754  20.314  43.880  1.00  0.00           H
ATOM    227  HB3 ALA    16      25.283  19.673  45.359  1.00  0.00           H
ATOM    228  C   ALA    16      26.931  21.945  45.690  1.00  0.00           C
ATOM    229  O   ALA    16      27.777  22.403  44.892  1.00  0.00           O
ATOM    230  N   VAL    17      27.415  21.447  46.819  1.00  0.00           N
ATOM    231  H   VAL    17      26.772  20.889  47.362  1.00  0.00           H
ATOM    232  CA  VAL    17      28.863  21.385  47.085  1.00  0.00           C
ATOM    233  HA  VAL    17      29.269  22.386  46.937  1.00  0.00           H
ATOM    234  CB  VAL    17      29.107  21.198  48.582  1.00  0.00           C
ATOM    235  HB  VAL    17      28.628  22.056  49.052  1.00  0.00           H
ATOM    236  CG1 VAL    17      28.614  19.874  49.228  1.00  0.00           C
ATOM    237 HG11 VAL    17      27.625  19.552  48.900  1.00  0.00           H
ATOM    238 HG12 VAL    17      29.199  19.000  48.944  1.00  0.00           H
ATOM    239 HG13 VAL    17      28.726  20.021  50.302  1.00  0.00           H
ATOM    240  CG2 VAL    17      30.661  21.257  49.030  1.00  0.00           C
ATOM    241 HG21 VAL    17      30.915  21.201  50.089  1.00  0.00           H
ATOM    242 HG22 VAL    17      31.236  20.491  48.509  1.00  0.00           H
ATOM    243 HG23 VAL    17      31.192  22.133  48.658  1.00  0.00           H
ATOM    244  C   VAL    17      29.598  20.432  46.119  1.00  0.00           C
ATOM    245  O   VAL    17      29.067  19.420  45.756  1.00  0.00           O
ATOM    246  N   TYR    18      30.835  20.755  45.813  1.00  0.00           N
ATOM    247  H   TYR    18      31.034  21.716  46.056  1.00  0.00           H
ATOM    248  CA  TYR    18      31.638  20.042  44.827  1.00  0.00           C
ATOM    249  HA  TYR    18      31.186  19.081  44.579  1.00  0.00           H
ATOM    250  CB  TYR    18      31.764  20.861  43.452  1.00  0.00           C
ATOM    251  HB2 TYR    18      30.909  20.669  42.803  1.00  0.00           H
ATOM    252  HB3 TYR    18      31.820  21.919  43.709  1.00  0.00           H
ATOM    253  CG  TYR    18      32.997  20.587  42.587  1.00  0.00           C
ATOM    254  CD1 TYR    18      33.324  19.297  42.074  1.00  0.00           C
ATOM    255  HD1 TYR    18      32.611  18.487  42.142  1.00  0.00           H
ATOM    256  CE1 TYR    18      34.608  18.973  41.615  1.00  0.00           C
ATOM    257  HE1 TYR    18      34.729  17.912  41.454  1.00  0.00           H
ATOM    258  CZ  TYR    18      35.612  19.988  41.553  1.00  0.00           C
ATOM    259  OH  TYR    18      36.824  19.698  41.153  1.00  0.00           O
ATOM    260  HH  TYR    18      37.076  18.923  41.661  1.00  0.00           H
ATOM    261  CE2 TYR    18      35.266  21.250  41.986  1.00  0.00           C
ATOM    262  HE2 TYR    18      35.943  22.085  41.875  1.00  0.00           H
ATOM    263  CD2 TYR    18      34.003  21.514  42.558  1.00  0.00           C
ATOM    264  HD2 TYR    18      33.841  22.467  43.039  1.00  0.00           H
ATOM    265  C   TYR    18      32.989  19.702  45.380  1.00  0.00           C
ATOM    266  O   TYR    18      33.416  18.544  45.229  1.00  0.00           O
ATOM    267  N   SER    19      33.614  20.585  46.159  1.00  0.00           N
ATOM    268  H   SER    19      33.174  21.491  46.217  1.00  0.00           H
ATOM    269  CA  SER    19      34.994  20.332  46.734  1.00  0.00           C
ATOM    270  HA  SER    19      34.927  19.385  47.270  1.00  0.00           H
ATOM    271  CB  SER    19      36.044  20.263  45.607  1.00  0.00           C
ATOM    272  HB2 SER    19      35.774  19.524  44.853  1.00  0.00           H
ATOM    273  HB3 SER    19      36.010  21.179  45.015  1.00  0.00           H
ATOM    274  OG  SER    19      37.326  20.052  46.216  1.00  0.00           O
ATOM    275  HG  SER    19      37.439  19.129  46.453  1.00  0.00           H
ATOM    276  C   SER    19      35.301  21.482  47.769  1.00  0.00           C
ATOM    277  O   SER    19      34.678  22.510  47.718  1.00  0.00           O
ATOM    278  N   LYS    20      36.263  21.239  48.655  1.00  0.00           N
ATOM    279  H   LYS    20      36.613  20.294  48.735  1.00  0.00           H
ATOM    280  CA  LYS    20      36.612  22.191  49.743  1.00  0.00           C
ATOM    281  HA  LYS    20      36.559  23.248  49.479  1.00  0.00           H
ATOM    282  CB  LYS    20      35.563  22.047  50.834  1.00  0.00           C
ATOM    283  HB2 LYS    20      35.821  22.827  51.549  1.00  0.00           H
ATOM    284  HB3 LYS    20      34.609  22.430  50.470  1.00  0.00           H
ATOM    285  CG  LYS    20      35.133  20.641  51.376  1.00  0.00           C
ATOM    286  HG2 LYS    20      34.838  20.099  50.478  1.00  0.00           H
ATOM    287  HG3 LYS    20      36.034  20.258  51.856  1.00  0.00           H
ATOM    288  CD  LYS    20      34.020  20.862  52.386  1.00  0.00           C
ATOM    289  HD2 LYS    20      34.348  21.351  53.302  1.00  0.00           H
ATOM    290  HD3 LYS    20      33.274  21.420  51.821  1.00  0.00           H
ATOM    291  CE  LYS    20      33.360  19.502  52.883  1.00  0.00           C
ATOM    292  HE2 LYS    20      32.969  18.989  52.005  1.00  0.00           H
ATOM    293  HE3 LYS    20      34.113  18.960  53.454  1.00  0.00           H
ATOM    294  NZ  LYS    20      32.082  19.817  53.658  1.00  0.00           N
ATOM    295  HZ1 LYS    20      31.456  19.051  53.858  1.00  0.00           H
ATOM    296  HZ2 LYS    20      32.305  20.308  54.512  1.00  0.00           H
ATOM    297  HZ3 LYS    20      31.547  20.519  53.168  1.00  0.00           H
ATOM    298  C   LYS    20      37.997  21.889  50.281  1.00  0.00           C
ATOM    299  O   LYS    20      38.223  20.647  50.447  1.00  0.00           O
ATOM    300  N   ASP    21      38.896  22.846  50.593  1.00  0.00           N
ATOM    301  H   ASP    21      38.644  23.780  50.300  1.00  0.00           H
ATOM    302  CA  ASP    21      40.290  22.552  50.993  1.00  0.00           C
ATOM    303  HA  ASP    21      40.808  21.849  50.341  1.00  0.00           H
ATOM    304  CB  ASP    21      41.177  23.771  50.842  1.00  0.00           C
ATOM    305  HB2 ASP    21      42.186  23.374  50.952  1.00  0.00           H
ATOM    306  HB3 ASP    21      41.151  24.072  49.794  1.00  0.00           H
ATOM    307  CG  ASP    21      40.932  25.055  51.678  1.00  0.00           C
ATOM    308  OD1 ASP    21      41.006  26.124  51.071  1.00  0.00           O
ATOM    309  OD2 ASP    21      40.434  24.997  52.822  1.00  0.00           O
ATOM    310  C   ASP    21      40.501  21.952  52.400  1.00  0.00           C
ATOM    311  O   ASP    21      41.549  21.320  52.574  1.00  0.00           O
ATOM    312  N   ASN    22      39.507  22.045  53.280  1.00  0.00           N
ATOM    313  H   ASN    22      38.720  22.606  52.988  1.00  0.00           H
ATOM    314  CA  ASN    22      39.558  21.597  54.677  1.00  0.00           C
ATOM    315  HA  ASN    22      38.715  22.164  55.072  1.00  0.00           H
ATOM    316  CB  ASN    22      39.325  20.088  54.826  1.00  0.00           C
ATOM    317  HB2 ASN    22      40.244  19.574  54.542  1.00  0.00           H
ATOM    318  HB3 ASN    22      39.239  19.885  55.894  1.00  0.00           H
ATOM    319  CG  ASN    22      38.077  19.516  54.146  1.00  0.00           C
ATOM    320  OD1 ASN    22      36.957  19.762  54.578  1.00  0.00           O
ATOM    321  ND2 ASN    22      38.179  18.674  53.184  1.00  0.00           N
ATOM    322 HD21 ASN    22      39.120  18.616  52.820  1.00  0.00           H
ATOM    323 HD22 ASN    22      37.336  18.225  52.855  1.00  0.00           H
ATOM    324  C   ASN    22      40.852  22.097  55.291  1.00  0.00           C
ATOM    325  O   ASN    22      41.357  21.517  56.223  1.00  0.00           O
ATOM    326  N   SER    23      41.421  23.205  54.858  1.00  0.00           N
ATOM    327  H   SER    23      40.915  23.661  54.113  1.00  0.00           H
ATOM    328  CA  SER    23      42.697  23.796  55.432  1.00  0.00           C
ATOM    329  HA  SER    23      43.489  23.069  55.258  1.00  0.00           H
ATOM    330  CB  SER    23      43.162  25.100  54.736  1.00  0.00           C
ATOM    331  HB2 SER    23      43.983  25.384  55.393  1.00  0.00           H
ATOM    332  HB3 SER    23      43.511  24.884  53.726  1.00  0.00           H
ATOM    333  OG  SER    23      42.161  26.106  54.653  1.00  0.00           O
ATOM    334  HG  SER    23      41.621  25.908  53.885  1.00  0.00           H
ATOM    335  C   SER    23      42.571  24.010  56.940  1.00  0.00           C
ATOM    336  O   SER    23      43.334  23.462  57.719  1.00  0.00           O
ATOM    337  N   ILE    24      41.714  24.962  57.397  1.00  0.00           N
ATOM    338  H   ILE    24      41.152  25.517  56.767  1.00  0.00           H
ATOM    339  CA  ILE    24      41.645  25.267  58.825  1.00  0.00           C
ATOM    340  HA  ILE    24      42.595  25.534  59.289  1.00  0.00           H
ATOM    341  CB  ILE    24      40.873  26.571  59.019  1.00  0.00           C
ATOM    342  HB  ILE    24      39.913  26.184  58.675  1.00  0.00           H
ATOM    343  CG2 ILE    24      40.631  26.883  60.493  1.00  0.00           C
ATOM    344 HG21 ILE    24      40.158  26.098  61.083  1.00  0.00           H
ATOM    345 HG22 ILE    24      41.533  27.181  61.027  1.00  0.00           H
ATOM    346 HG23 ILE    24      39.876  27.658  60.626  1.00  0.00           H
ATOM    347  CG1 ILE    24      41.259  27.747  58.068  1.00  0.00           C
ATOM    348 HG12 ILE    24      42.291  28.061  58.223  1.00  0.00           H
ATOM    349 HG13 ILE    24      41.285  27.462  57.016  1.00  0.00           H
ATOM    350  CD1 ILE    24      40.387  28.949  58.096  1.00  0.00           C
ATOM    351 HD11 ILE    24      40.464  29.480  59.046  1.00  0.00           H
ATOM    352 HD12 ILE    24      40.775  29.697  57.404  1.00  0.00           H
ATOM    353 HD13 ILE    24      39.361  28.826  57.749  1.00  0.00           H
ATOM    354  C   ILE    24      41.108  24.022  59.561  1.00  0.00           C
ATOM    355  O   ILE    24      41.512  23.704  60.659  1.00  0.00           O
ATOM    356  N   ARG    25      40.079  23.360  58.972  1.00  0.00           N
ATOM    357  H   ARG    25      39.742  23.762  58.108  1.00  0.00           H
ATOM    358  CA  ARG    25      39.449  22.092  59.408  1.00  0.00           C
ATOM    359  HA  ARG    25      39.030  22.126  60.413  1.00  0.00           H
ATOM    360  CB  ARG    25      38.362  21.829  58.367  1.00  0.00           C
ATOM    361  HB2 ARG    25      37.692  22.686  58.423  1.00  0.00           H
ATOM    362  HB3 ARG    25      38.775  21.862  57.359  1.00  0.00           H
ATOM    363  CG  ARG    25      37.714  20.524  58.488  1.00  0.00           C
ATOM    364  HG2 ARG    25      38.371  19.793  58.016  1.00  0.00           H
ATOM    365  HG3 ARG    25      37.513  20.350  59.545  1.00  0.00           H
ATOM    366  CD  ARG    25      36.385  20.523  57.684  1.00  0.00           C
ATOM    367  HD2 ARG    25      35.785  21.416  57.860  1.00  0.00           H
ATOM    368  HD3 ARG    25      36.591  20.483  56.615  1.00  0.00           H
ATOM    369  NE  ARG    25      35.647  19.258  58.041  1.00  0.00           N
ATOM    370  HE  ARG    25      35.743  18.794  58.933  1.00  0.00           H
ATOM    371  CZ  ARG    25      34.894  18.512  57.293  1.00  0.00           C
ATOM    372  NH1 ARG    25      34.237  17.520  57.770  1.00  0.00           N
ATOM    373 HH11 ARG    25      34.249  17.177  58.719  1.00  0.00           H
ATOM    374 HH12 ARG    25      33.661  16.959  57.158  1.00  0.00           H
ATOM    375  NH2 ARG    25      34.656  18.618  56.059  1.00  0.00           N
ATOM    376 HH21 ARG    25      35.260  19.230  55.531  1.00  0.00           H
ATOM    377 HH22 ARG    25      34.129  17.871  55.630  1.00  0.00           H
ATOM    378  C   ARG    25      40.515  20.880  59.579  1.00  0.00           C
ATOM    379  O   ARG    25      40.304  20.011  60.453  1.00  0.00           O
ATOM    380  N   ILE    26      41.698  20.915  58.930  1.00  0.00           N
ATOM    381  H   ILE    26      41.721  21.541  58.138  1.00  0.00           H
ATOM    382  CA  ILE    26      42.835  19.939  59.092  1.00  0.00           C
ATOM    383  HA  ILE    26      42.487  19.089  59.678  1.00  0.00           H
ATOM    384  CB  ILE    26      43.343  19.416  57.700  1.00  0.00           C
ATOM    385  HB  ILE    26      43.443  20.301  57.073  1.00  0.00           H
ATOM    386  CG2 ILE    26      44.839  18.876  57.630  1.00  0.00           C
ATOM    387 HG21 ILE    26      45.586  19.562  58.028  1.00  0.00           H
ATOM    388 HG22 ILE    26      44.872  17.949  58.203  1.00  0.00           H
ATOM    389 HG23 ILE    26      45.085  18.692  56.583  1.00  0.00           H
ATOM    390  CG1 ILE    26      42.450  18.425  57.031  1.00  0.00           C
ATOM    391 HG12 ILE    26      41.543  18.972  56.773  1.00  0.00           H
ATOM    392 HG13 ILE    26      42.853  17.958  56.132  1.00  0.00           H
ATOM    393  CD1 ILE    26      41.870  17.304  57.919  1.00  0.00           C
ATOM    394 HD11 ILE    26      41.109  17.700  58.593  1.00  0.00           H
ATOM    395 HD12 ILE    26      41.446  16.626  57.178  1.00  0.00           H
ATOM    396 HD13 ILE    26      42.713  16.850  58.440  1.00  0.00           H
ATOM    397  C   ILE    26      43.991  20.470  59.939  1.00  0.00           C
ATOM    398  O   ILE    26      44.831  19.731  60.420  1.00  0.00           O
ATOM    399  N   GLY    27      44.065  21.798  60.171  1.00  0.00           N
ATOM    400  H   GLY    27      43.329  22.422  59.874  1.00  0.00           H
ATOM    401  CA  GLY    27      45.267  22.422  60.823  1.00  0.00           C
ATOM    402  HA2 GLY    27      46.082  22.537  60.108  1.00  0.00           H
ATOM    403  HA3 GLY    27      44.887  23.415  61.068  1.00  0.00           H
ATOM    404  C   GLY    27      45.830  21.872  62.158  1.00  0.00           C
ATOM    405  O   GLY    27      46.987  21.969  62.463  1.00  0.00           O
ATOM    406  N   SER    28      44.928  21.316  62.974  1.00  0.00           N
ATOM    407  H   SER    28      43.993  21.241  62.598  1.00  0.00           H
ATOM    408  CA  SER    28      45.235  20.647  64.277  1.00  0.00           C
ATOM    409  HA  SER    28      46.046  21.218  64.729  1.00  0.00           H
ATOM    410  CB  SER    28      43.872  20.685  65.044  1.00  0.00           C
ATOM    411  HB2 SER    28      43.300  21.600  64.893  1.00  0.00           H
ATOM    412  HB3 SER    28      43.193  19.916  64.679  1.00  0.00           H
ATOM    413  OG  SER    28      43.936  20.416  66.470  1.00  0.00           O
ATOM    414  HG  SER    28      44.302  19.528  66.508  1.00  0.00           H
ATOM    415  C   SER    28      45.833  19.292  64.099  1.00  0.00           C
ATOM    416  O   SER    28      46.312  18.725  65.080  1.00  0.00           O
ATOM    417  N   LYS    29      45.894  18.795  62.874  1.00  0.00           N
ATOM    418  H   LYS    29      45.504  19.232  62.052  1.00  0.00           H
ATOM    419  CA  LYS    29      46.611  17.538  62.548  1.00  0.00           C
ATOM    420  HA  LYS    29      47.244  17.176  63.358  1.00  0.00           H
ATOM    421  CB  LYS    29      45.569  16.484  62.192  1.00  0.00           C
ATOM    422  HB2 LYS    29      45.033  16.769  61.288  1.00  0.00           H
ATOM    423  HB3 LYS    29      46.118  15.612  61.835  1.00  0.00           H
ATOM    424  CG  LYS    29      44.566  15.971  63.234  1.00  0.00           C
ATOM    425  HG2 LYS    29      45.066  15.568  64.114  1.00  0.00           H
ATOM    426  HG3 LYS    29      44.039  16.898  63.462  1.00  0.00           H
ATOM    427  CD  LYS    29      43.615  14.954  62.690  1.00  0.00           C
ATOM    428  HD2 LYS    29      43.117  15.315  61.790  1.00  0.00           H
ATOM    429  HD3 LYS    29      44.272  14.140  62.383  1.00  0.00           H
ATOM    430  CE  LYS    29      42.439  14.746  63.623  1.00  0.00           C
ATOM    431  HE2 LYS    29      42.095  15.777  63.711  1.00  0.00           H
ATOM    432  HE3 LYS    29      41.688  14.069  63.219  1.00  0.00           H
ATOM    433  NZ  LYS    29      42.911  14.153  64.940  1.00  0.00           N
ATOM    434  HZ1 LYS    29      43.352  14.907  65.448  1.00  0.00           H
ATOM    435  HZ2 LYS    29      42.127  13.972  65.551  1.00  0.00           H
ATOM    436  HZ3 LYS    29      43.595  13.425  64.787  1.00  0.00           H
ATOM    437  C   LYS    29      47.647  17.599  61.340  1.00  0.00           C
ATOM    438  O   LYS    29      48.678  16.932  61.394  1.00  0.00           O
ATOM    439  N   GLY    30      47.410  18.448  60.339  1.00  0.00           N
ATOM    440  H   GLY    30      46.529  18.938  60.295  1.00  0.00           H
ATOM    441  CA  GLY    30      48.249  18.579  59.182  1.00  0.00           C
ATOM    442  HA2 GLY    30      48.992  17.784  59.114  1.00  0.00           H
ATOM    443  HA3 GLY    30      47.677  18.550  58.254  1.00  0.00           H
ATOM    444  C   GLY    30      49.113  19.821  59.260  1.00  0.00           C
ATOM    445  O   GLY    30      48.812  20.728  60.038  1.00  0.00           O
ATOM    446  N   ASP    31      50.096  19.977  58.353  1.00  0.00           N
ATOM    447  H   ASP    31      50.512  19.197  57.863  1.00  0.00           H
ATOM    448  CA  ASP    31      50.942  21.194  58.379  1.00  0.00           C
ATOM    449  HA  ASP    31      50.780  21.734  59.311  1.00  0.00           H
ATOM    450  CB  ASP    31      52.504  20.936  58.288  1.00  0.00           C
ATOM    451  HB2 ASP    31      52.783  20.454  57.351  1.00  0.00           H
ATOM    452  HB3 ASP    31      52.932  21.938  58.304  1.00  0.00           H
ATOM    453  CG  ASP    31      53.197  20.108  59.363  1.00  0.00           C
ATOM    454  OD1 ASP    31      52.663  20.070  60.481  1.00  0.00           O
ATOM    455  OD2 ASP    31      54.293  19.609  59.049  1.00  0.00           O
ATOM    456  C   ASP    31      50.611  22.086  57.166  1.00  0.00           C
ATOM    457  O   ASP    31      50.964  21.779  56.045  1.00  0.00           O
ATOM    458  N   VAL    32      49.822  23.163  57.354  1.00  0.00           N
ATOM    459  H   VAL    32      49.498  23.402  58.281  1.00  0.00           H
ATOM    460  CA  VAL    32      49.012  23.772  56.276  1.00  0.00           C
ATOM    461  HA  VAL    32      49.204  23.349  55.290  1.00  0.00           H
ATOM    462  CB  VAL    32      47.528  23.627  56.606  1.00  0.00           C
ATOM    463  HB  VAL    32      47.339  24.212  57.505  1.00  0.00           H
ATOM    464  CG1 VAL    32      46.553  24.049  55.547  1.00  0.00           C
ATOM    465 HG11 VAL    32      46.923  23.644  54.604  1.00  0.00           H
ATOM    466 HG12 VAL    32      45.537  23.840  55.879  1.00  0.00           H
ATOM    467 HG13 VAL    32      46.610  25.134  55.453  1.00  0.00           H
ATOM    468  CG2 VAL    32      47.218  22.130  56.944  1.00  0.00           C
ATOM    469 HG21 VAL    32      47.842  21.476  56.336  1.00  0.00           H
ATOM    470 HG22 VAL    32      47.374  21.855  57.987  1.00  0.00           H
ATOM    471 HG23 VAL    32      46.234  21.799  56.611  1.00  0.00           H
ATOM    472  C   VAL    32      49.254  25.280  56.149  1.00  0.00           C
ATOM    473  O   VAL    32      49.407  25.902  57.140  1.00  0.00           O
ATOM    474  N   PHE    33      49.556  25.825  54.965  1.00  0.00           N
ATOM    475  H   PHE    33      49.309  25.271  54.158  1.00  0.00           H
ATOM    476  CA  PHE    33      49.598  27.316  54.731  1.00  0.00           C
ATOM    477  HA  PHE    33      50.434  27.681  55.326  1.00  0.00           H
ATOM    478  CB  PHE    33      49.790  27.620  53.289  1.00  0.00           C
ATOM    479  HB2 PHE    33      49.138  27.055  52.623  1.00  0.00           H
ATOM    480  HB3 PHE    33      49.708  28.696  53.136  1.00  0.00           H
ATOM    481  CG  PHE    33      51.196  27.290  52.851  1.00  0.00           C
ATOM    482  CD1 PHE    33      51.411  26.330  51.844  1.00  0.00           C
ATOM    483  HD1 PHE    33      50.560  25.841  51.392  1.00  0.00           H
ATOM    484  CE1 PHE    33      52.719  25.982  51.436  1.00  0.00           C
ATOM    485  HE1 PHE    33      52.891  25.107  50.827  1.00  0.00           H
ATOM    486  CZ  PHE    33      53.859  26.577  52.028  1.00  0.00           C
ATOM    487  HZ  PHE    33      54.820  26.295  51.623  1.00  0.00           H
ATOM    488  CE2 PHE    33      53.683  27.684  52.918  1.00  0.00           C
ATOM    489  HE2 PHE    33      54.481  28.016  53.565  1.00  0.00           H
ATOM    490  CD2 PHE    33      52.368  27.965  53.398  1.00  0.00           C
ATOM    491  HD2 PHE    33      52.183  28.738  54.128  1.00  0.00           H
ATOM    492  C   PHE    33      48.319  28.023  55.195  1.00  0.00           C
ATOM    493  O   PHE    33      47.199  27.614  54.906  1.00  0.00           O
ATOM    494  N   VAL    34      48.612  29.257  55.657  1.00  0.00           N
ATOM    495  H   VAL    34      49.596  29.452  55.773  1.00  0.00           H
ATOM    496  CA  VAL    34      47.695  30.404  55.609  1.00  0.00           C
ATOM    497  HA  VAL    34      46.696  30.121  55.940  1.00  0.00           H
ATOM    498  CB  VAL    34      48.148  31.572  56.477  1.00  0.00           C
ATOM    499  HB  VAL    34      49.117  31.969  56.173  1.00  0.00           H
ATOM    500  CG1 VAL    34      47.290  32.796  56.325  1.00  0.00           C
ATOM    501 HG11 VAL    34      47.458  33.489  57.149  1.00  0.00           H
ATOM    502 HG12 VAL    34      47.479  33.305  55.379  1.00  0.00           H
ATOM    503 HG13 VAL    34      46.277  32.426  56.488  1.00  0.00           H
ATOM    504  CG2 VAL    34      48.004  31.138  57.954  1.00  0.00           C
ATOM    505 HG21 VAL    34      47.028  30.921  58.387  1.00  0.00           H
ATOM    506 HG22 VAL    34      48.613  30.313  58.326  1.00  0.00           H
ATOM    507 HG23 VAL    34      48.440  31.911  58.587  1.00  0.00           H
ATOM    508  C   VAL    34      47.552  30.909  54.192  1.00  0.00           C
ATOM    509  O   VAL    34      48.550  31.055  53.527  1.00  0.00           O
ATOM    510  N   ILE    35      46.292  31.144  53.781  1.00  0.00           N
ATOM    511  H   ILE    35      45.466  30.943  54.327  1.00  0.00           H
ATOM    512  CA  ILE    35      46.024  31.392  52.361  1.00  0.00           C
ATOM    513  HA  ILE    35      46.940  31.788  51.923  1.00  0.00           H
ATOM    514  CB  ILE    35      45.667  30.129  51.584  1.00  0.00           C
ATOM    515  HB  ILE    35      45.594  30.571  50.591  1.00  0.00           H
ATOM    516  CG2 ILE    35      46.815  29.057  51.528  1.00  0.00           C
ATOM    517 HG21 ILE    35      46.591  28.313  50.763  1.00  0.00           H
ATOM    518 HG22 ILE    35      47.696  29.590  51.172  1.00  0.00           H
ATOM    519 HG23 ILE    35      46.874  28.629  52.529  1.00  0.00           H
ATOM    520  CG1 ILE    35      44.219  29.529  51.866  1.00  0.00           C
ATOM    521 HG12 ILE    35      43.447  30.296  51.939  1.00  0.00           H
ATOM    522 HG13 ILE    35      43.956  28.854  51.051  1.00  0.00           H
ATOM    523  CD1 ILE    35      44.108  28.619  53.113  1.00  0.00           C
ATOM    524 HD11 ILE    35      44.654  27.712  52.857  1.00  0.00           H
ATOM    525 HD12 ILE    35      44.535  29.093  53.996  1.00  0.00           H
ATOM    526 HD13 ILE    35      43.084  28.357  53.383  1.00  0.00           H
ATOM    527  C   ILE    35      44.970  32.467  52.218  1.00  0.00           C
ATOM    528  O   ILE    35      43.968  32.567  52.980  1.00  0.00           O
ATOM    529  N   ARG    36      44.974  33.291  51.155  1.00  0.00           N
ATOM    530  H   ARG    36      45.597  33.143  50.372  1.00  0.00           H
ATOM    531  CA  ARG    36      43.964  34.344  50.889  1.00  0.00           C
ATOM    532  HA  ARG    36      43.012  34.175  51.391  1.00  0.00           H
ATOM    533  CB  ARG    36      44.377  35.763  51.273  1.00  0.00           C
ATOM    534  HB2 ARG    36      45.339  35.911  50.780  1.00  0.00           H
ATOM    535  HB3 ARG    36      43.818  36.558  50.779  1.00  0.00           H
ATOM    536  CG  ARG    36      44.372  35.945  52.766  1.00  0.00           C
ATOM    537  HG2 ARG    36      45.168  35.385  53.257  1.00  0.00           H
ATOM    538  HG3 ARG    36      44.639  36.993  52.899  1.00  0.00           H
ATOM    539  CD  ARG    36      43.022  35.676  53.521  1.00  0.00           C
ATOM    540  HD2 ARG    36      42.764  34.616  53.537  1.00  0.00           H
ATOM    541  HD3 ARG    36      43.106  36.016  54.553  1.00  0.00           H
ATOM    542  NE  ARG    36      41.896  36.378  52.897  1.00  0.00           N
ATOM    543  HE  ARG    36      41.443  35.750  52.247  1.00  0.00           H
ATOM    544  CZ  ARG    36      41.535  37.603  52.832  1.00  0.00           C
ATOM    545  NH1 ARG    36      40.451  37.866  52.135  1.00  0.00           N
ATOM    546 HH11 ARG    36      39.935  37.099  51.727  1.00  0.00           H
ATOM    547 HH12 ARG    36      39.994  38.766  52.140  1.00  0.00           H
ATOM    548  NH2 ARG    36      42.190  38.562  53.364  1.00  0.00           N
ATOM    549 HH21 ARG    36      42.924  38.270  53.993  1.00  0.00           H
ATOM    550 HH22 ARG    36      41.586  39.370  53.425  1.00  0.00           H
ATOM    551  C   ARG    36      43.692  34.242  49.329  1.00  0.00           C
ATOM    552  O   ARG    36      44.552  33.767  48.591  1.00  0.00           O
ATOM    553  N   GLH    37      42.519  34.643  48.994  1.00  0.00           N
ATOM    554  H   GLH    37      41.933  35.092  49.683  1.00  0.00           H
ATOM    555  CA  GLH    37      41.798  34.397  47.698  1.00  0.00           C
ATOM    556  HA  GLH    37      40.752  34.171  47.907  1.00  0.00           H
ATOM    557  CB  GLH    37      41.867  35.566  46.758  1.00  0.00           C
ATOM    558  HB2 GLH    37      41.341  35.327  45.833  1.00  0.00           H
ATOM    559  HB3 GLH    37      41.337  36.359  47.285  1.00  0.00           H
ATOM    560  CG  GLH    37      43.233  36.063  46.352  1.00  0.00           C
ATOM    561  HG2 GLH    37      44.026  35.421  46.740  1.00  0.00           H
ATOM    562  HG3 GLH    37      43.512  35.996  45.301  1.00  0.00           H
ATOM    563  CD  GLH    37      43.409  37.444  46.900  1.00  0.00           C
ATOM    564  OE1 GLH    37      43.220  37.727  48.059  1.00  0.00           O
ATOM    565  OE2 GLH    37      43.732  38.384  45.984  1.00  0.00           O
ATOM    566  HE2 GLH    37      43.926  37.958  45.147  1.00  0.00           H
ATOM    567  C   GLH    37      42.175  33.020  47.027  1.00  0.00           C
ATOM    568  O   GLH    37      42.666  33.061  45.879  1.00  0.00           O
ATOM    569  N   PRO    38      41.870  31.819  47.649  1.00  0.00           N
ATOM    570  CD  PRO    38      41.232  31.801  48.954  1.00  0.00           C
ATOM    571  HD2 PRO    38      40.368  32.463  49.006  1.00  0.00           H
ATOM    572  HD3 PRO    38      41.948  32.000  49.751  1.00  0.00           H
ATOM    573  CG  PRO    38      40.876  30.332  49.157  1.00  0.00           C
ATOM    574  HG2 PRO    38      39.905  30.232  48.671  1.00  0.00           H
ATOM    575  HG3 PRO    38      40.831  30.015  50.199  1.00  0.00           H
ATOM    576  CB  PRO    38      41.930  29.529  48.328  1.00  0.00           C
ATOM    577  HB2 PRO    38      41.700  28.510  48.018  1.00  0.00           H
ATOM    578  HB3 PRO    38      42.778  29.437  49.007  1.00  0.00           H
ATOM    579  CA  PRO    38      42.110  30.455  47.114  1.00  0.00           C
ATOM    580  HA  PRO    38      43.182  30.434  46.918  1.00  0.00           H
ATOM    581  C   PRO    38      41.239  30.156  45.898  1.00  0.00           C
ATOM    582  O   PRO    38      40.160  29.513  46.049  1.00  0.00           O
ATOM    583  N   PHE    39      41.536  30.738  44.720  1.00  0.00           N
ATOM    584  H   PHE    39      42.282  31.410  44.608  1.00  0.00           H
ATOM    585  CA  PHE    39      40.660  30.566  43.545  1.00  0.00           C
ATOM    586  HA  PHE    39      39.654  30.688  43.948  1.00  0.00           H
ATOM    587  CB  PHE    39      40.800  31.829  42.641  1.00  0.00           C
ATOM    588  HB2 PHE    39      39.873  31.746  42.074  1.00  0.00           H
ATOM    589  HB3 PHE    39      40.791  32.685  43.316  1.00  0.00           H
ATOM    590  CG  PHE    39      41.980  31.882  41.621  1.00  0.00           C
ATOM    591  CD1 PHE    39      41.867  31.524  40.260  1.00  0.00           C
ATOM    592  HD1 PHE    39      40.955  31.017  39.983  1.00  0.00           H
ATOM    593  CE1 PHE    39      42.982  31.587  39.457  1.00  0.00           C
ATOM    594  HE1 PHE    39      42.825  31.218  38.454  1.00  0.00           H
ATOM    595  CZ  PHE    39      44.134  32.206  39.917  1.00  0.00           C
ATOM    596  HZ  PHE    39      44.971  32.318  39.243  1.00  0.00           H
ATOM    597  CE2 PHE    39      44.251  32.629  41.266  1.00  0.00           C
ATOM    598  HE2 PHE    39      45.242  32.749  41.676  1.00  0.00           H
ATOM    599  CD2 PHE    39      43.147  32.488  42.097  1.00  0.00           C
ATOM    600  HD2 PHE    39      43.292  32.771  43.129  1.00  0.00           H
ATOM    601  C   PHE    39      40.794  29.266  42.799  1.00  0.00           C
ATOM    602  O   PHE    39      41.809  28.906  42.169  1.00  0.00           O
ATOM    603  N   ILE    40      39.752  28.437  43.002  1.00  0.00           N
ATOM    604  H   ILE    40      38.867  28.670  43.431  1.00  0.00           H
ATOM    605  CA  ILE    40      39.822  27.108  42.250  1.00  0.00           C
ATOM    606  HA  ILE    40      40.734  26.523  42.366  1.00  0.00           H
ATOM    607  CB  ILE    40      38.731  26.161  42.917  1.00  0.00           C
ATOM    608  HB  ILE    40      37.792  26.713  42.963  1.00  0.00           H
ATOM    609  CG2 ILE    40      38.550  24.921  42.076  1.00  0.00           C
ATOM    610 HG21 ILE    40      38.260  25.178  41.057  1.00  0.00           H
ATOM    611 HG22 ILE    40      39.469  24.353  41.934  1.00  0.00           H
ATOM    612 HG23 ILE    40      37.773  24.268  42.473  1.00  0.00           H
ATOM    613  CG1 ILE    40      39.206  25.721  44.387  1.00  0.00           C
ATOM    614 HG12 ILE    40      40.012  24.991  44.317  1.00  0.00           H
ATOM    615 HG13 ILE    40      39.611  26.545  44.977  1.00  0.00           H
ATOM    616  CD1 ILE    40      37.992  25.229  45.244  1.00  0.00           C
ATOM    617 HD11 ILE    40      37.379  26.125  45.340  1.00  0.00           H
ATOM    618 HD12 ILE    40      37.514  24.386  44.743  1.00  0.00           H
ATOM    619 HD13 ILE    40      38.425  24.836  46.163  1.00  0.00           H
ATOM    620  C   ILE    40      39.576  27.244  40.772  1.00  0.00           C
ATOM    621  O   ILE    40      38.971  28.225  40.359  1.00  0.00           O
ATOM    622  N   SER    41      40.263  26.439  40.034  1.00  0.00           N
ATOM    623  H   SER    41      40.836  25.715  40.443  1.00  0.00           H
ATOM    624  CA  SER    41      40.255  26.575  38.562  1.00  0.00           C
ATOM    625  HA  SER    41      39.271  26.879  38.206  1.00  0.00           H
ATOM    626  CB  SER    41      41.286  27.657  38.186  1.00  0.00           C
ATOM    627  HB2 SER    41      41.045  28.517  38.813  1.00  0.00           H
ATOM    628  HB3 SER    41      42.252  27.285  38.525  1.00  0.00           H
ATOM    629  OG  SER    41      41.472  27.994  36.866  1.00  0.00           O
ATOM    630  HG  SER    41      41.877  28.859  36.766  1.00  0.00           H
ATOM    631  C   SER    41      40.417  25.205  37.860  1.00  0.00           C
ATOM    632  O   SER    41      41.120  24.356  38.399  1.00  0.00           O
ATOM    633  N   CYX    42      39.801  25.010  36.686  1.00  0.00           N
ATOM    634  H   CYX    42      39.363  25.782  36.205  1.00  0.00           H
ATOM    635  CA  CYX    42      39.720  23.686  36.032  1.00  0.00           C
ATOM    636  HA  CYX    42      40.240  22.921  36.610  1.00  0.00           H
ATOM    637  CB  CYX    42      38.258  23.259  35.967  1.00  0.00           C
ATOM    638  HB2 CYX    42      37.646  24.101  35.642  1.00  0.00           H
ATOM    639  HB3 CYX    42      38.162  22.372  35.340  1.00  0.00           H
ATOM    640  SG  CYX    42      37.511  22.905  37.565  1.00  0.00           S
ATOM    641  C   CYX    42      40.385  23.609  34.685  1.00  0.00           C
ATOM    642  O   CYX    42      40.753  24.573  34.077  1.00  0.00           O
ATOM    643  N   SER    43      40.684  22.383  34.239  1.00  0.00           N
ATOM    644  H   SER    43      40.218  21.592  34.660  1.00  0.00           H
ATOM    645  CA  SER    43      41.369  21.967  33.015  1.00  0.00           C
ATOM    646  HA  SER    43      41.018  22.555  32.166  1.00  0.00           H
ATOM    647  CB  SER    43      42.928  21.956  33.138  1.00  0.00           C
ATOM    648  HB2 SER    43      43.258  21.837  32.106  1.00  0.00           H
ATOM    649  HB3 SER    43      43.329  22.903  33.500  1.00  0.00           H
ATOM    650  OG  SER    43      43.440  20.956  34.005  1.00  0.00           O
ATOM    651  HG  SER    43      42.776  20.817  34.685  1.00  0.00           H
ATOM    652  C   SER    43      40.912  20.537  32.608  1.00  0.00           C
ATOM    653  O   SER    43      40.077  19.977  33.347  1.00  0.00           O
ATOM    654  N   HID    44      41.370  19.979  31.537  1.00  0.00           N
ATOM    655  H   HID    44      42.044  20.536  31.031  1.00  0.00           H
ATOM    656  CA  HID    44      41.018  18.633  30.995  1.00  0.00           C
ATOM    657  HA  HID    44      39.932  18.645  30.912  1.00  0.00           H
ATOM    658  CB  HID    44      41.793  18.376  29.706  1.00  0.00           C
ATOM    659  HB2 HID    44      41.610  19.230  29.054  1.00  0.00           H
ATOM    660  HB3 HID    44      42.854  18.283  29.938  1.00  0.00           H
ATOM    661  CG  HID    44      41.512  17.180  28.811  1.00  0.00           C
ATOM    662  ND1 HID    44      42.241  16.894  27.718  1.00  0.00           N
ATOM    663  HD1 HID    44      43.034  17.384  27.331  1.00  0.00           H
ATOM    664  CE1 HID    44      41.746  15.734  27.193  1.00  0.00           C
ATOM    665  HE1 HID    44      42.047  15.271  26.265  1.00  0.00           H
ATOM    666  NE2 HID    44      40.808  15.203  28.006  1.00  0.00           N
ATOM    667  CD2 HID    44      40.670  16.137  29.058  1.00  0.00           C
ATOM    668  HD2 HID    44      39.909  16.107  29.823  1.00  0.00           H
ATOM    669  C   HID    44      41.256  17.499  32.040  1.00  0.00           C
ATOM    670  O   HID    44      40.410  16.670  32.274  1.00  0.00           O
ATOM    671  N   LEU    45      42.476  17.374  32.604  1.00  0.00           N
ATOM    672  H   LEU    45      43.187  17.938  32.161  1.00  0.00           H
ATOM    673  CA  LEU    45      42.960  16.262  33.537  1.00  0.00           C
ATOM    674  HA  LEU    45      42.490  15.305  33.311  1.00  0.00           H
ATOM    675  CB  LEU    45      44.433  16.000  33.246  1.00  0.00           C
ATOM    676  HB2 LEU    45      44.581  15.608  32.239  1.00  0.00           H
ATOM    677  HB3 LEU    45      44.909  16.965  33.077  1.00  0.00           H
ATOM    678  CG  LEU    45      45.247  15.101  34.208  1.00  0.00           C
ATOM    679  HG  LEU    45      45.060  15.410  35.237  1.00  0.00           H
ATOM    680  CD1 LEU    45      44.824  13.653  34.066  1.00  0.00           C
ATOM    681 HD11 LEU    45      45.416  13.059  34.762  1.00  0.00           H
ATOM    682 HD12 LEU    45      43.808  13.581  34.454  1.00  0.00           H
ATOM    683 HD13 LEU    45      44.778  13.277  33.044  1.00  0.00           H
ATOM    684  CD2 LEU    45      46.713  15.231  33.837  1.00  0.00           C
ATOM    685 HD21 LEU    45      46.880  15.078  32.771  1.00  0.00           H
ATOM    686 HD22 LEU    45      47.043  16.253  34.024  1.00  0.00           H
ATOM    687 HD23 LEU    45      47.320  14.623  34.508  1.00  0.00           H
ATOM    688  C   LEU    45      42.679  16.543  34.945  1.00  0.00           C
ATOM    689  O   LEU    45      42.551  15.641  35.729  1.00  0.00           O
ATOM    690  N   GLU    46      42.484  17.806  35.379  1.00  0.00           N
ATOM    691  H   GLU    46      42.495  18.500  34.644  1.00  0.00           H
ATOM    692  CA  GLU    46      42.164  18.160  36.790  1.00  0.00           C
ATOM    693  HA  GLU    46      41.302  17.546  37.048  1.00  0.00           H
ATOM    694  CB  GLU    46      43.422  17.911  37.649  1.00  0.00           C
ATOM    695  HB2 GLU    46      43.171  17.782  38.703  1.00  0.00           H
ATOM    696  HB3 GLU    46      43.873  16.955  37.383  1.00  0.00           H
ATOM    697  CG  GLU    46      44.508  19.033  37.586  1.00  0.00           C
ATOM    698  HG2 GLU    46      44.453  19.377  36.554  1.00  0.00           H
ATOM    699  HG3 GLU    46      44.261  19.890  38.213  1.00  0.00           H
ATOM    700  CD  GLU    46      45.928  18.619  38.003  1.00  0.00           C
ATOM    701  OE1 GLU    46      46.774  19.448  38.439  1.00  0.00           O
ATOM    702  OE2 GLU    46      46.342  17.431  38.006  1.00  0.00           O
ATOM    703  C   GLU    46      41.756  19.621  36.999  1.00  0.00           C
ATOM    704  O   GLU    46      42.128  20.511  36.233  1.00  0.00           O
ATOM    705  N   CYX    47      41.019  19.908  38.024  1.00  0.00           N
ATOM    706  H   CYX    47      40.705  19.136  38.593  1.00  0.00           H
ATOM    707  CA  CYX    47      41.052  21.142  38.668  1.00  0.00           C
ATOM    708  HA  CYX    47      41.238  21.920  37.926  1.00  0.00           H
ATOM    709  CB  CYX    47      39.618  21.429  39.307  1.00  0.00           C
ATOM    710  HB2 CYX    47      39.525  20.814  40.202  1.00  0.00           H
ATOM    711  HB3 CYX    47      39.580  22.465  39.643  1.00  0.00           H
ATOM    712  SG  CYX    47      38.240  21.024  38.179  1.00  0.00           S
ATOM    713  C   CYX    47      42.085  21.294  39.742  1.00  0.00           C
ATOM    714  O   CYX    47      42.502  20.321  40.406  1.00  0.00           O
ATOM    715  N   ARG    48      42.380  22.542  40.019  1.00  0.00           N
ATOM    716  H   ARG    48      41.946  23.269  39.469  1.00  0.00           H
ATOM    717  CA  ARG    48      43.350  23.032  41.044  1.00  0.00           C
ATOM    718  HA  ARG    48      43.529  22.296  41.827  1.00  0.00           H
ATOM    719  CB  ARG    48      44.670  23.344  40.274  1.00  0.00           C
ATOM    720  HB2 ARG    48      44.439  24.181  39.616  1.00  0.00           H
ATOM    721  HB3 ARG    48      45.395  23.746  40.982  1.00  0.00           H
ATOM    722  CG  ARG    48      45.332  22.217  39.536  1.00  0.00           C
ATOM    723  HG2 ARG    48      45.409  21.261  40.053  1.00  0.00           H
ATOM    724  HG3 ARG    48      44.739  22.085  38.632  1.00  0.00           H
ATOM    725  CD  ARG    48      46.777  22.637  39.141  1.00  0.00           C
ATOM    726  HD2 ARG    48      47.185  21.932  38.417  1.00  0.00           H
ATOM    727  HD3 ARG    48      46.781  23.597  38.625  1.00  0.00           H
ATOM    728  NE  ARG    48      47.681  22.739  40.217  1.00  0.00           N
ATOM    729  HE  ARG    48      48.234  23.579  40.305  1.00  0.00           H
ATOM    730  CZ  ARG    48      48.256  21.794  40.908  1.00  0.00           C
ATOM    731  NH1 ARG    48      49.095  22.062  41.909  1.00  0.00           N
ATOM    732 HH11 ARG    48      49.439  23.006  42.013  1.00  0.00           H
ATOM    733 HH12 ARG    48      49.457  21.363  42.543  1.00  0.00           H
ATOM    734  NH2 ARG    48      48.045  20.534  40.628  1.00  0.00           N
ATOM    735 HH21 ARG    48      47.393  20.321  39.886  1.00  0.00           H
ATOM    736 HH22 ARG    48      48.626  19.833  41.064  1.00  0.00           H
ATOM    737  C   ARG    48      42.991  24.307  41.752  1.00  0.00           C
ATOM    738  O   ARG    48      42.317  25.163  41.177  1.00  0.00           O
ATOM    739  N   THR    49      43.409  24.361  43.011  1.00  0.00           N
ATOM    740  H   THR    49      44.036  23.607  43.257  1.00  0.00           H
ATOM    741  CA  THR    49      43.447  25.634  43.842  1.00  0.00           C
ATOM    742  HA  THR    49      42.533  26.205  43.681  1.00  0.00           H
ATOM    743  CB  THR    49      43.408  25.276  45.412  1.00  0.00           C
ATOM    744  HB  THR    49      44.430  25.012  45.684  1.00  0.00           H
ATOM    745  CG2 THR    49      42.964  26.466  46.274  1.00  0.00           C
ATOM    746 HG21 THR    49      43.433  27.392  45.939  1.00  0.00           H
ATOM    747 HG22 THR    49      41.882  26.564  46.369  1.00  0.00           H
ATOM    748 HG23 THR    49      43.242  26.236  47.302  1.00  0.00           H
ATOM    749  OG1 THR    49      42.528  24.268  45.696  1.00  0.00           O
ATOM    750  HG1 THR    49      42.732  23.527  45.120  1.00  0.00           H
ATOM    751  C   THR    49      44.705  26.440  43.566  1.00  0.00           C
ATOM    752  O   THR    49      45.773  26.008  43.967  1.00  0.00           O
ATOM    753  N   PHE    50      44.603  27.597  42.901  1.00  0.00           N
ATOM    754  H   PHE    50      43.697  27.709  42.467  1.00  0.00           H
ATOM    755  CA  PHE    50      45.628  28.564  42.986  1.00  0.00           C
ATOM    756  HA  PHE    50      46.636  28.182  43.144  1.00  0.00           H
ATOM    757  CB  PHE    50      45.622  29.533  41.775  1.00  0.00           C
ATOM    758  HB2 PHE    50      44.584  29.864  41.750  1.00  0.00           H
ATOM    759  HB3 PHE    50      46.249  30.417  41.889  1.00  0.00           H
ATOM    760  CG  PHE    50      45.928  28.761  40.482  1.00  0.00           C
ATOM    761  CD1 PHE    50      44.981  27.991  39.720  1.00  0.00           C
ATOM    762  HD1 PHE    50      43.933  28.108  39.953  1.00  0.00           H
ATOM    763  CE1 PHE    50      45.366  27.113  38.668  1.00  0.00           C
ATOM    764  HE1 PHE    50      44.572  26.672  38.085  1.00  0.00           H
ATOM    765  CZ  PHE    50      46.767  26.979  38.393  1.00  0.00           C
ATOM    766  HZ  PHE    50      47.187  26.225  37.744  1.00  0.00           H
ATOM    767  CE2 PHE    50      47.698  27.773  39.044  1.00  0.00           C
ATOM    768  HE2 PHE    50      48.722  27.749  38.701  1.00  0.00           H
ATOM    769  CD2 PHE    50      47.255  28.630  40.074  1.00  0.00           C
ATOM    770  HD2 PHE    50      47.967  29.341  40.466  1.00  0.00           H
ATOM    771  C   PHE    50      45.278  29.438  44.262  1.00  0.00           C
ATOM    772  O   PHE    50      44.120  29.635  44.683  1.00  0.00           O
ATOM    773  N   PHE    51      46.330  30.041  44.840  1.00  0.00           N
ATOM    774  H   PHE    51      47.245  29.977  44.415  1.00  0.00           H
ATOM    775  CA  PHE    51      46.223  30.775  46.080  1.00  0.00           C
ATOM    776  HA  PHE    51      45.265  31.294  46.125  1.00  0.00           H
ATOM    777  CB  PHE    51      46.192  29.810  47.263  1.00  0.00           C
ATOM    778  HB2 PHE    51      45.821  30.361  48.127  1.00  0.00           H
ATOM    779  HB3 PHE    51      45.412  29.062  47.124  1.00  0.00           H
ATOM    780  CG  PHE    51      47.425  28.933  47.546  1.00  0.00           C
ATOM    781  CD1 PHE    51      48.368  29.397  48.556  1.00  0.00           C
ATOM    782  HD1 PHE    51      48.325  30.428  48.878  1.00  0.00           H
ATOM    783  CE1 PHE    51      49.280  28.519  49.094  1.00  0.00           C
ATOM    784  HE1 PHE    51      50.030  28.793  49.821  1.00  0.00           H
ATOM    785  CZ  PHE    51      49.300  27.198  48.697  1.00  0.00           C
ATOM    786  HZ  PHE    51      49.967  26.501  49.181  1.00  0.00           H
ATOM    787  CE2 PHE    51      48.321  26.735  47.771  1.00  0.00           C
ATOM    788  HE2 PHE    51      48.366  25.727  47.387  1.00  0.00           H
ATOM    789  CD2 PHE    51      47.482  27.605  47.119  1.00  0.00           C
ATOM    790  HD2 PHE    51      46.732  27.170  46.475  1.00  0.00           H
ATOM    791  C   PHE    51      47.320  31.800  46.291  1.00  0.00           C
ATOM    792  O   PHE    51      48.384  31.610  45.765  1.00  0.00           O
ATOM    793  N   LEU    52      47.056  32.881  47.039  1.00  0.00           N
ATOM    794  H   LEU    52      46.148  32.945  47.474  1.00  0.00           H
ATOM    795  CA  LEU    52      48.155  33.797  47.498  1.00  0.00           C
ATOM    796  HA  LEU    52      48.977  33.731  46.784  1.00  0.00           H
ATOM    797  CB  LEU    52      47.639  35.239  47.441  1.00  0.00           C
ATOM    798  HB2 LEU    52      46.753  35.335  48.069  1.00  0.00           H
ATOM    799  HB3 LEU    52      48.254  35.957  47.985  1.00  0.00           H
ATOM    800  CG  LEU    52      47.399  35.907  46.062  1.00  0.00           C
ATOM    801  HG  LEU    52      46.820  35.201  45.467  1.00  0.00           H
ATOM    802  CD1 LEU    52      46.886  37.351  46.135  1.00  0.00           C
ATOM    803 HD11 LEU    52      47.669  37.948  46.602  1.00  0.00           H
ATOM    804 HD12 LEU    52      46.697  37.743  45.135  1.00  0.00           H
ATOM    805 HD13 LEU    52      46.004  37.342  46.776  1.00  0.00           H
ATOM    806  CD2 LEU    52      48.673  36.125  45.176  1.00  0.00           C
ATOM    807 HD21 LEU    52      49.395  36.767  45.680  1.00  0.00           H
ATOM    808 HD22 LEU    52      49.068  35.142  44.918  1.00  0.00           H
ATOM    809 HD23 LEU    52      48.420  36.565  44.211  1.00  0.00           H
ATOM    810  C   LEU    52      48.663  33.360  48.917  1.00  0.00           C
ATOM    811  O   LEU    52      47.847  32.911  49.733  1.00  0.00           O
ATOM    812  N   THR    53      49.899  33.752  49.280  1.00  0.00           N
ATOM    813  H   THR    53      50.451  34.114  48.515  1.00  0.00           H
ATOM    814  CA  THR    53      50.485  33.398  50.640  1.00  0.00           C
ATOM    815  HA  THR    53      49.751  33.670  51.397  1.00  0.00           H
ATOM    816  CB  THR    53      50.696  31.827  50.761  1.00  0.00           C
ATOM    817  HB  THR    53      49.802  31.268  50.491  1.00  0.00           H
ATOM    818  CG2 THR    53      51.909  31.330  49.933  1.00  0.00           C
ATOM    819 HG21 THR    53      51.934  31.654  48.893  1.00  0.00           H
ATOM    820 HG22 THR    53      52.916  31.530  50.302  1.00  0.00           H
ATOM    821 HG23 THR    53      51.768  30.254  49.833  1.00  0.00           H
ATOM    822  OG1 THR    53      51.062  31.450  52.127  1.00  0.00           O
ATOM    823  HG1 THR    53      50.260  31.360  52.647  1.00  0.00           H
ATOM    824  C   THR    53      51.737  34.161  51.074  1.00  0.00           C
ATOM    825  O   THR    53      52.573  34.536  50.235  1.00  0.00           O
ATOM    826  N   GLN    54      52.015  34.322  52.383  1.00  0.00           N
ATOM    827  H   GLN    54      51.284  34.055  53.027  1.00  0.00           H
ATOM    828  CA  GLN    54      53.301  34.822  52.907  1.00  0.00           C
ATOM    829  HA  GLN    54      53.929  35.368  52.203  1.00  0.00           H
ATOM    830  CB  GLN    54      53.185  35.682  54.158  1.00  0.00           C
ATOM    831  HB2 GLN    54      52.811  35.103  55.002  1.00  0.00           H
ATOM    832  HB3 GLN    54      54.177  36.048  54.423  1.00  0.00           H
ATOM    833  CG  GLN    54      52.199  36.779  54.078  1.00  0.00           C
ATOM    834  HG2 GLN    54      51.201  36.381  53.895  1.00  0.00           H
ATOM    835  HG3 GLN    54      52.205  37.239  55.066  1.00  0.00           H
ATOM    836  CD  GLN    54      52.493  37.925  53.072  1.00  0.00           C
ATOM    837  OE1 GLN    54      51.651  38.282  52.262  1.00  0.00           O
ATOM    838  NE2 GLN    54      53.716  38.445  53.138  1.00  0.00           N
ATOM    839 HE21 GLN    54      54.350  38.232  53.894  1.00  0.00           H
ATOM    840 HE22 GLN    54      53.867  39.190  52.475  1.00  0.00           H
ATOM    841  C   GLN    54      54.191  33.591  53.250  1.00  0.00           C
ATOM    842  O   GLN    54      55.323  33.824  53.674  1.00  0.00           O
ATOM    843  N   GLY    55      53.743  32.352  53.017  1.00  0.00           N
ATOM    844  H   GLY    55      52.859  32.159  52.568  1.00  0.00           H
ATOM    845  CA  GLY    55      54.583  31.231  53.469  1.00  0.00           C
ATOM    846  HA2 GLY    55      54.360  30.259  53.028  1.00  0.00           H
ATOM    847  HA3 GLY    55      55.636  31.307  53.200  1.00  0.00           H
ATOM    848  C   GLY    55      54.471  30.887  54.963  1.00  0.00           C
ATOM    849  O   GLY    55      55.029  29.955  55.443  1.00  0.00           O
ATOM    850  N   ALA    56      53.644  31.549  55.776  1.00  0.00           N
ATOM    851  H   ALA    56      53.085  32.300  55.396  1.00  0.00           H
ATOM    852  CA  ALA    56      53.296  31.184  57.175  1.00  0.00           C
ATOM    853  HA  ALA    56      54.191  30.829  57.686  1.00  0.00           H
ATOM    854  CB  ALA    56      52.821  32.454  57.944  1.00  0.00           C
ATOM    855  HB1 ALA    56      51.807  32.817  57.774  1.00  0.00           H
ATOM    856  HB2 ALA    56      52.927  32.236  59.006  1.00  0.00           H
ATOM    857  HB3 ALA    56      53.569  33.185  57.637  1.00  0.00           H
ATOM    858  C   ALA    56      52.299  30.068  57.149  1.00  0.00           C
ATOM    859  O   ALA    56      51.268  30.239  56.437  1.00  0.00           O
ATOM    860  N   LEU    57      52.536  29.094  57.991  1.00  0.00           N
ATOM    861  H   LEU    57      53.378  29.073  58.548  1.00  0.00           H
ATOM    862  CA  LEU    57      51.583  28.034  58.213  1.00  0.00           C
ATOM    863  HA  LEU    57      51.037  27.803  57.298  1.00  0.00           H
ATOM    864  CB  LEU    57      52.337  26.728  58.614  1.00  0.00           C
ATOM    865  HB2 LEU    57      52.875  26.796  59.560  1.00  0.00           H
ATOM    866  HB3 LEU    57      51.589  25.951  58.773  1.00  0.00           H
ATOM    867  CG  LEU    57      53.439  26.326  57.554  1.00  0.00           C
ATOM    868  HG  LEU    57      54.309  26.971  57.674  1.00  0.00           H
ATOM    869  CD1 LEU    57      53.879  24.839  57.860  1.00  0.00           C
ATOM    870 HD11 LEU    57      54.653  24.562  57.144  1.00  0.00           H
ATOM    871 HD12 LEU    57      54.174  24.801  58.908  1.00  0.00           H
ATOM    872 HD13 LEU    57      53.034  24.161  57.739  1.00  0.00           H
ATOM    873  CD2 LEU    57      52.990  26.290  56.082  1.00  0.00           C
ATOM    874 HD21 LEU    57      52.059  25.744  55.921  1.00  0.00           H
ATOM    875 HD22 LEU    57      52.836  27.328  55.785  1.00  0.00           H
ATOM    876 HD23 LEU    57      53.753  25.897  55.412  1.00  0.00           H
ATOM    877  C   LEU    57      50.511  28.467  59.277  1.00  0.00           C
ATOM    878  O   LEU    57      50.630  29.492  59.916  1.00  0.00           O
ATOM    879  N   LEU    58      49.376  27.716  59.466  1.00  0.00           N
ATOM    880  H   LEU    58      49.239  26.887  58.905  1.00  0.00           H
ATOM    881  CA  LEU    58      48.418  27.838  60.534  1.00  0.00           C
ATOM    882  HA  LEU    58      48.025  28.854  60.488  1.00  0.00           H
ATOM    883  CB  LEU    58      47.181  26.919  60.457  1.00  0.00           C
ATOM    884  HB2 LEU    58      47.381  25.907  60.812  1.00  0.00           H
ATOM    885  HB3 LEU    58      46.425  27.433  61.050  1.00  0.00           H
ATOM    886  CG  LEU    58      46.599  26.782  59.017  1.00  0.00           C
ATOM    887  HG  LEU    58      47.383  26.317  58.419  1.00  0.00           H
ATOM    888  CD1 LEU    58      45.344  25.879  58.921  1.00  0.00           C
ATOM    889 HD11 LEU    58      44.430  26.303  59.334  1.00  0.00           H
ATOM    890 HD12 LEU    58      45.058  25.632  57.898  1.00  0.00           H
ATOM    891 HD13 LEU    58      45.579  24.902  59.345  1.00  0.00           H
ATOM    892  CD2 LEU    58      46.220  28.103  58.397  1.00  0.00           C
ATOM    893 HD21 LEU    58      47.162  28.632  58.248  1.00  0.00           H
ATOM    894 HD22 LEU    58      45.870  27.839  57.400  1.00  0.00           H
ATOM    895 HD23 LEU    58      45.412  28.682  58.844  1.00  0.00           H
ATOM    896  C   LEU    58      49.075  27.618  61.870  1.00  0.00           C
ATOM    897  O   LEU    58      49.939  26.761  62.000  1.00  0.00           O
ATOM    898  N   ASN    59      48.744  28.411  62.855  1.00  0.00           N
ATOM    899  H   ASN    59      48.040  29.113  62.677  1.00  0.00           H
ATOM    900  CA  ASN    59      49.433  28.580  64.173  1.00  0.00           C
ATOM    901  HA  ASN    59      48.948  29.430  64.652  1.00  0.00           H
ATOM    902  CB  ASN    59      49.152  27.436  65.082  1.00  0.00           C
ATOM    903  HB2 ASN    59      49.021  26.493  64.551  1.00  0.00           H
ATOM    904  HB3 ASN    59      49.947  27.188  65.786  1.00  0.00           H
ATOM    905  CG  ASN    59      47.842  27.513  65.817  1.00  0.00           C
ATOM    906  OD1 ASN    59      46.917  28.157  65.370  1.00  0.00           O
ATOM    907  ND2 ASN    59      47.727  26.917  66.964  1.00  0.00           N
ATOM    908 HD21 ASN    59      46.864  26.956  67.487  1.00  0.00           H
ATOM    909 HD22 ASN    59      48.533  26.452  67.356  1.00  0.00           H
ATOM    910  C   ASN    59      50.938  29.027  64.121  1.00  0.00           C
ATOM    911  O   ASN    59      51.391  29.534  65.153  1.00  0.00           O
ATOM    912  N   ASP    60      51.550  28.995  62.924  1.00  0.00           N
ATOM    913  H   ASP    60      51.007  28.533  62.209  1.00  0.00           H
ATOM    914  CA  ASP    60      52.912  29.460  62.687  1.00  0.00           C
ATOM    915  HA  ASP    60      53.635  28.840  63.217  1.00  0.00           H
ATOM    916  CB  ASP    60      53.232  29.280  61.193  1.00  0.00           C
ATOM    917  HB2 ASP    60      52.635  28.406  60.934  1.00  0.00           H
ATOM    918  HB3 ASP    60      52.922  30.106  60.553  1.00  0.00           H
ATOM    919  CG  ASP    60      54.736  29.246  60.896  1.00  0.00           C
ATOM    920  OD1 ASP    60      55.532  29.503  61.832  1.00  0.00           O
ATOM    921  OD2 ASP    60      55.212  28.930  59.802  1.00  0.00           O
ATOM    922  C   ASP    60      53.128  30.925  62.988  1.00  0.00           C
ATOM    923  O   ASP    60      52.274  31.724  62.549  1.00  0.00           O
ATOM    924  N   LYS    61      54.161  31.147  63.727  1.00  0.00           N
ATOM    925  H   LYS    61      54.785  30.370  63.891  1.00  0.00           H
ATOM    926  CA  LYS    61      54.723  32.430  64.191  1.00  0.00           C
ATOM    927  HA  LYS    61      53.882  33.062  64.480  1.00  0.00           H
ATOM    928  CB  LYS    61      55.511  32.128  65.477  1.00  0.00           C
ATOM    929  HB2 LYS    61      55.781  33.101  65.887  1.00  0.00           H
ATOM    930  HB3 LYS    61      54.890  31.618  66.213  1.00  0.00           H
ATOM    931  CG  LYS    61      56.818  31.453  65.182  1.00  0.00           C
ATOM    932  HG2 LYS    61      56.622  30.678  64.441  1.00  0.00           H
ATOM    933  HG3 LYS    61      57.463  32.185  64.696  1.00  0.00           H
ATOM    934  CD  LYS    61      57.379  30.874  66.458  1.00  0.00           C
ATOM    935  HD2 LYS    61      57.659  31.654  67.166  1.00  0.00           H
ATOM    936  HD3 LYS    61      56.590  30.237  66.858  1.00  0.00           H
ATOM    937  CE  LYS    61      58.577  30.032  66.041  1.00  0.00           C
ATOM    938  HE2 LYS    61      58.191  29.113  65.598  1.00  0.00           H
ATOM    939  HE3 LYS    61      59.131  30.635  65.321  1.00  0.00           H
ATOM    940  NZ  LYS    61      59.404  29.607  67.232  1.00  0.00           N
ATOM    941  HZ1 LYS    61      60.219  29.048  67.020  1.00  0.00           H
ATOM    942  HZ2 LYS    61      59.739  30.360  67.815  1.00  0.00           H
ATOM    943  HZ3 LYS    61      58.782  29.045  67.792  1.00  0.00           H
ATOM    944  C   LYS    61      55.469  33.162  62.949  1.00  0.00           C
ATOM    945  O   LYS    61      55.732  34.326  63.150  1.00  0.00           O
ATOM    946  N   HIP    62      55.791  32.535  61.779  1.00  0.00           N
ATOM    947  H   HIP    62      55.530  31.565  61.672  1.00  0.00           H
ATOM    948  CA  HIP    62      56.291  33.278  60.505  1.00  0.00           C
ATOM    949  HA  HIP    62      57.312  33.575  60.746  1.00  0.00           H
ATOM    950  CB  HIP    62      56.534  32.366  59.311  1.00  0.00           C
ATOM    951  HB2 HIP    62      55.595  31.908  59.001  1.00  0.00           H
ATOM    952  HB3 HIP    62      56.765  32.987  58.445  1.00  0.00           H
ATOM    953  CG  HIP    62      57.671  31.440  59.455  1.00  0.00           C
ATOM    954  ND1 HIP    62      57.635  30.168  60.056  1.00  0.00           N
ATOM    955  HD1 HIP    62      56.834  29.666  60.415  1.00  0.00           H
ATOM    956  CE1 HIP    62      58.868  29.682  60.005  1.00  0.00           C
ATOM    957  HE1 HIP    62      59.201  28.679  60.228  1.00  0.00           H
ATOM    958  NE2 HIP    62      59.686  30.641  59.491  1.00  0.00           N
ATOM    959  HE2 HIP    62      60.632  30.454  59.191  1.00  0.00           H
ATOM    960  CD2 HIP    62      58.924  31.761  59.172  1.00  0.00           C
ATOM    961  HD2 HIP    62      59.230  32.671  58.678  1.00  0.00           H
ATOM    962  C   HIP    62      55.469  34.584  60.262  1.00  0.00           C
ATOM    963  O   HIP    62      54.230  34.547  60.257  1.00  0.00           O
ATOM    964  N   SER    63      56.173  35.721  60.056  1.00  0.00           N
ATOM    965  H   SER    63      57.143  35.515  59.862  1.00  0.00           H
ATOM    966  CA  SER    63      55.486  37.030  59.632  1.00  0.00           C
ATOM    967  HA  SER    63      54.721  36.771  58.899  1.00  0.00           H
ATOM    968  CB  SER    63      54.782  37.737  60.810  1.00  0.00           C
ATOM    969  HB2 SER    63      54.344  38.693  60.527  1.00  0.00           H
ATOM    970  HB3 SER    63      54.090  37.027  61.264  1.00  0.00           H
ATOM    971  OG  SER    63      55.785  38.030  61.811  1.00  0.00           O
ATOM    972  HG  SER    63      55.459  37.716  62.658  1.00  0.00           H
ATOM    973  C   SER    63      56.542  37.884  58.912  1.00  0.00           C
ATOM    974  O   SER    63      56.196  38.658  58.009  1.00  0.00           O
ATOM    975  N   ASN    64      57.814  37.845  59.437  1.00  0.00           N
ATOM    976  H   ASN    64      58.064  37.183  60.158  1.00  0.00           H
ATOM    977  CA  ASN    64      58.959  38.595  58.951  1.00  0.00           C
ATOM    978  HA  ASN    64      59.735  38.355  59.678  1.00  0.00           H
ATOM    979  CB  ASN    64      59.369  37.965  57.609  1.00  0.00           C
ATOM    980  HB2 ASN    64      59.286  36.880  57.669  1.00  0.00           H
ATOM    981  HB3 ASN    64      58.772  38.304  56.762  1.00  0.00           H
ATOM    982  CG  ASN    64      60.855  38.283  57.231  1.00  0.00           C
ATOM    983  OD1 ASN    64      61.497  39.108  57.920  1.00  0.00           O
ATOM    984  ND2 ASN    64      61.349  37.585  56.218  1.00  0.00           N
ATOM    985 HD21 ASN    64      62.338  37.649  56.025  1.00  0.00           H
ATOM    986 HD22 ASN    64      60.885  36.836  55.724  1.00  0.00           H
ATOM    987  C   ASN    64      58.590  40.075  58.941  1.00  0.00           C
ATOM    988  O   ASN    64      59.084  40.826  58.054  1.00  0.00           O
ATOM    989  N   GLY    65      57.796  40.561  59.897  1.00  0.00           N
ATOM    990  H   GLY    65      57.382  39.919  60.558  1.00  0.00           H
ATOM    991  CA  GLY    65      57.387  41.935  60.143  1.00  0.00           C
ATOM    992  HA2 GLY    65      57.743  42.220  61.133  1.00  0.00           H
ATOM    993  HA3 GLY    65      57.970  42.547  59.455  1.00  0.00           H
ATOM    994  C   GLY    65      55.863  42.101  60.119  1.00  0.00           C
ATOM    995  O   GLY    65      55.098  41.127  60.019  1.00  0.00           O
ATOM    996  N   THR    66      55.454  43.356  60.136  1.00  0.00           N
ATOM    997  H   THR    66      56.226  43.998  60.244  1.00  0.00           H
ATOM    998  CA  THR    66      54.037  43.742  59.836  1.00  0.00           C
ATOM    999  HA  THR    66      53.462  42.967  60.344  1.00  0.00           H
ATOM   1000  CB  THR    66      53.679  45.080  60.516  1.00  0.00           C
ATOM   1001  HB  THR    66      54.450  45.740  60.119  1.00  0.00           H
ATOM   1002  CG2 THR    66      52.304  45.580  60.143  1.00  0.00           C
ATOM   1003 HG21 THR    66      51.570  44.775  60.186  1.00  0.00           H
ATOM   1004 HG22 THR    66      51.962  46.371  60.811  1.00  0.00           H
ATOM   1005 HG23 THR    66      52.403  45.907  59.108  1.00  0.00           H
ATOM   1006  OG1 THR    66      53.794  44.934  61.926  1.00  0.00           O
ATOM   1007  HG1 THR    66      54.730  44.829  62.103  1.00  0.00           H
ATOM   1008  C   THR    66      53.767  43.649  58.335  1.00  0.00           C
ATOM   1009  O   THR    66      54.277  44.318  57.471  1.00  0.00           O
ATOM   1010  N   VAL    67      52.918  42.663  58.051  1.00  0.00           N
ATOM   1011  H   VAL    67      52.620  42.108  58.841  1.00  0.00           H
ATOM   1012  CA  VAL    67      52.585  42.188  56.685  1.00  0.00           C
ATOM   1013  HA  VAL    67      53.477  42.113  56.064  1.00  0.00           H
ATOM   1014  CB  VAL    67      52.127  40.747  56.735  1.00  0.00           C
ATOM   1015  HB  VAL    67      51.389  40.608  57.526  1.00  0.00           H
ATOM   1016  CG1 VAL    67      51.580  40.172  55.424  1.00  0.00           C
ATOM   1017 HG11 VAL    67      51.311  39.119  55.504  1.00  0.00           H
ATOM   1018 HG12 VAL    67      50.726  40.727  55.035  1.00  0.00           H
ATOM   1019 HG13 VAL    67      52.317  40.273  54.627  1.00  0.00           H
ATOM   1020  CG2 VAL    67      53.112  39.665  57.218  1.00  0.00           C
ATOM   1021 HG21 VAL    67      53.970  39.685  56.546  1.00  0.00           H
ATOM   1022 HG22 VAL    67      53.482  39.905  58.215  1.00  0.00           H
ATOM   1023 HG23 VAL    67      52.695  38.658  57.200  1.00  0.00           H
ATOM   1024  C   VAL    67      51.606  43.052  55.935  1.00  0.00           C
ATOM   1025  O   VAL    67      50.575  43.390  56.457  1.00  0.00           O
ATOM   1026  N   LYS    68      51.917  43.348  54.667  1.00  0.00           N
ATOM   1027  H   LYS    68      52.827  43.099  54.304  1.00  0.00           H
ATOM   1028  CA  LYS    68      51.101  44.258  53.799  1.00  0.00           C
ATOM   1029  HA  LYS    68      50.180  44.453  54.348  1.00  0.00           H
ATOM   1030  CB  LYS    68      51.792  45.532  53.409  1.00  0.00           C
ATOM   1031  HB2 LYS    68      52.595  45.199  52.752  1.00  0.00           H
ATOM   1032  HB3 LYS    68      51.118  46.231  52.915  1.00  0.00           H
ATOM   1033  CG  LYS    68      52.362  46.302  54.638  1.00  0.00           C
ATOM   1034  HG2 LYS    68      53.052  45.683  55.210  1.00  0.00           H
ATOM   1035  HG3 LYS    68      53.040  47.049  54.223  1.00  0.00           H
ATOM   1036  CD  LYS    68      51.404  47.015  55.619  1.00  0.00           C
ATOM   1037  HD2 LYS    68      50.793  47.710  55.043  1.00  0.00           H
ATOM   1038  HD3 LYS    68      50.741  46.264  56.047  1.00  0.00           H
ATOM   1039  CE  LYS    68      52.300  47.627  56.723  1.00  0.00           C
ATOM   1040  HE2 LYS    68      51.684  47.981  57.549  1.00  0.00           H
ATOM   1041  HE3 LYS    68      52.934  46.855  57.159  1.00  0.00           H
ATOM   1042  NZ  LYS    68      53.162  48.761  56.268  1.00  0.00           N
ATOM   1043  HZ1 LYS    68      53.750  49.109  57.012  1.00  0.00           H
ATOM   1044  HZ2 LYS    68      53.679  48.348  55.506  1.00  0.00           H
ATOM   1045  HZ3 LYS    68      52.641  49.493  55.805  1.00  0.00           H
ATOM   1046  C   LYS    68      50.474  43.488  52.588  1.00  0.00           C
ATOM   1047  O   LYS    68      51.113  42.558  52.054  1.00  0.00           O
ATOM   1048  N   ASP    69      49.391  44.030  51.978  1.00  0.00           N
ATOM   1049  H   ASP    69      49.083  44.961  52.220  1.00  0.00           H
ATOM   1050  CA  ASP    69      48.778  43.410  50.847  1.00  0.00           C
ATOM   1051  HA  ASP    69      48.525  42.413  51.205  1.00  0.00           H
ATOM   1052  CB  ASP    69      47.425  44.182  50.623  1.00  0.00           C
ATOM   1053  HB2 ASP    69      46.908  43.736  49.773  1.00  0.00           H
ATOM   1054  HB3 ASP    69      46.731  44.006  51.445  1.00  0.00           H
ATOM   1055  CG  ASP    69      47.498  45.654  50.389  1.00  0.00           C
ATOM   1056  OD1 ASP    69      48.459  46.325  50.828  1.00  0.00           O
ATOM   1057  OD2 ASP    69      46.538  46.195  49.804  1.00  0.00           O
ATOM   1058  C   ASP    69      49.726  43.311  49.616  1.00  0.00           C
ATOM   1059  O   ASP    69      49.829  42.311  49.017  1.00  0.00           O
ATOM   1060  N   ARG    70      50.389  44.464  49.260  1.00  0.00           N
ATOM   1061  H   ARG    70      50.320  45.305  49.817  1.00  0.00           H
ATOM   1062  CA  ARG    70      51.384  44.602  48.206  1.00  0.00           C
ATOM   1063  HA  ARG    70      51.176  43.943  47.362  1.00  0.00           H
ATOM   1064  CB  ARG    70      51.410  46.042  47.689  1.00  0.00           C
ATOM   1065  HB2 ARG    70      51.504  46.741  48.521  1.00  0.00           H
ATOM   1066  HB3 ARG    70      52.322  46.213  47.117  1.00  0.00           H
ATOM   1067  CG  ARG    70      50.316  46.346  46.673  1.00  0.00           C
ATOM   1068  HG2 ARG    70      50.747  46.989  45.905  1.00  0.00           H
ATOM   1069  HG3 ARG    70      50.119  45.380  46.209  1.00  0.00           H
ATOM   1070  CD  ARG    70      49.110  46.991  47.306  1.00  0.00           C
ATOM   1071  HD2 ARG    70      48.265  46.813  46.639  1.00  0.00           H
ATOM   1072  HD3 ARG    70      48.955  46.404  48.211  1.00  0.00           H
ATOM   1073  NE  ARG    70      49.299  48.393  47.477  1.00  0.00           N
ATOM   1074  HE  ARG    70      49.646  49.001  46.748  1.00  0.00           H
ATOM   1075  CZ  ARG    70      48.603  49.095  48.332  1.00  0.00           C
ATOM   1076  NH1 ARG    70      48.640  50.368  48.145  1.00  0.00           N
ATOM   1077 HH11 ARG    70      49.165  50.740  47.367  1.00  0.00           H
ATOM   1078 HH12 ARG    70      48.078  50.999  48.700  1.00  0.00           H
ATOM   1079  NH2 ARG    70      47.896  48.695  49.367  1.00  0.00           N
ATOM   1080 HH21 ARG    70      47.756  47.711  49.553  1.00  0.00           H
ATOM   1081 HH22 ARG    70      47.328  49.301  49.941  1.00  0.00           H
ATOM   1082  C   ARG    70      52.809  44.128  48.595  1.00  0.00           C
ATOM   1083  O   ARG    70      53.785  44.497  48.012  1.00  0.00           O
ATOM   1084  N   SER    71      52.854  43.332  49.668  1.00  0.00           N
ATOM   1085  H   SER    71      51.970  43.019  50.041  1.00  0.00           H
ATOM   1086  CA  SER    71      54.080  42.723  50.169  1.00  0.00           C
ATOM   1087  HA  SER    71      54.640  43.510  50.673  1.00  0.00           H
ATOM   1088  CB  SER    71      53.826  41.761  51.319  1.00  0.00           C
ATOM   1089  HB2 SER    71      53.410  42.215  52.219  1.00  0.00           H
ATOM   1090  HB3 SER    71      53.107  41.035  50.938  1.00  0.00           H
ATOM   1091  OG  SER    71      54.865  40.918  51.707  1.00  0.00           O
ATOM   1092  HG  SER    71      55.027  41.118  52.631  1.00  0.00           H
ATOM   1093  C   SER    71      54.999  42.062  49.106  1.00  0.00           C
ATOM   1094  O   SER    71      54.512  41.219  48.324  1.00  0.00           O
ATOM   1095  N   PRO    72      56.351  42.345  49.027  1.00  0.00           N
ATOM   1096  CD  PRO    72      57.073  43.458  49.654  1.00  0.00           C
ATOM   1097  HD2 PRO    72      56.896  43.551  50.725  1.00  0.00           H
ATOM   1098  HD3 PRO    72      56.891  44.364  49.076  1.00  0.00           H
ATOM   1099  CG  PRO    72      58.585  43.245  49.286  1.00  0.00           C
ATOM   1100  HG2 PRO    72      58.994  42.644  50.098  1.00  0.00           H
ATOM   1101  HG3 PRO    72      59.131  44.187  49.222  1.00  0.00           H
ATOM   1102  CB  PRO    72      58.590  42.485  48.067  1.00  0.00           C
ATOM   1103  HB2 PRO    72      59.462  41.833  48.025  1.00  0.00           H
ATOM   1104  HB3 PRO    72      58.556  43.114  47.178  1.00  0.00           H
ATOM   1105  CA  PRO    72      57.320  41.594  48.148  1.00  0.00           C
ATOM   1106  HA  PRO    72      56.924  41.630  47.133  1.00  0.00           H
ATOM   1107  C   PRO    72      57.618  40.238  48.737  1.00  0.00           C
ATOM   1108  O   PRO    72      58.170  39.432  48.026  1.00  0.00           O
ATOM   1109  N   HID    73      57.263  39.836  49.971  1.00  0.00           N
ATOM   1110  H   HID    73      56.759  40.487  50.555  1.00  0.00           H
ATOM   1111  CA  HID    73      57.374  38.439  50.505  1.00  0.00           C
ATOM   1112  HA  HID    73      58.308  38.028  50.123  1.00  0.00           H
ATOM   1113  CB  HID    73      57.395  38.547  52.059  1.00  0.00           C
ATOM   1114  HB2 HID    73      56.461  38.987  52.411  1.00  0.00           H
ATOM   1115  HB3 HID    73      57.382  37.554  52.509  1.00  0.00           H
ATOM   1116  CG  HID    73      58.532  39.349  52.665  1.00  0.00           C
ATOM   1117  ND1 HID    73      58.485  40.009  53.894  1.00  0.00           N
ATOM   1118  HD1 HID    73      57.766  39.942  54.600  1.00  0.00           H
ATOM   1119  CE1 HID    73      59.719  40.430  54.219  1.00  0.00           C
ATOM   1120  HE1 HID    73      60.024  40.945  55.118  1.00  0.00           H
ATOM   1121  NE2 HID    73      60.513  40.245  53.182  1.00  0.00           N
ATOM   1122  CD2 HID    73      59.821  39.544  52.204  1.00  0.00           C
ATOM   1123  HD2 HID    73      60.313  39.167  51.319  1.00  0.00           H
ATOM   1124  C   HID    73      56.183  37.535  49.998  1.00  0.00           C
ATOM   1125  O   HID    73      56.257  36.271  49.906  1.00  0.00           O
ATOM   1126  N   ARG    74      55.082  38.199  49.589  1.00  0.00           N
ATOM   1127  H   ARG    74      55.174  39.201  49.501  1.00  0.00           H
ATOM   1128  CA  ARG    74      53.838  37.518  49.035  1.00  0.00           C
ATOM   1129  HA  ARG    74      53.590  36.768  49.786  1.00  0.00           H
ATOM   1130  CB  ARG    74      52.579  38.477  49.054  1.00  0.00           C
ATOM   1131  HB2 ARG    74      52.779  39.044  49.962  1.00  0.00           H
ATOM   1132  HB3 ARG    74      52.665  39.175  48.221  1.00  0.00           H
ATOM   1133  CG  ARG    74      51.270  37.851  49.107  1.00  0.00           C
ATOM   1134  HG2 ARG    74      51.137  37.401  48.123  1.00  0.00           H
ATOM   1135  HG3 ARG    74      51.267  37.012  49.802  1.00  0.00           H
ATOM   1136  CD  ARG    74      50.213  38.932  49.253  1.00  0.00           C
ATOM   1137  HD2 ARG    74      50.473  39.665  50.016  1.00  0.00           H
ATOM   1138  HD3 ARG    74      49.987  39.458  48.325  1.00  0.00           H
ATOM   1139  NE  ARG    74      49.017  38.341  49.659  1.00  0.00           N
ATOM   1140  HE  ARG    74      48.983  37.398  50.021  1.00  0.00           H
ATOM   1141  CZ  ARG    74      47.779  38.976  49.709  1.00  0.00           C
ATOM   1142  NH1 ARG    74      46.753  38.272  50.022  1.00  0.00           N
ATOM   1143 HH11 ARG    74      46.831  37.290  50.243  1.00  0.00           H
ATOM   1144 HH12 ARG    74      45.871  38.669  50.315  1.00  0.00           H
ATOM   1145  NH2 ARG    74      47.668  40.252  49.459  1.00  0.00           N
ATOM   1146 HH21 ARG    74      48.436  40.806  49.110  1.00  0.00           H
ATOM   1147 HH22 ARG    74      46.728  40.618  49.397  1.00  0.00           H
ATOM   1148  C   ARG    74      54.055  36.668  47.798  1.00  0.00           C
ATOM   1149  O   ARG    74      54.810  37.050  46.873  1.00  0.00           O
ATOM   1150  N   THR    75      53.416  35.477  47.724  1.00  0.00           N
ATOM   1151  H   THR    75      52.821  35.262  48.511  1.00  0.00           H
ATOM   1152  CA  THR    75      53.579  34.447  46.722  1.00  0.00           C
ATOM   1153  HA  THR    75      54.173  34.678  45.837  1.00  0.00           H
ATOM   1154  CB  THR    75      54.463  33.386  47.302  1.00  0.00           C
ATOM   1155  HB  THR    75      54.260  33.173  48.352  1.00  0.00           H
ATOM   1156  CG2 THR    75      54.717  32.198  46.348  1.00  0.00           C
ATOM   1157 HG21 THR    75      54.867  32.525  45.319  1.00  0.00           H
ATOM   1158 HG22 THR    75      55.585  31.620  46.669  1.00  0.00           H
ATOM   1159 HG23 THR    75      54.076  31.321  46.430  1.00  0.00           H
ATOM   1160  OG1 THR    75      55.751  33.998  47.282  1.00  0.00           O
ATOM   1161  HG1 THR    75      55.634  34.831  47.744  1.00  0.00           H
ATOM   1162  C   THR    75      52.254  33.880  46.236  1.00  0.00           C
ATOM   1163  O   THR    75      51.216  33.826  46.949  1.00  0.00           O
ATOM   1164  N   LEU    76      52.243  33.296  44.970  1.00  0.00           N
ATOM   1165  H   LEU    76      52.986  33.388  44.292  1.00  0.00           H
ATOM   1166  CA  LEU    76      51.129  32.703  44.298  1.00  0.00           C
ATOM   1167  HA  LEU    76      50.174  32.723  44.824  1.00  0.00           H
ATOM   1168  CB  LEU    76      50.877  33.574  42.972  1.00  0.00           C
ATOM   1169  HB2 LEU    76      50.436  34.560  43.120  1.00  0.00           H
ATOM   1170  HB3 LEU    76      51.863  33.829  42.585  1.00  0.00           H
ATOM   1171  CG  LEU    76      50.087  32.792  41.892  1.00  0.00           C
ATOM   1172  HG  LEU    76      50.673  31.925  41.586  1.00  0.00           H
ATOM   1173  CD1 LEU    76      48.699  32.227  42.316  1.00  0.00           C
ATOM   1174 HD11 LEU    76      47.954  32.885  42.763  1.00  0.00           H
ATOM   1175 HD12 LEU    76      48.349  31.637  41.467  1.00  0.00           H
ATOM   1176 HD13 LEU    76      48.838  31.464  43.081  1.00  0.00           H
ATOM   1177  CD2 LEU    76      50.069  33.747  40.676  1.00  0.00           C
ATOM   1178 HD21 LEU    76      49.386  33.406  39.897  1.00  0.00           H
ATOM   1179 HD22 LEU    76      49.829  34.757  41.010  1.00  0.00           H
ATOM   1180 HD23 LEU    76      51.077  33.761  40.262  1.00  0.00           H
ATOM   1181  C   LEU    76      51.616  31.236  44.114  1.00  0.00           C
ATOM   1182  O   LEU    76      52.678  30.976  43.616  1.00  0.00           O
ATOM   1183  N   MET    77      50.781  30.325  44.600  1.00  0.00           N
ATOM   1184  H   MET    77      49.850  30.567  44.909  1.00  0.00           H
ATOM   1185  CA  MET    77      51.083  28.875  44.518  1.00  0.00           C
ATOM   1186  HA  MET    77      52.082  28.677  44.128  1.00  0.00           H
ATOM   1187  CB  MET    77      51.008  28.374  45.911  1.00  0.00           C
ATOM   1188  HB2 MET    77      50.008  28.476  46.335  1.00  0.00           H
ATOM   1189  HB3 MET    77      51.097  27.289  45.971  1.00  0.00           H
ATOM   1190  CG  MET    77      51.930  28.993  47.000  1.00  0.00           C
ATOM   1191  HG2 MET    77      51.833  30.072  46.883  1.00  0.00           H
ATOM   1192  HG3 MET    77      51.448  28.793  47.957  1.00  0.00           H
ATOM   1193  SD  MET    77      53.638  28.448  46.933  1.00  0.00           S
ATOM   1194  CE  MET    77      54.198  28.513  48.654  1.00  0.00           C
ATOM   1195  HE1 MET    77      55.284  28.534  48.733  1.00  0.00           H
ATOM   1196  HE2 MET    77      53.785  29.431  49.072  1.00  0.00           H
ATOM   1197  HE3 MET    77      53.712  27.671  49.149  1.00  0.00           H
ATOM   1198  C   MET    77      49.990  28.146  43.684  1.00  0.00           C
ATOM   1199  O   MET    77      48.922  28.712  43.349  1.00  0.00           O
ATOM   1200  N   SER    78      50.051  26.839  43.552  1.00  0.00           N
ATOM   1201  H   SER    78      50.900  26.353  43.807  1.00  0.00           H
ATOM   1202  CA  SER    78      48.898  25.974  43.397  1.00  0.00           C
ATOM   1203  HA  SER    78      48.094  26.515  43.895  1.00  0.00           H
ATOM   1204  CB  SER    78      48.432  25.927  41.987  1.00  0.00           C
ATOM   1205  HB2 SER    78      47.382  25.635  41.971  1.00  0.00           H
ATOM   1206  HB3 SER    78      48.415  26.899  41.494  1.00  0.00           H
ATOM   1207  OG  SER    78      49.172  24.971  41.185  1.00  0.00           O
ATOM   1208  HG  SER    78      49.992  25.423  40.976  1.00  0.00           H
ATOM   1209  C   SER    78      49.057  24.589  43.979  1.00  0.00           C
ATOM   1210  O   SER    78      50.189  24.161  44.317  1.00  0.00           O
ATOM   1211  N   CYS    79      47.941  23.942  44.296  1.00  0.00           N
ATOM   1212  H   CYS    79      47.106  24.422  43.987  1.00  0.00           H
ATOM   1213  CA  CYS    79      47.770  22.587  44.873  1.00  0.00           C
ATOM   1214  HA  CYS    79      48.590  21.916  44.616  1.00  0.00           H
ATOM   1215  CB  CYS    79      47.742  22.732  46.395  1.00  0.00           C
ATOM   1216  HB2 CYS    79      47.734  21.753  46.874  1.00  0.00           H
ATOM   1217  HB3 CYS    79      48.697  23.193  46.646  1.00  0.00           H
ATOM   1218  SG  CYS    79      46.319  23.781  46.906  1.00  0.00           S
ATOM   1219  HG  CYS    79      45.323  22.896  46.995  1.00  0.00           H
ATOM   1220  C   CYS    79      46.472  21.954  44.244  1.00  0.00           C
ATOM   1221  O   CYS    79      45.573  22.698  43.769  1.00  0.00           O
ATOM   1222  N   PRO    80      46.410  20.636  44.141  1.00  0.00           N
ATOM   1223  CD  PRO    80      47.255  19.683  44.672  1.00  0.00           C
ATOM   1224  HD2 PRO    80      47.754  20.013  45.583  1.00  0.00           H
ATOM   1225  HD3 PRO    80      48.084  19.381  44.031  1.00  0.00           H
ATOM   1226  CG  PRO    80      46.443  18.396  44.876  1.00  0.00           C
ATOM   1227  HG2 PRO    80      46.069  18.331  45.898  1.00  0.00           H
ATOM   1228  HG3 PRO    80      47.132  17.555  44.795  1.00  0.00           H
ATOM   1229  CB  PRO    80      45.461  18.441  43.733  1.00  0.00           C
ATOM   1230  HB2 PRO    80      44.557  17.896  44.002  1.00  0.00           H
ATOM   1231  HB3 PRO    80      45.970  18.161  42.811  1.00  0.00           H
ATOM   1232  CA  PRO    80      45.204  19.966  43.630  1.00  0.00           C
ATOM   1233  HA  PRO    80      45.076  20.163  42.567  1.00  0.00           H
ATOM   1234  C   PRO    80      43.948  20.358  44.488  1.00  0.00           C
ATOM   1235  O   PRO    80      44.017  20.753  45.660  1.00  0.00           O
ATOM   1236  N   VAL    81      42.793  20.401  43.871  1.00  0.00           N
ATOM   1237  H   VAL    81      42.860  20.139  42.898  1.00  0.00           H
ATOM   1238  CA  VAL    81      41.572  20.897  44.416  1.00  0.00           C
ATOM   1239  HA  VAL    81      41.701  21.953  44.651  1.00  0.00           H
ATOM   1240  CB  VAL    81      40.525  20.989  43.273  1.00  0.00           C
ATOM   1241  HB  VAL    81      40.978  21.448  42.394  1.00  0.00           H
ATOM   1242  CG1 VAL    81      40.004  19.609  43.014  1.00  0.00           C
ATOM   1243 HG11 VAL    81      39.500  19.852  42.077  1.00  0.00           H
ATOM   1244 HG12 VAL    81      40.871  18.949  42.990  1.00  0.00           H
ATOM   1245 HG13 VAL    81      39.323  19.193  43.755  1.00  0.00           H
ATOM   1246  CG2 VAL    81      39.351  21.853  43.605  1.00  0.00           C
ATOM   1247 HG21 VAL    81      38.738  22.013  42.718  1.00  0.00           H
ATOM   1248 HG22 VAL    81      38.758  21.302  44.334  1.00  0.00           H
ATOM   1249 HG23 VAL    81      39.702  22.758  44.103  1.00  0.00           H
ATOM   1250  C   VAL    81      41.191  20.134  45.656  1.00  0.00           C
ATOM   1251  O   VAL    81      41.157  18.877  45.712  1.00  0.00           O
ATOM   1252  N   GLY    82      40.846  20.834  46.717  1.00  0.00           N
ATOM   1253  H   GLY    82      41.052  21.822  46.702  1.00  0.00           H
ATOM   1254  CA  GLY    82      40.322  20.220  47.964  1.00  0.00           C
ATOM   1255  HA2 GLY    82      40.017  21.015  48.645  1.00  0.00           H
ATOM   1256  HA3 GLY    82      39.557  19.471  47.757  1.00  0.00           H
ATOM   1257  C   GLY    82      41.276  19.474  48.889  1.00  0.00           C
ATOM   1258  O   GLY    82      40.940  19.157  50.031  1.00  0.00           O
ATOM   1259  N   GLU    83      42.491  19.162  48.420  1.00  0.00           N
ATOM   1260  H   GLU    83      42.721  19.576  47.528  1.00  0.00           H
ATOM   1261  CA  GLU    83      43.668  18.937  49.268  1.00  0.00           C
ATOM   1262  HA  GLU    83      43.302  18.248  50.030  1.00  0.00           H
ATOM   1263  CB  GLU    83      44.759  18.303  48.584  1.00  0.00           C
ATOM   1264  HB2 GLU    83      45.165  18.868  47.745  1.00  0.00           H
ATOM   1265  HB3 GLU    83      45.549  18.204  49.329  1.00  0.00           H
ATOM   1266  CG  GLU    83      44.457  16.906  48.048  1.00  0.00           C
ATOM   1267  HG2 GLU    83      43.872  17.150  47.162  1.00  0.00           H
ATOM   1268  HG3 GLU    83      45.348  16.419  47.653  1.00  0.00           H
ATOM   1269  CD  GLU    83      43.648  15.878  48.924  1.00  0.00           C
ATOM   1270  OE1 GLU    83      44.003  15.788  50.138  1.00  0.00           O
ATOM   1271  OE2 GLU    83      42.803  15.102  48.423  1.00  0.00           O
ATOM   1272  C   GLU    83      44.068  20.197  49.977  1.00  0.00           C
ATOM   1273  O   GLU    83      44.296  21.201  49.324  1.00  0.00           O
ATOM   1274  N   ALA    84      44.277  20.089  51.338  1.00  0.00           N
ATOM   1275  H   ALA    84      44.186  19.186  51.782  1.00  0.00           H
ATOM   1276  CA  ALA    84      44.659  21.207  52.165  1.00  0.00           C
ATOM   1277  HA  ALA    84      43.953  22.033  52.075  1.00  0.00           H
ATOM   1278  CB  ALA    84      44.701  20.784  53.644  1.00  0.00           C
ATOM   1279  HB1 ALA    84      44.882  21.656  54.273  1.00  0.00           H
ATOM   1280  HB2 ALA    84      43.735  20.464  54.034  1.00  0.00           H
ATOM   1281  HB3 ALA    84      45.434  19.987  53.765  1.00  0.00           H
ATOM   1282  C   ALA    84      46.019  21.720  51.706  1.00  0.00           C
ATOM   1283  O   ALA    84      46.954  20.919  51.647  1.00  0.00           O
ATOM   1284  N   PRO    85      46.280  22.992  51.398  1.00  0.00           N
ATOM   1285  CD  PRO    85      45.404  24.085  51.757  1.00  0.00           C
ATOM   1286  HD2 PRO    85      45.073  23.924  52.784  1.00  0.00           H
ATOM   1287  HD3 PRO    85      44.490  24.029  51.167  1.00  0.00           H
ATOM   1288  CG  PRO    85      46.154  25.406  51.538  1.00  0.00           C
ATOM   1289  HG2 PRO    85      46.539  25.714  52.509  1.00  0.00           H
ATOM   1290  HG3 PRO    85      45.451  26.089  51.060  1.00  0.00           H
ATOM   1291  CB  PRO    85      47.256  24.981  50.558  1.00  0.00           C
ATOM   1292  HB2 PRO    85      48.208  25.491  50.707  1.00  0.00           H
ATOM   1293  HB3 PRO    85      46.924  25.185  49.540  1.00  0.00           H
ATOM   1294  CA  PRO    85      47.548  23.527  50.886  1.00  0.00           C
ATOM   1295  HA  PRO    85      47.711  22.952  49.975  1.00  0.00           H
ATOM   1296  C   PRO    85      48.688  23.375  51.913  1.00  0.00           C
ATOM   1297  O   PRO    85      48.807  24.201  52.810  1.00  0.00           O
ATOM   1298  N   SER    86      49.601  22.465  51.743  1.00  0.00           N
ATOM   1299  H   SER    86      49.592  21.952  50.873  1.00  0.00           H
ATOM   1300  CA  SER    86      50.756  22.185  52.557  1.00  0.00           C
ATOM   1301  HA  SER    86      50.751  22.816  53.445  1.00  0.00           H
ATOM   1302  CB  SER    86      50.645  20.728  52.962  1.00  0.00           C
ATOM   1303  HB2 SER    86      49.891  20.504  53.716  1.00  0.00           H
ATOM   1304  HB3 SER    86      50.631  20.022  52.130  1.00  0.00           H
ATOM   1305  OG  SER    86      51.839  20.456  53.666  1.00  0.00           O
ATOM   1306  HG  SER    86      51.533  20.691  54.545  1.00  0.00           H
ATOM   1307  C   SER    86      52.096  22.397  51.878  1.00  0.00           C
ATOM   1308  O   SER    86      52.161  22.079  50.687  1.00  0.00           O
ATOM   1309  N   PRO    87      53.240  22.756  52.532  1.00  0.00           N
ATOM   1310  CD  PRO    87      53.362  23.168  53.895  1.00  0.00           C
ATOM   1311  HD2 PRO    87      52.831  22.424  54.490  1.00  0.00           H
ATOM   1312  HD3 PRO    87      53.066  24.209  54.020  1.00  0.00           H
ATOM   1313  CG  PRO    87      54.878  23.020  54.231  1.00  0.00           C
ATOM   1314  HG2 PRO    87      55.162  22.006  54.516  1.00  0.00           H
ATOM   1315  HG3 PRO    87      55.103  23.659  55.084  1.00  0.00           H
ATOM   1316  CB  PRO    87      55.630  23.298  52.846  1.00  0.00           C
ATOM   1317  HB2 PRO    87      56.542  22.714  52.724  1.00  0.00           H
ATOM   1318  HB3 PRO    87      55.666  24.384  52.771  1.00  0.00           H
ATOM   1319  CA  PRO    87      54.556  22.801  51.830  1.00  0.00           C
ATOM   1320  HA  PRO    87      54.551  23.488  50.983  1.00  0.00           H
ATOM   1321  C   PRO    87      54.961  21.461  51.273  1.00  0.00           C
ATOM   1322  O   PRO    87      55.668  21.445  50.266  1.00  0.00           O
ATOM   1323  N   TYR    88      54.407  20.353  51.766  1.00  0.00           N
ATOM   1324  H   TYR    88      53.866  20.468  52.612  1.00  0.00           H
ATOM   1325  CA  TYR    88      54.707  18.969  51.248  1.00  0.00           C
ATOM   1326  HA  TYR    88      55.760  18.824  51.001  1.00  0.00           H
ATOM   1327  CB  TYR    88      54.396  17.848  52.304  1.00  0.00           C
ATOM   1328  HB2 TYR    88      53.330  17.825  52.527  1.00  0.00           H
ATOM   1329  HB3 TYR    88      54.697  16.875  51.913  1.00  0.00           H
ATOM   1330  CG  TYR    88      55.177  18.165  53.577  1.00  0.00           C
ATOM   1331  CD1 TYR    88      54.484  18.686  54.679  1.00  0.00           C
ATOM   1332  HD1 TYR    88      53.431  18.910  54.601  1.00  0.00           H
ATOM   1333  CE1 TYR    88      55.190  19.064  55.817  1.00  0.00           C
ATOM   1334  HE1 TYR    88      54.581  19.477  56.608  1.00  0.00           H
ATOM   1335  CZ  TYR    88      56.646  18.937  55.831  1.00  0.00           C
ATOM   1336  OH  TYR    88      57.325  19.263  57.008  1.00  0.00           O
ATOM   1337  HH  TYR    88      56.813  19.602  57.746  1.00  0.00           H
ATOM   1338  CE2 TYR    88      57.258  18.347  54.698  1.00  0.00           C
ATOM   1339  HE2 TYR    88      58.328  18.348  54.551  1.00  0.00           H
ATOM   1340  CD2 TYR    88      56.562  17.942  53.578  1.00  0.00           C
ATOM   1341  HD2 TYR    88      57.116  17.641  52.701  1.00  0.00           H
ATOM   1342  C   TYR    88      53.972  18.704  49.939  1.00  0.00           C
ATOM   1343  O   TYR    88      54.594  18.039  49.047  1.00  0.00           O
ATOM   1344  N   ASN    89      52.723  19.246  49.661  1.00  0.00           N
ATOM   1345  H   ASN    89      52.395  19.946  50.310  1.00  0.00           H
ATOM   1346  CA  ASN    89      51.901  19.025  48.458  1.00  0.00           C
ATOM   1347  HA  ASN    89      52.374  18.195  47.934  1.00  0.00           H
ATOM   1348  CB  ASN    89      50.427  18.500  48.695  1.00  0.00           C
ATOM   1349  HB2 ASN    89      50.125  17.875  47.855  1.00  0.00           H
ATOM   1350  HB3 ASN    89      50.506  17.802  49.527  1.00  0.00           H
ATOM   1351  CG  ASN    89      49.427  19.556  49.187  1.00  0.00           C
ATOM   1352  OD1 ASN    89      49.725  20.682  49.601  1.00  0.00           O
ATOM   1353  ND2 ASN    89      48.172  19.167  49.208  1.00  0.00           N
ATOM   1354 HD21 ASN    89      47.594  19.881  49.627  1.00  0.00           H
ATOM   1355 HD22 ASN    89      47.883  18.212  49.050  1.00  0.00           H
ATOM   1356  C   ASN    89      51.876  20.191  47.453  1.00  0.00           C
ATOM   1357  O   ASN    89      51.688  19.974  46.225  1.00  0.00           O
ATOM   1358  N   SER    90      52.079  21.408  47.965  1.00  0.00           N
ATOM   1359  H   SER    90      52.097  21.596  48.957  1.00  0.00           H
ATOM   1360  CA  SER    90      51.974  22.655  47.228  1.00  0.00           C
ATOM   1361  HA  SER    90      51.122  22.476  46.572  1.00  0.00           H
ATOM   1362  CB  SER    90      51.739  23.851  48.157  1.00  0.00           C
ATOM   1363  HB2 SER    90      52.556  24.003  48.863  1.00  0.00           H
ATOM   1364  HB3 SER    90      51.593  24.746  47.552  1.00  0.00           H
ATOM   1365  OG  SER    90      50.543  23.693  48.845  1.00  0.00           O
ATOM   1366  HG  SER    90      50.741  23.147  49.608  1.00  0.00           H
ATOM   1367  C   SER    90      53.189  22.980  46.405  1.00  0.00           C
ATOM   1368  O   SER    90      54.349  22.785  46.832  1.00  0.00           O
ATOM   1369  N   ARG    91      52.924  23.578  45.218  1.00  0.00           N
ATOM   1370  H   ARG    91      52.002  23.903  44.966  1.00  0.00           H
ATOM   1371  CA  ARG    91      54.038  24.158  44.475  1.00  0.00           C
ATOM   1372  HA  ARG    91      55.028  23.806  44.762  1.00  0.00           H
ATOM   1373  CB  ARG    91      53.957  23.617  43.002  1.00  0.00           C
ATOM   1374  HB2 ARG    91      54.687  24.044  42.314  1.00  0.00           H
ATOM   1375  HB3 ARG    91      54.106  22.543  43.109  1.00  0.00           H
ATOM   1376  CG  ARG    91      52.597  23.752  42.296  1.00  0.00           C
ATOM   1377  HG2 ARG    91      51.917  23.019  42.732  1.00  0.00           H
ATOM   1378  HG3 ARG    91      52.041  24.688  42.251  1.00  0.00           H
ATOM   1379  CD  ARG    91      52.659  23.301  40.777  1.00  0.00           C
ATOM   1380  HD2 ARG    91      53.145  22.328  40.721  1.00  0.00           H
ATOM   1381  HD3 ARG    91      51.639  23.067  40.472  1.00  0.00           H
ATOM   1382  NE  ARG    91      53.214  24.292  39.912  1.00  0.00           N
ATOM   1383  HE  ARG    91      52.545  25.003  39.653  1.00  0.00           H
ATOM   1384  CZ  ARG    91      54.461  24.480  39.539  1.00  0.00           C
ATOM   1385  NH1 ARG    91      54.699  25.503  38.774  1.00  0.00           N
ATOM   1386 HH11 ARG    91      54.153  26.327  38.981  1.00  0.00           H
ATOM   1387 HH12 ARG    91      55.617  25.541  38.354  1.00  0.00           H
ATOM   1388  NH2 ARG    91      55.429  23.607  39.831  1.00  0.00           N
ATOM   1389 HH21 ARG    91      55.125  22.646  39.890  1.00  0.00           H
ATOM   1390 HH22 ARG    91      56.385  23.838  39.600  1.00  0.00           H
ATOM   1391  C   ARG    91      54.053  25.638  44.409  1.00  0.00           C
ATOM   1392  O   ARG    91      53.058  26.404  44.451  1.00  0.00           O
ATOM   1393  N   PHE    92      55.234  26.123  44.190  1.00  0.00           N
ATOM   1394  H   PHE    92      56.010  25.483  44.089  1.00  0.00           H
ATOM   1395  CA  PHE    92      55.421  27.612  43.808  1.00  0.00           C
ATOM   1396  HA  PHE    92      54.977  28.317  44.511  1.00  0.00           H
ATOM   1397  CB  PHE    92      56.908  27.903  43.923  1.00  0.00           C
ATOM   1398  HB2 PHE    92      57.266  27.877  44.952  1.00  0.00           H
ATOM   1399  HB3 PHE    92      57.485  27.193  43.330  1.00  0.00           H
ATOM   1400  CG  PHE    92      57.314  29.311  43.469  1.00  0.00           C
ATOM   1401  CD1 PHE    92      56.983  30.355  44.330  1.00  0.00           C
ATOM   1402  HD1 PHE    92      56.404  30.259  45.236  1.00  0.00           H
ATOM   1403  CE1 PHE    92      57.518  31.630  44.049  1.00  0.00           C
ATOM   1404  HE1 PHE    92      57.242  32.445  44.700  1.00  0.00           H
ATOM   1405  CZ  PHE    92      58.258  31.834  42.862  1.00  0.00           C
ATOM   1406  HZ  PHE    92      58.538  32.825  42.536  1.00  0.00           H
ATOM   1407  CE2 PHE    92      58.552  30.813  42.023  1.00  0.00           C
ATOM   1408  HE2 PHE    92      59.144  30.930  41.126  1.00  0.00           H
ATOM   1409  CD2 PHE    92      58.123  29.497  42.358  1.00  0.00           C
ATOM   1410  HD2 PHE    92      58.602  28.726  41.772  1.00  0.00           H
ATOM   1411  C   PHE    92      54.775  27.970  42.450  1.00  0.00           C
ATOM   1412  O   PHE    92      54.799  27.061  41.560  1.00  0.00           O
ATOM   1413  N   GLU    93      54.440  29.276  42.174  1.00  0.00           N
ATOM   1414  H   GLU    93      54.227  29.940  42.904  1.00  0.00           H
ATOM   1415  CA  GLU    93      54.223  29.664  40.756  1.00  0.00           C
ATOM   1416  HA  GLU    93      54.610  28.929  40.052  1.00  0.00           H
ATOM   1417  CB  GLU    93      52.685  29.840  40.573  1.00  0.00           C
ATOM   1418  HB2 GLU    93      52.360  30.618  41.264  1.00  0.00           H
ATOM   1419  HB3 GLU    93      52.606  30.187  39.544  1.00  0.00           H
ATOM   1420  CG  GLU    93      51.759  28.689  40.753  1.00  0.00           C
ATOM   1421  HG2 GLU    93      51.791  28.350  41.789  1.00  0.00           H
ATOM   1422  HG3 GLU    93      50.733  29.002  40.560  1.00  0.00           H
ATOM   1423  CD  GLU    93      51.976  27.421  39.877  1.00  0.00           C
ATOM   1424  OE1 GLU    93      51.161  26.470  40.037  1.00  0.00           O
ATOM   1425  OE2 GLU    93      52.708  27.485  38.860  1.00  0.00           O
ATOM   1426  C   GLU    93      54.901  30.932  40.365  1.00  0.00           C
ATOM   1427  O   GLU    93      55.365  30.958  39.222  1.00  0.00           O
ATOM   1428  N   SER    94      54.947  31.869  41.307  1.00  0.00           N
ATOM   1429  H   SER    94      54.575  31.531  42.183  1.00  0.00           H
ATOM   1430  CA  SER    94      55.327  33.234  41.091  1.00  0.00           C
ATOM   1431  HA  SER    94      56.372  33.251  40.781  1.00  0.00           H
ATOM   1432  CB  SER    94      54.484  33.998  40.070  1.00  0.00           C
ATOM   1433  HB2 SER    94      54.264  33.430  39.166  1.00  0.00           H
ATOM   1434  HB3 SER    94      53.494  34.176  40.488  1.00  0.00           H
ATOM   1435  OG  SER    94      54.962  35.286  39.728  1.00  0.00           O
ATOM   1436  HG  SER    94      55.707  35.266  39.122  1.00  0.00           H
ATOM   1437  C   SER    94      55.381  34.030  42.388  1.00  0.00           C
ATOM   1438  O   SER    94      54.706  33.702  43.348  1.00  0.00           O
ATOM   1439  N   VAL    95      56.132  35.134  42.451  1.00  0.00           N
ATOM   1440  H   VAL    95      56.757  35.359  41.691  1.00  0.00           H
ATOM   1441  CA  VAL    95      56.054  36.186  43.537  1.00  0.00           C
ATOM   1442  HA  VAL    95      55.761  35.833  44.526  1.00  0.00           H
ATOM   1443  CB  VAL    95      57.443  36.740  43.758  1.00  0.00           C
ATOM   1444  HB  VAL    95      57.856  36.865  42.757  1.00  0.00           H
ATOM   1445  CG1 VAL    95      57.587  38.055  44.505  1.00  0.00           C
ATOM   1446 HG11 VAL    95      58.665  38.210  44.533  1.00  0.00           H
ATOM   1447 HG12 VAL    95      57.131  38.809  43.865  1.00  0.00           H
ATOM   1448 HG13 VAL    95      57.180  38.017  45.516  1.00  0.00           H
ATOM   1449  CG2 VAL    95      58.264  35.701  44.500  1.00  0.00           C
ATOM   1450 HG21 VAL    95      57.667  35.437  45.374  1.00  0.00           H
ATOM   1451 HG22 VAL    95      58.248  34.805  43.879  1.00  0.00           H
ATOM   1452 HG23 VAL    95      59.239  36.075  44.812  1.00  0.00           H
ATOM   1453  C   VAL    95      55.037  37.256  43.192  1.00  0.00           C
ATOM   1454  O   VAL    95      55.141  37.909  42.136  1.00  0.00           O
ATOM   1455  N   ALA    96      53.964  37.439  44.025  1.00  0.00           N
ATOM   1456  H   ALA    96      54.029  37.067  44.963  1.00  0.00           H
ATOM   1457  CA  ALA    96      52.631  37.819  43.595  1.00  0.00           C
ATOM   1458  HA  ALA    96      52.660  38.557  42.794  1.00  0.00           H
ATOM   1459  CB  ALA    96      52.092  36.635  42.897  1.00  0.00           C
ATOM   1460  HB1 ALA    96      51.051  36.831  42.643  1.00  0.00           H
ATOM   1461  HB2 ALA    96      52.654  36.287  42.030  1.00  0.00           H
ATOM   1462  HB3 ALA    96      52.078  35.840  43.643  1.00  0.00           H
ATOM   1463  C   ALA    96      51.805  38.342  44.745  1.00  0.00           C
ATOM   1464  O   ALA    96      51.698  37.722  45.818  1.00  0.00           O
ATOM   1465  N   TRP    97      51.089  39.453  44.455  1.00  0.00           N
ATOM   1466  H   TRP    97      51.220  39.842  43.533  1.00  0.00           H
ATOM   1467  CA  TRP    97      49.941  39.959  45.274  1.00  0.00           C
ATOM   1468  HA  TRP    97      49.700  39.148  45.960  1.00  0.00           H
ATOM   1469  CB  TRP    97      50.427  41.230  46.048  1.00  0.00           C
ATOM   1470  HB2 TRP    97      49.608  41.764  46.530  1.00  0.00           H
ATOM   1471  HB3 TRP    97      51.044  40.933  46.896  1.00  0.00           H
ATOM   1472  CG  TRP    97      51.187  42.174  45.245  1.00  0.00           C
ATOM   1473  CD1 TRP    97      52.400  42.581  45.610  1.00  0.00           C
ATOM   1474  HD1 TRP    97      52.980  42.228  46.450  1.00  0.00           H
ATOM   1475  NE1 TRP    97      52.728  43.787  44.933  1.00  0.00           N
ATOM   1476  HE1 TRP    97      53.653  44.171  45.070  1.00  0.00           H
ATOM   1477  CE2 TRP    97      51.707  44.085  44.111  1.00  0.00           C
ATOM   1478  CZ2 TRP    97      51.556  45.076  43.187  1.00  0.00           C
ATOM   1479  HZ2 TRP    97      52.396  45.730  43.005  1.00  0.00           H
ATOM   1480  CH2 TRP    97      50.438  45.146  42.285  1.00  0.00           C
ATOM   1481  HH2 TRP    97      50.364  45.945  41.563  1.00  0.00           H
ATOM   1482  CZ3 TRP    97      49.400  44.216  42.502  1.00  0.00           C
ATOM   1483  HZ3 TRP    97      48.424  44.266  42.042  1.00  0.00           H
ATOM   1484  CE3 TRP    97      49.495  43.232  43.480  1.00  0.00           C
ATOM   1485  HE3 TRP    97      48.669  42.544  43.581  1.00  0.00           H
ATOM   1486  CD2 TRP    97      50.727  43.056  44.194  1.00  0.00           C
ATOM   1487  C   TRP    97      48.642  40.143  44.541  1.00  0.00           C
ATOM   1488  O   TRP    97      47.739  40.468  45.188  1.00  0.00           O
ATOM   1489  N   SER    98      48.541  39.828  43.285  1.00  0.00           N
ATOM   1490  H   SER    98      49.341  39.647  42.697  1.00  0.00           H
ATOM   1491  CA  SER    98      47.320  39.545  42.610  1.00  0.00           C
ATOM   1492  HA  SER    98      46.511  39.291  43.295  1.00  0.00           H
ATOM   1493  CB  SER    98      46.843  40.861  41.986  1.00  0.00           C
ATOM   1494  HB2 SER    98      46.534  41.528  42.790  1.00  0.00           H
ATOM   1495  HB3 SER    98      47.645  41.400  41.481  1.00  0.00           H
ATOM   1496  OG  SER    98      45.859  40.658  40.973  1.00  0.00           O
ATOM   1497  HG  SER    98      45.079  40.282  41.387  1.00  0.00           H
ATOM   1498  C   SER    98      47.447  38.441  41.559  1.00  0.00           C
ATOM   1499  O   SER    98      48.577  38.235  41.149  1.00  0.00           O
ATOM   1500  N   ALA    99      46.379  37.756  41.126  1.00  0.00           N
ATOM   1501  H   ALA    99      45.533  38.018  41.612  1.00  0.00           H
ATOM   1502  CA  ALA    99      46.591  36.510  40.332  1.00  0.00           C
ATOM   1503  HA  ALA    99      47.449  36.551  39.663  1.00  0.00           H
ATOM   1504  CB  ALA    99      46.858  35.462  41.416  1.00  0.00           C
ATOM   1505  HB1 ALA    99      47.815  35.733  41.860  1.00  0.00           H
ATOM   1506  HB2 ALA    99      46.075  35.628  42.155  1.00  0.00           H
ATOM   1507  HB3 ALA    99      46.788  34.427  41.081  1.00  0.00           H
ATOM   1508  C   ALA    99      45.316  36.084  39.521  1.00  0.00           C
ATOM   1509  O   ALA    99      44.164  36.436  39.878  1.00  0.00           O
ATOM   1510  N   SER   100      45.639  35.386  38.445  1.00  0.00           N
ATOM   1511  H   SER   100      46.594  35.458  38.122  1.00  0.00           H
ATOM   1512  CA  SER   100      44.657  34.780  37.542  1.00  0.00           C
ATOM   1513  HA  SER   100      43.824  34.429  38.151  1.00  0.00           H
ATOM   1514  CB  SER   100      43.993  35.806  36.709  1.00  0.00           C
ATOM   1515  HB2 SER   100      43.561  36.610  37.306  1.00  0.00           H
ATOM   1516  HB3 SER   100      44.759  36.074  35.981  1.00  0.00           H
ATOM   1517  OG  SER   100      42.902  35.249  35.981  1.00  0.00           O
ATOM   1518  HG  SER   100      42.215  34.903  36.557  1.00  0.00           H
ATOM   1519  C   SER   100      45.256  33.618  36.780  1.00  0.00           C
ATOM   1520  O   SER   100      46.311  33.767  36.198  1.00  0.00           O
ATOM   1521  N   ALA   101      44.499  32.503  36.618  1.00  0.00           N
ATOM   1522  H   ALA   101      43.601  32.470  37.080  1.00  0.00           H
ATOM   1523  CA  ALA   101      45.005  31.277  36.067  1.00  0.00           C
ATOM   1524  HA  ALA   101      45.736  31.630  35.339  1.00  0.00           H
ATOM   1525  CB  ALA   101      45.739  30.502  37.133  1.00  0.00           C
ATOM   1526  HB1 ALA   101      46.427  29.862  36.582  1.00  0.00           H
ATOM   1527  HB2 ALA   101      46.310  31.204  37.740  1.00  0.00           H
ATOM   1528  HB3 ALA   101      45.090  29.907  37.776  1.00  0.00           H
ATOM   1529  C   ALA   101      43.943  30.356  35.319  1.00  0.00           C
ATOM   1530  O   ALA   101      42.904  30.067  35.868  1.00  0.00           O
ATOM   1531  N   CYX   102      44.413  29.808  34.224  1.00  0.00           N
ATOM   1532  H   CYX   102      45.369  30.009  33.969  1.00  0.00           H
ATOM   1533  CA  CYX   102      43.627  29.037  33.198  1.00  0.00           C
ATOM   1534  HA  CYX   102      42.957  28.432  33.808  1.00  0.00           H
ATOM   1535  CB  CYX   102      42.954  29.949  32.243  1.00  0.00           C
ATOM   1536  HB2 CYX   102      42.614  29.301  31.434  1.00  0.00           H
ATOM   1537  HB3 CYX   102      42.135  30.454  32.754  1.00  0.00           H
ATOM   1538  SG  CYX   102      43.877  31.276  31.457  1.00  0.00           S
ATOM   1539  C   CYX   102      44.570  28.034  32.374  1.00  0.00           C
ATOM   1540  O   CYX   102      45.745  28.251  32.227  1.00  0.00           O
ATOM   1541  N   HIE   103      43.971  26.999  31.807  1.00  0.00           N
ATOM   1542  H   HIE   103      42.973  26.964  31.952  1.00  0.00           H
ATOM   1543  CA  HIE   103      44.701  25.913  31.094  1.00  0.00           C
ATOM   1544  HA  HIE   103      45.780  26.019  31.202  1.00  0.00           H
ATOM   1545  CB  HIE   103      44.402  24.578  31.795  1.00  0.00           C
ATOM   1546  HB2 HIE   103      44.610  24.655  32.863  1.00  0.00           H
ATOM   1547  HB3 HIE   103      43.362  24.308  31.609  1.00  0.00           H
ATOM   1548  CG  HIE   103      45.408  23.475  31.426  1.00  0.00           C
ATOM   1549  ND1 HIE   103      45.662  22.930  30.116  1.00  0.00           N
ATOM   1550  CE1 HIE   103      46.639  22.015  30.347  1.00  0.00           C
ATOM   1551  HE1 HIE   103      47.033  21.324  29.618  1.00  0.00           H
ATOM   1552  NE2 HIE   103      47.011  21.962  31.634  1.00  0.00           N
ATOM   1553  HE2 HIE   103      47.652  21.283  32.019  1.00  0.00           H
ATOM   1554  CD2 HIE   103      46.250  22.929  32.303  1.00  0.00           C
ATOM   1555  HD2 HIE   103      46.316  23.203  33.345  1.00  0.00           H
ATOM   1556  C   HIE   103      44.301  25.837  29.641  1.00  0.00           C
ATOM   1557  O   HIE   103      43.106  25.713  29.351  1.00  0.00           O
ATOM   1558  N   ASP   104      45.250  25.990  28.726  1.00  0.00           N
ATOM   1559  H   ASP   104      46.190  26.159  29.053  1.00  0.00           H
ATOM   1560  CA  ASP   104      44.869  26.128  27.305  1.00  0.00           C
ATOM   1561  HA  ASP   104      43.902  26.628  27.309  1.00  0.00           H
ATOM   1562  CB  ASP   104      45.882  26.957  26.591  1.00  0.00           C
ATOM   1563  HB2 ASP   104      45.591  27.188  25.567  1.00  0.00           H
ATOM   1564  HB3 ASP   104      45.957  27.951  27.032  1.00  0.00           H
ATOM   1565  CG  ASP   104      47.338  26.429  26.398  1.00  0.00           C
ATOM   1566  OD1 ASP   104      47.709  25.356  26.906  1.00  0.00           O
ATOM   1567  OD2 ASP   104      48.163  27.111  25.723  1.00  0.00           O
ATOM   1568  C   ASP   104      44.644  24.765  26.648  1.00  0.00           C
ATOM   1569  O   ASP   104      44.466  24.740  25.425  1.00  0.00           O
ATOM   1570  N   GLY   105      44.607  23.729  27.427  1.00  0.00           N
ATOM   1571  H   GLY   105      44.485  23.893  28.416  1.00  0.00           H
ATOM   1572  CA  GLY   105      44.566  22.320  26.917  1.00  0.00           C
ATOM   1573  HA2 GLY   105      43.929  21.749  27.594  1.00  0.00           H
ATOM   1574  HA3 GLY   105      44.221  22.272  25.884  1.00  0.00           H
ATOM   1575  C   GLY   105      45.954  21.602  26.843  1.00  0.00           C
ATOM   1576  O   GLY   105      46.098  20.390  26.686  1.00  0.00           O
ATOM   1577  N   THR   106      46.984  22.390  27.150  1.00  0.00           N
ATOM   1578  H   THR   106      46.671  23.350  27.180  1.00  0.00           H
ATOM   1579  CA  THR   106      48.486  21.998  27.054  1.00  0.00           C
ATOM   1580  HA  THR   106      48.613  20.916  27.097  1.00  0.00           H
ATOM   1581  CB  THR   106      49.132  22.350  25.728  1.00  0.00           C
ATOM   1582  HB  THR   106      50.127  21.909  25.796  1.00  0.00           H
ATOM   1583  CG2 THR   106      48.430  21.964  24.444  1.00  0.00           C
ATOM   1584 HG21 THR   106      48.937  22.318  23.546  1.00  0.00           H
ATOM   1585 HG22 THR   106      48.443  20.881  24.316  1.00  0.00           H
ATOM   1586 HG23 THR   106      47.407  22.340  24.467  1.00  0.00           H
ATOM   1587  OG1 THR   106      49.509  23.692  25.601  1.00  0.00           O
ATOM   1588  HG1 THR   106      48.828  24.230  26.013  1.00  0.00           H
ATOM   1589  C   THR   106      49.341  22.576  28.117  1.00  0.00           C
ATOM   1590  O   THR   106      50.364  21.966  28.417  1.00  0.00           O
ATOM   1591  N   SER   107      49.073  23.669  28.791  1.00  0.00           N
ATOM   1592  H   SER   107      48.279  24.248  28.555  1.00  0.00           H
ATOM   1593  CA  SER   107      49.700  23.928  30.062  1.00  0.00           C
ATOM   1594  HA  SER   107      49.807  23.020  30.655  1.00  0.00           H
ATOM   1595  CB  SER   107      51.110  24.492  29.774  1.00  0.00           C
ATOM   1596  HB2 SER   107      51.751  23.694  29.398  1.00  0.00           H
ATOM   1597  HB3 SER   107      50.943  25.352  29.125  1.00  0.00           H
ATOM   1598  OG  SER   107      51.641  24.964  31.076  1.00  0.00           O
ATOM   1599  HG  SER   107      51.736  24.301  31.763  1.00  0.00           H
ATOM   1600  C   SER   107      48.818  24.975  30.783  1.00  0.00           C
ATOM   1601  O   SER   107      47.900  25.639  30.263  1.00  0.00           O
ATOM   1602  N   TRP   108      49.002  25.021  32.114  1.00  0.00           N
ATOM   1603  H   TRP   108      49.579  24.356  32.610  1.00  0.00           H
ATOM   1604  CA  TRP   108      48.580  26.253  32.801  1.00  0.00           C
ATOM   1605  HA  TRP   108      47.505  26.265  32.629  1.00  0.00           H
ATOM   1606  CB  TRP   108      48.693  26.187  34.307  1.00  0.00           C
ATOM   1607  HB2 TRP   108      49.718  26.140  34.674  1.00  0.00           H
ATOM   1608  HB3 TRP   108      48.235  27.111  34.662  1.00  0.00           H
ATOM   1609  CG  TRP   108      47.812  25.111  34.908  1.00  0.00           C
ATOM   1610  CD1 TRP   108      48.258  23.916  35.231  1.00  0.00           C
ATOM   1611  HD1 TRP   108      49.255  23.507  35.159  1.00  0.00           H
ATOM   1612  NE1 TRP   108      47.261  23.133  35.780  1.00  0.00           N
ATOM   1613  HE1 TRP   108      47.407  22.182  36.086  1.00  0.00           H
ATOM   1614  CE2 TRP   108      46.049  23.817  35.764  1.00  0.00           C
ATOM   1615  CZ2 TRP   108      44.768  23.500  36.162  1.00  0.00           C
ATOM   1616  HZ2 TRP   108      44.582  22.548  36.636  1.00  0.00           H
ATOM   1617  CH2 TRP   108      43.738  24.371  35.943  1.00  0.00           C
ATOM   1618  HH2 TRP   108      42.728  24.023  36.106  1.00  0.00           H
ATOM   1619  CZ3 TRP   108      43.952  25.604  35.329  1.00  0.00           C
ATOM   1620  HZ3 TRP   108      43.080  26.236  35.242  1.00  0.00           H
ATOM   1621  CE3 TRP   108      45.285  26.003  35.096  1.00  0.00           C
ATOM   1622  HE3 TRP   108      45.312  26.973  34.623  1.00  0.00           H
ATOM   1623  CD2 TRP   108      46.401  25.157  35.266  1.00  0.00           C
ATOM   1624  C   TRP   108      49.225  27.539  32.274  1.00  0.00           C
ATOM   1625  O   TRP   108      50.450  27.612  32.308  1.00  0.00           O
ATOM   1626  N   LEU   109      48.399  28.473  31.911  1.00  0.00           N
ATOM   1627  H   LEU   109      47.414  28.261  31.846  1.00  0.00           H
ATOM   1628  CA  LEU   109      48.741  29.939  31.953  1.00  0.00           C
ATOM   1629  HA  LEU   109      49.799  30.029  31.709  1.00  0.00           H
ATOM   1630  CB  LEU   109      47.834  30.753  31.024  1.00  0.00           C
ATOM   1631  HB2 LEU   109      46.801  30.558  31.310  1.00  0.00           H
ATOM   1632  HB3 LEU   109      48.059  31.788  31.281  1.00  0.00           H
ATOM   1633  CG  LEU   109      48.056  30.543  29.528  1.00  0.00           C
ATOM   1634  HG  LEU   109      49.057  30.148  29.352  1.00  0.00           H
ATOM   1635  CD1 LEU   109      46.935  29.658  28.998  1.00  0.00           C
ATOM   1636 HD11 LEU   109      46.788  29.735  27.921  1.00  0.00           H
ATOM   1637 HD12 LEU   109      47.199  28.633  29.260  1.00  0.00           H
ATOM   1638 HD13 LEU   109      45.962  29.971  29.378  1.00  0.00           H
ATOM   1639  CD2 LEU   109      47.806  31.848  28.864  1.00  0.00           C
ATOM   1640 HD21 LEU   109      48.007  31.755  27.796  1.00  0.00           H
ATOM   1641 HD22 LEU   109      46.835  32.264  29.133  1.00  0.00           H
ATOM   1642 HD23 LEU   109      48.457  32.598  29.315  1.00  0.00           H
ATOM   1643  C   LEU   109      48.454  30.395  33.397  1.00  0.00           C
ATOM   1644  O   LEU   109      47.344  30.193  33.849  1.00  0.00           O
ATOM   1645  N   THR   110      49.303  31.257  33.909  1.00  0.00           N
ATOM   1646  H   THR   110      50.076  31.501  33.307  1.00  0.00           H
ATOM   1647  CA  THR   110      49.104  31.834  35.216  1.00  0.00           C
ATOM   1648  HA  THR   110      48.033  31.929  35.398  1.00  0.00           H
ATOM   1649  CB  THR   110      49.784  31.073  36.308  1.00  0.00           C
ATOM   1650  HB  THR   110      50.865  31.093  36.163  1.00  0.00           H
ATOM   1651  CG2 THR   110      49.467  31.650  37.725  1.00  0.00           C
ATOM   1652 HG21 THR   110      50.189  32.440  37.935  1.00  0.00           H
ATOM   1653 HG22 THR   110      48.476  32.041  37.955  1.00  0.00           H
ATOM   1654 HG23 THR   110      49.599  30.960  38.559  1.00  0.00           H
ATOM   1655  OG1 THR   110      49.401  29.732  36.353  1.00  0.00           O
ATOM   1656  HG1 THR   110      48.452  29.643  36.469  1.00  0.00           H
ATOM   1657  C   THR   110      49.673  33.239  35.153  1.00  0.00           C
ATOM   1658  O   THR   110      50.838  33.386  34.788  1.00  0.00           O
ATOM   1659  N   ILE   111      48.886  34.269  35.441  1.00  0.00           N
ATOM   1660  H   ILE   111      47.955  34.060  35.774  1.00  0.00           H
ATOM   1661  CA  ILE   111      49.284  35.715  35.480  1.00  0.00           C
ATOM   1662  HA  ILE   111      50.153  35.930  34.858  1.00  0.00           H
ATOM   1663  CB  ILE   111      48.250  36.740  35.001  1.00  0.00           C
ATOM   1664  HB  ILE   111      47.331  36.603  35.571  1.00  0.00           H
ATOM   1665  CG2 ILE   111      48.663  38.160  35.192  1.00  0.00           C
ATOM   1666 HG21 ILE   111      48.934  38.390  36.222  1.00  0.00           H
ATOM   1667 HG22 ILE   111      49.569  38.522  34.704  1.00  0.00           H
ATOM   1668 HG23 ILE   111      47.828  38.826  34.973  1.00  0.00           H
ATOM   1669  CG1 ILE   111      48.087  36.588  33.475  1.00  0.00           C
ATOM   1670 HG12 ILE   111      47.499  37.411  33.070  1.00  0.00           H
ATOM   1671 HG13 ILE   111      49.067  36.693  33.010  1.00  0.00           H
ATOM   1672  CD1 ILE   111      47.234  35.415  33.094  1.00  0.00           C
ATOM   1673 HD11 ILE   111      46.915  35.537  32.058  1.00  0.00           H
ATOM   1674 HD12 ILE   111      47.673  34.428  33.234  1.00  0.00           H
ATOM   1675 HD13 ILE   111      46.388  35.532  33.769  1.00  0.00           H
ATOM   1676  C   ILE   111      49.612  35.876  36.974  1.00  0.00           C
ATOM   1677  O   ILE   111      48.695  35.797  37.767  1.00  0.00           O
ATOM   1678  N   GLY   112      50.754  36.387  37.365  1.00  0.00           N
ATOM   1679  H   GLY   112      51.461  36.395  36.644  1.00  0.00           H
ATOM   1680  CA  GLY   112      50.955  36.909  38.724  1.00  0.00           C
ATOM   1681  HA2 GLY   112      49.953  37.027  39.139  1.00  0.00           H
ATOM   1682  HA3 GLY   112      51.630  36.304  39.330  1.00  0.00           H
ATOM   1683  C   GLY   112      51.593  38.273  38.746  1.00  0.00           C
ATOM   1684  O   GLY   112      52.500  38.626  37.996  1.00  0.00           O
ATOM   1685  N   ILE   113      50.989  39.183  39.540  1.00  0.00           N
ATOM   1686  H   ILE   113      50.191  38.909  40.097  1.00  0.00           H
ATOM   1687  CA  ILE   113      51.388  40.660  39.531  1.00  0.00           C
ATOM   1688  HA  ILE   113      52.036  40.819  38.669  1.00  0.00           H
ATOM   1689  CB  ILE   113      50.074  41.472  39.318  1.00  0.00           C
ATOM   1690  HB  ILE   113      49.519  41.278  40.235  1.00  0.00           H
ATOM   1691  CG2 ILE   113      50.494  42.949  39.202  1.00  0.00           C
ATOM   1692 HG21 ILE   113      49.571  43.498  39.390  1.00  0.00           H
ATOM   1693 HG22 ILE   113      51.129  43.320  40.007  1.00  0.00           H
ATOM   1694 HG23 ILE   113      50.917  43.261  38.247  1.00  0.00           H
ATOM   1695  CG1 ILE   113      49.341  41.065  38.009  1.00  0.00           C
ATOM   1696 HG12 ILE   113      50.053  40.970  37.190  1.00  0.00           H
ATOM   1697 HG13 ILE   113      48.999  40.033  38.072  1.00  0.00           H
ATOM   1698  CD1 ILE   113      48.220  41.979  37.572  1.00  0.00           C
ATOM   1699 HD11 ILE   113      48.546  43.007  37.418  1.00  0.00           H
ATOM   1700 HD12 ILE   113      47.775  41.488  36.707  1.00  0.00           H
ATOM   1701 HD13 ILE   113      47.445  42.034  38.337  1.00  0.00           H
ATOM   1702  C   ILE   113      52.102  40.990  40.871  1.00  0.00           C
ATOM   1703  O   ILE   113      51.542  40.575  41.914  1.00  0.00           O
ATOM   1704  N   SER   114      53.276  41.656  40.737  1.00  0.00           N
ATOM   1705  H   SER   114      53.625  41.919  39.827  1.00  0.00           H
ATOM   1706  CA  SER   114      54.107  42.142  41.878  1.00  0.00           C
ATOM   1707  HA  SER   114      53.382  42.462  42.626  1.00  0.00           H
ATOM   1708  CB  SER   114      54.902  41.087  42.545  1.00  0.00           C
ATOM   1709  HB2 SER   114      54.235  40.289  42.871  1.00  0.00           H
ATOM   1710  HB3 SER   114      55.615  40.700  41.818  1.00  0.00           H
ATOM   1711  OG  SER   114      55.567  41.462  43.718  1.00  0.00           O
ATOM   1712  HG  SER   114      55.136  40.937  44.396  1.00  0.00           H
ATOM   1713  C   SER   114      54.879  43.451  41.501  1.00  0.00           C
ATOM   1714  O   SER   114      55.003  43.784  40.345  1.00  0.00           O
ATOM   1715  N   GLY   115      55.156  44.286  42.599  1.00  0.00           N
ATOM   1716  H   GLY   115      54.938  43.906  43.508  1.00  0.00           H
ATOM   1717  CA  GLY   115      56.013  45.478  42.473  1.00  0.00           C
ATOM   1718  HA2 GLY   115      57.052  45.233  42.692  1.00  0.00           H
ATOM   1719  HA3 GLY   115      56.046  45.648  41.397  1.00  0.00           H
ATOM   1720  C   GLY   115      55.560  46.763  43.167  1.00  0.00           C
ATOM   1721  O   GLY   115      54.640  46.725  43.902  1.00  0.00           O
ATOM   1722  N   PRO   116      56.148  47.887  43.022  1.00  0.00           N
ATOM   1723  CD  PRO   116      57.264  48.127  42.161  1.00  0.00           C
ATOM   1724  HD2 PRO   116      56.996  47.883  41.134  1.00  0.00           H
ATOM   1725  HD3 PRO   116      58.221  47.737  42.511  1.00  0.00           H
ATOM   1726  CG  PRO   116      57.521  49.637  42.179  1.00  0.00           C
ATOM   1727  HG2 PRO   116      57.075  50.126  41.312  1.00  0.00           H
ATOM   1728  HG3 PRO   116      58.577  49.909  42.192  1.00  0.00           H
ATOM   1729  CB  PRO   116      56.904  50.140  43.492  1.00  0.00           C
ATOM   1730  HB2 PRO   116      56.472  51.139  43.436  1.00  0.00           H
ATOM   1731  HB3 PRO   116      57.601  50.052  44.325  1.00  0.00           H
ATOM   1732  CA  PRO   116      55.738  49.169  43.657  1.00  0.00           C
ATOM   1733  HA  PRO   116      55.684  49.032  44.737  1.00  0.00           H
ATOM   1734  C   PRO   116      54.480  49.747  43.025  1.00  0.00           C
ATOM   1735  O   PRO   116      54.154  49.435  41.894  1.00  0.00           O
ATOM   1736  N   ASP   117      53.679  50.482  43.807  1.00  0.00           N
ATOM   1737  H   ASP   117      53.977  50.832  44.706  1.00  0.00           H
ATOM   1738  CA  ASP   117      52.334  50.759  43.344  1.00  0.00           C
ATOM   1739  HA  ASP   117      51.681  49.894  43.231  1.00  0.00           H
ATOM   1740  CB  ASP   117      51.543  51.625  44.405  1.00  0.00           C
ATOM   1741  HB2 ASP   117      52.143  52.484  44.703  1.00  0.00           H
ATOM   1742  HB3 ASP   117      50.635  52.084  44.014  1.00  0.00           H
ATOM   1743  CG  ASP   117      51.165  50.884  45.739  1.00  0.00           C
ATOM   1744  OD1 ASP   117      50.601  51.580  46.650  1.00  0.00           O
ATOM   1745  OD2 ASP   117      51.269  49.640  45.911  1.00  0.00           O
ATOM   1746  C   ASP   117      52.215  51.491  42.004  1.00  0.00           C
ATOM   1747  O   ASP   117      51.367  51.188  41.148  1.00  0.00           O
ATOM   1748  N   ASN   118      53.169  52.337  41.693  1.00  0.00           N
ATOM   1749  H   ASN   118      53.919  52.509  42.348  1.00  0.00           H
ATOM   1750  CA  ASN   118      53.364  53.017  40.460  1.00  0.00           C
ATOM   1751  HA  ASN   118      52.384  53.371  40.141  1.00  0.00           H
ATOM   1752  CB  ASN   118      54.201  54.273  40.686  1.00  0.00           C
ATOM   1753  HB2 ASN   118      53.989  55.095  40.003  1.00  0.00           H
ATOM   1754  HB3 ASN   118      54.034  54.644  41.698  1.00  0.00           H
ATOM   1755  CG  ASN   118      55.752  54.048  40.629  1.00  0.00           C
ATOM   1756  OD1 ASN   118      56.294  52.954  40.808  1.00  0.00           O
ATOM   1757  ND2 ASN   118      56.563  55.047  40.360  1.00  0.00           N
ATOM   1758 HD21 ASN   118      57.528  54.866  40.593  1.00  0.00           H
ATOM   1759 HD22 ASN   118      56.224  55.999  40.381  1.00  0.00           H
ATOM   1760  C   ASN   118      53.901  52.263  39.268  1.00  0.00           C
ATOM   1761  O   ASN   118      53.989  52.928  38.218  1.00  0.00           O
ATOM   1762  N   GLY   119      54.170  50.992  39.322  1.00  0.00           N
ATOM   1763  H   GLY   119      54.141  50.596  40.251  1.00  0.00           H
ATOM   1764  CA  GLY   119      55.100  50.378  38.368  1.00  0.00           C
ATOM   1765  HA2 GLY   119      54.884  50.469  37.304  1.00  0.00           H
ATOM   1766  HA3 GLY   119      56.073  50.852  38.494  1.00  0.00           H
ATOM   1767  C   GLY   119      55.203  48.866  38.434  1.00  0.00           C
ATOM   1768  O   GLY   119      56.026  48.241  37.813  1.00  0.00           O
ATOM   1769  N   ALA   120      54.279  48.203  39.072  1.00  0.00           N
ATOM   1770  H   ALA   120      53.611  48.731  39.617  1.00  0.00           H
ATOM   1771  CA  ALA   120      54.114  46.750  39.121  1.00  0.00           C
ATOM   1772  HA  ALA   120      54.981  46.282  39.586  1.00  0.00           H
ATOM   1773  CB  ALA   120      52.881  46.495  40.033  1.00  0.00           C
ATOM   1774  HB1 ALA   120      51.919  46.735  39.581  1.00  0.00           H
ATOM   1775  HB2 ALA   120      52.805  45.423  40.216  1.00  0.00           H
ATOM   1776  HB3 ALA   120      52.936  47.070  40.957  1.00  0.00           H
ATOM   1777  C   ALA   120      53.866  46.139  37.725  1.00  0.00           C
ATOM   1778  O   ALA   120      53.385  46.895  36.871  1.00  0.00           O
ATOM   1779  N   VAL   121      54.379  44.970  37.489  1.00  0.00           N
ATOM   1780  H   VAL   121      54.577  44.393  38.294  1.00  0.00           H
ATOM   1781  CA  VAL   121      54.173  44.306  36.194  1.00  0.00           C
ATOM   1782  HA  VAL   121      53.481  44.961  35.663  1.00  0.00           H
ATOM   1783  CB  VAL   121      55.547  44.135  35.502  1.00  0.00           C
ATOM   1784  HB  VAL   121      55.355  43.860  34.466  1.00  0.00           H
ATOM   1785  CG1 VAL   121      56.246  45.411  35.276  1.00  0.00           C
ATOM   1786 HG11 VAL   121      56.833  45.368  34.358  1.00  0.00           H
ATOM   1787 HG12 VAL   121      55.536  46.229  35.158  1.00  0.00           H
ATOM   1788 HG13 VAL   121      56.721  45.769  36.190  1.00  0.00           H
ATOM   1789  CG2 VAL   121      56.468  43.076  36.048  1.00  0.00           C
ATOM   1790 HG21 VAL   121      57.280  43.036  35.321  1.00  0.00           H
ATOM   1791 HG22 VAL   121      56.835  43.455  37.001  1.00  0.00           H
ATOM   1792 HG23 VAL   121      55.981  42.108  36.162  1.00  0.00           H
ATOM   1793  C   VAL   121      53.601  42.964  36.525  1.00  0.00           C
ATOM   1794  O   VAL   121      53.789  42.385  37.543  1.00  0.00           O
ATOM   1795  N   ALA   122      52.974  42.437  35.492  1.00  0.00           N
ATOM   1796  H   ALA   122      52.960  43.076  34.711  1.00  0.00           H
ATOM   1797  CA  ALA   122      52.258  41.139  35.406  1.00  0.00           C
ATOM   1798  HA  ALA   122      52.139  40.847  36.448  1.00  0.00           H
ATOM   1799  CB  ALA   122      50.927  41.442  34.775  1.00  0.00           C
ATOM   1800  HB1 ALA   122      50.454  40.484  34.562  1.00  0.00           H
ATOM   1801  HB2 ALA   122      50.385  42.123  35.432  1.00  0.00           H
ATOM   1802  HB3 ALA   122      51.136  41.905  33.811  1.00  0.00           H
ATOM   1803  C   ALA   122      53.108  40.118  34.652  1.00  0.00           C
ATOM   1804  O   ALA   122      53.320  40.424  33.493  1.00  0.00           O
ATOM   1805  N   VAL   123      53.688  39.084  35.289  1.00  0.00           N
ATOM   1806  H   VAL   123      53.655  38.897  36.280  1.00  0.00           H
ATOM   1807  CA  VAL   123      54.556  38.056  34.721  1.00  0.00           C
ATOM   1808  HA  VAL   123      54.916  38.576  33.834  1.00  0.00           H
ATOM   1809  CB  VAL   123      55.688  37.576  35.533  1.00  0.00           C
ATOM   1810  HB  VAL   123      55.231  36.901  36.256  1.00  0.00           H
ATOM   1811  CG1 VAL   123      56.670  36.807  34.576  1.00  0.00           C
ATOM   1812 HG11 VAL   123      57.567  36.421  35.060  1.00  0.00           H
ATOM   1813 HG12 VAL   123      56.139  36.000  34.069  1.00  0.00           H
ATOM   1814 HG13 VAL   123      57.057  37.528  33.856  1.00  0.00           H
ATOM   1815  CG2 VAL   123      56.370  38.696  36.371  1.00  0.00           C
ATOM   1816 HG21 VAL   123      55.610  39.163  36.997  1.00  0.00           H
ATOM   1817 HG22 VAL   123      57.183  38.325  36.996  1.00  0.00           H
ATOM   1818 HG23 VAL   123      56.737  39.548  35.799  1.00  0.00           H
ATOM   1819  C   VAL   123      53.566  36.898  34.301  1.00  0.00           C
ATOM   1820  O   VAL   123      53.138  36.051  35.047  1.00  0.00           O
ATOM   1821  N   LEU   124      53.222  36.961  33.007  1.00  0.00           N
ATOM   1822  H   LEU   124      53.711  37.601  32.397  1.00  0.00           H
ATOM   1823  CA  LEU   124      52.674  35.785  32.280  1.00  0.00           C
ATOM   1824  HA  LEU   124      51.769  35.462  32.793  1.00  0.00           H
ATOM   1825  CB  LEU   124      52.308  36.241  30.909  1.00  0.00           C
ATOM   1826  HB2 LEU   124      52.353  37.324  30.788  1.00  0.00           H
ATOM   1827  HB3 LEU   124      53.022  35.867  30.174  1.00  0.00           H
ATOM   1828  CG  LEU   124      50.860  35.851  30.559  1.00  0.00           C
ATOM   1829  HG  LEU   124      50.113  36.409  31.123  1.00  0.00           H
ATOM   1830  CD1 LEU   124      50.511  36.139  29.117  1.00  0.00           C
ATOM   1831 HD11 LEU   124      49.544  35.713  28.851  1.00  0.00           H
ATOM   1832 HD12 LEU   124      50.583  37.203  28.893  1.00  0.00           H
ATOM   1833 HD13 LEU   124      51.182  35.569  28.476  1.00  0.00           H
ATOM   1834  CD2 LEU   124      50.617  34.368  30.800  1.00  0.00           C
ATOM   1835 HD21 LEU   124      51.416  33.897  30.227  1.00  0.00           H
ATOM   1836 HD22 LEU   124      50.487  34.056  31.836  1.00  0.00           H
ATOM   1837 HD23 LEU   124      49.690  34.047  30.321  1.00  0.00           H
ATOM   1838  C   LEU   124      53.561  34.603  32.320  1.00  0.00           C
ATOM   1839  O   LEU   124      54.666  34.714  31.763  1.00  0.00           O
ATOM   1840  N   LYS   125      53.305  33.552  33.128  1.00  0.00           N
ATOM   1841  H   LYS   125      52.525  33.654  33.761  1.00  0.00           H
ATOM   1842  CA  LYS   125      54.019  32.265  33.060  1.00  0.00           C
ATOM   1843  HA  LYS   125      54.868  32.338  32.380  1.00  0.00           H
ATOM   1844  CB  LYS   125      54.557  31.951  34.492  1.00  0.00           C
ATOM   1845  HB2 LYS   125      53.732  31.883  35.202  1.00  0.00           H
ATOM   1846  HB3 LYS   125      54.967  30.942  34.456  1.00  0.00           H
ATOM   1847  CG  LYS   125      55.623  32.935  35.001  1.00  0.00           C
ATOM   1848  HG2 LYS   125      56.349  32.992  34.190  1.00  0.00           H
ATOM   1849  HG3 LYS   125      55.164  33.922  35.057  1.00  0.00           H
ATOM   1850  CD  LYS   125      56.337  32.546  36.317  1.00  0.00           C
ATOM   1851  HD2 LYS   125      57.286  33.077  36.386  1.00  0.00           H
ATOM   1852  HD3 LYS   125      55.678  32.658  37.177  1.00  0.00           H
ATOM   1853  CE  LYS   125      56.654  31.028  36.197  1.00  0.00           C
ATOM   1854  HE2 LYS   125      55.753  30.414  36.205  1.00  0.00           H
ATOM   1855  HE3 LYS   125      57.097  30.744  35.242  1.00  0.00           H
ATOM   1856  NZ  LYS   125      57.448  30.516  37.346  1.00  0.00           N
ATOM   1857  HZ1 LYS   125      56.941  30.637  38.211  1.00  0.00           H
ATOM   1858  HZ2 LYS   125      57.703  29.552  37.179  1.00  0.00           H
ATOM   1859  HZ3 LYS   125      58.321  31.023  37.330  1.00  0.00           H
ATOM   1860  C   LYS   125      53.138  31.161  32.587  1.00  0.00           C
ATOM   1861  O   LYS   125      51.934  31.194  32.659  1.00  0.00           O
ATOM   1862  N   TYR   126      53.788  30.231  31.854  1.00  0.00           N
ATOM   1863  H   TYR   126      54.796  30.308  31.872  1.00  0.00           H
ATOM   1864  CA  TYR   126      53.227  29.252  30.930  1.00  0.00           C
ATOM   1865  HA  TYR   126      52.345  28.874  31.448  1.00  0.00           H
ATOM   1866  CB  TYR   126      52.824  29.895  29.606  1.00  0.00           C
ATOM   1867  HB2 TYR   126      52.092  30.694  29.732  1.00  0.00           H
ATOM   1868  HB3 TYR   126      53.661  30.436  29.164  1.00  0.00           H
ATOM   1869  CG  TYR   126      52.309  28.994  28.566  1.00  0.00           C
ATOM   1870  CD1 TYR   126      52.992  28.709  27.341  1.00  0.00           C
ATOM   1871  HD1 TYR   126      53.918  29.221  27.122  1.00  0.00           H
ATOM   1872  CE1 TYR   126      52.401  27.877  26.401  1.00  0.00           C
ATOM   1873  HE1 TYR   126      52.854  27.734  25.431  1.00  0.00           H
ATOM   1874  CZ  TYR   126      51.206  27.218  26.771  1.00  0.00           C
ATOM   1875  OH  TYR   126      50.805  26.266  25.840  1.00  0.00           O
ATOM   1876  HH  TYR   126      49.850  26.262  25.935  1.00  0.00           H
ATOM   1877  CE2 TYR   126      50.511  27.446  27.984  1.00  0.00           C
ATOM   1878  HE2 TYR   126      49.596  26.899  28.159  1.00  0.00           H
ATOM   1879  CD2 TYR   126      51.080  28.309  28.890  1.00  0.00           C
ATOM   1880  HD2 TYR   126      50.608  28.418  29.855  1.00  0.00           H
ATOM   1881  C   TYR   126      54.250  28.116  30.697  1.00  0.00           C
ATOM   1882  O   TYR   126      55.431  28.362  30.440  1.00  0.00           O
ATOM   1883  N   ASN   127      53.894  26.842  30.828  1.00  0.00           N
ATOM   1884  H   ASN   127      52.890  26.733  30.831  1.00  0.00           H
ATOM   1885  CA  ASN   127      54.759  25.697  30.867  1.00  0.00           C
ATOM   1886  HA  ASN   127      54.188  24.836  31.213  1.00  0.00           H
ATOM   1887  CB  ASN   127      55.107  25.373  29.420  1.00  0.00           C
ATOM   1888  HB2 ASN   127      54.222  25.008  28.899  1.00  0.00           H
ATOM   1889  HB3 ASN   127      55.417  26.228  28.819  1.00  0.00           H
ATOM   1890  CG  ASN   127      55.988  24.147  29.233  1.00  0.00           C
ATOM   1891  OD1 ASN   127      55.496  23.046  29.485  1.00  0.00           O
ATOM   1892  ND2 ASN   127      57.192  24.222  28.785  1.00  0.00           N
ATOM   1893 HD21 ASN   127      57.844  23.452  28.733  1.00  0.00           H
ATOM   1894 HD22 ASN   127      57.560  25.159  28.711  1.00  0.00           H
ATOM   1895  C   ASN   127      55.943  25.776  31.937  1.00  0.00           C
ATOM   1896  O   ASN   127      57.075  25.378  31.688  1.00  0.00           O
ATOM   1897  N   GLY   128      55.657  26.362  33.056  1.00  0.00           N
ATOM   1898  H   GLY   128      54.677  26.446  33.283  1.00  0.00           H
ATOM   1899  CA  GLY   128      56.535  26.578  34.178  1.00  0.00           C
ATOM   1900  HA2 GLY   128      55.904  26.673  35.061  1.00  0.00           H
ATOM   1901  HA3 GLY   128      57.141  25.673  34.232  1.00  0.00           H
ATOM   1902  C   GLY   128      57.531  27.716  34.052  1.00  0.00           C
ATOM   1903  O   GLY   128      57.862  28.366  35.051  1.00  0.00           O
ATOM   1904  N   ILE   129      57.837  28.151  32.714  1.00  0.00           N
ATOM   1905  H   ILE   129      57.459  27.710  31.888  1.00  0.00           H
ATOM   1906  CA  ILE   129      58.842  29.142  32.466  1.00  0.00           C
ATOM   1907  HA  ILE   129      59.478  29.193  33.350  1.00  0.00           H
ATOM   1908  CB  ILE   129      59.711  28.653  31.230  1.00  0.00           C
ATOM   1909  HB  ILE   129      60.582  29.306  31.187  1.00  0.00           H
ATOM   1910  CG2 ILE   129      60.295  27.268  31.695  1.00  0.00           C
ATOM   1911 HG21 ILE   129      59.563  26.461  31.699  1.00  0.00           H
ATOM   1912 HG22 ILE   129      61.119  27.081  31.006  1.00  0.00           H
ATOM   1913 HG23 ILE   129      60.800  27.490  32.635  1.00  0.00           H
ATOM   1914  CG1 ILE   129      59.087  28.596  29.796  1.00  0.00           C
ATOM   1915 HG12 ILE   129      58.497  27.690  29.661  1.00  0.00           H
ATOM   1916 HG13 ILE   129      58.429  29.464  29.829  1.00  0.00           H
ATOM   1917  CD1 ILE   129      60.007  28.676  28.623  1.00  0.00           C
ATOM   1918 HD11 ILE   129      60.586  27.753  28.659  1.00  0.00           H
ATOM   1919 HD12 ILE   129      59.336  28.644  27.765  1.00  0.00           H
ATOM   1920 HD13 ILE   129      60.579  29.594  28.758  1.00  0.00           H
ATOM   1921  C   ILE   129      58.206  30.520  32.345  1.00  0.00           C
ATOM   1922  O   ILE   129      56.957  30.727  32.204  1.00  0.00           O
ATOM   1923  N   ILE   130      59.126  31.484  32.214  1.00  0.00           N
ATOM   1924  H   ILE   130      60.089  31.239  32.393  1.00  0.00           H
ATOM   1925  CA  ILE   130      58.666  32.904  32.035  1.00  0.00           C
ATOM   1926  HA  ILE   130      57.694  33.146  32.464  1.00  0.00           H
ATOM   1927  CB  ILE   130      59.647  34.032  32.556  1.00  0.00           C
ATOM   1928  HB  ILE   130      60.668  33.834  32.231  1.00  0.00           H
ATOM   1929  CG2 ILE   130      59.274  35.380  32.009  1.00  0.00           C
ATOM   1930 HG21 ILE   130      59.755  35.656  31.070  1.00  0.00           H
ATOM   1931 HG22 ILE   130      58.199  35.480  31.863  1.00  0.00           H
ATOM   1932 HG23 ILE   130      59.546  36.112  32.769  1.00  0.00           H
ATOM   1933  CG1 ILE   130      59.682  33.933  34.061  1.00  0.00           C
ATOM   1934 HG12 ILE   130      58.770  34.103  34.633  1.00  0.00           H
ATOM   1935 HG13 ILE   130      59.954  32.878  34.109  1.00  0.00           H
ATOM   1936  CD1 ILE   130      60.821  34.745  34.798  1.00  0.00           C
ATOM   1937 HD11 ILE   130      60.546  35.785  34.972  1.00  0.00           H
ATOM   1938 HD12 ILE   130      61.116  34.278  35.738  1.00  0.00           H
ATOM   1939 HD13 ILE   130      61.665  34.751  34.107  1.00  0.00           H
ATOM   1940  C   ILE   130      58.361  33.150  30.509  1.00  0.00           C
ATOM   1941  O   ILE   130      59.229  32.853  29.645  1.00  0.00           O
ATOM   1942  N   THR   131      57.172  33.615  30.150  1.00  0.00           N
ATOM   1943  H   THR   131      56.520  33.929  30.854  1.00  0.00           H
ATOM   1944  CA  THR   131      56.657  33.572  28.749  1.00  0.00           C
ATOM   1945  HA  THR   131      57.394  33.259  28.009  1.00  0.00           H
ATOM   1946  CB  THR   131      55.600  32.424  28.588  1.00  0.00           C
ATOM   1947  HB  THR   131      54.759  32.694  29.227  1.00  0.00           H
ATOM   1948  CG2 THR   131      55.238  32.126  27.097  1.00  0.00           C
ATOM   1949 HG21 THR   131      54.789  32.999  26.623  1.00  0.00           H
ATOM   1950 HG22 THR   131      56.107  31.936  26.467  1.00  0.00           H
ATOM   1951 HG23 THR   131      54.661  31.208  26.974  1.00  0.00           H
ATOM   1952  OG1 THR   131      56.182  31.281  29.105  1.00  0.00           O
ATOM   1953  HG1 THR   131      56.262  31.312  30.061  1.00  0.00           H
ATOM   1954  C   THR   131      56.209  34.921  28.144  1.00  0.00           C
ATOM   1955  O   THR   131      56.607  35.163  27.045  1.00  0.00           O
ATOM   1956  N   ASP   132      55.667  35.873  28.941  1.00  0.00           N
ATOM   1957  H   ASP   132      55.448  35.665  29.906  1.00  0.00           H
ATOM   1958  CA  ASP   132      55.411  37.276  28.626  1.00  0.00           C
ATOM   1959  HA  ASP   132      56.256  37.594  28.017  1.00  0.00           H
ATOM   1960  CB  ASP   132      54.132  37.510  27.828  1.00  0.00           C
ATOM   1961  HB2 ASP   132      53.745  36.518  27.596  1.00  0.00           H
ATOM   1962  HB3 ASP   132      53.475  38.079  28.488  1.00  0.00           H
ATOM   1963  CG  ASP   132      54.300  38.430  26.625  1.00  0.00           C
ATOM   1964  OD1 ASP   132      55.021  39.513  26.788  1.00  0.00           O
ATOM   1965  OD2 ASP   132      53.890  37.994  25.521  1.00  0.00           O
ATOM   1966  C   ASP   132      55.492  38.160  29.832  1.00  0.00           C
ATOM   1967  O   ASP   132      55.655  37.705  30.999  1.00  0.00           O
ATOM   1968  N   THR   133      55.491  39.484  29.720  1.00  0.00           N
ATOM   1969  H   THR   133      55.454  39.893  28.797  1.00  0.00           H
ATOM   1970  CA  THR   133      55.506  40.489  30.852  1.00  0.00           C
ATOM   1971  HA  THR   133      54.955  40.031  31.674  1.00  0.00           H
ATOM   1972  CB  THR   133      56.929  40.718  31.392  1.00  0.00           C
ATOM   1973  HB  THR   133      57.589  41.042  30.588  1.00  0.00           H
ATOM   1974  CG2 THR   133      56.990  41.649  32.651  1.00  0.00           C
ATOM   1975 HG21 THR   133      56.191  41.341  33.326  1.00  0.00           H
ATOM   1976 HG22 THR   133      57.932  41.713  33.195  1.00  0.00           H
ATOM   1977 HG23 THR   133      56.670  42.652  32.369  1.00  0.00           H
ATOM   1978  OG1 THR   133      57.401  39.489  31.864  1.00  0.00           O
ATOM   1979  HG1 THR   133      56.936  38.814  31.362  1.00  0.00           H
ATOM   1980  C   THR   133      54.890  41.833  30.483  1.00  0.00           C
ATOM   1981  O   THR   133      55.388  42.510  29.583  1.00  0.00           O
ATOM   1982  N   ILE   134      53.844  42.258  31.246  1.00  0.00           N
ATOM   1983  H   ILE   134      53.562  41.667  32.016  1.00  0.00           H
ATOM   1984  CA  ILE   134      52.944  43.408  30.946  1.00  0.00           C
ATOM   1985  HA  ILE   134      53.415  43.857  30.072  1.00  0.00           H
ATOM   1986  CB  ILE   134      51.439  42.976  30.706  1.00  0.00           C
ATOM   1987  HB  ILE   134      51.153  42.573  31.678  1.00  0.00           H
ATOM   1988  CG2 ILE   134      50.620  44.255  30.324  1.00  0.00           C
ATOM   1989 HG21 ILE   134      51.039  45.001  29.650  1.00  0.00           H
ATOM   1990 HG22 ILE   134      49.666  43.876  29.958  1.00  0.00           H
ATOM   1991 HG23 ILE   134      50.448  44.772  31.269  1.00  0.00           H
ATOM   1992  CG1 ILE   134      51.253  41.829  29.579  1.00  0.00           C
ATOM   1993 HG12 ILE   134      50.261  41.969  29.147  1.00  0.00           H
ATOM   1994 HG13 ILE   134      52.031  42.028  28.841  1.00  0.00           H
ATOM   1995  CD1 ILE   134      51.393  40.331  29.984  1.00  0.00           C
ATOM   1996 HD11 ILE   134      50.568  40.089  30.654  1.00  0.00           H
ATOM   1997 HD12 ILE   134      51.465  39.708  29.093  1.00  0.00           H
ATOM   1998 HD13 ILE   134      52.248  40.125  30.627  1.00  0.00           H
ATOM   1999  C   ILE   134      53.078  44.435  32.067  1.00  0.00           C
ATOM   2000  O   ILE   134      53.135  44.154  33.287  1.00  0.00           O
ATOM   2001  N   LYS   135      53.314  45.686  31.658  1.00  0.00           N
ATOM   2002  H   LYS   135      53.372  45.839  30.662  1.00  0.00           H
ATOM   2003  CA  LYS   135      53.698  46.784  32.602  1.00  0.00           C
ATOM   2004  HA  LYS   135      54.194  46.271  33.426  1.00  0.00           H
ATOM   2005  CB  LYS   135      54.520  47.850  31.882  1.00  0.00           C
ATOM   2006  HB2 LYS   135      54.044  48.348  31.037  1.00  0.00           H
ATOM   2007  HB3 LYS   135      54.738  48.620  32.621  1.00  0.00           H
ATOM   2008  CG  LYS   135      55.902  47.362  31.286  1.00  0.00           C
ATOM   2009  HG2 LYS   135      56.570  46.838  31.970  1.00  0.00           H
ATOM   2010  HG3 LYS   135      55.634  46.653  30.501  1.00  0.00           H
ATOM   2011  CD  LYS   135      56.774  48.569  30.723  1.00  0.00           C
ATOM   2012  HD2 LYS   135      56.174  49.399  30.348  1.00  0.00           H
ATOM   2013  HD3 LYS   135      57.471  48.760  31.540  1.00  0.00           H
ATOM   2014  CE  LYS   135      57.639  48.110  29.534  1.00  0.00           C
ATOM   2015  HE2 LYS   135      58.000  47.125  29.832  1.00  0.00           H
ATOM   2016  HE3 LYS   135      56.928  47.938  28.726  1.00  0.00           H
ATOM   2017  NZ  LYS   135      58.731  49.102  29.234  1.00  0.00           N
ATOM   2018  HZ1 LYS   135      59.356  48.820  28.493  1.00  0.00           H
ATOM   2019  HZ2 LYS   135      58.275  49.912  28.838  1.00  0.00           H
ATOM   2020  HZ3 LYS   135      59.270  49.388  30.039  1.00  0.00           H
ATOM   2021  C   LYS   135      52.424  47.608  33.094  1.00  0.00           C
ATOM   2022  O   LYS   135      51.372  47.662  32.429  1.00  0.00           O
ATOM   2023  N   SER   136      52.590  48.289  34.267  1.00  0.00           N
ATOM   2024  H   SER   136      53.474  48.144  34.732  1.00  0.00           H
ATOM   2025  CA  SER   136      51.740  49.348  34.642  1.00  0.00           C
ATOM   2026  HA  SER   136      50.812  48.866  34.949  1.00  0.00           H
ATOM   2027  CB  SER   136      52.271  49.933  35.947  1.00  0.00           C
ATOM   2028  HB2 SER   136      52.197  49.212  36.762  1.00  0.00           H
ATOM   2029  HB3 SER   136      53.316  50.228  35.854  1.00  0.00           H
ATOM   2030  OG  SER   136      51.496  50.974  36.390  1.00  0.00           O
ATOM   2031  HG  SER   136      50.668  50.511  36.535  1.00  0.00           H
ATOM   2032  C   SER   136      51.462  50.384  33.494  1.00  0.00           C
ATOM   2033  O   SER   136      52.357  50.723  32.701  1.00  0.00           O
ATOM   2034  N   TRP   137      50.401  51.113  33.538  1.00  0.00           N
ATOM   2035  H   TRP   137      49.801  50.981  34.340  1.00  0.00           H
ATOM   2036  CA  TRP   137      49.947  52.131  32.587  1.00  0.00           C
ATOM   2037  HA  TRP   137      50.882  52.621  32.311  1.00  0.00           H
ATOM   2038  CB  TRP   137      49.276  51.473  31.329  1.00  0.00           C
ATOM   2039  HB2 TRP   137      49.204  52.253  30.571  1.00  0.00           H
ATOM   2040  HB3 TRP   137      49.793  50.625  30.879  1.00  0.00           H
ATOM   2041  CG  TRP   137      47.839  51.129  31.548  1.00  0.00           C
ATOM   2042  CD1 TRP   137      46.799  51.966  31.349  1.00  0.00           C
ATOM   2043  HD1 TRP   137      46.967  52.988  31.044  1.00  0.00           H
ATOM   2044  NE1 TRP   137      45.700  51.296  31.826  1.00  0.00           N
ATOM   2045  HE1 TRP   137      44.803  51.761  31.786  1.00  0.00           H
ATOM   2046  CE2 TRP   137      45.926  50.038  32.232  1.00  0.00           C
ATOM   2047  CZ2 TRP   137      45.056  49.043  32.742  1.00  0.00           C
ATOM   2048  HZ2 TRP   137      43.990  49.182  32.845  1.00  0.00           H
ATOM   2049  CH2 TRP   137      45.647  47.739  33.072  1.00  0.00           C
ATOM   2050  HH2 TRP   137      45.069  46.921  33.478  1.00  0.00           H
ATOM   2051  CZ3 TRP   137      47.035  47.524  32.879  1.00  0.00           C
ATOM   2052  HZ3 TRP   137      47.542  46.614  33.160  1.00  0.00           H
ATOM   2053  CE3 TRP   137      47.848  48.579  32.482  1.00  0.00           C
ATOM   2054  HE3 TRP   137      48.927  48.583  32.440  1.00  0.00           H
ATOM   2055  CD2 TRP   137      47.277  49.873  32.085  1.00  0.00           C
ATOM   2056  C   TRP   137      49.063  53.288  33.118  1.00  0.00           C
ATOM   2057  O   TRP   137      48.894  54.309  32.463  1.00  0.00           O
ATOM   2058  N   ARG   138      48.508  53.145  34.368  1.00  0.00           N
ATOM   2059  H   ARG   138      48.678  52.290  34.879  1.00  0.00           H
ATOM   2060  CA  ARG   138      48.096  54.327  35.174  1.00  0.00           C
ATOM   2061  HA  ARG   138      48.064  55.206  34.530  1.00  0.00           H
ATOM   2062  CB  ARG   138      46.586  54.238  35.465  1.00  0.00           C
ATOM   2063  HB2 ARG   138      46.301  53.276  35.894  1.00  0.00           H
ATOM   2064  HB3 ARG   138      46.298  55.023  36.165  1.00  0.00           H
ATOM   2065  CG  ARG   138      45.699  54.393  34.191  1.00  0.00           C
ATOM   2066  HG2 ARG   138      45.844  53.635  33.422  1.00  0.00           H
ATOM   2067  HG3 ARG   138      44.642  54.310  34.447  1.00  0.00           H
ATOM   2068  CD  ARG   138      45.835  55.770  33.420  1.00  0.00           C
ATOM   2069  HD2 ARG   138      45.792  56.574  34.154  1.00  0.00           H
ATOM   2070  HD3 ARG   138      46.815  55.810  32.945  1.00  0.00           H
ATOM   2071  NE  ARG   138      44.854  55.934  32.315  1.00  0.00           N
ATOM   2072  HE  ARG   138      45.059  55.388  31.491  1.00  0.00           H
ATOM   2073  CZ  ARG   138      43.783  56.713  32.259  1.00  0.00           C
ATOM   2074  NH1 ARG   138      43.402  57.416  33.330  1.00  0.00           N
ATOM   2075 HH11 ARG   138      43.786  57.215  34.242  1.00  0.00           H
ATOM   2076 HH12 ARG   138      42.429  57.646  33.185  1.00  0.00           H
ATOM   2077  NH2 ARG   138      43.112  56.703  31.184  1.00  0.00           N
ATOM   2078 HH21 ARG   138      43.344  56.110  30.400  1.00  0.00           H
ATOM   2079 HH22 ARG   138      42.463  57.474  31.127  1.00  0.00           H
ATOM   2080  C   ARG   138      48.907  54.589  36.450  1.00  0.00           C
ATOM   2081  O   ARG   138      48.923  55.759  36.908  1.00  0.00           O
ATOM   2082  N   ASN   139      49.797  53.710  36.928  1.00  0.00           N
ATOM   2083  H   ASN   139      49.836  52.796  36.500  1.00  0.00           H
ATOM   2084  CA  ASN   139      50.780  53.965  38.072  1.00  0.00           C
ATOM   2085  HA  ASN   139      51.309  53.012  38.109  1.00  0.00           H
ATOM   2086  CB  ASN   139      51.817  55.004  37.655  1.00  0.00           C
ATOM   2087  HB2 ASN   139      51.414  55.991  37.881  1.00  0.00           H
ATOM   2088  HB3 ASN   139      52.740  55.011  38.235  1.00  0.00           H
ATOM   2089  CG  ASN   139      52.401  54.869  36.202  1.00  0.00           C
ATOM   2090  OD1 ASN   139      52.777  55.878  35.594  1.00  0.00           O
ATOM   2091  ND2 ASN   139      52.281  53.707  35.556  1.00  0.00           N
ATOM   2092 HD21 ASN   139      52.371  53.620  34.555  1.00  0.00           H
ATOM   2093 HD22 ASN   139      52.001  52.892  36.082  1.00  0.00           H
ATOM   2094  C   ASN   139      49.982  54.201  39.414  1.00  0.00           C
ATOM   2095  O   ASN   139      50.458  54.808  40.361  1.00  0.00           O
ATOM   2096  N   ASN   140      48.733  53.737  39.493  1.00  0.00           N
ATOM   2097  H   ASN   140      48.450  53.101  38.761  1.00  0.00           H
ATOM   2098  CA  ASN   140      48.133  53.471  40.828  1.00  0.00           C
ATOM   2099  HA  ASN   140      48.833  53.490  41.664  1.00  0.00           H
ATOM   2100  CB  ASN   140      47.025  54.487  40.985  1.00  0.00           C
ATOM   2101  HB2 ASN   140      47.384  55.513  40.905  1.00  0.00           H
ATOM   2102  HB3 ASN   140      46.255  54.342  40.228  1.00  0.00           H
ATOM   2103  CG  ASN   140      46.334  54.421  42.290  1.00  0.00           C
ATOM   2104  OD1 ASN   140      46.874  53.951  43.310  1.00  0.00           O
ATOM   2105  ND2 ASN   140      45.181  55.013  42.407  1.00  0.00           N
ATOM   2106 HD21 ASN   140      44.798  54.977  43.341  1.00  0.00           H
ATOM   2107 HD22 ASN   140      44.961  55.680  41.681  1.00  0.00           H
ATOM   2108  C   ASN   140      47.542  52.036  40.899  1.00  0.00           C
ATOM   2109  O   ASN   140      46.285  51.823  40.892  1.00  0.00           O
ATOM   2110  N   ILE   141      48.465  51.082  40.897  1.00  0.00           N
ATOM   2111  H   ILE   141      49.465  51.219  40.886  1.00  0.00           H
ATOM   2112  CA  ILE   141      48.164  49.655  40.976  1.00  0.00           C
ATOM   2113  HA  ILE   141      49.140  49.196  41.131  1.00  0.00           H
ATOM   2114  CB  ILE   141      47.392  49.210  42.263  1.00  0.00           C
ATOM   2115  HB  ILE   141      46.350  49.494  42.114  1.00  0.00           H
ATOM   2116  CG2 ILE   141      47.423  47.661  42.418  1.00  0.00           C
ATOM   2117 HG21 ILE   141      48.443  47.310  42.565  1.00  0.00           H
ATOM   2118 HG22 ILE   141      46.722  47.299  43.171  1.00  0.00           H
ATOM   2119 HG23 ILE   141      46.993  47.162  41.549  1.00  0.00           H
ATOM   2120  CG1 ILE   141      48.056  49.902  43.487  1.00  0.00           C
ATOM   2121 HG12 ILE   141      49.136  49.786  43.390  1.00  0.00           H
ATOM   2122 HG13 ILE   141      47.955  50.986  43.524  1.00  0.00           H
ATOM   2123  CD1 ILE   141      47.488  49.390  44.767  1.00  0.00           C
ATOM   2124 HD11 ILE   141      48.029  48.464  44.955  1.00  0.00           H
ATOM   2125 HD12 ILE   141      47.628  50.028  45.639  1.00  0.00           H
ATOM   2126 HD13 ILE   141      46.414  49.213  44.703  1.00  0.00           H
ATOM   2127  C   ILE   141      47.510  48.985  39.701  1.00  0.00           C
ATOM   2128  O   ILE   141      46.298  48.871  39.616  1.00  0.00           O
ATOM   2129  N   LEU   142      48.317  48.379  38.843  1.00  0.00           N
ATOM   2130  H   LEU   142      49.292  48.591  38.998  1.00  0.00           H
ATOM   2131  CA  LEU   142      47.945  47.283  37.948  1.00  0.00           C
ATOM   2132  HA  LEU   142      47.114  47.635  37.336  1.00  0.00           H
ATOM   2133  CB  LEU   142      49.105  47.020  36.996  1.00  0.00           C
ATOM   2134  HB2 LEU   142      49.125  47.854  36.295  1.00  0.00           H
ATOM   2135  HB3 LEU   142      50.051  47.066  37.535  1.00  0.00           H
ATOM   2136  CG  LEU   142      49.106  45.619  36.273  1.00  0.00           C
ATOM   2137  HG  LEU   142      49.288  44.867  37.041  1.00  0.00           H
ATOM   2138  CD1 LEU   142      47.812  45.348  35.516  1.00  0.00           C
ATOM   2139 HD11 LEU   142      47.782  44.913  34.517  1.00  0.00           H
ATOM   2140 HD12 LEU   142      47.318  44.647  36.191  1.00  0.00           H
ATOM   2141 HD13 LEU   142      47.220  46.261  35.458  1.00  0.00           H
ATOM   2142  CD2 LEU   142      50.147  45.599  35.177  1.00  0.00           C
ATOM   2143 HD21 LEU   142      49.983  44.694  34.592  1.00  0.00           H
ATOM   2144 HD22 LEU   142      50.149  46.521  34.596  1.00  0.00           H
ATOM   2145 HD23 LEU   142      51.123  45.508  35.652  1.00  0.00           H
ATOM   2146  C   LEU   142      47.529  46.087  38.773  1.00  0.00           C
ATOM   2147  O   LEU   142      48.324  45.650  39.596  1.00  0.00           O
ATOM   2148  N   ARG   143      46.305  45.529  38.622  1.00  0.00           N
ATOM   2149  H   ARG   143      45.625  45.927  37.990  1.00  0.00           H
ATOM   2150  CA  ARG   143      45.837  44.322  39.300  1.00  0.00           C
ATOM   2151  HA  ARG   143      46.678  43.671  39.536  1.00  0.00           H
ATOM   2152  CB  ARG   143      44.986  44.553  40.504  1.00  0.00           C
ATOM   2153  HB2 ARG   143      44.705  43.588  40.927  1.00  0.00           H
ATOM   2154  HB3 ARG   143      45.705  44.967  41.211  1.00  0.00           H
ATOM   2155  CG  ARG   143      43.727  45.481  40.354  1.00  0.00           C
ATOM   2156  HG2 ARG   143      43.343  45.446  39.335  1.00  0.00           H
ATOM   2157  HG3 ARG   143      42.930  45.172  41.031  1.00  0.00           H
ATOM   2158  CD  ARG   143      44.142  46.911  40.723  1.00  0.00           C
ATOM   2159  HD2 ARG   143      44.709  46.822  41.650  1.00  0.00           H
ATOM   2160  HD3 ARG   143      44.809  47.236  39.924  1.00  0.00           H
ATOM   2161  NE  ARG   143      42.909  47.716  40.777  1.00  0.00           N
ATOM   2162  HE  ARG   143      42.064  47.258  41.090  1.00  0.00           H
ATOM   2163  CZ  ARG   143      42.746  49.011  40.441  1.00  0.00           C
ATOM   2164  NH1 ARG   143      41.645  49.585  40.668  1.00  0.00           N
ATOM   2165 HH11 ARG   143      40.851  48.970  40.781  1.00  0.00           H
ATOM   2166 HH12 ARG   143      41.544  50.579  40.520  1.00  0.00           H
ATOM   2167  NH2 ARG   143      43.662  49.739  39.881  1.00  0.00           N
ATOM   2168 HH21 ARG   143      44.613  49.407  39.810  1.00  0.00           H
ATOM   2169 HH22 ARG   143      43.411  50.715  39.814  1.00  0.00           H
ATOM   2170  C   ARG   143      44.901  43.474  38.413  1.00  0.00           C
ATOM   2171  O   ARG   143      44.370  44.020  37.386  1.00  0.00           O
ATOM   2172  N   THR   144      44.682  42.159  38.693  1.00  0.00           N
ATOM   2173  H   THR   144      45.118  41.796  39.529  1.00  0.00           H
ATOM   2174  CA  THR   144      43.892  41.258  37.856  1.00  0.00           C
ATOM   2175  HA  THR   144      43.334  41.790  37.086  1.00  0.00           H
ATOM   2176  CB  THR   144      44.842  40.364  37.136  1.00  0.00           C
ATOM   2177  HB  THR   144      45.549  41.041  36.657  1.00  0.00           H
ATOM   2178  CG2 THR   144      45.637  39.288  37.824  1.00  0.00           C
ATOM   2179 HG21 THR   144      45.019  38.814  38.586  1.00  0.00           H
ATOM   2180 HG22 THR   144      45.955  38.481  37.165  1.00  0.00           H
ATOM   2181 HG23 THR   144      46.467  39.786  38.323  1.00  0.00           H
ATOM   2182  OG1 THR   144      44.169  39.583  36.165  1.00  0.00           O
ATOM   2183  HG1 THR   144      43.805  40.117  35.455  1.00  0.00           H
ATOM   2184  C   THR   144      42.771  40.590  38.668  1.00  0.00           C
ATOM   2185  O   THR   144      42.104  41.327  39.545  1.00  0.00           O
ATOM   2186  N   GLN   145      42.328  39.328  38.395  1.00  0.00           N
ATOM   2187  H   GLN   145      42.673  38.881  37.558  1.00  0.00           H
ATOM   2188  CA  GLN   145      40.926  38.895  38.600  1.00  0.00           C
ATOM   2189  HA  GLN   145      40.312  39.780  38.436  1.00  0.00           H
ATOM   2190  CB  GLN   145      40.586  37.849  37.428  1.00  0.00           C
ATOM   2191  HB2 GLN   145      41.380  37.106  37.498  1.00  0.00           H
ATOM   2192  HB3 GLN   145      39.580  37.560  37.730  1.00  0.00           H
ATOM   2193  CG  GLN   145      40.555  38.248  35.961  1.00  0.00           C
ATOM   2194  HG2 GLN   145      39.771  38.994  35.825  1.00  0.00           H
ATOM   2195  HG3 GLN   145      41.477  38.654  35.546  1.00  0.00           H
ATOM   2196  CD  GLN   145      40.319  37.032  35.115  1.00  0.00           C
ATOM   2197  OE1 GLN   145      40.983  36.756  34.149  1.00  0.00           O
ATOM   2198  NE2 GLN   145      39.230  36.397  35.405  1.00  0.00           N
ATOM   2199 HE21 GLN   145      38.616  36.811  36.092  1.00  0.00           H
ATOM   2200 HE22 GLN   145      39.059  35.468  35.048  1.00  0.00           H
ATOM   2201  C   GLN   145      40.630  38.229  39.933  1.00  0.00           C
ATOM   2202  O   GLN   145      39.502  38.118  40.354  1.00  0.00           O
ATOM   2203  N   GLU   146      41.648  37.492  40.410  1.00  0.00           N
ATOM   2204  H   GLU   146      42.545  37.585  39.956  1.00  0.00           H
ATOM   2205  CA  GLU   146      41.505  36.470  41.404  1.00  0.00           C
ATOM   2206  HA  GLU   146      42.439  35.919  41.522  1.00  0.00           H
ATOM   2207  CB  GLU   146      41.301  37.148  42.723  1.00  0.00           C
ATOM   2208  HB2 GLU   146      40.249  37.355  42.918  1.00  0.00           H
ATOM   2209  HB3 GLU   146      41.683  36.527  43.534  1.00  0.00           H
ATOM   2210  CG  GLU   146      41.997  38.489  42.959  1.00  0.00           C
ATOM   2211  HG2 GLU   146      41.553  39.290  42.368  1.00  0.00           H
ATOM   2212  HG3 GLU   146      41.712  38.765  43.974  1.00  0.00           H
ATOM   2213  CD  GLU   146      43.487  38.478  42.668  1.00  0.00           C
ATOM   2214  OE1 GLU   146      44.228  37.792  43.416  1.00  0.00           O
ATOM   2215  OE2 GLU   146      43.939  39.212  41.781  1.00  0.00           O
ATOM   2216  C   GLU   146      40.485  35.359  41.010  1.00  0.00           C
ATOM   2217  O   GLU   146      39.596  35.057  41.828  1.00  0.00           O
ATOM   2218  N   SER   147      40.579  34.850  39.799  1.00  0.00           N
ATOM   2219  H   SER   147      41.048  35.373  39.074  1.00  0.00           H
ATOM   2220  CA  SER   147      39.626  33.874  39.313  1.00  0.00           C
ATOM   2221  HA  SER   147      39.535  33.065  40.038  1.00  0.00           H
ATOM   2222  CB  SER   147      38.220  34.423  39.037  1.00  0.00           C
ATOM   2223  HB2 SER   147      37.581  33.626  38.659  1.00  0.00           H
ATOM   2224  HB3 SER   147      37.745  34.879  39.906  1.00  0.00           H
ATOM   2225  OG  SER   147      38.240  35.312  37.955  1.00  0.00           O
ATOM   2226  HG  SER   147      38.654  34.900  37.195  1.00  0.00           H
ATOM   2227  C   SER   147      40.215  33.237  38.012  1.00  0.00           C
ATOM   2228  O   SER   147      41.189  33.731  37.478  1.00  0.00           O
ATOM   2229  N   GLH   148      39.517  32.200  37.495  1.00  0.00           N
ATOM   2230  H   GLH   148      38.820  31.757  38.077  1.00  0.00           H
ATOM   2231  CA  GLH   148      39.880  31.630  36.210  1.00  0.00           C
ATOM   2232  HA  GLH   148      40.932  31.389  36.359  1.00  0.00           H
ATOM   2233  CB  GLH   148      39.088  30.353  35.953  1.00  0.00           C
ATOM   2234  HB2 GLH   148      39.020  29.798  36.888  1.00  0.00           H
ATOM   2235  HB3 GLH   148      38.038  30.624  35.850  1.00  0.00           H
ATOM   2236  CG  GLH   148      39.621  29.558  34.775  1.00  0.00           C
ATOM   2237  HG2 GLH   148      39.197  29.849  33.813  1.00  0.00           H
ATOM   2238  HG3 GLH   148      40.692  29.755  34.808  1.00  0.00           H
ATOM   2239  CD  GLH   148      39.420  28.036  34.823  1.00  0.00           C
ATOM   2240  OE1 GLH   148      38.490  27.432  35.386  1.00  0.00           O
ATOM   2241  OE2 GLH   148      40.179  27.358  33.940  1.00  0.00           O
ATOM   2242  HE2 GLH   148      40.239  26.416  34.117  1.00  0.00           H
ATOM   2243  C   GLH   148      39.920  32.685  35.032  1.00  0.00           C
ATOM   2244  O   GLH   148      39.040  33.528  35.007  1.00  0.00           O
ATOM   2245  N   CYX   149      40.963  32.722  34.136  1.00  0.00           N
ATOM   2246  H   CYX   149      41.645  31.978  34.164  1.00  0.00           H
ATOM   2247  CA  CYX   149      40.767  33.358  32.834  1.00  0.00           C
ATOM   2248  HA  CYX   149      40.201  34.280  32.966  1.00  0.00           H
ATOM   2249  CB  CYX   149      42.150  33.826  32.294  1.00  0.00           C
ATOM   2250  HB2 CYX   149      42.100  33.724  31.210  1.00  0.00           H
ATOM   2251  HB3 CYX   149      42.353  34.872  32.524  1.00  0.00           H
ATOM   2252  SG  CYX   149      43.663  32.860  32.671  1.00  0.00           S
ATOM   2253  C   CYX   149      39.958  32.483  31.904  1.00  0.00           C
ATOM   2254  O   CYX   149      40.079  31.216  31.900  1.00  0.00           O
ATOM   2255  N   ALA   150      39.172  33.066  31.017  1.00  0.00           N
ATOM   2256  H   ALA   150      39.305  34.055  30.863  1.00  0.00           H
ATOM   2257  CA  ALA   150      38.326  32.278  30.116  1.00  0.00           C
ATOM   2258  HA  ALA   150      37.801  31.506  30.681  1.00  0.00           H
ATOM   2259  CB  ALA   150      37.207  33.192  29.590  1.00  0.00           C
ATOM   2260  HB1 ALA   150      37.558  33.928  28.868  1.00  0.00           H
ATOM   2261  HB2 ALA   150      36.405  32.657  29.081  1.00  0.00           H
ATOM   2262  HB3 ALA   150      36.826  33.822  30.394  1.00  0.00           H
ATOM   2263  C   ALA   150      39.231  31.739  28.996  1.00  0.00           C
ATOM   2264  O   ALA   150      40.054  32.483  28.433  1.00  0.00           O
ATOM   2265  N   CYX   151      39.008  30.500  28.567  1.00  0.00           N
ATOM   2266  H   CYX   151      38.210  30.012  28.946  1.00  0.00           H
ATOM   2267  CA  CYX   151      39.667  29.952  27.383  1.00  0.00           C
ATOM   2268  HA  CYX   151      40.286  30.724  26.926  1.00  0.00           H
ATOM   2269  CB  CYX   151      40.534  28.736  27.721  1.00  0.00           C
ATOM   2270  HB2 CYX   151      39.868  28.016  28.195  1.00  0.00           H
ATOM   2271  HB3 CYX   151      41.025  28.249  26.878  1.00  0.00           H
ATOM   2272  SG  CYX   151      42.041  28.920  28.665  1.00  0.00           S
ATOM   2273  C   CYX   151      38.608  29.446  26.364  1.00  0.00           C
ATOM   2274  O   CYX   151      37.567  28.996  26.762  1.00  0.00           O
ATOM   2275  N   VAL   152      38.839  29.577  25.110  1.00  0.00           N
ATOM   2276  H   VAL   152      39.699  30.053  24.879  1.00  0.00           H
ATOM   2277  CA  VAL   152      37.904  29.213  23.969  1.00  0.00           C
ATOM   2278  HA  VAL   152      37.318  28.402  24.402  1.00  0.00           H
ATOM   2279  CB  VAL   152      37.062  30.377  23.502  1.00  0.00           C
ATOM   2280  HB  VAL   152      37.688  31.101  22.982  1.00  0.00           H
ATOM   2281  CG1 VAL   152      36.069  29.754  22.470  1.00  0.00           C
ATOM   2282 HG11 VAL   152      35.478  28.995  22.984  1.00  0.00           H
ATOM   2283 HG12 VAL   152      35.370  30.516  22.128  1.00  0.00           H
ATOM   2284 HG13 VAL   152      36.690  29.441  21.630  1.00  0.00           H
ATOM   2285  CG2 VAL   152      36.351  31.053  24.700  1.00  0.00           C
ATOM   2286 HG21 VAL   152      37.114  31.560  25.288  1.00  0.00           H
ATOM   2287 HG22 VAL   152      35.568  31.758  24.420  1.00  0.00           H
ATOM   2288 HG23 VAL   152      35.733  30.368  25.282  1.00  0.00           H
ATOM   2289  C   VAL   152      38.939  28.769  22.887  1.00  0.00           C
ATOM   2290  O   VAL   152      39.883  29.481  22.505  1.00  0.00           O
ATOM   2291  N   ASN   153      38.787  27.559  22.355  1.00  0.00           N
ATOM   2292  H   ASN   153      38.066  26.960  22.729  1.00  0.00           H
ATOM   2293  CA  ASN   153      39.741  27.041  21.368  1.00  0.00           C
ATOM   2294  HA  ASN   153      39.414  26.004  21.441  1.00  0.00           H
ATOM   2295  CB  ASN   153      39.621  27.745  19.985  1.00  0.00           C
ATOM   2296  HB2 ASN   153      39.797  28.816  20.092  1.00  0.00           H
ATOM   2297  HB3 ASN   153      40.280  27.213  19.299  1.00  0.00           H
ATOM   2298  CG  ASN   153      38.160  27.600  19.570  1.00  0.00           C
ATOM   2299  OD1 ASN   153      37.568  26.578  19.731  1.00  0.00           O
ATOM   2300  ND2 ASN   153      37.624  28.576  18.922  1.00  0.00           N
ATOM   2301 HD21 ASN   153      36.729  28.379  18.500  1.00  0.00           H
ATOM   2302 HD22 ASN   153      38.100  29.460  18.811  1.00  0.00           H
ATOM   2303  C   ASN   153      41.260  26.999  21.775  1.00  0.00           C
ATOM   2304  O   ASN   153      42.103  27.302  20.940  1.00  0.00           O
ATOM   2305  N   GLY   154      41.716  26.779  23.054  1.00  0.00           N
ATOM   2306  H   GLY   154      41.015  26.655  23.771  1.00  0.00           H
ATOM   2307  CA  GLY   154      43.049  27.027  23.529  1.00  0.00           C
ATOM   2308  HA2 GLY   154      43.137  26.703  24.566  1.00  0.00           H
ATOM   2309  HA3 GLY   154      43.724  26.377  22.971  1.00  0.00           H
ATOM   2310  C   GLY   154      43.600  28.442  23.536  1.00  0.00           C
ATOM   2311  O   GLY   154      44.777  28.619  23.886  1.00  0.00           O
ATOM   2312  N   SER   155      42.740  29.393  23.174  1.00  0.00           N
ATOM   2313  H   SER   155      41.768  29.163  23.025  1.00  0.00           H
ATOM   2314  CA  SER   155      43.168  30.790  23.411  1.00  0.00           C
ATOM   2315  HA  SER   155      44.245  30.819  23.572  1.00  0.00           H
ATOM   2316  CB  SER   155      42.734  31.843  22.383  1.00  0.00           C
ATOM   2317  HB2 SER   155      41.704  32.092  22.638  1.00  0.00           H
ATOM   2318  HB3 SER   155      43.223  32.815  22.449  1.00  0.00           H
ATOM   2319  OG  SER   155      42.754  31.384  21.017  1.00  0.00           O
ATOM   2320  HG  SER   155      43.640  31.042  20.878  1.00  0.00           H
ATOM   2321  C   SER   155      42.520  31.213  24.691  1.00  0.00           C
ATOM   2322  O   SER   155      41.389  30.794  24.904  1.00  0.00           O
ATOM   2323  N   CYX   156      43.186  32.031  25.534  1.00  0.00           N
ATOM   2324  H   CYX   156      44.138  32.275  25.304  1.00  0.00           H
ATOM   2325  CA  CYX   156      42.574  32.517  26.687  1.00  0.00           C
ATOM   2326  HA  CYX   156      41.509  32.288  26.650  1.00  0.00           H
ATOM   2327  CB  CYX   156      43.210  31.674  27.847  1.00  0.00           C
ATOM   2328  HB2 CYX   156      44.205  32.103  27.971  1.00  0.00           H
ATOM   2329  HB3 CYX   156      42.733  31.818  28.816  1.00  0.00           H
ATOM   2330  SG  CYX   156      43.377  29.925  27.568  1.00  0.00           S
ATOM   2331  C   CYX   156      42.667  34.020  26.817  1.00  0.00           C
ATOM   2332  O   CYX   156      43.414  34.792  26.204  1.00  0.00           O
ATOM   2333  N   PHE   157      41.786  34.487  27.713  1.00  0.00           N
ATOM   2334  H   PHE   157      41.166  33.815  28.143  1.00  0.00           H
ATOM   2335  CA  PHE   157      41.265  35.845  27.753  1.00  0.00           C
ATOM   2336  HA  PHE   157      42.072  36.406  27.282  1.00  0.00           H
ATOM   2337  CB  PHE   157      40.007  35.858  26.954  1.00  0.00           C
ATOM   2338  HB2 PHE   157      39.317  35.217  27.503  1.00  0.00           H
ATOM   2339  HB3 PHE   157      39.621  36.877  26.927  1.00  0.00           H
ATOM   2340  CG  PHE   157      39.970  35.311  25.494  1.00  0.00           C
ATOM   2341  CD1 PHE   157      39.617  33.947  25.240  1.00  0.00           C
ATOM   2342  HD1 PHE   157      39.403  33.225  26.014  1.00  0.00           H
ATOM   2343  CE1 PHE   157      39.631  33.481  23.907  1.00  0.00           C
ATOM   2344  HE1 PHE   157      39.439  32.448  23.657  1.00  0.00           H
ATOM   2345  CZ  PHE   157      40.027  34.347  22.856  1.00  0.00           C
ATOM   2346  HZ  PHE   157      40.217  34.065  21.831  1.00  0.00           H
ATOM   2347  CE2 PHE   157      40.157  35.704  23.137  1.00  0.00           C
ATOM   2348  HE2 PHE   157      40.305  36.424  22.345  1.00  0.00           H
ATOM   2349  CD2 PHE   157      40.241  36.192  24.440  1.00  0.00           C
ATOM   2350  HD2 PHE   157      40.544  37.201  24.684  1.00  0.00           H
ATOM   2351  C   PHE   157      41.061  36.182  29.248  1.00  0.00           C
ATOM   2352  O   PHE   157      40.470  35.482  30.073  1.00  0.00           O
ATOM   2353  N   THR   158      41.513  37.404  29.549  1.00  0.00           N
ATOM   2354  H   THR   158      42.017  37.953  28.867  1.00  0.00           H
ATOM   2355  CA  THR   158      41.597  38.066  30.879  1.00  0.00           C
ATOM   2356  HA  THR   158      40.886  37.571  31.540  1.00  0.00           H
ATOM   2357  CB  THR   158      43.007  37.682  31.472  1.00  0.00           C
ATOM   2358  HB  THR   158      43.000  36.596  31.374  1.00  0.00           H
ATOM   2359  CG2 THR   158      44.280  38.366  30.948  1.00  0.00           C
ATOM   2360 HG21 THR   158      45.118  37.912  31.478  1.00  0.00           H
ATOM   2361 HG22 THR   158      44.357  38.101  29.893  1.00  0.00           H
ATOM   2362 HG23 THR   158      44.317  39.452  31.024  1.00  0.00           H
ATOM   2363  OG1 THR   158      42.937  38.018  32.818  1.00  0.00           O
ATOM   2364  HG1 THR   158      42.444  37.301  33.223  1.00  0.00           H
ATOM   2365  C   THR   158      41.409  39.602  30.994  1.00  0.00           C
ATOM   2366  O   THR   158      41.965  40.326  30.159  1.00  0.00           O
ATOM   2367  N   VAL   159      40.655  40.058  32.053  1.00  0.00           N
ATOM   2368  H   VAL   159      40.515  39.377  32.786  1.00  0.00           H
ATOM   2369  CA  VAL   159      40.533  41.482  32.423  1.00  0.00           C
ATOM   2370  HA  VAL   159      40.572  41.966  31.447  1.00  0.00           H
ATOM   2371  CB  VAL   159      39.160  41.646  33.093  1.00  0.00           C
ATOM   2372  HB  VAL   159      39.094  40.947  33.926  1.00  0.00           H
ATOM   2373  CG1 VAL   159      38.876  43.072  33.622  1.00  0.00           C
ATOM   2374 HG11 VAL   159      39.415  43.182  34.563  1.00  0.00           H
ATOM   2375 HG12 VAL   159      39.296  43.768  32.896  1.00  0.00           H
ATOM   2376 HG13 VAL   159      37.824  43.327  33.751  1.00  0.00           H
ATOM   2377  CG2 VAL   159      37.934  41.172  32.270  1.00  0.00           C
ATOM   2378 HG21 VAL   159      37.884  41.862  31.428  1.00  0.00           H
ATOM   2379 HG22 VAL   159      38.092  40.189  31.826  1.00  0.00           H
ATOM   2380 HG23 VAL   159      37.035  41.110  32.883  1.00  0.00           H
ATOM   2381  C   VAL   159      41.592  41.992  33.347  1.00  0.00           C
ATOM   2382  O   VAL   159      41.793  41.433  34.439  1.00  0.00           O
ATOM   2383  N   MET   160      42.353  43.040  33.012  1.00  0.00           N
ATOM   2384  H   MET   160      42.222  43.378  32.069  1.00  0.00           H
ATOM   2385  CA  MET   160      43.115  43.833  34.045  1.00  0.00           C
ATOM   2386  HA  MET   160      42.949  43.500  35.069  1.00  0.00           H
ATOM   2387  CB  MET   160      44.604  43.695  33.912  1.00  0.00           C
ATOM   2388  HB2 MET   160      45.013  44.290  33.095  1.00  0.00           H
ATOM   2389  HB3 MET   160      45.010  44.121  34.829  1.00  0.00           H
ATOM   2390  CG  MET   160      45.140  42.334  33.791  1.00  0.00           C
ATOM   2391  HG2 MET   160      44.701  41.765  34.610  1.00  0.00           H
ATOM   2392  HG3 MET   160      44.852  41.928  32.821  1.00  0.00           H
ATOM   2393  SD  MET   160      46.963  42.153  33.910  1.00  0.00           S
ATOM   2394  CE  MET   160      47.476  42.861  32.355  1.00  0.00           C
ATOM   2395  HE1 MET   160      48.542  43.058  32.234  1.00  0.00           H
ATOM   2396  HE2 MET   160      47.106  42.277  31.512  1.00  0.00           H
ATOM   2397  HE3 MET   160      46.977  43.821  32.235  1.00  0.00           H
ATOM   2398  C   MET   160      42.653  45.317  34.116  1.00  0.00           C
ATOM   2399  O   MET   160      42.105  45.836  33.147  1.00  0.00           O
ATOM   2400  N   THR   161      43.039  45.936  35.209  1.00  0.00           N
ATOM   2401  H   THR   161      43.587  45.432  35.892  1.00  0.00           H
ATOM   2402  CA  THR   161      42.796  47.344  35.569  1.00  0.00           C
ATOM   2403  HA  THR   161      42.553  47.940  34.689  1.00  0.00           H
ATOM   2404  CB  THR   161      41.446  47.475  36.410  1.00  0.00           C
ATOM   2405  HB  THR   161      41.397  46.876  37.320  1.00  0.00           H
ATOM   2406  CG2 THR   161      41.151  48.859  36.887  1.00  0.00           C
ATOM   2407 HG21 THR   161      40.677  49.421  36.082  1.00  0.00           H
ATOM   2408 HG22 THR   161      40.390  48.801  37.665  1.00  0.00           H
ATOM   2409 HG23 THR   161      42.003  49.467  37.191  1.00  0.00           H
ATOM   2410  OG1 THR   161      40.384  47.031  35.678  1.00  0.00           O
ATOM   2411  HG1 THR   161      39.592  47.368  36.105  1.00  0.00           H
ATOM   2412  C   THR   161      44.005  48.007  36.279  1.00  0.00           C
ATOM   2413  O   THR   161      44.770  47.534  37.118  1.00  0.00           O
ATOM   2414  N   ASP   162      44.175  49.316  35.940  1.00  0.00           N
ATOM   2415  H   ASP   162      43.407  49.744  35.442  1.00  0.00           H
ATOM   2416  CA  ASP   162      45.052  50.268  36.643  1.00  0.00           C
ATOM   2417  HA  ASP   162      45.243  49.924  37.660  1.00  0.00           H
ATOM   2418  CB  ASP   162      46.490  50.300  35.942  1.00  0.00           C
ATOM   2419  HB2 ASP   162      46.845  49.272  36.000  1.00  0.00           H
ATOM   2420  HB3 ASP   162      46.373  50.545  34.887  1.00  0.00           H
ATOM   2421  CG  ASP   162      47.625  51.018  36.654  1.00  0.00           C
ATOM   2422  OD1 ASP   162      48.731  50.999  36.040  1.00  0.00           O
ATOM   2423  OD2 ASP   162      47.429  51.581  37.759  1.00  0.00           O
ATOM   2424  C   ASP   162      44.396  51.642  36.805  1.00  0.00           C
ATOM   2425  O   ASP   162      43.592  51.995  35.972  1.00  0.00           O
ATOM   2426  N   GLY   163      44.504  52.392  37.937  1.00  0.00           N
ATOM   2427  H   GLY   163      45.169  52.027  38.603  1.00  0.00           H
ATOM   2428  CA  GLY   163      43.829  53.635  38.239  1.00  0.00           C
ATOM   2429  HA2 GLY   163      44.623  54.323  38.532  1.00  0.00           H
ATOM   2430  HA3 GLY   163      43.257  54.144  37.464  1.00  0.00           H
ATOM   2431  C   GLY   163      42.861  53.486  39.461  1.00  0.00           C
ATOM   2432  O   GLY   163      42.619  52.408  39.953  1.00  0.00           O
ATOM   2433  N   PRO   164      42.366  54.623  39.981  1.00  0.00           N
ATOM   2434  CD  PRO   164      42.408  55.938  39.434  1.00  0.00           C
ATOM   2435  HD2 PRO   164      42.104  55.863  38.390  1.00  0.00           H
ATOM   2436  HD3 PRO   164      43.396  56.366  39.604  1.00  0.00           H
ATOM   2437  CG  PRO   164      41.391  56.749  40.130  1.00  0.00           C
ATOM   2438  HG2 PRO   164      40.428  56.522  39.674  1.00  0.00           H
ATOM   2439  HG3 PRO   164      41.533  57.826  40.214  1.00  0.00           H
ATOM   2440  CB  PRO   164      41.443  56.165  41.503  1.00  0.00           C
ATOM   2441  HB2 PRO   164      40.466  56.263  41.978  1.00  0.00           H
ATOM   2442  HB3 PRO   164      42.306  56.608  42.001  1.00  0.00           H
ATOM   2443  CA  PRO   164      41.762  54.657  41.317  1.00  0.00           C
ATOM   2444  HA  PRO   164      42.547  54.431  42.038  1.00  0.00           H
ATOM   2445  C   PRO   164      40.555  53.763  41.651  1.00  0.00           C
ATOM   2446  O   PRO   164      39.837  53.309  40.737  1.00  0.00           O
ATOM   2447  N   SER   165      40.295  53.387  42.918  1.00  0.00           N
ATOM   2448  H   SER   165      41.022  53.759  43.513  1.00  0.00           H
ATOM   2449  CA  SER   165      38.891  53.053  43.429  1.00  0.00           C
ATOM   2450  HA  SER   165      38.487  52.382  42.670  1.00  0.00           H
ATOM   2451  CB  SER   165      39.040  52.291  44.826  1.00  0.00           C
ATOM   2452  HB2 SER   165      39.589  51.365  44.660  1.00  0.00           H
ATOM   2453  HB3 SER   165      39.540  52.966  45.521  1.00  0.00           H
ATOM   2454  OG  SER   165      37.723  52.008  45.396  1.00  0.00           O
ATOM   2455  HG  SER   165      37.219  51.445  44.804  1.00  0.00           H
ATOM   2456  C   SER   165      37.903  54.217  43.607  1.00  0.00           C
ATOM   2457  O   SER   165      36.692  54.025  43.585  1.00  0.00           O
ATOM   2458  N   ASN   166      38.416  55.468  43.704  1.00  0.00           N
ATOM   2459  H   ASN   166      39.404  55.495  43.909  1.00  0.00           H
ATOM   2460  CA  ASN   166      37.786  56.743  43.895  1.00  0.00           C
ATOM   2461  HA  ASN   166      36.714  56.557  43.951  1.00  0.00           H
ATOM   2462  CB  ASN   166      38.318  57.437  45.145  1.00  0.00           C
ATOM   2463  HB2 ASN   166      39.401  57.534  45.062  1.00  0.00           H
ATOM   2464  HB3 ASN   166      37.867  58.428  45.205  1.00  0.00           H
ATOM   2465  CG  ASN   166      37.978  56.592  46.374  1.00  0.00           C
ATOM   2466  OD1 ASN   166      38.779  55.956  47.069  1.00  0.00           O
ATOM   2467  ND2 ASN   166      36.723  56.627  46.686  1.00  0.00           N
ATOM   2468 HD21 ASN   166      36.531  56.354  47.639  1.00  0.00           H
ATOM   2469 HD22 ASN   166      36.123  57.099  46.026  1.00  0.00           H
ATOM   2470  C   ASN   166      37.978  57.684  42.675  1.00  0.00           C
ATOM   2471  O   ASN   166      38.481  58.827  42.840  1.00  0.00           O
ATOM   2472  N   GLY   167      37.847  57.130  41.437  1.00  0.00           N
ATOM   2473  H   GLY   167      37.497  56.183  41.479  1.00  0.00           H
ATOM   2474  CA  GLY   167      37.639  57.808  40.132  1.00  0.00           C
ATOM   2475  HA2 GLY   167      36.648  58.263  40.152  1.00  0.00           H
ATOM   2476  HA3 GLY   167      38.455  58.513  39.969  1.00  0.00           H
ATOM   2477  C   GLY   167      37.613  56.846  38.931  1.00  0.00           C
ATOM   2478  O   GLY   167      37.751  55.609  39.057  1.00  0.00           O
ATOM   2479  N   GLN   168      37.589  57.469  37.738  1.00  0.00           N
ATOM   2480  H   GLN   168      37.358  58.446  37.625  1.00  0.00           H
ATOM   2481  CA  GLN   168      37.702  56.649  36.532  1.00  0.00           C
ATOM   2482  HA  GLN   168      36.879  55.938  36.465  1.00  0.00           H
ATOM   2483  CB  GLN   168      37.459  57.679  35.403  1.00  0.00           C
ATOM   2484  HB2 GLN   168      36.499  58.162  35.577  1.00  0.00           H
ATOM   2485  HB3 GLN   168      38.192  58.485  35.366  1.00  0.00           H
ATOM   2486  CG  GLN   168      37.408  57.087  33.959  1.00  0.00           C
ATOM   2487  HG2 GLN   168      37.639  57.941  33.323  1.00  0.00           H
ATOM   2488  HG3 GLN   168      38.113  56.256  33.937  1.00  0.00           H
ATOM   2489  CD  GLN   168      36.034  56.568  33.566  1.00  0.00           C
ATOM   2490  OE1 GLN   168      34.996  57.028  34.005  1.00  0.00           O
ATOM   2491  NE2 GLN   168      35.947  55.739  32.482  1.00  0.00           N
ATOM   2492 HE21 GLN   168      36.787  55.336  32.094  1.00  0.00           H
ATOM   2493 HE22 GLN   168      35.052  55.311  32.293  1.00  0.00           H
ATOM   2494  C   GLN   168      39.029  55.959  36.487  1.00  0.00           C
ATOM   2495  O   GLN   168      40.008  56.670  36.227  1.00  0.00           O
ATOM   2496  N   ALA   169      39.167  54.652  36.829  1.00  0.00           N
ATOM   2497  H   ALA   169      38.374  54.203  37.263  1.00  0.00           H
ATOM   2498  CA  ALA   169      40.367  53.896  36.491  1.00  0.00           C
ATOM   2499  HA  ALA   169      41.148  54.627  36.693  1.00  0.00           H
ATOM   2500  CB  ALA   169      40.384  52.541  37.254  1.00  0.00           C
ATOM   2501  HB1 ALA   169      40.364  52.808  38.311  1.00  0.00           H
ATOM   2502  HB2 ALA   169      39.620  51.833  36.930  1.00  0.00           H
ATOM   2503  HB3 ALA   169      41.311  51.992  37.094  1.00  0.00           H
ATOM   2504  C   ALA   169      40.478  53.654  34.936  1.00  0.00           C
ATOM   2505  O   ALA   169      39.888  54.349  34.067  1.00  0.00           O
ATOM   2506  N   SER   170      41.419  52.769  34.535  1.00  0.00           N
ATOM   2507  H   SER   170      42.087  52.315  35.142  1.00  0.00           H
ATOM   2508  CA  SER   170      41.544  52.350  33.086  1.00  0.00           C
ATOM   2509  HA  SER   170      40.805  52.873  32.479  1.00  0.00           H
ATOM   2510  CB  SER   170      42.895  52.822  32.535  1.00  0.00           C
ATOM   2511  HB2 SER   170      43.041  53.902  32.503  1.00  0.00           H
ATOM   2512  HB3 SER   170      43.684  52.327  33.100  1.00  0.00           H
ATOM   2513  OG  SER   170      43.074  52.344  31.243  1.00  0.00           O
ATOM   2514  HG  SER   170      42.680  52.839  30.520  1.00  0.00           H
ATOM   2515  C   SER   170      41.402  50.824  33.041  1.00  0.00           C
ATOM   2516  O   SER   170      41.832  50.181  34.000  1.00  0.00           O
ATOM   2517  N   TYR   171      40.907  50.206  31.947  1.00  0.00           N
ATOM   2518  H   TYR   171      40.463  50.863  31.320  1.00  0.00           H
ATOM   2519  CA  TYR   171      40.506  48.821  31.920  1.00  0.00           C
ATOM   2520  HA  TYR   171      41.053  48.224  32.650  1.00  0.00           H
ATOM   2521  CB  TYR   171      38.979  48.693  32.377  1.00  0.00           C
ATOM   2522  HB2 TYR   171      38.371  48.565  31.482  1.00  0.00           H
ATOM   2523  HB3 TYR   171      38.776  47.765  32.911  1.00  0.00           H
ATOM   2524  CG  TYR   171      38.276  49.785  33.215  1.00  0.00           C
ATOM   2525  CD1 TYR   171      37.600  50.820  32.581  1.00  0.00           C
ATOM   2526  HD1 TYR   171      37.547  50.898  31.504  1.00  0.00           H
ATOM   2527  CE1 TYR   171      37.244  51.964  33.292  1.00  0.00           C
ATOM   2528  HE1 TYR   171      36.911  52.917  32.905  1.00  0.00           H
ATOM   2529  CZ  TYR   171      37.266  51.948  34.684  1.00  0.00           C
ATOM   2530  OH  TYR   171      36.645  52.847  35.461  1.00  0.00           O
ATOM   2531  HH  TYR   171      35.727  52.978  35.216  1.00  0.00           H
ATOM   2532  CE2 TYR   171      37.759  50.842  35.407  1.00  0.00           C
ATOM   2533  HE2 TYR   171      37.729  50.751  36.482  1.00  0.00           H
ATOM   2534  CD2 TYR   171      38.172  49.771  34.682  1.00  0.00           C
ATOM   2535  HD2 TYR   171      38.561  48.947  35.261  1.00  0.00           H
ATOM   2536  C   TYR   171      40.806  48.206  30.510  1.00  0.00           C
ATOM   2537  O   TYR   171      40.420  48.765  29.508  1.00  0.00           O
ATOM   2538  N   LYS   172      41.465  47.027  30.474  1.00  0.00           N
ATOM   2539  H   LYS   172      41.708  46.614  31.363  1.00  0.00           H
ATOM   2540  CA  LYS   172      41.993  46.386  29.306  1.00  0.00           C
ATOM   2541  HA  LYS   172      41.625  46.853  28.392  1.00  0.00           H
ATOM   2542  CB  LYS   172      43.509  46.561  29.274  1.00  0.00           C
ATOM   2543  HB2 LYS   172      43.909  46.066  30.158  1.00  0.00           H
ATOM   2544  HB3 LYS   172      43.823  45.843  28.516  1.00  0.00           H
ATOM   2545  CG  LYS   172      44.124  47.962  29.125  1.00  0.00           C
ATOM   2546  HG2 LYS   172      43.858  48.252  28.109  1.00  0.00           H
ATOM   2547  HG3 LYS   172      43.856  48.635  29.938  1.00  0.00           H
ATOM   2548  CD  LYS   172      45.644  47.911  29.131  1.00  0.00           C
ATOM   2549  HD2 LYS   172      46.026  47.763  30.140  1.00  0.00           H
ATOM   2550  HD3 LYS   172      46.082  47.150  28.485  1.00  0.00           H
ATOM   2551  CE  LYS   172      46.093  49.354  28.703  1.00  0.00           C
ATOM   2552  HE2 LYS   172      45.412  49.879  28.032  1.00  0.00           H
ATOM   2553  HE3 LYS   172      45.995  49.912  29.634  1.00  0.00           H
ATOM   2554  NZ  LYS   172      47.459  49.534  28.286  1.00  0.00           N
ATOM   2555  HZ1 LYS   172      47.773  50.487  28.405  1.00  0.00           H
ATOM   2556  HZ2 LYS   172      48.113  48.906  28.730  1.00  0.00           H
ATOM   2557  HZ3 LYS   172      47.508  49.522  27.277  1.00  0.00           H
ATOM   2558  C   LYS   172      41.643  44.902  29.382  1.00  0.00           C
ATOM   2559  O   LYS   172      41.942  44.168  30.368  1.00  0.00           O
ATOM   2560  N   ILE   173      41.035  44.374  28.299  1.00  0.00           N
ATOM   2561  H   ILE   173      40.740  44.917  27.500  1.00  0.00           H
ATOM   2562  CA  ILE   173      40.925  42.927  28.097  1.00  0.00           C
ATOM   2563  HA  ILE   173      41.087  42.388  29.031  1.00  0.00           H
ATOM   2564  CB  ILE   173      39.541  42.530  27.581  1.00  0.00           C
ATOM   2565  HB  ILE   173      39.602  41.443  27.531  1.00  0.00           H
ATOM   2566  CG2 ILE   173      38.530  43.000  28.613  1.00  0.00           C
ATOM   2567 HG21 ILE   173      38.261  44.033  28.393  1.00  0.00           H
ATOM   2568 HG22 ILE   173      37.617  42.417  28.492  1.00  0.00           H
ATOM   2569 HG23 ILE   173      38.821  42.745  29.633  1.00  0.00           H
ATOM   2570  CG1 ILE   173      39.191  43.124  26.199  1.00  0.00           C
ATOM   2571 HG12 ILE   173      39.171  44.214  26.194  1.00  0.00           H
ATOM   2572 HG13 ILE   173      40.067  42.924  25.582  1.00  0.00           H
ATOM   2573  CD1 ILE   173      38.045  42.447  25.461  1.00  0.00           C
ATOM   2574 HD11 ILE   173      37.887  42.761  24.429  1.00  0.00           H
ATOM   2575 HD12 ILE   173      38.160  41.363  25.447  1.00  0.00           H
ATOM   2576 HD13 ILE   173      37.151  42.672  26.044  1.00  0.00           H
ATOM   2577  C   ILE   173      42.119  42.487  27.249  1.00  0.00           C
ATOM   2578  O   ILE   173      42.381  43.021  26.181  1.00  0.00           O
ATOM   2579  N   PHE   174      42.797  41.396  27.601  1.00  0.00           N
ATOM   2580  H   PHE   174      42.505  40.975  28.471  1.00  0.00           H
ATOM   2581  CA  PHE   174      43.973  40.840  26.880  1.00  0.00           C
ATOM   2582  HA  PHE   174      44.063  41.355  25.923  1.00  0.00           H
ATOM   2583  CB  PHE   174      45.183  40.679  27.809  1.00  0.00           C
ATOM   2584  HB2 PHE   174      44.895  39.975  28.589  1.00  0.00           H
ATOM   2585  HB3 PHE   174      45.943  40.159  27.225  1.00  0.00           H
ATOM   2586  CG  PHE   174      45.808  41.879  28.381  1.00  0.00           C
ATOM   2587  CD1 PHE   174      45.130  42.535  29.348  1.00  0.00           C
ATOM   2588  HD1 PHE   174      44.246  42.092  29.783  1.00  0.00           H
ATOM   2589  CE1 PHE   174      45.599  43.741  29.858  1.00  0.00           C
ATOM   2590  HE1 PHE   174      44.956  44.079  30.657  1.00  0.00           H
ATOM   2591  CZ  PHE   174      46.788  44.307  29.359  1.00  0.00           C
ATOM   2592  HZ  PHE   174      47.277  45.214  29.683  1.00  0.00           H
ATOM   2593  CE2 PHE   174      47.499  43.634  28.364  1.00  0.00           C
ATOM   2594  HE2 PHE   174      48.427  43.996  27.949  1.00  0.00           H
ATOM   2595  CD2 PHE   174      47.008  42.397  27.875  1.00  0.00           C
ATOM   2596  HD2 PHE   174      47.581  41.770  27.208  1.00  0.00           H
ATOM   2597  C   PHE   174      43.569  39.472  26.264  1.00  0.00           C
ATOM   2598  O   PHE   174      42.945  38.700  26.961  1.00  0.00           O
ATOM   2599  N   LYS   175      44.135  39.122  25.070  1.00  0.00           N
ATOM   2600  H   LYS   175      44.617  39.823  24.525  1.00  0.00           H
ATOM   2601  CA  LYS   175      44.191  37.803  24.471  1.00  0.00           C
ATOM   2602  HA  LYS   175      43.584  37.130  25.078  1.00  0.00           H
ATOM   2603  CB  LYS   175      43.561  37.978  23.128  1.00  0.00           C
ATOM   2604  HB2 LYS   175      42.481  38.066  23.237  1.00  0.00           H
ATOM   2605  HB3 LYS   175      43.931  38.866  22.617  1.00  0.00           H
ATOM   2606  CG  LYS   175      43.631  36.784  22.162  1.00  0.00           C
ATOM   2607  HG2 LYS   175      44.634  36.357  22.124  1.00  0.00           H
ATOM   2608  HG3 LYS   175      42.960  35.998  22.508  1.00  0.00           H
ATOM   2609  CD  LYS   175      43.160  37.097  20.731  1.00  0.00           C
ATOM   2610  HD2 LYS   175      42.158  37.515  20.835  1.00  0.00           H
ATOM   2611  HD3 LYS   175      43.860  37.859  20.387  1.00  0.00           H
ATOM   2612  CE  LYS   175      43.061  35.721  19.915  1.00  0.00           C
ATOM   2613  HE2 LYS   175      43.996  35.168  19.818  1.00  0.00           H
ATOM   2614  HE3 LYS   175      42.379  35.045  20.432  1.00  0.00           H
ATOM   2615  NZ  LYS   175      42.500  35.855  18.567  1.00  0.00           N
ATOM   2616  HZ1 LYS   175      42.562  34.925  18.178  1.00  0.00           H
ATOM   2617  HZ2 LYS   175      41.582  36.272  18.534  1.00  0.00           H
ATOM   2618  HZ3 LYS   175      43.069  36.369  17.910  1.00  0.00           H
ATOM   2619  C   LYS   175      45.615  37.246  24.432  1.00  0.00           C
ATOM   2620  O   LYS   175      46.491  37.928  23.972  1.00  0.00           O
ATOM   2621  N   MET   176      45.708  35.977  24.836  1.00  0.00           N
ATOM   2622  H   MET   176      44.848  35.471  24.996  1.00  0.00           H
ATOM   2623  CA  MET   176      46.915  35.210  25.027  1.00  0.00           C
ATOM   2624  HA  MET   176      47.778  35.731  24.612  1.00  0.00           H
ATOM   2625  CB  MET   176      46.964  34.762  26.522  1.00  0.00           C
ATOM   2626  HB2 MET   176      46.126  34.119  26.790  1.00  0.00           H
ATOM   2627  HB3 MET   176      47.846  34.158  26.736  1.00  0.00           H
ATOM   2628  CG  MET   176      46.995  36.076  27.399  1.00  0.00           C
ATOM   2629  HG2 MET   176      47.881  36.687  27.230  1.00  0.00           H
ATOM   2630  HG3 MET   176      46.116  36.625  27.059  1.00  0.00           H
ATOM   2631  SD  MET   176      46.829  35.656  29.166  1.00  0.00           S
ATOM   2632  CE  MET   176      45.120  35.252  29.102  1.00  0.00           C
ATOM   2633  HE1 MET   176      44.737  35.350  30.117  1.00  0.00           H
ATOM   2634  HE2 MET   176      44.482  35.844  28.446  1.00  0.00           H
ATOM   2635  HE3 MET   176      45.015  34.224  28.754  1.00  0.00           H
ATOM   2636  C   MET   176      46.787  33.939  24.145  1.00  0.00           C
ATOM   2637  O   MET   176      45.702  33.379  24.031  1.00  0.00           O
ATOM   2638  N   GLU   177      47.881  33.584  23.496  1.00  0.00           N
ATOM   2639  H   GLU   177      48.663  34.181  23.723  1.00  0.00           H
ATOM   2640  CA  GLU   177      48.081  32.244  22.932  1.00  0.00           C
ATOM   2641  HA  GLU   177      47.544  31.443  23.442  1.00  0.00           H
ATOM   2642  CB  GLU   177      47.841  32.116  21.454  1.00  0.00           C
ATOM   2643  HB2 GLU   177      48.353  32.973  21.016  1.00  0.00           H
ATOM   2644  HB3 GLU   177      48.203  31.176  21.038  1.00  0.00           H
ATOM   2645  CG  GLU   177      46.322  32.233  21.251  1.00  0.00           C
ATOM   2646  HG2 GLU   177      45.787  31.909  22.145  1.00  0.00           H
ATOM   2647  HG3 GLU   177      46.093  33.297  21.201  1.00  0.00           H
ATOM   2648  CD  GLU   177      45.832  31.482  20.031  1.00  0.00           C
ATOM   2649  OE1 GLU   177      45.166  30.459  20.082  1.00  0.00           O
ATOM   2650  OE2 GLU   177      45.935  31.958  18.864  1.00  0.00           O
ATOM   2651  C   GLU   177      49.562  31.884  23.042  1.00  0.00           C
ATOM   2652  O   GLU   177      50.387  32.832  23.047  1.00  0.00           O
ATOM   2653  N   LYS   178      49.873  30.636  23.375  1.00  0.00           N
ATOM   2654  H   LYS   178      49.066  30.051  23.536  1.00  0.00           H
ATOM   2655  CA  LYS   178      51.155  29.994  23.728  1.00  0.00           C
ATOM   2656  HA  LYS   178      50.995  28.979  24.097  1.00  0.00           H
ATOM   2657  CB  LYS   178      52.008  29.946  22.398  1.00  0.00           C
ATOM   2658  HB2 LYS   178      52.213  30.965  22.072  1.00  0.00           H
ATOM   2659  HB3 LYS   178      52.859  29.280  22.549  1.00  0.00           H
ATOM   2660  CG  LYS   178      51.238  29.233  21.275  1.00  0.00           C
ATOM   2661  HG2 LYS   178      50.914  28.230  21.550  1.00  0.00           H
ATOM   2662  HG3 LYS   178      50.308  29.783  21.133  1.00  0.00           H
ATOM   2663  CD  LYS   178      51.883  29.152  19.832  1.00  0.00           C
ATOM   2664  HD2 LYS   178      52.161  30.101  19.373  1.00  0.00           H
ATOM   2665  HD3 LYS   178      52.797  28.565  19.740  1.00  0.00           H
ATOM   2666  CE  LYS   178      50.875  28.434  18.917  1.00  0.00           C
ATOM   2667  HE2 LYS   178      50.859  27.373  19.164  1.00  0.00           H
ATOM   2668  HE3 LYS   178      49.896  28.846  19.162  1.00  0.00           H
ATOM   2669  NZ  LYS   178      51.110  28.701  17.465  1.00  0.00           N
ATOM   2670  HZ1 LYS   178      51.017  29.664  17.173  1.00  0.00           H
ATOM   2671  HZ2 LYS   178      52.071  28.446  17.285  1.00  0.00           H
ATOM   2672  HZ3 LYS   178      50.533  28.137  16.858  1.00  0.00           H
ATOM   2673  C   LYS   178      51.972  30.624  24.837  1.00  0.00           C
ATOM   2674  O   LYS   178      53.186  30.743  24.791  1.00  0.00           O
ATOM   2675  N   GLY   179      51.229  31.173  25.763  1.00  0.00           N
ATOM   2676  H   GLY   179      50.310  30.753  25.757  1.00  0.00           H
ATOM   2677  CA  GLY   179      51.614  32.011  26.857  1.00  0.00           C
ATOM   2678  HA2 GLY   179      50.764  31.962  27.539  1.00  0.00           H
ATOM   2679  HA3 GLY   179      52.500  31.503  27.238  1.00  0.00           H
ATOM   2680  C   GLY   179      52.092  33.367  26.547  1.00  0.00           C
ATOM   2681  O   GLY   179      52.521  34.024  27.460  1.00  0.00           O
ATOM   2682  N   LYS   180      52.041  33.757  25.273  1.00  0.00           N
ATOM   2683  H   LYS   180      51.716  33.075  24.603  1.00  0.00           H
ATOM   2684  CA  LYS   180      52.281  35.185  24.957  1.00  0.00           C
ATOM   2685  HA  LYS   180      52.685  35.720  25.817  1.00  0.00           H
ATOM   2686  CB  LYS   180      53.245  35.288  23.785  1.00  0.00           C
ATOM   2687  HB2 LYS   180      52.702  34.761  23.001  1.00  0.00           H
ATOM   2688  HB3 LYS   180      53.432  36.335  23.547  1.00  0.00           H
ATOM   2689  CG  LYS   180      54.618  34.660  24.074  1.00  0.00           C
ATOM   2690  HG2 LYS   180      55.032  35.152  24.954  1.00  0.00           H
ATOM   2691  HG3 LYS   180      54.630  33.584  24.248  1.00  0.00           H
ATOM   2692  CD  LYS   180      55.623  34.966  22.984  1.00  0.00           C
ATOM   2693  HD2 LYS   180      55.449  34.316  22.126  1.00  0.00           H
ATOM   2694  HD3 LYS   180      55.542  35.973  22.574  1.00  0.00           H
ATOM   2695  CE  LYS   180      57.084  34.662  23.411  1.00  0.00           C
ATOM   2696  HE2 LYS   180      57.237  33.601  23.609  1.00  0.00           H
ATOM   2697  HE3 LYS   180      57.784  34.813  22.590  1.00  0.00           H
ATOM   2698  NZ  LYS   180      57.596  35.510  24.511  1.00  0.00           N
ATOM   2699  HZ1 LYS   180      57.336  36.485  24.477  1.00  0.00           H
ATOM   2700  HZ2 LYS   180      57.192  35.154  25.365  1.00  0.00           H
ATOM   2701  HZ3 LYS   180      58.578  35.631  24.717  1.00  0.00           H
ATOM   2702  C   LYS   180      51.059  35.981  24.565  1.00  0.00           C
ATOM   2703  O   LYS   180      50.082  35.348  24.206  1.00  0.00           O
ATOM   2704  N   VAL   181      51.068  37.282  24.762  1.00  0.00           N
ATOM   2705  H   VAL   181      51.955  37.754  24.869  1.00  0.00           H
ATOM   2706  CA  VAL   181      49.912  38.115  24.399  1.00  0.00           C
ATOM   2707  HA  VAL   181      48.951  37.647  24.616  1.00  0.00           H
ATOM   2708  CB  VAL   181      50.021  39.498  25.106  1.00  0.00           C
ATOM   2709  HB  VAL   181      50.953  40.048  24.973  1.00  0.00           H
ATOM   2710  CG1 VAL   181      48.999  40.542  24.623  1.00  0.00           C
ATOM   2711 HG11 VAL   181      48.953  40.477  23.536  1.00  0.00           H
ATOM   2712 HG12 VAL   181      48.004  40.318  25.009  1.00  0.00           H
ATOM   2713 HG13 VAL   181      49.317  41.515  24.999  1.00  0.00           H
ATOM   2714  CG2 VAL   181      49.794  39.303  26.647  1.00  0.00           C
ATOM   2715 HG21 VAL   181      48.819  38.884  26.898  1.00  0.00           H
ATOM   2716 HG22 VAL   181      50.585  38.650  27.016  1.00  0.00           H
ATOM   2717 HG23 VAL   181      49.928  40.247  27.173  1.00  0.00           H
ATOM   2718  C   VAL   181      49.855  38.372  22.891  1.00  0.00           C
ATOM   2719  O   VAL   181      50.856  38.842  22.359  1.00  0.00           O
ATOM   2720  N   VAL   182      48.703  38.055  22.224  1.00  0.00           N
ATOM   2721  H   VAL   182      47.992  37.543  22.725  1.00  0.00           H
ATOM   2722  CA  VAL   182      48.431  38.339  20.801  1.00  0.00           C
ATOM   2723  HA  VAL   182      49.334  38.038  20.269  1.00  0.00           H
ATOM   2724  CB  VAL   182      47.290  37.374  20.338  1.00  0.00           C
ATOM   2725  HB  VAL   182      46.496  37.521  21.071  1.00  0.00           H
ATOM   2726  CG1 VAL   182      46.708  37.585  18.924  1.00  0.00           C
ATOM   2727 HG11 VAL   182      47.437  37.374  18.142  1.00  0.00           H
ATOM   2728 HG12 VAL   182      45.799  37.005  18.770  1.00  0.00           H
ATOM   2729 HG13 VAL   182      46.370  38.619  18.876  1.00  0.00           H
ATOM   2730  CG2 VAL   182      47.725  35.873  20.458  1.00  0.00           C
ATOM   2731 HG21 VAL   182      46.997  35.207  19.997  1.00  0.00           H
ATOM   2732 HG22 VAL   182      48.630  35.703  19.873  1.00  0.00           H
ATOM   2733 HG23 VAL   182      47.927  35.554  21.480  1.00  0.00           H
ATOM   2734  C   VAL   182      48.003  39.755  20.717  1.00  0.00           C
ATOM   2735  O   VAL   182      48.429  40.535  19.778  1.00  0.00           O
ATOM   2736  N   LYS   183      46.922  40.160  21.419  1.00  0.00           N
ATOM   2737  H   LYS   183      46.602  39.451  22.064  1.00  0.00           H
ATOM   2738  CA  LYS   183      46.362  41.482  21.363  1.00  0.00           C
ATOM   2739  HA  LYS   183      47.147  42.172  21.050  1.00  0.00           H
ATOM   2740  CB  LYS   183      45.265  41.555  20.212  1.00  0.00           C
ATOM   2741  HB2 LYS   183      45.764  41.054  19.383  1.00  0.00           H
ATOM   2742  HB3 LYS   183      44.337  41.041  20.465  1.00  0.00           H
ATOM   2743  CG  LYS   183      44.993  42.975  19.694  1.00  0.00           C
ATOM   2744  HG2 LYS   183      44.566  43.493  20.553  1.00  0.00           H
ATOM   2745  HG3 LYS   183      45.897  43.454  19.318  1.00  0.00           H
ATOM   2746  CD  LYS   183      43.890  42.998  18.585  1.00  0.00           C
ATOM   2747  HD2 LYS   183      44.420  42.491  17.780  1.00  0.00           H
ATOM   2748  HD3 LYS   183      42.989  42.530  18.982  1.00  0.00           H
ATOM   2749  CE  LYS   183      43.538  44.456  18.307  1.00  0.00           C
ATOM   2750  HE2 LYS   183      43.334  44.823  19.313  1.00  0.00           H
ATOM   2751  HE3 LYS   183      44.435  45.066  18.207  1.00  0.00           H
ATOM   2752  NZ  LYS   183      42.514  44.672  17.317  1.00  0.00           N
ATOM   2753  HZ1 LYS   183      41.636  44.227  17.547  1.00  0.00           H
ATOM   2754  HZ2 LYS   183      42.353  45.666  17.247  1.00  0.00           H
ATOM   2755  HZ3 LYS   183      42.758  44.261  16.427  1.00  0.00           H
ATOM   2756  C   LYS   183      45.925  41.997  22.795  1.00  0.00           C
ATOM   2757  O   LYS   183      45.391  41.160  23.584  1.00  0.00           O
ATOM   2758  N   SER   184      46.040  43.339  23.102  1.00  0.00           N
ATOM   2759  H   SER   184      46.375  43.992  22.408  1.00  0.00           H
ATOM   2760  CA  SER   184      45.097  43.905  24.156  1.00  0.00           C
ATOM   2761  HA  SER   184      44.469  43.064  24.454  1.00  0.00           H
ATOM   2762  CB  SER   184      45.950  44.405  25.283  1.00  0.00           C
ATOM   2763  HB2 SER   184      45.271  45.015  25.878  1.00  0.00           H
ATOM   2764  HB3 SER   184      46.182  43.537  25.900  1.00  0.00           H
ATOM   2765  OG  SER   184      46.979  45.320  24.903  1.00  0.00           O
ATOM   2766  HG  SER   184      47.285  45.211  23.999  1.00  0.00           H
ATOM   2767  C   SER   184      44.238  45.054  23.557  1.00  0.00           C
ATOM   2768  O   SER   184      44.648  45.699  22.634  1.00  0.00           O
ATOM   2769  N   VAL   185      43.081  45.286  24.262  1.00  0.00           N
ATOM   2770  H   VAL   185      42.753  44.697  25.014  1.00  0.00           H
ATOM   2771  CA  VAL   185      42.340  46.488  23.943  1.00  0.00           C
ATOM   2772  HA  VAL   185      42.986  47.246  23.500  1.00  0.00           H
ATOM   2773  CB  VAL   185      41.156  46.320  22.904  1.00  0.00           C
ATOM   2774  HB  VAL   185      40.715  47.285  22.651  1.00  0.00           H
ATOM   2775  CG1 VAL   185      41.509  45.703  21.482  1.00  0.00           C
ATOM   2776 HG11 VAL   185      41.563  44.617  21.553  1.00  0.00           H
ATOM   2777 HG12 VAL   185      40.784  45.991  20.720  1.00  0.00           H
ATOM   2778 HG13 VAL   185      42.513  46.039  21.224  1.00  0.00           H
ATOM   2779  CG2 VAL   185      39.884  45.604  23.397  1.00  0.00           C
ATOM   2780 HG21 VAL   185      40.057  44.737  24.033  1.00  0.00           H
ATOM   2781 HG22 VAL   185      39.278  46.262  24.020  1.00  0.00           H
ATOM   2782 HG23 VAL   185      39.370  45.296  22.487  1.00  0.00           H
ATOM   2783  C   VAL   185      41.665  47.061  25.189  1.00  0.00           C
ATOM   2784  O   VAL   185      41.202  46.291  26.072  1.00  0.00           O
ATOM   2785  N   GLU   186      41.640  48.422  25.297  1.00  0.00           N
ATOM   2786  H   GLU   186      41.880  48.978  24.490  1.00  0.00           H
ATOM   2787  CA  GLU   186      41.056  49.242  26.391  1.00  0.00           C
ATOM   2788  HA  GLU   186      41.190  48.591  27.255  1.00  0.00           H
ATOM   2789  CB  GLU   186      41.749  50.680  26.544  1.00  0.00           C
ATOM   2790  HB2 GLU   186      42.824  50.632  26.364  1.00  0.00           H
ATOM   2791  HB3 GLU   186      41.472  51.382  25.758  1.00  0.00           H
ATOM   2792  CG  GLU   186      41.496  51.235  27.948  1.00  0.00           C
ATOM   2793  HG2 GLU   186      40.433  51.134  28.163  1.00  0.00           H
ATOM   2794  HG3 GLU   186      42.088  50.565  28.573  1.00  0.00           H
ATOM   2795  CD  GLU   186      41.798  52.701  28.122  1.00  0.00           C
ATOM   2796  OE1 GLU   186      41.619  53.176  29.255  1.00  0.00           O
ATOM   2797  OE2 GLU   186      42.327  53.368  27.153  1.00  0.00           O
ATOM   2798  C   GLU   186      39.519  49.390  26.182  1.00  0.00           C
ATOM   2799  O   GLU   186      39.023  49.811  25.112  1.00  0.00           O
ATOM   2800  N   LEU   187      38.772  49.164  27.263  1.00  0.00           N
ATOM   2801  H   LEU   187      39.252  48.987  28.133  1.00  0.00           H
ATOM   2802  CA  LEU   187      37.350  49.462  27.394  1.00  0.00           C
ATOM   2803  HA  LEU   187      36.874  49.087  26.488  1.00  0.00           H
ATOM   2804  CB  LEU   187      36.784  48.811  28.710  1.00  0.00           C
ATOM   2805  HB2 LEU   187      37.252  49.222  29.604  1.00  0.00           H
ATOM   2806  HB3 LEU   187      35.703  48.949  28.709  1.00  0.00           H
ATOM   2807  CG  LEU   187      36.901  47.270  28.777  1.00  0.00           C
ATOM   2808  HG  LEU   187      37.940  46.943  28.814  1.00  0.00           H
ATOM   2809  CD1 LEU   187      36.199  46.624  30.006  1.00  0.00           C
ATOM   2810 HD11 LEU   187      36.336  47.270  30.874  1.00  0.00           H
ATOM   2811 HD12 LEU   187      35.147  46.522  29.739  1.00  0.00           H
ATOM   2812 HD13 LEU   187      36.602  45.623  30.158  1.00  0.00           H
ATOM   2813  CD2 LEU   187      36.105  46.747  27.562  1.00  0.00           C
ATOM   2814 HD21 LEU   187      35.105  47.181  27.542  1.00  0.00           H
ATOM   2815 HD22 LEU   187      36.689  46.904  26.655  1.00  0.00           H
ATOM   2816 HD23 LEU   187      35.971  45.666  27.528  1.00  0.00           H
ATOM   2817  C   LEU   187      37.156  50.963  27.462  1.00  0.00           C
ATOM   2818  O   LEU   187      37.483  51.642  28.453  1.00  0.00           O
ATOM   2819  N   ASP   188      36.591  51.475  26.374  1.00  0.00           N
ATOM   2820  H   ASP   188      36.493  50.809  25.622  1.00  0.00           H
ATOM   2821  CA  ASP   188      36.104  52.858  26.286  1.00  0.00           C
ATOM   2822  HA  ASP   188      36.816  53.638  26.562  1.00  0.00           H
ATOM   2823  CB  ASP   188      35.762  53.116  24.775  1.00  0.00           C
ATOM   2824  HB2 ASP   188      35.134  52.295  24.429  1.00  0.00           H
ATOM   2825  HB3 ASP   188      35.173  54.034  24.797  1.00  0.00           H
ATOM   2826  CG  ASP   188      36.938  53.255  23.797  1.00  0.00           C
ATOM   2827  OD1 ASP   188      38.083  53.448  24.237  1.00  0.00           O
ATOM   2828  OD2 ASP   188      36.719  53.381  22.616  1.00  0.00           O
ATOM   2829  C   ASP   188      34.812  53.104  27.154  1.00  0.00           C
ATOM   2830  O   ASP   188      33.681  52.937  26.754  1.00  0.00           O
ATOM   2831  N   ALA   189      34.998  53.273  28.493  1.00  0.00           N
ATOM   2832  H   ALA   189      35.882  53.685  28.754  1.00  0.00           H
ATOM   2833  CA  ALA   189      34.040  53.022  29.528  1.00  0.00           C
ATOM   2834  HA  ALA   189      33.075  52.720  29.120  1.00  0.00           H
ATOM   2835  CB  ALA   189      34.531  51.764  30.222  1.00  0.00           C
ATOM   2836  HB1 ALA   189      34.793  51.059  29.433  1.00  0.00           H
ATOM   2837  HB2 ALA   189      35.424  51.895  30.834  1.00  0.00           H
ATOM   2838  HB3 ALA   189      33.796  51.447  30.962  1.00  0.00           H
ATOM   2839  C   ALA   189      33.795  54.177  30.513  1.00  0.00           C
ATOM   2840  O   ALA   189      33.878  53.929  31.754  1.00  0.00           O
ATOM   2841  N   PRO   190      33.407  55.425  30.147  1.00  0.00           N
ATOM   2842  CD  PRO   190      33.199  55.752  28.750  1.00  0.00           C
ATOM   2843  HD2 PRO   190      32.699  55.014  28.123  1.00  0.00           H
ATOM   2844  HD3 PRO   190      34.120  55.944  28.200  1.00  0.00           H
ATOM   2845  CG  PRO   190      32.351  57.043  28.598  1.00  0.00           C
ATOM   2846  HG2 PRO   190      31.320  56.699  28.527  1.00  0.00           H
ATOM   2847  HG3 PRO   190      32.573  57.558  27.662  1.00  0.00           H
ATOM   2848  CB  PRO   190      32.734  57.782  29.878  1.00  0.00           C
ATOM   2849  HB2 PRO   190      31.805  58.272  30.167  1.00  0.00           H
ATOM   2850  HB3 PRO   190      33.612  58.390  29.654  1.00  0.00           H
ATOM   2851  CA  PRO   190      33.056  56.613  30.914  1.00  0.00           C
ATOM   2852  HA  PRO   190      33.977  56.908  31.415  1.00  0.00           H
ATOM   2853  C   PRO   190      31.981  56.398  31.967  1.00  0.00           C
ATOM   2854  O   PRO   190      30.913  55.909  31.629  1.00  0.00           O
ATOM   2855  N   ASN   191      32.255  56.738  33.214  1.00  0.00           N
ATOM   2856  H   ASN   191      33.190  57.056  33.432  1.00  0.00           H
ATOM   2857  CA  ASN   191      31.340  56.530  34.337  1.00  0.00           C
ATOM   2858  HA  ASN   191      31.943  56.801  35.203  1.00  0.00           H
ATOM   2859  CB  ASN   191      30.259  57.544  34.469  1.00  0.00           C
ATOM   2860  HB2 ASN   191      29.752  57.517  33.505  1.00  0.00           H
ATOM   2861  HB3 ASN   191      29.561  57.314  35.275  1.00  0.00           H
ATOM   2862  CG  ASN   191      30.599  59.002  34.841  1.00  0.00           C
ATOM   2863  OD1 ASN   191      31.649  59.233  35.490  1.00  0.00           O
ATOM   2864  ND2 ASN   191      29.803  59.981  34.400  1.00  0.00           N
ATOM   2865 HD21 ASN   191      30.123  60.933  34.501  1.00  0.00           H
ATOM   2866 HD22 ASN   191      28.925  59.690  33.994  1.00  0.00           H
ATOM   2867  C   ASN   191      30.910  55.015  34.647  1.00  0.00           C
ATOM   2868  O   ASN   191      29.817  54.863  35.125  1.00  0.00           O
ATOM   2869  N   TYR   192      31.813  54.084  34.382  1.00  0.00           N
ATOM   2870  H   TYR   192      32.677  54.411  33.974  1.00  0.00           H
ATOM   2871  CA  TYR   192      31.722  52.688  34.728  1.00  0.00           C
ATOM   2872  HA  TYR   192      30.894  52.570  35.427  1.00  0.00           H
ATOM   2873  CB  TYR   192      31.657  51.839  33.490  1.00  0.00           C
ATOM   2874  HB2 TYR   192      32.392  52.299  32.830  1.00  0.00           H
ATOM   2875  HB3 TYR   192      32.077  50.846  33.650  1.00  0.00           H
ATOM   2876  CG  TYR   192      30.236  51.761  32.788  1.00  0.00           C
ATOM   2877  CD1 TYR   192      30.044  50.915  31.692  1.00  0.00           C
ATOM   2878  HD1 TYR   192      30.869  50.312  31.343  1.00  0.00           H
ATOM   2879  CE1 TYR   192      28.867  50.899  30.987  1.00  0.00           C
ATOM   2880  HE1 TYR   192      28.749  50.304  30.093  1.00  0.00           H
ATOM   2881  CZ  TYR   192      27.825  51.733  31.475  1.00  0.00           C
ATOM   2882  OH  TYR   192      26.558  51.719  30.912  1.00  0.00           O
ATOM   2883  HH  TYR   192      26.653  51.122  30.165  1.00  0.00           H
ATOM   2884  CE2 TYR   192      27.964  52.490  32.617  1.00  0.00           C
ATOM   2885  HE2 TYR   192      27.150  53.146  32.886  1.00  0.00           H
ATOM   2886  CD2 TYR   192      29.135  52.444  33.274  1.00  0.00           C
ATOM   2887  HD2 TYR   192      29.190  52.891  34.255  1.00  0.00           H
ATOM   2888  C   TYR   192      33.020  52.308  35.511  1.00  0.00           C
ATOM   2889  O   TYR   192      33.906  53.120  35.678  1.00  0.00           O
ATOM   2890  N   HIE   193      33.024  51.107  36.136  1.00  0.00           N
ATOM   2891  H   HIE   193      32.263  50.457  35.997  1.00  0.00           H
ATOM   2892  CA  HIE   193      34.177  50.575  36.858  1.00  0.00           C
ATOM   2893  HA  HIE   193      35.067  50.889  36.312  1.00  0.00           H
ATOM   2894  CB  HIE   193      34.322  51.061  38.257  1.00  0.00           C
ATOM   2895  HB2 HIE   193      33.990  52.099  38.251  1.00  0.00           H
ATOM   2896  HB3 HIE   193      33.716  50.449  38.925  1.00  0.00           H
ATOM   2897  CG  HIE   193      35.696  51.093  38.897  1.00  0.00           C
ATOM   2898  ND1 HIE   193      36.662  50.078  39.124  1.00  0.00           N
ATOM   2899  CE1 HIE   193      37.874  50.635  39.487  1.00  0.00           C
ATOM   2900  HE1 HIE   193      38.634  49.982  39.889  1.00  0.00           H
ATOM   2901  NE2 HIE   193      37.750  51.951  39.420  1.00  0.00           N
ATOM   2902  HE2 HIE   193      38.466  52.575  39.766  1.00  0.00           H
ATOM   2903  CD2 HIE   193      36.424  52.225  39.133  1.00  0.00           C
ATOM   2904  HD2 HIE   193      36.062  53.232  38.988  1.00  0.00           H
ATOM   2905  C   HIE   193      34.317  49.023  36.812  1.00  0.00           C
ATOM   2906  O   HIE   193      33.457  48.215  36.628  1.00  0.00           O
ATOM   2907  N   TYR   194      35.592  48.569  36.761  1.00  0.00           N
ATOM   2908  H   TYR   194      36.254  49.247  37.108  1.00  0.00           H
ATOM   2909  CA  TYR   194      35.893  47.122  36.456  1.00  0.00           C
ATOM   2910  HA  TYR   194      35.021  46.512  36.694  1.00  0.00           H
ATOM   2911  CB  TYR   194      36.292  46.863  34.971  1.00  0.00           C
ATOM   2912  HB2 TYR   194      37.101  47.490  34.595  1.00  0.00           H
ATOM   2913  HB3 TYR   194      36.706  45.860  34.866  1.00  0.00           H
ATOM   2914  CG  TYR   194      35.126  46.997  33.993  1.00  0.00           C
ATOM   2915  CD1 TYR   194      34.960  48.170  33.294  1.00  0.00           C
ATOM   2916  HD1 TYR   194      35.815  48.823  33.194  1.00  0.00           H
ATOM   2917  CE1 TYR   194      33.818  48.394  32.477  1.00  0.00           C
ATOM   2918  HE1 TYR   194      33.790  49.316  31.913  1.00  0.00           H
ATOM   2919  CZ  TYR   194      32.788  47.421  32.488  1.00  0.00           C
ATOM   2920  OH  TYR   194      31.672  47.534  31.729  1.00  0.00           O
ATOM   2921  HH  TYR   194      31.209  46.705  31.588  1.00  0.00           H
ATOM   2922  CE2 TYR   194      33.006  46.188  33.245  1.00  0.00           C
ATOM   2923  HE2 TYR   194      32.280  45.390  33.258  1.00  0.00           H
ATOM   2924  CD2 TYR   194      34.127  46.041  34.038  1.00  0.00           C
ATOM   2925  HD2 TYR   194      34.292  45.143  34.613  1.00  0.00           H
ATOM   2926  C   TYR   194      37.044  46.615  37.287  1.00  0.00           C
ATOM   2927  O   TYR   194      38.154  47.171  37.175  1.00  0.00           O
ATOM   2928  N   GLU   195      36.806  45.568  38.104  1.00  0.00           N
ATOM   2929  H   GLU   195      35.923  45.097  37.970  1.00  0.00           H
ATOM   2930  CA  GLU   195      37.529  45.200  39.283  1.00  0.00           C
ATOM   2931  HA  GLU   195      38.585  45.319  39.041  1.00  0.00           H
ATOM   2932  CB  GLU   195      37.181  46.198  40.464  1.00  0.00           C
ATOM   2933  HB2 GLU   195      36.978  47.246  40.239  1.00  0.00           H
ATOM   2934  HB3 GLU   195      36.142  45.979  40.711  1.00  0.00           H
ATOM   2935  CG  GLU   195      38.153  46.059  41.664  1.00  0.00           C
ATOM   2936  HG2 GLU   195      37.669  46.561  42.502  1.00  0.00           H
ATOM   2937  HG3 GLU   195      38.300  45.004  41.896  1.00  0.00           H
ATOM   2938  CD  GLU   195      39.484  46.831  41.388  1.00  0.00           C
ATOM   2939  OE1 GLU   195      40.574  46.192  41.591  1.00  0.00           O
ATOM   2940  OE2 GLU   195      39.535  48.094  41.146  1.00  0.00           O
ATOM   2941  C   GLU   195      37.252  43.781  39.689  1.00  0.00           C
ATOM   2942  O   GLU   195      36.065  43.449  39.858  1.00  0.00           O
ATOM   2943  N   GLU   196      38.281  42.969  39.872  1.00  0.00           N
ATOM   2944  H   GLU   196      39.221  43.241  39.620  1.00  0.00           H
ATOM   2945  CA  GLU   196      38.225  41.556  40.344  1.00  0.00           C
ATOM   2946  HA  GLU   196      39.221  41.139  40.191  1.00  0.00           H
ATOM   2947  CB  GLU   196      37.925  41.451  41.824  1.00  0.00           C
ATOM   2948  HB2 GLU   196      36.997  41.928  42.141  1.00  0.00           H
ATOM   2949  HB3 GLU   196      37.813  40.434  42.200  1.00  0.00           H
ATOM   2950  CG  GLU   196      39.113  42.078  42.630  1.00  0.00           C
ATOM   2951  HG2 GLU   196      39.918  41.440  42.266  1.00  0.00           H
ATOM   2952  HG3 GLU   196      39.368  43.066  42.249  1.00  0.00           H
ATOM   2953  CD  GLU   196      39.111  42.082  44.097  1.00  0.00           C
ATOM   2954  OE1 GLU   196      38.030  42.210  44.728  1.00  0.00           O
ATOM   2955  OE2 GLU   196      40.218  42.019  44.634  1.00  0.00           O
ATOM   2956  C   GLU   196      37.350  40.681  39.521  1.00  0.00           C
ATOM   2957  O   GLU   196      36.628  39.797  39.989  1.00  0.00           O
ATOM   2958  N   CYX   197      37.428  40.907  38.216  1.00  0.00           N
ATOM   2959  H   CYX   197      38.164  41.500  37.861  1.00  0.00           H
ATOM   2960  CA  CYX   197      36.340  40.455  37.331  1.00  0.00           C
ATOM   2961  HA  CYX   197      35.384  40.773  37.747  1.00  0.00           H
ATOM   2962  CB  CYX   197      36.358  41.297  36.060  1.00  0.00           C
ATOM   2963  HB2 CYX   197      37.299  41.280  35.509  1.00  0.00           H
ATOM   2964  HB3 CYX   197      35.586  40.905  35.396  1.00  0.00           H
ATOM   2965  SG  CYX   197      35.922  43.065  36.244  1.00  0.00           S
ATOM   2966  C   CYX   197      36.392  38.913  37.074  1.00  0.00           C
ATOM   2967  O   CYX   197      37.265  38.302  36.537  1.00  0.00           O
ATOM   2968  N   SER   198      35.390  38.230  37.641  1.00  0.00           N
ATOM   2969  H   SER   198      34.614  38.809  37.929  1.00  0.00           H
ATOM   2970  CA  SER   198      35.187  36.803  37.388  1.00  0.00           C
ATOM   2971  HA  SER   198      36.095  36.247  37.622  1.00  0.00           H
ATOM   2972  CB  SER   198      34.057  36.335  38.310  1.00  0.00           C
ATOM   2973  HB2 SER   198      33.101  36.737  37.975  1.00  0.00           H
ATOM   2974  HB3 SER   198      33.844  35.271  38.210  1.00  0.00           H
ATOM   2975  OG  SER   198      34.393  36.706  39.655  1.00  0.00           O
ATOM   2976  HG  SER   198      33.845  37.443  39.934  1.00  0.00           H
ATOM   2977  C   SER   198      34.822  36.593  35.930  1.00  0.00           C
ATOM   2978  O   SER   198      33.968  37.342  35.431  1.00  0.00           O
ATOM   2979  N   CYX   199      35.261  35.502  35.345  1.00  0.00           N
ATOM   2980  H   CYX   199      35.978  34.928  35.767  1.00  0.00           H
ATOM   2981  CA  CYX   199      34.982  35.293  33.880  1.00  0.00           C
ATOM   2982  HA  CYX   199      34.152  35.963  33.654  1.00  0.00           H
ATOM   2983  CB  CYX   199      36.191  35.617  32.993  1.00  0.00           C
ATOM   2984  HB2 CYX   199      37.100  35.069  33.239  1.00  0.00           H
ATOM   2985  HB3 CYX   199      35.988  35.471  31.932  1.00  0.00           H
ATOM   2986  SG  CYX   199      36.643  37.312  33.222  1.00  0.00           S
ATOM   2987  C   CYX   199      34.468  33.850  33.610  1.00  0.00           C
ATOM   2988  O   CYX   199      34.693  33.041  34.480  1.00  0.00           O
ATOM   2989  N   TYR   200      33.814  33.619  32.472  1.00  0.00           N
ATOM   2990  H   TYR   200      33.736  34.395  31.829  1.00  0.00           H
ATOM   2991  CA  TYR   200      33.459  32.287  31.905  1.00  0.00           C
ATOM   2992  HA  TYR   200      34.325  31.677  32.162  1.00  0.00           H
ATOM   2993  CB  TYR   200      32.248  31.711  32.577  1.00  0.00           C
ATOM   2994  HB2 TYR   200      32.038  30.744  32.121  1.00  0.00           H
ATOM   2995  HB3 TYR   200      32.474  31.730  33.643  1.00  0.00           H
ATOM   2996  CG  TYR   200      30.901  32.470  32.347  1.00  0.00           C
ATOM   2997  CD1 TYR   200      30.455  33.538  33.138  1.00  0.00           C
ATOM   2998  HD1 TYR   200      30.942  33.906  34.030  1.00  0.00           H
ATOM   2999  CE1 TYR   200      29.371  34.288  32.755  1.00  0.00           C
ATOM   3000  HE1 TYR   200      29.122  35.118  33.400  1.00  0.00           H
ATOM   3001  CZ  TYR   200      28.583  33.976  31.650  1.00  0.00           C
ATOM   3002  OH  TYR   200      27.387  34.543  31.364  1.00  0.00           O
ATOM   3003  HH  TYR   200      27.020  34.166  30.561  1.00  0.00           H
ATOM   3004  CE2 TYR   200      28.958  32.917  30.767  1.00  0.00           C
ATOM   3005  HE2 TYR   200      28.556  32.593  29.819  1.00  0.00           H
ATOM   3006  CD2 TYR   200      30.122  32.197  31.164  1.00  0.00           C
ATOM   3007  HD2 TYR   200      30.464  31.383  30.542  1.00  0.00           H
ATOM   3008  C   TYR   200      33.177  32.178  30.326  1.00  0.00           C
ATOM   3009  O   TYR   200      32.724  33.222  29.754  1.00  0.00           O
ATOM   3010  N   PRO   201      33.618  31.117  29.639  1.00  0.00           N
ATOM   3011  CD  PRO   201      34.548  30.171  30.220  1.00  0.00           C
ATOM   3012  HD2 PRO   201      34.236  29.771  31.184  1.00  0.00           H
ATOM   3013  HD3 PRO   201      35.542  30.607  30.313  1.00  0.00           H
ATOM   3014  CG  PRO   201      34.575  29.060  29.123  1.00  0.00           C
ATOM   3015  HG2 PRO   201      33.893  28.240  29.344  1.00  0.00           H
ATOM   3016  HG3 PRO   201      35.565  28.625  28.985  1.00  0.00           H
ATOM   3017  CB  PRO   201      34.237  29.763  27.841  1.00  0.00           C
ATOM   3018  HB2 PRO   201      33.830  29.117  27.064  1.00  0.00           H
ATOM   3019  HB3 PRO   201      35.160  30.249  27.525  1.00  0.00           H
ATOM   3020  CA  PRO   201      33.204  30.850  28.213  1.00  0.00           C
ATOM   3021  HA  PRO   201      33.397  31.710  27.571  1.00  0.00           H
ATOM   3022  C   PRO   201      31.740  30.316  28.039  1.00  0.00           C
ATOM   3023  O   PRO   201      31.315  29.491  28.857  1.00  0.00           O
ATOM   3024  N   ASN   202      31.024  30.736  27.014  1.00  0.00           N
ATOM   3025  H   ASN   202      31.381  31.571  26.571  1.00  0.00           H
ATOM   3026  CA  ASN   202      29.752  30.224  26.564  1.00  0.00           C
ATOM   3027  HA  ASN   202      29.639  29.144  26.667  1.00  0.00           H
ATOM   3028  CB  ASN   202      28.658  30.865  27.454  1.00  0.00           C
ATOM   3029  HB2 ASN   202      28.823  30.628  28.504  1.00  0.00           H
ATOM   3030  HB3 ASN   202      28.635  31.954  27.434  1.00  0.00           H
ATOM   3031  CG  ASN   202      27.326  30.250  27.076  1.00  0.00           C
ATOM   3032  OD1 ASN   202      27.198  29.078  26.727  1.00  0.00           O
ATOM   3033  ND2 ASN   202      26.255  30.988  27.248  1.00  0.00           N
ATOM   3034 HD21 ASN   202      25.417  30.501  26.963  1.00  0.00           H
ATOM   3035 HD22 ASN   202      26.277  31.991  27.362  1.00  0.00           H
ATOM   3036  C   ASN   202      29.501  30.652  25.120  1.00  0.00           C
ATOM   3037  O   ASN   202      29.616  31.821  24.742  1.00  0.00           O
ATOM   3038  N   ALA   203      28.985  29.632  24.336  1.00  0.00           N
ATOM   3039  H   ALA   203      28.728  28.741  24.736  1.00  0.00           H
ATOM   3040  CA  ALA   203      28.559  29.838  22.926  1.00  0.00           C
ATOM   3041  HA  ALA   203      28.244  28.826  22.671  1.00  0.00           H
ATOM   3042  CB  ALA   203      27.283  30.661  22.906  1.00  0.00           C
ATOM   3043  HB1 ALA   203      26.818  30.499  21.934  1.00  0.00           H
ATOM   3044  HB2 ALA   203      26.514  30.358  23.616  1.00  0.00           H
ATOM   3045  HB3 ALA   203      27.498  31.705  23.137  1.00  0.00           H
ATOM   3046  C   ALA   203      29.591  30.286  21.915  1.00  0.00           C
ATOM   3047  O   ALA   203      29.275  30.732  20.794  1.00  0.00           O
ATOM   3048  N   GLY   204      30.860  30.185  22.341  1.00  0.00           N
ATOM   3049  H   GLY   204      31.104  29.786  23.237  1.00  0.00           H
ATOM   3050  CA  GLY   204      32.022  30.631  21.651  1.00  0.00           C
ATOM   3051  HA2 GLY   204      32.800  29.870  21.700  1.00  0.00           H
ATOM   3052  HA3 GLY   204      31.742  30.730  20.602  1.00  0.00           H
ATOM   3053  C   GLY   204      32.594  32.009  22.193  1.00  0.00           C
ATOM   3054  O   GLY   204      33.645  32.396  21.664  1.00  0.00           O
ATOM   3055  N   GLU   205      31.988  32.665  23.151  1.00  0.00           N
ATOM   3056  H   GLU   205      31.261  32.226  23.698  1.00  0.00           H
ATOM   3057  CA  GLU   205      32.303  34.029  23.664  1.00  0.00           C
ATOM   3058  HA  GLU   205      33.156  34.351  23.065  1.00  0.00           H
ATOM   3059  CB  GLU   205      31.104  34.943  23.446  1.00  0.00           C
ATOM   3060  HB2 GLU   205      30.402  34.585  24.198  1.00  0.00           H
ATOM   3061  HB3 GLU   205      31.357  35.987  23.633  1.00  0.00           H
ATOM   3062  CG  GLU   205      30.515  35.010  22.021  1.00  0.00           C
ATOM   3063  HG2 GLU   205      31.011  35.818  21.483  1.00  0.00           H
ATOM   3064  HG3 GLU   205      30.827  34.118  21.478  1.00  0.00           H
ATOM   3065  CD  GLU   205      28.986  35.224  22.060  1.00  0.00           C
ATOM   3066  OE1 GLU   205      28.571  35.821  23.032  1.00  0.00           O
ATOM   3067  OE2 GLU   205      28.252  34.871  21.137  1.00  0.00           O
ATOM   3068  C   GLU   205      32.648  34.011  25.148  1.00  0.00           C
ATOM   3069  O   GLU   205      32.219  33.110  25.897  1.00  0.00           O
ATOM   3070  N   ILE   206      33.303  35.128  25.593  1.00  0.00           N
ATOM   3071  H   ILE   206      33.440  35.855  24.905  1.00  0.00           H
ATOM   3072  CA  ILE   206      33.700  35.363  27.006  1.00  0.00           C
ATOM   3073  HA  ILE   206      33.667  34.366  27.446  1.00  0.00           H
ATOM   3074  CB  ILE   206      35.154  35.889  27.031  1.00  0.00           C
ATOM   3075  HB  ILE   206      35.194  36.839  26.496  1.00  0.00           H
ATOM   3076  CG2 ILE   206      35.579  36.111  28.443  1.00  0.00           C
ATOM   3077 HG21 ILE   206      35.013  36.907  28.928  1.00  0.00           H
ATOM   3078 HG22 ILE   206      35.390  35.284  29.128  1.00  0.00           H
ATOM   3079 HG23 ILE   206      36.643  36.316  28.550  1.00  0.00           H
ATOM   3080  CG1 ILE   206      36.087  34.918  26.388  1.00  0.00           C
ATOM   3081 HG12 ILE   206      37.048  34.882  26.900  1.00  0.00           H
ATOM   3082 HG13 ILE   206      35.581  33.967  26.547  1.00  0.00           H
ATOM   3083  CD1 ILE   206      36.299  35.235  24.899  1.00  0.00           C
ATOM   3084 HD11 ILE   206      35.342  35.205  24.379  1.00  0.00           H
ATOM   3085 HD12 ILE   206      36.759  36.196  24.672  1.00  0.00           H
ATOM   3086 HD13 ILE   206      36.980  34.481  24.505  1.00  0.00           H
ATOM   3087  C   ILE   206      32.798  36.405  27.682  1.00  0.00           C
ATOM   3088  O   ILE   206      32.302  37.427  27.105  1.00  0.00           O
ATOM   3089  N   THR   207      32.505  36.205  28.989  1.00  0.00           N
ATOM   3090  H   THR   207      32.738  35.275  29.307  1.00  0.00           H
ATOM   3091  CA  THR   207      31.649  37.087  29.857  1.00  0.00           C
ATOM   3092  HA  THR   207      31.651  38.090  29.430  1.00  0.00           H
ATOM   3093  CB  THR   207      30.174  36.732  29.760  1.00  0.00           C
ATOM   3094  HB  THR   207      30.040  35.789  30.288  1.00  0.00           H
ATOM   3095  CG2 THR   207      29.217  37.812  30.402  1.00  0.00           C
ATOM   3096 HG21 THR   207      28.206  37.416  30.306  1.00  0.00           H
ATOM   3097 HG22 THR   207      29.493  37.819  31.456  1.00  0.00           H
ATOM   3098 HG23 THR   207      29.333  38.835  30.045  1.00  0.00           H
ATOM   3099  OG1 THR   207      29.770  36.485  28.408  1.00  0.00           O
ATOM   3100  HG1 THR   207      30.149  35.657  28.104  1.00  0.00           H
ATOM   3101  C   THR   207      32.301  37.165  31.199  1.00  0.00           C
ATOM   3102  O   THR   207      32.744  36.142  31.770  1.00  0.00           O
ATOM   3103  N   CYX   208      32.376  38.395  31.646  1.00  0.00           N
ATOM   3104  H   CYX   208      32.129  39.175  31.054  1.00  0.00           H
ATOM   3105  CA  CYX   208      32.948  38.770  32.894  1.00  0.00           C
ATOM   3106  HA  CYX   208      32.930  37.805  33.398  1.00  0.00           H
ATOM   3107  CB  CYX   208      34.330  39.433  32.627  1.00  0.00           C
ATOM   3108  HB2 CYX   208      34.058  40.282  32.000  1.00  0.00           H
ATOM   3109  HB3 CYX   208      34.808  39.791  33.538  1.00  0.00           H
ATOM   3110  SG  CYX   208      35.491  38.308  31.777  1.00  0.00           S
ATOM   3111  C   CYX   208      31.964  39.604  33.676  1.00  0.00           C
ATOM   3112  O   CYX   208      31.213  40.380  33.140  1.00  0.00           O
ATOM   3113  N   VAL   209      32.011  39.473  35.014  1.00  0.00           N
ATOM   3114  H   VAL   209      32.743  38.888  35.391  1.00  0.00           H
ATOM   3115  CA  VAL   209      31.231  40.100  36.004  1.00  0.00           C
ATOM   3116  HA  VAL   209      30.993  41.105  35.657  1.00  0.00           H
ATOM   3117  CB  VAL   209      29.986  39.252  36.358  1.00  0.00           C
ATOM   3118  HB  VAL   209      30.275  38.335  36.871  1.00  0.00           H
ATOM   3119  CG1 VAL   209      29.017  39.981  37.298  1.00  0.00           C
ATOM   3120 HG11 VAL   209      28.321  39.230  37.672  1.00  0.00           H
ATOM   3121 HG12 VAL   209      29.580  40.367  38.148  1.00  0.00           H
ATOM   3122 HG13 VAL   209      28.394  40.641  36.695  1.00  0.00           H
ATOM   3123  CG2 VAL   209      29.149  38.724  35.108  1.00  0.00           C
ATOM   3124 HG21 VAL   209      28.316  38.096  35.426  1.00  0.00           H
ATOM   3125 HG22 VAL   209      28.986  39.504  34.364  1.00  0.00           H
ATOM   3126 HG23 VAL   209      29.706  38.013  34.498  1.00  0.00           H
ATOM   3127  C   VAL   209      32.078  40.325  37.284  1.00  0.00           C
ATOM   3128  O   VAL   209      32.998  39.573  37.638  1.00  0.00           O
ATOM   3129  N   CYX   210      31.875  41.443  38.004  1.00  0.00           N
ATOM   3130  H   CYX   210      31.153  42.022  37.602  1.00  0.00           H
ATOM   3131  CA  CYX   210      32.847  42.118  38.729  1.00  0.00           C
ATOM   3132  HA  CYX   210      33.738  41.494  38.776  1.00  0.00           H
ATOM   3133  CB  CYX   210      33.198  43.407  37.922  1.00  0.00           C
ATOM   3134  HB2 CYX   210      32.271  43.964  37.788  1.00  0.00           H
ATOM   3135  HB3 CYX   210      33.947  44.041  38.396  1.00  0.00           H
ATOM   3136  SG  CYX   210      33.834  43.089  36.192  1.00  0.00           S
ATOM   3137  C   CYX   210      32.493  42.596  40.166  1.00  0.00           C
ATOM   3138  O   CYX   210      31.370  42.291  40.587  1.00  0.00           O
ATOM   3139  N   ARG   211      33.416  43.127  40.978  1.00  0.00           N
ATOM   3140  H   ARG   211      34.257  43.274  40.439  1.00  0.00           H
ATOM   3141  CA  ARG   211      33.200  43.753  42.301  1.00  0.00           C
ATOM   3142  HA  ARG   211      32.596  43.136  42.966  1.00  0.00           H
ATOM   3143  CB  ARG   211      34.596  43.867  43.017  1.00  0.00           C
ATOM   3144  HB2 ARG   211      34.948  42.872  43.293  1.00  0.00           H
ATOM   3145  HB3 ARG   211      35.321  44.291  42.321  1.00  0.00           H
ATOM   3146  CG  ARG   211      34.748  44.863  44.187  1.00  0.00           C
ATOM   3147  HG2 ARG   211      34.711  45.873  43.780  1.00  0.00           H
ATOM   3148  HG3 ARG   211      33.932  44.763  44.903  1.00  0.00           H
ATOM   3149  CD  ARG   211      36.074  44.660  44.857  1.00  0.00           C
ATOM   3150  HD2 ARG   211      36.100  43.648  45.262  1.00  0.00           H
ATOM   3151  HD3 ARG   211      36.823  44.402  44.107  1.00  0.00           H
ATOM   3152  NE  ARG   211      36.552  45.582  45.915  1.00  0.00           N
ATOM   3153  HE  ARG   211      36.045  46.453  45.978  1.00  0.00           H
ATOM   3154  CZ  ARG   211      37.626  45.335  46.761  1.00  0.00           C
ATOM   3155  NH1 ARG   211      38.128  46.264  47.574  1.00  0.00           N
ATOM   3156 HH11 ARG   211      37.865  47.210  47.334  1.00  0.00           H
ATOM   3157 HH12 ARG   211      38.684  45.970  48.365  1.00  0.00           H
ATOM   3158  NH2 ARG   211      38.404  44.339  46.579  1.00  0.00           N
ATOM   3159 HH21 ARG   211      38.058  43.578  46.011  1.00  0.00           H
ATOM   3160 HH22 ARG   211      39.250  44.200  47.112  1.00  0.00           H
ATOM   3161  C   ARG   211      32.496  45.084  42.084  1.00  0.00           C
ATOM   3162  O   ARG   211      32.598  45.766  40.979  1.00  0.00           O
ATOM   3163  N   ASP   212      31.771  45.486  43.112  1.00  0.00           N
ATOM   3164  H   ASP   212      31.740  44.868  43.910  1.00  0.00           H
ATOM   3165  CA  ASP   212      30.831  46.649  43.044  1.00  0.00           C
ATOM   3166  HA  ASP   212      30.573  46.786  41.994  1.00  0.00           H
ATOM   3167  CB  ASP   212      29.624  46.306  43.887  1.00  0.00           C
ATOM   3168  HB2 ASP   212      28.955  47.162  43.964  1.00  0.00           H
ATOM   3169  HB3 ASP   212      29.176  45.410  43.455  1.00  0.00           H
ATOM   3170  CG  ASP   212      29.971  46.048  45.364  1.00  0.00           C
ATOM   3171  OD1 ASP   212      29.740  46.923  46.251  1.00  0.00           O
ATOM   3172  OD2 ASP   212      30.443  44.921  45.651  1.00  0.00           O
ATOM   3173  C   ASP   212      31.536  47.954  43.493  1.00  0.00           C
ATOM   3174  O   ASP   212      31.232  48.496  44.600  1.00  0.00           O
ATOM   3175  N   ASN   213      32.514  48.390  42.683  1.00  0.00           N
ATOM   3176  H   ASN   213      32.647  47.899  41.810  1.00  0.00           H
ATOM   3177  CA  ASN   213      33.408  49.468  43.038  1.00  0.00           C
ATOM   3178  HA  ASN   213      33.660  49.458  44.098  1.00  0.00           H
ATOM   3179  CB  ASN   213      34.706  49.190  42.257  1.00  0.00           C
ATOM   3180  HB2 ASN   213      34.934  48.126  42.301  1.00  0.00           H
ATOM   3181  HB3 ASN   213      34.561  49.490  41.219  1.00  0.00           H
ATOM   3182  CG  ASN   213      35.965  49.775  42.845  1.00  0.00           C
ATOM   3183  OD1 ASN   213      36.036  50.504  43.753  1.00  0.00           O
ATOM   3184  ND2 ASN   213      37.156  49.399  42.375  1.00  0.00           N
ATOM   3185 HD21 ASN   213      37.971  49.740  42.863  1.00  0.00           H
ATOM   3186 HD22 ASN   213      37.169  48.770  41.585  1.00  0.00           H
ATOM   3187  C   ASN   213      32.978  50.934  42.724  1.00  0.00           C
ATOM   3188  O   ASN   213      32.112  51.123  41.879  1.00  0.00           O
ATOM   3189  N   TRP   214      33.607  51.946  43.334  1.00  0.00           N
ATOM   3190  H   TRP   214      34.286  51.653  44.022  1.00  0.00           H
ATOM   3191  CA  TRP   214      33.547  53.397  43.004  1.00  0.00           C
ATOM   3192  HA  TRP   214      34.209  53.851  43.742  1.00  0.00           H
ATOM   3193  CB  TRP   214      34.031  53.659  41.535  1.00  0.00           C
ATOM   3194  HB2 TRP   214      35.003  53.182  41.413  1.00  0.00           H
ATOM   3195  HB3 TRP   214      33.335  53.172  40.852  1.00  0.00           H
ATOM   3196  CG  TRP   214      34.379  55.017  41.137  1.00  0.00           C
ATOM   3197  CD1 TRP   214      34.628  56.032  41.988  1.00  0.00           C
ATOM   3198  HD1 TRP   214      34.767  56.001  43.059  1.00  0.00           H
ATOM   3199  NE1 TRP   214      34.653  57.234  41.276  1.00  0.00           N
ATOM   3200  HE1 TRP   214      34.600  58.159  41.682  1.00  0.00           H
ATOM   3201  CE2 TRP   214      34.387  57.004  39.944  1.00  0.00           C
ATOM   3202  CZ2 TRP   214      34.293  57.948  38.919  1.00  0.00           C
ATOM   3203  HZ2 TRP   214      34.462  59.005  39.053  1.00  0.00           H
ATOM   3204  CH2 TRP   214      34.244  57.450  37.647  1.00  0.00           C
ATOM   3205  HH2 TRP   214      34.190  58.080  36.772  1.00  0.00           H
ATOM   3206  CZ3 TRP   214      34.141  56.086  37.470  1.00  0.00           C
ATOM   3207  HZ3 TRP   214      34.016  55.697  36.469  1.00  0.00           H
ATOM   3208  CE3 TRP   214      34.115  55.190  38.489  1.00  0.00           C
ATOM   3209  HE3 TRP   214      33.955  54.147  38.259  1.00  0.00           H
ATOM   3210  CD2 TRP   214      34.269  55.590  39.820  1.00  0.00           C
ATOM   3211  C   TRP   214      32.229  54.099  43.280  1.00  0.00           C
ATOM   3212  O   TRP   214      32.177  55.061  43.988  1.00  0.00           O
ATOM   3213  N   HID   215      31.106  53.521  42.776  1.00  0.00           N
ATOM   3214  H   HID   215      31.271  52.578  42.450  1.00  0.00           H
ATOM   3215  CA  HID   215      29.820  54.084  42.685  1.00  0.00           C
ATOM   3216  HA  HID   215      29.626  54.741  43.533  1.00  0.00           H
ATOM   3217  CB  HID   215      29.675  54.948  41.405  1.00  0.00           C
ATOM   3218  HB2 HID   215      28.622  55.070  41.153  1.00  0.00           H
ATOM   3219  HB3 HID   215      29.984  55.981  41.566  1.00  0.00           H
ATOM   3220  CG  HID   215      30.351  54.399  40.139  1.00  0.00           C
ATOM   3221  ND1 HID   215      30.605  55.150  39.043  1.00  0.00           N
ATOM   3222  HD1 HID   215      30.588  56.157  38.963  1.00  0.00           H
ATOM   3223  CE1 HID   215      31.103  54.379  38.113  1.00  0.00           C
ATOM   3224  HE1 HID   215      31.688  54.737  37.278  1.00  0.00           H
ATOM   3225  NE2 HID   215      31.202  53.101  38.490  1.00  0.00           N
ATOM   3226  CD2 HID   215      30.616  53.060  39.745  1.00  0.00           C
ATOM   3227  HD2 HID   215      30.507  52.129  40.282  1.00  0.00           H
ATOM   3228  C   HID   215      28.625  53.055  42.798  1.00  0.00           C
ATOM   3229  O   HID   215      27.499  53.374  43.130  1.00  0.00           O
ATOM   3230  N   GLY   216      28.957  51.805  42.563  1.00  0.00           N
ATOM   3231  H   GLY   216      29.885  51.642  42.198  1.00  0.00           H
ATOM   3232  CA  GLY   216      27.963  50.688  42.475  1.00  0.00           C
ATOM   3233  HA2 GLY   216      27.017  51.196  42.286  1.00  0.00           H
ATOM   3234  HA3 GLY   216      28.322  50.119  41.618  1.00  0.00           H
ATOM   3235  C   GLY   216      27.868  49.773  43.633  1.00  0.00           C
ATOM   3236  O   GLY   216      28.735  49.802  44.495  1.00  0.00           O
ATOM   3237  N   SER   217      26.759  49.014  43.596  1.00  0.00           N
ATOM   3238  H   SER   217      26.209  48.964  42.750  1.00  0.00           H
ATOM   3239  CA  SER   217      26.261  48.117  44.700  1.00  0.00           C
ATOM   3240  HA  SER   217      27.167  47.832  45.236  1.00  0.00           H
ATOM   3241  CB  SER   217      25.240  48.817  45.636  1.00  0.00           C
ATOM   3242  HB2 SER   217      24.955  48.151  46.451  1.00  0.00           H
ATOM   3243  HB3 SER   217      25.678  49.643  46.196  1.00  0.00           H
ATOM   3244  OG  SER   217      24.110  49.220  44.835  1.00  0.00           O
ATOM   3245  HG  SER   217      24.364  49.940  44.254  1.00  0.00           H
ATOM   3246  C   SER   217      25.663  46.876  44.119  1.00  0.00           C
ATOM   3247  O   SER   217      26.029  45.789  44.614  1.00  0.00           O
ATOM   3248  N   ASN   218      24.972  46.939  43.004  1.00  0.00           N
ATOM   3249  H   ASN   218      24.715  47.860  42.680  1.00  0.00           H
ATOM   3250  CA  ASN   218      24.846  45.977  41.885  1.00  0.00           C
ATOM   3251  HA  ASN   218      24.581  44.996  42.281  1.00  0.00           H
ATOM   3252  CB  ASN   218      23.672  46.459  40.991  1.00  0.00           C
ATOM   3253  HB2 ASN   218      23.583  45.601  40.326  1.00  0.00           H
ATOM   3254  HB3 ASN   218      22.781  46.520  41.616  1.00  0.00           H
ATOM   3255  CG  ASN   218      24.001  47.796  40.207  1.00  0.00           C
ATOM   3256  OD1 ASN   218      24.563  48.699  40.748  1.00  0.00           O
ATOM   3257  ND2 ASN   218      23.522  47.907  38.973  1.00  0.00           N
ATOM   3258 HD21 ASN   218      23.495  48.789  38.481  1.00  0.00           H
ATOM   3259 HD22 ASN   218      23.040  47.135  38.534  1.00  0.00           H
ATOM   3260  C   ASN   218      26.258  45.787  41.208  1.00  0.00           C
ATOM   3261  O   ASN   218      27.181  46.555  41.501  1.00  0.00           O
ATOM   3262  N   ARG   219      26.313  44.923  40.207  1.00  0.00           N
ATOM   3263  H   ARG   219      25.544  44.329  39.931  1.00  0.00           H
ATOM   3264  CA  ARG   219      27.651  44.532  39.618  1.00  0.00           C
ATOM   3265  HA  ARG   219      28.446  45.050  40.154  1.00  0.00           H
ATOM   3266  CB  ARG   219      27.877  42.970  39.585  1.00  0.00           C
ATOM   3267  HB2 ARG   219      27.138  42.526  38.918  1.00  0.00           H
ATOM   3268  HB3 ARG   219      28.875  42.913  39.151  1.00  0.00           H
ATOM   3269  CG  ARG   219      27.859  42.218  40.961  1.00  0.00           C
ATOM   3270  HG2 ARG   219      28.526  42.726  41.657  1.00  0.00           H
ATOM   3271  HG3 ARG   219      26.906  42.155  41.487  1.00  0.00           H
ATOM   3272  CD  ARG   219      28.309  40.760  40.802  1.00  0.00           C
ATOM   3273  HD2 ARG   219      27.536  40.335  40.162  1.00  0.00           H
ATOM   3274  HD3 ARG   219      29.234  40.743  40.227  1.00  0.00           H
ATOM   3275  NE  ARG   219      28.361  40.119  42.057  1.00  0.00           N
ATOM   3276  HE  ARG   219      27.723  39.396  42.355  1.00  0.00           H
ATOM   3277  CZ  ARG   219      29.091  40.480  43.138  1.00  0.00           C
ATOM   3278  NH1 ARG   219      28.816  39.879  44.259  1.00  0.00           N
ATOM   3279 HH11 ARG   219      27.957  39.365  44.392  1.00  0.00           H
ATOM   3280 HH12 ARG   219      29.309  40.270  45.048  1.00  0.00           H
ATOM   3281  NH2 ARG   219      30.065  41.335  43.058  1.00  0.00           N
ATOM   3282 HH21 ARG   219      30.212  41.867  42.212  1.00  0.00           H
ATOM   3283 HH22 ARG   219      30.548  41.607  43.902  1.00  0.00           H
ATOM   3284  C   ARG   219      27.846  45.006  38.119  1.00  0.00           C
ATOM   3285  O   ARG   219      26.966  44.745  37.315  1.00  0.00           O
ATOM   3286  N   PRO   220      29.040  45.577  37.755  1.00  0.00           N
ATOM   3287  CD  PRO   220      30.156  46.028  38.579  1.00  0.00           C
ATOM   3288  HD2 PRO   220      30.587  45.181  39.112  1.00  0.00           H
ATOM   3289  HD3 PRO   220      29.744  46.653  39.372  1.00  0.00           H
ATOM   3290  CG  PRO   220      31.026  46.938  37.746  1.00  0.00           C
ATOM   3291  HG2 PRO   220      32.059  46.708  38.005  1.00  0.00           H
ATOM   3292  HG3 PRO   220      30.787  48.001  37.783  1.00  0.00           H
ATOM   3293  CB  PRO   220      30.829  46.486  36.286  1.00  0.00           C
ATOM   3294  HB2 PRO   220      31.674  45.894  35.932  1.00  0.00           H
ATOM   3295  HB3 PRO   220      30.759  47.318  35.584  1.00  0.00           H
ATOM   3296  CA  PRO   220      29.507  45.676  36.353  1.00  0.00           C
ATOM   3297  HA  PRO   220      28.823  46.283  35.761  1.00  0.00           H
ATOM   3298  C   PRO   220      29.782  44.326  35.645  1.00  0.00           C
ATOM   3299  O   PRO   220      30.024  43.302  36.292  1.00  0.00           O
ATOM   3300  N   TRP   221      29.628  44.391  34.334  1.00  0.00           N
ATOM   3301  H   TRP   221      29.153  45.190  33.938  1.00  0.00           H
ATOM   3302  CA  TRP   221      29.790  43.293  33.427  1.00  0.00           C
ATOM   3303  HA  TRP   221      30.391  42.525  33.913  1.00  0.00           H
ATOM   3304  CB  TRP   221      28.386  42.560  33.148  1.00  0.00           C
ATOM   3305  HB2 TRP   221      28.687  41.659  32.613  1.00  0.00           H
ATOM   3306  HB3 TRP   221      27.990  42.410  34.152  1.00  0.00           H
ATOM   3307  CG  TRP   221      27.340  43.258  32.379  1.00  0.00           C
ATOM   3308  CD1 TRP   221      26.364  44.068  32.952  1.00  0.00           C
ATOM   3309  HD1 TRP   221      26.293  44.177  34.024  1.00  0.00           H
ATOM   3310  NE1 TRP   221      25.589  44.591  31.902  1.00  0.00           N
ATOM   3311  HE1 TRP   221      24.854  45.280  31.973  1.00  0.00           H
ATOM   3312  CE2 TRP   221      25.976  44.134  30.700  1.00  0.00           C
ATOM   3313  CZ2 TRP   221      25.566  44.486  29.338  1.00  0.00           C
ATOM   3314  HZ2 TRP   221      24.688  45.111  29.267  1.00  0.00           H
ATOM   3315  CH2 TRP   221      26.294  43.949  28.261  1.00  0.00           C
ATOM   3316  HH2 TRP   221      25.920  44.137  27.266  1.00  0.00           H
ATOM   3317  CZ3 TRP   221      27.446  43.195  28.539  1.00  0.00           C
ATOM   3318  HZ3 TRP   221      28.067  42.868  27.718  1.00  0.00           H
ATOM   3319  CE3 TRP   221      27.915  42.951  29.821  1.00  0.00           C
ATOM   3320  HE3 TRP   221      28.874  42.456  29.807  1.00  0.00           H
ATOM   3321  CD2 TRP   221      27.176  43.439  30.910  1.00  0.00           C
ATOM   3322  C   TRP   221      30.395  43.738  32.107  1.00  0.00           C
ATOM   3323  O   TRP   221      30.247  44.869  31.574  1.00  0.00           O
ATOM   3324  N   VAL   222      31.182  42.816  31.470  1.00  0.00           N
ATOM   3325  H   VAL   222      31.435  41.963  31.949  1.00  0.00           H
ATOM   3326  CA  VAL   222      31.837  43.079  30.162  1.00  0.00           C
ATOM   3327  HA  VAL   222      31.351  43.816  29.521  1.00  0.00           H
ATOM   3328  CB  VAL   222      33.199  43.740  30.308  1.00  0.00           C
ATOM   3329  HB  VAL   222      33.107  44.826  30.333  1.00  0.00           H
ATOM   3330  CG1 VAL   222      34.033  43.197  31.484  1.00  0.00           C
ATOM   3331 HG11 VAL   222      34.629  42.333  31.192  1.00  0.00           H
ATOM   3332 HG12 VAL   222      34.823  43.918  31.698  1.00  0.00           H
ATOM   3333 HG13 VAL   222      33.485  43.158  32.426  1.00  0.00           H
ATOM   3334  CG2 VAL   222      34.129  43.526  29.049  1.00  0.00           C
ATOM   3335 HG21 VAL   222      35.050  44.094  29.176  1.00  0.00           H
ATOM   3336 HG22 VAL   222      34.359  42.461  29.018  1.00  0.00           H
ATOM   3337 HG23 VAL   222      33.689  43.844  28.104  1.00  0.00           H
ATOM   3338  C   VAL   222      31.895  41.679  29.471  1.00  0.00           C
ATOM   3339  O   VAL   222      32.445  40.751  29.965  1.00  0.00           O
ATOM   3340  N   SER   223      31.355  41.617  28.242  1.00  0.00           N
ATOM   3341  H   SER   223      31.093  42.513  27.857  1.00  0.00           H
ATOM   3342  CA  SER   223      31.201  40.416  27.367  1.00  0.00           C
ATOM   3343  HA  SER   223      31.656  39.532  27.813  1.00  0.00           H
ATOM   3344  CB  SER   223      29.759  39.880  27.102  1.00  0.00           C
ATOM   3345  HB2 SER   223      29.804  38.864  26.711  1.00  0.00           H
ATOM   3346  HB3 SER   223      29.342  39.954  28.106  1.00  0.00           H
ATOM   3347  OG  SER   223      28.997  40.724  26.239  1.00  0.00           O
ATOM   3348  HG  SER   223      29.238  40.614  25.317  1.00  0.00           H
ATOM   3349  C   SER   223      31.881  40.715  26.055  1.00  0.00           C
ATOM   3350  O   SER   223      31.750  41.765  25.513  1.00  0.00           O
ATOM   3351  N   PHE   224      32.717  39.821  25.527  1.00  0.00           N
ATOM   3352  H   PHE   224      32.742  38.866  25.852  1.00  0.00           H
ATOM   3353  CA  PHE   224      33.574  40.094  24.332  1.00  0.00           C
ATOM   3354  HA  PHE   224      32.890  40.623  23.669  1.00  0.00           H
ATOM   3355  CB  PHE   224      34.822  40.874  24.654  1.00  0.00           C
ATOM   3356  HB2 PHE   224      35.372  41.119  23.744  1.00  0.00           H
ATOM   3357  HB3 PHE   224      34.561  41.827  25.114  1.00  0.00           H
ATOM   3358  CG  PHE   224      35.770  40.140  25.557  1.00  0.00           C
ATOM   3359  CD1 PHE   224      36.684  39.236  25.004  1.00  0.00           C
ATOM   3360  HD1 PHE   224      36.644  38.974  23.957  1.00  0.00           H
ATOM   3361  CE1 PHE   224      37.606  38.688  25.927  1.00  0.00           C
ATOM   3362  HE1 PHE   224      38.399  38.121  25.461  1.00  0.00           H
ATOM   3363  CZ  PHE   224      37.577  38.936  27.349  1.00  0.00           C
ATOM   3364  HZ  PHE   224      38.406  38.643  27.977  1.00  0.00           H
ATOM   3365  CE2 PHE   224      36.446  39.618  27.877  1.00  0.00           C
ATOM   3366  HE2 PHE   224      36.353  39.776  28.942  1.00  0.00           H
ATOM   3367  CD2 PHE   224      35.581  40.262  26.943  1.00  0.00           C
ATOM   3368  HD2 PHE   224      34.740  40.812  27.340  1.00  0.00           H
ATOM   3369  C   PHE   224      33.896  38.781  23.626  1.00  0.00           C
ATOM   3370  O   PHE   224      33.818  37.650  24.218  1.00  0.00           O
ATOM   3371  N   ASN   225      34.182  38.876  22.356  1.00  0.00           N
ATOM   3372  H   ASN   225      34.022  39.747  21.871  1.00  0.00           H
ATOM   3373  CA  ASN   225      34.526  37.791  21.455  1.00  0.00           C
ATOM   3374  HA  ASN   225      34.124  36.925  21.980  1.00  0.00           H
ATOM   3375  CB  ASN   225      33.775  37.932  20.098  1.00  0.00           C
ATOM   3376  HB2 ASN   225      33.743  36.929  19.670  1.00  0.00           H
ATOM   3377  HB3 ASN   225      32.714  38.135  20.244  1.00  0.00           H
ATOM   3378  CG  ASN   225      34.345  38.891  19.067  1.00  0.00           C
ATOM   3379  OD1 ASN   225      35.339  39.606  19.195  1.00  0.00           O
ATOM   3380  ND2 ASN   225      33.722  38.751  17.898  1.00  0.00           N
ATOM   3381 HD21 ASN   225      33.968  39.286  17.077  1.00  0.00           H
ATOM   3382 HD22 ASN   225      33.017  38.032  17.825  1.00  0.00           H
ATOM   3383  C   ASN   225      36.098  37.446  21.291  1.00  0.00           C
ATOM   3384  O   ASN   225      37.031  38.163  21.776  1.00  0.00           O
ATOM   3385  N   GLN   226      36.272  36.333  20.545  1.00  0.00           N
ATOM   3386  H   GLN   226      35.478  35.824  20.184  1.00  0.00           H
ATOM   3387  CA  GLN   226      37.641  35.850  20.181  1.00  0.00           C
ATOM   3388  HA  GLN   226      38.245  35.692  21.074  1.00  0.00           H
ATOM   3389  CB  GLN   226      37.651  34.528  19.438  1.00  0.00           C
ATOM   3390  HB2 GLN   226      37.051  34.642  18.535  1.00  0.00           H
ATOM   3391  HB3 GLN   226      38.677  34.320  19.133  1.00  0.00           H
ATOM   3392  CG  GLN   226      37.336  33.354  20.248  1.00  0.00           C
ATOM   3393  HG2 GLN   226      38.060  33.156  21.040  1.00  0.00           H
ATOM   3394  HG3 GLN   226      36.524  33.778  20.838  1.00  0.00           H
ATOM   3395  CD  GLN   226      36.957  32.074  19.481  1.00  0.00           C
ATOM   3396  OE1 GLN   226      37.668  31.528  18.653  1.00  0.00           O
ATOM   3397  NE2 GLN   226      35.823  31.469  19.731  1.00  0.00           N
ATOM   3398 HE21 GLN   226      35.167  31.944  20.333  1.00  0.00           H
ATOM   3399 HE22 GLN   226      35.400  30.773  19.134  1.00  0.00           H
ATOM   3400  C   GLN   226      38.483  36.930  19.358  1.00  0.00           C
ATOM   3401  O   GLN   226      39.714  37.023  19.484  1.00  0.00           O
ATOM   3402  N   ASN   227      37.812  37.815  18.626  1.00  0.00           N
ATOM   3403  H   ASN   227      36.811  37.721  18.534  1.00  0.00           H
ATOM   3404  CA  ASN   227      38.292  38.975  17.934  1.00  0.00           C
ATOM   3405  HA  ASN   227      39.333  38.763  17.688  1.00  0.00           H
ATOM   3406  CB  ASN   227      37.571  39.106  16.579  1.00  0.00           C
ATOM   3407  HB2 ASN   227      36.544  39.225  16.925  1.00  0.00           H
ATOM   3408  HB3 ASN   227      37.822  40.033  16.062  1.00  0.00           H
ATOM   3409  CG  ASN   227      37.688  37.937  15.643  1.00  0.00           C
ATOM   3410  OD1 ASN   227      37.650  36.771  16.030  1.00  0.00           O
ATOM   3411  ND2 ASN   227      37.723  38.077  14.349  1.00  0.00           N
ATOM   3412 HD21 ASN   227      37.735  37.202  13.845  1.00  0.00           H
ATOM   3413 HD22 ASN   227      37.741  38.977  13.888  1.00  0.00           H
ATOM   3414  C   ASN   227      38.377  40.233  18.773  1.00  0.00           C
ATOM   3415  O   ASN   227      38.761  41.241  18.196  1.00  0.00           O
ATOM   3416  N   LEU   228      38.076  40.258  20.104  1.00  0.00           N
ATOM   3417  H   LEU   228      37.674  39.379  20.394  1.00  0.00           H
ATOM   3418  CA  LEU   228      38.181  41.305  21.179  1.00  0.00           C
ATOM   3419  HA  LEU   228      37.777  40.915  22.114  1.00  0.00           H
ATOM   3420  CB  LEU   228      39.553  41.771  21.413  1.00  0.00           C
ATOM   3421  HB2 LEU   228      39.957  42.069  20.445  1.00  0.00           H
ATOM   3422  HB3 LEU   228      39.609  42.632  22.078  1.00  0.00           H
ATOM   3423  CG  LEU   228      40.633  40.728  21.913  1.00  0.00           C
ATOM   3424  HG  LEU   228      40.702  39.937  21.166  1.00  0.00           H
ATOM   3425  CD1 LEU   228      41.990  41.396  22.239  1.00  0.00           C
ATOM   3426 HD11 LEU   228      42.766  40.652  22.419  1.00  0.00           H
ATOM   3427 HD12 LEU   228      42.246  42.002  21.369  1.00  0.00           H
ATOM   3428 HD13 LEU   228      41.994  41.995  23.150  1.00  0.00           H
ATOM   3429  CD2 LEU   228      40.175  40.170  23.207  1.00  0.00           C
ATOM   3430 HD21 LEU   228      40.859  39.368  23.483  1.00  0.00           H
ATOM   3431 HD22 LEU   228      40.097  40.975  23.937  1.00  0.00           H
ATOM   3432 HD23 LEU   228      39.173  39.756  23.088  1.00  0.00           H
ATOM   3433  C   LEU   228      37.293  42.536  20.871  1.00  0.00           C
ATOM   3434  O   LEU   228      37.518  43.691  21.192  1.00  0.00           O
ATOM   3435  N   GLU   229      36.262  42.200  20.117  1.00  0.00           N
ATOM   3436  H   GLU   229      36.133  41.206  19.986  1.00  0.00           H
ATOM   3437  CA  GLU   229      35.132  43.107  20.068  1.00  0.00           C
ATOM   3438  HA  GLU   229      35.503  44.132  20.092  1.00  0.00           H
ATOM   3439  CB  GLU   229      34.345  42.841  18.764  1.00  0.00           C
ATOM   3440  HB2 GLU   229      34.152  41.801  18.501  1.00  0.00           H
ATOM   3441  HB3 GLU   229      33.391  43.319  18.982  1.00  0.00           H
ATOM   3442  CG  GLU   229      34.989  43.590  17.559  1.00  0.00           C
ATOM   3443  HG2 GLU   229      36.068  43.507  17.689  1.00  0.00           H
ATOM   3444  HG3 GLU   229      34.643  43.101  16.648  1.00  0.00           H
ATOM   3445  CD  GLU   229      34.569  45.141  17.470  1.00  0.00           C
ATOM   3446  OE1 GLU   229      35.346  45.999  16.961  1.00  0.00           O
ATOM   3447  OE2 GLU   229      33.549  45.550  18.168  1.00  0.00           O
ATOM   3448  C   GLU   229      34.194  42.921  21.302  1.00  0.00           C
ATOM   3449  O   GLU   229      33.871  41.782  21.713  1.00  0.00           O
ATOM   3450  N   TYR   230      33.601  44.048  21.863  1.00  0.00           N
ATOM   3451  H   TYR   230      33.619  44.859  21.260  1.00  0.00           H
ATOM   3452  CA  TYR   230      33.179  43.994  23.275  1.00  0.00           C
ATOM   3453  HA  TYR   230      32.969  42.959  23.545  1.00  0.00           H
ATOM   3454  CB  TYR   230      34.364  44.422  24.120  1.00  0.00           C
ATOM   3455  HB2 TYR   230      34.103  44.353  25.176  1.00  0.00           H
ATOM   3456  HB3 TYR   230      35.192  43.756  23.880  1.00  0.00           H
ATOM   3457  CG  TYR   230      34.975  45.856  24.074  1.00  0.00           C
ATOM   3458  CD1 TYR   230      34.256  46.931  24.595  1.00  0.00           C
ATOM   3459  HD1 TYR   230      33.255  46.829  24.987  1.00  0.00           H
ATOM   3460  CE1 TYR   230      34.822  48.263  24.552  1.00  0.00           C
ATOM   3461  HE1 TYR   230      34.322  49.125  24.967  1.00  0.00           H
ATOM   3462  CZ  TYR   230      36.112  48.476  23.893  1.00  0.00           C
ATOM   3463  OH  TYR   230      36.658  49.698  23.902  1.00  0.00           O
ATOM   3464  HH  TYR   230      37.604  49.670  24.066  1.00  0.00           H
ATOM   3465  CE2 TYR   230      36.694  47.378  23.241  1.00  0.00           C
ATOM   3466  HE2 TYR   230      37.671  47.467  22.789  1.00  0.00           H
ATOM   3467  CD2 TYR   230      36.203  46.045  23.461  1.00  0.00           C
ATOM   3468  HD2 TYR   230      36.810  45.197  23.179  1.00  0.00           H
ATOM   3469  C   TYR   230      31.936  44.864  23.527  1.00  0.00           C
ATOM   3470  O   TYR   230      31.683  45.802  22.769  1.00  0.00           O
ATOM   3471  N   GLN   231      31.229  44.428  24.546  1.00  0.00           N
ATOM   3472  H   GLN   231      31.604  43.664  25.090  1.00  0.00           H
ATOM   3473  CA  GLN   231      30.051  45.117  25.109  1.00  0.00           C
ATOM   3474  HA  GLN   231      29.878  46.135  24.761  1.00  0.00           H
ATOM   3475  CB  GLN   231      28.746  44.317  24.992  1.00  0.00           C
ATOM   3476  HB2 GLN   231      28.946  43.388  25.528  1.00  0.00           H
ATOM   3477  HB3 GLN   231      27.958  44.952  25.395  1.00  0.00           H
ATOM   3478  CG  GLN   231      28.357  43.844  23.589  1.00  0.00           C
ATOM   3479  HG2 GLN   231      27.337  43.460  23.610  1.00  0.00           H
ATOM   3480  HG3 GLN   231      28.548  44.715  22.962  1.00  0.00           H
ATOM   3481  CD  GLN   231      29.252  42.746  22.976  1.00  0.00           C
ATOM   3482  OE1 GLN   231      29.270  41.623  23.474  1.00  0.00           O
ATOM   3483  NE2 GLN   231      29.921  42.956  21.853  1.00  0.00           N
ATOM   3484 HE21 GLN   231      29.863  43.849  21.384  1.00  0.00           H
ATOM   3485 HE22 GLN   231      30.445  42.176  21.486  1.00  0.00           H
ATOM   3486  C   GLN   231      30.263  45.348  26.600  1.00  0.00           C
ATOM   3487  O   GLN   231      30.956  44.620  27.348  1.00  0.00           O
ATOM   3488  N   ILE   232      29.491  46.325  27.154  1.00  0.00           N
ATOM   3489  H   ILE   232      28.822  46.838  26.595  1.00  0.00           H
ATOM   3490  CA  ILE   232      29.681  46.838  28.511  1.00  0.00           C
ATOM   3491  HA  ILE   232      30.029  46.018  29.139  1.00  0.00           H
ATOM   3492  CB  ILE   232      30.709  47.955  28.557  1.00  0.00           C
ATOM   3493  HB  ILE   232      30.761  48.295  29.592  1.00  0.00           H
ATOM   3494  CG2 ILE   232      32.089  47.410  28.117  1.00  0.00           C
ATOM   3495 HG21 ILE   232      32.893  48.042  28.496  1.00  0.00           H
ATOM   3496 HG22 ILE   232      32.304  46.463  28.610  1.00  0.00           H
ATOM   3497 HG23 ILE   232      32.100  47.280  27.034  1.00  0.00           H
ATOM   3498  CG1 ILE   232      30.321  49.236  27.798  1.00  0.00           C
ATOM   3499 HG12 ILE   232      29.977  49.161  26.767  1.00  0.00           H
ATOM   3500 HG13 ILE   232      29.349  49.520  28.201  1.00  0.00           H
ATOM   3501  CD1 ILE   232      31.398  50.366  27.864  1.00  0.00           C
ATOM   3502 HD11 ILE   232      31.623  50.518  28.920  1.00  0.00           H
ATOM   3503 HD12 ILE   232      32.323  50.006  27.413  1.00  0.00           H
ATOM   3504 HD13 ILE   232      31.086  51.266  27.338  1.00  0.00           H
ATOM   3505  C   ILE   232      28.416  47.233  29.250  1.00  0.00           C
ATOM   3506  O   ILE   232      27.553  47.958  28.731  1.00  0.00           O
ATOM   3507  N   GLY   233      28.381  47.092  30.558  1.00  0.00           N
ATOM   3508  H   GLY   233      29.041  46.439  30.958  1.00  0.00           H
ATOM   3509  CA  GLY   233      27.331  47.630  31.411  1.00  0.00           C
ATOM   3510  HA2 GLY   233      27.462  48.706  31.302  1.00  0.00           H
ATOM   3511  HA3 GLY   233      26.391  47.314  30.959  1.00  0.00           H
ATOM   3512  C   GLY   233      27.403  47.160  32.861  1.00  0.00           C
ATOM   3513  O   GLY   233      28.410  46.722  33.391  1.00  0.00           O
ATOM   3514  N   TYR   234      26.349  47.683  33.531  1.00  0.00           N
ATOM   3515  H   TYR   234      25.754  48.304  33.003  1.00  0.00           H
ATOM   3516  CA  TYR   234      25.858  47.209  34.880  1.00  0.00           C
ATOM   3517  HA  TYR   234      26.674  46.655  35.342  1.00  0.00           H
ATOM   3518  CB  TYR   234      25.533  48.387  35.807  1.00  0.00           C
ATOM   3519  HB2 TYR   234      25.198  49.219  35.188  1.00  0.00           H
ATOM   3520  HB3 TYR   234      24.733  48.137  36.504  1.00  0.00           H
ATOM   3521  CG  TYR   234      26.682  48.735  36.693  1.00  0.00           C
ATOM   3522  CD1 TYR   234      27.618  49.656  36.164  1.00  0.00           C
ATOM   3523  HD1 TYR   234      27.525  50.008  35.147  1.00  0.00           H
ATOM   3524  CE1 TYR   234      28.643  50.103  36.997  1.00  0.00           C
ATOM   3525  HE1 TYR   234      29.349  50.828  36.623  1.00  0.00           H
ATOM   3526  CZ  TYR   234      28.676  49.574  38.340  1.00  0.00           C
ATOM   3527  OH  TYR   234      29.688  50.002  39.196  1.00  0.00           O
ATOM   3528  HH  TYR   234      30.276  50.565  38.689  1.00  0.00           H
ATOM   3529  CE2 TYR   234      27.727  48.725  38.845  1.00  0.00           C
ATOM   3530  HE2 TYR   234      27.869  48.264  39.811  1.00  0.00           H
ATOM   3531  CD2 TYR   234      26.735  48.161  37.966  1.00  0.00           C
ATOM   3532  HD2 TYR   234      26.050  47.357  38.193  1.00  0.00           H
ATOM   3533  C   TYR   234      24.679  46.287  34.770  1.00  0.00           C
ATOM   3534  O   TYR   234      23.770  46.460  33.954  1.00  0.00           O
ATOM   3535  N   ILE   235      24.630  45.254  35.619  1.00  0.00           N
ATOM   3536  H   ILE   235      25.491  45.040  36.102  1.00  0.00           H
ATOM   3537  CA  ILE   235      23.527  44.324  35.713  1.00  0.00           C
ATOM   3538  HA  ILE   235      23.319  43.978  34.701  1.00  0.00           H
ATOM   3539  CB  ILE   235      23.846  43.042  36.582  1.00  0.00           C
ATOM   3540  HB  ILE   235      24.251  43.516  37.476  1.00  0.00           H
ATOM   3541  CG2 ILE   235      22.511  42.301  36.916  1.00  0.00           C
ATOM   3542 HG21 ILE   235      22.020  42.775  37.766  1.00  0.00           H
ATOM   3543 HG22 ILE   235      21.900  42.214  36.018  1.00  0.00           H
ATOM   3544 HG23 ILE   235      22.780  41.292  37.228  1.00  0.00           H
ATOM   3545  CG1 ILE   235      24.941  42.168  35.973  1.00  0.00           C
ATOM   3546 HG12 ILE   235      24.500  41.759  35.064  1.00  0.00           H
ATOM   3547 HG13 ILE   235      25.822  42.748  35.700  1.00  0.00           H
ATOM   3548  CD1 ILE   235      25.341  40.982  36.892  1.00  0.00           C
ATOM   3549 HD11 ILE   235      25.690  41.363  37.851  1.00  0.00           H
ATOM   3550 HD12 ILE   235      24.557  40.298  37.217  1.00  0.00           H
ATOM   3551 HD13 ILE   235      26.136  40.402  36.424  1.00  0.00           H
ATOM   3552  C   ILE   235      22.245  45.041  36.231  1.00  0.00           C
ATOM   3553  O   ILE   235      22.236  45.498  37.355  1.00  0.00           O
ATOM   3554  N   CYX   236      21.216  45.038  35.395  1.00  0.00           N
ATOM   3555  H   CYX   236      21.333  44.685  34.456  1.00  0.00           H
ATOM   3556  CA  CYX   236      20.021  45.814  35.583  1.00  0.00           C
ATOM   3557  HA  CYX   236      20.270  46.866  35.723  1.00  0.00           H
ATOM   3558  CB  CYX   236      19.171  45.880  34.306  1.00  0.00           C
ATOM   3559  HB2 CYX   236      19.019  44.828  34.063  1.00  0.00           H
ATOM   3560  HB3 CYX   236      18.228  46.332  34.612  1.00  0.00           H
ATOM   3561  SG  CYX   236      19.798  46.642  32.749  1.00  0.00           S
ATOM   3562  C   CYX   236      19.073  45.320  36.772  1.00  0.00           C
ATOM   3563  O   CYX   236      18.108  46.069  37.058  1.00  0.00           O
ATOM   3564  N   SER   237      19.271  44.122  37.360  1.00  0.00           N
ATOM   3565  H   SER   237      19.995  43.546  36.956  1.00  0.00           H
ATOM   3566  CA  SER   237      18.304  43.421  38.185  1.00  0.00           C
ATOM   3567  HA  SER   237      17.398  43.355  37.584  1.00  0.00           H
ATOM   3568  CB  SER   237      18.698  41.959  38.504  1.00  0.00           C
ATOM   3569  HB2 SER   237      18.748  41.259  37.669  1.00  0.00           H
ATOM   3570  HB3 SER   237      19.657  42.025  39.019  1.00  0.00           H
ATOM   3571  OG  SER   237      17.851  41.399  39.467  1.00  0.00           O
ATOM   3572  HG  SER   237      17.224  40.892  38.946  1.00  0.00           H
ATOM   3573  C   SER   237      17.918  44.224  39.448  1.00  0.00           C
ATOM   3574  O   SER   237      18.740  45.044  39.894  1.00  0.00           O
ATOM   3575  N   GLY   238      16.787  44.026  40.103  1.00  0.00           N
ATOM   3576  H   GLY   238      16.186  43.334  39.680  1.00  0.00           H
ATOM   3577  CA  GLY   238      16.366  44.781  41.340  1.00  0.00           C
ATOM   3578  HA2 GLY   238      16.731  45.808  41.324  1.00  0.00           H
ATOM   3579  HA3 GLY   238      15.282  44.846  41.252  1.00  0.00           H
ATOM   3580  C   GLY   238      16.974  44.193  42.697  1.00  0.00           C
ATOM   3581  O   GLY   238      16.270  44.248  43.729  1.00  0.00           O
ATOM   3582  N   VAL   239      18.243  43.767  42.749  1.00  0.00           N
ATOM   3583  H   VAL   239      18.756  43.899  41.889  1.00  0.00           H
ATOM   3584  CA  VAL   239      18.923  43.030  43.829  1.00  0.00           C
ATOM   3585  HA  VAL   239      18.276  43.063  44.706  1.00  0.00           H
ATOM   3586  CB  VAL   239      18.989  41.506  43.459  1.00  0.00           C
ATOM   3587  HB  VAL   239      19.476  41.307  42.505  1.00  0.00           H
ATOM   3588  CG1 VAL   239      19.898  40.759  44.454  1.00  0.00           C
ATOM   3589 HG11 VAL   239      20.959  41.004  44.503  1.00  0.00           H
ATOM   3590 HG12 VAL   239      19.426  40.708  45.435  1.00  0.00           H
ATOM   3591 HG13 VAL   239      19.958  39.769  44.000  1.00  0.00           H
ATOM   3592  CG2 VAL   239      17.580  40.872  43.455  1.00  0.00           C
ATOM   3593 HG21 VAL   239      17.614  39.854  43.064  1.00  0.00           H
ATOM   3594 HG22 VAL   239      17.155  40.863  44.458  1.00  0.00           H
ATOM   3595 HG23 VAL   239      16.922  41.414  42.775  1.00  0.00           H
ATOM   3596  C   VAL   239      20.328  43.614  44.195  1.00  0.00           C
ATOM   3597  O   VAL   239      21.296  43.578  43.370  1.00  0.00           O
ATOM   3598  N   PHE   240      20.463  44.160  45.431  1.00  0.00           N
ATOM   3599  H   PHE   240      19.742  43.916  46.097  1.00  0.00           H
ATOM   3600  CA  PHE   240      21.699  44.638  46.027  1.00  0.00           C
ATOM   3601  HA  PHE   240      22.016  45.448  45.370  1.00  0.00           H
ATOM   3602  CB  PHE   240      21.489  45.362  47.387  1.00  0.00           C
ATOM   3603  HB2 PHE   240      20.886  44.716  48.024  1.00  0.00           H
ATOM   3604  HB3 PHE   240      22.385  45.548  47.977  1.00  0.00           H
ATOM   3605  CG  PHE   240      20.692  46.639  47.201  1.00  0.00           C
ATOM   3606  CD1 PHE   240      19.292  46.574  47.050  1.00  0.00           C
ATOM   3607  HD1 PHE   240      18.762  45.643  47.194  1.00  0.00           H
ATOM   3608  CE1 PHE   240      18.614  47.743  46.655  1.00  0.00           C
ATOM   3609  HE1 PHE   240      17.609  47.612  46.282  1.00  0.00           H
ATOM   3610  CZ  PHE   240      19.314  49.000  46.514  1.00  0.00           C
ATOM   3611  HZ  PHE   240      18.893  49.802  45.925  1.00  0.00           H
ATOM   3612  CE2 PHE   240      20.715  48.976  46.732  1.00  0.00           C
ATOM   3613  HE2 PHE   240      21.239  49.911  46.598  1.00  0.00           H
ATOM   3614  CD2 PHE   240      21.434  47.790  47.130  1.00  0.00           C
ATOM   3615  HD2 PHE   240      22.495  47.722  47.320  1.00  0.00           H
ATOM   3616  C   PHE   240      22.855  43.698  46.000  1.00  0.00           C
ATOM   3617  O   PHE   240      22.777  42.702  46.739  1.00  0.00           O
ATOM   3618  N   GLY   241      23.925  43.909  45.220  1.00  0.00           N
ATOM   3619  H   GLY   241      23.877  44.726  44.627  1.00  0.00           H
ATOM   3620  CA  GLY   241      24.828  42.820  44.702  1.00  0.00           C
ATOM   3621  HA2 GLY   241      24.236  41.977  44.347  1.00  0.00           H
ATOM   3622  HA3 GLY   241      25.401  43.283  43.899  1.00  0.00           H
ATOM   3623  C   GLY   241      25.799  42.290  45.724  1.00  0.00           C
ATOM   3624  O   GLY   241      26.489  41.307  45.432  1.00  0.00           O
ATOM   3625  N   ASH   242      25.942  42.989  46.858  1.00  0.00           N
ATOM   3626  H   ASH   242      25.356  43.809  46.913  1.00  0.00           H
ATOM   3627  CA  ASH   242      26.809  42.678  47.944  1.00  0.00           C
ATOM   3628  HA  ASH   242      26.795  41.637  48.267  1.00  0.00           H
ATOM   3629  CB  ASH   242      28.244  43.126  47.657  1.00  0.00           C
ATOM   3630  HB2 ASH   242      28.301  44.088  47.148  1.00  0.00           H
ATOM   3631  HB3 ASH   242      28.752  43.144  48.621  1.00  0.00           H
ATOM   3632  CG  ASH   242      28.946  41.997  46.783  1.00  0.00           C
ATOM   3633  OD1 ASH   242      28.934  40.805  47.098  1.00  0.00           O
ATOM   3634  OD2 ASH   242      29.604  42.453  45.668  1.00  0.00           O
ATOM   3635  HD2 ASH   242      29.807  43.370  45.865  1.00  0.00           H
ATOM   3636  C   ASH   242      26.298  43.574  49.141  1.00  0.00           C
ATOM   3637  O   ASH   242      25.476  44.446  48.883  1.00  0.00           O
ATOM   3638  N   ASN   243      26.865  43.353  50.295  1.00  0.00           N
ATOM   3639  H   ASN   243      27.634  42.700  50.346  1.00  0.00           H
ATOM   3640  CA  ASN   243      26.681  44.219  51.449  1.00  0.00           C
ATOM   3641  HA  ASN   243      25.621  44.375  51.645  1.00  0.00           H
ATOM   3642  CB  ASN   243      27.476  43.538  52.603  1.00  0.00           C
ATOM   3643  HB2 ASN   243      27.249  44.057  53.534  1.00  0.00           H
ATOM   3644  HB3 ASN   243      27.313  42.465  52.710  1.00  0.00           H
ATOM   3645  CG  ASN   243      28.955  43.737  52.456  1.00  0.00           C
ATOM   3646  OD1 ASN   243      29.620  43.097  51.620  1.00  0.00           O
ATOM   3647  ND2 ASN   243      29.611  44.461  53.360  1.00  0.00           N
ATOM   3648 HD21 ASN   243      30.564  44.602  53.059  1.00  0.00           H
ATOM   3649 HD22 ASN   243      29.123  44.856  54.151  1.00  0.00           H
ATOM   3650  C   ASN   243      27.342  45.666  51.223  1.00  0.00           C
ATOM   3651  O   ASN   243      28.187  45.769  50.305  1.00  0.00           O
ATOM   3652  N   PRO   244      27.287  46.662  52.165  1.00  0.00           N
ATOM   3653  CD  PRO   244      28.419  47.580  52.376  1.00  0.00           C
ATOM   3654  HD2 PRO   244      28.877  47.965  51.465  1.00  0.00           H
ATOM   3655  HD3 PRO   244      29.177  47.020  52.925  1.00  0.00           H
ATOM   3656  CG  PRO   244      27.790  48.708  53.218  1.00  0.00           C
ATOM   3657  HG2 PRO   244      27.580  49.565  52.577  1.00  0.00           H
ATOM   3658  HG3 PRO   244      28.462  49.016  54.018  1.00  0.00           H
ATOM   3659  CB  PRO   244      26.560  48.108  53.918  1.00  0.00           C
ATOM   3660  HB2 PRO   244      25.792  48.818  54.225  1.00  0.00           H
ATOM   3661  HB3 PRO   244      26.829  47.567  54.824  1.00  0.00           H
ATOM   3662  CA  PRO   244      26.055  47.055  52.887  1.00  0.00           C
ATOM   3663  HA  PRO   244      25.664  46.171  53.388  1.00  0.00           H
ATOM   3664  C   PRO   244      24.999  47.588  51.935  1.00  0.00           C
ATOM   3665  O   PRO   244      25.285  47.940  50.754  1.00  0.00           O
ATOM   3666  N   ARG   245      23.762  47.639  52.421  1.00  0.00           N
ATOM   3667  H   ARG   245      23.692  47.393  53.398  1.00  0.00           H
ATOM   3668  CA  ARG   245      22.529  47.946  51.566  1.00  0.00           C
ATOM   3669  HA  ARG   245      22.785  48.654  50.779  1.00  0.00           H
ATOM   3670  CB  ARG   245      22.136  46.656  50.779  1.00  0.00           C
ATOM   3671  HB2 ARG   245      21.234  46.765  50.175  1.00  0.00           H
ATOM   3672  HB3 ARG   245      22.953  46.368  50.116  1.00  0.00           H
ATOM   3673  CG  ARG   245      21.833  45.419  51.625  1.00  0.00           C
ATOM   3674  HG2 ARG   245      22.778  45.007  51.976  1.00  0.00           H
ATOM   3675  HG3 ARG   245      21.186  45.792  52.418  1.00  0.00           H
ATOM   3676  CD  ARG   245      21.058  44.421  50.795  1.00  0.00           C
ATOM   3677  HD2 ARG   245      20.358  44.822  50.063  1.00  0.00           H
ATOM   3678  HD3 ARG   245      21.843  43.870  50.277  1.00  0.00           H
ATOM   3679  NE  ARG   245      20.191  43.563  51.754  1.00  0.00           N
ATOM   3680  HE  ARG   245      19.296  43.907  52.075  1.00  0.00           H
ATOM   3681  CZ  ARG   245      20.430  42.271  51.947  1.00  0.00           C
ATOM   3682  NH1 ARG   245      19.643  41.656  52.760  1.00  0.00           N
ATOM   3683 HH11 ARG   245      18.880  42.188  53.154  1.00  0.00           H
ATOM   3684 HH12 ARG   245      19.787  40.672  52.935  1.00  0.00           H
ATOM   3685  NH2 ARG   245      21.356  41.567  51.367  1.00  0.00           N
ATOM   3686 HH21 ARG   245      22.112  42.066  50.920  1.00  0.00           H
ATOM   3687 HH22 ARG   245      21.586  40.644  51.708  1.00  0.00           H
ATOM   3688  C   ARG   245      21.251  48.439  52.268  1.00  0.00           C
ATOM   3689  O   ARG   245      21.067  48.140  53.484  1.00  0.00           O
ATOM   3690  N   PRO   246      20.215  49.000  51.504  1.00  0.00           N
ATOM   3691  CD  PRO   246      20.287  49.772  50.282  1.00  0.00           C
ATOM   3692  HD2 PRO   246      20.850  49.129  49.605  1.00  0.00           H
ATOM   3693  HD3 PRO   246      20.843  50.685  50.497  1.00  0.00           H
ATOM   3694  CG  PRO   246      18.802  50.117  49.880  1.00  0.00           C
ATOM   3695  HG2 PRO   246      18.391  49.419  49.151  1.00  0.00           H
ATOM   3696  HG3 PRO   246      18.725  51.135  49.498  1.00  0.00           H
ATOM   3697  CB  PRO   246      18.030  50.096  51.192  1.00  0.00           C
ATOM   3698  HB2 PRO   246      16.967  49.954  50.997  1.00  0.00           H
ATOM   3699  HB3 PRO   246      18.323  51.038  51.657  1.00  0.00           H
ATOM   3700  CA  PRO   246      18.777  48.869  51.917  1.00  0.00           C
ATOM   3701  HA  PRO   246      18.645  49.086  52.976  1.00  0.00           H
ATOM   3702  C   PRO   246      18.246  47.506  51.429  1.00  0.00           C
ATOM   3703  O   PRO   246      18.948  46.641  50.995  1.00  0.00           O
ATOM   3704  N   ASN   247      16.900  47.340  51.461  1.00  0.00           N
ATOM   3705  H   ASN   247      16.433  47.958  52.108  1.00  0.00           H
ATOM   3706  CA  ASN   247      16.175  46.141  51.085  1.00  0.00           C
ATOM   3707  HA  ASN   247      16.523  45.280  51.658  1.00  0.00           H
ATOM   3708  CB  ASN   247      14.698  46.279  51.348  1.00  0.00           C
ATOM   3709  HB2 ASN   247      14.604  46.742  52.330  1.00  0.00           H
ATOM   3710  HB3 ASN   247      14.246  46.901  50.576  1.00  0.00           H
ATOM   3711  CG  ASN   247      13.957  44.938  51.439  1.00  0.00           C
ATOM   3712  OD1 ASN   247      13.902  44.440  52.566  1.00  0.00           O
ATOM   3713  ND2 ASN   247      13.385  44.376  50.353  1.00  0.00           N
ATOM   3714 HD21 ASN   247      13.127  43.403  50.429  1.00  0.00           H
ATOM   3715 HD22 ASN   247      13.410  44.887  49.483  1.00  0.00           H
ATOM   3716  C   ASN   247      16.263  45.986  49.540  1.00  0.00           C
ATOM   3717  O   ASN   247      16.482  47.011  48.844  1.00  0.00           O
ATOM   3718  N   ASP   248      16.138  44.744  48.974  1.00  0.00           N
ATOM   3719  H   ASP   248      16.154  43.977  49.630  1.00  0.00           H
ATOM   3720  CA  ASP   248      15.884  44.478  47.557  1.00  0.00           C
ATOM   3721  HA  ASP   248      16.635  45.017  46.980  1.00  0.00           H
ATOM   3722  CB  ASP   248      16.101  42.945  47.266  1.00  0.00           C
ATOM   3723  HB2 ASP   248      15.292  42.406  47.758  1.00  0.00           H
ATOM   3724  HB3 ASP   248      16.016  42.769  46.193  1.00  0.00           H
ATOM   3725  CG  ASP   248      17.449  42.351  47.673  1.00  0.00           C
ATOM   3726  OD1 ASP   248      18.520  42.716  47.116  1.00  0.00           O
ATOM   3727  OD2 ASP   248      17.464  41.399  48.450  1.00  0.00           O
ATOM   3728  C   ASP   248      14.561  45.110  46.918  1.00  0.00           C
ATOM   3729  O   ASP   248      13.724  45.654  47.652  1.00  0.00           O
ATOM   3730  N   GLY   249      14.354  45.032  45.626  1.00  0.00           N
ATOM   3731  H   GLY   249      14.973  44.491  45.038  1.00  0.00           H
ATOM   3732  CA  GLY   249      13.150  45.491  44.850  1.00  0.00           C
ATOM   3733  HA2 GLY   249      12.863  44.833  44.030  1.00  0.00           H
ATOM   3734  HA3 GLY   249      12.258  45.748  45.421  1.00  0.00           H
ATOM   3735  C   GLY   249      13.510  46.844  44.047  1.00  0.00           C
ATOM   3736  O   GLY   249      12.629  47.547  43.560  1.00  0.00           O
ATOM   3737  N   THR   250      14.823  47.249  44.073  1.00  0.00           N
ATOM   3738  H   THR   250      15.498  46.594  44.441  1.00  0.00           H
ATOM   3739  CA  THR   250      15.256  48.524  43.707  1.00  0.00           C
ATOM   3740  HA  THR   250      14.501  48.998  43.080  1.00  0.00           H
ATOM   3741  CB  THR   250      15.360  49.593  44.946  1.00  0.00           C
ATOM   3742  HB  THR   250      15.933  49.192  45.781  1.00  0.00           H
ATOM   3743  CG2 THR   250      15.784  50.990  44.496  1.00  0.00           C
ATOM   3744 HG21 THR   250      16.714  50.864  43.942  1.00  0.00           H
ATOM   3745 HG22 THR   250      15.038  51.283  43.758  1.00  0.00           H
ATOM   3746 HG23 THR   250      15.859  51.754  45.270  1.00  0.00           H
ATOM   3747  OG1 THR   250      14.073  49.748  45.372  1.00  0.00           O
ATOM   3748  HG1 THR   250      13.865  49.015  45.957  1.00  0.00           H
ATOM   3749  C   THR   250      16.608  48.268  43.044  1.00  0.00           C
ATOM   3750  O   THR   250      17.563  47.688  43.537  1.00  0.00           O
ATOM   3751  N   GLY   251      16.643  48.830  41.812  1.00  0.00           N
ATOM   3752  H   GLY   251      15.775  49.277  41.553  1.00  0.00           H
ATOM   3753  CA  GLY   251      17.682  48.540  40.875  1.00  0.00           C
ATOM   3754  HA2 GLY   251      18.569  48.506  41.506  1.00  0.00           H
ATOM   3755  HA3 GLY   251      17.427  47.532  40.548  1.00  0.00           H
ATOM   3756  C   GLY   251      17.913  49.529  39.774  1.00  0.00           C
ATOM   3757  O   GLY   251      17.231  50.520  39.582  1.00  0.00           O
ATOM   3758  N   SER   252      18.953  49.350  38.919  1.00  0.00           N
ATOM   3759  H   SER   252      19.344  48.419  38.906  1.00  0.00           H
ATOM   3760  CA  SER   252      19.117  50.182  37.640  1.00  0.00           C
ATOM   3761  HA  SER   252      18.215  50.231  37.028  1.00  0.00           H
ATOM   3762  CB  SER   252      19.603  51.619  37.945  1.00  0.00           C
ATOM   3763  HB2 SER   252      18.923  52.151  38.610  1.00  0.00           H
ATOM   3764  HB3 SER   252      20.528  51.521  38.512  1.00  0.00           H
ATOM   3765  OG  SER   252      19.914  52.361  36.754  1.00  0.00           O
ATOM   3766  HG  SER   252      19.120  52.297  36.218  1.00  0.00           H
ATOM   3767  C   SER   252      20.135  49.514  36.665  1.00  0.00           C
ATOM   3768  O   SER   252      21.040  48.859  37.158  1.00  0.00           O
ATOM   3769  N   CYX   253      20.049  49.755  35.361  1.00  0.00           N
ATOM   3770  H   CYX   253      19.308  50.381  35.079  1.00  0.00           H
ATOM   3771  CA  CYX   253      21.049  49.485  34.389  1.00  0.00           C
ATOM   3772  HA  CYX   253      21.316  48.445  34.578  1.00  0.00           H
ATOM   3773  CB  CYX   253      20.493  49.543  32.938  1.00  0.00           C
ATOM   3774  HB2 CYX   253      20.231  50.572  32.693  1.00  0.00           H
ATOM   3775  HB3 CYX   253      21.213  49.157  32.216  1.00  0.00           H
ATOM   3776  SG  CYX   253      19.111  48.504  32.523  1.00  0.00           S
ATOM   3777  C   CYX   253      22.305  50.373  34.556  1.00  0.00           C
ATOM   3778  O   CYX   253      23.128  50.308  33.646  1.00  0.00           O
ATOM   3779  N   GLY   254      22.623  50.953  35.714  1.00  0.00           N
ATOM   3780  H   GLY   254      21.909  50.946  36.428  1.00  0.00           H
ATOM   3781  CA  GLY   254      23.870  51.666  36.022  1.00  0.00           C
ATOM   3782  HA2 GLY   254      24.682  51.317  35.384  1.00  0.00           H
ATOM   3783  HA3 GLY   254      23.640  52.731  36.052  1.00  0.00           H
ATOM   3784  C   GLY   254      24.333  51.321  37.449  1.00  0.00           C
ATOM   3785  O   GLY   254      23.706  50.458  38.138  1.00  0.00           O
ATOM   3786  N   PRO   255      25.405  52.043  37.888  1.00  0.00           N
ATOM   3787  CD  PRO   255      26.120  53.089  37.169  1.00  0.00           C
ATOM   3788  HD2 PRO   255      25.354  53.674  36.661  1.00  0.00           H
ATOM   3789  HD3 PRO   255      26.851  52.598  36.526  1.00  0.00           H
ATOM   3790  CG  PRO   255      26.856  53.963  38.231  1.00  0.00           C
ATOM   3791  HG2 PRO   255      26.219  54.793  38.541  1.00  0.00           H
ATOM   3792  HG3 PRO   255      27.845  54.254  37.875  1.00  0.00           H
ATOM   3793  CB  PRO   255      27.051  52.985  39.423  1.00  0.00           C
ATOM   3794  HB2 PRO   255      27.009  53.524  40.368  1.00  0.00           H
ATOM   3795  HB3 PRO   255      27.958  52.405  39.251  1.00  0.00           H
ATOM   3796  CA  PRO   255      25.819  52.098  39.309  1.00  0.00           C
ATOM   3797  HA  PRO   255      26.086  51.060  39.505  1.00  0.00           H
ATOM   3798  C   PRO   255      24.738  52.539  40.257  1.00  0.00           C
ATOM   3799  O   PRO   255      24.398  53.716  40.329  1.00  0.00           O
ATOM   3800  N   VAL   256      24.284  51.569  41.061  1.00  0.00           N
ATOM   3801  H   VAL   256      24.393  50.611  40.756  1.00  0.00           H
ATOM   3802  CA  VAL   256      23.316  51.849  42.124  1.00  0.00           C
ATOM   3803  HA  VAL   256      22.715  52.670  41.731  1.00  0.00           H
ATOM   3804  CB  VAL   256      22.259  50.705  42.406  1.00  0.00           C
ATOM   3805  HB  VAL   256      22.793  49.855  42.831  1.00  0.00           H
ATOM   3806  CG1 VAL   256      21.271  51.180  43.460  1.00  0.00           C
ATOM   3807 HG11 VAL   256      20.709  50.265  43.646  1.00  0.00           H
ATOM   3808 HG12 VAL   256      21.802  51.476  44.364  1.00  0.00           H
ATOM   3809 HG13 VAL   256      20.606  51.869  42.940  1.00  0.00           H
ATOM   3810  CG2 VAL   256      21.607  50.265  41.061  1.00  0.00           C
ATOM   3811 HG21 VAL   256      20.856  49.475  41.079  1.00  0.00           H
ATOM   3812 HG22 VAL   256      21.039  51.134  40.729  1.00  0.00           H
ATOM   3813 HG23 VAL   256      22.306  49.873  40.323  1.00  0.00           H
ATOM   3814  C   VAL   256      24.016  52.425  43.386  1.00  0.00           C
ATOM   3815  O   VAL   256      24.923  51.809  44.021  1.00  0.00           O
ATOM   3816  N   SER   257      23.499  53.561  43.814  1.00  0.00           N
ATOM   3817  H   SER   257      22.609  53.895  43.473  1.00  0.00           H
ATOM   3818  CA  SER   257      24.258  54.469  44.664  1.00  0.00           C
ATOM   3819  HA  SER   257      25.268  54.542  44.260  1.00  0.00           H
ATOM   3820  CB  SER   257      23.749  55.896  44.457  1.00  0.00           C
ATOM   3821  HB2 SER   257      24.538  56.567  44.796  1.00  0.00           H
ATOM   3822  HB3 SER   257      23.544  56.111  43.408  1.00  0.00           H
ATOM   3823  OG  SER   257      22.492  56.154  45.052  1.00  0.00           O
ATOM   3824  HG  SER   257      22.569  56.920  45.626  1.00  0.00           H
ATOM   3825  C   SER   257      24.401  54.058  46.124  1.00  0.00           C
ATOM   3826  O   SER   257      24.754  54.844  46.953  1.00  0.00           O
ATOM   3827  N   SER   258      24.030  52.836  46.534  1.00  0.00           N
ATOM   3828  H   SER   258      23.780  52.174  45.813  1.00  0.00           H
ATOM   3829  CA  SER   258      24.129  52.469  47.953  1.00  0.00           C
ATOM   3830  HA  SER   258      23.808  53.305  48.574  1.00  0.00           H
ATOM   3831  CB  SER   258      23.121  51.303  48.111  1.00  0.00           C
ATOM   3832  HB2 SER   258      22.143  51.744  47.921  1.00  0.00           H
ATOM   3833  HB3 SER   258      23.338  50.553  47.351  1.00  0.00           H
ATOM   3834  OG  SER   258      23.119  50.677  49.444  1.00  0.00           O
ATOM   3835  HG  SER   258      22.964  51.485  49.941  1.00  0.00           H
ATOM   3836  C   SER   258      25.546  52.055  48.293  1.00  0.00           C
ATOM   3837  O   SER   258      25.871  50.951  47.910  1.00  0.00           O
ATOM   3838  N   ASN   259      26.309  52.820  49.036  1.00  0.00           N
ATOM   3839  H   ASN   259      25.927  53.682  49.400  1.00  0.00           H
ATOM   3840  CA  ASN   259      27.602  52.388  49.508  1.00  0.00           C
ATOM   3841  HA  ASN   259      27.884  53.275  50.076  1.00  0.00           H
ATOM   3842  CB  ASN   259      27.384  51.273  50.585  1.00  0.00           C
ATOM   3843  HB2 ASN   259      27.267  50.320  50.068  1.00  0.00           H
ATOM   3844  HB3 ASN   259      28.338  51.182  51.103  1.00  0.00           H
ATOM   3845  CG  ASN   259      26.376  51.459  51.657  1.00  0.00           C
ATOM   3846  OD1 ASN   259      26.414  52.411  52.399  1.00  0.00           O
ATOM   3847  ND2 ASN   259      25.325  50.644  51.679  1.00  0.00           N
ATOM   3848 HD21 ASN   259      24.682  50.739  52.453  1.00  0.00           H
ATOM   3849 HD22 ASN   259      25.136  49.971  50.951  1.00  0.00           H
ATOM   3850  C   ASN   259      28.690  52.181  48.341  1.00  0.00           C
ATOM   3851  O   ASN   259      29.257  51.089  48.167  1.00  0.00           O
ATOM   3852  N   GLY   260      28.868  53.179  47.483  1.00  0.00           N
ATOM   3853  H   GLY   260      28.306  54.011  47.587  1.00  0.00           H
ATOM   3854  CA  GLY   260      29.472  52.968  46.117  1.00  0.00           C
ATOM   3855  HA2 GLY   260      28.787  52.322  45.568  1.00  0.00           H
ATOM   3856  HA3 GLY   260      29.654  53.963  45.710  1.00  0.00           H
ATOM   3857  C   GLY   260      30.889  52.329  46.191  1.00  0.00           C
ATOM   3858  O   GLY   260      30.941  51.183  45.789  1.00  0.00           O
ATOM   3859  N   ALA   261      31.884  53.049  46.704  1.00  0.00           N
ATOM   3860  H   ALA   261      31.622  53.814  47.310  1.00  0.00           H
ATOM   3861  CA  ALA   261      33.290  52.855  46.462  1.00  0.00           C
ATOM   3862  HA  ALA   261      33.454  52.900  45.386  1.00  0.00           H
ATOM   3863  CB  ALA   261      33.986  54.063  47.007  1.00  0.00           C
ATOM   3864  HB1 ALA   261      33.838  53.982  48.083  1.00  0.00           H
ATOM   3865  HB2 ALA   261      35.046  54.042  46.753  1.00  0.00           H
ATOM   3866  HB3 ALA   261      33.540  55.002  46.677  1.00  0.00           H
ATOM   3867  C   ALA   261      33.933  51.499  46.889  1.00  0.00           C
ATOM   3868  O   ALA   261      34.393  50.744  46.000  1.00  0.00           O
ATOM   3869  N   TYR   262      33.683  51.048  48.137  1.00  0.00           N
ATOM   3870  H   TYR   262      33.264  51.694  48.792  1.00  0.00           H
ATOM   3871  CA  TYR   262      34.291  49.788  48.629  1.00  0.00           C
ATOM   3872  HA  TYR   262      35.235  49.887  48.095  1.00  0.00           H
ATOM   3873  CB  TYR   262      34.328  49.795  50.181  1.00  0.00           C
ATOM   3874  HB2 TYR   262      34.834  50.679  50.572  1.00  0.00           H
ATOM   3875  HB3 TYR   262      33.301  49.796  50.546  1.00  0.00           H
ATOM   3876  CG  TYR   262      35.114  48.648  50.741  1.00  0.00           C
ATOM   3877  CD1 TYR   262      36.547  48.758  51.015  1.00  0.00           C
ATOM   3878  HD1 TYR   262      37.082  49.635  50.680  1.00  0.00           H
ATOM   3879  CE1 TYR   262      37.210  47.747  51.763  1.00  0.00           C
ATOM   3880  HE1 TYR   262      38.272  47.899  51.877  1.00  0.00           H
ATOM   3881  CZ  TYR   262      36.493  46.621  52.272  1.00  0.00           C
ATOM   3882  OH  TYR   262      37.088  45.686  53.033  1.00  0.00           O
ATOM   3883  HH  TYR   262      36.548  45.269  53.710  1.00  0.00           H
ATOM   3884  CE2 TYR   262      35.090  46.493  51.994  1.00  0.00           C
ATOM   3885  HE2 TYR   262      34.515  45.640  52.322  1.00  0.00           H
ATOM   3886  CD2 TYR   262      34.435  47.476  51.202  1.00  0.00           C
ATOM   3887  HD2 TYR   262      33.387  47.349  50.971  1.00  0.00           H
ATOM   3888  C   TYR   262      33.447  48.630  47.985  1.00  0.00           C
ATOM   3889  O   TYR   262      32.285  48.819  47.471  1.00  0.00           O
ATOM   3890  N   GLY   263      33.905  47.383  48.130  1.00  0.00           N
ATOM   3891  H   GLY   263      34.637  47.141  48.782  1.00  0.00           H
ATOM   3892  CA  GLY   263      33.328  46.294  47.362  1.00  0.00           C
ATOM   3893  HA2 GLY   263      32.262  46.267  47.588  1.00  0.00           H
ATOM   3894  HA3 GLY   263      33.467  46.396  46.286  1.00  0.00           H
ATOM   3895  C   GLY   263      33.991  44.948  47.735  1.00  0.00           C
ATOM   3896  O   GLY   263      35.092  44.867  48.381  1.00  0.00           O
ATOM   3897  N   VAL   264      33.272  43.888  47.453  1.00  0.00           N
ATOM   3898  H   VAL   264      32.299  44.024  47.220  1.00  0.00           H
ATOM   3899  CA  VAL   264      33.811  42.545  47.324  1.00  0.00           C
ATOM   3900  HA  VAL   264      34.893  42.570  47.447  1.00  0.00           H
ATOM   3901  CB  VAL   264      33.233  41.692  48.506  1.00  0.00           C
ATOM   3902  HB  VAL   264      33.141  42.370  49.354  1.00  0.00           H
ATOM   3903  CG1 VAL   264      31.766  41.264  48.290  1.00  0.00           C
ATOM   3904 HG11 VAL   264      31.682  40.582  47.443  1.00  0.00           H
ATOM   3905 HG12 VAL   264      31.528  40.687  49.183  1.00  0.00           H
ATOM   3906 HG13 VAL   264      31.142  42.158  48.299  1.00  0.00           H
ATOM   3907  CG2 VAL   264      34.096  40.486  48.943  1.00  0.00           C
ATOM   3908 HG21 VAL   264      35.052  40.549  48.426  1.00  0.00           H
ATOM   3909 HG22 VAL   264      34.271  40.455  50.018  1.00  0.00           H
ATOM   3910 HG23 VAL   264      33.699  39.559  48.528  1.00  0.00           H
ATOM   3911  C   VAL   264      33.612  41.816  46.030  1.00  0.00           C
ATOM   3912  O   VAL   264      32.670  42.078  45.290  1.00  0.00           O
ATOM   3913  N   LYS   265      34.606  41.056  45.629  1.00  0.00           N
ATOM   3914  H   LYS   265      35.357  40.910  46.289  1.00  0.00           H
ATOM   3915  CA  LYS   265      34.544  40.153  44.420  1.00  0.00           C
ATOM   3916  HA  LYS   265      34.384  40.684  43.482  1.00  0.00           H
ATOM   3917  CB  LYS   265      35.812  39.343  44.336  1.00  0.00           C
ATOM   3918  HB2 LYS   265      36.732  39.925  44.387  1.00  0.00           H
ATOM   3919  HB3 LYS   265      35.842  38.728  45.236  1.00  0.00           H
ATOM   3920  CG  LYS   265      35.831  38.473  43.110  1.00  0.00           C
ATOM   3921  HG2 LYS   265      34.883  37.941  43.032  1.00  0.00           H
ATOM   3922  HG3 LYS   265      35.856  39.194  42.293  1.00  0.00           H
ATOM   3923  CD  LYS   265      36.903  37.391  42.961  1.00  0.00           C
ATOM   3924  HD2 LYS   265      37.775  38.044  42.912  1.00  0.00           H
ATOM   3925  HD3 LYS   265      36.818  36.716  43.813  1.00  0.00           H
ATOM   3926  CE  LYS   265      36.722  36.519  41.762  1.00  0.00           C
ATOM   3927  HE2 LYS   265      37.362  35.638  41.787  1.00  0.00           H
ATOM   3928  HE3 LYS   265      35.675  36.224  41.692  1.00  0.00           H
ATOM   3929  NZ  LYS   265      36.955  37.156  40.452  1.00  0.00           N
ATOM   3930  HZ1 LYS   265      36.386  36.743  39.726  1.00  0.00           H
ATOM   3931  HZ2 LYS   265      36.661  38.109  40.609  1.00  0.00           H
ATOM   3932  HZ3 LYS   265      37.939  37.239  40.242  1.00  0.00           H
ATOM   3933  C   LYS   265      33.402  39.189  44.669  1.00  0.00           C
ATOM   3934  O   LYS   265      33.180  38.578  45.686  1.00  0.00           O
ATOM   3935  N   GLY   266      32.776  39.076  43.527  1.00  0.00           N
ATOM   3936  H   GLY   266      32.904  39.850  42.891  1.00  0.00           H
ATOM   3937  CA  GLY   266      31.846  38.105  43.148  1.00  0.00           C
ATOM   3938  HA2 GLY   266      32.303  37.167  43.464  1.00  0.00           H
ATOM   3939  HA3 GLY   266      30.997  38.186  43.828  1.00  0.00           H
ATOM   3940  C   GLY   266      31.702  37.914  41.640  1.00  0.00           C
ATOM   3941  O   GLY   266      32.466  38.391  40.801  1.00  0.00           O
ATOM   3942  N   PHE   267      30.664  37.188  41.232  1.00  0.00           N
ATOM   3943  H   PHE   267      29.965  36.946  41.920  1.00  0.00           H
ATOM   3944  CA  PHE   267      30.322  36.749  39.911  1.00  0.00           C
ATOM   3945  HA  PHE   267      30.896  37.319  39.180  1.00  0.00           H
ATOM   3946  CB  PHE   267      30.794  35.285  39.813  1.00  0.00           C
ATOM   3947  HB2 PHE   267      30.773  34.914  38.788  1.00  0.00           H
ATOM   3948  HB3 PHE   267      31.836  35.293  40.134  1.00  0.00           H
ATOM   3949  CG  PHE   267      29.991  34.448  40.747  1.00  0.00           C
ATOM   3950  CD1 PHE   267      30.356  34.429  42.045  1.00  0.00           C
ATOM   3951  HD1 PHE   267      31.249  34.927  42.394  1.00  0.00           H
ATOM   3952  CE1 PHE   267      29.635  33.609  42.932  1.00  0.00           C
ATOM   3953  HE1 PHE   267      29.894  33.688  43.977  1.00  0.00           H
ATOM   3954  CZ  PHE   267      28.444  32.949  42.520  1.00  0.00           C
ATOM   3955  HZ  PHE   267      27.967  32.358  43.289  1.00  0.00           H
ATOM   3956  CE2 PHE   267      28.166  32.904  41.110  1.00  0.00           C
ATOM   3957  HE2 PHE   267      27.316  32.328  40.777  1.00  0.00           H
ATOM   3958  CD2 PHE   267      28.953  33.661  40.219  1.00  0.00           C
ATOM   3959  HD2 PHE   267      28.687  33.629  39.173  1.00  0.00           H
ATOM   3960  C   PHE   267      28.797  36.867  39.644  1.00  0.00           C
ATOM   3961  O   PHE   267      27.990  37.239  40.532  1.00  0.00           O
ATOM   3962  N   SER   268      28.348  36.579  38.417  1.00  0.00           N
ATOM   3963  H   SER   268      29.098  36.289  37.804  1.00  0.00           H
ATOM   3964  CA  SER   268      27.000  36.141  37.974  1.00  0.00           C
ATOM   3965  HA  SER   268      26.427  35.568  38.705  1.00  0.00           H
ATOM   3966  CB  SER   268      26.061  37.359  37.757  1.00  0.00           C
ATOM   3967  HB2 SER   268      26.494  37.969  36.964  1.00  0.00           H
ATOM   3968  HB3 SER   268      25.045  37.008  37.577  1.00  0.00           H
ATOM   3969  OG  SER   268      25.896  38.226  38.867  1.00  0.00           O
ATOM   3970  HG  SER   268      26.689  38.376  39.387  1.00  0.00           H
ATOM   3971  C   SER   268      27.087  35.322  36.730  1.00  0.00           C
ATOM   3972  O   SER   268      28.112  35.507  36.073  1.00  0.00           O
ATOM   3973  N   PHE   269      26.042  34.597  36.333  1.00  0.00           N
ATOM   3974  H   PHE   269      25.406  34.273  37.047  1.00  0.00           H
ATOM   3975  CA  PHE   269      25.853  33.980  35.066  1.00  0.00           C
ATOM   3976  HA  PHE   269      26.684  34.211  34.399  1.00  0.00           H
ATOM   3977  CB  PHE   269      25.745  32.392  35.272  1.00  0.00           C
ATOM   3978  HB2 PHE   269      24.863  32.138  35.859  1.00  0.00           H
ATOM   3979  HB3 PHE   269      25.514  31.989  34.287  1.00  0.00           H
ATOM   3980  CG  PHE   269      26.984  31.729  35.911  1.00  0.00           C
ATOM   3981  CD1 PHE   269      26.979  31.321  37.252  1.00  0.00           C
ATOM   3982  HD1 PHE   269      26.070  31.388  37.831  1.00  0.00           H
ATOM   3983  CE1 PHE   269      28.126  30.676  37.825  1.00  0.00           C
ATOM   3984  HE1 PHE   269      28.000  30.251  38.810  1.00  0.00           H
ATOM   3985  CZ  PHE   269      29.280  30.514  37.019  1.00  0.00           C
ATOM   3986  HZ  PHE   269      30.077  30.020  37.556  1.00  0.00           H
ATOM   3987  CE2 PHE   269      29.242  30.873  35.632  1.00  0.00           C
ATOM   3988  HE2 PHE   269      30.077  30.579  35.015  1.00  0.00           H
ATOM   3989  CD2 PHE   269      28.083  31.447  35.108  1.00  0.00           C
ATOM   3990  HD2 PHE   269      28.153  31.518  34.033  1.00  0.00           H
ATOM   3991  C   PHE   269      24.540  34.356  34.320  1.00  0.00           C
ATOM   3992  O   PHE   269      23.468  34.093  34.773  1.00  0.00           O
ATOM   3993  N   LYS   270      24.765  34.905  33.135  1.00  0.00           N
ATOM   3994  H   LYS   270      25.709  34.887  32.776  1.00  0.00           H
ATOM   3995  CA  LYS   270      23.673  35.307  32.234  1.00  0.00           C
ATOM   3996  HA  LYS   270      22.793  35.677  32.759  1.00  0.00           H
ATOM   3997  CB  LYS   270      24.277  36.312  31.285  1.00  0.00           C
ATOM   3998  HB2 LYS   270      24.911  37.000  31.845  1.00  0.00           H
ATOM   3999  HB3 LYS   270      25.037  35.832  30.670  1.00  0.00           H
ATOM   4000  CG  LYS   270      23.233  36.904  30.364  1.00  0.00           C
ATOM   4001  HG2 LYS   270      22.408  36.229  30.132  1.00  0.00           H
ATOM   4002  HG3 LYS   270      22.735  37.682  30.943  1.00  0.00           H
ATOM   4003  CD  LYS   270      23.891  37.414  29.029  1.00  0.00           C
ATOM   4004  HD2 LYS   270      24.796  37.976  29.261  1.00  0.00           H
ATOM   4005  HD3 LYS   270      24.140  36.535  28.436  1.00  0.00           H
ATOM   4006  CE  LYS   270      23.010  38.397  28.239  1.00  0.00           C
ATOM   4007  HE2 LYS   270      22.033  37.941  28.078  1.00  0.00           H
ATOM   4008  HE3 LYS   270      22.872  39.238  28.918  1.00  0.00           H
ATOM   4009  NZ  LYS   270      23.605  38.707  26.919  1.00  0.00           N
ATOM   4010  HZ1 LYS   270      24.597  38.861  27.032  1.00  0.00           H
ATOM   4011  HZ2 LYS   270      23.403  37.955  26.276  1.00  0.00           H
ATOM   4012  HZ3 LYS   270      23.148  39.485  26.465  1.00  0.00           H
ATOM   4013  C   LYS   270      23.137  34.064  31.518  1.00  0.00           C
ATOM   4014  O   LYS   270      23.827  33.186  30.869  1.00  0.00           O
ATOM   4015  N   TYR   271      21.819  33.921  31.559  1.00  0.00           N
ATOM   4016  H   TYR   271      21.294  34.581  32.115  1.00  0.00           H
ATOM   4017  CA  TYR   271      21.104  32.825  30.886  1.00  0.00           C
ATOM   4018  HA  TYR   271      21.752  32.268  30.210  1.00  0.00           H
ATOM   4019  CB  TYR   271      20.592  31.749  31.891  1.00  0.00           C
ATOM   4020  HB2 TYR   271      20.044  32.241  32.694  1.00  0.00           H
ATOM   4021  HB3 TYR   271      19.758  31.308  31.344  1.00  0.00           H
ATOM   4022  CG  TYR   271      21.623  30.640  32.314  1.00  0.00           C
ATOM   4023  CD1 TYR   271      22.743  30.789  33.207  1.00  0.00           C
ATOM   4024  HD1 TYR   271      22.913  31.726  33.718  1.00  0.00           H
ATOM   4025  CE1 TYR   271      23.548  29.648  33.648  1.00  0.00           C
ATOM   4026  HE1 TYR   271      24.365  29.832  34.330  1.00  0.00           H
ATOM   4027  CZ  TYR   271      23.424  28.451  32.887  1.00  0.00           C
ATOM   4028  OH  TYR   271      24.299  27.458  33.132  1.00  0.00           O
ATOM   4029  HH  TYR   271      23.965  26.652  32.729  1.00  0.00           H
ATOM   4030  CE2 TYR   271      22.403  28.269  32.003  1.00  0.00           C
ATOM   4031  HE2 TYR   271      22.326  27.326  31.481  1.00  0.00           H
ATOM   4032  CD2 TYR   271      21.524  29.370  31.718  1.00  0.00           C
ATOM   4033  HD2 TYR   271      20.750  29.171  30.990  1.00  0.00           H
ATOM   4034  C   TYR   271      19.948  33.480  30.118  1.00  0.00           C
ATOM   4035  O   TYR   271      18.878  33.794  30.687  1.00  0.00           O
ATOM   4036  N   GLY   272      20.113  33.719  28.797  1.00  0.00           N
ATOM   4037  H   GLY   272      21.029  33.642  28.376  1.00  0.00           H
ATOM   4038  CA  GLY   272      19.186  34.587  28.066  1.00  0.00           C
ATOM   4039  HA2 GLY   272      19.453  34.657  27.012  1.00  0.00           H
ATOM   4040  HA3 GLY   272      18.231  34.090  28.238  1.00  0.00           H
ATOM   4041  C   GLY   272      19.136  36.047  28.530  1.00  0.00           C
ATOM   4042  O   GLY   272      20.210  36.587  28.755  1.00  0.00           O
ATOM   4043  N   ASN   273      17.998  36.597  28.794  1.00  0.00           N
ATOM   4044  H   ASN   273      17.104  36.147  28.656  1.00  0.00           H
ATOM   4045  CA  ASN   273      18.020  37.909  29.571  1.00  0.00           C
ATOM   4046  HA  ASN   273      18.970  38.420  29.418  1.00  0.00           H
ATOM   4047  CB  ASN   273      16.989  38.957  29.060  1.00  0.00           C
ATOM   4048  HB2 ASN   273      15.985  38.544  28.957  1.00  0.00           H
ATOM   4049  HB3 ASN   273      16.901  39.783  29.765  1.00  0.00           H
ATOM   4050  CG  ASN   273      17.378  39.438  27.692  1.00  0.00           C
ATOM   4051  OD1 ASN   273      18.477  39.361  27.193  1.00  0.00           O
ATOM   4052  ND2 ASN   273      16.412  39.866  26.902  1.00  0.00           N
ATOM   4053 HD21 ASN   273      16.633  40.241  25.992  1.00  0.00           H
ATOM   4054 HD22 ASN   273      15.435  39.893  27.156  1.00  0.00           H
ATOM   4055  C   ASN   273      18.030  37.762  31.090  1.00  0.00           C
ATOM   4056  O   ASN   273      17.980  38.809  31.762  1.00  0.00           O
ATOM   4057  N   GLY   274      18.104  36.483  31.569  1.00  0.00           N
ATOM   4058  H   GLY   274      18.201  35.697  30.943  1.00  0.00           H
ATOM   4059  CA  GLY   274      17.983  36.185  32.958  1.00  0.00           C
ATOM   4060  HA2 GLY   274      17.590  37.070  33.459  1.00  0.00           H
ATOM   4061  HA3 GLY   274      17.345  35.305  33.037  1.00  0.00           H
ATOM   4062  C   GLY   274      19.392  35.989  33.622  1.00  0.00           C
ATOM   4063  O   GLY   274      20.422  35.854  32.917  1.00  0.00           O
ATOM   4064  N   VAL   275      19.377  36.041  34.927  1.00  0.00           N
ATOM   4065  H   VAL   275      18.537  36.064  35.488  1.00  0.00           H
ATOM   4066  CA  VAL   275      20.695  36.076  35.677  1.00  0.00           C
ATOM   4067  HA  VAL   275      21.320  35.533  34.968  1.00  0.00           H
ATOM   4068  CB  VAL   275      21.173  37.548  35.751  1.00  0.00           C
ATOM   4069  HB  VAL   275      21.268  37.943  34.740  1.00  0.00           H
ATOM   4070  CG1 VAL   275      20.423  38.500  36.719  1.00  0.00           C
ATOM   4071 HG11 VAL   275      20.787  39.499  36.481  1.00  0.00           H
ATOM   4072 HG12 VAL   275      19.341  38.458  36.587  1.00  0.00           H
ATOM   4073 HG13 VAL   275      20.635  38.370  37.780  1.00  0.00           H
ATOM   4074  CG2 VAL   275      22.583  37.647  36.242  1.00  0.00           C
ATOM   4075 HG21 VAL   275      22.586  37.179  37.227  1.00  0.00           H
ATOM   4076 HG22 VAL   275      23.273  37.059  35.638  1.00  0.00           H
ATOM   4077 HG23 VAL   275      22.848  38.704  36.261  1.00  0.00           H
ATOM   4078  C   VAL   275      20.646  35.303  36.944  1.00  0.00           C
ATOM   4079  O   VAL   275      19.634  35.317  37.679  1.00  0.00           O
ATOM   4080  N   TRP   276      21.714  34.526  37.228  1.00  0.00           N
ATOM   4081  H   TRP   276      22.436  34.518  36.521  1.00  0.00           H
ATOM   4082  CA  TRP   276      22.016  33.954  38.551  1.00  0.00           C
ATOM   4083  HA  TRP   276      21.120  33.865  39.167  1.00  0.00           H
ATOM   4084  CB  TRP   276      22.578  32.591  38.405  1.00  0.00           C
ATOM   4085  HB2 TRP   276      23.338  32.410  37.646  1.00  0.00           H
ATOM   4086  HB3 TRP   276      23.078  32.399  39.354  1.00  0.00           H
ATOM   4087  CG  TRP   276      21.568  31.489  38.332  1.00  0.00           C
ATOM   4088  CD1 TRP   276      21.124  30.867  37.212  1.00  0.00           C
ATOM   4089  HD1 TRP   276      21.447  31.025  36.194  1.00  0.00           H
ATOM   4090  NE1 TRP   276      20.287  29.894  37.571  1.00  0.00           N
ATOM   4091  HE1 TRP   276      19.758  29.320  36.931  1.00  0.00           H
ATOM   4092  CE2 TRP   276      20.060  29.803  38.953  1.00  0.00           C
ATOM   4093  CZ2 TRP   276      19.320  29.084  39.803  1.00  0.00           C
ATOM   4094  HZ2 TRP   276      18.706  28.317  39.355  1.00  0.00           H
ATOM   4095  CH2 TRP   276      19.251  29.376  41.200  1.00  0.00           C
ATOM   4096  HH2 TRP   276      18.623  28.703  41.765  1.00  0.00           H
ATOM   4097  CZ3 TRP   276      20.138  30.361  41.798  1.00  0.00           C
ATOM   4098  HZ3 TRP   276      20.179  30.542  42.862  1.00  0.00           H
ATOM   4099  CE3 TRP   276      20.868  31.149  40.923  1.00  0.00           C
ATOM   4100  HE3 TRP   276      21.513  31.886  41.377  1.00  0.00           H
ATOM   4101  CD2 TRP   276      20.869  30.856  39.493  1.00  0.00           C
ATOM   4102  C   TRP   276      23.074  34.835  39.252  1.00  0.00           C
ATOM   4103  O   TRP   276      24.253  34.663  38.908  1.00  0.00           O
ATOM   4104  N   ILE   277      22.705  35.657  40.249  1.00  0.00           N
ATOM   4105  H   ILE   277      21.724  35.756  40.468  1.00  0.00           H
ATOM   4106  CA  ILE   277      23.635  36.569  40.984  1.00  0.00           C
ATOM   4107  HA  ILE   277      24.523  36.691  40.363  1.00  0.00           H
ATOM   4108  CB  ILE   277      22.870  37.851  41.329  1.00  0.00           C
ATOM   4109  HB  ILE   277      22.348  37.662  42.267  1.00  0.00           H
ATOM   4110  CG2 ILE   277      23.916  38.984  41.615  1.00  0.00           C
ATOM   4111 HG21 ILE   277      24.378  39.293  40.677  1.00  0.00           H
ATOM   4112 HG22 ILE   277      23.478  39.944  41.888  1.00  0.00           H
ATOM   4113 HG23 ILE   277      24.658  38.641  42.337  1.00  0.00           H
ATOM   4114  CG1 ILE   277      21.769  38.210  40.320  1.00  0.00           C
ATOM   4115 HG12 ILE   277      22.208  38.285  39.325  1.00  0.00           H
ATOM   4116 HG13 ILE   277      21.011  37.428  40.371  1.00  0.00           H
ATOM   4117  CD1 ILE   277      21.002  39.499  40.648  1.00  0.00           C
ATOM   4118 HD11 ILE   277      20.123  39.437  40.006  1.00  0.00           H
ATOM   4119 HD12 ILE   277      20.689  39.516  41.691  1.00  0.00           H
ATOM   4120 HD13 ILE   277      21.627  40.366  40.432  1.00  0.00           H
ATOM   4121  C   ILE   277      24.147  35.963  42.311  1.00  0.00           C
ATOM   4122  O   ILE   277      23.201  35.486  43.027  1.00  0.00           O
ATOM   4123  N   GLY   278      25.466  36.132  42.649  1.00  0.00           N
ATOM   4124  H   GLY   278      26.085  36.482  41.932  1.00  0.00           H
ATOM   4125  CA  GLY   278      25.962  35.735  44.009  1.00  0.00           C
ATOM   4126  HA2 GLY   278      25.127  35.253  44.521  1.00  0.00           H
ATOM   4127  HA3 GLY   278      26.675  34.916  43.915  1.00  0.00           H
ATOM   4128  C   GLY   278      26.360  36.950  44.888  1.00  0.00           C
ATOM   4129  O   GLY   278      26.661  38.078  44.321  1.00  0.00           O
ATOM   4130  N   ARG   279      26.182  36.796  46.217  1.00  0.00           N
ATOM   4131  H   ARG   279      26.037  35.930  46.715  1.00  0.00           H
ATOM   4132  CA  ARG   279      26.345  37.990  47.047  1.00  0.00           C
ATOM   4133  HA  ARG   279      27.224  38.562  46.745  1.00  0.00           H
ATOM   4134  CB  ARG   279      25.136  38.987  47.059  1.00  0.00           C
ATOM   4135  HB2 ARG   279      25.419  39.838  47.680  1.00  0.00           H
ATOM   4136  HB3 ARG   279      24.910  39.178  46.011  1.00  0.00           H
ATOM   4137  CG  ARG   279      23.800  38.385  47.589  1.00  0.00           C
ATOM   4138  HG2 ARG   279      23.389  37.706  46.840  1.00  0.00           H
ATOM   4139  HG3 ARG   279      24.031  37.930  48.552  1.00  0.00           H
ATOM   4140  CD  ARG   279      22.832  39.576  47.915  1.00  0.00           C
ATOM   4141  HD2 ARG   279      23.319  40.341  48.520  1.00  0.00           H
ATOM   4142  HD3 ARG   279      22.769  40.011  46.918  1.00  0.00           H
ATOM   4143  NE  ARG   279      21.532  39.280  48.412  1.00  0.00           N
ATOM   4144  HE  ARG   279      21.323  38.344  48.729  1.00  0.00           H
ATOM   4145  CZ  ARG   279      20.571  40.118  48.461  1.00  0.00           C
ATOM   4146  NH1 ARG   279      19.470  39.609  48.851  1.00  0.00           N
ATOM   4147 HH11 ARG   279      19.371  38.673  49.219  1.00  0.00           H
ATOM   4148 HH12 ARG   279      18.609  40.122  48.729  1.00  0.00           H
ATOM   4149  NH2 ARG   279      20.666  41.360  48.069  1.00  0.00           N
ATOM   4150 HH21 ARG   279      21.503  41.701  47.619  1.00  0.00           H
ATOM   4151 HH22 ARG   279      19.797  41.874  48.050  1.00  0.00           H
ATOM   4152  C   ARG   279      26.722  37.537  48.484  1.00  0.00           C
ATOM   4153  O   ARG   279      26.383  36.488  48.913  1.00  0.00           O
ATOM   4154  N   THR   280      27.407  38.465  49.144  1.00  0.00           N
ATOM   4155  H   THR   280      27.591  39.368  48.729  1.00  0.00           H
ATOM   4156  CA  THR   280      27.503  38.442  50.626  1.00  0.00           C
ATOM   4157  HA  THR   280      27.833  37.460  50.967  1.00  0.00           H
ATOM   4158  CB  THR   280      28.512  39.425  51.210  1.00  0.00           C
ATOM   4159  HB  THR   280      28.244  39.466  52.265  1.00  0.00           H
ATOM   4160  CG2 THR   280      29.963  38.963  50.930  1.00  0.00           C
ATOM   4161 HG21 THR   280      30.664  39.550  51.523  1.00  0.00           H
ATOM   4162 HG22 THR   280      30.095  37.932  51.255  1.00  0.00           H
ATOM   4163 HG23 THR   280      30.107  39.021  49.851  1.00  0.00           H
ATOM   4164  OG1 THR   280      28.355  40.696  50.694  1.00  0.00           O
ATOM   4165  HG1 THR   280      29.105  41.213  50.993  1.00  0.00           H
ATOM   4166  C   THR   280      26.188  38.749  51.241  1.00  0.00           C
ATOM   4167  O   THR   280      25.487  39.530  50.651  1.00  0.00           O
ATOM   4168  N   LYS   281      25.703  37.951  52.126  1.00  0.00           N
ATOM   4169  H   LYS   281      26.367  37.299  52.518  1.00  0.00           H
ATOM   4170  CA  LYS   281      24.297  37.739  52.361  1.00  0.00           C
ATOM   4171  HA  LYS   281      23.815  37.673  51.384  1.00  0.00           H
ATOM   4172  CB  LYS   281      24.080  36.328  53.042  1.00  0.00           C
ATOM   4173  HB2 LYS   281      24.510  35.591  52.363  1.00  0.00           H
ATOM   4174  HB3 LYS   281      24.583  36.361  54.008  1.00  0.00           H
ATOM   4175  CG  LYS   281      22.601  35.983  53.269  1.00  0.00           C
ATOM   4176  HG2 LYS   281      22.150  36.632  54.021  1.00  0.00           H
ATOM   4177  HG3 LYS   281      22.041  36.151  52.349  1.00  0.00           H
ATOM   4178  CD  LYS   281      22.360  34.528  53.723  1.00  0.00           C
ATOM   4179  HD2 LYS   281      22.593  33.795  52.952  1.00  0.00           H
ATOM   4180  HD3 LYS   281      23.068  34.369  54.537  1.00  0.00           H
ATOM   4181  CE  LYS   281      20.991  34.292  54.329  1.00  0.00           C
ATOM   4182  HE2 LYS   281      20.993  33.325  54.832  1.00  0.00           H
ATOM   4183  HE3 LYS   281      20.766  35.111  55.013  1.00  0.00           H
ATOM   4184  NZ  LYS   281      19.900  34.456  53.363  1.00  0.00           N
ATOM   4185  HZ1 LYS   281      19.912  33.638  52.770  1.00  0.00           H
ATOM   4186  HZ2 LYS   281      19.045  34.483  53.899  1.00  0.00           H
ATOM   4187  HZ3 LYS   281      19.953  35.284  52.785  1.00  0.00           H
ATOM   4188  C   LYS   281      23.663  38.827  53.281  1.00  0.00           C
ATOM   4189  O   LYS   281      22.601  39.335  52.871  1.00  0.00           O
ATOM   4190  N   SER   282      24.242  39.132  54.419  1.00  0.00           N
ATOM   4191  H   SER   282      25.162  38.729  54.529  1.00  0.00           H
ATOM   4192  CA  SER   282      23.673  40.140  55.353  1.00  0.00           C
ATOM   4193  HA  SER   282      22.714  39.833  55.770  1.00  0.00           H
ATOM   4194  CB  SER   282      24.602  40.287  56.623  1.00  0.00           C
ATOM   4195  HB2 SER   282      24.712  39.358  57.183  1.00  0.00           H
ATOM   4196  HB3 SER   282      25.567  40.654  56.273  1.00  0.00           H
ATOM   4197  OG  SER   282      24.026  41.266  57.441  1.00  0.00           O
ATOM   4198  HG  SER   282      23.255  40.830  57.813  1.00  0.00           H
ATOM   4199  C   SER   282      23.434  41.549  54.741  1.00  0.00           C
ATOM   4200  O   SER   282      24.189  42.058  53.935  1.00  0.00           O
ATOM   4201  N   THR   283      22.506  42.338  55.285  1.00  0.00           N
ATOM   4202  H   THR   283      21.924  41.934  56.005  1.00  0.00           H
ATOM   4203  CA  THR   283      22.237  43.755  54.959  1.00  0.00           C
ATOM   4204  HA  THR   283      21.902  43.842  53.924  1.00  0.00           H
ATOM   4205  CB  THR   283      21.079  44.177  55.822  1.00  0.00           C
ATOM   4206  HB  THR   283      21.060  45.266  55.840  1.00  0.00           H
ATOM   4207  CG2 THR   283      19.712  43.669  55.543  1.00  0.00           C
ATOM   4208 HG21 THR   283      19.584  44.045  54.527  1.00  0.00           H
ATOM   4209 HG22 THR   283      19.624  42.585  55.617  1.00  0.00           H
ATOM   4210 HG23 THR   283      18.986  44.087  56.240  1.00  0.00           H
ATOM   4211  OG1 THR   283      21.369  43.858  57.191  1.00  0.00           O
ATOM   4212  HG1 THR   283      22.202  44.305  57.358  1.00  0.00           H
ATOM   4213  C   THR   283      23.510  44.644  55.283  1.00  0.00           C
ATOM   4214  O   THR   283      23.585  45.763  54.689  1.00  0.00           O
ATOM   4215  N   ASN   284      24.498  44.221  56.100  1.00  0.00           N
ATOM   4216  H   ASN   284      24.391  43.349  56.599  1.00  0.00           H
ATOM   4217  CA  ASN   284      25.467  45.191  56.701  1.00  0.00           C
ATOM   4218  HA  ASN   284      25.448  46.075  56.063  1.00  0.00           H
ATOM   4219  CB  ASN   284      25.185  45.560  58.140  1.00  0.00           C
ATOM   4220  HB2 ASN   284      25.133  44.624  58.698  1.00  0.00           H
ATOM   4221  HB3 ASN   284      26.000  46.158  58.548  1.00  0.00           H
ATOM   4222  CG  ASN   284      23.854  46.343  58.461  1.00  0.00           C
ATOM   4223  OD1 ASN   284      22.884  46.587  57.665  1.00  0.00           O
ATOM   4224  ND2 ASN   284      23.822  47.017  59.558  1.00  0.00           N
ATOM   4225 HD21 ASN   284      22.927  47.439  59.757  1.00  0.00           H
ATOM   4226 HD22 ASN   284      24.602  46.965  60.197  1.00  0.00           H
ATOM   4227  C   ASN   284      26.878  44.660  56.582  1.00  0.00           C
ATOM   4228  O   ASN   284      27.602  45.212  55.773  1.00  0.00           O
ATOM   4229  N   SER   285      27.312  43.729  57.513  1.00  0.00           N
ATOM   4230  H   SER   285      26.616  43.362  58.145  1.00  0.00           H
ATOM   4231  CA  SER   285      28.610  43.053  57.377  1.00  0.00           C
ATOM   4232  HA  SER   285      29.380  43.812  57.236  1.00  0.00           H
ATOM   4233  CB  SER   285      28.891  42.372  58.650  1.00  0.00           C
ATOM   4234  HB2 SER   285      29.907  42.000  58.522  1.00  0.00           H
ATOM   4235  HB3 SER   285      28.871  43.114  59.449  1.00  0.00           H
ATOM   4236  OG  SER   285      28.258  41.159  58.863  1.00  0.00           O
ATOM   4237  HG  SER   285      27.383  41.405  59.174  1.00  0.00           H
ATOM   4238  C   SER   285      28.696  42.110  56.198  1.00  0.00           C
ATOM   4239  O   SER   285      27.740  41.684  55.558  1.00  0.00           O
ATOM   4240  N   ARG   286      29.893  41.827  55.674  1.00  0.00           N
ATOM   4241  H   ARG   286      30.704  42.175  56.163  1.00  0.00           H
ATOM   4242  CA  ARG   286      30.213  40.788  54.603  1.00  0.00           C
ATOM   4243  HA  ARG   286      29.751  41.123  53.674  1.00  0.00           H
ATOM   4244  CB  ARG   286      31.744  40.766  54.387  1.00  0.00           C
ATOM   4245  HB2 ARG   286      32.266  40.975  55.320  1.00  0.00           H
ATOM   4246  HB3 ARG   286      32.000  39.765  54.039  1.00  0.00           H
ATOM   4247  CG  ARG   286      32.218  41.821  53.407  1.00  0.00           C
ATOM   4248  HG2 ARG   286      31.802  41.607  52.422  1.00  0.00           H
ATOM   4249  HG3 ARG   286      31.767  42.757  53.735  1.00  0.00           H
ATOM   4250  CD  ARG   286      33.784  41.935  53.339  1.00  0.00           C
ATOM   4251  HD2 ARG   286      34.047  42.465  54.253  1.00  0.00           H
ATOM   4252  HD3 ARG   286      34.114  40.897  53.406  1.00  0.00           H
ATOM   4253  NE  ARG   286      34.220  42.688  52.197  1.00  0.00           N
ATOM   4254  HE  ARG   286      33.615  43.363  51.751  1.00  0.00           H
ATOM   4255  CZ  ARG   286      35.418  42.545  51.702  1.00  0.00           C
ATOM   4256  NH1 ARG   286      35.594  43.139  50.525  1.00  0.00           N
ATOM   4257 HH11 ARG   286      34.861  43.689  50.101  1.00  0.00           H
ATOM   4258 HH12 ARG   286      36.529  43.206  50.150  1.00  0.00           H
ATOM   4259  NH2 ARG   286      36.300  41.735  52.170  1.00  0.00           N
ATOM   4260 HH21 ARG   286      36.244  41.491  53.149  1.00  0.00           H
ATOM   4261 HH22 ARG   286      37.181  41.776  51.678  1.00  0.00           H
ATOM   4262  C   ARG   286      29.712  39.350  54.855  1.00  0.00           C
ATOM   4263  O   ARG   286      29.829  38.491  53.955  1.00  0.00           O
ATOM   4264  N   SER   287      29.083  39.053  56.039  1.00  0.00           N
ATOM   4265  H   SER   287      28.958  39.836  56.664  1.00  0.00           H
ATOM   4266  CA  SER   287      28.569  37.748  56.454  1.00  0.00           C
ATOM   4267  HA  SER   287      29.453  37.135  56.631  1.00  0.00           H
ATOM   4268  CB  SER   287      27.826  37.794  57.745  1.00  0.00           C
ATOM   4269  HB2 SER   287      26.976  38.475  57.702  1.00  0.00           H
ATOM   4270  HB3 SER   287      27.563  36.781  58.047  1.00  0.00           H
ATOM   4271  OG  SER   287      28.648  38.360  58.813  1.00  0.00           O
ATOM   4272  HG  SER   287      28.254  39.090  59.296  1.00  0.00           H
ATOM   4273  C   SER   287      27.555  37.035  55.542  1.00  0.00           C
ATOM   4274  O   SER   287      26.630  37.575  54.966  1.00  0.00           O
ATOM   4275  N   GLY   288      27.605  35.745  55.590  1.00  0.00           N
ATOM   4276  H   GLY   288      28.334  35.451  56.225  1.00  0.00           H
ATOM   4277  CA  GLY   288      26.891  34.771  54.776  1.00  0.00           C
ATOM   4278  HA2 GLY   288      27.213  33.783  55.102  1.00  0.00           H
ATOM   4279  HA3 GLY   288      25.808  34.852  54.880  1.00  0.00           H
ATOM   4280  C   GLY   288      27.139  34.844  53.226  1.00  0.00           C
ATOM   4281  O   GLY   288      27.789  35.735  52.732  1.00  0.00           O
ATOM   4282  N   PHE   289      26.601  33.771  52.569  1.00  0.00           N
ATOM   4283  H   PHE   289      26.215  32.957  53.023  1.00  0.00           H
ATOM   4284  CA  PHE   289      26.570  33.759  51.115  1.00  0.00           C
ATOM   4285  HA  PHE   289      26.665  34.761  50.696  1.00  0.00           H
ATOM   4286  CB  PHE   289      27.755  32.921  50.506  1.00  0.00           C
ATOM   4287  HB2 PHE   289      28.590  33.178  51.157  1.00  0.00           H
ATOM   4288  HB3 PHE   289      27.617  31.840  50.505  1.00  0.00           H
ATOM   4289  CG  PHE   289      28.057  33.487  49.112  1.00  0.00           C
ATOM   4290  CD1 PHE   289      28.962  34.628  49.033  1.00  0.00           C
ATOM   4291  HD1 PHE   289      29.417  34.950  49.958  1.00  0.00           H
ATOM   4292  CE1 PHE   289      29.214  35.274  47.768  1.00  0.00           C
ATOM   4293  HE1 PHE   289      29.963  36.049  47.685  1.00  0.00           H
ATOM   4294  CZ  PHE   289      28.610  34.745  46.628  1.00  0.00           C
ATOM   4295  HZ  PHE   289      28.699  35.236  45.670  1.00  0.00           H
ATOM   4296  CE2 PHE   289      27.733  33.649  46.673  1.00  0.00           C
ATOM   4297  HE2 PHE   289      27.298  33.307  45.745  1.00  0.00           H
ATOM   4298  CD2 PHE   289      27.414  33.083  47.928  1.00  0.00           C
ATOM   4299  HD2 PHE   289      26.712  32.264  47.968  1.00  0.00           H
ATOM   4300  C   PHE   289      25.223  33.177  50.661  1.00  0.00           C
ATOM   4301  O   PHE   289      24.654  32.209  51.249  1.00  0.00           O
ATOM   4302  N   GLU   290      24.754  33.782  49.604  1.00  0.00           N
ATOM   4303  H   GLU   290      25.352  34.439  49.123  1.00  0.00           H
ATOM   4304  CA  GLU   290      23.558  33.434  48.928  1.00  0.00           C
ATOM   4305  HA  GLU   290      23.465  32.352  49.013  1.00  0.00           H
ATOM   4306  CB  GLU   290      22.352  34.041  49.640  1.00  0.00           C
ATOM   4307  HB2 GLU   290      21.517  33.388  49.382  1.00  0.00           H
ATOM   4308  HB3 GLU   290      22.595  33.916  50.695  1.00  0.00           H
ATOM   4309  CG  GLU   290      22.065  35.571  49.335  1.00  0.00           C
ATOM   4310  HG2 GLU   290      22.967  36.150  49.535  1.00  0.00           H
ATOM   4311  HG3 GLU   290      22.032  35.690  48.252  1.00  0.00           H
ATOM   4312  CD  GLU   290      20.663  36.034  49.922  1.00  0.00           C
ATOM   4313  OE1 GLU   290      20.033  35.369  50.785  1.00  0.00           O
ATOM   4314  OE2 GLU   290      20.205  37.170  49.599  1.00  0.00           O
ATOM   4315  C   GLU   290      23.551  33.765  47.420  1.00  0.00           C
ATOM   4316  O   GLU   290      24.451  34.435  46.893  1.00  0.00           O
ATOM   4317  N   MET   291      22.580  33.166  46.716  1.00  0.00           N
ATOM   4318  H   MET   291      22.014  32.535  47.266  1.00  0.00           H
ATOM   4319  CA  MET   291      22.348  33.238  45.271  1.00  0.00           C
ATOM   4320  HA  MET   291      23.069  33.924  44.826  1.00  0.00           H
ATOM   4321  CB  MET   291      22.397  31.898  44.659  1.00  0.00           C
ATOM   4322  HB2 MET   291      21.606  31.310  45.123  1.00  0.00           H
ATOM   4323  HB3 MET   291      22.235  32.021  43.588  1.00  0.00           H
ATOM   4324  CG  MET   291      23.625  31.034  44.952  1.00  0.00           C
ATOM   4325  HG2 MET   291      23.838  31.145  46.015  1.00  0.00           H
ATOM   4326  HG3 MET   291      23.391  29.978  44.821  1.00  0.00           H
ATOM   4327  SD  MET   291      25.209  31.475  44.059  1.00  0.00           S
ATOM   4328  CE  MET   291      24.679  31.188  42.412  1.00  0.00           C
ATOM   4329  HE1 MET   291      24.506  32.073  41.801  1.00  0.00           H
ATOM   4330  HE2 MET   291      25.438  30.622  41.871  1.00  0.00           H
ATOM   4331  HE3 MET   291      23.674  30.774  42.326  1.00  0.00           H
ATOM   4332  C   MET   291      20.943  33.795  45.018  1.00  0.00           C
ATOM   4333  O   MET   291      20.108  33.705  45.905  1.00  0.00           O
ATOM   4334  N   ILE   292      20.666  34.377  43.872  1.00  0.00           N
ATOM   4335  H   ILE   292      21.455  34.334  43.243  1.00  0.00           H
ATOM   4336  CA  ILE   292      19.333  34.813  43.442  1.00  0.00           C
ATOM   4337  HA  ILE   292      18.600  34.216  43.985  1.00  0.00           H
ATOM   4338  CB  ILE   292      19.091  36.303  43.727  1.00  0.00           C
ATOM   4339  HB  ILE   292      19.518  36.907  42.925  1.00  0.00           H
ATOM   4340  CG2 ILE   292      17.537  36.579  43.521  1.00  0.00           C
ATOM   4341 HG21 ILE   292      17.107  36.411  42.534  1.00  0.00           H
ATOM   4342 HG22 ILE   292      16.964  36.005  44.251  1.00  0.00           H
ATOM   4343 HG23 ILE   292      17.413  37.650  43.676  1.00  0.00           H
ATOM   4344  CG1 ILE   292      19.547  36.882  45.116  1.00  0.00           C
ATOM   4345 HG12 ILE   292      18.906  37.749  45.269  1.00  0.00           H
ATOM   4346 HG13 ILE   292      19.310  36.215  45.945  1.00  0.00           H
ATOM   4347  CD1 ILE   292      21.026  37.324  45.189  1.00  0.00           C
ATOM   4348 HD11 ILE   292      21.204  37.748  46.177  1.00  0.00           H
ATOM   4349 HD12 ILE   292      21.612  36.407  45.263  1.00  0.00           H
ATOM   4350 HD13 ILE   292      21.391  37.957  44.382  1.00  0.00           H
ATOM   4351  C   ILE   292      19.265  34.440  41.917  1.00  0.00           C
ATOM   4352  O   ILE   292      20.171  34.874  41.155  1.00  0.00           O
ATOM   4353  N   TRP   293      18.263  33.674  41.523  1.00  0.00           N
ATOM   4354  H   TRP   293      17.652  33.267  42.218  1.00  0.00           H
ATOM   4355  CA  TRP   293      17.766  33.638  40.119  1.00  0.00           C
ATOM   4356  HA  TRP   293      18.569  33.936  39.445  1.00  0.00           H
ATOM   4357  CB  TRP   293      17.374  32.219  39.684  1.00  0.00           C
ATOM   4358  HB2 TRP   293      18.263  31.591  39.743  1.00  0.00           H
ATOM   4359  HB3 TRP   293      16.714  31.822  40.455  1.00  0.00           H
ATOM   4360  CG  TRP   293      16.710  32.123  38.335  1.00  0.00           C
ATOM   4361  CD1 TRP   293      15.374  31.858  38.123  1.00  0.00           C
ATOM   4362  HD1 TRP   293      14.674  31.621  38.911  1.00  0.00           H
ATOM   4363  NE1 TRP   293      15.127  31.947  36.762  1.00  0.00           N
ATOM   4364  HE1 TRP   293      14.199  31.734  36.424  1.00  0.00           H
ATOM   4365  CE2 TRP   293      16.190  32.357  36.010  1.00  0.00           C
ATOM   4366  CZ2 TRP   293      16.376  32.679  34.684  1.00  0.00           C
ATOM   4367  HZ2 TRP   293      15.519  32.754  34.031  1.00  0.00           H
ATOM   4368  CH2 TRP   293      17.685  32.906  34.310  1.00  0.00           C
ATOM   4369  HH2 TRP   293      17.885  33.160  33.280  1.00  0.00           H
ATOM   4370  CZ3 TRP   293      18.758  32.995  35.204  1.00  0.00           C
ATOM   4371  HZ3 TRP   293      19.750  33.303  34.909  1.00  0.00           H
ATOM   4372  CE3 TRP   293      18.556  32.644  36.506  1.00  0.00           C
ATOM   4373  HE3 TRP   293      19.312  32.685  37.277  1.00  0.00           H
ATOM   4374  CD2 TRP   293      17.279  32.386  36.976  1.00  0.00           C
ATOM   4375  C   TRP   293      16.714  34.758  39.806  1.00  0.00           C
ATOM   4376  O   TRP   293      15.837  35.140  40.605  1.00  0.00           O
ATOM   4377  N   ASP   294      16.870  35.363  38.612  1.00  0.00           N
ATOM   4378  H   ASP   294      17.731  35.173  38.120  1.00  0.00           H
ATOM   4379  CA  ASP   294      15.910  36.387  38.110  1.00  0.00           C
ATOM   4380  HA  ASP   294      14.951  36.132  38.560  1.00  0.00           H
ATOM   4381  CB  ASP   294      16.272  37.739  38.788  1.00  0.00           C
ATOM   4382  HB2 ASP   294      16.359  37.627  39.869  1.00  0.00           H
ATOM   4383  HB3 ASP   294      17.248  38.037  38.406  1.00  0.00           H
ATOM   4384  CG  ASP   294      15.290  38.919  38.503  1.00  0.00           C
ATOM   4385  OD1 ASP   294      14.075  38.786  38.564  1.00  0.00           O
ATOM   4386  OD2 ASP   294      15.711  40.030  38.158  1.00  0.00           O
ATOM   4387  C   ASP   294      15.872  36.488  36.544  1.00  0.00           C
ATOM   4388  O   ASP   294      16.723  37.147  35.903  1.00  0.00           O
ATOM   4389  N   PRO   295      14.780  35.993  35.906  1.00  0.00           N
ATOM   4390  CD  PRO   295      13.734  35.231  36.535  1.00  0.00           C
ATOM   4391  HD2 PRO   295      13.020  35.854  37.074  1.00  0.00           H
ATOM   4392  HD3 PRO   295      14.047  34.437  37.213  1.00  0.00           H
ATOM   4393  CG  PRO   295      12.956  34.659  35.306  1.00  0.00           C
ATOM   4394  HG2 PRO   295      11.884  34.655  35.508  1.00  0.00           H
ATOM   4395  HG3 PRO   295      13.289  33.646  35.085  1.00  0.00           H
ATOM   4396  CB  PRO   295      13.158  35.623  34.186  1.00  0.00           C
ATOM   4397  HB2 PRO   295      12.387  36.393  34.144  1.00  0.00           H
ATOM   4398  HB3 PRO   295      13.273  35.091  33.241  1.00  0.00           H
ATOM   4399  CA  PRO   295      14.495  36.265  34.523  1.00  0.00           C
ATOM   4400  HA  PRO   295      15.366  35.810  34.052  1.00  0.00           H
ATOM   4401  C   PRO   295      14.483  37.753  34.198  1.00  0.00           C
ATOM   4402  O   PRO   295      14.199  38.554  35.101  1.00  0.00           O
ATOM   4403  N   ASN   296      14.768  38.123  32.987  1.00  0.00           N
ATOM   4404  H   ASN   296      15.097  37.374  32.395  1.00  0.00           H
ATOM   4405  CA  ASN   296      14.937  39.513  32.595  1.00  0.00           C
ATOM   4406  HA  ASN   296      15.386  39.364  31.614  1.00  0.00           H
ATOM   4407  CB  ASN   296      13.537  40.256  32.426  1.00  0.00           C
ATOM   4408  HB2 ASN   296      13.100  40.104  33.412  1.00  0.00           H
ATOM   4409  HB3 ASN   296      13.754  41.300  32.203  1.00  0.00           H
ATOM   4410  CG  ASN   296      12.644  39.708  31.317  1.00  0.00           C
ATOM   4411  OD1 ASN   296      13.085  39.579  30.166  1.00  0.00           O
ATOM   4412  ND2 ASN   296      11.407  39.537  31.531  1.00  0.00           N
ATOM   4413 HD21 ASN   296      10.864  39.102  30.798  1.00  0.00           H
ATOM   4414 HD22 ASN   296      11.038  39.839  32.422  1.00  0.00           H
ATOM   4415  C   ASN   296      15.888  40.418  33.345  1.00  0.00           C
ATOM   4416  O   ASN   296      16.146  41.513  32.867  1.00  0.00           O
ATOM   4417  N   GLY   297      16.534  39.862  34.353  1.00  0.00           N
ATOM   4418  H   GLY   297      16.099  38.995  34.633  1.00  0.00           H
ATOM   4419  CA  GLY   297      17.384  40.659  35.202  1.00  0.00           C
ATOM   4420  HA2 GLY   297      16.818  41.571  35.398  1.00  0.00           H
ATOM   4421  HA3 GLY   297      17.523  40.178  36.170  1.00  0.00           H
ATOM   4422  C   GLY   297      18.792  41.089  34.704  1.00  0.00           C
ATOM   4423  O   GLY   297      19.397  41.942  35.335  1.00  0.00           O
ATOM   4424  N   TRP   298      19.195  40.581  33.547  1.00  0.00           N
ATOM   4425  H   TRP   298      18.681  39.812  33.141  1.00  0.00           H
ATOM   4426  CA  TRP   298      20.423  41.078  32.875  1.00  0.00           C
ATOM   4427  HA  TRP   298      21.178  41.249  33.642  1.00  0.00           H
ATOM   4428  CB  TRP   298      20.974  40.117  31.794  1.00  0.00           C
ATOM   4429  HB2 TRP   298      21.141  39.103  32.159  1.00  0.00           H
ATOM   4430  HB3 TRP   298      20.351  40.001  30.908  1.00  0.00           H
ATOM   4431  CG  TRP   298      22.352  40.538  31.386  1.00  0.00           C
ATOM   4432  CD1 TRP   298      22.875  41.132  30.279  1.00  0.00           C
ATOM   4433  HD1 TRP   298      22.322  41.604  29.481  1.00  0.00           H
ATOM   4434  NE1 TRP   298      24.248  41.200  30.490  1.00  0.00           N
ATOM   4435  HE1 TRP   298      24.874  41.630  29.824  1.00  0.00           H
ATOM   4436  CE2 TRP   298      24.642  40.466  31.561  1.00  0.00           C
ATOM   4437  CZ2 TRP   298      25.905  40.062  32.019  1.00  0.00           C
ATOM   4438  HZ2 TRP   298      26.777  40.297  31.426  1.00  0.00           H
ATOM   4439  CH2 TRP   298      25.987  39.355  33.191  1.00  0.00           C
ATOM   4440  HH2 TRP   298      26.884  38.847  33.513  1.00  0.00           H
ATOM   4441  CZ3 TRP   298      24.804  39.098  33.947  1.00  0.00           C
ATOM   4442  HZ3 TRP   298      24.829  38.483  34.835  1.00  0.00           H
ATOM   4443  CE3 TRP   298      23.502  39.534  33.502  1.00  0.00           C
ATOM   4444  HE3 TRP   298      22.555  39.476  34.018  1.00  0.00           H
ATOM   4445  CD2 TRP   298      23.457  40.207  32.275  1.00  0.00           C
ATOM   4446  C   TRP   298      20.159  42.470  32.183  1.00  0.00           C
ATOM   4447  O   TRP   298      20.819  43.468  32.422  1.00  0.00           O
ATOM   4448  N   THR   299      19.065  42.515  31.529  1.00  0.00           N
ATOM   4449  H   THR   299      18.408  41.749  31.477  1.00  0.00           H
ATOM   4450  CA  THR   299      18.635  43.720  30.718  1.00  0.00           C
ATOM   4451  HA  THR   299      19.521  44.354  30.679  1.00  0.00           H
ATOM   4452  CB  THR   299      18.355  43.174  29.257  1.00  0.00           C
ATOM   4453  HB  THR   299      18.100  44.046  28.654  1.00  0.00           H
ATOM   4454  CG2 THR   299      19.598  42.438  28.633  1.00  0.00           C
ATOM   4455 HG21 THR   299      19.552  42.282  27.555  1.00  0.00           H
ATOM   4456 HG22 THR   299      20.446  43.106  28.789  1.00  0.00           H
ATOM   4457 HG23 THR   299      19.777  41.491  29.143  1.00  0.00           H
ATOM   4458  OG1 THR   299      17.195  42.392  29.223  1.00  0.00           O
ATOM   4459  HG1 THR   299      16.809  42.311  28.347  1.00  0.00           H
ATOM   4460  C   THR   299      17.493  44.544  31.197  1.00  0.00           C
ATOM   4461  O   THR   299      17.257  45.711  30.748  1.00  0.00           O
ATOM   4462  N   GLU   300      16.808  44.186  32.240  1.00  0.00           N
ATOM   4463  H   GLU   300      16.899  43.248  32.603  1.00  0.00           H
ATOM   4464  CA  GLU   300      15.760  45.032  32.884  1.00  0.00           C
ATOM   4465  HA  GLU   300      16.120  46.050  32.742  1.00  0.00           H
ATOM   4466  CB  GLU   300      14.411  44.764  32.263  1.00  0.00           C
ATOM   4467  HB2 GLU   300      14.506  45.133  31.242  1.00  0.00           H
ATOM   4468  HB3 GLU   300      14.197  43.695  32.266  1.00  0.00           H
ATOM   4469  CG  GLU   300      13.129  45.402  32.832  1.00  0.00           C
ATOM   4470  HG2 GLU   300      12.306  45.055  32.208  1.00  0.00           H
ATOM   4471  HG3 GLU   300      13.060  45.075  33.870  1.00  0.00           H
ATOM   4472  CD  GLU   300      13.031  46.918  32.677  1.00  0.00           C
ATOM   4473  OE1 GLU   300      14.069  47.598  32.622  1.00  0.00           O
ATOM   4474  OE2 GLU   300      11.892  47.429  32.430  1.00  0.00           O
ATOM   4475  C   GLU   300      15.687  44.885  34.472  1.00  0.00           C
ATOM   4476  O   GLU   300      15.943  43.832  35.057  1.00  0.00           O
ATOM   4477  N   THR   301      15.125  45.877  35.128  1.00  0.00           N
ATOM   4478  H   THR   301      14.907  46.738  34.647  1.00  0.00           H
ATOM   4479  CA  THR   301      14.857  45.923  36.592  1.00  0.00           C
ATOM   4480  HA  THR   301      15.381  45.087  37.056  1.00  0.00           H
ATOM   4481  CB  THR   301      15.170  47.275  37.240  1.00  0.00           C
ATOM   4482  HB  THR   301      14.311  47.927  37.080  1.00  0.00           H
ATOM   4483  CG2 THR   301      15.345  47.150  38.742  1.00  0.00           C
ATOM   4484 HG21 THR   301      16.253  46.579  38.931  1.00  0.00           H
ATOM   4485 HG22 THR   301      15.451  48.150  39.162  1.00  0.00           H
ATOM   4486 HG23 THR   301      14.475  46.689  39.208  1.00  0.00           H
ATOM   4487  OG1 THR   301      16.334  47.865  36.740  1.00  0.00           O
ATOM   4488  HG1 THR   301      16.963  47.150  36.856  1.00  0.00           H
ATOM   4489  C   THR   301      13.365  45.521  36.820  1.00  0.00           C
ATOM   4490  O   THR   301      12.492  46.130  36.222  1.00  0.00           O
ATOM   4491  N   ASP   302      13.110  44.675  37.779  1.00  0.00           N
ATOM   4492  H   ASP   302      13.910  44.271  38.244  1.00  0.00           H
ATOM   4493  CA  ASP   302      11.793  44.430  38.363  1.00  0.00           C
ATOM   4494  HA  ASP   302      11.218  45.351  38.263  1.00  0.00           H
ATOM   4495  CB  ASP   302      11.126  43.360  37.559  1.00  0.00           C
ATOM   4496  HB2 ASP   302      10.082  43.633  37.717  1.00  0.00           H
ATOM   4497  HB3 ASP   302      11.323  43.409  36.487  1.00  0.00           H
ATOM   4498  CG  ASP   302      11.374  42.017  38.186  1.00  0.00           C
ATOM   4499  OD1 ASP   302      10.375  41.406  38.722  1.00  0.00           O
ATOM   4500  OD2 ASP   302      12.459  41.377  38.047  1.00  0.00           O
ATOM   4501  C   ASP   302      11.829  44.185  39.933  1.00  0.00           C
ATOM   4502  O   ASP   302      12.787  43.782  40.529  1.00  0.00           O
ATOM   4503  N   SER   303      10.798  44.462  40.708  1.00  0.00           N
ATOM   4504  H   SER   303       9.988  44.856  40.249  1.00  0.00           H
ATOM   4505  CA  SER   303      10.751  44.409  42.178  1.00  0.00           C
ATOM   4506  HA  SER   303      11.503  45.079  42.595  1.00  0.00           H
ATOM   4507  CB  SER   303       9.471  45.219  42.655  1.00  0.00           C
ATOM   4508  HB2 SER   303       8.672  44.776  42.061  1.00  0.00           H
ATOM   4509  HB3 SER   303       9.175  45.046  43.689  1.00  0.00           H
ATOM   4510  OG  SER   303       9.445  46.530  42.241  1.00  0.00           O
ATOM   4511  HG  SER   303       8.514  46.557  42.009  1.00  0.00           H
ATOM   4512  C   SER   303      10.801  43.074  42.966  1.00  0.00           C
ATOM   4513  O   SER   303      10.871  43.098  44.204  1.00  0.00           O
ATOM   4514  N   SER   304      10.913  41.877  42.359  1.00  0.00           N
ATOM   4515  H   SER   304      10.644  41.835  41.386  1.00  0.00           H
ATOM   4516  CA  SER   304      10.941  40.536  43.079  1.00  0.00           C
ATOM   4517  HA  SER   304      11.515  40.613  44.002  1.00  0.00           H
ATOM   4518  CB  SER   304       9.501  39.984  43.394  1.00  0.00           C
ATOM   4519  HB2 SER   304       8.987  40.441  44.240  1.00  0.00           H
ATOM   4520  HB3 SER   304       8.912  40.039  42.479  1.00  0.00           H
ATOM   4521  OG  SER   304       9.623  38.604  43.817  1.00  0.00           O
ATOM   4522  HG  SER   304      10.162  38.558  44.610  1.00  0.00           H
ATOM   4523  C   SER   304      11.798  39.565  42.287  1.00  0.00           C
ATOM   4524  O   SER   304      11.845  39.629  41.092  1.00  0.00           O
ATOM   4525  N   PHE   305      12.424  38.631  42.960  1.00  0.00           N
ATOM   4526  H   PHE   305      12.279  38.584  43.958  1.00  0.00           H
ATOM   4527  CA  PHE   305      13.069  37.448  42.323  1.00  0.00           C
ATOM   4528  HA  PHE   305      13.240  37.732  41.284  1.00  0.00           H
ATOM   4529  CB  PHE   305      14.351  37.216  43.140  1.00  0.00           C
ATOM   4530  HB2 PHE   305      14.587  36.154  43.083  1.00  0.00           H
ATOM   4531  HB3 PHE   305      15.123  37.814  42.658  1.00  0.00           H
ATOM   4532  CG  PHE   305      14.255  37.457  44.611  1.00  0.00           C
ATOM   4533  CD1 PHE   305      13.550  36.570  45.505  1.00  0.00           C
ATOM   4534  HD1 PHE   305      12.872  35.782  45.213  1.00  0.00           H
ATOM   4535  CE1 PHE   305      13.710  36.854  46.900  1.00  0.00           C
ATOM   4536  HE1 PHE   305      13.115  36.312  47.621  1.00  0.00           H
ATOM   4537  CZ  PHE   305      14.344  37.960  47.387  1.00  0.00           C
ATOM   4538  HZ  PHE   305      14.286  38.220  48.433  1.00  0.00           H
ATOM   4539  CE2 PHE   305      15.119  38.704  46.536  1.00  0.00           C
ATOM   4540  HE2 PHE   305      15.685  39.482  47.027  1.00  0.00           H
ATOM   4541  CD2 PHE   305      14.994  38.518  45.116  1.00  0.00           C
ATOM   4542  HD2 PHE   305      15.584  39.112  44.435  1.00  0.00           H
ATOM   4543  C   PHE   305      12.103  36.262  42.236  1.00  0.00           C
ATOM   4544  O   PHE   305      11.233  36.167  43.120  1.00  0.00           O
ATOM   4545  N   SER   306      12.430  35.352  41.324  1.00  0.00           N
ATOM   4546  H   SER   306      13.160  35.683  40.711  1.00  0.00           H
ATOM   4547  CA  SER   306      11.696  34.054  41.299  1.00  0.00           C
ATOM   4548  HA  SER   306      10.627  34.269  41.325  1.00  0.00           H
ATOM   4549  CB  SER   306      11.970  33.284  40.035  1.00  0.00           C
ATOM   4550  HB2 SER   306      12.941  32.846  40.271  1.00  0.00           H
ATOM   4551  HB3 SER   306      11.267  32.452  40.093  1.00  0.00           H
ATOM   4552  OG  SER   306      11.919  34.079  38.866  1.00  0.00           O
ATOM   4553  HG  SER   306      10.990  34.134  38.628  1.00  0.00           H
ATOM   4554  C   SER   306      12.179  33.120  42.409  1.00  0.00           C
ATOM   4555  O   SER   306      11.419  32.296  42.941  1.00  0.00           O
ATOM   4556  N   VAL   307      13.498  33.115  42.728  1.00  0.00           N
ATOM   4557  H   VAL   307      14.002  33.955  42.480  1.00  0.00           H
ATOM   4558  CA  VAL   307      14.142  32.118  43.626  1.00  0.00           C
ATOM   4559  HA  VAL   307      13.477  31.649  44.350  1.00  0.00           H
ATOM   4560  CB  VAL   307      14.612  30.907  42.811  1.00  0.00           C
ATOM   4561  HB  VAL   307      15.013  31.227  41.849  1.00  0.00           H
ATOM   4562  CG1 VAL   307      15.633  29.992  43.595  1.00  0.00           C
ATOM   4563 HG11 VAL   307      16.589  30.490  43.438  1.00  0.00           H
ATOM   4564 HG12 VAL   307      15.305  29.828  44.622  1.00  0.00           H
ATOM   4565 HG13 VAL   307      15.817  29.005  43.170  1.00  0.00           H
ATOM   4566  CG2 VAL   307      13.395  29.918  42.520  1.00  0.00           C
ATOM   4567 HG21 VAL   307      13.709  29.011  42.003  1.00  0.00           H
ATOM   4568 HG22 VAL   307      12.860  29.688  43.441  1.00  0.00           H
ATOM   4569 HG23 VAL   307      12.621  30.463  41.980  1.00  0.00           H
ATOM   4570  C   VAL   307      15.277  32.714  44.444  1.00  0.00           C
ATOM   4571  O   VAL   307      16.068  33.403  43.794  1.00  0.00           O
ATOM   4572  N   LYS   308      15.543  32.476  45.742  1.00  0.00           N
ATOM   4573  H   LYS   308      14.937  31.902  46.309  1.00  0.00           H
ATOM   4574  CA  LYS   308      16.898  32.583  46.314  1.00  0.00           C
ATOM   4575  HA  LYS   308      17.608  32.939  45.566  1.00  0.00           H
ATOM   4576  CB  LYS   308      16.943  33.486  47.596  1.00  0.00           C
ATOM   4577  HB2 LYS   308      16.337  33.100  48.415  1.00  0.00           H
ATOM   4578  HB3 LYS   308      17.949  33.632  47.991  1.00  0.00           H
ATOM   4579  CG  LYS   308      16.454  34.899  47.231  1.00  0.00           C
ATOM   4580  HG2 LYS   308      16.667  35.112  46.184  1.00  0.00           H
ATOM   4581  HG3 LYS   308      15.424  34.893  47.589  1.00  0.00           H
ATOM   4582  CD  LYS   308      17.247  35.938  48.091  1.00  0.00           C
ATOM   4583  HD2 LYS   308      18.327  35.790  48.104  1.00  0.00           H
ATOM   4584  HD3 LYS   308      16.852  36.882  47.720  1.00  0.00           H
ATOM   4585  CE  LYS   308      16.740  35.886  49.525  1.00  0.00           C
ATOM   4586  HE2 LYS   308      15.698  36.188  49.631  1.00  0.00           H
ATOM   4587  HE3 LYS   308      16.823  34.852  49.859  1.00  0.00           H
ATOM   4588  NZ  LYS   308      17.458  36.685  50.446  1.00  0.00           N
ATOM   4589  HZ1 LYS   308      17.211  37.641  50.231  1.00  0.00           H
ATOM   4590  HZ2 LYS   308      17.245  36.492  51.414  1.00  0.00           H
ATOM   4591  HZ3 LYS   308      18.453  36.542  50.352  1.00  0.00           H
ATOM   4592  C   LYS   308      17.442  31.160  46.697  1.00  0.00           C
ATOM   4593  O   LYS   308      16.660  30.164  46.729  1.00  0.00           O
ATOM   4594  N   GLN   309      18.756  31.024  46.922  1.00  0.00           N
ATOM   4595  H   GLN   309      19.324  31.858  46.888  1.00  0.00           H
ATOM   4596  CA  GLN   309      19.352  29.911  47.572  1.00  0.00           C
ATOM   4597  HA  GLN   309      18.640  29.451  48.257  1.00  0.00           H
ATOM   4598  CB  GLN   309      19.864  28.834  46.492  1.00  0.00           C
ATOM   4599  HB2 GLN   309      18.959  28.638  45.917  1.00  0.00           H
ATOM   4600  HB3 GLN   309      20.593  29.319  45.843  1.00  0.00           H
ATOM   4601  CG  GLN   309      20.411  27.555  47.088  1.00  0.00           C
ATOM   4602  HG2 GLN   309      21.336  27.735  47.635  1.00  0.00           H
ATOM   4603  HG3 GLN   309      19.633  27.163  47.744  1.00  0.00           H
ATOM   4604  CD  GLN   309      20.725  26.444  46.090  1.00  0.00           C
ATOM   4605  OE1 GLN   309      20.368  26.383  44.921  1.00  0.00           O
ATOM   4606  NE2 GLN   309      21.348  25.416  46.558  1.00  0.00           N
ATOM   4607 HE21 GLN   309      21.577  25.510  47.537  1.00  0.00           H
ATOM   4608 HE22 GLN   309      21.610  24.707  45.887  1.00  0.00           H
ATOM   4609  C   GLN   309      20.522  30.396  48.442  1.00  0.00           C
ATOM   4610  O   GLN   309      21.485  30.993  48.056  1.00  0.00           O
ATOM   4611  N   ASP   310      20.410  30.191  49.757  1.00  0.00           N
ATOM   4612  H   ASP   310      19.464  29.947  50.013  1.00  0.00           H
ATOM   4613  CA  ASP   310      21.419  30.280  50.759  1.00  0.00           C
ATOM   4614  HA  ASP   310      21.800  31.299  50.813  1.00  0.00           H
ATOM   4615  CB  ASP   310      20.930  29.938  52.129  1.00  0.00           C
ATOM   4616  HB2 ASP   310      20.884  28.871  52.351  1.00  0.00           H
ATOM   4617  HB3 ASP   310      21.687  30.271  52.839  1.00  0.00           H
ATOM   4618  CG  ASP   310      19.772  30.817  52.643  1.00  0.00           C
ATOM   4619  OD1 ASP   310      18.849  31.162  51.828  1.00  0.00           O
ATOM   4620  OD2 ASP   310      19.814  31.399  53.736  1.00  0.00           O
ATOM   4621  C   ASP   310      22.523  29.242  50.556  1.00  0.00           C
ATOM   4622  O   ASP   310      22.323  28.112  50.031  1.00  0.00           O
ATOM   4623  N   ILE   311      23.708  29.519  51.087  1.00  0.00           N
ATOM   4624  H   ILE   311      23.807  30.458  51.446  1.00  0.00           H
ATOM   4625  CA  ILE   311      24.949  28.723  50.761  1.00  0.00           C
ATOM   4626  HA  ILE   311      24.659  27.698  50.530  1.00  0.00           H
ATOM   4627  CB  ILE   311      25.726  29.329  49.482  1.00  0.00           C
ATOM   4628  HB  ILE   311      25.951  30.366  49.731  1.00  0.00           H
ATOM   4629  CG2 ILE   311      27.002  28.597  49.039  1.00  0.00           C
ATOM   4630 HG21 ILE   311      26.856  27.597  48.633  1.00  0.00           H
ATOM   4631 HG22 ILE   311      27.554  29.041  48.210  1.00  0.00           H
ATOM   4632 HG23 ILE   311      27.719  28.605  49.860  1.00  0.00           H
ATOM   4633  CG1 ILE   311      24.761  29.529  48.198  1.00  0.00           C
ATOM   4634 HG12 ILE   311      23.845  30.048  48.479  1.00  0.00           H
ATOM   4635 HG13 ILE   311      25.279  30.184  47.498  1.00  0.00           H
ATOM   4636  CD1 ILE   311      24.356  28.281  47.437  1.00  0.00           C
ATOM   4637 HD11 ILE   311      23.542  28.580  46.776  1.00  0.00           H
ATOM   4638 HD12 ILE   311      25.172  27.791  46.907  1.00  0.00           H
ATOM   4639 HD13 ILE   311      24.010  27.481  48.092  1.00  0.00           H
ATOM   4640  C   ILE   311      25.934  28.661  51.982  1.00  0.00           C
ATOM   4641  O   ILE   311      26.450  27.574  52.324  1.00  0.00           O
ATOM   4642  N   VAL   312      26.154  29.833  52.546  1.00  0.00           N
ATOM   4643  H   VAL   312      25.677  30.603  52.100  1.00  0.00           H
ATOM   4644  CA  VAL   312      26.959  29.992  53.832  1.00  0.00           C
ATOM   4645  HA  VAL   312      27.195  29.006  54.233  1.00  0.00           H
ATOM   4646  CB  VAL   312      28.346  30.711  53.499  1.00  0.00           C
ATOM   4647  HB  VAL   312      28.346  31.732  53.118  1.00  0.00           H
ATOM   4648  CG1 VAL   312      29.161  30.886  54.773  1.00  0.00           C
ATOM   4649 HG11 VAL   312      30.056  31.483  54.600  1.00  0.00           H
ATOM   4650 HG12 VAL   312      28.606  31.377  55.573  1.00  0.00           H
ATOM   4651 HG13 VAL   312      29.384  29.918  55.224  1.00  0.00           H
ATOM   4652  CG2 VAL   312      29.224  30.048  52.430  1.00  0.00           C
ATOM   4653 HG21 VAL   312      28.853  30.332  51.446  1.00  0.00           H
ATOM   4654 HG22 VAL   312      30.254  30.379  52.559  1.00  0.00           H
ATOM   4655 HG23 VAL   312      29.187  28.977  52.633  1.00  0.00           H
ATOM   4656  C   VAL   312      26.150  30.839  54.810  1.00  0.00           C
ATOM   4657  O   VAL   312      25.676  31.924  54.524  1.00  0.00           O
ATOM   4658  N   ALA   313      26.185  30.429  56.103  1.00  0.00           N
ATOM   4659  H   ALA   313      26.590  29.541  56.362  1.00  0.00           H
ATOM   4660  CA  ALA   313      25.389  30.969  57.225  1.00  0.00           C
ATOM   4661  HA  ALA   313      24.381  31.099  56.832  1.00  0.00           H
ATOM   4662  CB  ALA   313      25.378  29.965  58.366  1.00  0.00           C
ATOM   4663  HB1 ALA   313      24.759  30.502  59.085  1.00  0.00           H
ATOM   4664  HB2 ALA   313      24.945  29.018  58.043  1.00  0.00           H
ATOM   4665  HB3 ALA   313      26.407  29.850  58.707  1.00  0.00           H
ATOM   4666  C   ALA   313      25.747  32.450  57.572  1.00  0.00           C
ATOM   4667  O   ALA   313      26.846  32.889  57.465  1.00  0.00           O
ATOM   4668  N   ILE   314      24.710  33.198  58.087  1.00  0.00           N
ATOM   4669  H   ILE   314      23.821  32.726  58.164  1.00  0.00           H
ATOM   4670  CA  ILE   314      24.771  34.646  58.255  1.00  0.00           C
ATOM   4671  HA  ILE   314      25.213  35.063  57.350  1.00  0.00           H
ATOM   4672  CB  ILE   314      23.366  35.122  58.173  1.00  0.00           C
ATOM   4673  HB  ILE   314      22.880  34.360  57.563  1.00  0.00           H
ATOM   4674  CG2 ILE   314      22.638  35.025  59.565  1.00  0.00           C
ATOM   4675 HG21 ILE   314      22.931  35.877  60.179  1.00  0.00           H
ATOM   4676 HG22 ILE   314      21.557  35.142  59.482  1.00  0.00           H
ATOM   4677 HG23 ILE   314      22.715  34.044  60.035  1.00  0.00           H
ATOM   4678  CG1 ILE   314      23.297  36.534  57.483  1.00  0.00           C
ATOM   4679 HG12 ILE   314      23.783  37.262  58.132  1.00  0.00           H
ATOM   4680 HG13 ILE   314      23.843  36.415  56.546  1.00  0.00           H
ATOM   4681  CD1 ILE   314      21.891  37.053  57.165  1.00  0.00           C
ATOM   4682 HD11 ILE   314      21.950  37.974  56.585  1.00  0.00           H
ATOM   4683 HD12 ILE   314      21.341  36.398  56.488  1.00  0.00           H
ATOM   4684 HD13 ILE   314      21.341  37.221  58.090  1.00  0.00           H
ATOM   4685  C   ILE   314      25.484  35.171  59.525  1.00  0.00           C
ATOM   4686  O   ILE   314      25.651  36.389  59.658  1.00  0.00           O
ATOM   4687  N   THR   315      25.964  34.289  60.381  1.00  0.00           N
ATOM   4688  H   THR   315      25.655  33.336  60.249  1.00  0.00           H
ATOM   4689  CA  THR   315      26.949  34.411  61.423  1.00  0.00           C
ATOM   4690  HA  THR   315      26.690  35.358  61.898  1.00  0.00           H
ATOM   4691  CB  THR   315      26.856  33.166  62.395  1.00  0.00           C
ATOM   4692  HB  THR   315      27.698  33.179  63.087  1.00  0.00           H
ATOM   4693  CG2 THR   315      25.640  33.170  63.320  1.00  0.00           C
ATOM   4694 HG21 THR   315      24.693  33.227  62.784  1.00  0.00           H
ATOM   4695 HG22 THR   315      25.513  32.191  63.784  1.00  0.00           H
ATOM   4696 HG23 THR   315      25.690  33.940  64.090  1.00  0.00           H
ATOM   4697  OG1 THR   315      26.823  31.912  61.763  1.00  0.00           O
ATOM   4698  HG1 THR   315      27.763  31.728  61.696  1.00  0.00           H
ATOM   4699  C   THR   315      28.440  34.492  60.947  1.00  0.00           C
ATOM   4700  O   THR   315      29.310  35.058  61.528  1.00  0.00           O
ATOM   4701  N   ASP   316      28.674  33.804  59.796  1.00  0.00           N
ATOM   4702  H   ASP   316      27.866  33.364  59.378  1.00  0.00           H
ATOM   4703  CA  ASP   316      29.973  33.457  59.292  1.00  0.00           C
ATOM   4704  HA  ASP   316      30.607  33.458  60.178  1.00  0.00           H
ATOM   4705  CB  ASP   316      30.065  31.955  58.819  1.00  0.00           C
ATOM   4706  HB2 ASP   316      29.260  31.676  58.138  1.00  0.00           H
ATOM   4707  HB3 ASP   316      30.979  31.801  58.245  1.00  0.00           H
ATOM   4708  CG  ASP   316      30.105  31.055  60.092  1.00  0.00           C
ATOM   4709  OD1 ASP   316      29.593  31.481  61.182  1.00  0.00           O
ATOM   4710  OD2 ASP   316      30.664  29.970  60.089  1.00  0.00           O
ATOM   4711  C   ASP   316      30.591  34.442  58.324  1.00  0.00           C
ATOM   4712  O   ASP   316      29.935  35.082  57.517  1.00  0.00           O
ATOM   4713  N   TRP   317      31.935  34.631  58.293  1.00  0.00           N
ATOM   4714  H   TRP   317      32.571  34.005  58.766  1.00  0.00           H
ATOM   4715  CA  TRP   317      32.621  35.598  57.454  1.00  0.00           C
ATOM   4716  HA  TRP   317      31.957  36.433  57.228  1.00  0.00           H
ATOM   4717  CB  TRP   317      33.895  36.004  58.149  1.00  0.00           C
ATOM   4718  HB2 TRP   317      34.563  35.148  58.056  1.00  0.00           H
ATOM   4719  HB3 TRP   317      34.385  36.695  57.462  1.00  0.00           H
ATOM   4720  CG  TRP   317      33.868  36.628  59.525  1.00  0.00           C
ATOM   4721  CD1 TRP   317      32.794  37.113  60.181  1.00  0.00           C
ATOM   4722  HD1 TRP   317      31.780  37.014  59.822  1.00  0.00           H
ATOM   4723  NE1 TRP   317      33.216  37.753  61.325  1.00  0.00           N
ATOM   4724  HE1 TRP   317      32.602  38.217  61.980  1.00  0.00           H
ATOM   4725  CE2 TRP   317      34.602  37.874  61.421  1.00  0.00           C
ATOM   4726  CZ2 TRP   317      35.520  38.565  62.269  1.00  0.00           C
ATOM   4727  HZ2 TRP   317      35.115  39.134  63.093  1.00  0.00           H
ATOM   4728  CH2 TRP   317      36.887  38.438  62.051  1.00  0.00           C
ATOM   4729  HH2 TRP   317      37.595  38.909  62.718  1.00  0.00           H
ATOM   4730  CZ3 TRP   317      37.302  37.591  60.977  1.00  0.00           C
ATOM   4731  HZ3 TRP   317      38.345  37.603  60.700  1.00  0.00           H
ATOM   4732  CE3 TRP   317      36.426  36.907  60.137  1.00  0.00           C
ATOM   4733  HE3 TRP   317      36.734  36.302  59.297  1.00  0.00           H
ATOM   4734  CD2 TRP   317      35.035  37.064  60.315  1.00  0.00           C
ATOM   4735  C   TRP   317      32.838  35.003  56.033  1.00  0.00           C
ATOM   4736  O   TRP   317      33.961  34.570  55.746  1.00  0.00           O
ATOM   4737  N   SER   318      31.827  35.229  55.088  1.00  0.00           N
ATOM   4738  H   SER   318      31.005  35.575  55.562  1.00  0.00           H
ATOM   4739  CA  SER   318      32.312  35.326  53.695  1.00  0.00           C
ATOM   4740  HA  SER   318      32.822  34.385  53.492  1.00  0.00           H
ATOM   4741  CB  SER   318      31.147  35.455  52.744  1.00  0.00           C
ATOM   4742  HB2 SER   318      30.383  34.694  52.904  1.00  0.00           H
ATOM   4743  HB3 SER   318      30.634  36.387  52.981  1.00  0.00           H
ATOM   4744  OG  SER   318      31.649  35.427  51.384  1.00  0.00           O
ATOM   4745  HG  SER   318      32.253  36.125  51.123  1.00  0.00           H
ATOM   4746  C   SER   318      33.326  36.460  53.449  1.00  0.00           C
ATOM   4747  O   SER   318      33.208  37.526  53.953  1.00  0.00           O
ATOM   4748  N   GLY   319      34.274  36.159  52.575  1.00  0.00           N
ATOM   4749  H   GLY   319      34.368  35.163  52.432  1.00  0.00           H
ATOM   4750  CA  GLY   319      35.314  37.071  52.149  1.00  0.00           C
ATOM   4751  HA2 GLY   319      35.193  38.037  52.641  1.00  0.00           H
ATOM   4752  HA3 GLY   319      36.325  36.696  52.307  1.00  0.00           H
ATOM   4753  C   GLY   319      35.208  37.169  50.582  1.00  0.00           C
ATOM   4754  O   GLY   319      34.100  37.477  50.082  1.00  0.00           O
ATOM   4755  N   TYR   320      36.231  36.854  49.772  1.00  0.00           N
ATOM   4756  H   TYR   320      37.081  36.547  50.224  1.00  0.00           H
ATOM   4757  CA  TYR   320      36.142  36.737  48.323  1.00  0.00           C
ATOM   4758  HA  TYR   320      35.667  37.577  47.815  1.00  0.00           H
ATOM   4759  CB  TYR   320      37.626  36.524  47.894  1.00  0.00           C
ATOM   4760  HB2 TYR   320      38.167  35.820  48.528  1.00  0.00           H
ATOM   4761  HB3 TYR   320      37.591  36.141  46.874  1.00  0.00           H
ATOM   4762  CG  TYR   320      38.344  37.831  47.717  1.00  0.00           C
ATOM   4763  CD1 TYR   320      38.605  38.691  48.848  1.00  0.00           C
ATOM   4764  HD1 TYR   320      38.285  38.374  49.830  1.00  0.00           H
ATOM   4765  CE1 TYR   320      39.309  39.895  48.698  1.00  0.00           C
ATOM   4766  HE1 TYR   320      39.496  40.454  49.603  1.00  0.00           H
ATOM   4767  CZ  TYR   320      39.740  40.190  47.425  1.00  0.00           C
ATOM   4768  OH  TYR   320      40.352  41.427  47.206  1.00  0.00           O
ATOM   4769  HH  TYR   320      40.393  41.709  46.291  1.00  0.00           H
ATOM   4770  CE2 TYR   320      39.499  39.421  46.315  1.00  0.00           C
ATOM   4771  HE2 TYR   320      39.684  39.764  45.308  1.00  0.00           H
ATOM   4772  CD2 TYR   320      38.781  38.230  46.476  1.00  0.00           C
ATOM   4773  HD2 TYR   320      38.721  37.570  45.623  1.00  0.00           H
ATOM   4774  C   TYR   320      35.322  35.517  47.982  1.00  0.00           C
ATOM   4775  O   TYR   320      35.341  34.540  48.646  1.00  0.00           O
ATOM   4776  N   SER   321      34.720  35.593  46.772  1.00  0.00           N
ATOM   4777  H   SER   321      34.953  36.413  46.230  1.00  0.00           H
ATOM   4778  CA  SER   321      34.052  34.596  46.020  1.00  0.00           C
ATOM   4779  HA  SER   321      34.378  33.579  46.239  1.00  0.00           H
ATOM   4780  CB  SER   321      32.519  34.680  46.334  1.00  0.00           C
ATOM   4781  HB2 SER   321      31.960  33.835  45.930  1.00  0.00           H
ATOM   4782  HB3 SER   321      32.457  34.619  47.421  1.00  0.00           H
ATOM   4783  OG  SER   321      31.909  35.883  45.851  1.00  0.00           O
ATOM   4784  HG  SER   321      32.396  36.628  46.213  1.00  0.00           H
ATOM   4785  C   SER   321      34.220  34.785  44.501  1.00  0.00           C
ATOM   4786  O   SER   321      34.384  35.874  44.015  1.00  0.00           O
ATOM   4787  N   GLY   322      34.354  33.713  43.776  1.00  0.00           N
ATOM   4788  H   GLY   322      34.058  32.859  44.225  1.00  0.00           H
ATOM   4789  CA  GLY   322      34.525  33.728  42.290  1.00  0.00           C
ATOM   4790  HA2 GLY   322      33.979  34.587  41.899  1.00  0.00           H
ATOM   4791  HA3 GLY   322      35.568  33.937  42.050  1.00  0.00           H
ATOM   4792  C   GLY   322      34.183  32.486  41.417  1.00  0.00           C
ATOM   4793  O   GLY   322      34.018  31.412  41.958  1.00  0.00           O
ATOM   4794  N   SER   323      34.045  32.701  40.086  1.00  0.00           N
ATOM   4795  H   SER   323      34.516  33.539  39.778  1.00  0.00           H
ATOM   4796  CA  SER   323      33.599  31.696  39.108  1.00  0.00           C
ATOM   4797  HA  SER   323      32.978  30.936  39.581  1.00  0.00           H
ATOM   4798  CB  SER   323      32.683  32.272  38.032  1.00  0.00           C
ATOM   4799  HB2 SER   323      32.434  31.352  37.504  1.00  0.00           H
ATOM   4800  HB3 SER   323      31.781  32.651  38.512  1.00  0.00           H
ATOM   4801  OG  SER   323      33.413  33.223  37.287  1.00  0.00           O
ATOM   4802  HG  SER   323      33.774  32.820  36.494  1.00  0.00           H
ATOM   4803  C   SER   323      34.822  31.018  38.452  1.00  0.00           C
ATOM   4804  O   SER   323      35.858  31.672  38.210  1.00  0.00           O
ATOM   4805  N   PHE   324      34.475  29.826  38.021  1.00  0.00           N
ATOM   4806  H   PHE   324      33.635  29.466  38.452  1.00  0.00           H
ATOM   4807  CA  PHE   324      35.233  28.975  37.110  1.00  0.00           C
ATOM   4808  HA  PHE   324      35.758  29.525  36.330  1.00  0.00           H
ATOM   4809  CB  PHE   324      36.215  28.162  37.875  1.00  0.00           C
ATOM   4810  HB2 PHE   324      36.976  27.667  37.271  1.00  0.00           H
ATOM   4811  HB3 PHE   324      36.875  28.856  38.393  1.00  0.00           H
ATOM   4812  CG  PHE   324      35.734  27.177  38.849  1.00  0.00           C
ATOM   4813  CD1 PHE   324      35.249  27.481  40.089  1.00  0.00           C
ATOM   4814  HD1 PHE   324      35.179  28.490  40.469  1.00  0.00           H
ATOM   4815  CE1 PHE   324      34.883  26.445  41.015  1.00  0.00           C
ATOM   4816  HE1 PHE   324      34.491  26.716  41.985  1.00  0.00           H
ATOM   4817  CZ  PHE   324      34.981  25.101  40.700  1.00  0.00           C
ATOM   4818  HZ  PHE   324      34.731  24.325  41.409  1.00  0.00           H
ATOM   4819  CE2 PHE   324      35.382  24.738  39.381  1.00  0.00           C
ATOM   4820  HE2 PHE   324      35.338  23.725  39.009  1.00  0.00           H
ATOM   4821  CD2 PHE   324      35.683  25.817  38.474  1.00  0.00           C
ATOM   4822  HD2 PHE   324      35.971  25.630  37.450  1.00  0.00           H
ATOM   4823  C   PHE   324      34.178  28.142  36.440  1.00  0.00           C
ATOM   4824  O   PHE   324      32.992  28.171  36.786  1.00  0.00           O
ATOM   4825  N   VAL   325      34.535  27.284  35.462  1.00  0.00           N
ATOM   4826  H   VAL   325      35.506  27.161  35.212  1.00  0.00           H
ATOM   4827  CA  VAL   325      33.671  26.317  34.796  1.00  0.00           C
ATOM   4828  HA  VAL   325      32.698  26.295  35.287  1.00  0.00           H
ATOM   4829  CB  VAL   325      33.277  26.765  33.358  1.00  0.00           C
ATOM   4830  HB  VAL   325      32.795  25.905  32.892  1.00  0.00           H
ATOM   4831  CG1 VAL   325      32.240  27.926  33.432  1.00  0.00           C
ATOM   4832 HG11 VAL   325      32.586  28.723  34.092  1.00  0.00           H
ATOM   4833 HG12 VAL   325      32.065  28.400  32.465  1.00  0.00           H
ATOM   4834 HG13 VAL   325      31.297  27.559  33.837  1.00  0.00           H
ATOM   4835  CG2 VAL   325      34.383  27.102  32.404  1.00  0.00           C
ATOM   4836 HG21 VAL   325      35.059  27.863  32.796  1.00  0.00           H
ATOM   4837 HG22 VAL   325      34.945  26.171  32.467  1.00  0.00           H
ATOM   4838 HG23 VAL   325      33.966  27.309  31.418  1.00  0.00           H
ATOM   4839  C   VAL   325      34.301  24.939  34.661  1.00  0.00           C
ATOM   4840  O   VAL   325      35.505  24.828  34.554  1.00  0.00           O
ATOM   4841  N   GLN   326      33.490  23.914  34.689  1.00  0.00           N
ATOM   4842  H   GLN   326      32.511  24.110  34.846  1.00  0.00           H
ATOM   4843  CA  GLN   326      33.994  22.559  34.149  1.00  0.00           C
ATOM   4844  HA  GLN   326      35.082  22.578  34.219  1.00  0.00           H
ATOM   4845  CB  GLN   326      33.541  21.424  35.047  1.00  0.00           C
ATOM   4846  HB2 GLN   326      32.469  21.246  34.964  1.00  0.00           H
ATOM   4847  HB3 GLN   326      34.065  20.577  34.604  1.00  0.00           H
ATOM   4848  CG  GLN   326      33.880  21.692  36.527  1.00  0.00           C
ATOM   4849  HG2 GLN   326      34.946  21.916  36.521  1.00  0.00           H
ATOM   4850  HG3 GLN   326      33.340  22.540  36.946  1.00  0.00           H
ATOM   4851  CD  GLN   326      33.598  20.404  37.347  1.00  0.00           C
ATOM   4852  OE1 GLN   326      32.815  19.550  37.049  1.00  0.00           O
ATOM   4853  NE2 GLN   326      34.128  20.319  38.547  1.00  0.00           N
ATOM   4854 HE21 GLN   326      34.819  21.024  38.758  1.00  0.00           H
ATOM   4855 HE22 GLN   326      33.709  19.648  39.173  1.00  0.00           H
ATOM   4856  C   GLN   326      33.654  22.329  32.653  1.00  0.00           C
ATOM   4857  O   GLN   326      32.579  22.746  32.266  1.00  0.00           O
ATOM   4858  N   HID   327      34.588  21.873  31.792  1.00  0.00           N
ATOM   4859  H   HID   327      35.501  21.662  32.168  1.00  0.00           H
ATOM   4860  CA  HID   327      34.495  21.761  30.387  1.00  0.00           C
ATOM   4861  HA  HID   327      33.734  22.444  30.011  1.00  0.00           H
ATOM   4862  CB  HID   327      35.821  22.177  29.749  1.00  0.00           C
ATOM   4863  HB2 HID   327      36.683  21.678  30.192  1.00  0.00           H
ATOM   4864  HB3 HID   327      35.706  21.913  28.697  1.00  0.00           H
ATOM   4865  CG  HID   327      36.054  23.675  29.772  1.00  0.00           C
ATOM   4866  ND1 HID   327      35.895  24.649  28.826  1.00  0.00           N
ATOM   4867  HD1 HID   327      35.643  24.475  27.863  1.00  0.00           H
ATOM   4868  CE1 HID   327      36.346  25.799  29.336  1.00  0.00           C
ATOM   4869  HE1 HID   327      36.467  26.730  28.802  1.00  0.00           H
ATOM   4870  NE2 HID   327      36.616  25.633  30.617  1.00  0.00           N
ATOM   4871  CD2 HID   327      36.497  24.321  30.855  1.00  0.00           C
ATOM   4872  HD2 HID   327      36.676  23.868  31.819  1.00  0.00           H
ATOM   4873  C   HID   327      34.082  20.350  29.957  1.00  0.00           C
ATOM   4874  O   HID   327      34.321  19.387  30.635  1.00  0.00           O
ATOM   4875  N   PRO   328      33.495  20.220  28.700  1.00  0.00           N
ATOM   4876  CD  PRO   328      33.048  21.386  27.891  1.00  0.00           C
ATOM   4877  HD2 PRO   328      33.906  21.851  27.406  1.00  0.00           H
ATOM   4878  HD3 PRO   328      32.497  22.094  28.510  1.00  0.00           H
ATOM   4879  CG  PRO   328      32.081  20.787  26.845  1.00  0.00           C
ATOM   4880  HG2 PRO   328      32.061  21.328  25.898  1.00  0.00           H
ATOM   4881  HG3 PRO   328      31.075  20.629  27.231  1.00  0.00           H
ATOM   4882  CB  PRO   328      32.735  19.398  26.642  1.00  0.00           C
ATOM   4883  HB2 PRO   328      33.654  19.554  26.077  1.00  0.00           H
ATOM   4884  HB3 PRO   328      32.082  18.756  26.053  1.00  0.00           H
ATOM   4885  CA  PRO   328      33.098  18.964  28.077  1.00  0.00           C
ATOM   4886  HA  PRO   328      32.177  18.561  28.499  1.00  0.00           H
ATOM   4887  C   PRO   328      34.183  17.877  28.189  1.00  0.00           C
ATOM   4888  O   PRO   328      33.873  16.714  28.267  1.00  0.00           O
ATOM   4889  N   GLU   329      35.479  18.216  28.098  1.00  0.00           N
ATOM   4890  H   GLU   329      35.654  19.197  27.940  1.00  0.00           H
ATOM   4891  CA  GLU   329      36.544  17.199  27.906  1.00  0.00           C
ATOM   4892  HA  GLU   329      36.076  16.343  27.420  1.00  0.00           H
ATOM   4893  CB  GLU   329      37.710  17.733  27.150  1.00  0.00           C
ATOM   4894  HB2 GLU   329      38.461  16.943  27.156  1.00  0.00           H
ATOM   4895  HB3 GLU   329      37.408  17.749  26.102  1.00  0.00           H
ATOM   4896  CG  GLU   329      38.246  19.114  27.611  1.00  0.00           C
ATOM   4897  HG2 GLU   329      37.476  19.803  27.958  1.00  0.00           H
ATOM   4898  HG3 GLU   329      38.957  18.898  28.409  1.00  0.00           H
ATOM   4899  CD  GLU   329      39.041  19.673  26.397  1.00  0.00           C
ATOM   4900  OE1 GLU   329      39.913  18.951  25.793  1.00  0.00           O
ATOM   4901  OE2 GLU   329      38.636  20.661  25.727  1.00  0.00           O
ATOM   4902  C   GLU   329      36.898  16.632  29.284  1.00  0.00           C
ATOM   4903  O   GLU   329      37.571  15.556  29.247  1.00  0.00           O
ATOM   4904  N   LEU   330      36.593  17.303  30.391  1.00  0.00           N
ATOM   4905  H   LEU   330      36.378  18.288  30.335  1.00  0.00           H
ATOM   4906  CA  LEU   330      36.685  16.739  31.788  1.00  0.00           C
ATOM   4907  HA  LEU   330      37.589  16.131  31.786  1.00  0.00           H
ATOM   4908  CB  LEU   330      36.867  17.954  32.732  1.00  0.00           C
ATOM   4909  HB2 LEU   330      37.622  18.617  32.310  1.00  0.00           H
ATOM   4910  HB3 LEU   330      35.950  18.531  32.613  1.00  0.00           H
ATOM   4911  CG  LEU   330      37.145  17.643  34.187  1.00  0.00           C
ATOM   4912  HG  LEU   330      36.506  16.853  34.581  1.00  0.00           H
ATOM   4913  CD1 LEU   330      38.511  17.046  34.606  1.00  0.00           C
ATOM   4914 HD11 LEU   330      38.791  16.272  33.891  1.00  0.00           H
ATOM   4915 HD12 LEU   330      39.283  17.815  34.619  1.00  0.00           H
ATOM   4916 HD13 LEU   330      38.511  16.589  35.595  1.00  0.00           H
ATOM   4917  CD2 LEU   330      36.832  18.879  35.050  1.00  0.00           C
ATOM   4918 HD21 LEU   330      36.900  18.732  36.128  1.00  0.00           H
ATOM   4919 HD22 LEU   330      37.514  19.684  34.777  1.00  0.00           H
ATOM   4920 HD23 LEU   330      35.815  19.230  34.873  1.00  0.00           H
ATOM   4921  C   LEU   330      35.469  15.898  32.160  1.00  0.00           C
ATOM   4922  O   LEU   330      35.554  14.991  32.942  1.00  0.00           O
ATOM   4923  N   THR   331      34.313  16.374  31.776  1.00  0.00           N
ATOM   4924  H   THR   331      34.297  17.281  31.332  1.00  0.00           H
ATOM   4925  CA  THR   331      32.985  15.866  32.386  1.00  0.00           C
ATOM   4926  HA  THR   331      33.232  15.376  33.327  1.00  0.00           H
ATOM   4927  CB  THR   331      32.093  17.076  32.718  1.00  0.00           C
ATOM   4928  HB  THR   331      31.133  16.739  33.107  1.00  0.00           H
ATOM   4929  CG2 THR   331      32.598  18.157  33.672  1.00  0.00           C
ATOM   4930 HG21 THR   331      31.821  18.876  33.929  1.00  0.00           H
ATOM   4931 HG22 THR   331      32.925  17.671  34.590  1.00  0.00           H
ATOM   4932 HG23 THR   331      33.392  18.717  33.176  1.00  0.00           H
ATOM   4933  OG1 THR   331      31.793  17.729  31.479  1.00  0.00           O
ATOM   4934  HG1 THR   331      31.752  18.666  31.681  1.00  0.00           H
ATOM   4935  C   THR   331      32.244  14.817  31.501  1.00  0.00           C
ATOM   4936  O   THR   331      31.475  14.001  31.996  1.00  0.00           O
ATOM   4937  N   GLY   332      32.551  14.788  30.201  1.00  0.00           N
ATOM   4938  H   GLY   332      33.283  15.391  29.853  1.00  0.00           H
ATOM   4939  CA  GLY   332      31.796  13.779  29.302  1.00  0.00           C
ATOM   4940  HA2 GLY   332      32.396  13.475  28.445  1.00  0.00           H
ATOM   4941  HA3 GLY   332      31.544  12.876  29.858  1.00  0.00           H
ATOM   4942  C   GLY   332      30.415  14.317  28.854  1.00  0.00           C
ATOM   4943  O   GLY   332      29.655  13.578  28.176  1.00  0.00           O
ATOM   4944  N   LEU   333      30.081  15.537  29.349  1.00  0.00           N
ATOM   4945  H   LEU   333      30.768  16.106  29.822  1.00  0.00           H
ATOM   4946  CA  LEU   333      28.807  16.130  28.996  1.00  0.00           C
ATOM   4947  HA  LEU   333      28.008  15.390  28.979  1.00  0.00           H
ATOM   4948  CB  LEU   333      28.350  17.084  30.172  1.00  0.00           C
ATOM   4949  HB2 LEU   333      28.799  18.077  30.176  1.00  0.00           H
ATOM   4950  HB3 LEU   333      27.310  17.343  29.974  1.00  0.00           H
ATOM   4951  CG  LEU   333      28.409  16.545  31.604  1.00  0.00           C
ATOM   4952  HG  LEU   333      29.405  16.277  31.957  1.00  0.00           H
ATOM   4953  CD1 LEU   333      27.980  17.664  32.515  1.00  0.00           C
ATOM   4954 HD11 LEU   333      27.183  18.305  32.137  1.00  0.00           H
ATOM   4955 HD12 LEU   333      27.565  17.281  33.448  1.00  0.00           H
ATOM   4956 HD13 LEU   333      28.754  18.324  32.908  1.00  0.00           H
ATOM   4957  CD2 LEU   333      27.628  15.279  31.636  1.00  0.00           C
ATOM   4958 HD21 LEU   333      28.017  14.447  31.052  1.00  0.00           H
ATOM   4959 HD22 LEU   333      27.742  14.901  32.652  1.00  0.00           H
ATOM   4960 HD23 LEU   333      26.555  15.464  31.570  1.00  0.00           H
ATOM   4961  C   LEU   333      28.876  16.904  27.599  1.00  0.00           C
ATOM   4962  O   LEU   333      29.930  17.398  27.092  1.00  0.00           O
ATOM   4963  N   ASP   334      27.771  17.038  26.971  1.00  0.00           N
ATOM   4964  H   ASP   334      26.914  16.603  27.282  1.00  0.00           H
ATOM   4965  CA  ASP   334      27.653  17.819  25.700  1.00  0.00           C
ATOM   4966  HA  ASP   334      28.541  17.648  25.091  1.00  0.00           H
ATOM   4967  CB  ASP   334      26.503  17.335  24.825  1.00  0.00           C
ATOM   4968  HB2 ASP   334      26.691  17.818  23.866  1.00  0.00           H
ATOM   4969  HB3 ASP   334      26.651  16.278  24.604  1.00  0.00           H
ATOM   4970  CG  ASP   334      25.110  17.358  25.503  1.00  0.00           C
ATOM   4971  OD1 ASP   334      24.207  16.800  24.823  1.00  0.00           O
ATOM   4972  OD2 ASP   334      24.847  18.009  26.553  1.00  0.00           O
ATOM   4973  C   ASP   334      27.695  19.374  25.960  1.00  0.00           C
ATOM   4974  O   ASP   334      27.404  20.156  25.053  1.00  0.00           O
ATOM   4975  N   CYX   335      28.013  19.854  27.224  1.00  0.00           N
ATOM   4976  H   CYX   335      28.406  19.209  27.894  1.00  0.00           H
ATOM   4977  CA  CYX   335      27.764  21.255  27.620  1.00  0.00           C
ATOM   4978  HA  CYX   335      27.957  21.838  26.721  1.00  0.00           H
ATOM   4979  CB  CYX   335      26.356  21.293  28.193  1.00  0.00           C
ATOM   4980  HB2 CYX   335      26.167  22.351  28.374  1.00  0.00           H
ATOM   4981  HB3 CYX   335      25.739  20.904  27.383  1.00  0.00           H
ATOM   4982  SG  CYX   335      25.781  20.261  29.608  1.00  0.00           S
ATOM   4983  C   CYX   335      28.829  21.685  28.699  1.00  0.00           C
ATOM   4984  O   CYX   335      29.365  20.870  29.454  1.00  0.00           O
ATOM   4985  N   ILE   336      29.171  22.956  28.696  1.00  0.00           N
ATOM   4986  H   ILE   336      28.653  23.567  28.080  1.00  0.00           H
ATOM   4987  CA  ILE   336      30.019  23.619  29.720  1.00  0.00           C
ATOM   4988  HA  ILE   336      30.818  22.899  29.901  1.00  0.00           H
ATOM   4989  CB  ILE   336      30.663  24.922  29.118  1.00  0.00           C
ATOM   4990  HB  ILE   336      29.875  25.653  28.944  1.00  0.00           H
ATOM   4991  CG2 ILE   336      31.672  25.497  30.211  1.00  0.00           C
ATOM   4992 HG21 ILE   336      32.120  26.435  29.880  1.00  0.00           H
ATOM   4993 HG22 ILE   336      31.055  25.803  31.056  1.00  0.00           H
ATOM   4994 HG23 ILE   336      32.486  24.795  30.390  1.00  0.00           H
ATOM   4995  CG1 ILE   336      31.519  24.860  27.880  1.00  0.00           C
ATOM   4996 HG12 ILE   336      32.579  24.609  27.898  1.00  0.00           H
ATOM   4997 HG13 ILE   336      31.157  23.994  27.328  1.00  0.00           H
ATOM   4998  CD1 ILE   336      31.481  26.205  27.121  1.00  0.00           C
ATOM   4999 HD11 ILE   336      32.193  26.920  27.530  1.00  0.00           H
ATOM   5000 HD12 ILE   336      31.790  26.025  26.090  1.00  0.00           H
ATOM   5001 HD13 ILE   336      30.504  26.687  27.171  1.00  0.00           H
ATOM   5002  C   ILE   336      29.318  23.761  31.121  1.00  0.00           C
ATOM   5003  O   ILE   336      28.286  24.428  31.147  1.00  0.00           O
ATOM   5004  N   ARG   337      29.845  23.362  32.271  1.00  0.00           N
ATOM   5005  H   ARG   337      30.832  23.145  32.249  1.00  0.00           H
ATOM   5006  CA  ARG   337      29.111  23.441  33.542  1.00  0.00           C
ATOM   5007  HA  ARG   337      28.039  23.304  33.394  1.00  0.00           H
ATOM   5008  CB  ARG   337      29.462  22.175  34.329  1.00  0.00           C
ATOM   5009  HB2 ARG   337      29.278  21.326  33.669  1.00  0.00           H
ATOM   5010  HB3 ARG   337      30.463  22.219  34.759  1.00  0.00           H
ATOM   5011  CG  ARG   337      28.440  21.830  35.466  1.00  0.00           C
ATOM   5012  HG2 ARG   337      28.587  22.502  36.313  1.00  0.00           H
ATOM   5013  HG3 ARG   337      27.460  22.089  35.068  1.00  0.00           H
ATOM   5014  CD  ARG   337      28.447  20.395  36.013  1.00  0.00           C
ATOM   5015  HD2 ARG   337      28.095  19.751  35.208  1.00  0.00           H
ATOM   5016  HD3 ARG   337      29.470  20.136  36.287  1.00  0.00           H
ATOM   5017  NE  ARG   337      27.566  20.193  37.193  1.00  0.00           N
ATOM   5018  HE  ARG   337      26.659  20.631  37.124  1.00  0.00           H
ATOM   5019  CZ  ARG   337      27.887  19.830  38.459  1.00  0.00           C
ATOM   5020  NH1 ARG   337      29.046  19.257  38.761  1.00  0.00           N
ATOM   5021 HH11 ARG   337      29.658  18.905  38.041  1.00  0.00           H
ATOM   5022 HH12 ARG   337      29.358  19.105  39.710  1.00  0.00           H
ATOM   5023  NH2 ARG   337      27.059  20.070  39.421  1.00  0.00           N
ATOM   5024 HH21 ARG   337      26.150  20.367  39.096  1.00  0.00           H
ATOM   5025 HH22 ARG   337      27.359  19.778  40.340  1.00  0.00           H
ATOM   5026  C   ARG   337      29.552  24.632  34.437  1.00  0.00           C
ATOM   5027  O   ARG   337      30.667  24.591  34.864  1.00  0.00           O
ATOM   5028  N   PRO   338      28.599  25.527  34.794  1.00  0.00           N
ATOM   5029  CD  PRO   338      27.139  25.253  34.716  1.00  0.00           C
ATOM   5030  HD2 PRO   338      26.921  24.244  35.066  1.00  0.00           H
ATOM   5031  HD3 PRO   338      26.834  25.434  33.685  1.00  0.00           H
ATOM   5032  CG  PRO   338      26.501  26.347  35.575  1.00  0.00           C
ATOM   5033  HG2 PRO   338      26.239  26.034  36.585  1.00  0.00           H
ATOM   5034  HG3 PRO   338      25.568  26.712  35.145  1.00  0.00           H
ATOM   5035  CB  PRO   338      27.512  27.419  35.656  1.00  0.00           C
ATOM   5036  HB2 PRO   338      27.324  28.158  36.435  1.00  0.00           H
ATOM   5037  HB3 PRO   338      27.421  28.023  34.753  1.00  0.00           H
ATOM   5038  CA  PRO   338      28.820  26.669  35.665  1.00  0.00           C
ATOM   5039  HA  PRO   338      29.514  27.329  35.145  1.00  0.00           H
ATOM   5040  C   PRO   338      29.263  26.153  37.110  1.00  0.00           C
ATOM   5041  O   PRO   338      28.656  25.302  37.768  1.00  0.00           O
ATOM   5042  N   CYX   339      30.216  26.800  37.749  1.00  0.00           N
ATOM   5043  H   CYX   339      30.554  27.651  37.324  1.00  0.00           H
ATOM   5044  CA  CYX   339      30.627  26.615  39.161  1.00  0.00           C
ATOM   5045  HA  CYX   339      29.794  26.208  39.735  1.00  0.00           H
ATOM   5046  CB  CYX   339      31.901  25.655  39.294  1.00  0.00           C
ATOM   5047  HB2 CYX   339      32.731  26.082  38.731  1.00  0.00           H
ATOM   5048  HB3 CYX   339      32.119  25.652  40.363  1.00  0.00           H
[truncated: 55,727 more chars]
