# Supplementary material for: Worth the Weight: Sub-Pocket EXplorer (SubPEx), a Weighted Ensemble Method to Enhance Binding-Pocket Conformational Sampling
Source: J Chem Theory Comput. 2023 Aug 16;19(17):5677–89. doi: 10.1021/acs.jctc.3c00478 (PMC10500992; doi:10.1021/acs.jctc.3c00478)
Supplement: Supplementary file 2 — ct3c00478_si_002.zip [file ct3c00478_si_002.zip › clustered_structures/NA/subpex/rep.c14.aligned.pdb]

HELIX    1   1 SER     23  GLY     27  1                                   5
HELIX    2   2 PRO    328  THR    331  1                                   4
SHEET    1   1 1 GLY    14  LYS    20  0
SHEET    2   2 1 PHE    39  CYX    42  0
SHEET    3   3 1 CYX    47  THR    53  0
SHEET    4   4 1 THR    75  PRO    80  0
SHEET    5   5 1 ARG    91  SER    94  0
SHEET    6   6 1 ALA    99  HIE   103  0
SHEET    7   7 1 TRP   108  SER   114  0
SHEET    8   8 1 VAL   121  TYR   126  0
SHEET    9   9 1 ILE   129  LYS   135  0
SHEET   10  10 1 ALA   150  VAL   152  0
SHEET   11  11 1 SER   155  ASP   162  0
SHEET   12  12 1 SER   170  GLU   177  0
SHEET   13  13 1 LYS   180  GLU   186  0
SHEET   14  14 1 SER   198  ASN   202  0
SHEET   15  15 1 GLU   205  VAL   209  0
SHEET   16  16 1 PRO   220  PHE   224  0
SHEET   17  17 1 TYR   230  TYR   234  0
SHEET   18  18 1 PHE   267  TYR   271  0
SHEET   19  19 1 GLY   274  THR   280  0
SHEET   20  20 1 PHE   289  ASP   294  0
SHEET   21  21 1 VAL   307  VAL   312  0
SHEET   22  22 1 SER   318  GLN   326  0
SHEET   23  23 1 ARG   337  GLY   347  0
SHEET   24  24 1 THR   356  VAL   366  0
CRYST1   83.015   71.148   83.967  90.00  90.00  90.00               1
ATOM      1  N   VAL     1      44.571  19.125  24.260  1.00  0.00           N
ATOM      2  H1  VAL     1      45.227  18.358  24.208  1.00  0.00           H
ATOM      3  H2  VAL     1      44.893  19.688  25.035  1.00  0.00           H
ATOM      4  H3  VAL     1      43.612  18.850  24.413  1.00  0.00           H
ATOM      5  CA  VAL     1      44.633  19.993  23.045  1.00  0.00           C
ATOM      6  HA  VAL     1      45.462  20.652  23.308  1.00  0.00           H
ATOM      7  CB  VAL     1      45.041  19.191  21.867  1.00  0.00           C
ATOM      8  HB  VAL     1      46.003  18.711  22.050  1.00  0.00           H
ATOM      9  CG1 VAL     1      43.965  18.120  21.390  1.00  0.00           C
ATOM     10 HG11 VAL     1      42.981  18.565  21.233  1.00  0.00           H
ATOM     11 HG12 VAL     1      44.260  17.526  20.526  1.00  0.00           H
ATOM     12 HG13 VAL     1      43.909  17.412  22.217  1.00  0.00           H
ATOM     13  CG2 VAL     1      45.047  20.091  20.683  1.00  0.00           C
ATOM     14 HG21 VAL     1      45.563  19.688  19.811  1.00  0.00           H
ATOM     15 HG22 VAL     1      44.036  20.348  20.371  1.00  0.00           H
ATOM     16 HG23 VAL     1      45.498  21.032  20.997  1.00  0.00           H
ATOM     17  C   VAL     1      43.427  20.866  22.874  1.00  0.00           C
ATOM     18  O   VAL     1      42.242  20.410  23.012  1.00  0.00           O
ATOM     19  N   LYS     2      43.720  22.188  22.697  1.00  0.00           N
ATOM     20  H   LYS     2      44.697  22.431  22.778  1.00  0.00           H
ATOM     21  CA  LYS     2      42.752  23.270  22.475  1.00  0.00           C
ATOM     22  HA  LYS     2      43.192  24.232  22.740  1.00  0.00           H
ATOM     23  CB  LYS     2      42.352  23.386  20.974  1.00  0.00           C
ATOM     24  HB2 LYS     2      41.764  22.528  20.650  1.00  0.00           H
ATOM     25  HB3 LYS     2      41.605  24.174  20.890  1.00  0.00           H
ATOM     26  CG  LYS     2      43.526  23.577  20.054  1.00  0.00           C
ATOM     27  HG2 LYS     2      44.081  24.457  20.379  1.00  0.00           H
ATOM     28  HG3 LYS     2      44.264  22.776  20.017  1.00  0.00           H
ATOM     29  CD  LYS     2      43.124  23.955  18.592  1.00  0.00           C
ATOM     30  HD2 LYS     2      44.008  23.938  17.955  1.00  0.00           H
ATOM     31  HD3 LYS     2      42.333  23.246  18.347  1.00  0.00           H
ATOM     32  CE  LYS     2      42.570  25.358  18.626  1.00  0.00           C
ATOM     33  HE2 LYS     2      41.792  25.270  19.383  1.00  0.00           H
ATOM     34  HE3 LYS     2      43.275  26.057  19.075  1.00  0.00           H
ATOM     35  NZ  LYS     2      41.972  25.855  17.339  1.00  0.00           N
ATOM     36  HZ1 LYS     2      41.672  25.214  16.618  1.00  0.00           H
ATOM     37  HZ2 LYS     2      41.143  26.430  17.373  1.00  0.00           H
ATOM     38  HZ3 LYS     2      42.724  26.261  16.801  1.00  0.00           H
ATOM     39  C   LYS     2      41.603  23.170  23.405  1.00  0.00           C
ATOM     40  O   LYS     2      40.496  22.855  22.969  1.00  0.00           O
ATOM     41  N   LEU     3      41.779  23.587  24.659  1.00  0.00           N
ATOM     42  H   LEU     3      42.706  23.655  25.054  1.00  0.00           H
ATOM     43  CA  LEU     3      40.699  23.516  25.623  1.00  0.00           C
ATOM     44  HA  LEU     3      40.403  22.471  25.532  1.00  0.00           H
ATOM     45  CB  LEU     3      41.162  23.747  27.038  1.00  0.00           C
ATOM     46  HB2 LEU     3      42.120  23.268  27.240  1.00  0.00           H
ATOM     47  HB3 LEU     3      41.280  24.829  27.107  1.00  0.00           H
ATOM     48  CG  LEU     3      40.199  23.302  28.138  1.00  0.00           C
ATOM     49  HG  LEU     3      39.166  23.456  27.826  1.00  0.00           H
ATOM     50  CD1 LEU     3      40.316  21.805  28.251  1.00  0.00           C
ATOM     51 HD11 LEU     3      40.230  21.354  27.263  1.00  0.00           H
ATOM     52 HD12 LEU     3      41.304  21.518  28.609  1.00  0.00           H
ATOM     53 HD13 LEU     3      39.625  21.296  28.924  1.00  0.00           H
ATOM     54  CD2 LEU     3      40.537  23.956  29.487  1.00  0.00           C
ATOM     55 HD21 LEU     3      41.555  23.602  29.656  1.00  0.00           H
ATOM     56 HD22 LEU     3      40.644  25.040  29.509  1.00  0.00           H
ATOM     57 HD23 LEU     3      39.840  23.596  30.243  1.00  0.00           H
ATOM     58  C   LEU     3      39.476  24.317  25.223  1.00  0.00           C
ATOM     59  O   LEU     3      39.547  25.535  25.117  1.00  0.00           O
ATOM     60  N   ALA     4      38.415  23.566  25.039  1.00  0.00           N
ATOM     61  H   ALA     4      38.632  22.584  25.131  1.00  0.00           H
ATOM     62  CA  ALA     4      37.229  24.016  24.490  1.00  0.00           C
ATOM     63  HA  ALA     4      37.399  24.681  23.643  1.00  0.00           H
ATOM     64  CB  ALA     4      36.313  22.855  24.076  1.00  0.00           C
ATOM     65  HB1 ALA     4      35.919  22.239  24.883  1.00  0.00           H
ATOM     66  HB2 ALA     4      35.495  23.235  23.463  1.00  0.00           H
ATOM     67  HB3 ALA     4      36.908  22.182  23.456  1.00  0.00           H
ATOM     68  C   ALA     4      36.494  25.063  25.391  1.00  0.00           C
ATOM     69  O   ALA     4      36.561  24.997  26.585  1.00  0.00           O
ATOM     70  N   GLY     5      35.646  25.867  24.791  1.00  0.00           N
ATOM     71  H   GLY     5      35.686  25.847  23.782  1.00  0.00           H
ATOM     72  CA  GLY     5      34.593  26.751  25.507  1.00  0.00           C
ATOM     73  HA2 GLY     5      33.886  26.130  26.056  1.00  0.00           H
ATOM     74  HA3 GLY     5      35.114  27.492  26.113  1.00  0.00           H
ATOM     75  C   GLY     5      33.640  27.459  24.420  1.00  0.00           C
ATOM     76  O   GLY     5      33.214  28.609  24.615  1.00  0.00           O
ATOM     77  N   ASN     6      33.427  26.736  23.242  1.00  0.00           N
ATOM     78  H   ASN     6      33.919  25.854  23.212  1.00  0.00           H
ATOM     79  CA  ASN     6      32.414  27.037  22.162  1.00  0.00           C
ATOM     80  HA  ASN     6      32.331  28.122  22.100  1.00  0.00           H
ATOM     81  CB  ASN     6      32.887  26.391  20.773  1.00  0.00           C
ATOM     82  HB2 ASN     6      32.204  26.646  19.963  1.00  0.00           H
ATOM     83  HB3 ASN     6      33.849  26.854  20.551  1.00  0.00           H
ATOM     84  CG  ASN     6      33.020  24.899  20.759  1.00  0.00           C
ATOM     85  OD1 ASN     6      33.836  24.349  21.512  1.00  0.00           O
ATOM     86  ND2 ASN     6      32.363  24.150  19.891  1.00  0.00           N
ATOM     87 HD21 ASN     6      31.789  24.491  19.133  1.00  0.00           H
ATOM     88 HD22 ASN     6      32.476  23.151  19.992  1.00  0.00           H
ATOM     89  C   ASN     6      30.954  26.515  22.436  1.00  0.00           C
ATOM     90  O   ASN     6      29.970  27.066  22.005  1.00  0.00           O
ATOM     91  N   SER     7      30.728  25.436  23.199  1.00  0.00           N
ATOM     92  H   SER     7      31.527  24.930  23.554  1.00  0.00           H
ATOM     93  CA  SER     7      29.427  25.112  23.791  1.00  0.00           C
ATOM     94  HA  SER     7      28.696  24.960  22.997  1.00  0.00           H
ATOM     95  CB  SER     7      29.593  23.728  24.484  1.00  0.00           C
ATOM     96  HB2 SER     7      30.233  23.062  23.906  1.00  0.00           H
ATOM     97  HB3 SER     7      30.004  23.813  25.490  1.00  0.00           H
ATOM     98  OG  SER     7      28.361  23.134  24.604  1.00  0.00           O
ATOM     99  HG  SER     7      28.409  22.378  25.194  1.00  0.00           H
ATOM    100  C   SER     7      28.849  26.187  24.761  1.00  0.00           C
ATOM    101  O   SER     7      29.604  27.006  25.261  1.00  0.00           O
ATOM    102  N   SER     8      27.606  25.977  25.159  1.00  0.00           N
ATOM    103  H   SER     8      27.115  25.158  24.828  1.00  0.00           H
ATOM    104  CA  SER     8      26.888  26.766  26.241  1.00  0.00           C
ATOM    105  HA  SER     8      27.451  27.696  26.315  1.00  0.00           H
ATOM    106  CB  SER     8      25.484  27.101  25.814  1.00  0.00           C
ATOM    107  HB2 SER     8      25.060  27.805  26.530  1.00  0.00           H
ATOM    108  HB3 SER     8      25.643  27.533  24.826  1.00  0.00           H
ATOM    109  OG  SER     8      24.584  26.016  25.660  1.00  0.00           O
ATOM    110  HG  SER     8      24.894  25.435  24.962  1.00  0.00           H
ATOM    111  C   SER     8      26.805  26.159  27.630  1.00  0.00           C
ATOM    112  O   SER     8      27.179  25.005  27.760  1.00  0.00           O
ATOM    113  N   LEU     9      26.503  26.906  28.650  1.00  0.00           N
ATOM    114  H   LEU     9      26.039  27.774  28.424  1.00  0.00           H
ATOM    115  CA  LEU     9      26.336  26.485  30.032  1.00  0.00           C
ATOM    116  HA  LEU     9      27.226  25.993  30.424  1.00  0.00           H
ATOM    117  CB  LEU     9      25.927  27.729  30.946  1.00  0.00           C
ATOM    118  HB2 LEU     9      24.970  28.148  30.636  1.00  0.00           H
ATOM    119  HB3 LEU     9      25.888  27.450  32.000  1.00  0.00           H
ATOM    120  CG  LEU     9      26.983  28.883  30.797  1.00  0.00           C
ATOM    121  HG  LEU     9      26.716  29.454  29.908  1.00  0.00           H
ATOM    122  CD1 LEU     9      26.897  29.679  32.033  1.00  0.00           C
ATOM    123 HD11 LEU     9      27.616  30.496  32.010  1.00  0.00           H
ATOM    124 HD12 LEU     9      25.894  30.105  32.029  1.00  0.00           H
ATOM    125 HD13 LEU     9      26.946  29.137  32.977  1.00  0.00           H
ATOM    126  CD2 LEU     9      28.408  28.375  30.594  1.00  0.00           C
ATOM    127 HD21 LEU     9      29.137  29.155  30.814  1.00  0.00           H
ATOM    128 HD22 LEU     9      28.616  27.558  31.285  1.00  0.00           H
ATOM    129 HD23 LEU     9      28.440  28.019  29.564  1.00  0.00           H
ATOM    130  C   LEU     9      25.225  25.459  30.140  1.00  0.00           C
ATOM    131  O   LEU     9      24.224  25.739  29.524  1.00  0.00           O
ATOM    132  N   CYX    10      25.347  24.420  30.977  1.00  0.00           N
ATOM    133  H   CYX    10      26.244  24.489  31.437  1.00  0.00           H
ATOM    134  CA  CYX    10      24.364  23.430  31.283  1.00  0.00           C
ATOM    135  HA  CYX    10      23.993  23.106  30.310  1.00  0.00           H
ATOM    136  CB  CYX    10      24.876  22.251  32.102  1.00  0.00           C
ATOM    137  HB2 CYX    10      25.062  22.451  33.157  1.00  0.00           H
ATOM    138  HB3 CYX    10      24.051  21.543  32.176  1.00  0.00           H
ATOM    139  SG  CYX    10      26.324  21.411  31.588  1.00  0.00           S
ATOM    140  C   CYX    10      23.089  23.983  31.993  1.00  0.00           C
ATOM    141  O   CYX    10      23.304  24.813  32.871  1.00  0.00           O
ATOM    142  N   PRO    11      21.834  23.603  31.761  1.00  0.00           N
ATOM    143  CD  PRO    11      21.374  22.612  30.813  1.00  0.00           C
ATOM    144  HD2 PRO    11      21.452  21.619  31.257  1.00  0.00           H
ATOM    145  HD3 PRO    11      21.815  22.756  29.827  1.00  0.00           H
ATOM    146  CG  PRO    11      19.853  22.844  30.666  1.00  0.00           C
ATOM    147  HG2 PRO    11      19.321  22.005  31.117  1.00  0.00           H
ATOM    148  HG3 PRO    11      19.658  22.760  29.597  1.00  0.00           H
ATOM    149  CB  PRO    11      19.511  24.192  31.315  1.00  0.00           C
ATOM    150  HB2 PRO    11      18.526  24.110  31.774  1.00  0.00           H
ATOM    151  HB3 PRO    11      19.653  25.065  30.679  1.00  0.00           H
ATOM    152  CA  PRO    11      20.694  24.336  32.254  1.00  0.00           C
ATOM    153  HA  PRO    11      20.967  25.365  32.489  1.00  0.00           H
ATOM    154  C   PRO    11      20.365  23.744  33.602  1.00  0.00           C
ATOM    155  O   PRO    11      20.332  22.545  33.839  1.00  0.00           O
ATOM    156  N   ILE    12      20.030  24.592  34.556  1.00  0.00           N
ATOM    157  H   ILE    12      20.064  25.566  34.294  1.00  0.00           H
ATOM    158  CA  ILE    12      20.044  24.322  36.032  1.00  0.00           C
ATOM    159  HA  ILE    12      19.944  23.241  36.128  1.00  0.00           H
ATOM    160  CB  ILE    12      21.373  24.766  36.746  1.00  0.00           C
ATOM    161  HB  ILE    12      21.280  24.559  37.811  1.00  0.00           H
ATOM    162  CG2 ILE    12      22.489  23.769  36.310  1.00  0.00           C
ATOM    163 HG21 ILE    12      22.056  22.771  36.260  1.00  0.00           H
ATOM    164 HG22 ILE    12      22.756  24.059  35.294  1.00  0.00           H
ATOM    165 HG23 ILE    12      23.375  23.683  36.940  1.00  0.00           H
ATOM    166  CG1 ILE    12      21.813  26.261  36.503  1.00  0.00           C
ATOM    167 HG12 ILE    12      22.340  26.132  35.556  1.00  0.00           H
ATOM    168 HG13 ILE    12      20.913  26.869  36.403  1.00  0.00           H
ATOM    169  CD1 ILE    12      22.753  26.894  37.508  1.00  0.00           C
ATOM    170 HD11 ILE    12      22.918  27.940  37.249  1.00  0.00           H
ATOM    171 HD12 ILE    12      22.244  26.866  38.472  1.00  0.00           H
ATOM    172 HD13 ILE    12      23.752  26.459  37.477  1.00  0.00           H
ATOM    173  C   ILE    12      18.877  24.926  36.840  1.00  0.00           C
ATOM    174  O   ILE    12      18.190  25.888  36.451  1.00  0.00           O
ATOM    175  N   ASN    13      18.528  24.199  37.915  1.00  0.00           N
ATOM    176  H   ASN    13      19.146  23.490  38.283  1.00  0.00           H
ATOM    177  CA  ASN    13      17.410  24.419  38.858  1.00  0.00           C
ATOM    178  HA  ASN    13      16.959  25.385  38.631  1.00  0.00           H
ATOM    179  CB  ASN    13      16.347  23.389  38.710  1.00  0.00           C
ATOM    180  HB2 ASN    13      16.681  22.364  38.870  1.00  0.00           H
ATOM    181  HB3 ASN    13      15.640  23.486  39.535  1.00  0.00           H
ATOM    182  CG  ASN    13      15.572  23.602  37.443  1.00  0.00           C
ATOM    183  OD1 ASN    13      14.956  24.626  37.209  1.00  0.00           O
ATOM    184  ND2 ASN    13      15.727  22.727  36.514  1.00  0.00           N
ATOM    185 HD21 ASN    13      15.305  22.835  35.603  1.00  0.00           H
ATOM    186 HD22 ASN    13      16.007  21.781  36.728  1.00  0.00           H
ATOM    187  C   ASN    13      17.840  24.480  40.293  1.00  0.00           C
ATOM    188  O   ASN    13      17.035  24.881  41.137  1.00  0.00           O
ATOM    189  N   GLY    14      19.074  24.183  40.566  1.00  0.00           N
ATOM    190  H   GLY    14      19.730  23.946  39.836  1.00  0.00           H
ATOM    191  CA  GLY    14      19.658  24.225  41.902  1.00  0.00           C
ATOM    192  HA2 GLY    14      19.306  25.078  42.482  1.00  0.00           H
ATOM    193  HA3 GLY    14      19.492  23.288  42.433  1.00  0.00           H
ATOM    194  C   GLY    14      21.189  24.274  41.789  1.00  0.00           C
ATOM    195  O   GLY    14      21.765  24.192  40.671  1.00  0.00           O
ATOM    196  N   TRP    15      21.834  24.308  42.989  1.00  0.00           N
ATOM    197  H   TRP    15      21.315  24.460  43.842  1.00  0.00           H
ATOM    198  CA  TRP    15      23.365  24.115  43.131  1.00  0.00           C
ATOM    199  HA  TRP    15      23.873  23.690  42.265  1.00  0.00           H
ATOM    200  CB  TRP    15      23.966  25.441  43.454  1.00  0.00           C
ATOM    201  HB2 TRP    15      23.698  25.807  44.444  1.00  0.00           H
ATOM    202  HB3 TRP    15      25.050  25.359  43.528  1.00  0.00           H
ATOM    203  CG  TRP    15      23.567  26.518  42.534  1.00  0.00           C
ATOM    204  CD1 TRP    15      22.511  27.335  42.523  1.00  0.00           C
ATOM    205  HD1 TRP    15      21.693  27.274  43.227  1.00  0.00           H
ATOM    206  NE1 TRP    15      22.493  28.274  41.492  1.00  0.00           N
ATOM    207  HE1 TRP    15      21.689  28.820  41.216  1.00  0.00           H
ATOM    208  CE2 TRP    15      23.652  28.150  40.774  1.00  0.00           C
ATOM    209  CZ2 TRP    15      24.182  28.828  39.696  1.00  0.00           C
ATOM    210  HZ2 TRP    15      23.602  29.648  39.298  1.00  0.00           H
ATOM    211  CH2 TRP    15      25.441  28.479  39.189  1.00  0.00           C
ATOM    212  HH2 TRP    15      25.894  29.096  38.429  1.00  0.00           H
ATOM    213  CZ3 TRP    15      26.104  27.397  39.682  1.00  0.00           C
ATOM    214  HZ3 TRP    15      27.026  27.145  39.179  1.00  0.00           H
ATOM    215  CE3 TRP    15      25.556  26.627  40.671  1.00  0.00           C
ATOM    216  HE3 TRP    15      26.162  25.805  41.024  1.00  0.00           H
ATOM    217  CD2 TRP    15      24.325  27.039  41.369  1.00  0.00           C
ATOM    218  C   TRP    15      23.674  23.267  44.341  1.00  0.00           C
ATOM    219  O   TRP    15      22.767  23.151  45.253  1.00  0.00           O
ATOM    220  N   ALA    16      24.889  22.706  44.341  1.00  0.00           N
ATOM    221  H   ALA    16      25.546  22.808  43.581  1.00  0.00           H
ATOM    222  CA  ALA    16      25.411  21.790  45.374  1.00  0.00           C
ATOM    223  HA  ALA    16      25.215  22.005  46.424  1.00  0.00           H
ATOM    224  CB  ALA    16      24.838  20.473  45.146  1.00  0.00           C
ATOM    225  HB1 ALA    16      24.968  20.223  44.092  1.00  0.00           H
ATOM    226  HB2 ALA    16      25.369  19.682  45.675  1.00  0.00           H
ATOM    227  HB3 ALA    16      23.814  20.375  45.508  1.00  0.00           H
ATOM    228  C   ALA    16      26.925  21.622  45.294  1.00  0.00           C
ATOM    229  O   ALA    16      27.578  21.800  44.272  1.00  0.00           O
ATOM    230  N   VAL    17      27.500  21.235  46.440  1.00  0.00           N
ATOM    231  H   VAL    17      26.806  20.979  47.128  1.00  0.00           H
ATOM    232  CA  VAL    17      28.948  21.159  46.790  1.00  0.00           C
ATOM    233  HA  VAL    17      29.374  22.160  46.713  1.00  0.00           H
ATOM    234  CB  VAL    17      29.221  20.819  48.277  1.00  0.00           C
ATOM    235  HB  VAL    17      29.162  19.756  48.509  1.00  0.00           H
ATOM    236  CG1 VAL    17      30.689  21.072  48.655  1.00  0.00           C
ATOM    237 HG11 VAL    17      30.849  22.131  48.859  1.00  0.00           H
ATOM    238 HG12 VAL    17      30.929  20.592  49.604  1.00  0.00           H
ATOM    239 HG13 VAL    17      31.365  20.688  47.892  1.00  0.00           H
ATOM    240  CG2 VAL    17      28.346  21.527  49.297  1.00  0.00           C
ATOM    241 HG21 VAL    17      28.702  21.340  50.310  1.00  0.00           H
ATOM    242 HG22 VAL    17      28.246  22.587  49.059  1.00  0.00           H
ATOM    243 HG23 VAL    17      27.364  21.055  49.265  1.00  0.00           H
ATOM    244  C   VAL    17      29.715  20.186  45.900  1.00  0.00           C
ATOM    245  O   VAL    17      29.242  19.055  45.563  1.00  0.00           O
ATOM    246  N   TYR    18      30.835  20.729  45.374  1.00  0.00           N
ATOM    247  H   TYR    18      31.122  21.552  45.886  1.00  0.00           H
ATOM    248  CA  TYR    18      31.775  20.112  44.475  1.00  0.00           C
ATOM    249  HA  TYR    18      31.377  19.210  44.012  1.00  0.00           H
ATOM    250  CB  TYR    18      31.900  21.088  43.271  1.00  0.00           C
ATOM    251  HB2 TYR    18      31.049  21.115  42.592  1.00  0.00           H
ATOM    252  HB3 TYR    18      31.988  22.103  43.661  1.00  0.00           H
ATOM    253  CG  TYR    18      33.096  20.796  42.412  1.00  0.00           C
ATOM    254  CD1 TYR    18      33.121  19.717  41.448  1.00  0.00           C
ATOM    255  HD1 TYR    18      32.244  19.092  41.377  1.00  0.00           H
ATOM    256  CE1 TYR    18      34.311  19.622  40.616  1.00  0.00           C
ATOM    257  HE1 TYR    18      34.345  18.814  39.901  1.00  0.00           H
ATOM    258  CZ  TYR    18      35.462  20.405  40.855  1.00  0.00           C
ATOM    259  OH  TYR    18      36.564  20.082  40.111  1.00  0.00           O
ATOM    260  HH  TYR    18      36.612  19.154  39.868  1.00  0.00           H
ATOM    261  CE2 TYR    18      35.489  21.355  41.898  1.00  0.00           C
ATOM    262  HE2 TYR    18      36.385  21.879  42.192  1.00  0.00           H
ATOM    263  CD2 TYR    18      34.276  21.487  42.607  1.00  0.00           C
ATOM    264  HD2 TYR    18      34.325  22.279  43.340  1.00  0.00           H
ATOM    265  C   TYR    18      33.097  19.699  45.121  1.00  0.00           C
ATOM    266  O   TYR    18      33.562  18.571  44.826  1.00  0.00           O
ATOM    267  N   SER    19      33.800  20.574  45.807  1.00  0.00           N
ATOM    268  H   SER    19      33.467  21.490  46.077  1.00  0.00           H
ATOM    269  CA  SER    19      35.053  20.320  46.485  1.00  0.00           C
ATOM    270  HA  SER    19      34.839  19.347  46.927  1.00  0.00           H
ATOM    271  CB  SER    19      36.256  20.195  45.554  1.00  0.00           C
ATOM    272  HB2 SER    19      35.931  19.615  44.690  1.00  0.00           H
ATOM    273  HB3 SER    19      36.531  21.159  45.125  1.00  0.00           H
ATOM    274  OG  SER    19      37.340  19.699  46.216  1.00  0.00           O
ATOM    275  HG  SER    19      37.197  18.754  46.117  1.00  0.00           H
ATOM    276  C   SER    19      35.379  21.391  47.552  1.00  0.00           C
ATOM    277  O   SER    19      34.852  22.539  47.563  1.00  0.00           O
ATOM    278  N   LYS    20      36.274  21.078  48.591  1.00  0.00           N
ATOM    279  H   LYS    20      36.755  20.200  48.461  1.00  0.00           H
ATOM    280  CA  LYS    20      36.510  21.927  49.795  1.00  0.00           C
ATOM    281  HA  LYS    20      36.413  22.989  49.570  1.00  0.00           H
ATOM    282  CB  LYS    20      35.433  21.572  50.877  1.00  0.00           C
ATOM    283  HB2 LYS    20      34.530  22.018  50.461  1.00  0.00           H
ATOM    284  HB3 LYS    20      35.348  20.506  51.090  1.00  0.00           H
ATOM    285  CG  LYS    20      35.777  22.069  52.256  1.00  0.00           C
ATOM    286  HG2 LYS    20      36.609  21.391  52.447  1.00  0.00           H
ATOM    287  HG3 LYS    20      36.177  23.069  52.096  1.00  0.00           H
ATOM    288  CD  LYS    20      34.586  21.807  53.190  1.00  0.00           C
ATOM    289  HD2 LYS    20      33.823  22.470  52.782  1.00  0.00           H
ATOM    290  HD3 LYS    20      34.206  20.793  53.065  1.00  0.00           H
ATOM    291  CE  LYS    20      34.963  22.083  54.653  1.00  0.00           C
ATOM    292  HE2 LYS    20      35.800  21.405  54.824  1.00  0.00           H
ATOM    293  HE3 LYS    20      35.237  23.137  54.701  1.00  0.00           H
ATOM    294  NZ  LYS    20      33.975  21.593  55.641  1.00  0.00           N
ATOM    295  HZ1 LYS    20      33.730  20.614  55.637  1.00  0.00           H
ATOM    296  HZ2 LYS    20      34.304  21.815  56.570  1.00  0.00           H
ATOM    297  HZ3 LYS    20      33.055  21.998  55.536  1.00  0.00           H
ATOM    298  C   LYS    20      37.953  21.651  50.281  1.00  0.00           C
ATOM    299  O   LYS    20      38.356  20.473  50.370  1.00  0.00           O
ATOM    300  N   ASP    21      38.676  22.736  50.591  1.00  0.00           N
ATOM    301  H   ASP    21      38.315  23.602  50.215  1.00  0.00           H
ATOM    302  CA  ASP    21      40.157  22.572  50.943  1.00  0.00           C
ATOM    303  HA  ASP    21      40.566  21.898  50.191  1.00  0.00           H
ATOM    304  CB  ASP    21      40.991  23.819  50.763  1.00  0.00           C
ATOM    305  HB2 ASP    21      41.989  23.509  51.072  1.00  0.00           H
ATOM    306  HB3 ASP    21      40.868  24.129  49.725  1.00  0.00           H
ATOM    307  CG  ASP    21      40.636  24.949  51.727  1.00  0.00           C
ATOM    308  OD1 ASP    21      40.828  26.088  51.226  1.00  0.00           O
ATOM    309  OD2 ASP    21      40.362  24.762  52.908  1.00  0.00           O
ATOM    310  C   ASP    21      40.346  21.743  52.256  1.00  0.00           C
ATOM    311  O   ASP    21      41.148  20.771  52.206  1.00  0.00           O
ATOM    312  N   ASN    22      39.617  22.089  53.333  1.00  0.00           N
ATOM    313  H   ASN    22      39.112  22.963  53.307  1.00  0.00           H
ATOM    314  CA  ASN    22      39.760  21.701  54.675  1.00  0.00           C
ATOM    315  HA  ASN    22      38.921  22.031  55.287  1.00  0.00           H
ATOM    316  CB  ASN    22      39.615  20.162  54.792  1.00  0.00           C
ATOM    317  HB2 ASN    22      40.369  19.560  54.286  1.00  0.00           H
ATOM    318  HB3 ASN    22      39.862  19.892  55.819  1.00  0.00           H
ATOM    319  CG  ASN    22      38.202  19.607  54.513  1.00  0.00           C
ATOM    320  OD1 ASN    22      37.277  20.003  55.231  1.00  0.00           O
ATOM    321  ND2 ASN    22      37.972  18.831  53.507  1.00  0.00           N
ATOM    322 HD21 ASN    22      38.768  18.361  53.100  1.00  0.00           H
ATOM    323 HD22 ASN    22      37.029  18.503  53.360  1.00  0.00           H
ATOM    324  C   ASN    22      41.023  22.234  55.320  1.00  0.00           C
ATOM    325  O   ASN    22      41.537  21.684  56.268  1.00  0.00           O
ATOM    326  N   SER    23      41.620  23.360  54.867  1.00  0.00           N
ATOM    327  H   SER    23      41.179  23.741  54.041  1.00  0.00           H
ATOM    328  CA  SER    23      42.781  24.066  55.394  1.00  0.00           C
ATOM    329  HA  SER    23      43.754  23.630  55.168  1.00  0.00           H
ATOM    330  CB  SER    23      42.795  25.484  54.775  1.00  0.00           C
ATOM    331  HB2 SER    23      43.705  26.029  55.025  1.00  0.00           H
ATOM    332  HB3 SER    23      42.874  25.443  53.688  1.00  0.00           H
ATOM    333  OG  SER    23      41.717  26.321  55.227  1.00  0.00           O
ATOM    334  HG  SER    23      41.722  27.172  54.784  1.00  0.00           H
ATOM    335  C   SER    23      42.777  24.095  56.936  1.00  0.00           C
ATOM    336  O   SER    23      43.819  23.725  57.569  1.00  0.00           O
ATOM    337  N   ILE    24      41.658  24.496  57.543  1.00  0.00           N
ATOM    338  H   ILE    24      40.911  24.793  56.931  1.00  0.00           H
ATOM    339  CA  ILE    24      41.556  24.788  58.999  1.00  0.00           C
ATOM    340  HA  ILE    24      42.511  25.236  59.271  1.00  0.00           H
ATOM    341  CB  ILE    24      40.483  25.781  59.464  1.00  0.00           C
ATOM    342  HB  ILE    24      39.612  25.140  59.331  1.00  0.00           H
ATOM    343  CG2 ILE    24      40.743  26.239  60.871  1.00  0.00           C
ATOM    344 HG21 ILE    24      40.027  27.008  61.158  1.00  0.00           H
ATOM    345 HG22 ILE    24      40.476  25.381  61.489  1.00  0.00           H
ATOM    346 HG23 ILE    24      41.758  26.542  61.127  1.00  0.00           H
ATOM    347  CG1 ILE    24      40.330  26.845  58.415  1.00  0.00           C
ATOM    348 HG12 ILE    24      40.149  26.450  57.416  1.00  0.00           H
ATOM    349 HG13 ILE    24      39.392  27.370  58.601  1.00  0.00           H
ATOM    350  CD1 ILE    24      41.421  27.928  58.548  1.00  0.00           C
ATOM    351 HD11 ILE    24      41.516  28.234  59.590  1.00  0.00           H
ATOM    352 HD12 ILE    24      42.373  27.522  58.203  1.00  0.00           H
ATOM    353 HD13 ILE    24      41.236  28.790  57.906  1.00  0.00           H
ATOM    354  C   ILE    24      41.376  23.461  59.767  1.00  0.00           C
ATOM    355  O   ILE    24      42.028  23.101  60.739  1.00  0.00           O
ATOM    356  N   ARG    25      40.478  22.545  59.309  1.00  0.00           N
ATOM    357  H   ARG    25      40.102  22.778  58.401  1.00  0.00           H
ATOM    358  CA  ARG    25      40.176  21.242  59.890  1.00  0.00           C
ATOM    359  HA  ARG    25      39.975  21.471  60.936  1.00  0.00           H
ATOM    360  CB  ARG    25      38.953  20.616  59.184  1.00  0.00           C
ATOM    361  HB2 ARG    25      38.158  21.356  59.265  1.00  0.00           H
ATOM    362  HB3 ARG    25      39.184  20.396  58.142  1.00  0.00           H
ATOM    363  CG  ARG    25      38.399  19.464  59.901  1.00  0.00           C
ATOM    364  HG2 ARG    25      39.094  18.626  59.860  1.00  0.00           H
ATOM    365  HG3 ARG    25      38.211  19.734  60.939  1.00  0.00           H
ATOM    366  CD  ARG    25      37.016  19.055  59.379  1.00  0.00           C
ATOM    367  HD2 ARG    25      36.469  19.953  59.093  1.00  0.00           H
ATOM    368  HD3 ARG    25      37.296  18.536  58.461  1.00  0.00           H
ATOM    369  NE  ARG    25      36.102  18.314  60.305  1.00  0.00           N
ATOM    370  HE  ARG    25      36.445  17.956  61.185  1.00  0.00           H
ATOM    371  CZ  ARG    25      34.806  18.304  60.301  1.00  0.00           C
ATOM    372  NH1 ARG    25      34.123  17.977  61.366  1.00  0.00           N
ATOM    373 HH11 ARG    25      34.614  17.784  62.228  1.00  0.00           H
ATOM    374 HH12 ARG    25      33.128  17.816  61.317  1.00  0.00           H
ATOM    375  NH2 ARG    25      34.117  18.498  59.255  1.00  0.00           N
ATOM    376 HH21 ARG    25      34.524  18.806  58.383  1.00  0.00           H
ATOM    377 HH22 ARG    25      33.125  18.556  59.432  1.00  0.00           H
ATOM    378  C   ARG    25      41.385  20.272  59.878  1.00  0.00           C
ATOM    379  O   ARG    25      41.719  19.749  60.959  1.00  0.00           O
ATOM    380  N   ILE    26      42.125  20.225  58.775  1.00  0.00           N
ATOM    381  H   ILE    26      41.780  20.625  57.914  1.00  0.00           H
ATOM    382  CA  ILE    26      43.454  19.611  58.641  1.00  0.00           C
ATOM    383  HA  ILE    26      43.341  18.629  59.099  1.00  0.00           H
ATOM    384  CB  ILE    26      43.832  19.518  57.174  1.00  0.00           C
ATOM    385  HB  ILE    26      43.814  20.508  56.720  1.00  0.00           H
ATOM    386  CG2 ILE    26      45.262  18.960  57.001  1.00  0.00           C
ATOM    387 HG21 ILE    26      46.053  19.619  57.358  1.00  0.00           H
ATOM    388 HG22 ILE    26      45.363  17.989  57.486  1.00  0.00           H
ATOM    389 HG23 ILE    26      45.486  18.662  55.977  1.00  0.00           H
ATOM    390  CG1 ILE    26      42.950  18.560  56.330  1.00  0.00           C
ATOM    391 HG12 ILE    26      41.905  18.637  56.631  1.00  0.00           H
ATOM    392 HG13 ILE    26      43.031  18.858  55.285  1.00  0.00           H
ATOM    393  CD1 ILE    26      43.225  17.080  56.473  1.00  0.00           C
ATOM    394 HD11 ILE    26      43.368  16.825  57.524  1.00  0.00           H
ATOM    395 HD12 ILE    26      42.364  16.508  56.126  1.00  0.00           H
ATOM    396 HD13 ILE    26      44.151  16.728  56.019  1.00  0.00           H
ATOM    397  C   ILE    26      44.522  20.354  59.451  1.00  0.00           C
ATOM    398  O   ILE    26      45.419  19.737  60.011  1.00  0.00           O
ATOM    399  N   GLY    27      44.417  21.670  59.566  1.00  0.00           N
ATOM    400  H   GLY    27      43.571  22.026  59.145  1.00  0.00           H
ATOM    401  CA  GLY    27      45.314  22.555  60.376  1.00  0.00           C
ATOM    402  HA2 GLY    27      46.277  22.448  59.880  1.00  0.00           H
ATOM    403  HA3 GLY    27      44.844  23.538  60.426  1.00  0.00           H
ATOM    404  C   GLY    27      45.549  22.019  61.852  1.00  0.00           C
ATOM    405  O   GLY    27      46.594  22.036  62.439  1.00  0.00           O
ATOM    406  N   SER    28      44.437  21.595  62.410  1.00  0.00           N
ATOM    407  H   SER    28      43.541  21.920  62.073  1.00  0.00           H
ATOM    408  CA  SER    28      44.434  20.975  63.790  1.00  0.00           C
ATOM    409  HA  SER    28      44.906  21.651  64.502  1.00  0.00           H
ATOM    410  CB  SER    28      43.024  20.753  64.214  1.00  0.00           C
ATOM    411  HB2 SER    28      42.995  20.473  65.267  1.00  0.00           H
ATOM    412  HB3 SER    28      42.478  21.672  64.001  1.00  0.00           H
ATOM    413  OG  SER    28      42.409  19.758  63.534  1.00  0.00           O
ATOM    414  HG  SER    28      42.321  19.986  62.606  1.00  0.00           H
ATOM    415  C   SER    28      45.194  19.701  63.828  1.00  0.00           C
ATOM    416  O   SER    28      45.333  19.161  64.920  1.00  0.00           O
ATOM    417  N   LYS    29      45.633  19.142  62.650  1.00  0.00           N
ATOM    418  H   LYS    29      45.321  19.624  61.819  1.00  0.00           H
ATOM    419  CA  LYS    29      46.355  17.893  62.624  1.00  0.00           C
ATOM    420  HA  LYS    29      46.596  17.533  63.624  1.00  0.00           H
ATOM    421  CB  LYS    29      45.570  16.694  62.007  1.00  0.00           C
ATOM    422  HB2 LYS    29      45.359  17.007  60.985  1.00  0.00           H
ATOM    423  HB3 LYS    29      46.213  15.814  61.971  1.00  0.00           H
ATOM    424  CG  LYS    29      44.214  16.413  62.649  1.00  0.00           C
ATOM    425  HG2 LYS    29      43.747  17.397  62.607  1.00  0.00           H
ATOM    426  HG3 LYS    29      43.580  15.721  62.094  1.00  0.00           H
ATOM    427  CD  LYS    29      44.400  15.892  64.055  1.00  0.00           C
ATOM    428  HD2 LYS    29      44.862  14.906  64.010  1.00  0.00           H
ATOM    429  HD3 LYS    29      44.972  16.532  64.728  1.00  0.00           H
ATOM    430  CE  LYS    29      43.151  15.893  64.746  1.00  0.00           C
ATOM    431  HE2 LYS    29      42.729  16.892  64.635  1.00  0.00           H
ATOM    432  HE3 LYS    29      42.418  15.264  64.241  1.00  0.00           H
ATOM    433  NZ  LYS    29      43.419  15.345  66.121  1.00  0.00           N
ATOM    434  HZ1 LYS    29      43.851  14.448  65.947  1.00  0.00           H
ATOM    435  HZ2 LYS    29      44.065  15.939  66.621  1.00  0.00           H
ATOM    436  HZ3 LYS    29      42.578  15.250  66.672  1.00  0.00           H
ATOM    437  C   LYS    29      47.704  17.902  61.993  1.00  0.00           C
ATOM    438  O   LYS    29      48.421  16.880  62.097  1.00  0.00           O
ATOM    439  N   GLY    30      48.163  19.006  61.333  1.00  0.00           N
ATOM    440  H   GLY    30      47.489  19.631  60.913  1.00  0.00           H
ATOM    441  CA  GLY    30      49.399  19.004  60.489  1.00  0.00           C
ATOM    442  HA2 GLY    30      50.206  18.963  61.220  1.00  0.00           H
ATOM    443  HA3 GLY    30      49.445  18.080  59.913  1.00  0.00           H
ATOM    444  C   GLY    30      49.559  20.259  59.560  1.00  0.00           C
ATOM    445  O   GLY    30      48.822  21.222  59.645  1.00  0.00           O
ATOM    446  N   ASP    31      50.645  20.166  58.839  1.00  0.00           N
ATOM    447  H   ASP    31      51.027  19.232  58.819  1.00  0.00           H
ATOM    448  CA  ASP    31      51.141  21.221  57.977  1.00  0.00           C
ATOM    449  HA  ASP    31      51.366  22.085  58.602  1.00  0.00           H
ATOM    450  CB  ASP    31      52.521  20.842  57.368  1.00  0.00           C
ATOM    451  HB2 ASP    31      52.301  20.164  56.543  1.00  0.00           H
ATOM    452  HB3 ASP    31      52.973  21.664  56.814  1.00  0.00           H
ATOM    453  CG  ASP    31      53.522  20.330  58.459  1.00  0.00           C
ATOM    454  OD1 ASP    31      54.307  19.393  58.203  1.00  0.00           O
ATOM    455  OD2 ASP    31      53.547  21.018  59.514  1.00  0.00           O
ATOM    456  C   ASP    31      50.168  21.727  56.938  1.00  0.00           C
ATOM    457  O   ASP    31      49.758  20.989  56.007  1.00  0.00           O
ATOM    458  N   VAL    32      49.798  22.996  57.069  1.00  0.00           N
ATOM    459  H   VAL    32      50.088  23.490  57.901  1.00  0.00           H
ATOM    460  CA  VAL    32      48.899  23.834  56.198  1.00  0.00           C
ATOM    461  HA  VAL    32      48.909  23.517  55.155  1.00  0.00           H
ATOM    462  CB  VAL    32      47.401  23.792  56.511  1.00  0.00           C
ATOM    463  HB  VAL    32      47.083  24.591  57.181  1.00  0.00           H
ATOM    464  CG1 VAL    32      46.653  24.095  55.178  1.00  0.00           C
ATOM    465 HG11 VAL    32      46.916  23.379  54.401  1.00  0.00           H
ATOM    466 HG12 VAL    32      45.591  24.218  55.388  1.00  0.00           H
ATOM    467 HG13 VAL    32      47.036  25.027  54.762  1.00  0.00           H
ATOM    468  CG2 VAL    32      46.930  22.401  56.883  1.00  0.00           C
ATOM    469 HG21 VAL    32      45.842  22.413  56.820  1.00  0.00           H
ATOM    470 HG22 VAL    32      47.379  21.561  56.353  1.00  0.00           H
ATOM    471 HG23 VAL    32      47.185  22.196  57.923  1.00  0.00           H
ATOM    472  C   VAL    32      49.409  25.295  56.233  1.00  0.00           C
ATOM    473  O   VAL    32      49.701  25.853  57.262  1.00  0.00           O
ATOM    474  N   PHE    33      49.390  25.880  55.028  1.00  0.00           N
ATOM    475  H   PHE    33      49.091  25.296  54.261  1.00  0.00           H
ATOM    476  CA  PHE    33      49.654  27.300  54.834  1.00  0.00           C
ATOM    477  HA  PHE    33      50.537  27.475  55.450  1.00  0.00           H
ATOM    478  CB  PHE    33      49.947  27.621  53.277  1.00  0.00           C
ATOM    479  HB2 PHE    33      49.097  27.193  52.745  1.00  0.00           H
ATOM    480  HB3 PHE    33      49.996  28.704  53.174  1.00  0.00           H
ATOM    481  CG  PHE    33      51.215  26.959  52.730  1.00  0.00           C
ATOM    482  CD1 PHE    33      51.166  26.127  51.570  1.00  0.00           C
ATOM    483  HD1 PHE    33      50.247  26.007  51.016  1.00  0.00           H
ATOM    484  CE1 PHE    33      52.378  25.632  51.006  1.00  0.00           C
ATOM    485  HE1 PHE    33      52.283  24.912  50.208  1.00  0.00           H
ATOM    486  CZ  PHE    33      53.622  26.055  51.519  1.00  0.00           C
ATOM    487  HZ  PHE    33      54.570  25.670  51.173  1.00  0.00           H
ATOM    488  CE2 PHE    33      53.637  26.812  52.704  1.00  0.00           C
ATOM    489  HE2 PHE    33      54.569  27.114  53.159  1.00  0.00           H
ATOM    490  CD2 PHE    33      52.445  27.377  53.276  1.00  0.00           C
ATOM    491  HD2 PHE    33      52.474  28.036  54.132  1.00  0.00           H
ATOM    492  C   PHE    33      48.577  28.219  55.505  1.00  0.00           C
ATOM    493  O   PHE    33      47.426  27.835  55.724  1.00  0.00           O
ATOM    494  N   VAL    34      48.944  29.439  55.788  1.00  0.00           N
ATOM    495  H   VAL    34      49.928  29.644  55.889  1.00  0.00           H
ATOM    496  CA  VAL    34      47.966  30.538  55.898  1.00  0.00           C
ATOM    497  HA  VAL    34      47.084  30.078  56.342  1.00  0.00           H
ATOM    498  CB  VAL    34      48.409  31.792  56.822  1.00  0.00           C
ATOM    499  HB  VAL    34      47.579  32.497  56.762  1.00  0.00           H
ATOM    500  CG1 VAL    34      48.478  31.399  58.327  1.00  0.00           C
ATOM    501 HG11 VAL    34      47.504  30.991  58.595  1.00  0.00           H
ATOM    502 HG12 VAL    34      49.203  30.598  58.464  1.00  0.00           H
ATOM    503 HG13 VAL    34      48.737  32.264  58.939  1.00  0.00           H
ATOM    504  CG2 VAL    34      49.755  32.490  56.534  1.00  0.00           C
ATOM    505 HG21 VAL    34      49.717  32.900  55.525  1.00  0.00           H
ATOM    506 HG22 VAL    34      49.904  33.324  57.220  1.00  0.00           H
ATOM    507 HG23 VAL    34      50.606  31.825  56.678  1.00  0.00           H
ATOM    508  C   VAL    34      47.808  31.089  54.525  1.00  0.00           C
ATOM    509  O   VAL    34      48.764  31.321  53.779  1.00  0.00           O
ATOM    510  N   ILE    35      46.562  31.081  54.137  1.00  0.00           N
ATOM    511  H   ILE    35      45.816  30.849  54.777  1.00  0.00           H
ATOM    512  CA  ILE    35      46.150  31.402  52.743  1.00  0.00           C
ATOM    513  HA  ILE    35      46.949  31.837  52.145  1.00  0.00           H
ATOM    514  CB  ILE    35      45.748  30.093  52.035  1.00  0.00           C
ATOM    515  HB  ILE    35      45.622  30.306  50.973  1.00  0.00           H
ATOM    516  CG2 ILE    35      46.933  29.070  52.189  1.00  0.00           C
ATOM    517 HG21 ILE    35      47.914  29.544  52.199  1.00  0.00           H
ATOM    518 HG22 ILE    35      46.731  28.586  53.143  1.00  0.00           H
ATOM    519 HG23 ILE    35      46.929  28.279  51.440  1.00  0.00           H
ATOM    520  CG1 ILE    35      44.432  29.420  52.588  1.00  0.00           C
ATOM    521 HG12 ILE    35      44.413  29.489  53.675  1.00  0.00           H
ATOM    522 HG13 ILE    35      43.689  30.101  52.172  1.00  0.00           H
ATOM    523  CD1 ILE    35      44.123  28.021  52.132  1.00  0.00           C
ATOM    524 HD11 ILE    35      44.367  27.956  51.073  1.00  0.00           H
ATOM    525 HD12 ILE    35      44.706  27.239  52.619  1.00  0.00           H
ATOM    526 HD13 ILE    35      43.083  27.763  52.336  1.00  0.00           H
ATOM    527  C   ILE    35      45.003  32.439  52.551  1.00  0.00           C
ATOM    528  O   ILE    35      44.257  32.696  53.520  1.00  0.00           O
ATOM    529  N   ARG    36      44.884  33.011  51.392  1.00  0.00           N
ATOM    530  H   ARG    36      45.571  32.749  50.698  1.00  0.00           H
ATOM    531  CA  ARG    36      43.788  33.971  51.011  1.00  0.00           C
ATOM    532  HA  ARG    36      42.878  33.613  51.493  1.00  0.00           H
ATOM    533  CB  ARG    36      44.146  35.404  51.244  1.00  0.00           C
ATOM    534  HB2 ARG    36      45.192  35.541  50.966  1.00  0.00           H
ATOM    535  HB3 ARG    36      43.506  35.961  50.562  1.00  0.00           H
ATOM    536  CG  ARG    36      44.006  36.003  52.688  1.00  0.00           C
ATOM    537  HG2 ARG    36      44.899  35.613  53.177  1.00  0.00           H
ATOM    538  HG3 ARG    36      43.913  37.087  52.761  1.00  0.00           H
ATOM    539  CD  ARG    36      42.687  35.531  53.378  1.00  0.00           C
ATOM    540  HD2 ARG    36      42.550  34.459  53.240  1.00  0.00           H
ATOM    541  HD3 ARG    36      42.767  35.792  54.434  1.00  0.00           H
ATOM    542  NE  ARG    36      41.477  36.162  52.768  1.00  0.00           N
ATOM    543  HE  ARG    36      40.887  35.540  52.235  1.00  0.00           H
ATOM    544  CZ  ARG    36      40.983  37.340  52.934  1.00  0.00           C
ATOM    545  NH1 ARG    36      39.825  37.718  52.334  1.00  0.00           N
ATOM    546 HH11 ARG    36      39.322  36.998  51.836  1.00  0.00           H
ATOM    547 HH12 ARG    36      39.458  38.595  52.674  1.00  0.00           H
ATOM    548  NH2 ARG    36      41.585  38.291  53.620  1.00  0.00           N
ATOM    549 HH21 ARG    36      42.418  38.081  54.152  1.00  0.00           H
ATOM    550 HH22 ARG    36      41.163  39.209  53.618  1.00  0.00           H
ATOM    551  C   ARG    36      43.691  33.830  49.483  1.00  0.00           C
ATOM    552  O   ARG    36      44.502  33.347  48.745  1.00  0.00           O
ATOM    553  N   GLH    37      42.520  34.314  49.010  1.00  0.00           N
ATOM    554  H   GLH    37      41.899  34.671  49.723  1.00  0.00           H
ATOM    555  CA  GLH    37      41.874  34.102  47.702  1.00  0.00           C
ATOM    556  HA  GLH    37      40.807  34.239  47.872  1.00  0.00           H
ATOM    557  CB  GLH    37      42.191  35.216  46.653  1.00  0.00           C
ATOM    558  HB2 GLH    37      41.557  35.046  45.781  1.00  0.00           H
ATOM    559  HB3 GLH    37      41.758  36.060  47.189  1.00  0.00           H
ATOM    560  CG  GLH    37      43.605  35.511  46.166  1.00  0.00           C
ATOM    561  HG2 GLH    37      44.175  34.602  46.360  1.00  0.00           H
ATOM    562  HG3 GLH    37      43.553  35.550  45.079  1.00  0.00           H
ATOM    563  CD  GLH    37      44.203  36.778  46.721  1.00  0.00           C
ATOM    564  OE1 GLH    37      44.388  36.985  47.909  1.00  0.00           O
ATOM    565  OE2 GLH    37      44.424  37.700  45.839  1.00  0.00           O
ATOM    566  HE2 GLH    37      44.345  37.368  44.942  1.00  0.00           H
ATOM    567  C   GLH    37      42.050  32.669  47.132  1.00  0.00           C
ATOM    568  O   GLH    37      42.689  32.495  46.125  1.00  0.00           O
ATOM    569  N   PRO    38      41.703  31.552  47.836  1.00  0.00           N
ATOM    570  CD  PRO    38      41.091  31.657  49.107  1.00  0.00           C
ATOM    571  HD2 PRO    38      40.236  32.333  49.092  1.00  0.00           H
ATOM    572  HD3 PRO    38      41.764  32.000  49.892  1.00  0.00           H
ATOM    573  CG  PRO    38      40.640  30.246  49.462  1.00  0.00           C
ATOM    574  HG2 PRO    38      39.682  29.942  49.040  1.00  0.00           H
ATOM    575  HG3 PRO    38      40.655  30.120  50.545  1.00  0.00           H
ATOM    576  CB  PRO    38      41.623  29.344  48.729  1.00  0.00           C
ATOM    577  HB2 PRO    38      41.265  28.337  48.517  1.00  0.00           H
ATOM    578  HB3 PRO    38      42.524  29.296  49.341  1.00  0.00           H
ATOM    579  CA  PRO    38      41.823  30.119  47.399  1.00  0.00           C
ATOM    580  HA  PRO    38      42.834  29.918  47.045  1.00  0.00           H
ATOM    581  C   PRO    38      40.829  29.635  46.241  1.00  0.00           C
ATOM    582  O   PRO    38      39.808  29.023  46.541  1.00  0.00           O
ATOM    583  N   PHE    39      41.088  30.192  45.001  1.00  0.00           N
ATOM    584  H   PHE    39      42.030  30.551  44.961  1.00  0.00           H
ATOM    585  CA  PHE    39      40.328  30.213  43.822  1.00  0.00           C
ATOM    586  HA  PHE    39      39.311  30.195  44.214  1.00  0.00           H
ATOM    587  CB  PHE    39      40.752  31.491  43.035  1.00  0.00           C
ATOM    588  HB2 PHE    39      39.944  31.752  42.352  1.00  0.00           H
ATOM    589  HB3 PHE    39      40.817  32.351  43.703  1.00  0.00           H
ATOM    590  CG  PHE    39      41.944  31.490  42.077  1.00  0.00           C
ATOM    591  CD1 PHE    39      41.875  30.941  40.756  1.00  0.00           C
ATOM    592  HD1 PHE    39      41.018  30.366  40.438  1.00  0.00           H
ATOM    593  CE1 PHE    39      42.941  31.214  39.892  1.00  0.00           C
ATOM    594  HE1 PHE    39      42.988  30.731  38.927  1.00  0.00           H
ATOM    595  CZ  PHE    39      44.120  31.860  40.322  1.00  0.00           C
ATOM    596  HZ  PHE    39      45.041  31.923  39.763  1.00  0.00           H
ATOM    597  CE2 PHE    39      44.208  32.314  41.656  1.00  0.00           C
ATOM    598  HE2 PHE    39      45.080  32.892  41.928  1.00  0.00           H
ATOM    599  CD2 PHE    39      43.092  32.170  42.465  1.00  0.00           C
ATOM    600  HD2 PHE    39      43.122  32.561  43.472  1.00  0.00           H
ATOM    601  C   PHE    39      40.482  28.946  42.944  1.00  0.00           C
ATOM    602  O   PHE    39      41.562  28.354  42.913  1.00  0.00           O
ATOM    603  N   ILE    40      39.544  28.634  42.089  1.00  0.00           N
ATOM    604  H   ILE    40      38.761  29.242  41.894  1.00  0.00           H
ATOM    605  CA  ILE    40      39.520  27.382  41.288  1.00  0.00           C
ATOM    606  HA  ILE    40      40.413  26.812  41.538  1.00  0.00           H
ATOM    607  CB  ILE    40      38.359  26.368  41.478  1.00  0.00           C
ATOM    608  HB  ILE    40      37.423  26.887  41.274  1.00  0.00           H
ATOM    609  CG2 ILE    40      38.509  25.195  40.494  1.00  0.00           C
ATOM    610 HG21 ILE    40      38.627  25.603  39.491  1.00  0.00           H
ATOM    611 HG22 ILE    40      39.422  24.680  40.797  1.00  0.00           H
ATOM    612 HG23 ILE    40      37.691  24.481  40.594  1.00  0.00           H
ATOM    613  CG1 ILE    40      38.325  25.852  42.930  1.00  0.00           C
ATOM    614 HG12 ILE    40      39.241  25.290  43.117  1.00  0.00           H
ATOM    615 HG13 ILE    40      38.279  26.738  43.563  1.00  0.00           H
ATOM    616  CD1 ILE    40      37.154  24.930  43.310  1.00  0.00           C
ATOM    617 HD11 ILE    40      37.005  24.720  44.369  1.00  0.00           H
ATOM    618 HD12 ILE    40      36.273  25.433  42.914  1.00  0.00           H
ATOM    619 HD13 ILE    40      37.349  24.044  42.706  1.00  0.00           H
ATOM    620  C   ILE    40      39.768  27.781  39.842  1.00  0.00           C
ATOM    621  O   ILE    40      39.298  28.820  39.404  1.00  0.00           O
ATOM    622  N   SER    41      40.546  26.900  39.093  1.00  0.00           N
ATOM    623  H   SER    41      40.987  26.133  39.578  1.00  0.00           H
ATOM    624  CA  SER    41      40.815  26.957  37.621  1.00  0.00           C
ATOM    625  HA  SER    41      39.951  27.478  37.209  1.00  0.00           H
ATOM    626  CB  SER    41      41.942  27.844  37.248  1.00  0.00           C
ATOM    627  HB2 SER    41      41.717  28.884  37.483  1.00  0.00           H
ATOM    628  HB3 SER    41      42.898  27.663  37.737  1.00  0.00           H
ATOM    629  OG  SER    41      42.078  27.741  35.859  1.00  0.00           O
ATOM    630  HG  SER    41      42.545  28.503  35.505  1.00  0.00           H
ATOM    631  C   SER    41      40.967  25.509  37.075  1.00  0.00           C
ATOM    632  O   SER    41      41.410  24.645  37.859  1.00  0.00           O
ATOM    633  N   CYX    42      40.666  25.232  35.795  1.00  0.00           N
ATOM    634  H   CYX    42      40.909  25.987  35.169  1.00  0.00           H
ATOM    635  CA  CYX    42      40.535  23.902  35.208  1.00  0.00           C
ATOM    636  HA  CYX    42      40.963  23.210  35.934  1.00  0.00           H
ATOM    637  CB  CYX    42      39.028  23.624  35.158  1.00  0.00           C
ATOM    638  HB2 CYX    42      38.535  24.386  34.555  1.00  0.00           H
ATOM    639  HB3 CYX    42      38.810  22.632  34.762  1.00  0.00           H
ATOM    640  SG  CYX    42      38.289  23.649  36.811  1.00  0.00           S
ATOM    641  C   CYX    42      41.264  23.688  33.925  1.00  0.00           C
ATOM    642  O   CYX    42      41.582  24.619  33.186  1.00  0.00           O
ATOM    643  N   SER    43      41.572  22.403  33.682  1.00  0.00           N
ATOM    644  H   SER    43      41.286  21.758  34.405  1.00  0.00           H
ATOM    645  CA  SER    43      42.374  21.866  32.584  1.00  0.00           C
ATOM    646  HA  SER    43      42.290  22.489  31.694  1.00  0.00           H
ATOM    647  CB  SER    43      43.810  21.713  33.139  1.00  0.00           C
ATOM    648  HB2 SER    43      44.449  21.461  32.294  1.00  0.00           H
ATOM    649  HB3 SER    43      44.118  22.685  33.526  1.00  0.00           H
ATOM    650  OG  SER    43      43.864  20.591  33.950  1.00  0.00           O
ATOM    651  HG  SER    43      43.517  20.884  34.796  1.00  0.00           H
ATOM    652  C   SER    43      41.876  20.516  32.037  1.00  0.00           C
ATOM    653  O   SER    43      40.784  20.082  32.410  1.00  0.00           O
ATOM    654  N   HID    44      42.550  19.778  31.136  1.00  0.00           N
ATOM    655  H   HID    44      43.471  20.154  30.957  1.00  0.00           H
ATOM    656  CA  HID    44      42.214  18.401  30.647  1.00  0.00           C
ATOM    657  HA  HID    44      41.148  18.319  30.438  1.00  0.00           H
ATOM    658  CB  HID    44      43.037  18.001  29.390  1.00  0.00           C
ATOM    659  HB2 HID    44      44.071  18.286  29.589  1.00  0.00           H
ATOM    660  HB3 HID    44      43.039  16.911  29.402  1.00  0.00           H
ATOM    661  CG  HID    44      42.581  18.687  28.172  1.00  0.00           C
ATOM    662  ND1 HID    44      41.371  18.561  27.533  1.00  0.00           N
ATOM    663  HD1 HID    44      40.632  17.922  27.791  1.00  0.00           H
ATOM    664  CE1 HID    44      41.464  19.280  26.395  1.00  0.00           C
ATOM    665  HE1 HID    44      40.647  19.330  25.690  1.00  0.00           H
ATOM    666  NE2 HID    44      42.593  20.053  26.327  1.00  0.00           N
ATOM    667  CD2 HID    44      43.255  19.647  27.535  1.00  0.00           C
ATOM    668  HD2 HID    44      44.200  20.023  27.897  1.00  0.00           H
ATOM    669  C   HID    44      42.453  17.301  31.767  1.00  0.00           C
ATOM    670  O   HID    44      41.734  16.299  31.843  1.00  0.00           O
ATOM    671  N   LEU    45      43.514  17.520  32.594  1.00  0.00           N
ATOM    672  H   LEU    45      44.206  18.184  32.278  1.00  0.00           H
ATOM    673  CA  LEU    45      43.827  16.664  33.718  1.00  0.00           C
ATOM    674  HA  LEU    45      43.642  15.641  33.393  1.00  0.00           H
ATOM    675  CB  LEU    45      45.323  16.848  33.980  1.00  0.00           C
ATOM    676  HB2 LEU    45      45.935  16.569  33.122  1.00  0.00           H
ATOM    677  HB3 LEU    45      45.428  17.929  34.066  1.00  0.00           H
ATOM    678  CG  LEU    45      45.901  16.244  35.259  1.00  0.00           C
ATOM    679  HG  LEU    45      45.289  16.535  36.112  1.00  0.00           H
ATOM    680  CD1 LEU    45      45.926  14.667  35.145  1.00  0.00           C
ATOM    681 HD11 LEU    45      46.846  14.420  34.614  1.00  0.00           H
ATOM    682 HD12 LEU    45      45.996  14.209  36.132  1.00  0.00           H
ATOM    683 HD13 LEU    45      45.026  14.373  34.605  1.00  0.00           H
ATOM    684  CD2 LEU    45      47.346  16.769  35.460  1.00  0.00           C
ATOM    685 HD21 LEU    45      47.885  16.783  34.513  1.00  0.00           H
ATOM    686 HD22 LEU    45      47.254  17.795  35.817  1.00  0.00           H
ATOM    687 HD23 LEU    45      47.925  16.125  36.122  1.00  0.00           H
ATOM    688  C   LEU    45      42.961  16.888  34.909  1.00  0.00           C
ATOM    689  O   LEU    45      42.445  15.945  35.426  1.00  0.00           O
ATOM    690  N   GLU    46      42.901  18.110  35.410  1.00  0.00           N
ATOM    691  H   GLU    46      43.360  18.846  34.891  1.00  0.00           H
ATOM    692  CA  GLU    46      42.203  18.454  36.680  1.00  0.00           C
ATOM    693  HA  GLU    46      41.262  17.904  36.691  1.00  0.00           H
ATOM    694  CB  GLU    46      43.115  18.083  37.834  1.00  0.00           C
ATOM    695  HB2 GLU    46      42.479  18.237  38.706  1.00  0.00           H
ATOM    696  HB3 GLU    46      43.387  17.028  37.795  1.00  0.00           H
ATOM    697  CG  GLU    46      44.436  18.851  37.872  1.00  0.00           C
ATOM    698  HG2 GLU    46      45.056  18.603  37.011  1.00  0.00           H
ATOM    699  HG3 GLU    46      44.235  19.921  37.911  1.00  0.00           H
ATOM    700  CD  GLU    46      45.371  18.484  39.006  1.00  0.00           C
ATOM    701  OE1 GLU    46      46.551  18.896  38.920  1.00  0.00           O
ATOM    702  OE2 GLU    46      44.966  17.996  40.113  1.00  0.00           O
ATOM    703  C   GLU    46      41.901  19.963  36.784  1.00  0.00           C
ATOM    704  O   GLU    46      42.570  20.769  36.147  1.00  0.00           O
ATOM    705  N   CYX    47      40.954  20.304  37.630  1.00  0.00           N
ATOM    706  H   CYX    47      40.391  19.558  38.015  1.00  0.00           H
ATOM    707  CA  CYX    47      40.780  21.553  38.368  1.00  0.00           C
ATOM    708  HA  CYX    47      40.984  22.332  37.634  1.00  0.00           H
ATOM    709  CB  CYX    47      39.312  21.601  38.816  1.00  0.00           C
ATOM    710  HB2 CYX    47      38.978  20.750  39.408  1.00  0.00           H
ATOM    711  HB3 CYX    47      39.098  22.377  39.550  1.00  0.00           H
ATOM    712  SG  CYX    47      38.281  21.677  37.386  1.00  0.00           S
ATOM    713  C   CYX    47      41.782  21.663  39.488  1.00  0.00           C
ATOM    714  O   CYX    47      42.157  20.674  40.143  1.00  0.00           O
ATOM    715  N   ARG    48      42.276  22.842  39.796  1.00  0.00           N
ATOM    716  H   ARG    48      41.953  23.608  39.223  1.00  0.00           H
ATOM    717  CA  ARG    48      43.244  23.125  40.922  1.00  0.00           C
ATOM    718  HA  ARG    48      43.403  22.276  41.586  1.00  0.00           H
ATOM    719  CB  ARG    48      44.606  23.509  40.429  1.00  0.00           C
ATOM    720  HB2 ARG    48      44.663  24.263  39.645  1.00  0.00           H
ATOM    721  HB3 ARG    48      45.205  23.926  41.238  1.00  0.00           H
ATOM    722  CG  ARG    48      45.379  22.219  40.016  1.00  0.00           C
ATOM    723  HG2 ARG    48      45.532  21.618  40.913  1.00  0.00           H
ATOM    724  HG3 ARG    48      44.766  21.695  39.283  1.00  0.00           H
ATOM    725  CD  ARG    48      46.724  22.632  39.491  1.00  0.00           C
ATOM    726  HD2 ARG    48      47.089  22.006  38.677  1.00  0.00           H
ATOM    727  HD3 ARG    48      46.669  23.615  39.023  1.00  0.00           H
ATOM    728  NE  ARG    48      47.679  22.632  40.535  1.00  0.00           N
ATOM    729  HE  ARG    48      48.115  23.540  40.618  1.00  0.00           H
ATOM    730  CZ  ARG    48      48.306  21.642  41.130  1.00  0.00           C
ATOM    731  NH1 ARG    48      49.214  21.915  42.062  1.00  0.00           N
ATOM    732 HH11 ARG    48      49.375  22.871  42.347  1.00  0.00           H
ATOM    733 HH12 ARG    48      49.826  21.149  42.303  1.00  0.00           H
ATOM    734  NH2 ARG    48      48.073  20.393  40.846  1.00  0.00           N
ATOM    735 HH21 ARG    48      47.413  20.046  40.163  1.00  0.00           H
ATOM    736 HH22 ARG    48      48.465  19.686  41.450  1.00  0.00           H
ATOM    737  C   ARG    48      42.810  24.343  41.725  1.00  0.00           C
ATOM    738  O   ARG    48      42.254  25.209  41.079  1.00  0.00           O
ATOM    739  N   THR    49      43.106  24.286  43.050  1.00  0.00           N
ATOM    740  H   THR    49      43.479  23.439  43.458  1.00  0.00           H
ATOM    741  CA  THR    49      42.975  25.402  43.913  1.00  0.00           C
ATOM    742  HA  THR    49      42.153  26.045  43.598  1.00  0.00           H
ATOM    743  CB  THR    49      42.670  25.053  45.362  1.00  0.00           C
ATOM    744  HB  THR    49      43.410  24.321  45.686  1.00  0.00           H
ATOM    745  CG2 THR    49      42.554  26.213  46.339  1.00  0.00           C
ATOM    746 HG21 THR    49      42.085  27.045  45.813  1.00  0.00           H
ATOM    747 HG22 THR    49      42.001  25.852  47.206  1.00  0.00           H
ATOM    748 HG23 THR    49      43.531  26.517  46.719  1.00  0.00           H
ATOM    749  OG1 THR    49      41.386  24.366  45.576  1.00  0.00           O
ATOM    750  HG1 THR    49      41.163  24.416  46.510  1.00  0.00           H
ATOM    751  C   THR    49      44.248  26.219  43.801  1.00  0.00           C
ATOM    752  O   THR    49      45.337  25.761  44.299  1.00  0.00           O
ATOM    753  N   PHE    50      44.182  27.412  43.254  1.00  0.00           N
ATOM    754  H   PHE    50      43.276  27.763  42.975  1.00  0.00           H
ATOM    755  CA  PHE    50      45.178  28.423  43.300  1.00  0.00           C
ATOM    756  HA  PHE    50      46.212  28.091  43.398  1.00  0.00           H
ATOM    757  CB  PHE    50      45.189  29.284  42.004  1.00  0.00           C
ATOM    758  HB2 PHE    50      44.195  29.680  41.798  1.00  0.00           H
ATOM    759  HB3 PHE    50      45.786  30.175  42.195  1.00  0.00           H
ATOM    760  CG  PHE    50      45.572  28.501  40.797  1.00  0.00           C
ATOM    761  CD1 PHE    50      44.655  27.816  40.041  1.00  0.00           C
ATOM    762  HD1 PHE    50      43.611  27.890  40.306  1.00  0.00           H
ATOM    763  CE1 PHE    50      45.093  26.938  39.041  1.00  0.00           C
ATOM    764  HE1 PHE    50      44.441  26.331  38.431  1.00  0.00           H
ATOM    765  CZ  PHE    50      46.432  26.767  38.802  1.00  0.00           C
ATOM    766  HZ  PHE    50      46.745  26.198  37.939  1.00  0.00           H
ATOM    767  CE2 PHE    50      47.361  27.575  39.426  1.00  0.00           C
ATOM    768  HE2 PHE    50      48.383  27.476  39.091  1.00  0.00           H
ATOM    769  CD2 PHE    50      46.943  28.434  40.458  1.00  0.00           C
ATOM    770  HD2 PHE    50      47.654  29.054  40.985  1.00  0.00           H
ATOM    771  C   PHE    50      44.890  29.292  44.567  1.00  0.00           C
ATOM    772  O   PHE    50      43.728  29.486  44.841  1.00  0.00           O
ATOM    773  N   PHE    51      45.956  29.755  45.250  1.00  0.00           N
ATOM    774  H   PHE    51      46.822  29.256  45.104  1.00  0.00           H
ATOM    775  CA  PHE    51      45.916  30.608  46.438  1.00  0.00           C
ATOM    776  HA  PHE    51      45.018  31.226  46.452  1.00  0.00           H
ATOM    777  CB  PHE    51      45.867  29.670  47.658  1.00  0.00           C
ATOM    778  HB2 PHE    51      45.666  30.335  48.497  1.00  0.00           H
ATOM    779  HB3 PHE    51      45.017  28.996  47.555  1.00  0.00           H
ATOM    780  CG  PHE    51      47.045  28.747  47.971  1.00  0.00           C
ATOM    781  CD1 PHE    51      48.152  29.135  48.765  1.00  0.00           C
ATOM    782  HD1 PHE    51      48.093  30.059  49.320  1.00  0.00           H
ATOM    783  CE1 PHE    51      49.248  28.244  48.949  1.00  0.00           C
ATOM    784  HE1 PHE    51      50.117  28.587  49.491  1.00  0.00           H
ATOM    785  CZ  PHE    51      49.309  26.902  48.329  1.00  0.00           C
ATOM    786  HZ  PHE    51      50.249  26.374  48.248  1.00  0.00           H
ATOM    787  CE2 PHE    51      48.246  26.517  47.456  1.00  0.00           C
ATOM    788  HE2 PHE    51      48.335  25.773  46.678  1.00  0.00           H
ATOM    789  CD2 PHE    51      47.097  27.398  47.382  1.00  0.00           C
ATOM    790  HD2 PHE    51      46.258  27.091  46.775  1.00  0.00           H
ATOM    791  C   PHE    51      47.172  31.450  46.646  1.00  0.00           C
ATOM    792  O   PHE    51      48.305  30.973  46.396  1.00  0.00           O
ATOM    793  N   LEU    52      46.971  32.568  47.346  1.00  0.00           N
ATOM    794  H   LEU    52      46.070  32.964  47.571  1.00  0.00           H
ATOM    795  CA  LEU    52      48.129  33.431  47.684  1.00  0.00           C
ATOM    796  HA  LEU    52      48.959  33.266  46.998  1.00  0.00           H
ATOM    797  CB  LEU    52      47.737  34.929  47.366  1.00  0.00           C
ATOM    798  HB2 LEU    52      46.661  34.992  47.532  1.00  0.00           H
ATOM    799  HB3 LEU    52      48.144  35.561  48.154  1.00  0.00           H
ATOM    800  CG  LEU    52      48.181  35.437  45.925  1.00  0.00           C
ATOM    801  HG  LEU    52      49.148  34.992  45.688  1.00  0.00           H
ATOM    802  CD1 LEU    52      47.186  35.094  44.883  1.00  0.00           C
ATOM    803 HD11 LEU    52      46.225  35.565  45.084  1.00  0.00           H
ATOM    804 HD12 LEU    52      47.550  35.476  43.929  1.00  0.00           H
ATOM    805 HD13 LEU    52      47.094  34.013  44.783  1.00  0.00           H
ATOM    806  CD2 LEU    52      48.193  36.965  46.069  1.00  0.00           C
ATOM    807 HD21 LEU    52      48.274  37.309  45.038  1.00  0.00           H
ATOM    808 HD22 LEU    52      47.297  37.333  46.569  1.00  0.00           H
ATOM    809 HD23 LEU    52      49.109  37.304  46.554  1.00  0.00           H
ATOM    810  C   LEU    52      48.492  33.171  49.173  1.00  0.00           C
ATOM    811  O   LEU    52      47.589  32.947  49.948  1.00  0.00           O
ATOM    812  N   THR    53      49.704  33.416  49.641  1.00  0.00           N
ATOM    813  H   THR    53      50.378  33.565  48.905  1.00  0.00           H
ATOM    814  CA  THR    53      50.111  33.077  51.032  1.00  0.00           C
ATOM    815  HA  THR    53      49.357  33.388  51.754  1.00  0.00           H
ATOM    816  CB  THR    53      50.504  31.569  51.145  1.00  0.00           C
ATOM    817  HB  THR    53      49.647  30.916  50.977  1.00  0.00           H
ATOM    818  CG2 THR    53      51.529  31.263  50.069  1.00  0.00           C
ATOM    819 HG21 THR    53      51.087  31.334  49.076  1.00  0.00           H
ATOM    820 HG22 THR    53      52.320  32.011  50.120  1.00  0.00           H
ATOM    821 HG23 THR    53      51.941  30.268  50.232  1.00  0.00           H
ATOM    822  OG1 THR    53      51.037  31.475  52.443  1.00  0.00           O
ATOM    823  HG1 THR    53      50.237  31.310  52.947  1.00  0.00           H
ATOM    824  C   THR    53      51.314  33.968  51.383  1.00  0.00           C
ATOM    825  O   THR    53      52.120  34.336  50.539  1.00  0.00           O
ATOM    826  N   GLN    54      51.594  34.179  52.656  1.00  0.00           N
ATOM    827  H   GLN    54      50.955  33.763  53.318  1.00  0.00           H
ATOM    828  CA  GLN    54      52.979  34.612  53.033  1.00  0.00           C
ATOM    829  HA  GLN    54      53.173  35.543  52.500  1.00  0.00           H
ATOM    830  CB  GLN    54      52.957  34.910  54.576  1.00  0.00           C
ATOM    831  HB2 GLN    54      52.989  33.945  55.080  1.00  0.00           H
ATOM    832  HB3 GLN    54      53.912  35.363  54.841  1.00  0.00           H
ATOM    833  CG  GLN    54      51.829  35.732  55.063  1.00  0.00           C
ATOM    834  HG2 GLN    54      50.942  35.138  55.285  1.00  0.00           H
ATOM    835  HG3 GLN    54      52.129  36.012  56.073  1.00  0.00           H
ATOM    836  CD  GLN    54      51.491  36.940  54.226  1.00  0.00           C
ATOM    837  OE1 GLN    54      50.493  36.915  53.499  1.00  0.00           O
ATOM    838  NE2 GLN    54      52.288  37.974  54.142  1.00  0.00           N
ATOM    839 HE21 GLN    54      52.955  37.955  54.900  1.00  0.00           H
ATOM    840 HE22 GLN    54      51.981  38.777  53.612  1.00  0.00           H
ATOM    841  C   GLN    54      54.177  33.618  52.838  1.00  0.00           C
ATOM    842  O   GLN    54      55.227  33.892  53.452  1.00  0.00           O
ATOM    843  N   GLY    55      54.061  32.392  52.206  1.00  0.00           N
ATOM    844  H   GLY    55      53.214  32.187  51.696  1.00  0.00           H
ATOM    845  CA  GLY    55      54.964  31.223  52.397  1.00  0.00           C
ATOM    846  HA2 GLY    55      54.551  30.413  51.795  1.00  0.00           H
ATOM    847  HA3 GLY    55      55.916  31.575  52.002  1.00  0.00           H
ATOM    848  C   GLY    55      55.098  30.740  53.873  1.00  0.00           C
ATOM    849  O   GLY    55      56.237  30.360  54.291  1.00  0.00           O
ATOM    850  N   ALA    56      54.083  30.769  54.727  1.00  0.00           N
ATOM    851  H   ALA    56      53.132  30.849  54.398  1.00  0.00           H
ATOM    852  CA  ALA    56      54.216  30.452  56.173  1.00  0.00           C
ATOM    853  HA  ALA    56      55.039  29.765  56.367  1.00  0.00           H
ATOM    854  CB  ALA    56      54.289  31.747  56.990  1.00  0.00           C
ATOM    855  HB1 ALA    56      55.254  32.163  56.698  1.00  0.00           H
ATOM    856  HB2 ALA    56      53.433  32.337  56.663  1.00  0.00           H
ATOM    857  HB3 ALA    56      54.325  31.349  58.004  1.00  0.00           H
ATOM    858  C   ALA    56      53.055  29.540  56.553  1.00  0.00           C
ATOM    859  O   ALA    56      52.004  29.559  55.860  1.00  0.00           O
ATOM    860  N   LEU    57      53.193  28.770  57.648  1.00  0.00           N
ATOM    861  H   LEU    57      54.121  28.733  58.047  1.00  0.00           H
ATOM    862  CA  LEU    57      52.186  27.818  58.136  1.00  0.00           C
ATOM    863  HA  LEU    57      51.444  27.514  57.398  1.00  0.00           H
ATOM    864  CB  LEU    57      52.799  26.474  58.545  1.00  0.00           C
ATOM    865  HB2 LEU    57      53.459  26.522  59.412  1.00  0.00           H
ATOM    866  HB3 LEU    57      51.959  25.847  58.847  1.00  0.00           H
ATOM    867  CG  LEU    57      53.697  25.817  57.453  1.00  0.00           C
ATOM    868  HG  LEU    57      54.569  26.389  57.138  1.00  0.00           H
ATOM    869  CD1 LEU    57      54.037  24.460  58.052  1.00  0.00           C
ATOM    870 HD11 LEU    57      53.162  23.872  58.328  1.00  0.00           H
ATOM    871 HD12 LEU    57      54.634  23.896  57.334  1.00  0.00           H
ATOM    872 HD13 LEU    57      54.593  24.618  58.977  1.00  0.00           H
ATOM    873  CD2 LEU    57      52.965  25.462  56.119  1.00  0.00           C
ATOM    874 HD21 LEU    57      53.668  25.025  55.410  1.00  0.00           H
ATOM    875 HD22 LEU    57      52.218  24.690  56.307  1.00  0.00           H
ATOM    876 HD23 LEU    57      52.426  26.299  55.674  1.00  0.00           H
ATOM    877  C   LEU    57      51.228  28.334  59.238  1.00  0.00           C
ATOM    878  O   LEU    57      51.466  29.379  59.820  1.00  0.00           O
ATOM    879  N   LEU    58      50.120  27.639  59.547  1.00  0.00           N
ATOM    880  H   LEU    58      49.858  26.837  58.993  1.00  0.00           H
ATOM    881  CA  LEU    58      49.313  27.974  60.660  1.00  0.00           C
ATOM    882  HA  LEU    58      48.918  28.980  60.519  1.00  0.00           H
ATOM    883  CB  LEU    58      48.165  26.905  60.699  1.00  0.00           C
ATOM    884  HB2 LEU    58      48.712  25.967  60.607  1.00  0.00           H
ATOM    885  HB3 LEU    58      47.635  27.074  61.636  1.00  0.00           H
ATOM    886  CG  LEU    58      46.983  26.901  59.669  1.00  0.00           C
ATOM    887  HG  LEU    58      47.327  26.919  58.635  1.00  0.00           H
ATOM    888  CD1 LEU    58      46.085  25.745  59.899  1.00  0.00           C
ATOM    889 HD11 LEU    58      45.154  25.859  59.345  1.00  0.00           H
ATOM    890 HD12 LEU    58      46.548  24.887  59.409  1.00  0.00           H
ATOM    891 HD13 LEU    58      45.845  25.539  60.941  1.00  0.00           H
ATOM    892  CD2 LEU    58      46.107  28.125  59.922  1.00  0.00           C
ATOM    893 HD21 LEU    58      46.690  29.039  59.818  1.00  0.00           H
ATOM    894 HD22 LEU    58      45.417  28.282  59.093  1.00  0.00           H
ATOM    895 HD23 LEU    58      45.597  28.025  60.880  1.00  0.00           H
ATOM    896  C   LEU    58      50.216  27.915  61.897  1.00  0.00           C
ATOM    897  O   LEU    58      51.099  27.092  62.066  1.00  0.00           O
ATOM    898  N   ASN    59      50.005  28.872  62.782  1.00  0.00           N
ATOM    899  H   ASN    59      49.189  29.452  62.642  1.00  0.00           H
ATOM    900  CA  ASN    59      50.906  29.315  63.841  1.00  0.00           C
ATOM    901  HA  ASN    59      50.561  30.288  64.193  1.00  0.00           H
ATOM    902  CB  ASN    59      50.690  28.416  65.034  1.00  0.00           C
ATOM    903  HB2 ASN    59      51.085  27.409  64.892  1.00  0.00           H
ATOM    904  HB3 ASN    59      51.268  28.742  65.898  1.00  0.00           H
ATOM    905  CG  ASN    59      49.253  28.372  65.544  1.00  0.00           C
ATOM    906  OD1 ASN    59      48.531  29.435  65.700  1.00  0.00           O
ATOM    907  ND2 ASN    59      48.801  27.225  65.882  1.00  0.00           N
ATOM    908 HD21 ASN    59      47.855  27.275  66.232  1.00  0.00           H
ATOM    909 HD22 ASN    59      49.372  26.394  65.928  1.00  0.00           H
ATOM    910  C   ASN    59      52.362  29.545  63.490  1.00  0.00           C
ATOM    911  O   ASN    59      53.126  29.694  64.457  1.00  0.00           O
ATOM    912  N   ASP    60      52.823  29.666  62.244  1.00  0.00           N
ATOM    913  H   ASP    60      52.186  29.477  61.483  1.00  0.00           H
ATOM    914  CA  ASP    60      54.279  29.724  62.025  1.00  0.00           C
ATOM    915  HA  ASP    60      54.712  28.784  62.367  1.00  0.00           H
ATOM    916  CB  ASP    60      54.579  29.715  60.485  1.00  0.00           C
ATOM    917  HB2 ASP    60      54.109  28.788  60.157  1.00  0.00           H
ATOM    918  HB3 ASP    60      54.056  30.572  60.062  1.00  0.00           H
ATOM    919  CG  ASP    60      55.938  29.567  59.894  1.00  0.00           C
ATOM    920  OD1 ASP    60      56.105  29.299  58.664  1.00  0.00           O
ATOM    921  OD2 ASP    60      56.895  29.829  60.589  1.00  0.00           O
ATOM    922  C   ASP    60      55.004  30.900  62.661  1.00  0.00           C
ATOM    923  O   ASP    60      54.655  32.085  62.529  1.00  0.00           O
ATOM    924  N   LYS    61      56.159  30.647  63.331  1.00  0.00           N
ATOM    925  H   LYS    61      56.413  29.676  63.447  1.00  0.00           H
ATOM    926  CA  LYS    61      56.894  31.734  64.161  1.00  0.00           C
ATOM    927  HA  LYS    61      56.091  32.218  64.720  1.00  0.00           H
ATOM    928  CB  LYS    61      58.042  31.165  65.000  1.00  0.00           C
ATOM    929  HB2 LYS    61      58.389  31.886  65.740  1.00  0.00           H
ATOM    930  HB3 LYS    61      57.702  30.302  65.572  1.00  0.00           H
ATOM    931  CG  LYS    61      59.233  30.838  64.142  1.00  0.00           C
ATOM    932  HG2 LYS    61      58.998  30.444  63.153  1.00  0.00           H
ATOM    933  HG3 LYS    61      59.808  31.761  64.064  1.00  0.00           H
ATOM    934  CD  LYS    61      60.109  29.744  64.864  1.00  0.00           C
ATOM    935  HD2 LYS    61      60.970  29.589  64.215  1.00  0.00           H
ATOM    936  HD3 LYS    61      60.389  30.006  65.885  1.00  0.00           H
ATOM    937  CE  LYS    61      59.445  28.412  64.753  1.00  0.00           C
ATOM    938  HE2 LYS    61      58.683  28.387  65.533  1.00  0.00           H
ATOM    939  HE3 LYS    61      58.973  28.230  63.787  1.00  0.00           H
ATOM    940  NZ  LYS    61      60.437  27.398  65.074  1.00  0.00           N
ATOM    941  HZ1 LYS    61      60.869  27.446  65.986  1.00  0.00           H
ATOM    942  HZ2 LYS    61      59.976  26.504  64.978  1.00  0.00           H
ATOM    943  HZ3 LYS    61      61.096  27.368  64.309  1.00  0.00           H
ATOM    944  C   LYS    61      57.433  32.844  63.257  1.00  0.00           C
ATOM    945  O   LYS    61      57.848  33.895  63.765  1.00  0.00           O
ATOM    946  N   HIP    62      57.481  32.626  61.938  1.00  0.00           N
ATOM    947  H   HIP    62      57.186  31.718  61.611  1.00  0.00           H
ATOM    948  CA  HIP    62      57.890  33.503  60.858  1.00  0.00           C
ATOM    949  HA  HIP    62      58.421  34.345  61.304  1.00  0.00           H
ATOM    950  CB  HIP    62      58.832  32.848  59.817  1.00  0.00           C
ATOM    951  HB2 HIP    62      58.234  32.101  59.293  1.00  0.00           H
ATOM    952  HB3 HIP    62      59.116  33.669  59.160  1.00  0.00           H
ATOM    953  CG  HIP    62      60.058  32.129  60.367  1.00  0.00           C
ATOM    954  ND1 HIP    62      60.355  30.784  60.233  1.00  0.00           N
ATOM    955  HD1 HIP    62      59.742  30.079  59.848  1.00  0.00           H
ATOM    956  CE1 HIP    62      61.542  30.565  60.926  1.00  0.00           C
ATOM    957  HE1 HIP    62      62.144  29.684  61.091  1.00  0.00           H
ATOM    958  NE2 HIP    62      61.999  31.712  61.336  1.00  0.00           N
ATOM    959  HE2 HIP    62      62.866  32.017  61.754  1.00  0.00           H
ATOM    960  CD2 HIP    62      61.058  32.705  61.075  1.00  0.00           C
ATOM    961  HD2 HIP    62      61.038  33.762  61.294  1.00  0.00           H
ATOM    962  C   HIP    62      56.752  34.346  60.229  1.00  0.00           C
ATOM    963  O   HIP    62      57.088  35.249  59.432  1.00  0.00           O
ATOM    964  N   SER    63      55.444  34.054  60.500  1.00  0.00           N
ATOM    965  H   SER    63      55.176  33.262  61.066  1.00  0.00           H
ATOM    966  CA  SER    63      54.269  34.508  59.658  1.00  0.00           C
ATOM    967  HA  SER    63      54.403  34.346  58.589  1.00  0.00           H
ATOM    968  CB  SER    63      52.966  33.865  60.201  1.00  0.00           C
ATOM    969  HB2 SER    63      52.130  34.224  59.603  1.00  0.00           H
ATOM    970  HB3 SER    63      53.041  32.785  60.070  1.00  0.00           H
ATOM    971  OG  SER    63      52.775  34.208  61.541  1.00  0.00           O
ATOM    972  HG  SER    63      53.402  33.783  62.131  1.00  0.00           H
ATOM    973  C   SER    63      54.153  36.014  59.571  1.00  0.00           C
ATOM    974  O   SER    63      53.582  36.548  58.569  1.00  0.00           O
ATOM    975  N   ASN    64      54.608  36.650  60.670  1.00  0.00           N
ATOM    976  H   ASN    64      54.911  36.144  61.490  1.00  0.00           H
ATOM    977  CA  ASN    64      54.529  38.154  60.807  1.00  0.00           C
ATOM    978  HA  ASN    64      55.048  38.361  61.743  1.00  0.00           H
ATOM    979  CB  ASN    64      55.319  38.827  59.694  1.00  0.00           C
ATOM    980  HB2 ASN    64      56.357  38.520  59.825  1.00  0.00           H
ATOM    981  HB3 ASN    64      54.927  38.621  58.698  1.00  0.00           H
ATOM    982  CG  ASN    64      55.136  40.307  59.776  1.00  0.00           C
ATOM    983  OD1 ASN    64      54.157  40.931  59.340  1.00  0.00           O
ATOM    984  ND2 ASN    64      56.196  40.986  60.157  1.00  0.00           N
ATOM    985 HD21 ASN    64      56.195  41.946  59.842  1.00  0.00           H
ATOM    986 HD22 ASN    64      57.040  40.552  60.502  1.00  0.00           H
ATOM    987  C   ASN    64      53.106  38.775  60.957  1.00  0.00           C
ATOM    988  O   ASN    64      52.725  39.256  62.048  1.00  0.00           O
ATOM    989  N   GLY    65      52.342  38.754  59.881  1.00  0.00           N
ATOM    990  H   GLY    65      52.764  38.356  59.055  1.00  0.00           H
ATOM    991  CA  GLY    65      50.939  39.040  59.721  1.00  0.00           C
ATOM    992  HA2 GLY    65      50.711  38.557  58.770  1.00  0.00           H
ATOM    993  HA3 GLY    65      50.408  38.483  60.493  1.00  0.00           H
ATOM    994  C   GLY    65      50.586  40.518  59.740  1.00  0.00           C
ATOM    995  O   GLY    65      49.516  40.888  59.378  1.00  0.00           O
ATOM    996  N   THR    66      51.544  41.420  59.977  1.00  0.00           N
ATOM    997  H   THR    66      52.474  41.033  60.051  1.00  0.00           H
ATOM    998  CA  THR    66      51.329  42.907  60.127  1.00  0.00           C
ATOM    999  HA  THR    66      50.242  42.975  60.072  1.00  0.00           H
ATOM   1000  CB  THR    66      51.797  43.505  61.448  1.00  0.00           C
ATOM   1001  HB  THR    66      51.245  44.444  61.499  1.00  0.00           H
ATOM   1002  CG2 THR    66      51.537  42.683  62.701  1.00  0.00           C
ATOM   1003 HG21 THR    66      52.177  41.802  62.721  1.00  0.00           H
ATOM   1004 HG22 THR    66      51.718  43.197  63.646  1.00  0.00           H
ATOM   1005 HG23 THR    66      50.513  42.309  62.662  1.00  0.00           H
ATOM   1006  OG1 THR    66      53.148  43.737  61.539  1.00  0.00           O
ATOM   1007  HG1 THR    66      53.545  43.114  62.151  1.00  0.00           H
ATOM   1008  C   THR    66      51.728  43.760  58.908  1.00  0.00           C
ATOM   1009  O   THR    66      51.560  44.968  58.983  1.00  0.00           O
ATOM   1010  N   VAL    67      52.210  43.108  57.819  1.00  0.00           N
ATOM   1011  H   VAL    67      52.487  42.140  57.888  1.00  0.00           H
ATOM   1012  CA  VAL    67      52.630  43.699  56.485  1.00  0.00           C
ATOM   1013  HA  VAL    67      53.210  44.613  56.613  1.00  0.00           H
ATOM   1014  CB  VAL    67      53.401  42.638  55.689  1.00  0.00           C
ATOM   1015  HB  VAL    67      53.601  43.180  54.764  1.00  0.00           H
ATOM   1016  CG1 VAL    67      54.791  42.375  56.253  1.00  0.00           C
ATOM   1017 HG11 VAL    67      55.374  41.668  55.662  1.00  0.00           H
ATOM   1018 HG12 VAL    67      55.286  43.342  56.340  1.00  0.00           H
ATOM   1019 HG13 VAL    67      54.784  41.911  57.239  1.00  0.00           H
ATOM   1020  CG2 VAL    67      52.670  41.372  55.430  1.00  0.00           C
ATOM   1021 HG21 VAL    67      53.245  40.866  54.655  1.00  0.00           H
ATOM   1022 HG22 VAL    67      52.642  40.744  56.321  1.00  0.00           H
ATOM   1023 HG23 VAL    67      51.699  41.614  54.998  1.00  0.00           H
ATOM   1024  C   VAL    67      51.344  44.154  55.736  1.00  0.00           C
ATOM   1025  O   VAL    67      50.250  43.848  56.197  1.00  0.00           O
ATOM   1026  N   LYS    68      51.499  44.910  54.631  1.00  0.00           N
ATOM   1027  H   LYS    68      52.445  45.197  54.425  1.00  0.00           H
ATOM   1028  CA  LYS    68      50.502  45.170  53.551  1.00  0.00           C
ATOM   1029  HA  LYS    68      49.534  45.443  53.974  1.00  0.00           H
ATOM   1030  CB  LYS    68      50.836  46.441  52.765  1.00  0.00           C
ATOM   1031  HB2 LYS    68      51.751  46.190  52.228  1.00  0.00           H
ATOM   1032  HB3 LYS    68      50.085  46.589  51.989  1.00  0.00           H
ATOM   1033  CG  LYS    68      51.028  47.685  53.624  1.00  0.00           C
ATOM   1034  HG2 LYS    68      51.793  47.500  54.379  1.00  0.00           H
ATOM   1035  HG3 LYS    68      51.361  48.493  52.972  1.00  0.00           H
ATOM   1036  CD  LYS    68      49.842  48.274  54.328  1.00  0.00           C
ATOM   1037  HD2 LYS    68      49.207  48.798  53.613  1.00  0.00           H
ATOM   1038  HD3 LYS    68      49.356  47.506  54.928  1.00  0.00           H
ATOM   1039  CE  LYS    68      50.192  49.425  55.270  1.00  0.00           C
ATOM   1040  HE2 LYS    68      50.926  49.068  55.993  1.00  0.00           H
ATOM   1041  HE3 LYS    68      50.640  50.240  54.702  1.00  0.00           H
ATOM   1042  NZ  LYS    68      49.003  49.892  55.990  1.00  0.00           N
ATOM   1043  HZ1 LYS    68      49.197  50.375  56.856  1.00  0.00           H
ATOM   1044  HZ2 LYS    68      48.464  50.534  55.425  1.00  0.00           H
ATOM   1045  HZ3 LYS    68      48.324  49.177  56.209  1.00  0.00           H
ATOM   1046  C   LYS    68      50.145  43.911  52.755  1.00  0.00           C
ATOM   1047  O   LYS    68      50.954  42.989  52.626  1.00  0.00           O
ATOM   1048  N   ASP    69      48.994  43.922  52.164  1.00  0.00           N
ATOM   1049  H   ASP    69      48.442  44.755  52.311  1.00  0.00           H
ATOM   1050  CA  ASP    69      48.558  43.007  51.148  1.00  0.00           C
ATOM   1051  HA  ASP    69      48.691  41.984  51.503  1.00  0.00           H
ATOM   1052  CB  ASP    69      47.062  43.123  50.811  1.00  0.00           C
ATOM   1053  HB2 ASP    69      46.979  42.518  49.909  1.00  0.00           H
ATOM   1054  HB3 ASP    69      46.440  42.691  51.596  1.00  0.00           H
ATOM   1055  CG  ASP    69      46.460  44.469  50.502  1.00  0.00           C
ATOM   1056  OD1 ASP    69      47.159  45.524  50.530  1.00  0.00           O
ATOM   1057  OD2 ASP    69      45.303  44.538  50.080  1.00  0.00           O
ATOM   1058  C   ASP    69      49.374  42.893  49.843  1.00  0.00           C
ATOM   1059  O   ASP    69      49.711  41.783  49.345  1.00  0.00           O
ATOM   1060  N   ARG    70      49.891  43.990  49.352  1.00  0.00           N
ATOM   1061  H   ARG    70      49.590  44.839  49.808  1.00  0.00           H
ATOM   1062  CA  ARG    70      50.796  44.085  48.153  1.00  0.00           C
ATOM   1063  HA  ARG    70      50.393  43.434  47.377  1.00  0.00           H
ATOM   1064  CB  ARG    70      50.679  45.473  47.500  1.00  0.00           C
ATOM   1065  HB2 ARG    70      50.837  46.334  48.150  1.00  0.00           H
ATOM   1066  HB3 ARG    70      51.479  45.508  46.761  1.00  0.00           H
ATOM   1067  CG  ARG    70      49.387  45.593  46.683  1.00  0.00           C
ATOM   1068  HG2 ARG    70      49.565  46.277  45.853  1.00  0.00           H
ATOM   1069  HG3 ARG    70      48.990  44.627  46.370  1.00  0.00           H
ATOM   1070  CD  ARG    70      48.191  46.244  47.341  1.00  0.00           C
ATOM   1071  HD2 ARG    70      47.301  46.330  46.717  1.00  0.00           H
ATOM   1072  HD3 ARG    70      47.912  45.715  48.253  1.00  0.00           H
ATOM   1073  NE  ARG    70      48.537  47.656  47.691  1.00  0.00           N
ATOM   1074  HE  ARG    70      49.215  48.108  47.095  1.00  0.00           H
ATOM   1075  CZ  ARG    70      47.889  48.443  48.520  1.00  0.00           C
ATOM   1076  NH1 ARG    70      48.341  49.601  48.798  1.00  0.00           N
ATOM   1077 HH11 ARG    70      49.118  49.926  48.242  1.00  0.00           H
ATOM   1078 HH12 ARG    70      47.911  50.230  49.460  1.00  0.00           H
ATOM   1079  NH2 ARG    70      47.006  48.074  49.367  1.00  0.00           N
ATOM   1080 HH21 ARG    70      46.786  47.094  49.468  1.00  0.00           H
ATOM   1081 HH22 ARG    70      46.552  48.727  49.989  1.00  0.00           H
ATOM   1082  C   ARG    70      52.256  43.661  48.484  1.00  0.00           C
ATOM   1083  O   ARG    70      53.177  44.042  47.732  1.00  0.00           O
ATOM   1084  N   SER    71      52.488  42.963  49.559  1.00  0.00           N
ATOM   1085  H   SER    71      51.771  42.676  50.211  1.00  0.00           H
ATOM   1086  CA  SER    71      53.762  42.569  50.065  1.00  0.00           C
ATOM   1087  HA  SER    71      54.212  43.509  50.386  1.00  0.00           H
ATOM   1088  CB  SER    71      53.647  41.792  51.425  1.00  0.00           C
ATOM   1089  HB2 SER    71      53.220  42.455  52.177  1.00  0.00           H
ATOM   1090  HB3 SER    71      52.955  40.953  51.347  1.00  0.00           H
ATOM   1091  OG  SER    71      54.942  41.486  51.956  1.00  0.00           O
ATOM   1092  HG  SER    71      55.229  42.307  52.364  1.00  0.00           H
ATOM   1093  C   SER    71      54.753  41.801  49.157  1.00  0.00           C
ATOM   1094  O   SER    71      54.365  40.819  48.541  1.00  0.00           O
ATOM   1095  N   PRO    72      56.063  42.172  49.155  1.00  0.00           N
ATOM   1096  CD  PRO    72      56.758  43.321  49.745  1.00  0.00           C
ATOM   1097  HD2 PRO    72      57.119  43.105  50.751  1.00  0.00           H
ATOM   1098  HD3 PRO    72      56.197  44.243  49.900  1.00  0.00           H
ATOM   1099  CG  PRO    72      57.962  43.477  48.774  1.00  0.00           C
ATOM   1100  HG2 PRO    72      58.754  44.112  49.169  1.00  0.00           H
ATOM   1101  HG3 PRO    72      57.777  43.787  47.745  1.00  0.00           H
ATOM   1102  CB  PRO    72      58.434  42.071  48.639  1.00  0.00           C
ATOM   1103  HB2 PRO    72      58.955  41.783  49.552  1.00  0.00           H
ATOM   1104  HB3 PRO    72      59.012  41.937  47.724  1.00  0.00           H
ATOM   1105  CA  PRO    72      57.119  41.310  48.621  1.00  0.00           C
ATOM   1106  HA  PRO    72      56.905  41.221  47.556  1.00  0.00           H
ATOM   1107  C   PRO    72      57.298  39.943  49.278  1.00  0.00           C
ATOM   1108  O   PRO    72      57.867  39.008  48.685  1.00  0.00           O
ATOM   1109  N   HID    73      56.803  39.679  50.499  1.00  0.00           N
ATOM   1110  H   HID    73      56.254  40.426  50.901  1.00  0.00           H
ATOM   1111  CA  HID    73      56.698  38.346  51.166  1.00  0.00           C
ATOM   1112  HA  HID    73      57.647  37.874  50.916  1.00  0.00           H
ATOM   1113  CB  HID    73      56.759  38.494  52.715  1.00  0.00           C
ATOM   1114  HB2 HID    73      55.823  38.996  52.957  1.00  0.00           H
ATOM   1115  HB3 HID    73      56.761  37.472  53.094  1.00  0.00           H
ATOM   1116  CG  HID    73      57.845  39.282  53.345  1.00  0.00           C
ATOM   1117  ND1 HID    73      59.208  38.984  53.281  1.00  0.00           N
ATOM   1118  HD1 HID    73      59.627  38.147  52.903  1.00  0.00           H
ATOM   1119  CE1 HID    73      59.807  40.170  53.529  1.00  0.00           C
ATOM   1120  HE1 HID    73      60.863  40.341  53.376  1.00  0.00           H
ATOM   1121  NE2 HID    73      58.971  41.106  53.961  1.00  0.00           N
ATOM   1122  CD2 HID    73      57.735  40.547  53.786  1.00  0.00           C
ATOM   1123  HD2 HID    73      56.816  41.083  53.971  1.00  0.00           H
ATOM   1124  C   HID    73      55.621  37.454  50.643  1.00  0.00           C
ATOM   1125  O   HID    73      55.672  36.212  50.731  1.00  0.00           O
ATOM   1126  N   ARG    74      54.662  38.004  49.854  1.00  0.00           N
ATOM   1127  H   ARG    74      54.773  39.005  49.795  1.00  0.00           H
ATOM   1128  CA  ARG    74      53.460  37.304  49.271  1.00  0.00           C
ATOM   1129  HA  ARG    74      53.108  36.533  49.957  1.00  0.00           H
ATOM   1130  CB  ARG    74      52.287  38.251  49.047  1.00  0.00           C
ATOM   1131  HB2 ARG    74      52.413  39.103  49.716  1.00  0.00           H
ATOM   1132  HB3 ARG    74      52.254  38.697  48.053  1.00  0.00           H
ATOM   1133  CG  ARG    74      50.923  37.627  49.297  1.00  0.00           C
ATOM   1134  HG2 ARG    74      50.671  36.880  48.545  1.00  0.00           H
ATOM   1135  HG3 ARG    74      51.152  37.108  50.228  1.00  0.00           H
ATOM   1136  CD  ARG    74      49.845  38.739  49.359  1.00  0.00           C
ATOM   1137  HD2 ARG    74      50.282  39.555  49.933  1.00  0.00           H
ATOM   1138  HD3 ARG    74      49.642  38.977  48.315  1.00  0.00           H
ATOM   1139  NE  ARG    74      48.495  38.298  49.914  1.00  0.00           N
ATOM   1140  HE  ARG    74      48.287  37.486  50.476  1.00  0.00           H
ATOM   1141  CZ  ARG    74      47.338  38.922  49.781  1.00  0.00           C
ATOM   1142  NH1 ARG    74      46.410  38.539  50.554  1.00  0.00           N
ATOM   1143 HH11 ARG    74      46.523  37.817  51.252  1.00  0.00           H
ATOM   1144 HH12 ARG    74      45.446  38.729  50.315  1.00  0.00           H
ATOM   1145  NH2 ARG    74      47.088  39.985  49.014  1.00  0.00           N
ATOM   1146 HH21 ARG    74      47.887  40.449  48.609  1.00  0.00           H
ATOM   1147 HH22 ARG    74      46.127  40.250  48.848  1.00  0.00           H
ATOM   1148  C   ARG    74      53.809  36.453  47.995  1.00  0.00           C
ATOM   1149  O   ARG    74      54.381  37.017  47.062  1.00  0.00           O
ATOM   1150  N   THR    75      53.350  35.268  47.970  1.00  0.00           N
ATOM   1151  H   THR    75      52.616  34.953  48.589  1.00  0.00           H
ATOM   1152  CA  THR    75      53.615  34.309  46.954  1.00  0.00           C
ATOM   1153  HA  THR    75      54.077  34.867  46.139  1.00  0.00           H
ATOM   1154  CB  THR    75      54.545  33.217  47.469  1.00  0.00           C
ATOM   1155  HB  THR    75      54.206  32.779  48.408  1.00  0.00           H
ATOM   1156  CG2 THR    75      55.025  32.153  46.463  1.00  0.00           C
ATOM   1157 HG21 THR    75      56.058  31.883  46.686  1.00  0.00           H
ATOM   1158 HG22 THR    75      54.423  31.283  46.723  1.00  0.00           H
ATOM   1159 HG23 THR    75      54.943  32.547  45.451  1.00  0.00           H
ATOM   1160  OG1 THR    75      55.756  33.916  47.848  1.00  0.00           O
ATOM   1161  HG1 THR    75      55.506  34.590  48.485  1.00  0.00           H
ATOM   1162  C   THR    75      52.278  33.710  46.463  1.00  0.00           C
ATOM   1163  O   THR    75      51.573  33.146  47.301  1.00  0.00           O
ATOM   1164  N   LEU    76      52.012  33.741  45.120  1.00  0.00           N
ATOM   1165  H   LEU    76      52.731  34.091  44.503  1.00  0.00           H
ATOM   1166  CA  LEU    76      51.104  32.811  44.539  1.00  0.00           C
ATOM   1167  HA  LEU    76      50.146  32.880  45.052  1.00  0.00           H
ATOM   1168  CB  LEU    76      50.647  33.386  43.172  1.00  0.00           C
ATOM   1169  HB2 LEU    76      50.131  34.334  43.325  1.00  0.00           H
ATOM   1170  HB3 LEU    76      51.534  33.592  42.573  1.00  0.00           H
ATOM   1171  CG  LEU    76      49.743  32.464  42.401  1.00  0.00           C
ATOM   1172  HG  LEU    76      50.230  31.506  42.218  1.00  0.00           H
ATOM   1173  CD1 LEU    76      48.299  32.206  42.857  1.00  0.00           C
ATOM   1174 HD11 LEU    76      48.277  32.059  43.937  1.00  0.00           H
ATOM   1175 HD12 LEU    76      47.696  33.068  42.570  1.00  0.00           H
ATOM   1176 HD13 LEU    76      47.879  31.338  42.349  1.00  0.00           H
ATOM   1177  CD2 LEU    76      49.653  33.117  41.029  1.00  0.00           C
ATOM   1178 HD21 LEU    76      50.546  32.910  40.437  1.00  0.00           H
ATOM   1179 HD22 LEU    76      48.899  32.585  40.451  1.00  0.00           H
ATOM   1180 HD23 LEU    76      49.554  34.203  41.020  1.00  0.00           H
ATOM   1181  C   LEU    76      51.670  31.407  44.359  1.00  0.00           C
ATOM   1182  O   LEU    76      52.824  31.199  44.009  1.00  0.00           O
ATOM   1183  N   MET    77      50.826  30.452  44.713  1.00  0.00           N
ATOM   1184  H   MET    77      49.958  30.752  45.132  1.00  0.00           H
ATOM   1185  CA  MET    77      51.061  28.961  44.642  1.00  0.00           C
ATOM   1186  HA  MET    77      51.914  28.648  44.041  1.00  0.00           H
ATOM   1187  CB  MET    77      51.512  28.503  46.102  1.00  0.00           C
ATOM   1188  HB2 MET    77      50.686  28.685  46.790  1.00  0.00           H
ATOM   1189  HB3 MET    77      51.715  27.433  46.072  1.00  0.00           H
ATOM   1190  CG  MET    77      52.775  29.206  46.614  1.00  0.00           C
ATOM   1191  HG2 MET    77      53.560  29.209  45.857  1.00  0.00           H
ATOM   1192  HG3 MET    77      52.475  30.244  46.761  1.00  0.00           H
ATOM   1193  SD  MET    77      53.366  28.638  48.238  1.00  0.00           S
ATOM   1194  CE  MET    77      53.856  26.932  47.846  1.00  0.00           C
ATOM   1195  HE1 MET    77      54.473  26.501  48.635  1.00  0.00           H
ATOM   1196  HE2 MET    77      52.970  26.361  47.572  1.00  0.00           H
ATOM   1197  HE3 MET    77      54.403  26.910  46.904  1.00  0.00           H
ATOM   1198  C   MET    77      49.849  28.123  44.263  1.00  0.00           C
ATOM   1199  O   MET    77      48.691  28.690  44.255  1.00  0.00           O
ATOM   1200  N   SER    78      49.920  26.860  43.790  1.00  0.00           N
ATOM   1201  H   SER    78      50.827  26.486  43.552  1.00  0.00           H
ATOM   1202  CA  SER    78      48.756  26.052  43.606  1.00  0.00           C
ATOM   1203  HA  SER    78      47.875  26.543  44.019  1.00  0.00           H
ATOM   1204  CB  SER    78      48.484  25.939  42.033  1.00  0.00           C
ATOM   1205  HB2 SER    78      47.432  25.692  41.890  1.00  0.00           H
ATOM   1206  HB3 SER    78      48.684  26.937  41.645  1.00  0.00           H
ATOM   1207  OG  SER    78      49.385  25.013  41.260  1.00  0.00           O
ATOM   1208  HG  SER    78      49.974  25.523  40.701  1.00  0.00           H
ATOM   1209  C   SER    78      48.899  24.672  44.214  1.00  0.00           C
ATOM   1210  O   SER    78      50.015  24.209  44.544  1.00  0.00           O
ATOM   1211  N   CYS    79      47.841  24.057  44.592  1.00  0.00           N
ATOM   1212  H   CYS    79      46.977  24.431  44.226  1.00  0.00           H
ATOM   1213  CA  CYS    79      47.782  22.709  45.038  1.00  0.00           C
ATOM   1214  HA  CYS    79      48.753  22.269  44.810  1.00  0.00           H
ATOM   1215  CB  CYS    79      47.481  22.644  46.539  1.00  0.00           C
ATOM   1216  HB2 CYS    79      47.475  21.606  46.870  1.00  0.00           H
ATOM   1217  HB3 CYS    79      48.246  23.130  47.145  1.00  0.00           H
ATOM   1218  SG  CYS    79      45.909  23.388  46.944  1.00  0.00           S
ATOM   1219  HG  CYS    79      45.142  22.348  46.606  1.00  0.00           H
ATOM   1220  C   CYS    79      46.642  22.015  44.164  1.00  0.00           C
ATOM   1221  O   CYS    79      45.851  22.641  43.439  1.00  0.00           O
ATOM   1222  N   PRO    80      46.427  20.677  44.206  1.00  0.00           N
ATOM   1223  CD  PRO    80      47.256  19.746  44.922  1.00  0.00           C
ATOM   1224  HD2 PRO    80      47.762  20.210  45.769  1.00  0.00           H
ATOM   1225  HD3 PRO    80      48.027  19.419  44.224  1.00  0.00           H
ATOM   1226  CG  PRO    80      46.422  18.546  45.277  1.00  0.00           C
ATOM   1227  HG2 PRO    80      45.874  18.727  46.203  1.00  0.00           H
ATOM   1228  HG3 PRO    80      46.950  17.592  45.309  1.00  0.00           H
ATOM   1229  CB  PRO    80      45.359  18.620  44.124  1.00  0.00           C
ATOM   1230  HB2 PRO    80      44.487  18.045  44.434  1.00  0.00           H
ATOM   1231  HB3 PRO    80      45.693  18.235  43.161  1.00  0.00           H
ATOM   1232  CA  PRO    80      45.091  20.128  43.883  1.00  0.00           C
ATOM   1233  HA  PRO    80      44.879  20.318  42.830  1.00  0.00           H
ATOM   1234  C   PRO    80      43.923  20.679  44.755  1.00  0.00           C
ATOM   1235  O   PRO    80      44.080  21.083  45.925  1.00  0.00           O
ATOM   1236  N   VAL    81      42.821  20.692  44.101  1.00  0.00           N
ATOM   1237  H   VAL    81      42.810  20.341  43.154  1.00  0.00           H
ATOM   1238  CA  VAL    81      41.470  20.945  44.708  1.00  0.00           C
ATOM   1239  HA  VAL    81      41.627  21.756  45.419  1.00  0.00           H
ATOM   1240  CB  VAL    81      40.522  21.288  43.503  1.00  0.00           C
ATOM   1241  HB  VAL    81      41.069  21.832  42.733  1.00  0.00           H
ATOM   1242  CG1 VAL    81      40.096  20.126  42.675  1.00  0.00           C
ATOM   1243 HG11 VAL    81      39.580  20.403  41.756  1.00  0.00           H
ATOM   1244 HG12 VAL    81      40.937  19.452  42.514  1.00  0.00           H
ATOM   1245 HG13 VAL    81      39.402  19.646  43.363  1.00  0.00           H
ATOM   1246  CG2 VAL    81      39.376  22.157  43.981  1.00  0.00           C
ATOM   1247 HG21 VAL    81      39.822  23.126  44.209  1.00  0.00           H
ATOM   1248 HG22 VAL    81      38.532  22.218  43.294  1.00  0.00           H
ATOM   1249 HG23 VAL    81      39.032  21.590  44.846  1.00  0.00           H
ATOM   1250  C   VAL    81      41.042  19.754  45.626  1.00  0.00           C
ATOM   1251  O   VAL    81      41.267  18.585  45.243  1.00  0.00           O
ATOM   1252  N   GLY    82      40.401  20.054  46.773  1.00  0.00           N
ATOM   1253  H   GLY    82      40.197  21.032  46.928  1.00  0.00           H
ATOM   1254  CA  GLY    82      40.009  19.121  47.699  1.00  0.00           C
ATOM   1255  HA2 GLY    82      39.191  19.617  48.220  1.00  0.00           H
ATOM   1256  HA3 GLY    82      39.522  18.268  47.226  1.00  0.00           H
ATOM   1257  C   GLY    82      41.043  18.520  48.653  1.00  0.00           C
ATOM   1258  O   GLY    82      40.932  17.419  49.146  1.00  0.00           O
ATOM   1259  N   GLU    83      42.031  19.331  48.924  1.00  0.00           N
ATOM   1260  H   GLU    83      42.004  20.274  48.563  1.00  0.00           H
ATOM   1261  CA  GLU    83      43.258  19.023  49.715  1.00  0.00           C
ATOM   1262  HA  GLU    83      43.062  18.370  50.565  1.00  0.00           H
ATOM   1263  CB  GLU    83      44.377  18.429  48.839  1.00  0.00           C
ATOM   1264  HB2 GLU    83      44.374  19.204  48.072  1.00  0.00           H
ATOM   1265  HB3 GLU    83      45.296  18.330  49.417  1.00  0.00           H
ATOM   1266  CG  GLU    83      44.278  17.045  48.172  1.00  0.00           C
ATOM   1267  HG2 GLU    83      43.458  17.104  47.456  1.00  0.00           H
ATOM   1268  HG3 GLU    83      45.237  16.812  47.709  1.00  0.00           H
ATOM   1269  CD  GLU    83      44.121  15.823  49.215  1.00  0.00           C
ATOM   1270  OE1 GLU    83      43.782  14.724  48.866  1.00  0.00           O
ATOM   1271  OE2 GLU    83      44.483  15.987  50.417  1.00  0.00           O
ATOM   1272  C   GLU    83      43.643  20.306  50.419  1.00  0.00           C
ATOM   1273  O   GLU    83      43.699  21.333  49.783  1.00  0.00           O
ATOM   1274  N   ALA    84      44.054  20.197  51.730  1.00  0.00           N
ATOM   1275  H   ALA    84      43.999  19.394  52.339  1.00  0.00           H
ATOM   1276  CA  ALA    84      44.660  21.348  52.350  1.00  0.00           C
ATOM   1277  HA  ALA    84      44.031  22.207  52.118  1.00  0.00           H
ATOM   1278  CB  ALA    84      44.814  21.140  53.876  1.00  0.00           C
ATOM   1279  HB1 ALA    84      45.370  22.002  54.245  1.00  0.00           H
ATOM   1280  HB2 ALA    84      43.817  21.180  54.316  1.00  0.00           H
ATOM   1281  HB3 ALA    84      45.231  20.147  54.044  1.00  0.00           H
ATOM   1282  C   ALA    84      46.055  21.717  51.736  1.00  0.00           C
ATOM   1283  O   ALA    84      46.889  20.819  51.631  1.00  0.00           O
ATOM   1284  N   PRO    85      46.210  22.976  51.302  1.00  0.00           N
ATOM   1285  CD  PRO    85      45.239  24.040  51.324  1.00  0.00           C
ATOM   1286  HD2 PRO    85      44.807  24.147  52.320  1.00  0.00           H
ATOM   1287  HD3 PRO    85      44.449  23.882  50.590  1.00  0.00           H
ATOM   1288  CG  PRO    85      45.942  25.324  51.044  1.00  0.00           C
ATOM   1289  HG2 PRO    85      46.220  25.744  52.011  1.00  0.00           H
ATOM   1290  HG3 PRO    85      45.264  26.043  50.584  1.00  0.00           H
ATOM   1291  CB  PRO    85      47.084  24.888  50.213  1.00  0.00           C
ATOM   1292  HB2 PRO    85      47.915  25.593  50.235  1.00  0.00           H
ATOM   1293  HB3 PRO    85      46.791  24.878  49.164  1.00  0.00           H
ATOM   1294  CA  PRO    85      47.472  23.444  50.650  1.00  0.00           C
ATOM   1295  HA  PRO    85      47.755  22.859  49.775  1.00  0.00           H
ATOM   1296  C   PRO    85      48.592  23.547  51.727  1.00  0.00           C
ATOM   1297  O   PRO    85      48.553  24.300  52.742  1.00  0.00           O
ATOM   1298  N   SER    86      49.526  22.640  51.465  1.00  0.00           N
ATOM   1299  H   SER    86      49.605  22.274  50.527  1.00  0.00           H
ATOM   1300  CA  SER    86      50.626  22.254  52.404  1.00  0.00           C
ATOM   1301  HA  SER    86      50.774  23.019  53.166  1.00  0.00           H
ATOM   1302  CB  SER    86      50.171  20.844  52.869  1.00  0.00           C
ATOM   1303  HB2 SER    86      49.268  20.876  53.479  1.00  0.00           H
ATOM   1304  HB3 SER    86      49.978  20.177  52.030  1.00  0.00           H
ATOM   1305  OG  SER    86      51.202  20.339  53.771  1.00  0.00           O
ATOM   1306  HG  SER    86      50.756  20.489  54.608  1.00  0.00           H
ATOM   1307  C   SER    86      52.024  22.053  51.687  1.00  0.00           C
ATOM   1308  O   SER    86      51.982  21.771  50.494  1.00  0.00           O
ATOM   1309  N   PRO    87      53.211  22.095  52.301  1.00  0.00           N
ATOM   1310  CD  PRO    87      53.614  22.537  53.599  1.00  0.00           C
ATOM   1311  HD2 PRO    87      53.460  21.812  54.399  1.00  0.00           H
ATOM   1312  HD3 PRO    87      53.076  23.469  53.773  1.00  0.00           H
ATOM   1313  CG  PRO    87      55.096  22.939  53.529  1.00  0.00           C
ATOM   1314  HG2 PRO    87      55.532  22.720  54.505  1.00  0.00           H
ATOM   1315  HG3 PRO    87      55.359  23.952  53.223  1.00  0.00           H
ATOM   1316  CB  PRO    87      55.671  22.001  52.473  1.00  0.00           C
ATOM   1317  HB2 PRO    87      55.919  21.057  52.957  1.00  0.00           H
ATOM   1318  HB3 PRO    87      56.463  22.464  51.883  1.00  0.00           H
ATOM   1319  CA  PRO    87      54.467  21.815  51.554  1.00  0.00           C
ATOM   1320  HA  PRO    87      54.506  22.562  50.762  1.00  0.00           H
ATOM   1321  C   PRO    87      54.456  20.427  50.909  1.00  0.00           C
ATOM   1322  O   PRO    87      55.241  20.309  50.022  1.00  0.00           O
ATOM   1323  N   TYR    88      53.653  19.471  51.284  1.00  0.00           N
ATOM   1324  H   TYR    88      53.050  19.665  52.071  1.00  0.00           H
ATOM   1325  CA  TYR    88      53.740  18.095  50.642  1.00  0.00           C
ATOM   1326  HA  TYR    88      54.704  17.765  50.252  1.00  0.00           H
ATOM   1327  CB  TYR    88      53.327  17.131  51.760  1.00  0.00           C
ATOM   1328  HB2 TYR    88      52.254  17.144  51.950  1.00  0.00           H
ATOM   1329  HB3 TYR    88      53.460  16.087  51.478  1.00  0.00           H
ATOM   1330  CG  TYR    88      54.025  17.291  53.122  1.00  0.00           C
ATOM   1331  CD1 TYR    88      53.236  17.564  54.242  1.00  0.00           C
ATOM   1332  HD1 TYR    88      52.186  17.809  54.162  1.00  0.00           H
ATOM   1333  CE1 TYR    88      53.771  17.441  55.558  1.00  0.00           C
ATOM   1334  HE1 TYR    88      53.184  17.494  56.464  1.00  0.00           H
ATOM   1335  CZ  TYR    88      55.114  17.264  55.689  1.00  0.00           C
ATOM   1336  OH  TYR    88      55.662  17.205  56.913  1.00  0.00           O
ATOM   1337  HH  TYR    88      55.120  17.773  57.465  1.00  0.00           H
ATOM   1338  CE2 TYR    88      55.999  17.171  54.593  1.00  0.00           C
ATOM   1339  HE2 TYR    88      57.043  16.941  54.751  1.00  0.00           H
ATOM   1340  CD2 TYR    88      55.431  17.200  53.295  1.00  0.00           C
ATOM   1341  HD2 TYR    88      56.061  17.175  52.419  1.00  0.00           H
ATOM   1342  C   TYR    88      52.856  17.915  49.404  1.00  0.00           C
ATOM   1343  O   TYR    88      52.667  16.775  48.886  1.00  0.00           O
ATOM   1344  N   ASN    89      52.213  19.037  48.945  1.00  0.00           N
ATOM   1345  H   ASN    89      52.319  19.834  49.557  1.00  0.00           H
ATOM   1346  CA  ASN    89      51.247  18.971  47.769  1.00  0.00           C
ATOM   1347  HA  ASN    89      51.539  18.213  47.042  1.00  0.00           H
ATOM   1348  CB  ASN    89      49.868  18.551  48.268  1.00  0.00           C
ATOM   1349  HB2 ASN    89      49.305  18.511  47.334  1.00  0.00           H
ATOM   1350  HB3 ASN    89      49.896  17.547  48.691  1.00  0.00           H
ATOM   1351  CG  ASN    89      49.107  19.533  49.145  1.00  0.00           C
ATOM   1352  OD1 ASN    89      49.592  20.574  49.496  1.00  0.00           O
ATOM   1353  ND2 ASN    89      47.961  19.142  49.637  1.00  0.00           N
ATOM   1354 HD21 ASN    89      47.616  19.854  50.264  1.00  0.00           H
ATOM   1355 HD22 ASN    89      47.657  18.182  49.553  1.00  0.00           H
ATOM   1356  C   ASN    89      51.109  20.273  46.978  1.00  0.00           C
ATOM   1357  O   ASN    89      50.524  20.217  45.847  1.00  0.00           O
ATOM   1358  N   SER    90      51.610  21.401  47.427  1.00  0.00           N
ATOM   1359  H   SER    90      52.141  21.355  48.285  1.00  0.00           H
ATOM   1360  CA  SER    90      51.721  22.648  46.687  1.00  0.00           C
ATOM   1361  HA  SER    90      50.940  22.593  45.929  1.00  0.00           H
ATOM   1362  CB  SER    90      51.425  23.837  47.539  1.00  0.00           C
ATOM   1363  HB2 SER    90      52.356  24.051  48.065  1.00  0.00           H
ATOM   1364  HB3 SER    90      51.180  24.777  47.043  1.00  0.00           H
ATOM   1365  OG  SER    90      50.420  23.685  48.511  1.00  0.00           O
ATOM   1366  HG  SER    90      50.668  22.873  48.961  1.00  0.00           H
ATOM   1367  C   SER    90      52.989  22.753  45.849  1.00  0.00           C
ATOM   1368  O   SER    90      54.039  22.187  46.247  1.00  0.00           O
ATOM   1369  N   ARG    91      52.864  23.353  44.689  1.00  0.00           N
ATOM   1370  H   ARG    91      51.938  23.700  44.479  1.00  0.00           H
ATOM   1371  CA  ARG    91      53.971  23.944  43.903  1.00  0.00           C
ATOM   1372  HA  ARG    91      54.933  23.554  44.239  1.00  0.00           H
ATOM   1373  CB  ARG    91      53.812  23.515  42.461  1.00  0.00           C
ATOM   1374  HB2 ARG    91      54.663  23.951  41.939  1.00  0.00           H
ATOM   1375  HB3 ARG    91      53.896  22.445  42.273  1.00  0.00           H
ATOM   1376  CG  ARG    91      52.604  24.069  41.761  1.00  0.00           C
ATOM   1377  HG2 ARG    91      51.680  23.725  42.225  1.00  0.00           H
ATOM   1378  HG3 ARG    91      52.618  25.152  41.637  1.00  0.00           H
ATOM   1379  CD  ARG    91      52.485  23.550  40.317  1.00  0.00           C
ATOM   1380  HD2 ARG    91      51.582  23.991  39.897  1.00  0.00           H
ATOM   1381  HD3 ARG    91      53.373  23.869  39.770  1.00  0.00           H
ATOM   1382  NE  ARG    91      52.352  22.070  40.146  1.00  0.00           N
ATOM   1383  HE  ARG    91      52.711  21.462  40.868  1.00  0.00           H
ATOM   1384  CZ  ARG    91      51.873  21.495  39.115  1.00  0.00           C
ATOM   1385  NH1 ARG    91      51.833  20.174  39.048  1.00  0.00           N
ATOM   1386 HH11 ARG    91      52.312  19.661  39.774  1.00  0.00           H
ATOM   1387 HH12 ARG    91      51.414  19.683  38.270  1.00  0.00           H
ATOM   1388  NH2 ARG    91      51.356  22.056  38.083  1.00  0.00           N
ATOM   1389 HH21 ARG    91      51.326  23.066  38.063  1.00  0.00           H
ATOM   1390 HH22 ARG    91      51.299  21.526  37.225  1.00  0.00           H
ATOM   1391  C   ARG    91      53.997  25.437  44.002  1.00  0.00           C
ATOM   1392  O   ARG    91      53.046  26.185  44.377  1.00  0.00           O
ATOM   1393  N   PHE    92      55.184  25.946  43.666  1.00  0.00           N
ATOM   1394  H   PHE    92      55.871  25.332  43.254  1.00  0.00           H
ATOM   1395  CA  PHE    92      55.395  27.375  43.419  1.00  0.00           C
ATOM   1396  HA  PHE    92      54.843  27.956  44.157  1.00  0.00           H
ATOM   1397  CB  PHE    92      56.913  27.667  43.626  1.00  0.00           C
ATOM   1398  HB2 PHE    92      57.156  27.605  44.686  1.00  0.00           H
ATOM   1399  HB3 PHE    92      57.471  26.888  43.108  1.00  0.00           H
ATOM   1400  CG  PHE    92      57.370  28.993  43.123  1.00  0.00           C
ATOM   1401  CD1 PHE    92      57.367  30.046  44.034  1.00  0.00           C
ATOM   1402  HD1 PHE    92      57.015  29.856  45.037  1.00  0.00           H
ATOM   1403  CE1 PHE    92      57.861  31.321  43.606  1.00  0.00           C
ATOM   1404  HE1 PHE    92      57.808  32.150  44.298  1.00  0.00           H
ATOM   1405  CZ  PHE    92      58.272  31.464  42.299  1.00  0.00           C
ATOM   1406  HZ  PHE    92      58.519  32.474  42.006  1.00  0.00           H
ATOM   1407  CE2 PHE    92      58.080  30.452  41.358  1.00  0.00           C
ATOM   1408  HE2 PHE    92      58.441  30.493  40.340  1.00  0.00           H
ATOM   1409  CD2 PHE    92      57.696  29.170  41.830  1.00  0.00           C
ATOM   1410  HD2 PHE    92      57.613  28.361  41.119  1.00  0.00           H
ATOM   1411  C   PHE    92      54.910  27.905  42.085  1.00  0.00           C
ATOM   1412  O   PHE    92      55.006  27.193  41.091  1.00  0.00           O
ATOM   1413  N   GLU    93      54.442  29.156  42.011  1.00  0.00           N
ATOM   1414  H   GLU    93      54.435  29.699  42.863  1.00  0.00           H
ATOM   1415  CA  GLU    93      53.912  29.725  40.757  1.00  0.00           C
ATOM   1416  HA  GLU    93      54.181  29.115  39.893  1.00  0.00           H
ATOM   1417  CB  GLU    93      52.363  29.710  40.772  1.00  0.00           C
ATOM   1418  HB2 GLU    93      52.043  30.381  41.569  1.00  0.00           H
ATOM   1419  HB3 GLU    93      52.205  30.191  39.807  1.00  0.00           H
ATOM   1420  CG  GLU    93      51.674  28.324  40.895  1.00  0.00           C
ATOM   1421  HG2 GLU    93      52.116  27.664  41.640  1.00  0.00           H
ATOM   1422  HG3 GLU    93      50.655  28.473  41.255  1.00  0.00           H
ATOM   1423  CD  GLU    93      51.550  27.596  39.531  1.00  0.00           C
ATOM   1424  OE1 GLU    93      50.669  26.690  39.608  1.00  0.00           O
ATOM   1425  OE2 GLU    93      52.337  27.795  38.575  1.00  0.00           O
ATOM   1426  C   GLU    93      54.491  31.136  40.464  1.00  0.00           C
ATOM   1427  O   GLU    93      55.084  31.400  39.455  1.00  0.00           O
ATOM   1428  N   SER    94      54.248  32.059  41.364  1.00  0.00           N
ATOM   1429  H   SER    94      53.858  31.774  42.251  1.00  0.00           H
ATOM   1430  CA  SER    94      54.613  33.538  41.168  1.00  0.00           C
ATOM   1431  HA  SER    94      55.530  33.545  40.578  1.00  0.00           H
ATOM   1432  CB  SER    94      53.481  34.196  40.352  1.00  0.00           C
ATOM   1433  HB2 SER    94      52.956  33.412  39.805  1.00  0.00           H
ATOM   1434  HB3 SER    94      52.769  34.682  41.017  1.00  0.00           H
ATOM   1435  OG  SER    94      53.882  35.131  39.324  1.00  0.00           O
ATOM   1436  HG  SER    94      54.335  35.906  39.666  1.00  0.00           H
ATOM   1437  C   SER    94      54.775  34.275  42.506  1.00  0.00           C
ATOM   1438  O   SER    94      53.866  34.231  43.284  1.00  0.00           O
ATOM   1439  N   VAL    95      55.837  35.061  42.662  1.00  0.00           N
ATOM   1440  H   VAL    95      56.565  34.949  41.971  1.00  0.00           H
ATOM   1441  CA  VAL    95      55.989  36.216  43.624  1.00  0.00           C
ATOM   1442  HA  VAL    95      55.574  35.791  44.539  1.00  0.00           H
ATOM   1443  CB  VAL    95      57.522  36.612  43.729  1.00  0.00           C
ATOM   1444  HB  VAL    95      57.963  37.004  42.812  1.00  0.00           H
ATOM   1445  CG1 VAL    95      57.540  37.737  44.739  1.00  0.00           C
ATOM   1446 HG11 VAL    95      57.491  37.277  45.725  1.00  0.00           H
ATOM   1447 HG12 VAL    95      58.466  38.311  44.730  1.00  0.00           H
ATOM   1448 HG13 VAL    95      56.695  38.424  44.693  1.00  0.00           H
ATOM   1449  CG2 VAL    95      58.432  35.438  44.051  1.00  0.00           C
ATOM   1450 HG21 VAL    95      58.495  34.686  43.264  1.00  0.00           H
ATOM   1451 HG22 VAL    95      59.402  35.923  44.168  1.00  0.00           H
ATOM   1452 HG23 VAL    95      58.125  34.984  44.993  1.00  0.00           H
ATOM   1453  C   VAL    95      55.103  37.330  43.261  1.00  0.00           C
ATOM   1454  O   VAL    95      55.446  38.139  42.381  1.00  0.00           O
ATOM   1455  N   ALA    96      53.845  37.224  43.716  1.00  0.00           N
ATOM   1456  H   ALA    96      53.539  36.477  44.323  1.00  0.00           H
ATOM   1457  CA  ALA    96      52.785  38.118  43.160  1.00  0.00           C
ATOM   1458  HA  ALA    96      53.200  39.108  42.970  1.00  0.00           H
ATOM   1459  CB  ALA    96      52.195  37.587  41.821  1.00  0.00           C
ATOM   1460  HB1 ALA    96      51.457  38.253  41.375  1.00  0.00           H
ATOM   1461  HB2 ALA    96      52.978  37.462  41.073  1.00  0.00           H
ATOM   1462  HB3 ALA    96      51.753  36.620  42.057  1.00  0.00           H
ATOM   1463  C   ALA    96      51.693  38.309  44.304  1.00  0.00           C
ATOM   1464  O   ALA    96      51.555  37.451  45.178  1.00  0.00           O
ATOM   1465  N   TRP    97      51.043  39.433  44.225  1.00  0.00           N
ATOM   1466  H   TRP    97      51.312  40.018  43.446  1.00  0.00           H
ATOM   1467  CA  TRP    97      50.045  39.857  45.209  1.00  0.00           C
ATOM   1468  HA  TRP    97      50.034  39.055  45.946  1.00  0.00           H
ATOM   1469  CB  TRP    97      50.511  41.032  46.057  1.00  0.00           C
ATOM   1470  HB2 TRP    97      49.777  41.348  46.797  1.00  0.00           H
ATOM   1471  HB3 TRP    97      51.302  40.552  46.634  1.00  0.00           H
ATOM   1472  CG  TRP    97      51.099  42.150  45.283  1.00  0.00           C
ATOM   1473  CD1 TRP    97      52.409  42.441  45.207  1.00  0.00           C
ATOM   1474  HD1 TRP    97      53.215  41.865  45.637  1.00  0.00           H
ATOM   1475  NE1 TRP    97      52.636  43.517  44.400  1.00  0.00           N
ATOM   1476  HE1 TRP    97      53.530  43.854  44.071  1.00  0.00           H
ATOM   1477  CE2 TRP    97      51.472  44.035  43.971  1.00  0.00           C
ATOM   1478  CZ2 TRP    97      51.187  45.019  43.047  1.00  0.00           C
ATOM   1479  HZ2 TRP    97      52.014  45.387  42.458  1.00  0.00           H
ATOM   1480  CH2 TRP    97      49.865  45.364  42.771  1.00  0.00           C
ATOM   1481  HH2 TRP    97      49.680  46.110  42.012  1.00  0.00           H
ATOM   1482  CZ3 TRP    97      48.799  44.616  43.292  1.00  0.00           C
ATOM   1483  HZ3 TRP    97      47.774  44.872  43.063  1.00  0.00           H
ATOM   1484  CE3 TRP    97      49.133  43.412  44.051  1.00  0.00           C
ATOM   1485  HE3 TRP    97      48.339  42.742  44.346  1.00  0.00           H
ATOM   1486  CD2 TRP    97      50.459  43.205  44.486  1.00  0.00           C
ATOM   1487  C   TRP    97      48.630  40.015  44.618  1.00  0.00           C
ATOM   1488  O   TRP    97      47.690  40.425  45.334  1.00  0.00           O
ATOM   1489  N   SER    98      48.396  39.686  43.329  1.00  0.00           N
ATOM   1490  H   SER    98      49.207  39.290  42.876  1.00  0.00           H
ATOM   1491  CA  SER    98      47.104  39.710  42.508  1.00  0.00           C
ATOM   1492  HA  SER    98      46.393  39.098  43.063  1.00  0.00           H
ATOM   1493  CB  SER    98      46.759  41.151  42.063  1.00  0.00           C
ATOM   1494  HB2 SER    98      46.656  41.722  42.986  1.00  0.00           H
ATOM   1495  HB3 SER    98      47.536  41.665  41.498  1.00  0.00           H
ATOM   1496  OG  SER    98      45.584  41.285  41.212  1.00  0.00           O
ATOM   1497  HG  SER    98      44.960  40.688  41.630  1.00  0.00           H
ATOM   1498  C   SER    98      47.336  38.826  41.322  1.00  0.00           C
ATOM   1499  O   SER    98      48.484  38.811  40.841  1.00  0.00           O
ATOM   1500  N   ALA    99      46.396  38.093  40.782  1.00  0.00           N
ATOM   1501  H   ALA    99      45.526  38.046  41.293  1.00  0.00           H
ATOM   1502  CA  ALA    99      46.745  36.974  39.830  1.00  0.00           C
ATOM   1503  HA  ALA    99      47.441  37.302  39.058  1.00  0.00           H
ATOM   1504  CB  ALA    99      47.321  35.804  40.664  1.00  0.00           C
ATOM   1505  HB1 ALA    99      46.566  35.614  41.428  1.00  0.00           H
ATOM   1506  HB2 ALA    99      47.428  34.883  40.091  1.00  0.00           H
ATOM   1507  HB3 ALA    99      48.241  36.140  41.144  1.00  0.00           H
ATOM   1508  C   ALA    99      45.477  36.378  39.101  1.00  0.00           C
ATOM   1509  O   ALA    99      44.341  36.643  39.445  1.00  0.00           O
ATOM   1510  N   SER   100      45.711  35.632  37.995  1.00  0.00           N
ATOM   1511  H   SER   100      46.693  35.555  37.771  1.00  0.00           H
ATOM   1512  CA  SER   100      44.734  34.902  37.237  1.00  0.00           C
ATOM   1513  HA  SER   100      43.983  34.586  37.962  1.00  0.00           H
ATOM   1514  CB  SER   100      44.049  35.762  36.150  1.00  0.00           C
ATOM   1515  HB2 SER   100      43.754  36.749  36.507  1.00  0.00           H
ATOM   1516  HB3 SER   100      44.770  35.947  35.354  1.00  0.00           H
ATOM   1517  OG  SER   100      42.946  35.046  35.664  1.00  0.00           O
ATOM   1518  HG  SER   100      42.419  34.606  36.336  1.00  0.00           H
ATOM   1519  C   SER   100      45.385  33.642  36.658  1.00  0.00           C
ATOM   1520  O   SER   100      46.577  33.657  36.345  1.00  0.00           O
ATOM   1521  N   ALA   101      44.624  32.543  36.458  1.00  0.00           N
ATOM   1522  H   ALA   101      43.647  32.547  36.710  1.00  0.00           H
ATOM   1523  CA  ALA   101      45.155  31.313  35.890  1.00  0.00           C
ATOM   1524  HA  ALA   101      45.884  31.664  35.159  1.00  0.00           H
ATOM   1525  CB  ALA   101      45.768  30.441  37.039  1.00  0.00           C
ATOM   1526  HB1 ALA   101      46.142  29.617  36.432  1.00  0.00           H
ATOM   1527  HB2 ALA   101      46.625  30.922  37.510  1.00  0.00           H
ATOM   1528  HB3 ALA   101      45.049  29.983  37.719  1.00  0.00           H
ATOM   1529  C   ALA   101      44.141  30.400  35.103  1.00  0.00           C
ATOM   1530  O   ALA   101      43.018  30.156  35.482  1.00  0.00           O
ATOM   1531  N   CYX   102      44.679  29.865  34.030  1.00  0.00           N
ATOM   1532  H   CYX   102      45.621  30.139  33.792  1.00  0.00           H
ATOM   1533  CA  CYX   102      43.859  29.130  33.057  1.00  0.00           C
ATOM   1534  HA  CYX   102      43.080  28.546  33.549  1.00  0.00           H
ATOM   1535  CB  CYX   102      43.200  30.256  32.188  1.00  0.00           C
ATOM   1536  HB2 CYX   102      42.609  29.792  31.398  1.00  0.00           H
ATOM   1537  HB3 CYX   102      42.517  30.812  32.831  1.00  0.00           H
ATOM   1538  SG  CYX   102      44.277  31.487  31.420  1.00  0.00           S
ATOM   1539  C   CYX   102      44.668  28.158  32.210  1.00  0.00           C
ATOM   1540  O   CYX   102      45.883  28.104  32.188  1.00  0.00           O
ATOM   1541  N   HIE   103      44.004  27.219  31.582  1.00  0.00           N
ATOM   1542  H   HIE   103      43.008  27.378  31.630  1.00  0.00           H
ATOM   1543  CA  HIE   103      44.656  26.194  30.788  1.00  0.00           C
ATOM   1544  HA  HIE   103      45.745  26.227  30.818  1.00  0.00           H
ATOM   1545  CB  HIE   103      44.197  24.946  31.419  1.00  0.00           C
ATOM   1546  HB2 HIE   103      44.333  24.849  32.496  1.00  0.00           H
ATOM   1547  HB3 HIE   103      43.157  24.826  31.115  1.00  0.00           H
ATOM   1548  CG  HIE   103      45.006  23.775  30.954  1.00  0.00           C
ATOM   1549  ND1 HIE   103      44.610  22.909  29.882  1.00  0.00           N
ATOM   1550  CE1 HIE   103      45.504  21.966  29.830  1.00  0.00           C
ATOM   1551  HE1 HIE   103      45.545  21.143  29.131  1.00  0.00           H
ATOM   1552  NE2 HIE   103      46.469  22.227  30.690  1.00  0.00           N
ATOM   1553  HE2 HIE   103      47.176  21.537  30.903  1.00  0.00           H
ATOM   1554  CD2 HIE   103      46.161  23.331  31.455  1.00  0.00           C
ATOM   1555  HD2 HIE   103      46.660  23.814  32.282  1.00  0.00           H
ATOM   1556  C   HIE   103      44.302  26.323  29.239  1.00  0.00           C
ATOM   1557  O   HIE   103      43.160  26.298  28.795  1.00  0.00           O
ATOM   1558  N   ASP   104      45.368  26.457  28.459  1.00  0.00           N
ATOM   1559  H   ASP   104      46.345  26.407  28.713  1.00  0.00           H
ATOM   1560  CA  ASP   104      45.277  26.571  26.939  1.00  0.00           C
ATOM   1561  HA  ASP   104      44.461  27.228  26.640  1.00  0.00           H
ATOM   1562  CB  ASP   104      46.537  27.256  26.329  1.00  0.00           C
ATOM   1563  HB2 ASP   104      46.214  27.797  25.440  1.00  0.00           H
ATOM   1564  HB3 ASP   104      46.808  27.931  27.140  1.00  0.00           H
ATOM   1565  CG  ASP   104      47.658  26.305  25.945  1.00  0.00           C
ATOM   1566  OD1 ASP   104      47.787  25.196  26.513  1.00  0.00           O
ATOM   1567  OD2 ASP   104      48.319  26.645  24.909  1.00  0.00           O
ATOM   1568  C   ASP   104      44.935  25.187  26.219  1.00  0.00           C
ATOM   1569  O   ASP   104      44.800  25.090  25.016  1.00  0.00           O
ATOM   1570  N   GLY   105      44.783  24.127  27.026  1.00  0.00           N
ATOM   1571  H   GLY   105      45.000  24.261  28.003  1.00  0.00           H
ATOM   1572  CA  GLY   105      44.762  22.683  26.544  1.00  0.00           C
ATOM   1573  HA2 GLY   105      44.158  22.004  27.146  1.00  0.00           H
ATOM   1574  HA3 GLY   105      44.262  22.691  25.575  1.00  0.00           H
ATOM   1575  C   GLY   105      46.085  22.001  26.327  1.00  0.00           C
ATOM   1576  O   GLY   105      46.052  20.960  25.651  1.00  0.00           O
ATOM   1577  N   THR   106      47.206  22.496  26.784  1.00  0.00           N
ATOM   1578  H   THR   106      47.077  23.400  27.216  1.00  0.00           H
ATOM   1579  CA  THR   106      48.563  21.935  26.632  1.00  0.00           C
ATOM   1580  HA  THR   106      48.576  20.852  26.515  1.00  0.00           H
ATOM   1581  CB  THR   106      49.325  22.546  25.452  1.00  0.00           C
ATOM   1582  HB  THR   106      49.984  23.259  25.948  1.00  0.00           H
ATOM   1583  CG2 THR   106      49.990  21.535  24.598  1.00  0.00           C
ATOM   1584 HG21 THR   106      50.488  22.056  23.780  1.00  0.00           H
ATOM   1585 HG22 THR   106      50.698  21.047  25.267  1.00  0.00           H
ATOM   1586 HG23 THR   106      49.301  20.764  24.254  1.00  0.00           H
ATOM   1587  OG1 THR   106      48.558  23.414  24.699  1.00  0.00           O
ATOM   1588  HG1 THR   106      48.292  24.061  25.356  1.00  0.00           H
ATOM   1589  C   THR   106      49.287  22.202  27.940  1.00  0.00           C
ATOM   1590  O   THR   106      50.089  21.403  28.387  1.00  0.00           O
ATOM   1591  N   SER   107      49.126  23.398  28.595  1.00  0.00           N
ATOM   1592  H   SER   107      48.619  24.163  28.173  1.00  0.00           H
ATOM   1593  CA  SER   107      49.888  23.805  29.845  1.00  0.00           C
ATOM   1594  HA  SER   107      50.013  22.906  30.450  1.00  0.00           H
ATOM   1595  CB  SER   107      51.301  24.085  29.418  1.00  0.00           C
ATOM   1596  HB2 SER   107      51.782  23.171  29.070  1.00  0.00           H
ATOM   1597  HB3 SER   107      51.435  24.925  28.737  1.00  0.00           H
ATOM   1598  OG  SER   107      52.127  24.379  30.620  1.00  0.00           O
ATOM   1599  HG  SER   107      52.619  23.580  30.823  1.00  0.00           H
ATOM   1600  C   SER   107      49.205  24.907  30.574  1.00  0.00           C
ATOM   1601  O   SER   107      48.528  25.743  29.973  1.00  0.00           O
ATOM   1602  N   TRP   108      49.391  25.033  31.901  1.00  0.00           N
ATOM   1603  H   TRP   108      50.163  24.568  32.354  1.00  0.00           H
ATOM   1604  CA  TRP   108      48.885  26.138  32.712  1.00  0.00           C
ATOM   1605  HA  TRP   108      47.844  26.349  32.464  1.00  0.00           H
ATOM   1606  CB  TRP   108      48.966  25.732  34.205  1.00  0.00           C
ATOM   1607  HB2 TRP   108      50.021  25.684  34.477  1.00  0.00           H
ATOM   1608  HB3 TRP   108      48.675  26.610  34.783  1.00  0.00           H
ATOM   1609  CG  TRP   108      48.228  24.568  34.821  1.00  0.00           C
ATOM   1610  CD1 TRP   108      48.786  23.360  35.203  1.00  0.00           C
ATOM   1611  HD1 TRP   108      49.814  23.057  35.075  1.00  0.00           H
ATOM   1612  NE1 TRP   108      47.798  22.667  35.861  1.00  0.00           N
ATOM   1613  HE1 TRP   108      47.967  21.703  36.109  1.00  0.00           H
ATOM   1614  CE2 TRP   108      46.594  23.259  35.987  1.00  0.00           C
ATOM   1615  CZ2 TRP   108      45.346  22.854  36.526  1.00  0.00           C
ATOM   1616  HZ2 TRP   108      45.169  21.880  36.958  1.00  0.00           H
ATOM   1617  CH2 TRP   108      44.314  23.818  36.452  1.00  0.00           C
ATOM   1618  HH2 TRP   108      43.321  23.510  36.746  1.00  0.00           H
ATOM   1619  CZ3 TRP   108      44.504  25.032  35.765  1.00  0.00           C
ATOM   1620  HZ3 TRP   108      43.726  25.761  35.594  1.00  0.00           H
ATOM   1621  CE3 TRP   108      45.760  25.346  35.180  1.00  0.00           C
ATOM   1622  HE3 TRP   108      45.800  26.344  34.767  1.00  0.00           H
ATOM   1623  CD2 TRP   108      46.856  24.509  35.307  1.00  0.00           C
ATOM   1624  C   TRP   108      49.563  27.500  32.454  1.00  0.00           C
ATOM   1625  O   TRP   108      50.717  27.553  32.261  1.00  0.00           O
ATOM   1626  N   LEU   109      48.741  28.541  32.456  1.00  0.00           N
ATOM   1627  H   LEU   109      47.756  28.425  32.650  1.00  0.00           H
ATOM   1628  CA  LEU   109      49.048  29.969  32.239  1.00  0.00           C
ATOM   1629  HA  LEU   109      50.113  30.077  32.038  1.00  0.00           H
ATOM   1630  CB  LEU   109      48.293  30.427  30.950  1.00  0.00           C
ATOM   1631  HB2 LEU   109      48.824  29.780  30.253  1.00  0.00           H
ATOM   1632  HB3 LEU   109      47.235  30.188  31.064  1.00  0.00           H
ATOM   1633  CG  LEU   109      48.302  31.956  30.535  1.00  0.00           C
ATOM   1634  HG  LEU   109      47.674  32.527  31.221  1.00  0.00           H
ATOM   1635  CD1 LEU   109      49.702  32.703  30.575  1.00  0.00           C
ATOM   1636 HD11 LEU   109      50.381  32.259  29.847  1.00  0.00           H
ATOM   1637 HD12 LEU   109      49.740  33.778  30.399  1.00  0.00           H
ATOM   1638 HD13 LEU   109      50.006  32.573  31.613  1.00  0.00           H
ATOM   1639  CD2 LEU   109      47.767  32.030  29.196  1.00  0.00           C
ATOM   1640 HD21 LEU   109      46.778  31.575  29.163  1.00  0.00           H
ATOM   1641 HD22 LEU   109      47.617  33.029  28.787  1.00  0.00           H
ATOM   1642 HD23 LEU   109      48.291  31.334  28.540  1.00  0.00           H
ATOM   1643  C   LEU   109      48.734  30.735  33.438  1.00  0.00           C
ATOM   1644  O   LEU   109      47.544  30.895  33.748  1.00  0.00           O
ATOM   1645  N   THR   110      49.750  31.135  34.143  1.00  0.00           N
ATOM   1646  H   THR   110      50.669  31.058  33.732  1.00  0.00           H
ATOM   1647  CA  THR   110      49.478  32.108  35.230  1.00  0.00           C
ATOM   1648  HA  THR   110      48.420  31.966  35.451  1.00  0.00           H
ATOM   1649  CB  THR   110      50.318  31.869  36.516  1.00  0.00           C
ATOM   1650  HB  THR   110      50.223  32.784  37.100  1.00  0.00           H
ATOM   1651  CG2 THR   110      49.808  30.640  37.293  1.00  0.00           C
ATOM   1652 HG21 THR   110      50.538  30.531  38.094  1.00  0.00           H
ATOM   1653 HG22 THR   110      48.801  30.814  37.674  1.00  0.00           H
ATOM   1654 HG23 THR   110      49.820  29.693  36.755  1.00  0.00           H
ATOM   1655  OG1 THR   110      51.632  31.602  36.160  1.00  0.00           O
ATOM   1656  HG1 THR   110      52.025  32.473  36.078  1.00  0.00           H
ATOM   1657  C   THR   110      49.847  33.532  34.747  1.00  0.00           C
ATOM   1658  O   THR   110      50.806  33.728  33.969  1.00  0.00           O
ATOM   1659  N   ILE   111      49.070  34.519  35.134  1.00  0.00           N
ATOM   1660  H   ILE   111      48.247  34.330  35.686  1.00  0.00           H
ATOM   1661  CA  ILE   111      49.484  35.962  35.146  1.00  0.00           C
ATOM   1662  HA  ILE   111      50.494  36.034  34.741  1.00  0.00           H
ATOM   1663  CB  ILE   111      48.537  36.885  34.327  1.00  0.00           C
ATOM   1664  HB  ILE   111      47.603  37.090  34.851  1.00  0.00           H
ATOM   1665  CG2 ILE   111      49.130  38.307  34.301  1.00  0.00           C
ATOM   1666 HG21 ILE   111      50.188  38.261  34.045  1.00  0.00           H
ATOM   1667 HG22 ILE   111      48.849  38.920  33.443  1.00  0.00           H
ATOM   1668 HG23 ILE   111      48.924  38.866  35.214  1.00  0.00           H
ATOM   1669  CG1 ILE   111      48.193  36.277  33.003  1.00  0.00           C
ATOM   1670 HG12 ILE   111      48.204  37.054  32.239  1.00  0.00           H
ATOM   1671 HG13 ILE   111      48.718  35.372  32.699  1.00  0.00           H
ATOM   1672  CD1 ILE   111      46.703  35.948  33.066  1.00  0.00           C
ATOM   1673 HD11 ILE   111      46.472  35.401  33.980  1.00  0.00           H
ATOM   1674 HD12 ILE   111      46.075  36.839  33.061  1.00  0.00           H
ATOM   1675 HD13 ILE   111      46.419  35.352  32.198  1.00  0.00           H
ATOM   1676  C   ILE   111      49.508  36.352  36.615  1.00  0.00           C
ATOM   1677  O   ILE   111      48.483  36.183  37.302  1.00  0.00           O
ATOM   1678  N   GLY   112      50.619  36.813  37.093  1.00  0.00           N
ATOM   1679  H   GLY   112      51.353  36.958  36.414  1.00  0.00           H
ATOM   1680  CA  GLY   112      50.853  37.339  38.446  1.00  0.00           C
ATOM   1681  HA2 GLY   112      49.952  37.184  39.037  1.00  0.00           H
ATOM   1682  HA3 GLY   112      51.626  36.796  38.991  1.00  0.00           H
ATOM   1683  C   GLY   112      51.262  38.796  38.437  1.00  0.00           C
ATOM   1684  O   GLY   112      52.111  39.128  37.647  1.00  0.00           O
ATOM   1685  N   ILE   113      50.797  39.570  39.414  1.00  0.00           N
ATOM   1686  H   ILE   113      50.131  39.275  40.114  1.00  0.00           H
ATOM   1687  CA  ILE   113      51.054  41.011  39.530  1.00  0.00           C
ATOM   1688  HA  ILE   113      51.491  41.314  38.579  1.00  0.00           H
ATOM   1689  CB  ILE   113      49.794  41.894  39.822  1.00  0.00           C
ATOM   1690  HB  ILE   113      49.493  41.452  40.772  1.00  0.00           H
ATOM   1691  CG2 ILE   113      50.254  43.372  40.038  1.00  0.00           C
ATOM   1692 HG21 ILE   113      49.401  44.030  40.200  1.00  0.00           H
ATOM   1693 HG22 ILE   113      50.958  43.438  40.868  1.00  0.00           H
ATOM   1694 HG23 ILE   113      50.745  43.662  39.110  1.00  0.00           H
ATOM   1695  CG1 ILE   113      48.649  41.736  38.773  1.00  0.00           C
ATOM   1696 HG12 ILE   113      48.171  40.766  38.903  1.00  0.00           H
ATOM   1697 HG13 ILE   113      47.970  42.538  39.066  1.00  0.00           H
ATOM   1698  CD1 ILE   113      49.006  41.883  37.231  1.00  0.00           C
ATOM   1699 HD11 ILE   113      49.215  42.929  37.010  1.00  0.00           H
ATOM   1700 HD12 ILE   113      49.966  41.387  37.084  1.00  0.00           H
ATOM   1701 HD13 ILE   113      48.324  41.346  36.571  1.00  0.00           H
ATOM   1702  C   ILE   113      52.220  41.151  40.556  1.00  0.00           C
ATOM   1703  O   ILE   113      52.011  40.853  41.720  1.00  0.00           O
ATOM   1704  N   SER   114      53.372  41.646  40.102  1.00  0.00           N
ATOM   1705  H   SER   114      53.405  41.895  39.123  1.00  0.00           H
ATOM   1706  CA  SER   114      54.586  41.698  40.816  1.00  0.00           C
ATOM   1707  HA  SER   114      54.355  41.435  41.848  1.00  0.00           H
ATOM   1708  CB  SER   114      55.451  40.611  40.258  1.00  0.00           C
ATOM   1709  HB2 SER   114      55.042  39.605  40.356  1.00  0.00           H
ATOM   1710  HB3 SER   114      55.504  40.836  39.193  1.00  0.00           H
ATOM   1711  OG  SER   114      56.700  40.490  40.934  1.00  0.00           O
ATOM   1712  HG  SER   114      56.638  39.815  41.613  1.00  0.00           H
ATOM   1713  C   SER   114      55.309  43.052  40.748  1.00  0.00           C
ATOM   1714  O   SER   114      55.623  43.477  39.622  1.00  0.00           O
ATOM   1715  N   GLY   115      55.734  43.532  41.928  1.00  0.00           N
ATOM   1716  H   GLY   115      55.690  42.913  42.725  1.00  0.00           H
ATOM   1717  CA  GLY   115      56.443  44.650  42.150  1.00  0.00           C
ATOM   1718  HA2 GLY   115      57.417  44.327  42.521  1.00  0.00           H
ATOM   1719  HA3 GLY   115      56.593  45.211  41.229  1.00  0.00           H
ATOM   1720  C   GLY   115      55.870  45.552  43.188  1.00  0.00           C
ATOM   1721  O   GLY   115      55.001  45.074  43.974  1.00  0.00           O
ATOM   1722  N   PRO   116      56.264  46.849  43.374  1.00  0.00           N
ATOM   1723  CD  PRO   116      57.513  47.379  42.840  1.00  0.00           C
ATOM   1724  HD2 PRO   116      57.351  47.524  41.772  1.00  0.00           H
ATOM   1725  HD3 PRO   116      58.465  46.849  42.785  1.00  0.00           H
ATOM   1726  CG  PRO   116      57.688  48.760  43.455  1.00  0.00           C
ATOM   1727  HG2 PRO   116      57.599  49.438  42.606  1.00  0.00           H
ATOM   1728  HG3 PRO   116      58.625  48.854  44.006  1.00  0.00           H
ATOM   1729  CB  PRO   116      56.585  48.905  44.481  1.00  0.00           C
ATOM   1730  HB2 PRO   116      56.168  49.908  44.560  1.00  0.00           H
ATOM   1731  HB3 PRO   116      56.993  48.833  45.490  1.00  0.00           H
ATOM   1732  CA  PRO   116      55.532  47.772  44.182  1.00  0.00           C
ATOM   1733  HA  PRO   116      55.218  47.274  45.100  1.00  0.00           H
ATOM   1734  C   PRO   116      54.366  48.366  43.509  1.00  0.00           C
ATOM   1735  O   PRO   116      54.331  48.509  42.261  1.00  0.00           O
ATOM   1736  N   ASP   117      53.251  48.743  44.195  1.00  0.00           N
ATOM   1737  H   ASP   117      53.204  48.551  45.186  1.00  0.00           H
ATOM   1738  CA  ASP   117      52.018  49.171  43.558  1.00  0.00           C
ATOM   1739  HA  ASP   117      51.782  48.528  42.710  1.00  0.00           H
ATOM   1740  CB  ASP   117      50.908  48.993  44.576  1.00  0.00           C
ATOM   1741  HB2 ASP   117      49.977  49.103  44.019  1.00  0.00           H
ATOM   1742  HB3 ASP   117      50.969  47.947  44.879  1.00  0.00           H
ATOM   1743  CG  ASP   117      50.954  49.876  45.780  1.00  0.00           C
ATOM   1744  OD1 ASP   117      50.308  49.573  46.842  1.00  0.00           O
ATOM   1745  OD2 ASP   117      51.565  50.979  45.732  1.00  0.00           O
ATOM   1746  C   ASP   117      52.009  50.622  42.941  1.00  0.00           C
ATOM   1747  O   ASP   117      50.962  51.170  42.579  1.00  0.00           O
ATOM   1748  N   ASN   118      53.200  51.262  42.893  1.00  0.00           N
ATOM   1749  H   ASN   118      54.008  50.760  43.234  1.00  0.00           H
ATOM   1750  CA  ASN   118      53.461  52.339  42.012  1.00  0.00           C
ATOM   1751  HA  ASN   118      52.472  52.717  41.751  1.00  0.00           H
ATOM   1752  CB  ASN   118      54.258  53.423  42.770  1.00  0.00           C
ATOM   1753  HB2 ASN   118      54.345  54.284  42.106  1.00  0.00           H
ATOM   1754  HB3 ASN   118      53.776  53.795  43.673  1.00  0.00           H
ATOM   1755  CG  ASN   118      55.615  52.893  43.157  1.00  0.00           C
ATOM   1756  OD1 ASN   118      56.096  51.815  42.863  1.00  0.00           O
ATOM   1757  ND2 ASN   118      56.321  53.806  43.695  1.00  0.00           N
ATOM   1758 HD21 ASN   118      57.200  53.582  44.140  1.00  0.00           H
ATOM   1759 HD22 ASN   118      55.888  54.694  43.899  1.00  0.00           H
ATOM   1760  C   ASN   118      54.086  51.958  40.652  1.00  0.00           C
ATOM   1761  O   ASN   118      54.187  52.802  39.774  1.00  0.00           O
ATOM   1762  N   GLY   119      54.622  50.729  40.511  1.00  0.00           N
ATOM   1763  H   GLY   119      54.454  50.050  41.239  1.00  0.00           H
ATOM   1764  CA  GLY   119      55.697  50.328  39.519  1.00  0.00           C
ATOM   1765  HA2 GLY   119      55.549  51.024  38.692  1.00  0.00           H
ATOM   1766  HA3 GLY   119      56.642  50.565  40.006  1.00  0.00           H
ATOM   1767  C   GLY   119      55.627  48.908  38.998  1.00  0.00           C
ATOM   1768  O   GLY   119      56.410  48.461  38.212  1.00  0.00           O
ATOM   1769  N   ALA   120      54.549  48.180  39.442  1.00  0.00           N
ATOM   1770  H   ALA   120      54.023  48.618  40.184  1.00  0.00           H
ATOM   1771  CA  ALA   120      54.383  46.787  39.221  1.00  0.00           C
ATOM   1772  HA  ALA   120      55.109  46.159  39.735  1.00  0.00           H
ATOM   1773  CB  ALA   120      53.035  46.352  39.886  1.00  0.00           C
ATOM   1774  HB1 ALA   120      53.284  46.516  40.934  1.00  0.00           H
ATOM   1775  HB2 ALA   120      52.242  46.958  39.447  1.00  0.00           H
ATOM   1776  HB3 ALA   120      52.802  45.289  39.824  1.00  0.00           H
ATOM   1777  C   ALA   120      54.384  46.487  37.725  1.00  0.00           C
ATOM   1778  O   ALA   120      53.923  47.145  36.766  1.00  0.00           O
ATOM   1779  N   VAL   121      54.735  45.211  37.434  1.00  0.00           N
ATOM   1780  H   VAL   121      55.219  44.717  38.171  1.00  0.00           H
ATOM   1781  CA  VAL   121      54.461  44.479  36.091  1.00  0.00           C
ATOM   1782  HA  VAL   121      53.854  45.157  35.493  1.00  0.00           H
ATOM   1783  CB  VAL   121      55.697  44.093  35.331  1.00  0.00           C
ATOM   1784  HB  VAL   121      55.356  43.919  34.311  1.00  0.00           H
ATOM   1785  CG1 VAL   121      56.626  45.342  35.217  1.00  0.00           C
ATOM   1786 HG11 VAL   121      57.587  45.167  34.730  1.00  0.00           H
ATOM   1787 HG12 VAL   121      56.164  46.251  34.832  1.00  0.00           H
ATOM   1788 HG13 VAL   121      56.995  45.613  36.206  1.00  0.00           H
ATOM   1789  CG2 VAL   121      56.482  42.940  35.938  1.00  0.00           C
ATOM   1790 HG21 VAL   121      57.510  42.948  35.576  1.00  0.00           H
ATOM   1791 HG22 VAL   121      56.488  43.062  37.021  1.00  0.00           H
ATOM   1792 HG23 VAL   121      56.041  41.979  35.671  1.00  0.00           H
ATOM   1793  C   VAL   121      53.595  43.216  36.300  1.00  0.00           C
ATOM   1794  O   VAL   121      53.585  42.560  37.374  1.00  0.00           O
ATOM   1795  N   ALA   122      52.884  42.821  35.254  1.00  0.00           N
ATOM   1796  H   ALA   122      52.791  43.447  34.468  1.00  0.00           H
ATOM   1797  CA  ALA   122      52.332  41.451  35.119  1.00  0.00           C
ATOM   1798  HA  ALA   122      51.905  41.085  36.054  1.00  0.00           H
ATOM   1799  CB  ALA   122      51.130  41.744  34.218  1.00  0.00           C
ATOM   1800  HB1 ALA   122      50.623  42.620  34.620  1.00  0.00           H
ATOM   1801  HB2 ALA   122      51.304  41.887  33.151  1.00  0.00           H
ATOM   1802  HB3 ALA   122      50.452  40.891  34.243  1.00  0.00           H
ATOM   1803  C   ALA   122      53.356  40.481  34.496  1.00  0.00           C
ATOM   1804  O   ALA   122      53.700  40.540  33.348  1.00  0.00           O
ATOM   1805  N   VAL   123      53.760  39.552  35.329  1.00  0.00           N
ATOM   1806  H   VAL   123      53.432  39.493  36.283  1.00  0.00           H
ATOM   1807  CA  VAL   123      54.662  38.380  35.021  1.00  0.00           C
ATOM   1808  HA  VAL   123      55.296  38.656  34.179  1.00  0.00           H
ATOM   1809  CB  VAL   123      55.572  37.996  36.215  1.00  0.00           C
ATOM   1810  HB  VAL   123      54.831  37.566  36.888  1.00  0.00           H
ATOM   1811  CG1 VAL   123      56.511  36.811  35.758  1.00  0.00           C
ATOM   1812 HG11 VAL   123      55.812  35.985  35.627  1.00  0.00           H
ATOM   1813 HG12 VAL   123      57.037  37.027  34.828  1.00  0.00           H
ATOM   1814 HG13 VAL   123      57.217  36.512  36.534  1.00  0.00           H
ATOM   1815  CG2 VAL   123      56.379  39.221  36.738  1.00  0.00           C
ATOM   1816 HG21 VAL   123      55.730  40.014  37.109  1.00  0.00           H
ATOM   1817 HG22 VAL   123      56.942  38.931  37.625  1.00  0.00           H
ATOM   1818 HG23 VAL   123      57.030  39.600  35.951  1.00  0.00           H
ATOM   1819  C   VAL   123      53.807  37.191  34.541  1.00  0.00           C
ATOM   1820  O   VAL   123      52.936  36.721  35.327  1.00  0.00           O
ATOM   1821  N   LEU   124      54.017  36.837  33.314  1.00  0.00           N
ATOM   1822  H   LEU   124      54.730  37.275  32.749  1.00  0.00           H
ATOM   1823  CA  LEU   124      53.237  35.680  32.699  1.00  0.00           C
ATOM   1824  HA  LEU   124      52.449  35.385  33.391  1.00  0.00           H
ATOM   1825  CB  LEU   124      52.549  35.931  31.302  1.00  0.00           C
ATOM   1826  HB2 LEU   124      53.338  36.036  30.556  1.00  0.00           H
ATOM   1827  HB3 LEU   124      52.000  35.007  31.124  1.00  0.00           H
ATOM   1828  CG  LEU   124      51.490  37.003  31.396  1.00  0.00           C
ATOM   1829  HG  LEU   124      50.893  36.696  32.254  1.00  0.00           H
ATOM   1830  CD1 LEU   124      52.073  38.482  31.508  1.00  0.00           C
ATOM   1831 HD11 LEU   124      52.591  38.670  32.448  1.00  0.00           H
ATOM   1832 HD12 LEU   124      52.710  38.736  30.660  1.00  0.00           H
ATOM   1833 HD13 LEU   124      51.241  39.174  31.632  1.00  0.00           H
ATOM   1834  CD2 LEU   124      50.561  37.026  30.134  1.00  0.00           C
ATOM   1835 HD21 LEU   124      50.164  36.014  30.055  1.00  0.00           H
ATOM   1836 HD22 LEU   124      49.688  37.671  30.244  1.00  0.00           H
ATOM   1837 HD23 LEU   124      51.209  37.187  29.273  1.00  0.00           H
ATOM   1838  C   LEU   124      54.191  34.426  32.645  1.00  0.00           C
ATOM   1839  O   LEU   124      55.195  34.546  31.945  1.00  0.00           O
ATOM   1840  N   LYS   125      53.745  33.299  33.224  1.00  0.00           N
ATOM   1841  H   LYS   125      52.897  33.360  33.769  1.00  0.00           H
ATOM   1842  CA  LYS   125      54.396  31.953  33.202  1.00  0.00           C
ATOM   1843  HA  LYS   125      55.262  31.954  32.541  1.00  0.00           H
ATOM   1844  CB  LYS   125      54.972  31.569  34.564  1.00  0.00           C
ATOM   1845  HB2 LYS   125      54.100  31.376  35.188  1.00  0.00           H
ATOM   1846  HB3 LYS   125      55.509  30.619  34.576  1.00  0.00           H
ATOM   1847  CG  LYS   125      55.978  32.603  35.128  1.00  0.00           C
ATOM   1848  HG2 LYS   125      56.919  32.242  34.713  1.00  0.00           H
ATOM   1849  HG3 LYS   125      55.712  33.546  34.650  1.00  0.00           H
ATOM   1850  CD  LYS   125      56.018  32.641  36.633  1.00  0.00           C
ATOM   1851  HD2 LYS   125      56.510  33.591  36.844  1.00  0.00           H
ATOM   1852  HD3 LYS   125      54.991  32.580  36.991  1.00  0.00           H
ATOM   1853  CE  LYS   125      56.840  31.525  37.212  1.00  0.00           C
ATOM   1854  HE2 LYS   125      57.806  31.557  36.709  1.00  0.00           H
ATOM   1855  HE3 LYS   125      57.163  31.767  38.225  1.00  0.00           H
ATOM   1856  NZ  LYS   125      56.274  30.207  37.251  1.00  0.00           N
ATOM   1857  HZ1 LYS   125      55.310  30.227  37.549  1.00  0.00           H
ATOM   1858  HZ2 LYS   125      56.347  29.809  36.326  1.00  0.00           H
ATOM   1859  HZ3 LYS   125      56.800  29.579  37.842  1.00  0.00           H
ATOM   1860  C   LYS   125      53.535  30.878  32.522  1.00  0.00           C
ATOM   1861  O   LYS   125      52.321  30.939  32.743  1.00  0.00           O
ATOM   1862  N   TYR   126      54.194  29.952  31.885  1.00  0.00           N
ATOM   1863  H   TYR   126      55.191  30.111  31.871  1.00  0.00           H
ATOM   1864  CA  TYR   126      53.513  28.970  30.945  1.00  0.00           C
ATOM   1865  HA  TYR   126      52.868  28.282  31.491  1.00  0.00           H
ATOM   1866  CB  TYR   126      52.702  29.773  29.905  1.00  0.00           C
ATOM   1867  HB2 TYR   126      51.856  30.208  30.437  1.00  0.00           H
ATOM   1868  HB3 TYR   126      53.398  30.508  29.503  1.00  0.00           H
ATOM   1869  CG  TYR   126      52.169  28.940  28.682  1.00  0.00           C
ATOM   1870  CD1 TYR   126      52.847  29.032  27.442  1.00  0.00           C
ATOM   1871  HD1 TYR   126      53.748  29.611  27.306  1.00  0.00           H
ATOM   1872  CE1 TYR   126      52.365  28.199  26.410  1.00  0.00           C
ATOM   1873  HE1 TYR   126      52.901  28.252  25.474  1.00  0.00           H
ATOM   1874  CZ  TYR   126      51.250  27.404  26.499  1.00  0.00           C
ATOM   1875  OH  TYR   126      51.024  26.604  25.459  1.00  0.00           O
ATOM   1876  HH  TYR   126      50.071  26.508  25.402  1.00  0.00           H
ATOM   1877  CE2 TYR   126      50.508  27.415  27.714  1.00  0.00           C
ATOM   1878  HE2 TYR   126      49.762  26.638  27.804  1.00  0.00           H
ATOM   1879  CD2 TYR   126      51.012  28.177  28.812  1.00  0.00           C
ATOM   1880  HD2 TYR   126      50.454  28.154  29.736  1.00  0.00           H
ATOM   1881  C   TYR   126      54.546  28.097  30.308  1.00  0.00           C
ATOM   1882  O   TYR   126      55.696  28.494  30.074  1.00  0.00           O
ATOM   1883  N   ASN   127      54.146  26.825  30.239  1.00  0.00           N
ATOM   1884  H   ASN   127      53.231  26.587  30.593  1.00  0.00           H
ATOM   1885  CA  ASN   127      55.027  25.732  29.855  1.00  0.00           C
ATOM   1886  HA  ASN   127      54.537  24.912  30.378  1.00  0.00           H
ATOM   1887  CB  ASN   127      55.029  25.639  28.297  1.00  0.00           C
ATOM   1888  HB2 ASN   127      53.970  25.631  28.042  1.00  0.00           H
ATOM   1889  HB3 ASN   127      55.449  26.504  27.784  1.00  0.00           H
ATOM   1890  CG  ASN   127      55.642  24.382  27.697  1.00  0.00           C
ATOM   1891  OD1 ASN   127      55.811  23.317  28.372  1.00  0.00           O
ATOM   1892  ND2 ASN   127      55.844  24.420  26.394  1.00  0.00           N
ATOM   1893 HD21 ASN   127      56.174  23.595  25.913  1.00  0.00           H
ATOM   1894 HD22 ASN   127      55.667  25.305  25.941  1.00  0.00           H
ATOM   1895  C   ASN   127      56.381  25.666  30.606  1.00  0.00           C
ATOM   1896  O   ASN   127      57.420  25.448  29.987  1.00  0.00           O
ATOM   1897  N   GLY   128      56.355  25.981  31.898  1.00  0.00           N
ATOM   1898  H   GLY   128      55.517  26.279  32.377  1.00  0.00           H
ATOM   1899  CA  GLY   128      57.541  25.865  32.834  1.00  0.00           C
ATOM   1900  HA2 GLY   128      57.138  25.740  33.839  1.00  0.00           H
ATOM   1901  HA3 GLY   128      58.250  25.045  32.723  1.00  0.00           H
ATOM   1902  C   GLY   128      58.482  27.013  32.788  1.00  0.00           C
ATOM   1903  O   GLY   128      59.458  27.004  33.516  1.00  0.00           O
ATOM   1904  N   ILE   129      58.278  28.066  31.964  1.00  0.00           N
ATOM   1905  H   ILE   129      57.515  28.043  31.302  1.00  0.00           H
ATOM   1906  CA  ILE   129      59.087  29.352  31.915  1.00  0.00           C
ATOM   1907  HA  ILE   129      59.629  29.436  32.858  1.00  0.00           H
ATOM   1908  CB  ILE   129      60.120  29.369  30.746  1.00  0.00           C
ATOM   1909  HB  ILE   129      60.699  30.291  30.804  1.00  0.00           H
ATOM   1910  CG2 ILE   129      61.187  28.222  30.966  1.00  0.00           C
ATOM   1911 HG21 ILE   129      60.825  27.288  30.536  1.00  0.00           H
ATOM   1912 HG22 ILE   129      61.968  28.434  30.233  1.00  0.00           H
ATOM   1913 HG23 ILE   129      61.530  28.289  31.998  1.00  0.00           H
ATOM   1914  CG1 ILE   129      59.494  29.330  29.301  1.00  0.00           C
ATOM   1915 HG12 ILE   129      59.633  28.344  28.859  1.00  0.00           H
ATOM   1916 HG13 ILE   129      58.412  29.351  29.428  1.00  0.00           H
ATOM   1917  CD1 ILE   129      59.920  30.385  28.270  1.00  0.00           C
ATOM   1918 HD11 ILE   129      60.151  29.883  27.331  1.00  0.00           H
ATOM   1919 HD12 ILE   129      59.149  31.156  28.269  1.00  0.00           H
ATOM   1920 HD13 ILE   129      60.854  30.858  28.570  1.00  0.00           H
ATOM   1921  C   ILE   129      58.228  30.643  32.001  1.00  0.00           C
ATOM   1922  O   ILE   129      57.059  30.716  31.691  1.00  0.00           O
ATOM   1923  N   ILE   130      58.893  31.735  32.408  1.00  0.00           N
ATOM   1924  H   ILE   130      59.882  31.672  32.603  1.00  0.00           H
ATOM   1925  CA  ILE   130      58.333  33.116  32.116  1.00  0.00           C
ATOM   1926  HA  ILE   130      57.343  33.309  32.527  1.00  0.00           H
ATOM   1927  CB  ILE   130      59.245  34.220  32.830  1.00  0.00           C
ATOM   1928  HB  ILE   130      60.283  34.054  32.544  1.00  0.00           H
ATOM   1929  CG2 ILE   130      58.680  35.637  32.517  1.00  0.00           C
ATOM   1930 HG21 ILE   130      58.648  35.902  31.460  1.00  0.00           H
ATOM   1931 HG22 ILE   130      57.678  35.638  32.945  1.00  0.00           H
ATOM   1932 HG23 ILE   130      59.318  36.406  32.953  1.00  0.00           H
ATOM   1933  CG1 ILE   130      59.179  33.924  34.343  1.00  0.00           C
ATOM   1934 HG12 ILE   130      58.152  34.118  34.655  1.00  0.00           H
ATOM   1935 HG13 ILE   130      59.412  32.863  34.427  1.00  0.00           H
ATOM   1936  CD1 ILE   130      60.251  34.660  35.139  1.00  0.00           C
ATOM   1937 HD11 ILE   130      59.955  35.708  35.173  1.00  0.00           H
ATOM   1938 HD12 ILE   130      60.340  34.491  36.213  1.00  0.00           H
ATOM   1939 HD13 ILE   130      61.215  34.611  34.633  1.00  0.00           H
ATOM   1940  C   ILE   130      58.296  33.355  30.620  1.00  0.00           C
ATOM   1941  O   ILE   130      59.296  33.202  29.975  1.00  0.00           O
ATOM   1942  N   THR   131      57.123  33.685  30.161  1.00  0.00           N
ATOM   1943  H   THR   131      56.353  33.798  30.805  1.00  0.00           H
ATOM   1944  CA  THR   131      56.707  33.670  28.711  1.00  0.00           C
ATOM   1945  HA  THR   131      57.469  33.335  28.006  1.00  0.00           H
ATOM   1946  CB  THR   131      55.582  32.589  28.628  1.00  0.00           C
ATOM   1947  HB  THR   131      54.787  32.653  29.371  1.00  0.00           H
ATOM   1948  CG2 THR   131      54.946  32.476  27.273  1.00  0.00           C
ATOM   1949 HG21 THR   131      54.403  33.376  26.983  1.00  0.00           H
ATOM   1950 HG22 THR   131      55.732  32.243  26.555  1.00  0.00           H
ATOM   1951 HG23 THR   131      54.318  31.587  27.336  1.00  0.00           H
ATOM   1952  OG1 THR   131      56.236  31.293  28.830  1.00  0.00           O
ATOM   1953  HG1 THR   131      56.868  31.450  29.536  1.00  0.00           H
ATOM   1954  C   THR   131      56.238  34.988  28.198  1.00  0.00           C
ATOM   1955  O   THR   131      56.322  35.262  27.029  1.00  0.00           O
ATOM   1956  N   ASP   132      55.910  35.927  29.085  1.00  0.00           N
ATOM   1957  H   ASP   132      55.899  35.675  30.063  1.00  0.00           H
ATOM   1958  CA  ASP   132      55.594  37.337  28.744  1.00  0.00           C
ATOM   1959  HA  ASP   132      56.343  37.682  28.032  1.00  0.00           H
ATOM   1960  CB  ASP   132      54.346  37.427  27.830  1.00  0.00           C
ATOM   1961  HB2 ASP   132      54.293  36.471  27.309  1.00  0.00           H
ATOM   1962  HB3 ASP   132      53.400  37.495  28.369  1.00  0.00           H
ATOM   1963  CG  ASP   132      54.410  38.671  26.796  1.00  0.00           C
ATOM   1964  OD1 ASP   132      55.321  39.493  26.842  1.00  0.00           O
ATOM   1965  OD2 ASP   132      53.496  38.806  25.896  1.00  0.00           O
ATOM   1966  C   ASP   132      55.586  38.276  29.884  1.00  0.00           C
ATOM   1967  O   ASP   132      55.633  37.908  31.029  1.00  0.00           O
ATOM   1968  N   THR   133      55.623  39.568  29.617  1.00  0.00           N
ATOM   1969  H   THR   133      55.758  39.852  28.658  1.00  0.00           H
ATOM   1970  CA  THR   133      55.718  40.598  30.719  1.00  0.00           C
ATOM   1971  HA  THR   133      55.022  40.294  31.501  1.00  0.00           H
ATOM   1972  CB  THR   133      57.159  40.719  31.381  1.00  0.00           C
ATOM   1973  HB  THR   133      57.826  40.990  30.562  1.00  0.00           H
ATOM   1974  CG2 THR   133      57.423  41.753  32.406  1.00  0.00           C
ATOM   1975 HG21 THR   133      56.890  41.500  33.323  1.00  0.00           H
ATOM   1976 HG22 THR   133      58.496  41.829  32.579  1.00  0.00           H
ATOM   1977 HG23 THR   133      57.270  42.798  32.136  1.00  0.00           H
ATOM   1978  OG1 THR   133      57.466  39.511  31.961  1.00  0.00           O
ATOM   1979  HG1 THR   133      56.868  38.968  31.442  1.00  0.00           H
ATOM   1980  C   THR   133      55.254  41.985  30.246  1.00  0.00           C
ATOM   1981  O   THR   133      55.788  42.526  29.298  1.00  0.00           O
ATOM   1982  N   ILE   134      54.120  42.401  30.832  1.00  0.00           N
ATOM   1983  H   ILE   134      53.825  41.796  31.586  1.00  0.00           H
ATOM   1984  CA  ILE   134      53.272  43.571  30.522  1.00  0.00           C
ATOM   1985  HA  ILE   134      53.748  44.021  29.651  1.00  0.00           H
ATOM   1986  CB  ILE   134      51.890  43.042  30.088  1.00  0.00           C
ATOM   1987  HB  ILE   134      51.494  42.241  30.713  1.00  0.00           H
ATOM   1988  CG2 ILE   134      50.741  44.028  30.056  1.00  0.00           C
ATOM   1989 HG21 ILE   134      50.950  44.791  29.305  1.00  0.00           H
ATOM   1990 HG22 ILE   134      49.802  43.530  29.808  1.00  0.00           H
ATOM   1991 HG23 ILE   134      50.570  44.468  31.038  1.00  0.00           H
ATOM   1992  CG1 ILE   134      52.146  42.594  28.603  1.00  0.00           C
ATOM   1993 HG12 ILE   134      51.695  43.206  27.821  1.00  0.00           H
ATOM   1994 HG13 ILE   134      53.220  42.571  28.414  1.00  0.00           H
ATOM   1995  CD1 ILE   134      51.686  41.174  28.458  1.00  0.00           C
ATOM   1996 HD11 ILE   134      50.692  41.065  28.891  1.00  0.00           H
ATOM   1997 HD12 ILE   134      51.706  40.855  27.416  1.00  0.00           H
ATOM   1998 HD13 ILE   134      52.429  40.555  28.962  1.00  0.00           H
ATOM   1999  C   ILE   134      53.144  44.558  31.681  1.00  0.00           C
ATOM   2000  O   ILE   134      52.955  44.160  32.855  1.00  0.00           O
ATOM   2001  N   LYS   135      53.393  45.839  31.419  1.00  0.00           N
ATOM   2002  H   LYS   135      53.274  46.137  30.461  1.00  0.00           H
ATOM   2003  CA  LYS   135      53.530  46.876  32.440  1.00  0.00           C
ATOM   2004  HA  LYS   135      54.184  46.589  33.264  1.00  0.00           H
ATOM   2005  CB  LYS   135      54.210  48.121  31.873  1.00  0.00           C
ATOM   2006  HB2 LYS   135      53.646  48.481  31.011  1.00  0.00           H
ATOM   2007  HB3 LYS   135      54.263  48.928  32.605  1.00  0.00           H
ATOM   2008  CG  LYS   135      55.598  47.917  31.436  1.00  0.00           C
ATOM   2009  HG2 LYS   135      56.225  47.577  32.260  1.00  0.00           H
ATOM   2010  HG3 LYS   135      55.713  47.110  30.713  1.00  0.00           H
ATOM   2011  CD  LYS   135      56.165  49.120  30.716  1.00  0.00           C
ATOM   2012  HD2 LYS   135      55.758  49.045  29.709  1.00  0.00           H
ATOM   2013  HD3 LYS   135      55.850  50.048  31.194  1.00  0.00           H
ATOM   2014  CE  LYS   135      57.692  49.194  30.674  1.00  0.00           C
ATOM   2015  HE2 LYS   135      58.021  50.027  30.052  1.00  0.00           H
ATOM   2016  HE3 LYS   135      58.019  49.361  31.700  1.00  0.00           H
ATOM   2017  NZ  LYS   135      58.331  48.079  30.100  1.00  0.00           N
ATOM   2018  HZ1 LYS   135      59.317  48.120  29.887  1.00  0.00           H
ATOM   2019  HZ2 LYS   135      58.134  47.223  30.599  1.00  0.00           H
ATOM   2020  HZ3 LYS   135      57.745  47.851  29.309  1.00  0.00           H
ATOM   2021  C   LYS   135      52.260  47.408  33.045  1.00  0.00           C
ATOM   2022  O   LYS   135      51.176  47.337  32.485  1.00  0.00           O
ATOM   2023  N   SER   136      52.429  48.082  34.213  1.00  0.00           N
ATOM   2024  H   SER   136      53.345  47.917  34.605  1.00  0.00           H
ATOM   2025  CA  SER   136      51.509  49.029  34.757  1.00  0.00           C
ATOM   2026  HA  SER   136      50.578  48.478  34.896  1.00  0.00           H
ATOM   2027  CB  SER   136      51.943  49.611  36.201  1.00  0.00           C
ATOM   2028  HB2 SER   136      51.695  48.866  36.957  1.00  0.00           H
ATOM   2029  HB3 SER   136      53.027  49.714  36.223  1.00  0.00           H
ATOM   2030  OG  SER   136      51.255  50.862  36.497  1.00  0.00           O
ATOM   2031  HG  SER   136      50.297  50.842  36.558  1.00  0.00           H
ATOM   2032  C   SER   136      51.284  50.188  33.762  1.00  0.00           C
ATOM   2033  O   SER   136      52.259  50.444  32.991  1.00  0.00           O
ATOM   2034  N   TRP   137      50.143  50.907  33.736  1.00  0.00           N
ATOM   2035  H   TRP   137      49.436  50.774  34.447  1.00  0.00           H
ATOM   2036  CA  TRP   137      49.910  52.010  32.811  1.00  0.00           C
ATOM   2037  HA  TRP   137      50.801  52.592  32.581  1.00  0.00           H
ATOM   2038  CB  TRP   137      49.337  51.338  31.549  1.00  0.00           C
ATOM   2039  HB2 TRP   137      49.306  52.105  30.774  1.00  0.00           H
ATOM   2040  HB3 TRP   137      49.977  50.511  31.243  1.00  0.00           H
ATOM   2041  CG  TRP   137      47.979  50.795  31.727  1.00  0.00           C
ATOM   2042  CD1 TRP   137      46.890  51.428  31.341  1.00  0.00           C
ATOM   2043  HD1 TRP   137      46.905  52.368  30.812  1.00  0.00           H
ATOM   2044  NE1 TRP   137      45.741  50.780  31.721  1.00  0.00           N
ATOM   2045  HE1 TRP   137      44.853  51.128  31.387  1.00  0.00           H
ATOM   2046  CE2 TRP   137      45.980  49.613  32.206  1.00  0.00           C
ATOM   2047  CZ2 TRP   137      45.156  48.624  32.852  1.00  0.00           C
ATOM   2048  HZ2 TRP   137      44.077  48.621  32.806  1.00  0.00           H
ATOM   2049  CH2 TRP   137      45.799  47.552  33.356  1.00  0.00           C
ATOM   2050  HH2 TRP   137      45.217  46.781  33.840  1.00  0.00           H
ATOM   2051  CZ3 TRP   137      47.216  47.368  33.290  1.00  0.00           C
ATOM   2052  HZ3 TRP   137      47.724  46.500  33.683  1.00  0.00           H
ATOM   2053  CE3 TRP   137      47.971  48.406  32.678  1.00  0.00           C
ATOM   2054  HE3 TRP   137      49.008  48.248  32.422  1.00  0.00           H
ATOM   2055  CD2 TRP   137      47.431  49.566  32.205  1.00  0.00           C
ATOM   2056  C   TRP   137      48.997  53.106  33.296  1.00  0.00           C
ATOM   2057  O   TRP   137      48.613  54.048  32.574  1.00  0.00           O
ATOM   2058  N   ARG   138      48.708  53.184  34.625  1.00  0.00           N
ATOM   2059  H   ARG   138      48.785  52.286  35.081  1.00  0.00           H
ATOM   2060  CA  ARG   138      48.180  54.290  35.335  1.00  0.00           C
ATOM   2061  HA  ARG   138      48.330  55.272  34.886  1.00  0.00           H
ATOM   2062  CB  ARG   138      46.689  54.016  35.644  1.00  0.00           C
ATOM   2063  HB2 ARG   138      46.545  52.962  35.879  1.00  0.00           H
ATOM   2064  HB3 ARG   138      46.349  54.581  36.513  1.00  0.00           H
ATOM   2065  CG  ARG   138      45.891  54.244  34.377  1.00  0.00           C
ATOM   2066  HG2 ARG   138      46.361  53.573  33.658  1.00  0.00           H
ATOM   2067  HG3 ARG   138      44.856  53.946  34.543  1.00  0.00           H
ATOM   2068  CD  ARG   138      45.931  55.688  33.784  1.00  0.00           C
ATOM   2069  HD2 ARG   138      45.809  56.412  34.589  1.00  0.00           H
ATOM   2070  HD3 ARG   138      46.963  55.871  33.481  1.00  0.00           H
ATOM   2071  NE  ARG   138      44.992  55.796  32.682  1.00  0.00           N
ATOM   2072  HE  ARG   138      44.114  56.245  32.897  1.00  0.00           H
ATOM   2073  CZ  ARG   138      45.204  55.404  31.447  1.00  0.00           C
ATOM   2074  NH1 ARG   138      46.302  54.817  31.101  1.00  0.00           N
ATOM   2075 HH11 ARG   138      47.094  54.854  31.728  1.00  0.00           H
ATOM   2076 HH12 ARG   138      46.426  54.799  30.099  1.00  0.00           H
ATOM   2077  NH2 ARG   138      44.356  55.633  30.581  1.00  0.00           N
ATOM   2078 HH21 ARG   138      43.546  56.228  30.689  1.00  0.00           H
ATOM   2079 HH22 ARG   138      44.701  55.361  29.672  1.00  0.00           H
ATOM   2080  C   ARG   138      48.911  54.375  36.669  1.00  0.00           C
ATOM   2081  O   ARG   138      48.884  55.461  37.286  1.00  0.00           O
ATOM   2082  N   ASN   139      49.698  53.406  37.056  1.00  0.00           N
ATOM   2083  H   ASN   139      49.688  52.571  36.489  1.00  0.00           H
ATOM   2084  CA  ASN   139      50.614  53.416  38.232  1.00  0.00           C
ATOM   2085  HA  ASN   139      50.856  52.360  38.359  1.00  0.00           H
ATOM   2086  CB  ASN   139      51.902  54.235  37.874  1.00  0.00           C
ATOM   2087  HB2 ASN   139      51.518  55.176  37.478  1.00  0.00           H
ATOM   2088  HB3 ASN   139      52.529  54.396  38.751  1.00  0.00           H
ATOM   2089  CG  ASN   139      52.665  53.651  36.671  1.00  0.00           C
ATOM   2090  OD1 ASN   139      52.212  53.753  35.555  1.00  0.00           O
ATOM   2091  ND2 ASN   139      53.774  53.025  36.973  1.00  0.00           N
ATOM   2092 HD21 ASN   139      54.230  52.633  36.161  1.00  0.00           H
ATOM   2093 HD22 ASN   139      53.951  52.716  37.918  1.00  0.00           H
ATOM   2094  C   ASN   139      49.917  53.686  39.652  1.00  0.00           C
ATOM   2095  O   ASN   139      50.691  54.196  40.528  1.00  0.00           O
ATOM   2096  N   ASN   140      48.646  53.205  39.836  1.00  0.00           N
ATOM   2097  H   ASN   140      48.217  52.748  39.046  1.00  0.00           H
ATOM   2098  CA  ASN   140      47.871  53.133  41.074  1.00  0.00           C
ATOM   2099  HA  ASN   140      48.571  53.229  41.903  1.00  0.00           H
ATOM   2100  CB  ASN   140      46.958  54.327  41.107  1.00  0.00           C
ATOM   2101  HB2 ASN   140      47.648  55.143  41.318  1.00  0.00           H
ATOM   2102  HB3 ASN   140      46.403  54.388  40.172  1.00  0.00           H
ATOM   2103  CG  ASN   140      45.915  54.332  42.198  1.00  0.00           C
ATOM   2104  OD1 ASN   140      45.839  53.527  43.058  1.00  0.00           O
ATOM   2105  ND2 ASN   140      44.949  55.205  42.170  1.00  0.00           N
ATOM   2106 HD21 ASN   140      44.462  55.364  43.040  1.00  0.00           H
ATOM   2107 HD22 ASN   140      44.855  55.906  41.449  1.00  0.00           H
ATOM   2108  C   ASN   140      47.203  51.791  41.232  1.00  0.00           C
ATOM   2109  O   ASN   140      46.019  51.604  40.989  1.00  0.00           O
ATOM   2110  N   ILE   141      47.932  50.761  41.600  1.00  0.00           N
ATOM   2111  H   ILE   141      48.925  50.940  41.635  1.00  0.00           H
ATOM   2112  CA  ILE   141      47.477  49.369  41.836  1.00  0.00           C
ATOM   2113  HA  ILE   141      48.399  48.811  41.999  1.00  0.00           H
ATOM   2114  CB  ILE   141      46.627  49.240  43.149  1.00  0.00           C
ATOM   2115  HB  ILE   141      45.617  49.589  42.934  1.00  0.00           H
ATOM   2116  CG2 ILE   141      46.524  47.750  43.655  1.00  0.00           C
ATOM   2117 HG21 ILE   141      45.603  47.760  44.237  1.00  0.00           H
ATOM   2118 HG22 ILE   141      46.336  47.122  42.784  1.00  0.00           H
ATOM   2119 HG23 ILE   141      47.446  47.387  44.109  1.00  0.00           H
ATOM   2120  CG1 ILE   141      47.116  50.067  44.427  1.00  0.00           C
ATOM   2121 HG12 ILE   141      47.944  49.572  44.934  1.00  0.00           H
ATOM   2122 HG13 ILE   141      47.279  51.126  44.225  1.00  0.00           H
ATOM   2123  CD1 ILE   141      45.965  50.114  45.467  1.00  0.00           C
ATOM   2124 HD11 ILE   141      45.805  49.158  45.965  1.00  0.00           H
ATOM   2125 HD12 ILE   141      46.274  50.824  46.235  1.00  0.00           H
ATOM   2126 HD13 ILE   141      45.043  50.562  45.097  1.00  0.00           H
ATOM   2127  C   ILE   141      46.960  48.622  40.621  1.00  0.00           C
ATOM   2128  O   ILE   141      45.827  48.221  40.502  1.00  0.00           O
ATOM   2129  N   LEU   142      47.843  48.334  39.733  1.00  0.00           N
ATOM   2130  H   LEU   142      48.697  48.863  39.834  1.00  0.00           H
ATOM   2131  CA  LEU   142      47.727  47.318  38.689  1.00  0.00           C
ATOM   2132  HA  LEU   142      47.012  47.637  37.931  1.00  0.00           H
ATOM   2133  CB  LEU   142      49.153  47.113  38.229  1.00  0.00           C
ATOM   2134  HB2 LEU   142      49.408  47.982  37.621  1.00  0.00           H
ATOM   2135  HB3 LEU   142      49.787  46.879  39.084  1.00  0.00           H
ATOM   2136  CG  LEU   142      49.198  45.870  37.303  1.00  0.00           C
ATOM   2137  HG  LEU   142      48.943  44.981  37.878  1.00  0.00           H
ATOM   2138  CD1 LEU   142      48.422  46.083  35.992  1.00  0.00           C
ATOM   2139 HD11 LEU   142      48.720  46.988  35.461  1.00  0.00           H
ATOM   2140 HD12 LEU   142      48.482  45.131  35.465  1.00  0.00           H
ATOM   2141 HD13 LEU   142      47.363  46.208  36.218  1.00  0.00           H
ATOM   2142  CD2 LEU   142      50.741  45.724  36.950  1.00  0.00           C
ATOM   2143 HD21 LEU   142      50.865  44.822  36.351  1.00  0.00           H
ATOM   2144 HD22 LEU   142      51.054  46.598  36.379  1.00  0.00           H
ATOM   2145 HD23 LEU   142      51.250  45.610  37.907  1.00  0.00           H
ATOM   2146  C   LEU   142      47.064  46.009  39.308  1.00  0.00           C
ATOM   2147  O   LEU   142      47.660  45.590  40.324  1.00  0.00           O
ATOM   2148  N   ARG   143      45.924  45.490  38.856  1.00  0.00           N
ATOM   2149  H   ARG   143      45.529  46.019  38.091  1.00  0.00           H
ATOM   2150  CA  ARG   143      45.134  44.373  39.511  1.00  0.00           C
ATOM   2151  HA  ARG   143      45.891  43.673  39.867  1.00  0.00           H
ATOM   2152  CB  ARG   143      44.374  44.954  40.720  1.00  0.00           C
ATOM   2153  HB2 ARG   143      43.981  44.083  41.243  1.00  0.00           H
ATOM   2154  HB3 ARG   143      45.109  45.368  41.411  1.00  0.00           H
ATOM   2155  CG  ARG   143      43.337  46.060  40.369  1.00  0.00           C
ATOM   2156  HG2 ARG   143      43.716  46.836  39.702  1.00  0.00           H
ATOM   2157  HG3 ARG   143      42.498  45.568  39.877  1.00  0.00           H
ATOM   2158  CD  ARG   143      43.017  46.624  41.761  1.00  0.00           C
ATOM   2159  HD2 ARG   143      42.502  45.884  42.373  1.00  0.00           H
ATOM   2160  HD3 ARG   143      43.974  46.907  42.201  1.00  0.00           H
ATOM   2161  NE  ARG   143      42.092  47.826  41.819  1.00  0.00           N
ATOM   2162  HE  ARG   143      41.146  47.707  42.152  1.00  0.00           H
ATOM   2163  CZ  ARG   143      42.227  48.935  41.164  1.00  0.00           C
ATOM   2164  NH1 ARG   143      41.177  49.666  41.061  1.00  0.00           N
ATOM   2165 HH11 ARG   143      40.267  49.398  41.410  1.00  0.00           H
ATOM   2166 HH12 ARG   143      41.345  50.587  40.682  1.00  0.00           H
ATOM   2167  NH2 ARG   143      43.357  49.467  40.606  1.00  0.00           N
ATOM   2168 HH21 ARG   143      44.224  48.954  40.671  1.00  0.00           H
ATOM   2169 HH22 ARG   143      43.396  50.368  40.154  1.00  0.00           H
ATOM   2170  C   ARG   143      44.301  43.638  38.542  1.00  0.00           C
ATOM   2171  O   ARG   143      44.026  44.188  37.524  1.00  0.00           O
ATOM   2172  N   THR   144      44.064  42.385  38.863  1.00  0.00           N
ATOM   2173  H   THR   144      44.361  42.103  39.786  1.00  0.00           H
ATOM   2174  CA  THR   144      43.619  41.399  38.050  1.00  0.00           C
ATOM   2175  HA  THR   144      42.968  41.850  37.302  1.00  0.00           H
ATOM   2176  CB  THR   144      44.707  40.657  37.299  1.00  0.00           C
ATOM   2177  HB  THR   144      45.380  41.296  36.727  1.00  0.00           H
ATOM   2178  CG2 THR   144      45.496  39.809  38.248  1.00  0.00           C
ATOM   2179 HG21 THR   144      45.990  40.439  38.987  1.00  0.00           H
ATOM   2180 HG22 THR   144      44.961  38.984  38.719  1.00  0.00           H
ATOM   2181 HG23 THR   144      46.358  39.409  37.714  1.00  0.00           H
ATOM   2182  OG1 THR   144      44.097  39.868  36.306  1.00  0.00           O
ATOM   2183  HG1 THR   144      44.796  39.553  35.728  1.00  0.00           H
ATOM   2184  C   THR   144      42.630  40.469  38.845  1.00  0.00           C
ATOM   2185  O   THR   144      42.209  40.737  39.959  1.00  0.00           O
ATOM   2186  N   GLN   145      42.084  39.530  38.050  1.00  0.00           N
ATOM   2187  H   GLN   145      42.553  39.371  37.169  1.00  0.00           H
ATOM   2188  CA  GLN   145      40.764  38.897  38.192  1.00  0.00           C
ATOM   2189  HA  GLN   145      40.019  39.673  38.008  1.00  0.00           H
ATOM   2190  CB  GLN   145      40.797  37.863  37.099  1.00  0.00           C
ATOM   2191  HB2 GLN   145      41.699  37.250  37.091  1.00  0.00           H
ATOM   2192  HB3 GLN   145      39.960  37.211  37.346  1.00  0.00           H
ATOM   2193  CG  GLN   145      40.431  38.318  35.672  1.00  0.00           C
ATOM   2194  HG2 GLN   145      39.439  38.766  35.712  1.00  0.00           H
ATOM   2195  HG3 GLN   145      41.209  38.949  35.242  1.00  0.00           H
ATOM   2196  CD  GLN   145      40.219  37.128  34.723  1.00  0.00           C
ATOM   2197  OE1 GLN   145      40.946  36.880  33.775  1.00  0.00           O
ATOM   2198  NE2 GLN   145      39.102  36.417  34.892  1.00  0.00           N
ATOM   2199 HE21 GLN   145      38.392  36.536  35.600  1.00  0.00           H
ATOM   2200 HE22 GLN   145      39.010  35.549  34.383  1.00  0.00           H
ATOM   2201  C   GLN   145      40.553  38.240  39.598  1.00  0.00           C
ATOM   2202  O   GLN   145      39.421  38.266  40.092  1.00  0.00           O
ATOM   2203  N   GLU   146      41.502  37.572  40.215  1.00  0.00           N
ATOM   2204  H   GLU   146      42.403  37.675  39.769  1.00  0.00           H
ATOM   2205  CA  GLU   146      41.536  36.583  41.314  1.00  0.00           C
ATOM   2206  HA  GLU   146      42.554  36.222  41.463  1.00  0.00           H
ATOM   2207  CB  GLU   146      41.158  37.402  42.592  1.00  0.00           C
ATOM   2208  HB2 GLU   146      40.101  37.664  42.609  1.00  0.00           H
ATOM   2209  HB3 GLU   146      41.322  36.762  43.459  1.00  0.00           H
ATOM   2210  CG  GLU   146      41.949  38.676  42.940  1.00  0.00           C
ATOM   2211  HG2 GLU   146      41.640  39.408  42.194  1.00  0.00           H
ATOM   2212  HG3 GLU   146      41.682  38.999  43.947  1.00  0.00           H
ATOM   2213  CD  GLU   146      43.449  38.574  42.780  1.00  0.00           C
ATOM   2214  OE1 GLU   146      44.073  37.607  43.297  1.00  0.00           O
ATOM   2215  OE2 GLU   146      44.002  39.520  42.210  1.00  0.00           O
ATOM   2216  C   GLU   146      40.611  35.365  41.027  1.00  0.00           C
ATOM   2217  O   GLU   146      39.662  35.120  41.750  1.00  0.00           O
ATOM   2218  N   SER   147      40.909  34.636  39.919  1.00  0.00           N
ATOM   2219  H   SER   147      41.664  34.859  39.287  1.00  0.00           H
ATOM   2220  CA  SER   147      39.901  33.646  39.391  1.00  0.00           C
ATOM   2221  HA  SER   147      39.545  32.944  40.143  1.00  0.00           H
ATOM   2222  CB  SER   147      38.710  34.442  38.856  1.00  0.00           C
ATOM   2223  HB2 SER   147      39.054  35.387  38.436  1.00  0.00           H
ATOM   2224  HB3 SER   147      38.104  33.899  38.129  1.00  0.00           H
ATOM   2225  OG  SER   147      37.880  34.682  39.957  1.00  0.00           O
ATOM   2226  HG  SER   147      38.434  34.799  40.732  1.00  0.00           H
ATOM   2227  C   SER   147      40.539  32.981  38.117  1.00  0.00           C
ATOM   2228  O   SER   147      41.531  33.499  37.674  1.00  0.00           O
ATOM   2229  N   GLH   148      39.893  31.980  37.490  1.00  0.00           N
ATOM   2230  H   GLH   148      39.035  31.618  37.879  1.00  0.00           H
ATOM   2231  CA  GLH   148      40.210  31.500  36.103  1.00  0.00           C
ATOM   2232  HA  GLH   148      41.189  31.026  36.044  1.00  0.00           H
ATOM   2233  CB  GLH   148      39.188  30.350  35.781  1.00  0.00           C
ATOM   2234  HB2 GLH   148      39.213  29.559  36.530  1.00  0.00           H
ATOM   2235  HB3 GLH   148      38.156  30.698  35.737  1.00  0.00           H
ATOM   2236  CG  GLH   148      39.493  29.753  34.336  1.00  0.00           C
ATOM   2237  HG2 GLH   148      39.341  30.549  33.608  1.00  0.00           H
ATOM   2238  HG3 GLH   148      40.508  29.360  34.304  1.00  0.00           H
ATOM   2239  CD  GLH   148      38.679  28.504  34.005  1.00  0.00           C
ATOM   2240  OE1 GLH   148      38.387  27.709  34.914  1.00  0.00           O
ATOM   2241  OE2 GLH   148      38.380  28.372  32.708  1.00  0.00           O
ATOM   2242  HE2 GLH   148      37.942  27.518  32.677  1.00  0.00           H
ATOM   2243  C   GLH   148      40.195  32.593  35.014  1.00  0.00           C
ATOM   2244  O   GLH   148      39.124  33.226  34.869  1.00  0.00           O
ATOM   2245  N   CYX   149      41.352  32.746  34.322  1.00  0.00           N
ATOM   2246  H   CYX   149      42.279  32.516  34.651  1.00  0.00           H
ATOM   2247  CA  CYX   149      41.188  33.336  32.981  1.00  0.00           C
ATOM   2248  HA  CYX   149      40.579  34.238  33.042  1.00  0.00           H
ATOM   2249  CB  CYX   149      42.487  33.890  32.449  1.00  0.00           C
ATOM   2250  HB2 CYX   149      42.359  33.954  31.369  1.00  0.00           H
ATOM   2251  HB3 CYX   149      42.636  34.874  32.892  1.00  0.00           H
ATOM   2252  SG  CYX   149      44.027  33.127  32.715  1.00  0.00           S
ATOM   2253  C   CYX   149      40.353  32.549  31.997  1.00  0.00           C
ATOM   2254  O   CYX   149      40.604  31.347  31.810  1.00  0.00           O
ATOM   2255  N   ALA   150      39.367  33.136  31.358  1.00  0.00           N
ATOM   2256  H   ALA   150      39.381  34.145  31.359  1.00  0.00           H
ATOM   2257  CA  ALA   150      38.581  32.389  30.366  1.00  0.00           C
ATOM   2258  HA  ALA   150      38.065  31.577  30.876  1.00  0.00           H
ATOM   2259  CB  ALA   150      37.463  33.352  29.900  1.00  0.00           C
ATOM   2260  HB1 ALA   150      36.990  33.736  30.803  1.00  0.00           H
ATOM   2261  HB2 ALA   150      38.017  34.122  29.363  1.00  0.00           H
ATOM   2262  HB3 ALA   150      36.679  32.918  29.279  1.00  0.00           H
ATOM   2263  C   ALA   150      39.358  31.856  29.156  1.00  0.00           C
ATOM   2264  O   ALA   150      40.234  32.542  28.646  1.00  0.00           O
ATOM   2265  N   CYX   151      38.959  30.719  28.619  1.00  0.00           N
ATOM   2266  H   CYX   151      38.212  30.194  29.051  1.00  0.00           H
ATOM   2267  CA  CYX   151      39.574  30.150  27.396  1.00  0.00           C
ATOM   2268  HA  CYX   151      40.070  30.840  26.715  1.00  0.00           H
ATOM   2269  CB  CYX   151      40.638  29.009  27.650  1.00  0.00           C
ATOM   2270  HB2 CYX   151      40.180  28.189  28.202  1.00  0.00           H
ATOM   2271  HB3 CYX   151      40.973  28.576  26.707  1.00  0.00           H
ATOM   2272  SG  CYX   151      42.111  29.631  28.604  1.00  0.00           S
ATOM   2273  C   CYX   151      38.399  29.490  26.575  1.00  0.00           C
ATOM   2274  O   CYX   151      37.417  28.904  27.062  1.00  0.00           O
ATOM   2275  N   VAL   152      38.600  29.639  25.268  1.00  0.00           N
ATOM   2276  H   VAL   152      39.500  29.907  24.896  1.00  0.00           H
ATOM   2277  CA  VAL   152      37.571  29.206  24.242  1.00  0.00           C
ATOM   2278  HA  VAL   152      36.848  28.488  24.627  1.00  0.00           H
ATOM   2279  CB  VAL   152      36.781  30.519  23.784  1.00  0.00           C
ATOM   2280  HB  VAL   152      37.432  31.323  23.439  1.00  0.00           H
ATOM   2281  CG1 VAL   152      35.878  30.219  22.641  1.00  0.00           C
ATOM   2282 HG11 VAL   152      35.197  29.392  22.839  1.00  0.00           H
ATOM   2283 HG12 VAL   152      35.250  31.103  22.516  1.00  0.00           H
ATOM   2284 HG13 VAL   152      36.508  30.005  21.777  1.00  0.00           H
ATOM   2285  CG2 VAL   152      35.894  31.043  24.888  1.00  0.00           C
ATOM   2286 HG21 VAL   152      35.212  31.773  24.453  1.00  0.00           H
ATOM   2287 HG22 VAL   152      35.282  30.257  25.332  1.00  0.00           H
ATOM   2288 HG23 VAL   152      36.459  31.559  25.665  1.00  0.00           H
ATOM   2289  C   VAL   152      38.378  28.490  23.136  1.00  0.00           C
ATOM   2290  O   VAL   152      38.913  29.179  22.239  1.00  0.00           O
ATOM   2291  N   ASN   153      38.448  27.137  23.145  1.00  0.00           N
ATOM   2292  H   ASN   153      38.155  26.626  23.965  1.00  0.00           H
ATOM   2293  CA  ASN   153      39.073  26.366  22.086  1.00  0.00           C
ATOM   2294  HA  ASN   153      39.210  25.383  22.538  1.00  0.00           H
ATOM   2295  CB  ASN   153      38.168  26.337  20.871  1.00  0.00           C
ATOM   2296  HB2 ASN   153      38.026  27.284  20.350  1.00  0.00           H
ATOM   2297  HB3 ASN   153      38.735  25.646  20.246  1.00  0.00           H
ATOM   2298  CG  ASN   153      36.794  25.702  21.145  1.00  0.00           C
ATOM   2299  OD1 ASN   153      36.050  26.004  22.023  1.00  0.00           O
ATOM   2300  ND2 ASN   153      36.585  24.532  20.595  1.00  0.00           N
ATOM   2301 HD21 ASN   153      35.820  23.955  20.912  1.00  0.00           H
ATOM   2302 HD22 ASN   153      37.286  24.129  19.991  1.00  0.00           H
ATOM   2303  C   ASN   153      40.557  26.666  21.907  1.00  0.00           C
ATOM   2304  O   ASN   153      41.101  26.694  20.777  1.00  0.00           O
ATOM   2305  N   GLY   154      41.314  26.900  22.973  1.00  0.00           N
ATOM   2306  H   GLY   154      40.900  26.874  23.893  1.00  0.00           H
ATOM   2307  CA  GLY   154      42.799  27.116  22.930  1.00  0.00           C
ATOM   2308  HA2 GLY   154      43.179  26.725  23.874  1.00  0.00           H
ATOM   2309  HA3 GLY   154      43.280  26.476  22.190  1.00  0.00           H
ATOM   2310  C   GLY   154      43.296  28.553  22.762  1.00  0.00           C
ATOM   2311  O   GLY   154      44.434  28.755  23.046  1.00  0.00           O
ATOM   2312  N   SER   155      42.448  29.567  22.415  1.00  0.00           N
ATOM   2313  H   SER   155      41.485  29.260  22.426  1.00  0.00           H
ATOM   2314  CA  SER   155      42.745  30.970  22.801  1.00  0.00           C
ATOM   2315  HA  SER   155      43.808  31.147  22.631  1.00  0.00           H
ATOM   2316  CB  SER   155      41.962  31.963  22.036  1.00  0.00           C
ATOM   2317  HB2 SER   155      40.896  31.748  22.117  1.00  0.00           H
ATOM   2318  HB3 SER   155      42.226  32.970  22.356  1.00  0.00           H
ATOM   2319  OG  SER   155      42.190  31.830  20.625  1.00  0.00           O
ATOM   2320  HG  SER   155      43.113  32.050  20.486  1.00  0.00           H
ATOM   2321  C   SER   155      42.356  31.240  24.285  1.00  0.00           C
ATOM   2322  O   SER   155      41.338  30.727  24.717  1.00  0.00           O
ATOM   2323  N   CYX   156      43.077  32.066  24.955  1.00  0.00           N
ATOM   2324  H   CYX   156      43.943  32.345  24.518  1.00  0.00           H
ATOM   2325  CA  CYX   156      42.785  32.497  26.344  1.00  0.00           C
ATOM   2326  HA  CYX   156      41.865  32.055  26.728  1.00  0.00           H
ATOM   2327  CB  CYX   156      43.843  31.866  27.254  1.00  0.00           C
ATOM   2328  HB2 CYX   156      44.755  32.156  26.731  1.00  0.00           H
ATOM   2329  HB3 CYX   156      43.764  32.345  28.231  1.00  0.00           H
ATOM   2330  SG  CYX   156      43.606  30.030  27.276  1.00  0.00           S
ATOM   2331  C   CYX   156      42.786  33.996  26.561  1.00  0.00           C
ATOM   2332  O   CYX   156      43.491  34.747  25.862  1.00  0.00           O
ATOM   2333  N   PHE   157      42.038  34.420  27.593  1.00  0.00           N
ATOM   2334  H   PHE   157      41.587  33.726  28.175  1.00  0.00           H
ATOM   2335  CA  PHE   157      41.661  35.826  27.762  1.00  0.00           C
ATOM   2336  HA  PHE   157      42.346  36.447  27.184  1.00  0.00           H
ATOM   2337  CB  PHE   157      40.310  36.001  27.084  1.00  0.00           C
ATOM   2338  HB2 PHE   157      39.492  35.594  27.679  1.00  0.00           H
ATOM   2339  HB3 PHE   157      40.185  37.084  27.082  1.00  0.00           H
ATOM   2340  CG  PHE   157      40.217  35.434  25.656  1.00  0.00           C
ATOM   2341  CD1 PHE   157      39.830  34.120  25.343  1.00  0.00           C
ATOM   2342  HD1 PHE   157      39.629  33.387  26.111  1.00  0.00           H
ATOM   2343  CE1 PHE   157      39.678  33.767  23.958  1.00  0.00           C
ATOM   2344  HE1 PHE   157      39.353  32.762  23.734  1.00  0.00           H
ATOM   2345  CZ  PHE   157      40.013  34.660  22.978  1.00  0.00           C
ATOM   2346  HZ  PHE   157      39.983  34.374  21.937  1.00  0.00           H
ATOM   2347  CE2 PHE   157      40.428  35.945  23.240  1.00  0.00           C
ATOM   2348  HE2 PHE   157      40.792  36.614  22.475  1.00  0.00           H
ATOM   2349  CD2 PHE   157      40.666  36.272  24.589  1.00  0.00           C
ATOM   2350  HD2 PHE   157      41.058  37.257  24.803  1.00  0.00           H
ATOM   2351  C   PHE   157      41.585  36.279  29.220  1.00  0.00           C
ATOM   2352  O   PHE   157      41.216  35.521  30.073  1.00  0.00           O
ATOM   2353  N   THR   158      41.994  37.517  29.444  1.00  0.00           N
ATOM   2354  H   THR   158      42.183  38.042  28.602  1.00  0.00           H
ATOM   2355  CA  THR   158      41.927  38.140  30.755  1.00  0.00           C
ATOM   2356  HA  THR   158      41.217  37.552  31.336  1.00  0.00           H
ATOM   2357  CB  THR   158      43.329  38.013  31.452  1.00  0.00           C
ATOM   2358  HB  THR   158      43.709  36.991  31.447  1.00  0.00           H
ATOM   2359  CG2 THR   158      44.375  38.955  30.875  1.00  0.00           C
ATOM   2360 HG21 THR   158      45.274  38.921  31.491  1.00  0.00           H
ATOM   2361 HG22 THR   158      44.665  38.613  29.883  1.00  0.00           H
ATOM   2362 HG23 THR   158      43.909  39.940  30.920  1.00  0.00           H
ATOM   2363  OG1 THR   158      43.070  38.349  32.761  1.00  0.00           O
ATOM   2364  HG1 THR   158      42.347  37.865  33.165  1.00  0.00           H
ATOM   2365  C   THR   158      41.398  39.569  30.645  1.00  0.00           C
ATOM   2366  O   THR   158      41.099  40.079  29.539  1.00  0.00           O
ATOM   2367  N   VAL   159      41.273  40.317  31.753  1.00  0.00           N
ATOM   2368  H   VAL   159      41.489  39.866  32.631  1.00  0.00           H
ATOM   2369  CA  VAL   159      40.642  41.662  31.974  1.00  0.00           C
ATOM   2370  HA  VAL   159      40.941  42.301  31.143  1.00  0.00           H
ATOM   2371  CB  VAL   159      39.112  41.627  32.114  1.00  0.00           C
ATOM   2372  HB  VAL   159      38.894  41.025  32.996  1.00  0.00           H
ATOM   2373  CG1 VAL   159      38.533  42.988  32.377  1.00  0.00           C
ATOM   2374 HG11 VAL   159      37.479  42.842  32.607  1.00  0.00           H
ATOM   2375 HG12 VAL   159      39.093  43.523  33.142  1.00  0.00           H
ATOM   2376 HG13 VAL   159      38.610  43.459  31.397  1.00  0.00           H
ATOM   2377  CG2 VAL   159      38.491  41.134  30.792  1.00  0.00           C
ATOM   2378 HG21 VAL   159      38.903  41.561  29.878  1.00  0.00           H
ATOM   2379 HG22 VAL   159      38.628  40.063  30.647  1.00  0.00           H
ATOM   2380 HG23 VAL   159      37.416  41.315  30.818  1.00  0.00           H
ATOM   2381  C   VAL   159      41.310  42.210  33.208  1.00  0.00           C
ATOM   2382  O   VAL   159      41.249  41.525  34.250  1.00  0.00           O
ATOM   2383  N   MET   160      42.066  43.266  33.095  1.00  0.00           N
ATOM   2384  H   MET   160      41.918  43.892  32.318  1.00  0.00           H
ATOM   2385  CA  MET   160      42.931  43.807  34.171  1.00  0.00           C
ATOM   2386  HA  MET   160      42.714  43.273  35.096  1.00  0.00           H
ATOM   2387  CB  MET   160      44.395  43.499  33.846  1.00  0.00           C
ATOM   2388  HB2 MET   160      44.720  44.224  33.099  1.00  0.00           H
ATOM   2389  HB3 MET   160      44.891  43.725  34.790  1.00  0.00           H
ATOM   2390  CG  MET   160      44.841  42.087  33.369  1.00  0.00           C
ATOM   2391  HG2 MET   160      44.203  41.420  33.948  1.00  0.00           H
ATOM   2392  HG3 MET   160      44.492  41.982  32.342  1.00  0.00           H
ATOM   2393  SD  MET   160      46.513  41.341  33.636  1.00  0.00           S
ATOM   2394  CE  MET   160      47.443  42.353  32.427  1.00  0.00           C
ATOM   2395  HE1 MET   160      47.114  42.055  31.432  1.00  0.00           H
ATOM   2396  HE2 MET   160      47.356  43.426  32.598  1.00  0.00           H
ATOM   2397  HE3 MET   160      48.469  41.999  32.529  1.00  0.00           H
ATOM   2398  C   MET   160      42.676  45.350  34.375  1.00  0.00           C
ATOM   2399  O   MET   160      42.207  46.072  33.515  1.00  0.00           O
ATOM   2400  N   THR   161      43.099  45.968  35.566  1.00  0.00           N
ATOM   2401  H   THR   161      43.625  45.497  36.288  1.00  0.00           H
ATOM   2402  CA  THR   161      42.713  47.331  36.063  1.00  0.00           C
ATOM   2403  HA  THR   161      42.377  47.955  35.234  1.00  0.00           H
ATOM   2404  CB  THR   161      41.621  47.228  37.135  1.00  0.00           C
ATOM   2405  HB  THR   161      41.975  46.556  37.916  1.00  0.00           H
ATOM   2406  CG2 THR   161      41.311  48.531  37.769  1.00  0.00           C
ATOM   2407 HG21 THR   161      42.198  48.980  38.218  1.00  0.00           H
ATOM   2408 HG22 THR   161      40.821  49.195  37.057  1.00  0.00           H
ATOM   2409 HG23 THR   161      40.544  48.377  38.529  1.00  0.00           H
ATOM   2410  OG1 THR   161      40.480  46.762  36.442  1.00  0.00           O
ATOM   2411  HG1 THR   161      39.693  47.126  36.853  1.00  0.00           H
ATOM   2412  C   THR   161      44.006  48.000  36.496  1.00  0.00           C
ATOM   2413  O   THR   161      44.781  47.354  37.071  1.00  0.00           O
ATOM   2414  N   ASP   162      44.166  49.282  36.367  1.00  0.00           N
ATOM   2415  H   ASP   162      43.526  49.710  35.715  1.00  0.00           H
ATOM   2416  CA  ASP   162      45.161  50.141  37.030  1.00  0.00           C
ATOM   2417  HA  ASP   162      45.389  49.636  37.969  1.00  0.00           H
ATOM   2418  CB  ASP   162      46.458  50.112  36.170  1.00  0.00           C
ATOM   2419  HB2 ASP   162      46.699  49.062  36.011  1.00  0.00           H
ATOM   2420  HB3 ASP   162      46.406  50.651  35.223  1.00  0.00           H
ATOM   2421  CG  ASP   162      47.685  50.634  36.853  1.00  0.00           C
ATOM   2422  OD1 ASP   162      48.775  50.730  36.200  1.00  0.00           O
ATOM   2423  OD2 ASP   162      47.611  51.005  38.100  1.00  0.00           O
ATOM   2424  C   ASP   162      44.538  51.507  37.159  1.00  0.00           C
ATOM   2425  O   ASP   162      43.795  51.957  36.321  1.00  0.00           O
ATOM   2426  N   GLY   163      44.723  52.214  38.264  1.00  0.00           N
ATOM   2427  H   GLY   163      45.274  51.847  39.027  1.00  0.00           H
ATOM   2428  CA  GLY   163      43.890  53.393  38.662  1.00  0.00           C
ATOM   2429  HA2 GLY   163      44.576  54.215  38.865  1.00  0.00           H
ATOM   2430  HA3 GLY   163      43.174  53.756  37.924  1.00  0.00           H
ATOM   2431  C   GLY   163      43.131  53.286  39.981  1.00  0.00           C
ATOM   2432  O   GLY   163      43.172  52.269  40.588  1.00  0.00           O
ATOM   2433  N   PRO   164      42.373  54.347  40.434  1.00  0.00           N
ATOM   2434  CD  PRO   164      42.334  55.634  39.754  1.00  0.00           C
ATOM   2435  HD2 PRO   164      41.493  55.621  39.059  1.00  0.00           H
ATOM   2436  HD3 PRO   164      43.235  55.878  39.191  1.00  0.00           H
ATOM   2437  CG  PRO   164      41.950  56.646  40.894  1.00  0.00           C
ATOM   2438  HG2 PRO   164      41.549  57.563  40.460  1.00  0.00           H
ATOM   2439  HG3 PRO   164      42.771  56.887  41.569  1.00  0.00           H
ATOM   2440  CB  PRO   164      40.962  55.829  41.684  1.00  0.00           C
ATOM   2441  HB2 PRO   164      40.045  55.847  41.095  1.00  0.00           H
ATOM   2442  HB3 PRO   164      40.868  56.195  42.706  1.00  0.00           H
ATOM   2443  CA  PRO   164      41.643  54.430  41.661  1.00  0.00           C
ATOM   2444  HA  PRO   164      42.311  54.467  42.521  1.00  0.00           H
ATOM   2445  C   PRO   164      40.648  53.372  42.038  1.00  0.00           C
ATOM   2446  O   PRO   164      40.105  52.623  41.223  1.00  0.00           O
ATOM   2447  N   SER   165      40.391  53.229  43.327  1.00  0.00           N
ATOM   2448  H   SER   165      40.698  53.925  43.991  1.00  0.00           H
ATOM   2449  CA  SER   165      39.328  52.418  43.815  1.00  0.00           C
ATOM   2450  HA  SER   165      39.178  51.542  43.184  1.00  0.00           H
ATOM   2451  CB  SER   165      39.558  52.049  45.315  1.00  0.00           C
ATOM   2452  HB2 SER   165      40.535  51.571  45.378  1.00  0.00           H
ATOM   2453  HB3 SER   165      39.365  52.952  45.894  1.00  0.00           H
ATOM   2454  OG  SER   165      38.587  51.142  45.833  1.00  0.00           O
ATOM   2455  HG  SER   165      38.923  50.270  45.609  1.00  0.00           H
ATOM   2456  C   SER   165      38.011  53.130  43.833  1.00  0.00           C
ATOM   2457  O   SER   165      36.959  52.588  43.503  1.00  0.00           O
ATOM   2458  N   ASN   166      37.969  54.425  44.205  1.00  0.00           N
ATOM   2459  H   ASN   166      38.751  54.902  44.630  1.00  0.00           H
ATOM   2460  CA  ASN   166      36.717  55.218  44.154  1.00  0.00           C
ATOM   2461  HA  ASN   166      35.906  54.644  43.706  1.00  0.00           H
ATOM   2462  CB  ASN   166      36.363  55.715  45.618  1.00  0.00           C
ATOM   2463  HB2 ASN   166      36.287  54.836  46.258  1.00  0.00           H
ATOM   2464  HB3 ASN   166      37.195  56.282  46.036  1.00  0.00           H
ATOM   2465  CG  ASN   166      35.085  56.564  45.613  1.00  0.00           C
ATOM   2466  OD1 ASN   166      34.241  56.486  44.741  1.00  0.00           O
ATOM   2467  ND2 ASN   166      34.964  57.513  46.594  1.00  0.00           N
ATOM   2468 HD21 ASN   166      34.114  58.056  46.638  1.00  0.00           H
ATOM   2469 HD22 ASN   166      35.694  57.799  47.232  1.00  0.00           H
ATOM   2470  C   ASN   166      36.938  56.374  43.127  1.00  0.00           C
ATOM   2471  O   ASN   166      36.943  57.532  43.550  1.00  0.00           O
ATOM   2472  N   GLY   167      37.228  56.088  41.847  1.00  0.00           N
ATOM   2473  H   GLY   167      37.184  55.106  41.613  1.00  0.00           H
ATOM   2474  CA  GLY   167      37.294  56.981  40.680  1.00  0.00           C
ATOM   2475  HA2 GLY   167      36.301  57.384  40.478  1.00  0.00           H
ATOM   2476  HA3 GLY   167      37.942  57.833  40.882  1.00  0.00           H
ATOM   2477  C   GLY   167      37.678  56.212  39.424  1.00  0.00           C
ATOM   2478  O   GLY   167      37.951  55.017  39.482  1.00  0.00           O
ATOM   2479  N   GLN   168      37.678  56.967  38.349  1.00  0.00           N
ATOM   2480  H   GLN   168      37.427  57.945  38.378  1.00  0.00           H
ATOM   2481  CA  GLN   168      37.923  56.381  36.998  1.00  0.00           C
ATOM   2482  HA  GLN   168      37.156  55.616  36.878  1.00  0.00           H
ATOM   2483  CB  GLN   168      37.714  57.478  35.922  1.00  0.00           C
ATOM   2484  HB2 GLN   168      36.726  57.932  36.003  1.00  0.00           H
ATOM   2485  HB3 GLN   168      38.437  58.277  36.091  1.00  0.00           H
ATOM   2486  CG  GLN   168      37.793  57.025  34.430  1.00  0.00           C
ATOM   2487  HG2 GLN   168      37.672  57.809  33.682  1.00  0.00           H
ATOM   2488  HG3 GLN   168      38.691  56.444  34.219  1.00  0.00           H
ATOM   2489  CD  GLN   168      36.693  56.124  34.148  1.00  0.00           C
ATOM   2490  OE1 GLN   168      35.531  56.514  33.928  1.00  0.00           O
ATOM   2491  NE2 GLN   168      36.921  54.801  34.045  1.00  0.00           N
ATOM   2492 HE21 GLN   168      37.837  54.378  34.085  1.00  0.00           H
ATOM   2493 HE22 GLN   168      36.115  54.366  33.620  1.00  0.00           H
ATOM   2494  C   GLN   168      39.293  55.669  36.852  1.00  0.00           C
ATOM   2495  O   GLN   168      40.216  56.353  36.394  1.00  0.00           O
ATOM   2496  N   ALA   169      39.481  54.394  37.111  1.00  0.00           N
ATOM   2497  H   ALA   169      38.666  53.846  37.344  1.00  0.00           H
ATOM   2498  CA  ALA   169      40.681  53.641  36.685  1.00  0.00           C
ATOM   2499  HA  ALA   169      41.574  54.172  37.011  1.00  0.00           H
ATOM   2500  CB  ALA   169      40.663  52.341  37.574  1.00  0.00           C
ATOM   2501  HB1 ALA   169      39.871  51.623  37.365  1.00  0.00           H
ATOM   2502  HB2 ALA   169      41.488  51.647  37.421  1.00  0.00           H
ATOM   2503  HB3 ALA   169      40.677  52.649  38.620  1.00  0.00           H
ATOM   2504  C   ALA   169      40.687  53.392  35.130  1.00  0.00           C
ATOM   2505  O   ALA   169      39.648  53.666  34.565  1.00  0.00           O
ATOM   2506  N   SER   170      41.787  52.865  34.564  1.00  0.00           N
ATOM   2507  H   SER   170      42.562  52.559  35.135  1.00  0.00           H
ATOM   2508  CA  SER   170      41.729  52.281  33.222  1.00  0.00           C
ATOM   2509  HA  SER   170      40.828  52.632  32.719  1.00  0.00           H
ATOM   2510  CB  SER   170      43.001  52.859  32.498  1.00  0.00           C
ATOM   2511  HB2 SER   170      43.067  53.911  32.771  1.00  0.00           H
ATOM   2512  HB3 SER   170      43.912  52.393  32.873  1.00  0.00           H
ATOM   2513  OG  SER   170      43.004  52.559  31.129  1.00  0.00           O
ATOM   2514  HG  SER   170      42.747  53.314  30.595  1.00  0.00           H
ATOM   2515  C   SER   170      41.774  50.784  33.195  1.00  0.00           C
ATOM   2516  O   SER   170      42.180  50.147  34.138  1.00  0.00           O
ATOM   2517  N   TYR   171      41.188  50.159  32.186  1.00  0.00           N
ATOM   2518  H   TYR   171      40.705  50.601  31.418  1.00  0.00           H
ATOM   2519  CA  TYR   171      41.034  48.699  32.081  1.00  0.00           C
ATOM   2520  HA  TYR   171      41.654  48.277  32.873  1.00  0.00           H
ATOM   2521  CB  TYR   171      39.510  48.299  32.244  1.00  0.00           C
ATOM   2522  HB2 TYR   171      38.962  48.378  31.305  1.00  0.00           H
ATOM   2523  HB3 TYR   171      39.483  47.284  32.638  1.00  0.00           H
ATOM   2524  CG  TYR   171      38.703  49.225  33.103  1.00  0.00           C
ATOM   2525  CD1 TYR   171      37.923  50.226  32.581  1.00  0.00           C
ATOM   2526  HD1 TYR   171      37.790  50.189  31.510  1.00  0.00           H
ATOM   2527  CE1 TYR   171      37.377  51.278  33.396  1.00  0.00           C
ATOM   2528  HE1 TYR   171      36.807  52.040  32.885  1.00  0.00           H
ATOM   2529  CZ  TYR   171      37.641  51.256  34.813  1.00  0.00           C
ATOM   2530  OH  TYR   171      37.243  52.302  35.628  1.00  0.00           O
ATOM   2531  HH  TYR   171      36.419  52.738  35.402  1.00  0.00           H
ATOM   2532  CE2 TYR   171      38.534  50.245  35.301  1.00  0.00           C
ATOM   2533  HE2 TYR   171      38.795  50.120  36.342  1.00  0.00           H
ATOM   2534  CD2 TYR   171      39.007  49.267  34.491  1.00  0.00           C
ATOM   2535  HD2 TYR   171      39.647  48.509  34.918  1.00  0.00           H
ATOM   2536  C   TYR   171      41.576  48.245  30.757  1.00  0.00           C
ATOM   2537  O   TYR   171      41.172  48.800  29.730  1.00  0.00           O
ATOM   2538  N   LYS   172      42.310  47.151  30.691  1.00  0.00           N
ATOM   2539  H   LYS   172      42.304  46.610  31.543  1.00  0.00           H
ATOM   2540  CA  LYS   172      42.736  46.449  29.409  1.00  0.00           C
ATOM   2541  HA  LYS   172      42.246  46.990  28.600  1.00  0.00           H
ATOM   2542  CB  LYS   172      44.262  46.517  29.281  1.00  0.00           C
ATOM   2543  HB2 LYS   172      44.766  46.026  30.114  1.00  0.00           H
ATOM   2544  HB3 LYS   172      44.480  45.838  28.455  1.00  0.00           H
ATOM   2545  CG  LYS   172      44.832  47.882  28.992  1.00  0.00           C
ATOM   2546  HG2 LYS   172      44.535  48.178  27.986  1.00  0.00           H
ATOM   2547  HG3 LYS   172      44.405  48.649  29.638  1.00  0.00           H
ATOM   2548  CD  LYS   172      46.345  47.788  28.975  1.00  0.00           C
ATOM   2549  HD2 LYS   172      46.832  47.655  29.941  1.00  0.00           H
ATOM   2550  HD3 LYS   172      46.637  46.969  28.318  1.00  0.00           H
ATOM   2551  CE  LYS   172      46.903  49.060  28.293  1.00  0.00           C
ATOM   2552  HE2 LYS   172      46.641  49.128  27.238  1.00  0.00           H
ATOM   2553  HE3 LYS   172      46.587  49.992  28.763  1.00  0.00           H
ATOM   2554  NZ  LYS   172      48.331  48.881  28.178  1.00  0.00           N
ATOM   2555  HZ1 LYS   172      48.682  49.634  27.603  1.00  0.00           H
ATOM   2556  HZ2 LYS   172      48.798  48.843  29.072  1.00  0.00           H
ATOM   2557  HZ3 LYS   172      48.524  47.980  27.764  1.00  0.00           H
ATOM   2558  C   LYS   172      42.227  45.010  29.416  1.00  0.00           C
ATOM   2559  O   LYS   172      41.977  44.412  30.487  1.00  0.00           O
ATOM   2560  N   ILE   173      42.113  44.514  28.196  1.00  0.00           N
ATOM   2561  H   ILE   173      42.441  45.098  27.440  1.00  0.00           H
ATOM   2562  CA  ILE   173      41.684  43.159  27.887  1.00  0.00           C
ATOM   2563  HA  ILE   173      41.625  42.560  28.798  1.00  0.00           H
ATOM   2564  CB  ILE   173      40.181  43.292  27.501  1.00  0.00           C
ATOM   2565  HB  ILE   173      39.741  42.300  27.400  1.00  0.00           H
ATOM   2566  CG2 ILE   173      39.316  44.019  28.569  1.00  0.00           C
ATOM   2567 HG21 ILE   173      39.737  43.690  29.519  1.00  0.00           H
ATOM   2568 HG22 ILE   173      39.405  45.103  28.635  1.00  0.00           H
ATOM   2569 HG23 ILE   173      38.279  43.689  28.514  1.00  0.00           H
ATOM   2570  CG1 ILE   173      39.821  43.860  26.126  1.00  0.00           C
ATOM   2571 HG12 ILE   173      39.792  44.948  26.057  1.00  0.00           H
ATOM   2572 HG13 ILE   173      40.424  43.444  25.319  1.00  0.00           H
ATOM   2573  CD1 ILE   173      38.353  43.520  25.744  1.00  0.00           C
ATOM   2574 HD11 ILE   173      38.270  43.518  24.657  1.00  0.00           H
ATOM   2575 HD12 ILE   173      38.037  42.529  26.071  1.00  0.00           H
ATOM   2576 HD13 ILE   173      37.733  44.276  26.225  1.00  0.00           H
ATOM   2577  C   ILE   173      42.549  42.627  26.802  1.00  0.00           C
ATOM   2578  O   ILE   173      43.016  43.361  25.938  1.00  0.00           O
ATOM   2579  N   PHE   174      42.712  41.315  26.760  1.00  0.00           N
ATOM   2580  H   PHE   174      42.142  40.792  27.409  1.00  0.00           H
ATOM   2581  CA  PHE   174      43.830  40.600  26.133  1.00  0.00           C
ATOM   2582  HA  PHE   174      44.292  41.179  25.334  1.00  0.00           H
ATOM   2583  CB  PHE   174      44.925  40.335  27.174  1.00  0.00           C
ATOM   2584  HB2 PHE   174      44.495  39.676  27.929  1.00  0.00           H
ATOM   2585  HB3 PHE   174      45.676  39.645  26.787  1.00  0.00           H
ATOM   2586  CG  PHE   174      45.583  41.515  27.863  1.00  0.00           C
ATOM   2587  CD1 PHE   174      44.946  42.040  28.980  1.00  0.00           C
ATOM   2588  HD1 PHE   174      43.997  41.593  29.239  1.00  0.00           H
ATOM   2589  CE1 PHE   174      45.554  43.108  29.692  1.00  0.00           C
ATOM   2590  HE1 PHE   174      45.127  43.558  30.577  1.00  0.00           H
ATOM   2591  CZ  PHE   174      46.724  43.734  29.224  1.00  0.00           C
ATOM   2592  HZ  PHE   174      47.153  44.611  29.684  1.00  0.00           H
ATOM   2593  CE2 PHE   174      47.324  43.236  28.079  1.00  0.00           C
ATOM   2594  HE2 PHE   174      48.156  43.768  27.643  1.00  0.00           H
ATOM   2595  CD2 PHE   174      46.680  42.208  27.275  1.00  0.00           C
ATOM   2596  HD2 PHE   174      47.118  41.872  26.348  1.00  0.00           H
ATOM   2597  C   PHE   174      43.431  39.226  25.575  1.00  0.00           C
ATOM   2598  O   PHE   174      42.661  38.473  26.168  1.00  0.00           O
ATOM   2599  N   LYS   175      44.135  38.884  24.517  1.00  0.00           N
ATOM   2600  H   LYS   175      44.796  39.538  24.123  1.00  0.00           H
ATOM   2601  CA  LYS   175      44.129  37.497  23.973  1.00  0.00           C
ATOM   2602  HA  LYS   175      43.380  36.986  24.579  1.00  0.00           H
ATOM   2603  CB  LYS   175      43.537  37.568  22.504  1.00  0.00           C
ATOM   2604  HB2 LYS   175      42.525  37.957  22.620  1.00  0.00           H
ATOM   2605  HB3 LYS   175      44.148  38.268  21.933  1.00  0.00           H
ATOM   2606  CG  LYS   175      43.416  36.184  21.880  1.00  0.00           C
ATOM   2607  HG2 LYS   175      44.377  35.678  21.961  1.00  0.00           H
ATOM   2608  HG3 LYS   175      42.796  35.595  22.557  1.00  0.00           H
ATOM   2609  CD  LYS   175      42.866  36.251  20.465  1.00  0.00           C
ATOM   2610  HD2 LYS   175      41.795  36.432  20.553  1.00  0.00           H
ATOM   2611  HD3 LYS   175      43.284  37.049  19.851  1.00  0.00           H
ATOM   2612  CE  LYS   175      43.147  34.869  19.601  1.00  0.00           C
ATOM   2613  HE2 LYS   175      44.220  34.694  19.527  1.00  0.00           H
ATOM   2614  HE3 LYS   175      42.761  33.995  20.127  1.00  0.00           H
ATOM   2615  NZ  LYS   175      42.564  35.010  18.217  1.00  0.00           N
ATOM   2616  HZ1 LYS   175      41.566  34.898  18.328  1.00  0.00           H
ATOM   2617  HZ2 LYS   175      42.719  35.921  17.808  1.00  0.00           H
ATOM   2618  HZ3 LYS   175      42.883  34.271  17.608  1.00  0.00           H
ATOM   2619  C   LYS   175      45.566  36.981  24.033  1.00  0.00           C
ATOM   2620  O   LYS   175      46.473  37.656  23.649  1.00  0.00           O
ATOM   2621  N   MET   176      45.702  35.733  24.541  1.00  0.00           N
ATOM   2622  H   MET   176      44.858  35.307  24.892  1.00  0.00           H
ATOM   2623  CA  MET   176      46.965  35.128  24.965  1.00  0.00           C
ATOM   2624  HA  MET   176      47.752  35.851  24.752  1.00  0.00           H
ATOM   2625  CB  MET   176      46.888  35.058  26.448  1.00  0.00           C
ATOM   2626  HB2 MET   176      46.289  34.206  26.766  1.00  0.00           H
ATOM   2627  HB3 MET   176      47.886  34.712  26.719  1.00  0.00           H
ATOM   2628  CG  MET   176      46.460  36.355  27.254  1.00  0.00           C
ATOM   2629  HG2 MET   176      47.119  37.151  26.909  1.00  0.00           H
ATOM   2630  HG3 MET   176      45.456  36.649  26.947  1.00  0.00           H
ATOM   2631  SD  MET   176      46.536  36.318  29.023  1.00  0.00           S
ATOM   2632  CE  MET   176      45.289  35.088  29.521  1.00  0.00           C
ATOM   2633  HE1 MET   176      45.780  34.505  30.301  1.00  0.00           H
ATOM   2634  HE2 MET   176      44.422  35.621  29.912  1.00  0.00           H
ATOM   2635  HE3 MET   176      45.063  34.481  28.645  1.00  0.00           H
ATOM   2636  C   MET   176      47.096  33.767  24.131  1.00  0.00           C
ATOM   2637  O   MET   176      46.268  32.862  24.328  1.00  0.00           O
ATOM   2638  N   GLU   177      48.150  33.634  23.348  1.00  0.00           N
ATOM   2639  H   GLU   177      48.628  34.485  23.091  1.00  0.00           H
ATOM   2640  CA  GLU   177      48.429  32.409  22.472  1.00  0.00           C
ATOM   2641  HA  GLU   177      47.781  31.570  22.726  1.00  0.00           H
ATOM   2642  CB  GLU   177      48.202  32.936  21.003  1.00  0.00           C
ATOM   2643  HB2 GLU   177      48.718  33.874  20.800  1.00  0.00           H
ATOM   2644  HB3 GLU   177      48.826  32.262  20.416  1.00  0.00           H
ATOM   2645  CG  GLU   177      46.825  33.090  20.383  1.00  0.00           C
ATOM   2646  HG2 GLU   177      46.274  33.727  21.074  1.00  0.00           H
ATOM   2647  HG3 GLU   177      46.872  33.552  19.397  1.00  0.00           H
ATOM   2648  CD  GLU   177      46.049  31.788  20.276  1.00  0.00           C
ATOM   2649  OE1 GLU   177      44.818  31.856  20.353  1.00  0.00           O
ATOM   2650  OE2 GLU   177      46.678  30.760  19.816  1.00  0.00           O
ATOM   2651  C   GLU   177      49.834  31.819  22.684  1.00  0.00           C
ATOM   2652  O   GLU   177      50.782  32.492  22.618  1.00  0.00           O
ATOM   2653  N   LYS   178      49.895  30.545  23.053  1.00  0.00           N
ATOM   2654  H   LYS   178      49.046  30.004  23.125  1.00  0.00           H
ATOM   2655  CA  LYS   178      51.047  30.008  23.816  1.00  0.00           C
ATOM   2656  HA  LYS   178      50.717  29.135  24.380  1.00  0.00           H
ATOM   2657  CB  LYS   178      52.139  29.580  22.923  1.00  0.00           C
ATOM   2658  HB2 LYS   178      52.439  30.365  22.228  1.00  0.00           H
ATOM   2659  HB3 LYS   178      52.953  29.300  23.592  1.00  0.00           H
ATOM   2660  CG  LYS   178      51.796  28.298  22.136  1.00  0.00           C
ATOM   2661  HG2 LYS   178      51.082  27.699  22.701  1.00  0.00           H
ATOM   2662  HG3 LYS   178      51.348  28.547  21.174  1.00  0.00           H
ATOM   2663  CD  LYS   178      53.010  27.370  21.978  1.00  0.00           C
ATOM   2664  HD2 LYS   178      53.851  27.978  21.647  1.00  0.00           H
ATOM   2665  HD3 LYS   178      53.179  26.842  22.917  1.00  0.00           H
ATOM   2666  CE  LYS   178      52.822  26.334  20.869  1.00  0.00           C
ATOM   2667  HE2 LYS   178      51.863  25.830  20.981  1.00  0.00           H
ATOM   2668  HE3 LYS   178      52.865  26.840  19.904  1.00  0.00           H
ATOM   2669  NZ  LYS   178      53.938  25.396  20.832  1.00  0.00           N
ATOM   2670  HZ1 LYS   178      53.688  24.557  20.329  1.00  0.00           H
ATOM   2671  HZ2 LYS   178      54.680  25.816  20.289  1.00  0.00           H
ATOM   2672  HZ3 LYS   178      54.298  25.083  21.722  1.00  0.00           H
ATOM   2673  C   LYS   178      51.552  30.979  24.948  1.00  0.00           C
ATOM   2674  O   LYS   178      52.750  31.194  25.002  1.00  0.00           O
ATOM   2675  N   GLY   179      50.676  31.529  25.822  1.00  0.00           N
ATOM   2676  H   GLY   179      49.689  31.350  25.702  1.00  0.00           H
ATOM   2677  CA  GLY   179      51.224  32.302  26.992  1.00  0.00           C
ATOM   2678  HA2 GLY   179      50.481  32.307  27.790  1.00  0.00           H
ATOM   2679  HA3 GLY   179      52.113  31.837  27.418  1.00  0.00           H
ATOM   2680  C   GLY   179      51.641  33.780  26.820  1.00  0.00           C
ATOM   2681  O   GLY   179      51.746  34.500  27.764  1.00  0.00           O
ATOM   2682  N   LYS   180      51.838  34.265  25.587  1.00  0.00           N
ATOM   2683  H   LYS   180      51.728  33.626  24.813  1.00  0.00           H
ATOM   2684  CA  LYS   180      52.187  35.656  25.302  1.00  0.00           C
ATOM   2685  HA  LYS   180      52.327  36.245  26.208  1.00  0.00           H
ATOM   2686  CB  LYS   180      53.548  35.645  24.540  1.00  0.00           C
ATOM   2687  HB2 LYS   180      53.749  36.694  24.326  1.00  0.00           H
ATOM   2688  HB3 LYS   180      54.328  35.323  25.230  1.00  0.00           H
ATOM   2689  CG  LYS   180      53.539  34.767  23.283  1.00  0.00           C
ATOM   2690  HG2 LYS   180      53.501  33.705  23.527  1.00  0.00           H
ATOM   2691  HG3 LYS   180      52.677  34.980  22.651  1.00  0.00           H
ATOM   2692  CD  LYS   180      54.818  34.838  22.499  1.00  0.00           C
ATOM   2693  HD2 LYS   180      54.849  34.190  21.624  1.00  0.00           H
ATOM   2694  HD3 LYS   180      54.848  35.868  22.144  1.00  0.00           H
ATOM   2695  CE  LYS   180      56.039  34.593  23.335  1.00  0.00           C
ATOM   2696  HE2 LYS   180      56.016  35.403  24.065  1.00  0.00           H
ATOM   2697  HE3 LYS   180      55.991  33.608  23.799  1.00  0.00           H
ATOM   2698  NZ  LYS   180      57.254  34.635  22.418  1.00  0.00           N
ATOM   2699  HZ1 LYS   180      57.067  33.891  21.761  1.00  0.00           H
ATOM   2700  HZ2 LYS   180      57.469  35.489  21.923  1.00  0.00           H
ATOM   2701  HZ3 LYS   180      58.094  34.426  22.939  1.00  0.00           H
ATOM   2702  C   LYS   180      51.025  36.320  24.577  1.00  0.00           C
ATOM   2703  O   LYS   180      50.106  35.717  24.061  1.00  0.00           O
ATOM   2704  N   VAL   181      51.047  37.613  24.705  1.00  0.00           N
ATOM   2705  H   VAL   181      51.851  37.934  25.226  1.00  0.00           H
ATOM   2706  CA  VAL   181      49.884  38.496  24.321  1.00  0.00           C
ATOM   2707  HA  VAL   181      48.964  37.939  24.499  1.00  0.00           H
ATOM   2708  CB  VAL   181      49.817  39.855  25.114  1.00  0.00           C
ATOM   2709  HB  VAL   181      50.824  40.270  25.175  1.00  0.00           H
ATOM   2710  CG1 VAL   181      48.886  40.853  24.435  1.00  0.00           C
ATOM   2711 HG11 VAL   181      47.848  40.540  24.542  1.00  0.00           H
ATOM   2712 HG12 VAL   181      49.065  41.809  24.926  1.00  0.00           H
ATOM   2713 HG13 VAL   181      49.186  40.990  23.396  1.00  0.00           H
ATOM   2714  CG2 VAL   181      49.330  39.595  26.529  1.00  0.00           C
ATOM   2715 HG21 VAL   181      49.101  40.449  27.166  1.00  0.00           H
ATOM   2716 HG22 VAL   181      48.461  38.953  26.384  1.00  0.00           H
ATOM   2717 HG23 VAL   181      50.125  38.993  26.971  1.00  0.00           H
ATOM   2718  C   VAL   181      49.926  38.713  22.808  1.00  0.00           C
ATOM   2719  O   VAL   181      50.779  39.415  22.274  1.00  0.00           O
ATOM   2720  N   VAL   182      49.067  37.987  22.084  1.00  0.00           N
ATOM   2721  H   VAL   182      48.410  37.429  22.612  1.00  0.00           H
ATOM   2722  CA  VAL   182      48.795  38.131  20.645  1.00  0.00           C
ATOM   2723  HA  VAL   182      49.790  38.059  20.204  1.00  0.00           H
ATOM   2724  CB  VAL   182      47.954  36.941  20.105  1.00  0.00           C
ATOM   2725  HB  VAL   182      48.072  36.253  20.944  1.00  0.00           H
ATOM   2726  CG1 VAL   182      46.461  37.147  19.776  1.00  0.00           C
ATOM   2727 HG11 VAL   182      46.056  36.177  19.483  1.00  0.00           H
ATOM   2728 HG12 VAL   182      46.009  37.568  20.675  1.00  0.00           H
ATOM   2729 HG13 VAL   182      46.260  37.731  18.878  1.00  0.00           H
ATOM   2730  CG2 VAL   182      48.601  36.363  18.863  1.00  0.00           C
ATOM   2731 HG21 VAL   182      48.473  36.912  17.930  1.00  0.00           H
ATOM   2732 HG22 VAL   182      49.662  36.286  19.098  1.00  0.00           H
ATOM   2733 HG23 VAL   182      48.086  35.435  18.616  1.00  0.00           H
ATOM   2734  C   VAL   182      48.169  39.505  20.299  1.00  0.00           C
ATOM   2735  O   VAL   182      48.450  39.995  19.251  1.00  0.00           O
ATOM   2736  N   LYS   183      47.350  39.967  21.182  1.00  0.00           N
ATOM   2737  H   LYS   183      47.192  39.438  22.028  1.00  0.00           H
ATOM   2738  CA  LYS   183      46.483  41.157  20.950  1.00  0.00           C
ATOM   2739  HA  LYS   183      46.995  41.897  20.334  1.00  0.00           H
ATOM   2740  CB  LYS   183      45.274  40.607  20.074  1.00  0.00           C
ATOM   2741  HB2 LYS   183      45.741  40.194  19.181  1.00  0.00           H
ATOM   2742  HB3 LYS   183      44.607  39.922  20.596  1.00  0.00           H
ATOM   2743  CG  LYS   183      44.517  41.874  19.586  1.00  0.00           C
ATOM   2744  HG2 LYS   183      44.251  42.434  20.482  1.00  0.00           H
ATOM   2745  HG3 LYS   183      45.231  42.428  18.976  1.00  0.00           H
ATOM   2746  CD  LYS   183      43.288  41.599  18.671  1.00  0.00           C
ATOM   2747  HD2 LYS   183      43.520  41.551  17.607  1.00  0.00           H
ATOM   2748  HD3 LYS   183      42.901  40.615  18.937  1.00  0.00           H
ATOM   2749  CE  LYS   183      42.330  42.780  18.846  1.00  0.00           C
ATOM   2750  HE2 LYS   183      41.435  42.510  18.288  1.00  0.00           H
ATOM   2751  HE3 LYS   183      42.117  43.017  19.889  1.00  0.00           H
ATOM   2752  NZ  LYS   183      42.859  43.885  18.077  1.00  0.00           N
ATOM   2753  HZ1 LYS   183      43.732  44.199  18.479  1.00  0.00           H
ATOM   2754  HZ2 LYS   183      42.916  43.614  17.106  1.00  0.00           H
ATOM   2755  HZ3 LYS   183      42.222  44.666  18.131  1.00  0.00           H
ATOM   2756  C   LYS   183      45.961  41.747  22.224  1.00  0.00           C
ATOM   2757  O   LYS   183      45.726  40.974  23.140  1.00  0.00           O
ATOM   2758  N   SER   184      45.926  43.078  22.348  1.00  0.00           N
ATOM   2759  H   SER   184      46.098  43.655  21.536  1.00  0.00           H
ATOM   2760  CA  SER   184      45.378  43.774  23.594  1.00  0.00           C
ATOM   2761  HA  SER   184      44.671  43.070  24.033  1.00  0.00           H
ATOM   2762  CB  SER   184      46.474  44.251  24.637  1.00  0.00           C
ATOM   2763  HB2 SER   184      46.064  44.503  25.614  1.00  0.00           H
ATOM   2764  HB3 SER   184      47.249  43.538  24.922  1.00  0.00           H
ATOM   2765  OG  SER   184      47.188  45.381  24.150  1.00  0.00           O
ATOM   2766  HG  SER   184      47.634  45.078  23.357  1.00  0.00           H
ATOM   2767  C   SER   184      44.621  45.044  23.151  1.00  0.00           C
ATOM   2768  O   SER   184      44.978  45.716  22.184  1.00  0.00           O
ATOM   2769  N   VAL   185      43.627  45.425  23.904  1.00  0.00           N
ATOM   2770  H   VAL   185      43.492  44.903  24.757  1.00  0.00           H
ATOM   2771  CA  VAL   185      42.947  46.793  23.840  1.00  0.00           C
ATOM   2772  HA  VAL   185      43.689  47.532  23.538  1.00  0.00           H
ATOM   2773  CB  VAL   185      41.865  46.660  22.770  1.00  0.00           C
ATOM   2774  HB  VAL   185      42.269  46.221  21.858  1.00  0.00           H
ATOM   2775  CG1 VAL   185      40.660  45.825  23.173  1.00  0.00           C
ATOM   2776 HG11 VAL   185      39.897  45.760  22.397  1.00  0.00           H
ATOM   2777 HG12 VAL   185      40.962  44.806  23.412  1.00  0.00           H
ATOM   2778 HG13 VAL   185      40.302  46.260  24.107  1.00  0.00           H
ATOM   2779  CG2 VAL   185      41.362  47.940  22.168  1.00  0.00           C
ATOM   2780 HG21 VAL   185      40.681  48.412  22.876  1.00  0.00           H
ATOM   2781 HG22 VAL   185      42.193  48.593  21.899  1.00  0.00           H
ATOM   2782 HG23 VAL   185      40.744  47.728  21.296  1.00  0.00           H
ATOM   2783  C   VAL   185      42.423  47.355  25.172  1.00  0.00           C
ATOM   2784  O   VAL   185      42.109  46.593  26.173  1.00  0.00           O
ATOM   2785  N   GLU   186      42.374  48.680  25.356  1.00  0.00           N
ATOM   2786  H   GLU   186      42.703  49.160  24.531  1.00  0.00           H
ATOM   2787  CA  GLU   186      41.690  49.338  26.439  1.00  0.00           C
ATOM   2788  HA  GLU   186      41.956  48.854  27.379  1.00  0.00           H
ATOM   2789  CB  GLU   186      42.126  50.751  26.643  1.00  0.00           C
ATOM   2790  HB2 GLU   186      42.191  51.250  25.676  1.00  0.00           H
ATOM   2791  HB3 GLU   186      41.431  51.216  27.340  1.00  0.00           H
ATOM   2792  CG  GLU   186      43.518  50.745  27.297  1.00  0.00           C
ATOM   2793  HG2 GLU   186      43.378  50.420  28.327  1.00  0.00           H
ATOM   2794  HG3 GLU   186      44.184  50.054  26.780  1.00  0.00           H
ATOM   2795  CD  GLU   186      44.349  52.064  27.339  1.00  0.00           C
ATOM   2796  OE1 GLU   186      43.727  53.121  27.448  1.00  0.00           O
ATOM   2797  OE2 GLU   186      45.570  52.035  27.434  1.00  0.00           O
ATOM   2798  C   GLU   186      40.149  49.320  26.287  1.00  0.00           C
ATOM   2799  O   GLU   186      39.663  49.382  25.180  1.00  0.00           O
ATOM   2800  N   LEU   187      39.385  49.253  27.407  1.00  0.00           N
ATOM   2801  H   LEU   187      39.885  49.110  28.272  1.00  0.00           H
ATOM   2802  CA  LEU   187      37.907  49.474  27.382  1.00  0.00           C
ATOM   2803  HA  LEU   187      37.597  48.948  26.479  1.00  0.00           H
ATOM   2804  CB  LEU   187      37.218  48.946  28.603  1.00  0.00           C
ATOM   2805  HB2 LEU   187      37.602  49.561  29.416  1.00  0.00           H
ATOM   2806  HB3 LEU   187      36.190  49.240  28.388  1.00  0.00           H
ATOM   2807  CG  LEU   187      37.256  47.473  28.969  1.00  0.00           C
ATOM   2808  HG  LEU   187      38.280  47.255  29.271  1.00  0.00           H
ATOM   2809  CD1 LEU   187      36.245  47.237  30.156  1.00  0.00           C
ATOM   2810 HD11 LEU   187      36.639  47.908  30.920  1.00  0.00           H
ATOM   2811 HD12 LEU   187      35.218  47.433  29.846  1.00  0.00           H
ATOM   2812 HD13 LEU   187      36.442  46.190  30.385  1.00  0.00           H
ATOM   2813  CD2 LEU   187      36.892  46.569  27.789  1.00  0.00           C
ATOM   2814 HD21 LEU   187      37.662  46.544  27.018  1.00  0.00           H
ATOM   2815 HD22 LEU   187      36.934  45.592  28.269  1.00  0.00           H
ATOM   2816 HD23 LEU   187      35.914  46.839  27.392  1.00  0.00           H
ATOM   2817  C   LEU   187      37.641  50.964  27.224  1.00  0.00           C
ATOM   2818  O   LEU   187      38.152  51.852  27.934  1.00  0.00           O
ATOM   2819  N   ASP   188      36.824  51.278  26.261  1.00  0.00           N
ATOM   2820  H   ASP   188      36.563  50.571  25.589  1.00  0.00           H
ATOM   2821  CA  ASP   188      36.304  52.603  25.987  1.00  0.00           C
ATOM   2822  HA  ASP   188      37.069  53.336  26.244  1.00  0.00           H
ATOM   2823  CB  ASP   188      36.081  52.759  24.496  1.00  0.00           C
ATOM   2824  HB2 ASP   188      35.541  51.868  24.178  1.00  0.00           H
ATOM   2825  HB3 ASP   188      35.342  53.554  24.381  1.00  0.00           H
ATOM   2826  CG  ASP   188      37.244  53.034  23.547  1.00  0.00           C
ATOM   2827  OD1 ASP   188      38.474  53.109  24.012  1.00  0.00           O
ATOM   2828  OD2 ASP   188      36.977  53.482  22.420  1.00  0.00           O
ATOM   2829  C   ASP   188      35.142  52.966  26.842  1.00  0.00           C
ATOM   2830  O   ASP   188      34.064  53.236  26.310  1.00  0.00           O
ATOM   2831  N   ALA   189      35.372  52.978  28.187  1.00  0.00           N
ATOM   2832  H   ALA   189      36.292  52.646  28.441  1.00  0.00           H
ATOM   2833  CA  ALA   189      34.334  53.019  29.279  1.00  0.00           C
ATOM   2834  HA  ALA   189      33.378  53.199  28.788  1.00  0.00           H
ATOM   2835  CB  ALA   189      34.416  51.650  29.937  1.00  0.00           C
ATOM   2836  HB1 ALA   189      35.433  51.393  30.232  1.00  0.00           H
ATOM   2837  HB2 ALA   189      33.703  51.641  30.762  1.00  0.00           H
ATOM   2838  HB3 ALA   189      34.104  50.874  29.239  1.00  0.00           H
ATOM   2839  C   ALA   189      34.517  54.122  30.316  1.00  0.00           C
ATOM   2840  O   ALA   189      34.915  53.884  31.469  1.00  0.00           O
ATOM   2841  N   PRO   190      34.158  55.358  29.938  1.00  0.00           N
ATOM   2842  CD  PRO   190      34.071  55.935  28.586  1.00  0.00           C
ATOM   2843  HD2 PRO   190      33.595  55.284  27.853  1.00  0.00           H
ATOM   2844  HD3 PRO   190      35.100  56.134  28.286  1.00  0.00           H
ATOM   2845  CG  PRO   190      33.250  57.192  28.720  1.00  0.00           C
ATOM   2846  HG2 PRO   190      32.207  56.911  28.862  1.00  0.00           H
ATOM   2847  HG3 PRO   190      33.366  57.861  27.868  1.00  0.00           H
ATOM   2848  CB  PRO   190      33.723  57.671  30.092  1.00  0.00           C
ATOM   2849  HB2 PRO   190      33.013  58.346  30.569  1.00  0.00           H
ATOM   2850  HB3 PRO   190      34.669  58.185  29.924  1.00  0.00           H
ATOM   2851  CA  PRO   190      33.945  56.411  30.925  1.00  0.00           C
ATOM   2852  HA  PRO   190      34.857  56.557  31.502  1.00  0.00           H
ATOM   2853  C   PRO   190      32.800  56.198  31.902  1.00  0.00           C
ATOM   2854  O   PRO   190      31.796  55.546  31.532  1.00  0.00           O
ATOM   2855  N   ASN   191      32.886  56.819  33.092  1.00  0.00           N
ATOM   2856  H   ASN   191      33.766  57.212  33.395  1.00  0.00           H
ATOM   2857  CA  ASN   191      31.829  56.823  34.032  1.00  0.00           C
ATOM   2858  HA  ASN   191      32.230  57.223  34.963  1.00  0.00           H
ATOM   2859  CB  ASN   191      30.786  57.765  33.534  1.00  0.00           C
ATOM   2860  HB2 ASN   191      30.502  57.481  32.521  1.00  0.00           H
ATOM   2861  HB3 ASN   191      29.938  57.665  34.212  1.00  0.00           H
ATOM   2862  CG  ASN   191      31.335  59.169  33.531  1.00  0.00           C
ATOM   2863  OD1 ASN   191      31.718  59.676  34.559  1.00  0.00           O
ATOM   2864  ND2 ASN   191      31.380  59.775  32.400  1.00  0.00           N
ATOM   2865 HD21 ASN   191      31.962  60.594  32.301  1.00  0.00           H
ATOM   2866 HD22 ASN   191      31.085  59.363  31.526  1.00  0.00           H
ATOM   2867  C   ASN   191      31.326  55.385  34.479  1.00  0.00           C
ATOM   2868  O   ASN   191      30.152  55.202  34.837  1.00  0.00           O
ATOM   2869  N   TYR   192      32.206  54.431  34.461  1.00  0.00           N
ATOM   2870  H   TYR   192      33.098  54.765  34.126  1.00  0.00           H
ATOM   2871  CA  TYR   192      32.063  52.946  34.818  1.00  0.00           C
ATOM   2872  HA  TYR   192      31.256  52.826  35.542  1.00  0.00           H
ATOM   2873  CB  TYR   192      31.804  52.098  33.562  1.00  0.00           C
ATOM   2874  HB2 TYR   192      32.570  52.146  32.788  1.00  0.00           H
ATOM   2875  HB3 TYR   192      32.001  51.082  33.904  1.00  0.00           H
ATOM   2876  CG  TYR   192      30.464  52.331  32.877  1.00  0.00           C
ATOM   2877  CD1 TYR   192      29.233  52.149  33.558  1.00  0.00           C
ATOM   2878  HD1 TYR   192      29.212  52.004  34.628  1.00  0.00           H
ATOM   2879  CE1 TYR   192      28.006  52.172  32.900  1.00  0.00           C
ATOM   2880  HE1 TYR   192      27.079  52.103  33.450  1.00  0.00           H
ATOM   2881  CZ  TYR   192      27.922  52.396  31.553  1.00  0.00           C
ATOM   2882  OH  TYR   192      26.716  52.420  30.887  1.00  0.00           O
ATOM   2883  HH  TYR   192      26.819  53.027  30.150  1.00  0.00           H
ATOM   2884  CE2 TYR   192      29.139  52.639  30.829  1.00  0.00           C
ATOM   2885  HE2 TYR   192      29.113  52.803  29.762  1.00  0.00           H
ATOM   2886  CD2 TYR   192      30.390  52.504  31.504  1.00  0.00           C
ATOM   2887  HD2 TYR   192      31.317  52.590  30.956  1.00  0.00           H
ATOM   2888  C   TYR   192      33.386  52.508  35.448  1.00  0.00           C
ATOM   2889  O   TYR   192      34.439  53.075  35.222  1.00  0.00           O
ATOM   2890  N   HIE   193      33.210  51.412  36.259  1.00  0.00           N
ATOM   2891  H   HIE   193      32.260  51.120  36.443  1.00  0.00           H
ATOM   2892  CA  HIE   193      34.346  50.722  36.908  1.00  0.00           C
ATOM   2893  HA  HIE   193      35.294  50.979  36.437  1.00  0.00           H
ATOM   2894  CB  HIE   193      34.540  51.270  38.310  1.00  0.00           C
ATOM   2895  HB2 HIE   193      34.269  52.316  38.458  1.00  0.00           H
ATOM   2896  HB3 HIE   193      33.936  50.652  38.973  1.00  0.00           H
ATOM   2897  CG  HIE   193      35.939  51.148  38.814  1.00  0.00           C
ATOM   2898  ND1 HIE   193      36.641  49.973  39.193  1.00  0.00           N
ATOM   2899  CE1 HIE   193      37.810  50.337  39.755  1.00  0.00           C
ATOM   2900  HE1 HIE   193      38.544  49.665  40.173  1.00  0.00           H
ATOM   2901  NE2 HIE   193      37.878  51.688  39.790  1.00  0.00           N
ATOM   2902  HE2 HIE   193      38.588  52.215  40.277  1.00  0.00           H
ATOM   2903  CD2 HIE   193      36.700  52.152  39.325  1.00  0.00           C
ATOM   2904  HD2 HIE   193      36.449  53.201  39.348  1.00  0.00           H
ATOM   2905  C   HIE   193      34.167  49.222  36.971  1.00  0.00           C
ATOM   2906  O   HIE   193      33.046  48.716  36.813  1.00  0.00           O
ATOM   2907  N   TYR   194      35.315  48.492  37.120  1.00  0.00           N
ATOM   2908  H   TYR   194      36.061  49.119  37.389  1.00  0.00           H
ATOM   2909  CA  TYR   194      35.574  47.059  36.887  1.00  0.00           C
ATOM   2910  HA  TYR   194      34.815  46.380  37.276  1.00  0.00           H
ATOM   2911  CB  TYR   194      35.695  46.814  35.320  1.00  0.00           C
ATOM   2912  HB2 TYR   194      36.614  47.311  35.011  1.00  0.00           H
ATOM   2913  HB3 TYR   194      35.784  45.757  35.065  1.00  0.00           H
ATOM   2914  CG  TYR   194      34.538  47.251  34.424  1.00  0.00           C
ATOM   2915  CD1 TYR   194      34.655  48.423  33.611  1.00  0.00           C
ATOM   2916  HD1 TYR   194      35.568  48.994  33.681  1.00  0.00           H
ATOM   2917  CE1 TYR   194      33.604  48.896  32.911  1.00  0.00           C
ATOM   2918  HE1 TYR   194      33.678  49.875  32.459  1.00  0.00           H
ATOM   2919  CZ  TYR   194      32.385  48.265  33.050  1.00  0.00           C
ATOM   2920  OH  TYR   194      31.263  48.864  32.648  1.00  0.00           O
ATOM   2921  HH  TYR   194      30.493  48.480  33.072  1.00  0.00           H
ATOM   2922  CE2 TYR   194      32.233  47.039  33.713  1.00  0.00           C
ATOM   2923  HE2 TYR   194      31.240  46.615  33.741  1.00  0.00           H
ATOM   2924  CD2 TYR   194      33.337  46.470  34.356  1.00  0.00           C
ATOM   2925  HD2 TYR   194      33.187  45.544  34.891  1.00  0.00           H
ATOM   2926  C   TYR   194      36.924  46.620  37.640  1.00  0.00           C
ATOM   2927  O   TYR   194      38.027  47.227  37.467  1.00  0.00           O
ATOM   2928  N   GLU   195      36.838  45.630  38.479  1.00  0.00           N
ATOM   2929  H   GLU   195      35.940  45.195  38.635  1.00  0.00           H
ATOM   2930  CA  GLU   195      38.012  45.056  39.176  1.00  0.00           C
ATOM   2931  HA  GLU   195      38.777  44.756  38.459  1.00  0.00           H
ATOM   2932  CB  GLU   195      38.680  45.994  40.215  1.00  0.00           C
ATOM   2933  HB2 GLU   195      39.481  45.394  40.647  1.00  0.00           H
ATOM   2934  HB3 GLU   195      38.990  46.932  39.758  1.00  0.00           H
ATOM   2935  CG  GLU   195      37.855  46.400  41.438  1.00  0.00           C
ATOM   2936  HG2 GLU   195      36.983  46.986  41.148  1.00  0.00           H
ATOM   2937  HG3 GLU   195      37.527  45.546  42.031  1.00  0.00           H
ATOM   2938  CD  GLU   195      38.710  47.090  42.502  1.00  0.00           C
ATOM   2939  OE1 GLU   195      38.787  46.627  43.633  1.00  0.00           O
ATOM   2940  OE2 GLU   195      39.256  48.234  42.304  1.00  0.00           O
ATOM   2941  C   GLU   195      37.588  43.777  39.895  1.00  0.00           C
ATOM   2942  O   GLU   195      36.408  43.605  40.150  1.00  0.00           O
ATOM   2943  N   GLU   196      38.567  42.881  40.156  1.00  0.00           N
ATOM   2944  H   GLU   196      39.482  43.283  40.012  1.00  0.00           H
ATOM   2945  CA  GLU   196      38.352  41.617  40.704  1.00  0.00           C
ATOM   2946  HA  GLU   196      39.333  41.152  40.602  1.00  0.00           H
ATOM   2947  CB  GLU   196      38.107  41.723  42.220  1.00  0.00           C
ATOM   2948  HB2 GLU   196      37.053  41.884  42.453  1.00  0.00           H
ATOM   2949  HB3 GLU   196      38.175  40.730  42.666  1.00  0.00           H
ATOM   2950  CG  GLU   196      39.010  42.724  42.994  1.00  0.00           C
ATOM   2951  HG2 GLU   196      40.045  42.422  42.840  1.00  0.00           H
ATOM   2952  HG3 GLU   196      38.813  43.771  42.768  1.00  0.00           H
ATOM   2953  CD  GLU   196      38.947  42.744  44.506  1.00  0.00           C
ATOM   2954  OE1 GLU   196      37.974  42.296  45.132  1.00  0.00           O
ATOM   2955  OE2 GLU   196      39.887  43.253  45.188  1.00  0.00           O
ATOM   2956  C   GLU   196      37.344  40.745  39.927  1.00  0.00           C
ATOM   2957  O   GLU   196      36.445  40.079  40.471  1.00  0.00           O
ATOM   2958  N   CYX   197      37.399  40.763  38.627  1.00  0.00           N
ATOM   2959  H   CYX   197      38.098  41.327  38.165  1.00  0.00           H
ATOM   2960  CA  CYX   197      36.365  40.208  37.820  1.00  0.00           C
ATOM   2961  HA  CYX   197      35.423  40.502  38.283  1.00  0.00           H
ATOM   2962  CB  CYX   197      36.294  40.960  36.469  1.00  0.00           C
ATOM   2963  HB2 CYX   197      37.166  40.615  35.912  1.00  0.00           H
ATOM   2964  HB3 CYX   197      35.432  40.726  35.844  1.00  0.00           H
ATOM   2965  SG  CYX   197      36.369  42.726  36.730  1.00  0.00           S
ATOM   2966  C   CYX   197      36.396  38.694  37.694  1.00  0.00           C
ATOM   2967  O   CYX   197      37.490  38.082  37.567  1.00  0.00           O
ATOM   2968  N   SER   198      35.282  38.034  37.998  1.00  0.00           N
ATOM   2969  H   SER   198      34.412  38.540  38.086  1.00  0.00           H
ATOM   2970  CA  SER   198      35.064  36.609  37.911  1.00  0.00           C
ATOM   2971  HA  SER   198      36.048  36.144  37.981  1.00  0.00           H
ATOM   2972  CB  SER   198      34.064  36.177  38.972  1.00  0.00           C
ATOM   2973  HB2 SER   198      33.108  36.650  38.749  1.00  0.00           H
ATOM   2974  HB3 SER   198      33.824  35.122  38.836  1.00  0.00           H
ATOM   2975  OG  SER   198      34.355  36.459  40.327  1.00  0.00           O
ATOM   2976  HG  SER   198      33.787  37.200  40.552  1.00  0.00           H
ATOM   2977  C   SER   198      34.421  36.247  36.571  1.00  0.00           C
ATOM   2978  O   SER   198      33.440  36.962  36.251  1.00  0.00           O
ATOM   2979  N   CYX   199      34.933  35.303  35.771  1.00  0.00           N
ATOM   2980  H   CYX   199      35.599  34.654  36.162  1.00  0.00           H
ATOM   2981  CA  CYX   199      34.556  35.208  34.363  1.00  0.00           C
ATOM   2982  HA  CYX   199      33.701  35.837  34.116  1.00  0.00           H
ATOM   2983  CB  CYX   199      35.809  35.710  33.563  1.00  0.00           C
ATOM   2984  HB2 CYX   199      36.624  35.124  33.985  1.00  0.00           H
ATOM   2985  HB3 CYX   199      35.849  35.535  32.487  1.00  0.00           H
ATOM   2986  SG  CYX   199      36.418  37.395  33.882  1.00  0.00           S
ATOM   2987  C   CYX   199      34.307  33.742  33.963  1.00  0.00           C
ATOM   2988  O   CYX   199      34.707  32.804  34.636  1.00  0.00           O
ATOM   2989  N   TYR   200      33.572  33.541  32.835  1.00  0.00           N
ATOM   2990  H   TYR   200      33.351  34.352  32.274  1.00  0.00           H
ATOM   2991  CA  TYR   200      33.281  32.274  32.137  1.00  0.00           C
ATOM   2992  HA  TYR   200      33.947  31.455  32.406  1.00  0.00           H
ATOM   2993  CB  TYR   200      31.906  31.831  32.511  1.00  0.00           C
ATOM   2994  HB2 TYR   200      31.690  31.025  31.811  1.00  0.00           H
ATOM   2995  HB3 TYR   200      31.757  31.465  33.526  1.00  0.00           H
ATOM   2996  CG  TYR   200      30.685  32.729  32.239  1.00  0.00           C
ATOM   2997  CD1 TYR   200      30.333  33.760  33.128  1.00  0.00           C
ATOM   2998  HD1 TYR   200      30.918  33.920  34.021  1.00  0.00           H
ATOM   2999  CE1 TYR   200      29.238  34.665  32.861  1.00  0.00           C
ATOM   3000  HE1 TYR   200      29.034  35.528  33.476  1.00  0.00           H
ATOM   3001  CZ  TYR   200      28.344  34.329  31.799  1.00  0.00           C
ATOM   3002  OH  TYR   200      27.182  34.989  31.614  1.00  0.00           O
ATOM   3003  HH  TYR   200      27.063  35.199  30.684  1.00  0.00           H
ATOM   3004  CE2 TYR   200      28.685  33.330  30.880  1.00  0.00           C
ATOM   3005  HE2 TYR   200      28.007  33.021  30.097  1.00  0.00           H
ATOM   3006  CD2 TYR   200      29.827  32.561  31.151  1.00  0.00           C
ATOM   3007  HD2 TYR   200      30.088  31.796  30.435  1.00  0.00           H
ATOM   3008  C   TYR   200      33.283  32.397  30.587  1.00  0.00           C
ATOM   3009  O   TYR   200      33.170  33.513  30.097  1.00  0.00           O
ATOM   3010  N   PRO   201      33.459  31.291  29.829  1.00  0.00           N
ATOM   3011  CD  PRO   201      34.316  30.196  30.347  1.00  0.00           C
ATOM   3012  HD2 PRO   201      33.998  29.773  31.300  1.00  0.00           H
ATOM   3013  HD3 PRO   201      35.324  30.600  30.438  1.00  0.00           H
ATOM   3014  CG  PRO   201      34.357  29.258  29.239  1.00  0.00           C
ATOM   3015  HG2 PRO   201      33.512  28.571  29.252  1.00  0.00           H
ATOM   3016  HG3 PRO   201      35.302  28.720  29.176  1.00  0.00           H
ATOM   3017  CB  PRO   201      34.086  30.002  27.946  1.00  0.00           C
ATOM   3018  HB2 PRO   201      33.771  29.362  27.122  1.00  0.00           H
ATOM   3019  HB3 PRO   201      35.000  30.440  27.547  1.00  0.00           H
ATOM   3020  CA  PRO   201      33.114  31.135  28.414  1.00  0.00           C
ATOM   3021  HA  PRO   201      33.323  32.074  27.901  1.00  0.00           H
ATOM   3022  C   PRO   201      31.610  30.680  28.354  1.00  0.00           C
ATOM   3023  O   PRO   201      31.191  29.802  29.134  1.00  0.00           O
ATOM   3024  N   ASN   202      30.871  31.139  27.291  1.00  0.00           N
ATOM   3025  H   ASN   202      31.337  31.879  26.786  1.00  0.00           H
ATOM   3026  CA  ASN   202      29.590  30.587  26.854  1.00  0.00           C
ATOM   3027  HA  ASN   202      29.662  29.529  27.103  1.00  0.00           H
ATOM   3028  CB  ASN   202      28.440  31.116  27.713  1.00  0.00           C
ATOM   3029  HB2 ASN   202      28.619  30.585  28.648  1.00  0.00           H
ATOM   3030  HB3 ASN   202      28.566  32.198  27.772  1.00  0.00           H
ATOM   3031  CG  ASN   202      27.095  30.835  27.205  1.00  0.00           C
ATOM   3032  OD1 ASN   202      26.734  29.673  27.003  1.00  0.00           O
ATOM   3033  ND2 ASN   202      26.337  31.815  26.808  1.00  0.00           N
ATOM   3034 HD21 ASN   202      25.508  31.407  26.400  1.00  0.00           H
ATOM   3035 HD22 ASN   202      26.553  32.801  26.848  1.00  0.00           H
ATOM   3036  C   ASN   202      29.380  30.902  25.364  1.00  0.00           C
ATOM   3037  O   ASN   202      29.438  32.047  24.982  1.00  0.00           O
ATOM   3038  N   ALA   203      28.969  29.918  24.626  1.00  0.00           N
ATOM   3039  H   ALA   203      28.900  29.043  25.126  1.00  0.00           H
ATOM   3040  CA  ALA   203      28.459  30.038  23.207  1.00  0.00           C
ATOM   3041  HA  ALA   203      28.427  29.012  22.841  1.00  0.00           H
ATOM   3042  CB  ALA   203      27.061  30.629  23.157  1.00  0.00           C
ATOM   3043  HB1 ALA   203      26.351  30.244  23.889  1.00  0.00           H
ATOM   3044  HB2 ALA   203      27.155  31.715  23.164  1.00  0.00           H
ATOM   3045  HB3 ALA   203      26.564  30.259  22.260  1.00  0.00           H
ATOM   3046  C   ALA   203      29.489  30.691  22.151  1.00  0.00           C
ATOM   3047  O   ALA   203      29.140  31.099  21.049  1.00  0.00           O
ATOM   3048  N   GLY   204      30.755  30.741  22.556  1.00  0.00           N
ATOM   3049  H   GLY   204      30.905  30.564  23.539  1.00  0.00           H
ATOM   3050  CA  GLY   204      31.898  31.156  21.671  1.00  0.00           C
ATOM   3051  HA2 GLY   204      32.644  30.366  21.756  1.00  0.00           H
ATOM   3052  HA3 GLY   204      31.565  31.265  20.639  1.00  0.00           H
ATOM   3053  C   GLY   204      32.553  32.448  22.107  1.00  0.00           C
ATOM   3054  O   GLY   204      33.510  32.853  21.458  1.00  0.00           O
ATOM   3055  N   GLU   205      32.065  33.216  23.142  1.00  0.00           N
ATOM   3056  H   GLU   205      31.269  32.810  23.612  1.00  0.00           H
ATOM   3057  CA  GLU   205      32.468  34.476  23.699  1.00  0.00           C
ATOM   3058  HA  GLU   205      33.383  34.653  23.134  1.00  0.00           H
ATOM   3059  CB  GLU   205      31.505  35.621  23.434  1.00  0.00           C
ATOM   3060  HB2 GLU   205      30.648  35.408  24.073  1.00  0.00           H
ATOM   3061  HB3 GLU   205      31.888  36.533  23.892  1.00  0.00           H
ATOM   3062  CG  GLU   205      31.188  36.049  22.001  1.00  0.00           C
ATOM   3063  HG2 GLU   205      30.565  36.943  22.014  1.00  0.00           H
ATOM   3064  HG3 GLU   205      32.154  36.239  21.534  1.00  0.00           H
ATOM   3065  CD  GLU   205      30.499  34.956  21.189  1.00  0.00           C
ATOM   3066  OE1 GLU   205      29.295  34.678  21.536  1.00  0.00           O
ATOM   3067  OE2 GLU   205      30.926  34.397  20.162  1.00  0.00           O
ATOM   3068  C   GLU   205      32.864  34.347  25.219  1.00  0.00           C
ATOM   3069  O   GLU   205      32.551  33.366  25.875  1.00  0.00           O
ATOM   3070  N   ILE   206      33.450  35.398  25.792  1.00  0.00           N
ATOM   3071  H   ILE   206      33.588  36.241  25.253  1.00  0.00           H
ATOM   3072  CA  ILE   206      33.946  35.496  27.172  1.00  0.00           C
ATOM   3073  HA  ILE   206      33.829  34.524  27.650  1.00  0.00           H
ATOM   3074  CB  ILE   206      35.363  35.862  27.253  1.00  0.00           C
ATOM   3075  HB  ILE   206      35.456  36.764  26.649  1.00  0.00           H
ATOM   3076  CG2 ILE   206      35.800  36.147  28.689  1.00  0.00           C
ATOM   3077 HG21 ILE   206      35.456  35.343  29.340  1.00  0.00           H
ATOM   3078 HG22 ILE   206      36.875  36.309  28.778  1.00  0.00           H
ATOM   3079 HG23 ILE   206      35.409  37.109  29.019  1.00  0.00           H
ATOM   3080  CG1 ILE   206      36.348  34.880  26.508  1.00  0.00           C
ATOM   3081 HG12 ILE   206      37.334  34.867  26.970  1.00  0.00           H
ATOM   3082 HG13 ILE   206      35.905  33.893  26.650  1.00  0.00           H
ATOM   3083  CD1 ILE   206      36.566  35.076  25.015  1.00  0.00           C
ATOM   3084 HD11 ILE   206      37.042  36.008  24.708  1.00  0.00           H
ATOM   3085 HD12 ILE   206      37.167  34.261  24.612  1.00  0.00           H
ATOM   3086 HD13 ILE   206      35.580  34.992  24.559  1.00  0.00           H
ATOM   3087  C   ILE   206      33.061  36.469  27.890  1.00  0.00           C
ATOM   3088  O   ILE   206      32.763  37.491  27.322  1.00  0.00           O
ATOM   3089  N   THR   207      32.675  36.265  29.174  1.00  0.00           N
ATOM   3090  H   THR   207      32.960  35.438  29.680  1.00  0.00           H
ATOM   3091  CA  THR   207      31.892  37.212  30.020  1.00  0.00           C
ATOM   3092  HA  THR   207      31.874  38.209  29.579  1.00  0.00           H
ATOM   3093  CB  THR   207      30.377  36.786  30.125  1.00  0.00           C
ATOM   3094  HB  THR   207      30.346  35.796  30.580  1.00  0.00           H
ATOM   3095  CG2 THR   207      29.455  37.689  30.912  1.00  0.00           C
ATOM   3096 HG21 THR   207      28.411  37.391  30.828  1.00  0.00           H
ATOM   3097 HG22 THR   207      29.532  37.787  31.995  1.00  0.00           H
ATOM   3098 HG23 THR   207      29.535  38.676  30.457  1.00  0.00           H
ATOM   3099  OG1 THR   207      29.709  36.599  28.884  1.00  0.00           O
ATOM   3100  HG1 THR   207      30.082  35.772  28.569  1.00  0.00           H
ATOM   3101  C   THR   207      32.393  37.283  31.478  1.00  0.00           C
ATOM   3102  O   THR   207      32.645  36.252  32.139  1.00  0.00           O
ATOM   3103  N   CYX   208      32.617  38.445  32.060  1.00  0.00           N
ATOM   3104  H   CYX   208      32.435  39.313  31.580  1.00  0.00           H
ATOM   3105  CA  CYX   208      33.191  38.691  33.391  1.00  0.00           C
ATOM   3106  HA  CYX   208      33.405  37.792  33.970  1.00  0.00           H
ATOM   3107  CB  CYX   208      34.481  39.515  33.113  1.00  0.00           C
ATOM   3108  HB2 CYX   208      34.342  40.373  32.456  1.00  0.00           H
ATOM   3109  HB3 CYX   208      34.888  39.848  34.067  1.00  0.00           H
ATOM   3110  SG  CYX   208      35.703  38.466  32.364  1.00  0.00           S
ATOM   3111  C   CYX   208      32.288  39.595  34.188  1.00  0.00           C
ATOM   3112  O   CYX   208      31.981  40.684  33.744  1.00  0.00           O
ATOM   3113  N   VAL   209      32.041  39.221  35.498  1.00  0.00           N
ATOM   3114  H   VAL   209      32.481  38.399  35.884  1.00  0.00           H
ATOM   3115  CA  VAL   209      31.408  40.044  36.441  1.00  0.00           C
ATOM   3116  HA  VAL   209      31.157  40.962  35.910  1.00  0.00           H
ATOM   3117  CB  VAL   209      30.083  39.352  36.895  1.00  0.00           C
ATOM   3118  HB  VAL   209      30.292  38.316  37.162  1.00  0.00           H
ATOM   3119  CG1 VAL   209      29.404  39.991  38.042  1.00  0.00           C
ATOM   3120 HG11 VAL   209      29.992  40.116  38.952  1.00  0.00           H
ATOM   3121 HG12 VAL   209      28.999  40.964  37.764  1.00  0.00           H
ATOM   3122 HG13 VAL   209      28.531  39.450  38.405  1.00  0.00           H
ATOM   3123  CG2 VAL   209      29.135  39.289  35.671  1.00  0.00           C
ATOM   3124 HG21 VAL   209      29.388  38.531  34.929  1.00  0.00           H
ATOM   3125 HG22 VAL   209      28.133  39.045  36.021  1.00  0.00           H
ATOM   3126 HG23 VAL   209      29.109  40.216  35.099  1.00  0.00           H
ATOM   3127  C   VAL   209      32.304  40.452  37.631  1.00  0.00           C
ATOM   3128  O   VAL   209      33.061  39.604  38.131  1.00  0.00           O
ATOM   3129  N   CYX   210      32.261  41.707  37.997  1.00  0.00           N
ATOM   3130  H   CYX   210      31.623  42.317  37.504  1.00  0.00           H
ATOM   3131  CA  CYX   210      33.258  42.436  38.806  1.00  0.00           C
ATOM   3132  HA  CYX   210      34.071  41.791  39.136  1.00  0.00           H
ATOM   3133  CB  CYX   210      33.764  43.566  37.931  1.00  0.00           C
ATOM   3134  HB2 CYX   210      33.041  44.355  37.729  1.00  0.00           H
ATOM   3135  HB3 CYX   210      34.502  44.222  38.393  1.00  0.00           H
ATOM   3136  SG  CYX   210      34.488  43.222  36.294  1.00  0.00           S
ATOM   3137  C   CYX   210      32.811  43.012  40.115  1.00  0.00           C
ATOM   3138  O   CYX   210      31.693  42.830  40.508  1.00  0.00           O
ATOM   3139  N   ARG   211      33.686  43.836  40.736  1.00  0.00           N
ATOM   3140  H   ARG   211      34.577  43.973  40.280  1.00  0.00           H
ATOM   3141  CA  ARG   211      33.422  44.610  41.948  1.00  0.00           C
ATOM   3142  HA  ARG   211      32.626  44.077  42.469  1.00  0.00           H
ATOM   3143  CB  ARG   211      34.733  44.599  42.735  1.00  0.00           C
ATOM   3144  HB2 ARG   211      35.177  43.611  42.859  1.00  0.00           H
ATOM   3145  HB3 ARG   211      35.407  45.226  42.154  1.00  0.00           H
ATOM   3146  CG  ARG   211      34.628  45.168  44.187  1.00  0.00           C
ATOM   3147  HG2 ARG   211      34.180  46.161  44.228  1.00  0.00           H
ATOM   3148  HG3 ARG   211      34.120  44.418  44.794  1.00  0.00           H
ATOM   3149  CD  ARG   211      36.029  45.300  44.678  1.00  0.00           C
ATOM   3150  HD2 ARG   211      36.511  44.360  44.411  1.00  0.00           H
ATOM   3151  HD3 ARG   211      36.529  46.080  44.103  1.00  0.00           H
ATOM   3152  NE  ARG   211      36.081  45.593  46.061  1.00  0.00           N
ATOM   3153  HE  ARG   211      35.361  45.117  46.584  1.00  0.00           H
ATOM   3154  CZ  ARG   211      36.924  46.272  46.709  1.00  0.00           C
ATOM   3155  NH1 ARG   211      36.891  46.316  47.981  1.00  0.00           N
ATOM   3156 HH11 ARG   211      36.005  45.949  48.298  1.00  0.00           H
ATOM   3157 HH12 ARG   211      37.413  47.063  48.415  1.00  0.00           H
ATOM   3158  NH2 ARG   211      38.029  46.700  46.210  1.00  0.00           N
ATOM   3159 HH21 ARG   211      38.409  46.357  45.339  1.00  0.00           H
ATOM   3160 HH22 ARG   211      38.622  47.188  46.867  1.00  0.00           H
ATOM   3161  C   ARG   211      32.820  45.965  41.704  1.00  0.00           C
ATOM   3162  O   ARG   211      33.423  46.803  41.053  1.00  0.00           O
ATOM   3163  N   ASP   212      31.588  46.129  42.204  1.00  0.00           N
ATOM   3164  H   ASP   212      31.244  45.460  42.879  1.00  0.00           H
ATOM   3165  CA  ASP   212      30.777  47.402  42.033  1.00  0.00           C
ATOM   3166  HA  ASP   212      30.966  47.904  41.084  1.00  0.00           H
ATOM   3167  CB  ASP   212      29.291  47.096  42.269  1.00  0.00           C
ATOM   3168  HB2 ASP   212      28.785  48.055  42.375  1.00  0.00           H
ATOM   3169  HB3 ASP   212      28.969  46.641  41.333  1.00  0.00           H
ATOM   3170  CG  ASP   212      29.085  46.369  43.647  1.00  0.00           C
ATOM   3171  OD1 ASP   212      28.771  46.992  44.729  1.00  0.00           O
ATOM   3172  OD2 ASP   212      29.189  45.109  43.701  1.00  0.00           O
ATOM   3173  C   ASP   212      31.279  48.452  43.039  1.00  0.00           C
ATOM   3174  O   ASP   212      30.573  48.962  43.901  1.00  0.00           O
ATOM   3175  N   ASN   213      32.575  48.840  42.889  1.00  0.00           N
ATOM   3176  H   ASN   213      33.057  48.244  42.232  1.00  0.00           H
ATOM   3177  CA  ASN   213      33.194  50.117  43.409  1.00  0.00           C
ATOM   3178  HA  ASN   213      33.107  50.178  44.494  1.00  0.00           H
ATOM   3179  CB  ASN   213      34.693  49.974  43.110  1.00  0.00           C
ATOM   3180  HB2 ASN   213      34.764  49.533  42.115  1.00  0.00           H
ATOM   3181  HB3 ASN   213      35.144  50.966  43.060  1.00  0.00           H
ATOM   3182  CG  ASN   213      35.461  49.061  44.051  1.00  0.00           C
ATOM   3183  OD1 ASN   213      34.994  48.576  45.092  1.00  0.00           O
ATOM   3184  ND2 ASN   213      36.730  48.930  43.803  1.00  0.00           N
ATOM   3185 HD21 ASN   213      37.304  48.523  44.529  1.00  0.00           H
ATOM   3186 HD22 ASN   213      37.158  49.393  43.014  1.00  0.00           H
ATOM   3187  C   ASN   213      32.648  51.411  42.796  1.00  0.00           C
ATOM   3188  O   ASN   213      31.732  51.374  41.999  1.00  0.00           O
ATOM   3189  N   TRP   214      33.218  52.599  43.227  1.00  0.00           N
ATOM   3190  H   TRP   214      33.973  52.607  43.897  1.00  0.00           H
ATOM   3191  CA  TRP   214      33.008  53.975  42.761  1.00  0.00           C
ATOM   3192  HA  TRP   214      33.589  54.583  43.454  1.00  0.00           H
ATOM   3193  CB  TRP   214      33.517  54.156  41.343  1.00  0.00           C
ATOM   3194  HB2 TRP   214      34.538  53.772  41.324  1.00  0.00           H
ATOM   3195  HB3 TRP   214      32.950  53.469  40.714  1.00  0.00           H
ATOM   3196  CG  TRP   214      33.596  55.607  40.851  1.00  0.00           C
ATOM   3197  CD1 TRP   214      33.385  56.717  41.482  1.00  0.00           C
ATOM   3198  HD1 TRP   214      33.203  56.677  42.547  1.00  0.00           H
ATOM   3199  NE1 TRP   214      33.554  57.816  40.708  1.00  0.00           N
ATOM   3200  HE1 TRP   214      33.738  58.765  41.004  1.00  0.00           H
ATOM   3201  CE2 TRP   214      33.890  57.483  39.461  1.00  0.00           C
ATOM   3202  CZ2 TRP   214      34.183  58.151  38.323  1.00  0.00           C
ATOM   3203  HZ2 TRP   214      34.116  59.226  38.254  1.00  0.00           H
ATOM   3204  CH2 TRP   214      34.473  57.469  37.151  1.00  0.00           C
ATOM   3205  HH2 TRP   214      34.609  58.004  36.222  1.00  0.00           H
ATOM   3206  CZ3 TRP   214      34.277  56.070  37.101  1.00  0.00           C
ATOM   3207  HZ3 TRP   214      34.409  55.475  36.210  1.00  0.00           H
ATOM   3208  CE3 TRP   214      34.171  55.371  38.296  1.00  0.00           C
ATOM   3209  HE3 TRP   214      33.917  54.322  38.329  1.00  0.00           H
ATOM   3210  CD2 TRP   214      33.897  56.026  39.499  1.00  0.00           C
ATOM   3211  C   TRP   214      31.569  54.574  42.947  1.00  0.00           C
ATOM   3212  O   TRP   214      31.397  55.552  43.674  1.00  0.00           O
ATOM   3213  N   HID   215      30.655  53.837  42.372  1.00  0.00           N
ATOM   3214  H   HID   215      30.997  53.091  41.783  1.00  0.00           H
ATOM   3215  CA  HID   215      29.267  54.261  42.129  1.00  0.00           C
ATOM   3216  HA  HID   215      28.920  55.060  42.784  1.00  0.00           H
ATOM   3217  CB  HID   215      29.338  55.083  40.903  1.00  0.00           C
ATOM   3218  HB2 HID   215      28.292  55.280  40.669  1.00  0.00           H
ATOM   3219  HB3 HID   215      29.883  56.004  41.105  1.00  0.00           H
ATOM   3220  CG  HID   215      29.908  54.439  39.629  1.00  0.00           C
ATOM   3221  ND1 HID   215      30.458  55.096  38.561  1.00  0.00           N
ATOM   3222  HD1 HID   215      30.580  56.079  38.366  1.00  0.00           H
ATOM   3223  CE1 HID   215      30.887  54.181  37.678  1.00  0.00           C
ATOM   3224  HE1 HID   215      31.402  54.434  36.763  1.00  0.00           H
ATOM   3225  NE2 HID   215      30.782  52.968  38.182  1.00  0.00           N
ATOM   3226  CD2 HID   215      30.185  53.085  39.423  1.00  0.00           C
ATOM   3227  HD2 HID   215      29.978  52.247  40.072  1.00  0.00           H
ATOM   3228  C   HID   215      28.135  53.146  42.113  1.00  0.00           C
ATOM   3229  O   HID   215      27.062  53.353  41.604  1.00  0.00           O
ATOM   3230  N   GLY   216      28.371  51.954  42.449  1.00  0.00           N
ATOM   3231  H   GLY   216      29.306  51.808  42.800  1.00  0.00           H
ATOM   3232  CA  GLY   216      27.464  50.783  42.146  1.00  0.00           C
ATOM   3233  HA2 GLY   216      26.555  51.093  41.630  1.00  0.00           H
ATOM   3234  HA3 GLY   216      27.999  50.112  41.474  1.00  0.00           H
ATOM   3235  C   GLY   216      27.121  49.936  43.370  1.00  0.00           C
ATOM   3236  O   GLY   216      27.767  49.989  44.430  1.00  0.00           O
ATOM   3237  N   SER   217      26.045  49.126  43.204  1.00  0.00           N
ATOM   3238  H   SER   217      25.712  48.942  42.268  1.00  0.00           H
ATOM   3239  CA  SER   217      25.490  48.173  44.164  1.00  0.00           C
ATOM   3240  HA  SER   217      26.177  47.695  44.863  1.00  0.00           H
ATOM   3241  CB  SER   217      24.446  48.857  45.055  1.00  0.00           C
ATOM   3242  HB2 SER   217      23.965  48.056  45.616  1.00  0.00           H
ATOM   3243  HB3 SER   217      24.886  49.499  45.819  1.00  0.00           H
ATOM   3244  OG  SER   217      23.563  49.648  44.283  1.00  0.00           O
ATOM   3245  HG  SER   217      23.970  50.485  44.049  1.00  0.00           H
ATOM   3246  C   SER   217      24.766  47.022  43.441  1.00  0.00           C
ATOM   3247  O   SER   217      24.843  45.814  43.790  1.00  0.00           O
ATOM   3248  N   ASN   218      24.093  47.310  42.291  1.00  0.00           N
ATOM   3249  H   ASN   218      23.898  48.257  41.998  1.00  0.00           H
ATOM   3250  CA  ASN   218      23.884  46.307  41.202  1.00  0.00           C
ATOM   3251  HA  ASN   218      23.428  45.400  41.600  1.00  0.00           H
ATOM   3252  CB  ASN   218      22.797  46.795  40.176  1.00  0.00           C
ATOM   3253  HB2 ASN   218      22.757  46.079  39.356  1.00  0.00           H
ATOM   3254  HB3 ASN   218      21.796  46.851  40.603  1.00  0.00           H
ATOM   3255  CG  ASN   218      23.113  48.107  39.520  1.00  0.00           C
ATOM   3256  OD1 ASN   218      23.959  48.853  39.961  1.00  0.00           O
ATOM   3257  ND2 ASN   218      22.471  48.477  38.402  1.00  0.00           N
ATOM   3258 HD21 ASN   218      22.809  49.284  37.898  1.00  0.00           H
ATOM   3259 HD22 ASN   218      21.731  47.979  37.929  1.00  0.00           H
ATOM   3260  C   ASN   218      25.269  46.008  40.463  1.00  0.00           C
ATOM   3261  O   ASN   218      26.205  46.836  40.478  1.00  0.00           O
ATOM   3262  N   ARG   219      25.501  44.837  39.854  1.00  0.00           N
ATOM   3263  H   ARG   219      24.772  44.143  39.766  1.00  0.00           H
ATOM   3264  CA  ARG   219      26.931  44.482  39.533  1.00  0.00           C
ATOM   3265  HA  ARG   219      27.586  44.952  40.267  1.00  0.00           H
ATOM   3266  CB  ARG   219      26.989  42.937  39.512  1.00  0.00           C
ATOM   3267  HB2 ARG   219      26.117  42.506  39.022  1.00  0.00           H
ATOM   3268  HB3 ARG   219      27.883  42.602  38.987  1.00  0.00           H
ATOM   3269  CG  ARG   219      27.118  42.365  40.911  1.00  0.00           C
ATOM   3270  HG2 ARG   219      26.460  42.849  41.633  1.00  0.00           H
ATOM   3271  HG3 ARG   219      26.973  41.286  40.858  1.00  0.00           H
ATOM   3272  CD  ARG   219      28.603  42.457  41.350  1.00  0.00           C
ATOM   3273  HD2 ARG   219      29.233  41.780  40.771  1.00  0.00           H
ATOM   3274  HD3 ARG   219      28.981  43.477  41.294  1.00  0.00           H
ATOM   3275  NE  ARG   219      28.697  41.969  42.747  1.00  0.00           N
ATOM   3276  HE  ARG   219      27.845  41.756  43.248  1.00  0.00           H
ATOM   3277  CZ  ARG   219      29.835  41.918  43.461  1.00  0.00           C
ATOM   3278  NH1 ARG   219      29.746  41.627  44.729  1.00  0.00           N
ATOM   3279 HH11 ARG   219      28.879  41.302  45.134  1.00  0.00           H
ATOM   3280 HH12 ARG   219      30.500  41.995  45.292  1.00  0.00           H
ATOM   3281  NH2 ARG   219      30.984  42.222  43.055  1.00  0.00           N
ATOM   3282 HH21 ARG   219      31.044  42.367  42.057  1.00  0.00           H
ATOM   3283 HH22 ARG   219      31.768  42.055  43.669  1.00  0.00           H
ATOM   3284  C   ARG   219      27.423  45.054  38.177  1.00  0.00           C
ATOM   3285  O   ARG   219      26.578  45.146  37.330  1.00  0.00           O
ATOM   3286  N   PRO   220      28.735  45.365  37.960  1.00  0.00           N
ATOM   3287  CD  PRO   220      29.849  45.197  38.904  1.00  0.00           C
ATOM   3288  HD2 PRO   220      30.201  44.168  38.969  1.00  0.00           H
ATOM   3289  HD3 PRO   220      29.478  45.450  39.897  1.00  0.00           H
ATOM   3290  CG  PRO   220      30.989  46.114  38.433  1.00  0.00           C
ATOM   3291  HG2 PRO   220      31.904  45.663  38.819  1.00  0.00           H
ATOM   3292  HG3 PRO   220      30.744  47.138  38.713  1.00  0.00           H
ATOM   3293  CB  PRO   220      30.816  46.130  36.998  1.00  0.00           C
ATOM   3294  HB2 PRO   220      31.538  45.394  36.643  1.00  0.00           H
ATOM   3295  HB3 PRO   220      31.106  47.157  36.778  1.00  0.00           H
ATOM   3296  CA  PRO   220      29.373  45.635  36.704  1.00  0.00           C
ATOM   3297  HA  PRO   220      28.933  46.446  36.124  1.00  0.00           H
ATOM   3298  C   PRO   220      29.518  44.342  35.861  1.00  0.00           C
ATOM   3299  O   PRO   220      29.568  43.215  36.352  1.00  0.00           O
ATOM   3300  N   TRP   221      29.738  44.559  34.532  1.00  0.00           N
ATOM   3301  H   TRP   221      29.480  45.478  34.201  1.00  0.00           H
ATOM   3302  CA  TRP   221      30.001  43.449  33.555  1.00  0.00           C
ATOM   3303  HA  TRP   221      30.576  42.650  34.023  1.00  0.00           H
ATOM   3304  CB  TRP   221      28.634  42.760  33.084  1.00  0.00           C
ATOM   3305  HB2 TRP   221      28.923  41.905  32.473  1.00  0.00           H
ATOM   3306  HB3 TRP   221      28.109  42.327  33.934  1.00  0.00           H
ATOM   3307  CG  TRP   221      27.660  43.471  32.219  1.00  0.00           C
ATOM   3308  CD1 TRP   221      26.707  44.294  32.645  1.00  0.00           C
ATOM   3309  HD1 TRP   221      26.454  44.402  33.689  1.00  0.00           H
ATOM   3310  NE1 TRP   221      26.024  44.914  31.592  1.00  0.00           N
ATOM   3311  HE1 TRP   221      25.260  45.531  31.828  1.00  0.00           H
ATOM   3312  CE2 TRP   221      26.598  44.545  30.390  1.00  0.00           C
ATOM   3313  CZ2 TRP   221      26.365  45.054  29.143  1.00  0.00           C
ATOM   3314  HZ2 TRP   221      25.623  45.838  29.092  1.00  0.00           H
ATOM   3315  CH2 TRP   221      27.164  44.543  28.081  1.00  0.00           C
ATOM   3316  HH2 TRP   221      27.112  44.969  27.090  1.00  0.00           H
ATOM   3317  CZ3 TRP   221      28.148  43.554  28.290  1.00  0.00           C
ATOM   3318  HZ3 TRP   221      28.725  43.054  27.527  1.00  0.00           H
ATOM   3319  CE3 TRP   221      28.352  43.154  29.616  1.00  0.00           C
ATOM   3320  HE3 TRP   221      29.172  42.475  29.793  1.00  0.00           H
ATOM   3321  CD2 TRP   221      27.550  43.577  30.737  1.00  0.00           C
ATOM   3322  C   TRP   221      30.750  43.972  32.344  1.00  0.00           C
ATOM   3323  O   TRP   221      30.436  45.045  31.785  1.00  0.00           O
ATOM   3324  N   VAL   222      31.649  43.120  31.803  1.00  0.00           N
ATOM   3325  H   VAL   222      31.766  42.212  32.229  1.00  0.00           H
ATOM   3326  CA  VAL   222      32.269  43.241  30.464  1.00  0.00           C
ATOM   3327  HA  VAL   222      31.636  43.874  29.841  1.00  0.00           H
ATOM   3328  CB  VAL   222      33.614  44.008  30.539  1.00  0.00           C
ATOM   3329  HB  VAL   222      33.394  44.967  31.009  1.00  0.00           H
ATOM   3330  CG1 VAL   222      34.633  43.304  31.477  1.00  0.00           C
ATOM   3331 HG11 VAL   222      34.373  43.257  32.535  1.00  0.00           H
ATOM   3332 HG12 VAL   222      34.912  42.333  31.067  1.00  0.00           H
ATOM   3333 HG13 VAL   222      35.474  43.991  31.567  1.00  0.00           H
ATOM   3334  CG2 VAL   222      34.188  44.328  29.192  1.00  0.00           C
ATOM   3335 HG21 VAL   222      35.049  44.980  29.332  1.00  0.00           H
ATOM   3336 HG22 VAL   222      34.465  43.453  28.602  1.00  0.00           H
ATOM   3337 HG23 VAL   222      33.427  44.840  28.602  1.00  0.00           H
ATOM   3338  C   VAL   222      32.346  41.917  29.647  1.00  0.00           C
ATOM   3339  O   VAL   222      32.581  40.826  30.189  1.00  0.00           O
ATOM   3340  N   SER   223      31.930  41.935  28.417  1.00  0.00           N
ATOM   3341  H   SER   223      31.687  42.832  28.024  1.00  0.00           H
ATOM   3342  CA  SER   223      31.999  40.738  27.479  1.00  0.00           C
ATOM   3343  HA  SER   223      32.517  39.924  27.984  1.00  0.00           H
ATOM   3344  CB  SER   223      30.642  40.180  27.243  1.00  0.00           C
ATOM   3345  HB2 SER   223      30.158  39.912  28.182  1.00  0.00           H
ATOM   3346  HB3 SER   223      30.065  40.990  26.799  1.00  0.00           H
ATOM   3347  OG  SER   223      30.761  39.076  26.429  1.00  0.00           O
ATOM   3348  HG  SER   223      31.530  38.731  26.890  1.00  0.00           H
ATOM   3349  C   SER   223      32.668  41.065  26.139  1.00  0.00           C
ATOM   3350  O   SER   223      32.555  42.275  25.672  1.00  0.00           O
ATOM   3351  N   PHE   224      33.331  40.044  25.541  1.00  0.00           N
ATOM   3352  H   PHE   224      33.227  39.095  25.873  1.00  0.00           H
ATOM   3353  CA  PHE   224      33.893  40.175  24.226  1.00  0.00           C
ATOM   3354  HA  PHE   224      33.315  40.945  23.715  1.00  0.00           H
ATOM   3355  CB  PHE   224      35.323  40.704  24.273  1.00  0.00           C
ATOM   3356  HB2 PHE   224      35.707  40.584  23.259  1.00  0.00           H
ATOM   3357  HB3 PHE   224      35.230  41.786  24.351  1.00  0.00           H
ATOM   3358  CG  PHE   224      36.190  40.163  25.386  1.00  0.00           C
ATOM   3359  CD1 PHE   224      37.156  39.252  25.119  1.00  0.00           C
ATOM   3360  HD1 PHE   224      37.280  38.831  24.132  1.00  0.00           H
ATOM   3361  CE1 PHE   224      37.948  38.755  26.162  1.00  0.00           C
ATOM   3362  HE1 PHE   224      38.761  38.088  25.920  1.00  0.00           H
ATOM   3363  CZ  PHE   224      37.779  39.133  27.570  1.00  0.00           C
ATOM   3364  HZ  PHE   224      38.362  38.714  28.375  1.00  0.00           H
ATOM   3365  CE2 PHE   224      36.808  40.124  27.785  1.00  0.00           C
ATOM   3366  HE2 PHE   224      36.593  40.369  28.815  1.00  0.00           H
ATOM   3367  CD2 PHE   224      36.072  40.593  26.680  1.00  0.00           C
ATOM   3368  HD2 PHE   224      35.317  41.315  26.954  1.00  0.00           H
ATOM   3369  C   PHE   224      33.849  38.893  23.342  1.00  0.00           C
ATOM   3370  O   PHE   224      34.141  37.820  23.926  1.00  0.00           O
ATOM   3371  N   ASN   225      33.889  39.109  22.050  1.00  0.00           N
ATOM   3372  H   ASN   225      33.724  40.053  21.736  1.00  0.00           H
ATOM   3373  CA  ASN   225      34.349  38.124  21.100  1.00  0.00           C
ATOM   3374  HA  ASN   225      33.906  37.165  21.367  1.00  0.00           H
ATOM   3375  CB  ASN   225      33.767  38.436  19.650  1.00  0.00           C
ATOM   3376  HB2 ASN   225      34.167  37.755  18.898  1.00  0.00           H
ATOM   3377  HB3 ASN   225      32.678  38.390  19.688  1.00  0.00           H
ATOM   3378  CG  ASN   225      34.202  39.798  19.120  1.00  0.00           C
ATOM   3379  OD1 ASN   225      35.383  40.253  19.194  1.00  0.00           O
ATOM   3380  ND2 ASN   225      33.270  40.546  18.620  1.00  0.00           N
ATOM   3381 HD21 ASN   225      33.559  41.388  18.140  1.00  0.00           H
ATOM   3382 HD22 ASN   225      32.317  40.225  18.544  1.00  0.00           H
ATOM   3383  C   ASN   225      35.901  37.892  21.085  1.00  0.00           C
ATOM   3384  O   ASN   225      36.574  38.554  21.840  1.00  0.00           O
ATOM   3385  N   GLN   226      36.438  36.883  20.382  1.00  0.00           N
ATOM   3386  H   GLN   226      35.856  36.374  19.732  1.00  0.00           H
ATOM   3387  CA  GLN   226      37.876  36.488  20.465  1.00  0.00           C
ATOM   3388  HA  GLN   226      38.222  36.370  21.492  1.00  0.00           H
ATOM   3389  CB  GLN   226      38.017  35.082  19.846  1.00  0.00           C
ATOM   3390  HB2 GLN   226      37.580  35.123  18.849  1.00  0.00           H
ATOM   3391  HB3 GLN   226      39.074  34.835  19.756  1.00  0.00           H
ATOM   3392  CG  GLN   226      37.340  33.971  20.656  1.00  0.00           C
ATOM   3393  HG2 GLN   226      37.843  33.683  21.579  1.00  0.00           H
ATOM   3394  HG3 GLN   226      36.329  34.219  20.979  1.00  0.00           H
ATOM   3395  CD  GLN   226      37.116  32.804  19.769  1.00  0.00           C
ATOM   3396  OE1 GLN   226      37.944  32.507  18.988  1.00  0.00           O
ATOM   3397  NE2 GLN   226      35.942  32.207  19.737  1.00  0.00           N
ATOM   3398 HE21 GLN   226      35.166  32.685  20.172  1.00  0.00           H
ATOM   3399 HE22 GLN   226      35.785  31.479  19.053  1.00  0.00           H
ATOM   3400  C   GLN   226      38.813  37.572  19.909  1.00  0.00           C
ATOM   3401  O   GLN   226      39.900  37.779  20.404  1.00  0.00           O
ATOM   3402  N   ASN   227      38.378  38.311  18.825  1.00  0.00           N
ATOM   3403  H   ASN   227      37.518  38.008  18.390  1.00  0.00           H
ATOM   3404  CA  ASN   227      39.088  39.484  18.314  1.00  0.00           C
ATOM   3405  HA  ASN   227      40.128  39.179  18.198  1.00  0.00           H
ATOM   3406  CB  ASN   227      38.540  39.905  16.919  1.00  0.00           C
ATOM   3407  HB2 ASN   227      38.727  39.040  16.282  1.00  0.00           H
ATOM   3408  HB3 ASN   227      37.511  40.264  16.954  1.00  0.00           H
ATOM   3409  CG  ASN   227      39.457  40.938  16.197  1.00  0.00           C
ATOM   3410  OD1 ASN   227      40.684  40.909  16.326  1.00  0.00           O
ATOM   3411  ND2 ASN   227      38.990  41.828  15.389  1.00  0.00           N
ATOM   3412 HD21 ASN   227      39.629  42.449  14.914  1.00  0.00           H
ATOM   3413 HD22 ASN   227      38.037  41.766  15.061  1.00  0.00           H
ATOM   3414  C   ASN   227      39.113  40.722  19.350  1.00  0.00           C
ATOM   3415  O   ASN   227      39.379  41.853  18.926  1.00  0.00           O
ATOM   3416  N   LEU   228      38.682  40.525  20.650  1.00  0.00           N
ATOM   3417  H   LEU   228      38.208  39.645  20.794  1.00  0.00           H
ATOM   3418  CA  LEU   228      38.515  41.569  21.661  1.00  0.00           C
ATOM   3419  HA  LEU   228      38.028  41.070  22.499  1.00  0.00           H
ATOM   3420  CB  LEU   228      39.899  42.061  22.109  1.00  0.00           C
ATOM   3421  HB2 LEU   228      40.443  42.515  21.281  1.00  0.00           H
ATOM   3422  HB3 LEU   228      39.890  42.751  22.952  1.00  0.00           H
ATOM   3423  CG  LEU   228      40.845  41.009  22.617  1.00  0.00           C
ATOM   3424  HG  LEU   228      41.000  40.388  21.734  1.00  0.00           H
ATOM   3425  CD1 LEU   228      42.211  41.602  22.963  1.00  0.00           C
ATOM   3426 HD11 LEU   228      42.082  42.438  23.648  1.00  0.00           H
ATOM   3427 HD12 LEU   228      42.956  40.884  23.308  1.00  0.00           H
ATOM   3428 HD13 LEU   228      42.600  42.087  22.068  1.00  0.00           H
ATOM   3429  CD2 LEU   228      40.280  40.225  23.707  1.00  0.00           C
ATOM   3430 HD21 LEU   228      39.926  41.060  24.313  1.00  0.00           H
ATOM   3431 HD22 LEU   228      39.405  39.662  23.379  1.00  0.00           H
ATOM   3432 HD23 LEU   228      40.981  39.695  24.350  1.00  0.00           H
ATOM   3433  C   LEU   228      37.606  42.804  21.215  1.00  0.00           C
ATOM   3434  O   LEU   228      37.767  43.860  21.782  1.00  0.00           O
ATOM   3435  N   GLU   229      36.644  42.734  20.342  1.00  0.00           N
ATOM   3436  H   GLU   229      36.460  41.822  19.948  1.00  0.00           H
ATOM   3437  CA  GLU   229      35.566  43.766  20.180  1.00  0.00           C
ATOM   3438  HA  GLU   229      35.944  44.788  20.194  1.00  0.00           H
ATOM   3439  CB  GLU   229      34.828  43.767  18.818  1.00  0.00           C
ATOM   3440  HB2 GLU   229      35.530  44.296  18.174  1.00  0.00           H
ATOM   3441  HB3 GLU   229      34.765  42.737  18.468  1.00  0.00           H
ATOM   3442  CG  GLU   229      33.518  44.493  18.724  1.00  0.00           C
ATOM   3443  HG2 GLU   229      32.722  44.097  19.356  1.00  0.00           H
ATOM   3444  HG3 GLU   229      33.834  45.461  19.116  1.00  0.00           H
ATOM   3445  CD  GLU   229      32.918  44.694  17.349  1.00  0.00           C
ATOM   3446  OE1 GLU   229      33.394  45.547  16.572  1.00  0.00           O
ATOM   3447  OE2 GLU   229      32.090  43.818  16.950  1.00  0.00           O
ATOM   3448  C   GLU   229      34.602  43.535  21.359  1.00  0.00           C
ATOM   3449  O   GLU   229      34.124  42.411  21.550  1.00  0.00           O
ATOM   3450  N   TYR   230      34.325  44.612  22.051  1.00  0.00           N
ATOM   3451  H   TYR   230      34.807  45.483  21.887  1.00  0.00           H
ATOM   3452  CA  TYR   230      33.716  44.588  23.427  1.00  0.00           C
ATOM   3453  HA  TYR   230      33.448  43.537  23.545  1.00  0.00           H
ATOM   3454  CB  TYR   230      34.708  44.904  24.618  1.00  0.00           C
ATOM   3455  HB2 TYR   230      34.294  44.730  25.610  1.00  0.00           H
ATOM   3456  HB3 TYR   230      35.467  44.122  24.598  1.00  0.00           H
ATOM   3457  CG  TYR   230      35.468  46.242  24.478  1.00  0.00           C
ATOM   3458  CD1 TYR   230      34.757  47.386  24.861  1.00  0.00           C
ATOM   3459  HD1 TYR   230      33.771  47.304  25.295  1.00  0.00           H
ATOM   3460  CE1 TYR   230      35.303  48.637  24.565  1.00  0.00           C
ATOM   3461  HE1 TYR   230      34.803  49.531  24.907  1.00  0.00           H
ATOM   3462  CZ  TYR   230      36.570  48.688  23.914  1.00  0.00           C
ATOM   3463  OH  TYR   230      37.223  49.878  23.792  1.00  0.00           O
ATOM   3464  HH  TYR   230      38.144  49.671  23.967  1.00  0.00           H
ATOM   3465  CE2 TYR   230      37.307  47.521  23.523  1.00  0.00           C
ATOM   3466  HE2 TYR   230      38.274  47.552  23.045  1.00  0.00           H
ATOM   3467  CD2 TYR   230      36.732  46.309  23.822  1.00  0.00           C
ATOM   3468  HD2 TYR   230      37.360  45.446  23.660  1.00  0.00           H
ATOM   3469  C   TYR   230      32.326  45.223  23.469  1.00  0.00           C
ATOM   3470  O   TYR   230      31.925  46.019  22.590  1.00  0.00           O
ATOM   3471  N   GLN   231      31.635  44.809  24.556  1.00  0.00           N
ATOM   3472  H   GLN   231      32.039  44.013  25.030  1.00  0.00           H
ATOM   3473  CA  GLN   231      30.309  45.198  25.097  1.00  0.00           C
ATOM   3474  HA  GLN   231      29.924  46.141  24.708  1.00  0.00           H
ATOM   3475  CB  GLN   231      29.230  44.217  24.681  1.00  0.00           C
ATOM   3476  HB2 GLN   231      29.602  43.251  25.022  1.00  0.00           H
ATOM   3477  HB3 GLN   231      28.369  44.496  25.286  1.00  0.00           H
ATOM   3478  CG  GLN   231      28.965  44.094  23.164  1.00  0.00           C
ATOM   3479  HG2 GLN   231      29.710  44.722  22.675  1.00  0.00           H
ATOM   3480  HG3 GLN   231      29.143  43.120  22.708  1.00  0.00           H
ATOM   3481  CD  GLN   231      27.529  44.488  22.788  1.00  0.00           C
ATOM   3482  OE1 GLN   231      26.918  43.865  21.981  1.00  0.00           O
ATOM   3483  NE2 GLN   231      26.958  45.564  23.339  1.00  0.00           N
ATOM   3484 HE21 GLN   231      27.445  46.186  23.968  1.00  0.00           H
ATOM   3485 HE22 GLN   231      26.026  45.785  23.021  1.00  0.00           H
ATOM   3486  C   GLN   231      30.353  45.282  26.636  1.00  0.00           C
ATOM   3487  O   GLN   231      30.828  44.338  27.321  1.00  0.00           O
ATOM   3488  N   ILE   232      29.806  46.379  27.128  1.00  0.00           N
ATOM   3489  H   ILE   232      29.153  46.937  26.598  1.00  0.00           H
ATOM   3490  CA  ILE   232      30.099  46.878  28.526  1.00  0.00           C
ATOM   3491  HA  ILE   232      30.558  46.045  29.058  1.00  0.00           H
ATOM   3492  CB  ILE   232      31.083  48.074  28.579  1.00  0.00           C
ATOM   3493  HB  ILE   232      30.905  48.543  29.546  1.00  0.00           H
ATOM   3494  CG2 ILE   232      32.484  47.538  28.262  1.00  0.00           C
ATOM   3495 HG21 ILE   232      33.273  48.290  28.265  1.00  0.00           H
ATOM   3496 HG22 ILE   232      32.757  46.836  29.050  1.00  0.00           H
ATOM   3497 HG23 ILE   232      32.441  46.980  27.326  1.00  0.00           H
ATOM   3498  CG1 ILE   232      30.801  49.089  27.525  1.00  0.00           C
ATOM   3499 HG12 ILE   232      30.788  48.600  26.550  1.00  0.00           H
ATOM   3500 HG13 ILE   232      29.761  49.366  27.701  1.00  0.00           H
ATOM   3501  CD1 ILE   232      31.558  50.393  27.455  1.00  0.00           C
ATOM   3502 HD11 ILE   232      32.590  50.231  27.144  1.00  0.00           H
ATOM   3503 HD12 ILE   232      31.091  51.084  26.752  1.00  0.00           H
ATOM   3504 HD13 ILE   232      31.518  50.927  28.405  1.00  0.00           H
ATOM   3505  C   ILE   232      28.746  47.289  29.103  1.00  0.00           C
ATOM   3506  O   ILE   232      27.837  47.830  28.384  1.00  0.00           O
ATOM   3507  N   GLY   233      28.671  47.160  30.452  1.00  0.00           N
ATOM   3508  H   GLY   233      29.354  46.713  31.045  1.00  0.00           H
ATOM   3509  CA  GLY   233      27.684  47.938  31.252  1.00  0.00           C
ATOM   3510  HA2 GLY   233      27.830  49.018  31.249  1.00  0.00           H
ATOM   3511  HA3 GLY   233      26.648  47.901  30.915  1.00  0.00           H
ATOM   3512  C   GLY   233      27.704  47.484  32.710  1.00  0.00           C
ATOM   3513  O   GLY   233      28.671  47.074  33.286  1.00  0.00           O
ATOM   3514  N   TYR   234      26.495  47.631  33.230  1.00  0.00           N
ATOM   3515  H   TYR   234      25.832  48.105  32.635  1.00  0.00           H
ATOM   3516  CA  TYR   234      25.991  47.286  34.541  1.00  0.00           C
ATOM   3517  HA  TYR   234      26.632  46.557  35.036  1.00  0.00           H
ATOM   3518  CB  TYR   234      25.709  48.525  35.578  1.00  0.00           C
ATOM   3519  HB2 TYR   234      25.507  49.396  34.954  1.00  0.00           H
ATOM   3520  HB3 TYR   234      24.816  48.295  36.158  1.00  0.00           H
ATOM   3521  CG  TYR   234      26.925  48.789  36.475  1.00  0.00           C
ATOM   3522  CD1 TYR   234      28.207  49.206  35.937  1.00  0.00           C
ATOM   3523  HD1 TYR   234      28.294  49.116  34.864  1.00  0.00           H
ATOM   3524  CE1 TYR   234      29.282  49.350  36.771  1.00  0.00           C
ATOM   3525  HE1 TYR   234      30.209  49.631  36.293  1.00  0.00           H
ATOM   3526  CZ  TYR   234      29.193  49.179  38.135  1.00  0.00           C
ATOM   3527  OH  TYR   234      30.287  49.499  38.787  1.00  0.00           O
ATOM   3528  HH  TYR   234      31.046  49.418  38.206  1.00  0.00           H
ATOM   3529  CE2 TYR   234      27.990  48.696  38.722  1.00  0.00           C
ATOM   3530  HE2 TYR   234      27.885  48.727  39.796  1.00  0.00           H
ATOM   3531  CD2 TYR   234      26.838  48.633  37.899  1.00  0.00           C
ATOM   3532  HD2 TYR   234      25.967  48.183  38.351  1.00  0.00           H
ATOM   3533  C   TYR   234      24.597  46.564  34.406  1.00  0.00           C
ATOM   3534  O   TYR   234      23.627  47.004  33.723  1.00  0.00           O
ATOM   3535  N   ILE   235      24.479  45.557  35.235  1.00  0.00           N
ATOM   3536  H   ILE   235      25.260  45.326  35.834  1.00  0.00           H
ATOM   3537  CA  ILE   235      23.360  44.581  35.231  1.00  0.00           C
ATOM   3538  HA  ILE   235      23.150  44.084  34.283  1.00  0.00           H
ATOM   3539  CB  ILE   235      23.604  43.440  36.206  1.00  0.00           C
ATOM   3540  HB  ILE   235      23.965  43.909  37.122  1.00  0.00           H
ATOM   3541  CG2 ILE   235      22.359  42.559  36.412  1.00  0.00           C
ATOM   3542 HG21 ILE   235      21.567  43.045  36.983  1.00  0.00           H
ATOM   3543 HG22 ILE   235      21.945  42.209  35.466  1.00  0.00           H
ATOM   3544 HG23 ILE   235      22.787  41.741  36.991  1.00  0.00           H
ATOM   3545  CG1 ILE   235      24.716  42.568  35.694  1.00  0.00           C
ATOM   3546 HG12 ILE   235      25.698  43.036  35.620  1.00  0.00           H
ATOM   3547 HG13 ILE   235      24.920  41.784  36.424  1.00  0.00           H
ATOM   3548  CD1 ILE   235      24.585  41.868  34.326  1.00  0.00           C
ATOM   3549 HD11 ILE   235      25.239  41.005  34.197  1.00  0.00           H
ATOM   3550 HD12 ILE   235      23.613  41.405  34.155  1.00  0.00           H
ATOM   3551 HD13 ILE   235      24.666  42.644  33.566  1.00  0.00           H
ATOM   3552  C   ILE   235      22.150  45.327  35.680  1.00  0.00           C
ATOM   3553  O   ILE   235      22.051  45.794  36.818  1.00  0.00           O
ATOM   3554  N   CYX   236      21.079  45.208  34.886  1.00  0.00           N
ATOM   3555  H   CYX   236      21.164  44.716  34.008  1.00  0.00           H
ATOM   3556  CA  CYX   236      19.820  45.984  34.977  1.00  0.00           C
ATOM   3557  HA  CYX   236      19.998  47.059  35.018  1.00  0.00           H
ATOM   3558  CB  CYX   236      19.151  45.752  33.650  1.00  0.00           C
ATOM   3559  HB2 CYX   236      19.140  44.670  33.518  1.00  0.00           H
ATOM   3560  HB3 CYX   236      18.147  46.160  33.775  1.00  0.00           H
ATOM   3561  SG  CYX   236      19.979  46.554  32.242  1.00  0.00           S
ATOM   3562  C   CYX   236      18.965  45.601  36.202  1.00  0.00           C
ATOM   3563  O   CYX   236      18.156  46.409  36.622  1.00  0.00           O
ATOM   3564  N   SER   237      19.127  44.417  36.729  1.00  0.00           N
ATOM   3565  H   SER   237      19.762  43.819  36.220  1.00  0.00           H
ATOM   3566  CA  SER   237      18.496  43.839  37.940  1.00  0.00           C
ATOM   3567  HA  SER   237      17.441  43.654  37.739  1.00  0.00           H
ATOM   3568  CB  SER   237      19.069  42.510  38.331  1.00  0.00           C
ATOM   3569  HB2 SER   237      19.071  41.752  37.547  1.00  0.00           H
ATOM   3570  HB3 SER   237      20.091  42.737  38.629  1.00  0.00           H
ATOM   3571  OG  SER   237      18.432  41.873  39.453  1.00  0.00           O
ATOM   3572  HG  SER   237      17.784  41.251  39.115  1.00  0.00           H
ATOM   3573  C   SER   237      18.536  44.763  39.181  1.00  0.00           C
ATOM   3574  O   SER   237      19.459  45.514  39.486  1.00  0.00           O
ATOM   3575  N   GLY   238      17.447  44.780  39.925  1.00  0.00           N
ATOM   3576  H   GLY   238      16.818  44.062  39.597  1.00  0.00           H
ATOM   3577  CA  GLY   238      17.378  45.385  41.247  1.00  0.00           C
ATOM   3578  HA2 GLY   238      18.014  46.268  41.314  1.00  0.00           H
ATOM   3579  HA3 GLY   238      16.340  45.665  41.428  1.00  0.00           H
ATOM   3580  C   GLY   238      17.824  44.447  42.400  1.00  0.00           C
ATOM   3581  O   GLY   238      17.509  44.862  43.547  1.00  0.00           O
ATOM   3582  N   VAL   239      18.371  43.282  42.090  1.00  0.00           N
ATOM   3583  H   VAL   239      18.391  43.021  41.115  1.00  0.00           H
ATOM   3584  CA  VAL   239      19.152  42.500  43.105  1.00  0.00           C
ATOM   3585  HA  VAL   239      18.624  42.577  44.055  1.00  0.00           H
ATOM   3586  CB  VAL   239      19.231  40.972  42.601  1.00  0.00           C
ATOM   3587  HB  VAL   239      19.637  40.873  41.595  1.00  0.00           H
ATOM   3588  CG1 VAL   239      20.171  40.115  43.476  1.00  0.00           C
ATOM   3589 HG11 VAL   239      20.270  39.081  43.144  1.00  0.00           H
ATOM   3590 HG12 VAL   239      21.188  40.491  43.366  1.00  0.00           H
ATOM   3591 HG13 VAL   239      19.910  40.103  44.533  1.00  0.00           H
ATOM   3592  CG2 VAL   239      17.822  40.336  42.485  1.00  0.00           C
ATOM   3593 HG21 VAL   239      18.012  39.301  42.199  1.00  0.00           H
ATOM   3594 HG22 VAL   239      17.359  40.294  43.471  1.00  0.00           H
ATOM   3595 HG23 VAL   239      17.275  40.927  41.750  1.00  0.00           H
ATOM   3596  C   VAL   239      20.517  43.206  43.361  1.00  0.00           C
ATOM   3597  O   VAL   239      21.395  43.255  42.518  1.00  0.00           O
ATOM   3598  N   PHE   240      20.709  43.708  44.572  1.00  0.00           N
ATOM   3599  H   PHE   240      19.981  43.681  45.272  1.00  0.00           H
ATOM   3600  CA  PHE   240      21.974  44.357  44.966  1.00  0.00           C
ATOM   3601  HA  PHE   240      22.388  44.797  44.058  1.00  0.00           H
ATOM   3602  CB  PHE   240      21.782  45.529  45.943  1.00  0.00           C
ATOM   3603  HB2 PHE   240      21.499  45.141  46.922  1.00  0.00           H
ATOM   3604  HB3 PHE   240      22.665  46.153  46.076  1.00  0.00           H
ATOM   3605  CG  PHE   240      20.757  46.502  45.416  1.00  0.00           C
ATOM   3606  CD1 PHE   240      19.505  46.766  46.047  1.00  0.00           C
ATOM   3607  HD1 PHE   240      19.232  46.131  46.876  1.00  0.00           H
ATOM   3608  CE1 PHE   240      18.582  47.620  45.501  1.00  0.00           C
ATOM   3609  HE1 PHE   240      17.608  47.699  45.960  1.00  0.00           H
ATOM   3610  CZ  PHE   240      18.931  48.296  44.362  1.00  0.00           C
ATOM   3611  HZ  PHE   240      18.204  48.986  43.961  1.00  0.00           H
ATOM   3612  CE2 PHE   240      20.179  48.185  43.730  1.00  0.00           C
ATOM   3613  HE2 PHE   240      20.341  48.621  42.756  1.00  0.00           H
ATOM   3614  CD2 PHE   240      21.098  47.286  44.254  1.00  0.00           C
ATOM   3615  HD2 PHE   240      21.990  46.985  43.725  1.00  0.00           H
ATOM   3616  C   PHE   240      23.034  43.378  45.424  1.00  0.00           C
ATOM   3617  O   PHE   240      22.864  42.772  46.457  1.00  0.00           O
ATOM   3618  N   GLY   241      24.095  43.247  44.642  1.00  0.00           N
ATOM   3619  H   GLY   241      24.236  43.929  43.912  1.00  0.00           H
ATOM   3620  CA  GLY   241      24.835  41.996  44.648  1.00  0.00           C
ATOM   3621  HA2 GLY   241      24.118  41.225  44.930  1.00  0.00           H
ATOM   3622  HA3 GLY   241      25.235  41.702  43.678  1.00  0.00           H
ATOM   3623  C   GLY   241      26.001  41.915  45.658  1.00  0.00           C
ATOM   3624  O   GLY   241      26.941  41.159  45.394  1.00  0.00           O
ATOM   3625  N   ASH   242      26.069  42.867  46.608  1.00  0.00           N
ATOM   3626  H   ASH   242      25.288  43.500  46.712  1.00  0.00           H
ATOM   3627  CA  ASH   242      27.253  43.327  47.358  1.00  0.00           C
ATOM   3628  HA  ASH   242      27.840  42.498  47.755  1.00  0.00           H
ATOM   3629  CB  ASH   242      28.067  44.153  46.305  1.00  0.00           C
ATOM   3630  HB2 ASH   242      28.034  43.692  45.319  1.00  0.00           H
ATOM   3631  HB3 ASH   242      27.549  45.109  46.225  1.00  0.00           H
ATOM   3632  CG  ASH   242      29.482  44.254  46.797  1.00  0.00           C
ATOM   3633  OD1 ASH   242      29.844  44.233  47.982  1.00  0.00           O
ATOM   3634  OD2 ASH   242      30.408  44.328  45.710  1.00  0.00           O
ATOM   3635  HD2 ASH   242      29.943  44.406  44.874  1.00  0.00           H
ATOM   3636  C   ASH   242      26.878  44.179  48.618  1.00  0.00           C
ATOM   3637  O   ASH   242      26.217  45.214  48.405  1.00  0.00           O
ATOM   3638  N   ASN   243      27.473  43.965  49.746  1.00  0.00           N
ATOM   3639  H   ASN   243      28.033  43.141  49.914  1.00  0.00           H
ATOM   3640  CA  ASN   243      27.374  44.817  50.918  1.00  0.00           C
ATOM   3641  HA  ASN   243      26.425  45.354  50.912  1.00  0.00           H
ATOM   3642  CB  ASN   243      27.447  44.048  52.192  1.00  0.00           C
ATOM   3643  HB2 ASN   243      27.175  44.642  53.065  1.00  0.00           H
ATOM   3644  HB3 ASN   243      26.642  43.315  52.238  1.00  0.00           H
ATOM   3645  CG  ASN   243      28.694  43.322  52.423  1.00  0.00           C
ATOM   3646  OD1 ASN   243      28.927  42.222  51.952  1.00  0.00           O
ATOM   3647  ND2 ASN   243      29.671  43.917  53.028  1.00  0.00           N
ATOM   3648 HD21 ASN   243      30.645  43.672  52.932  1.00  0.00           H
ATOM   3649 HD22 ASN   243      29.627  44.772  53.562  1.00  0.00           H
ATOM   3650  C   ASN   243      28.518  45.873  51.001  1.00  0.00           C
ATOM   3651  O   ASN   243      29.598  45.532  50.592  1.00  0.00           O
ATOM   3652  N   PRO   244      28.253  47.075  51.503  1.00  0.00           N
ATOM   3653  CD  PRO   244      29.319  48.067  51.592  1.00  0.00           C
ATOM   3654  HD2 PRO   244      29.808  48.231  50.632  1.00  0.00           H
ATOM   3655  HD3 PRO   244      29.938  47.664  52.392  1.00  0.00           H
ATOM   3656  CG  PRO   244      28.611  49.325  52.068  1.00  0.00           C
ATOM   3657  HG2 PRO   244      28.347  49.930  51.201  1.00  0.00           H
ATOM   3658  HG3 PRO   244      29.277  49.938  52.675  1.00  0.00           H
ATOM   3659  CB  PRO   244      27.397  48.853  52.811  1.00  0.00           C
ATOM   3660  HB2 PRO   244      26.684  49.676  52.757  1.00  0.00           H
ATOM   3661  HB3 PRO   244      27.636  48.619  53.848  1.00  0.00           H
ATOM   3662  CA  PRO   244      26.942  47.625  51.968  1.00  0.00           C
ATOM   3663  HA  PRO   244      26.461  46.940  52.666  1.00  0.00           H
ATOM   3664  C   PRO   244      26.009  48.010  50.831  1.00  0.00           C
ATOM   3665  O   PRO   244      26.434  48.068  49.647  1.00  0.00           O
ATOM   3666  N   ARG   245      24.730  48.213  51.104  1.00  0.00           N
ATOM   3667  H   ARG   245      24.434  48.177  52.069  1.00  0.00           H
ATOM   3668  CA  ARG   245      23.559  48.392  50.204  1.00  0.00           C
ATOM   3669  HA  ARG   245      23.749  49.337  49.695  1.00  0.00           H
ATOM   3670  CB  ARG   245      23.450  47.150  49.330  1.00  0.00           C
ATOM   3671  HB2 ARG   245      22.496  47.088  48.807  1.00  0.00           H
ATOM   3672  HB3 ARG   245      24.270  47.295  48.626  1.00  0.00           H
ATOM   3673  CG  ARG   245      23.548  45.888  50.097  1.00  0.00           C
ATOM   3674  HG2 ARG   245      24.523  45.780  50.573  1.00  0.00           H
ATOM   3675  HG3 ARG   245      22.810  45.938  50.898  1.00  0.00           H
ATOM   3676  CD  ARG   245      23.164  44.670  49.201  1.00  0.00           C
ATOM   3677  HD2 ARG   245      23.500  44.858  48.182  1.00  0.00           H
ATOM   3678  HD3 ARG   245      23.852  43.861  49.444  1.00  0.00           H
ATOM   3679  NE  ARG   245      21.698  44.277  49.267  1.00  0.00           N
ATOM   3680  HE  ARG   245      21.065  45.040  49.080  1.00  0.00           H
ATOM   3681  CZ  ARG   245      21.152  43.081  49.482  1.00  0.00           C
ATOM   3682  NH1 ARG   245      19.853  42.951  49.516  1.00  0.00           N
ATOM   3683 HH11 ARG   245      19.285  43.344  48.779  1.00  0.00           H
ATOM   3684 HH12 ARG   245      19.500  42.056  49.825  1.00  0.00           H
ATOM   3685  NH2 ARG   245      21.873  42.062  49.888  1.00  0.00           N
ATOM   3686 HH21 ARG   245      22.878  41.986  49.820  1.00  0.00           H
ATOM   3687 HH22 ARG   245      21.384  41.264  50.269  1.00  0.00           H
ATOM   3688  C   ARG   245      22.183  48.551  50.930  1.00  0.00           C
ATOM   3689  O   ARG   245      22.008  48.227  52.134  1.00  0.00           O
ATOM   3690  N   PRO   246      21.118  48.945  50.167  1.00  0.00           N
ATOM   3691  CD  PRO   246      21.093  49.561  48.846  1.00  0.00           C
ATOM   3692  HD2 PRO   246      21.521  48.890  48.103  1.00  0.00           H
ATOM   3693  HD3 PRO   246      21.614  50.514  48.928  1.00  0.00           H
ATOM   3694  CG  PRO   246      19.685  50.033  48.425  1.00  0.00           C
ATOM   3695  HG2 PRO   246      19.401  49.234  47.739  1.00  0.00           H
ATOM   3696  HG3 PRO   246      19.566  51.070  48.114  1.00  0.00           H
ATOM   3697  CB  PRO   246      18.843  49.682  49.729  1.00  0.00           C
ATOM   3698  HB2 PRO   246      17.905  49.184  49.479  1.00  0.00           H
ATOM   3699  HB3 PRO   246      18.644  50.622  50.241  1.00  0.00           H
ATOM   3700  CA  PRO   246      19.759  48.750  50.596  1.00  0.00           C
ATOM   3701  HA  PRO   246      19.542  48.861  51.659  1.00  0.00           H
ATOM   3702  C   PRO   246      19.385  47.293  50.289  1.00  0.00           C
ATOM   3703  O   PRO   246      20.042  46.546  49.536  1.00  0.00           O
ATOM   3704  N   ASN   247      18.287  46.858  50.861  1.00  0.00           N
ATOM   3705  H   ASN   247      17.915  47.505  51.541  1.00  0.00           H
ATOM   3706  CA  ASN   247      17.519  45.648  50.462  1.00  0.00           C
ATOM   3707  HA  ASN   247      18.191  44.797  50.346  1.00  0.00           H
ATOM   3708  CB  ASN   247      16.274  45.418  51.380  1.00  0.00           C
ATOM   3709  HB2 ASN   247      15.657  46.303  51.538  1.00  0.00           H
ATOM   3710  HB3 ASN   247      15.648  44.675  50.884  1.00  0.00           H
ATOM   3711  CG  ASN   247      16.534  44.952  52.812  1.00  0.00           C
ATOM   3712  OD1 ASN   247      17.070  45.689  53.608  1.00  0.00           O
ATOM   3713  ND2 ASN   247      16.016  43.748  53.087  1.00  0.00           N
ATOM   3714 HD21 ASN   247      16.301  43.324  53.957  1.00  0.00           H
ATOM   3715 HD22 ASN   247      15.631  43.171  52.352  1.00  0.00           H
ATOM   3716  C   ASN   247      16.983  45.860  48.993  1.00  0.00           C
ATOM   3717  O   ASN   247      17.038  46.966  48.431  1.00  0.00           O
ATOM   3718  N   ASP   248      16.617  44.732  48.339  1.00  0.00           N
ATOM   3719  H   ASP   248      16.812  43.853  48.799  1.00  0.00           H
ATOM   3720  CA  ASP   248      16.371  44.754  46.870  1.00  0.00           C
ATOM   3721  HA  ASP   248      17.267  45.096  46.351  1.00  0.00           H
ATOM   3722  CB  ASP   248      16.335  43.301  46.453  1.00  0.00           C
ATOM   3723  HB2 ASP   248      15.527  42.785  46.971  1.00  0.00           H
ATOM   3724  HB3 ASP   248      16.175  43.301  45.375  1.00  0.00           H
ATOM   3725  CG  ASP   248      17.641  42.547  46.730  1.00  0.00           C
ATOM   3726  OD1 ASP   248      18.661  43.125  47.000  1.00  0.00           O
ATOM   3727  OD2 ASP   248      17.664  41.314  46.642  1.00  0.00           O
ATOM   3728  C   ASP   248      15.181  45.589  46.422  1.00  0.00           C
ATOM   3729  O   ASP   248      14.118  45.477  47.053  1.00  0.00           O
ATOM   3730  N   GLY   249      15.298  46.349  45.302  1.00  0.00           N
ATOM   3731  H   GLY   249      16.169  46.274  44.797  1.00  0.00           H
ATOM   3732  CA  GLY   249      14.411  47.381  44.937  1.00  0.00           C
ATOM   3733  HA2 GLY   249      13.375  47.161  45.194  1.00  0.00           H
ATOM   3734  HA3 GLY   249      14.760  48.271  45.463  1.00  0.00           H
ATOM   3735  C   GLY   249      14.546  47.698  43.440  1.00  0.00           C
ATOM   3736  O   GLY   249      14.736  46.734  42.661  1.00  0.00           O
ATOM   3737  N   THR   250      14.376  48.910  43.037  1.00  0.00           N
ATOM   3738  H   THR   250      14.127  49.565  43.765  1.00  0.00           H
ATOM   3739  CA  THR   250      14.587  49.379  41.667  1.00  0.00           C
ATOM   3740  HA  THR   250      14.110  48.652  41.008  1.00  0.00           H
ATOM   3741  CB  THR   250      14.014  50.837  41.437  1.00  0.00           C
ATOM   3742  HB  THR   250      14.517  51.447  42.188  1.00  0.00           H
ATOM   3743  CG2 THR   250      14.168  51.453  40.072  1.00  0.00           C
ATOM   3744 HG21 THR   250      15.242  51.554  39.917  1.00  0.00           H
ATOM   3745 HG22 THR   250      13.692  50.794  39.345  1.00  0.00           H
ATOM   3746 HG23 THR   250      13.668  52.418  39.989  1.00  0.00           H
ATOM   3747  OG1 THR   250      12.581  50.799  41.597  1.00  0.00           O
ATOM   3748  HG1 THR   250      12.290  51.383  42.301  1.00  0.00           H
ATOM   3749  C   THR   250      16.062  49.366  41.197  1.00  0.00           C
ATOM   3750  O   THR   250      16.896  50.207  41.567  1.00  0.00           O
ATOM   3751  N   GLY   251      16.341  48.470  40.243  1.00  0.00           N
ATOM   3752  H   GLY   251      15.662  47.764  40.002  1.00  0.00           H
ATOM   3753  CA  GLY   251      17.594  48.408  39.485  1.00  0.00           C
ATOM   3754  HA2 GLY   251      18.404  48.400  40.213  1.00  0.00           H
ATOM   3755  HA3 GLY   251      17.727  47.547  38.829  1.00  0.00           H
ATOM   3756  C   GLY   251      17.837  49.535  38.554  1.00  0.00           C
ATOM   3757  O   GLY   251      17.084  50.539  38.508  1.00  0.00           O
ATOM   3758  N   SER   252      18.895  49.403  37.778  1.00  0.00           N
ATOM   3759  H   SER   252      19.494  48.591  37.795  1.00  0.00           H
ATOM   3760  CA  SER   252      19.154  50.259  36.624  1.00  0.00           C
ATOM   3761  HA  SER   252      18.184  50.289  36.129  1.00  0.00           H
ATOM   3762  CB  SER   252      19.561  51.693  36.872  1.00  0.00           C
ATOM   3763  HB2 SER   252      18.968  52.123  37.679  1.00  0.00           H
ATOM   3764  HB3 SER   252      20.574  51.837  37.247  1.00  0.00           H
ATOM   3765  OG  SER   252      19.449  52.501  35.798  1.00  0.00           O
ATOM   3766  HG  SER   252      19.568  53.394  36.128  1.00  0.00           H
ATOM   3767  C   SER   252      20.205  49.680  35.658  1.00  0.00           C
ATOM   3768  O   SER   252      21.018  48.831  36.009  1.00  0.00           O
ATOM   3769  N   CYX   253      19.994  50.048  34.428  1.00  0.00           N
ATOM   3770  H   CYX   253      19.503  50.900  34.195  1.00  0.00           H
ATOM   3771  CA  CYX   253      20.971  49.636  33.361  1.00  0.00           C
ATOM   3772  HA  CYX   253      21.246  48.611  33.615  1.00  0.00           H
ATOM   3773  CB  CYX   253      20.312  49.550  31.912  1.00  0.00           C
ATOM   3774  HB2 CYX   253      19.873  50.522  31.684  1.00  0.00           H
ATOM   3775  HB3 CYX   253      21.111  49.422  31.181  1.00  0.00           H
ATOM   3776  SG  CYX   253      19.027  48.349  31.738  1.00  0.00           S
ATOM   3777  C   CYX   253      22.274  50.478  33.356  1.00  0.00           C
ATOM   3778  O   CYX   253      22.754  50.964  32.283  1.00  0.00           O
ATOM   3779  N   GLY   254      22.786  50.658  34.603  1.00  0.00           N
ATOM   3780  H   GLY   254      22.383  50.118  35.355  1.00  0.00           H
ATOM   3781  CA  GLY   254      23.910  51.535  34.910  1.00  0.00           C
ATOM   3782  HA2 GLY   254      24.786  51.177  34.370  1.00  0.00           H
ATOM   3783  HA3 GLY   254      23.814  52.591  34.659  1.00  0.00           H
ATOM   3784  C   GLY   254      24.210  51.495  36.423  1.00  0.00           C
ATOM   3785  O   GLY   254      23.482  50.872  37.092  1.00  0.00           O
ATOM   3786  N   PRO   255      25.307  52.119  36.969  1.00  0.00           N
ATOM   3787  CD  PRO   255      26.215  53.007  36.204  1.00  0.00           C
ATOM   3788  HD2 PRO   255      25.659  53.837  35.768  1.00  0.00           H
ATOM   3789  HD3 PRO   255      26.758  52.456  35.437  1.00  0.00           H
ATOM   3790  CG  PRO   255      27.193  53.536  37.227  1.00  0.00           C
ATOM   3791  HG2 PRO   255      27.056  54.562  37.566  1.00  0.00           H
ATOM   3792  HG3 PRO   255      28.138  53.480  36.687  1.00  0.00           H
ATOM   3793  CB  PRO   255      27.169  52.431  38.304  1.00  0.00           C
ATOM   3794  HB2 PRO   255      27.470  52.904  39.238  1.00  0.00           H
ATOM   3795  HB3 PRO   255      27.859  51.625  38.055  1.00  0.00           H
ATOM   3796  CA  PRO   255      25.730  51.887  38.322  1.00  0.00           C
ATOM   3797  HA  PRO   255      25.764  50.867  38.707  1.00  0.00           H
ATOM   3798  C   PRO   255      24.709  52.554  39.230  1.00  0.00           C
ATOM   3799  O   PRO   255      24.643  53.790  39.186  1.00  0.00           O
ATOM   3800  N   VAL   256      23.971  51.732  40.032  1.00  0.00           N
ATOM   3801  H   VAL   256      24.230  50.763  40.147  1.00  0.00           H
ATOM   3802  CA  VAL   256      23.106  52.219  41.124  1.00  0.00           C
ATOM   3803  HA  VAL   256      22.695  53.199  40.880  1.00  0.00           H
ATOM   3804  CB  VAL   256      21.979  51.212  41.499  1.00  0.00           C
ATOM   3805  HB  VAL   256      22.500  50.283  41.730  1.00  0.00           H
ATOM   3806  CG1 VAL   256      21.167  51.751  42.687  1.00  0.00           C
ATOM   3807 HG11 VAL   256      20.280  51.125  42.788  1.00  0.00           H
ATOM   3808 HG12 VAL   256      21.657  51.672  43.657  1.00  0.00           H
ATOM   3809 HG13 VAL   256      20.935  52.794  42.470  1.00  0.00           H
ATOM   3810  CG2 VAL   256      20.946  50.956  40.438  1.00  0.00           C
ATOM   3811 HG21 VAL   256      21.527  50.548  39.611  1.00  0.00           H
ATOM   3812 HG22 VAL   256      20.210  50.289  40.890  1.00  0.00           H
ATOM   3813 HG23 VAL   256      20.549  51.927  40.144  1.00  0.00           H
ATOM   3814  C   VAL   256      23.935  52.565  42.358  1.00  0.00           C
ATOM   3815  O   VAL   256      24.642  51.715  42.994  1.00  0.00           O
ATOM   3816  N   SER   257      23.899  53.859  42.659  1.00  0.00           N
ATOM   3817  H   SER   257      23.366  54.470  42.055  1.00  0.00           H
ATOM   3818  CA  SER   257      24.817  54.569  43.584  1.00  0.00           C
ATOM   3819  HA  SER   257      25.822  54.163  43.464  1.00  0.00           H
ATOM   3820  CB  SER   257      24.745  56.042  43.148  1.00  0.00           C
ATOM   3821  HB2 SER   257      25.582  56.661  43.469  1.00  0.00           H
ATOM   3822  HB3 SER   257      24.800  56.027  42.059  1.00  0.00           H
ATOM   3823  OG  SER   257      23.460  56.631  43.505  1.00  0.00           O
ATOM   3824  HG  SER   257      23.591  57.568  43.663  1.00  0.00           H
ATOM   3825  C   SER   257      24.391  54.431  45.050  1.00  0.00           C
ATOM   3826  O   SER   257      25.105  55.009  45.943  1.00  0.00           O
ATOM   3827  N   SER   258      23.205  53.807  45.369  1.00  0.00           N
ATOM   3828  H   SER   258      22.740  53.489  44.530  1.00  0.00           H
ATOM   3829  CA  SER   258      22.712  53.544  46.699  1.00  0.00           C
ATOM   3830  HA  SER   258      22.395  54.350  47.362  1.00  0.00           H
ATOM   3831  CB  SER   258      21.424  52.679  46.730  1.00  0.00           C
ATOM   3832  HB2 SER   258      21.596  51.677  46.336  1.00  0.00           H
ATOM   3833  HB3 SER   258      21.009  52.621  47.736  1.00  0.00           H
ATOM   3834  OG  SER   258      20.525  53.298  45.926  1.00  0.00           O
ATOM   3835  HG  SER   258      19.734  52.763  46.016  1.00  0.00           H
ATOM   3836  C   SER   258      23.746  52.748  47.530  1.00  0.00           C
ATOM   3837  O   SER   258      23.926  51.567  47.240  1.00  0.00           O
ATOM   3838  N   ASN   259      24.544  53.506  48.309  1.00  0.00           N
ATOM   3839  H   ASN   259      24.109  54.393  48.520  1.00  0.00           H
ATOM   3840  CA  ASN   259      25.874  53.325  48.888  1.00  0.00           C
ATOM   3841  HA  ASN   259      26.134  54.321  49.249  1.00  0.00           H
ATOM   3842  CB  ASN   259      25.737  52.376  50.174  1.00  0.00           C
ATOM   3843  HB2 ASN   259      24.873  52.706  50.751  1.00  0.00           H
ATOM   3844  HB3 ASN   259      25.657  51.329  49.882  1.00  0.00           H
ATOM   3845  CG  ASN   259      26.952  52.474  51.091  1.00  0.00           C
ATOM   3846  OD1 ASN   259      28.120  52.732  50.705  1.00  0.00           O
ATOM   3847  ND2 ASN   259      26.696  52.408  52.384  1.00  0.00           N
ATOM   3848 HD21 ASN   259      27.455  52.376  53.050  1.00  0.00           H
ATOM   3849 HD22 ASN   259      25.775  52.098  52.660  1.00  0.00           H
ATOM   3850  C   ASN   259      26.852  52.837  47.758  1.00  0.00           C
ATOM   3851  O   ASN   259      27.057  51.667  47.657  1.00  0.00           O
ATOM   3852  N   GLY   260      27.542  53.811  47.045  1.00  0.00           N
ATOM   3853  H   GLY   260      27.423  54.791  47.259  1.00  0.00           H
ATOM   3854  CA  GLY   260      28.423  53.343  45.927  1.00  0.00           C
ATOM   3855  HA2 GLY   260      27.892  52.650  45.273  1.00  0.00           H
ATOM   3856  HA3 GLY   260      28.618  54.199  45.282  1.00  0.00           H
ATOM   3857  C   GLY   260      29.877  52.842  46.140  1.00  0.00           C
ATOM   3858  O   GLY   260      30.179  51.738  45.698  1.00  0.00           O
ATOM   3859  N   ALA   261      30.686  53.723  46.682  1.00  0.00           N
ATOM   3860  H   ALA   261      30.404  54.512  47.245  1.00  0.00           H
ATOM   3861  CA  ALA   261      32.184  53.686  46.602  1.00  0.00           C
ATOM   3862  HA  ALA   261      32.422  54.036  45.598  1.00  0.00           H
ATOM   3863  CB  ALA   261      32.759  54.798  47.596  1.00  0.00           C
ATOM   3864  HB1 ALA   261      33.843  54.872  47.681  1.00  0.00           H
ATOM   3865  HB2 ALA   261      32.323  55.751  47.295  1.00  0.00           H
ATOM   3866  HB3 ALA   261      32.416  54.699  48.625  1.00  0.00           H
ATOM   3867  C   ALA   261      32.781  52.320  46.876  1.00  0.00           C
ATOM   3868  O   ALA   261      33.852  52.044  46.366  1.00  0.00           O
ATOM   3869  N   TYR   262      32.282  51.439  47.788  1.00  0.00           N
ATOM   3870  H   TYR   262      31.491  51.669  48.371  1.00  0.00           H
ATOM   3871  CA  TYR   262      32.988  50.183  48.207  1.00  0.00           C
ATOM   3872  HA  TYR   262      34.030  50.255  47.897  1.00  0.00           H
ATOM   3873  CB  TYR   262      32.980  50.097  49.746  1.00  0.00           C
ATOM   3874  HB2 TYR   262      32.961  51.122  50.115  1.00  0.00           H
ATOM   3875  HB3 TYR   262      32.038  49.577  49.916  1.00  0.00           H
ATOM   3876  CG  TYR   262      34.165  49.413  50.412  1.00  0.00           C
ATOM   3877  CD1 TYR   262      35.466  50.052  50.314  1.00  0.00           C
ATOM   3878  HD1 TYR   262      35.601  51.005  49.825  1.00  0.00           H
ATOM   3879  CE1 TYR   262      36.607  49.426  50.866  1.00  0.00           C
ATOM   3880  HE1 TYR   262      37.569  49.872  50.659  1.00  0.00           H
ATOM   3881  CZ  TYR   262      36.552  48.113  51.436  1.00  0.00           C
ATOM   3882  OH  TYR   262      37.644  47.642  52.130  1.00  0.00           O
ATOM   3883  HH  TYR   262      37.437  47.029  52.839  1.00  0.00           H
ATOM   3884  CE2 TYR   262      35.270  47.483  51.522  1.00  0.00           C
ATOM   3885  HE2 TYR   262      35.079  46.538  52.009  1.00  0.00           H
ATOM   3886  CD2 TYR   262      34.099  48.106  50.937  1.00  0.00           C
ATOM   3887  HD2 TYR   262      33.284  47.417  50.769  1.00  0.00           H
ATOM   3888  C   TYR   262      32.462  48.856  47.536  1.00  0.00           C
ATOM   3889  O   TYR   262      31.609  48.858  46.632  1.00  0.00           O
ATOM   3890  N   GLY   263      32.940  47.666  47.991  1.00  0.00           N
ATOM   3891  H   GLY   263      33.581  47.759  48.766  1.00  0.00           H
ATOM   3892  CA  GLY   263      32.249  46.416  47.944  1.00  0.00           C
ATOM   3893  HA2 GLY   263      31.526  46.417  48.759  1.00  0.00           H
ATOM   3894  HA3 GLY   263      31.829  46.248  46.952  1.00  0.00           H
ATOM   3895  C   GLY   263      33.194  45.189  48.166  1.00  0.00           C
ATOM   3896  O   GLY   263      34.311  45.353  48.564  1.00  0.00           O
ATOM   3897  N   VAL   264      32.734  43.998  47.846  1.00  0.00           N
ATOM   3898  H   VAL   264      31.769  43.980  47.547  1.00  0.00           H
ATOM   3899  CA  VAL   264      33.570  42.765  47.729  1.00  0.00           C
ATOM   3900  HA  VAL   264      34.591  43.066  47.963  1.00  0.00           H
ATOM   3901  CB  VAL   264      33.064  41.752  48.837  1.00  0.00           C
ATOM   3902  HB  VAL   264      33.137  42.201  49.828  1.00  0.00           H
ATOM   3903  CG1 VAL   264      31.641  41.204  48.585  1.00  0.00           C
ATOM   3904 HG11 VAL   264      30.974  41.946  49.023  1.00  0.00           H
ATOM   3905 HG12 VAL   264      31.416  40.926  47.555  1.00  0.00           H
ATOM   3906 HG13 VAL   264      31.450  40.246  49.068  1.00  0.00           H
ATOM   3907  CG2 VAL   264      33.961  40.545  48.914  1.00  0.00           C
ATOM   3908 HG21 VAL   264      33.826  39.923  48.029  1.00  0.00           H
ATOM   3909 HG22 VAL   264      34.990  40.840  49.116  1.00  0.00           H
ATOM   3910 HG23 VAL   264      33.600  39.898  49.714  1.00  0.00           H
ATOM   3911  C   VAL   264      33.492  42.089  46.361  1.00  0.00           C
ATOM   3912  O   VAL   264      32.559  42.269  45.536  1.00  0.00           O
ATOM   3913  N   LYS   265      34.501  41.293  46.057  1.00  0.00           N
ATOM   3914  H   LYS   265      35.232  41.091  46.723  1.00  0.00           H
ATOM   3915  CA  LYS   265      34.492  40.408  44.864  1.00  0.00           C
ATOM   3916  HA  LYS   265      34.313  41.037  43.992  1.00  0.00           H
ATOM   3917  CB  LYS   265      35.822  39.598  44.762  1.00  0.00           C
ATOM   3918  HB2 LYS   265      36.664  40.128  45.206  1.00  0.00           H
ATOM   3919  HB3 LYS   265      35.720  38.853  45.551  1.00  0.00           H
ATOM   3920  CG  LYS   265      35.980  38.798  43.503  1.00  0.00           C
ATOM   3921  HG2 LYS   265      35.027  38.309  43.297  1.00  0.00           H
ATOM   3922  HG3 LYS   265      36.244  39.525  42.736  1.00  0.00           H
ATOM   3923  CD  LYS   265      37.039  37.678  43.547  1.00  0.00           C
ATOM   3924  HD2 LYS   265      38.040  38.107  43.598  1.00  0.00           H
ATOM   3925  HD3 LYS   265      36.925  37.027  44.415  1.00  0.00           H
ATOM   3926  CE  LYS   265      36.835  36.732  42.420  1.00  0.00           C
ATOM   3927  HE2 LYS   265      37.403  35.804  42.471  1.00  0.00           H
ATOM   3928  HE3 LYS   265      35.787  36.433  42.448  1.00  0.00           H
ATOM   3929  NZ  LYS   265      37.092  37.225  41.077  1.00  0.00           N
ATOM   3930  HZ1 LYS   265      36.705  38.120  40.814  1.00  0.00           H
ATOM   3931  HZ2 LYS   265      38.077  37.413  40.951  1.00  0.00           H
ATOM   3932  HZ3 LYS   265      36.890  36.530  40.371  1.00  0.00           H
ATOM   3933  C   LYS   265      33.208  39.484  44.915  1.00  0.00           C
ATOM   3934  O   LYS   265      32.651  39.130  45.949  1.00  0.00           O
ATOM   3935  N   GLY   266      32.742  39.045  43.708  1.00  0.00           N
ATOM   3936  H   GLY   266      33.116  39.542  42.911  1.00  0.00           H
ATOM   3937  CA  GLY   266      31.562  38.257  43.489  1.00  0.00           C
ATOM   3938  HA2 GLY   266      31.744  37.345  44.057  1.00  0.00           H
ATOM   3939  HA3 GLY   266      30.652  38.774  43.795  1.00  0.00           H
ATOM   3940  C   GLY   266      31.350  37.956  41.960  1.00  0.00           C
ATOM   3941  O   GLY   266      32.189  38.293  41.118  1.00  0.00           O
ATOM   3942  N   PHE   267      30.342  37.142  41.782  1.00  0.00           N
ATOM   3943  H   PHE   267      29.657  37.107  42.524  1.00  0.00           H
ATOM   3944  CA  PHE   267      30.021  36.497  40.521  1.00  0.00           C
ATOM   3945  HA  PHE   267      30.500  37.156  39.796  1.00  0.00           H
ATOM   3946  CB  PHE   267      30.662  35.100  40.484  1.00  0.00           C
ATOM   3947  HB2 PHE   267      30.649  34.821  39.429  1.00  0.00           H
ATOM   3948  HB3 PHE   267      31.708  35.085  40.789  1.00  0.00           H
ATOM   3949  CG  PHE   267      29.856  34.118  41.249  1.00  0.00           C
ATOM   3950  CD1 PHE   267      29.912  34.186  42.709  1.00  0.00           C
ATOM   3951  HD1 PHE   267      30.607  34.805  43.256  1.00  0.00           H
ATOM   3952  CE1 PHE   267      28.962  33.328  43.422  1.00  0.00           C
ATOM   3953  HE1 PHE   267      28.898  33.318  44.500  1.00  0.00           H
ATOM   3954  CZ  PHE   267      28.132  32.407  42.677  1.00  0.00           C
ATOM   3955  HZ  PHE   267      27.551  31.754  43.311  1.00  0.00           H
ATOM   3956  CE2 PHE   267      28.073  32.439  41.291  1.00  0.00           C
ATOM   3957  HE2 PHE   267      27.297  31.852  40.823  1.00  0.00           H
ATOM   3958  CD2 PHE   267      28.966  33.283  40.549  1.00  0.00           C
ATOM   3959  HD2 PHE   267      28.916  33.187  39.475  1.00  0.00           H
ATOM   3960  C   PHE   267      28.496  36.433  40.170  1.00  0.00           C
ATOM   3961  O   PHE   267      27.697  36.303  41.130  1.00  0.00           O
ATOM   3962  N   SER   268      28.095  36.397  38.844  1.00  0.00           N
ATOM   3963  H   SER   268      28.807  36.476  38.132  1.00  0.00           H
ATOM   3964  CA  SER   268      26.698  36.178  38.428  1.00  0.00           C
ATOM   3965  HA  SER   268      26.192  35.404  39.006  1.00  0.00           H
ATOM   3966  CB  SER   268      25.851  37.405  38.601  1.00  0.00           C
ATOM   3967  HB2 SER   268      24.875  37.088  38.232  1.00  0.00           H
ATOM   3968  HB3 SER   268      25.908  37.601  39.671  1.00  0.00           H
ATOM   3969  OG  SER   268      26.223  38.550  37.885  1.00  0.00           O
ATOM   3970  HG  SER   268      26.726  38.301  37.106  1.00  0.00           H
ATOM   3971  C   SER   268      26.733  35.670  36.945  1.00  0.00           C
ATOM   3972  O   SER   268      27.216  36.412  36.092  1.00  0.00           O
ATOM   3973  N   PHE   269      26.140  34.471  36.650  1.00  0.00           N
ATOM   3974  H   PHE   269      25.649  34.014  37.406  1.00  0.00           H
ATOM   3975  CA  PHE   269      25.991  33.909  35.337  1.00  0.00           C
ATOM   3976  HA  PHE   269      26.798  34.251  34.689  1.00  0.00           H
ATOM   3977  CB  PHE   269      26.064  32.364  35.492  1.00  0.00           C
ATOM   3978  HB2 PHE   269      25.442  31.981  36.301  1.00  0.00           H
ATOM   3979  HB3 PHE   269      25.640  31.931  34.586  1.00  0.00           H
ATOM   3980  CG  PHE   269      27.446  31.744  35.902  1.00  0.00           C
ATOM   3981  CD1 PHE   269      27.638  31.268  37.200  1.00  0.00           C
ATOM   3982  HD1 PHE   269      26.786  31.237  37.863  1.00  0.00           H
ATOM   3983  CE1 PHE   269      28.789  30.530  37.448  1.00  0.00           C
ATOM   3984  HE1 PHE   269      28.849  30.111  38.441  1.00  0.00           H
ATOM   3985  CZ  PHE   269      29.752  30.239  36.465  1.00  0.00           C
ATOM   3986  HZ  PHE   269      30.573  29.575  36.693  1.00  0.00           H
ATOM   3987  CE2 PHE   269      29.534  30.665  35.147  1.00  0.00           C
ATOM   3988  HE2 PHE   269      30.181  30.431  34.315  1.00  0.00           H
ATOM   3989  CD2 PHE   269      28.384  31.450  34.873  1.00  0.00           C
ATOM   3990  HD2 PHE   269      28.229  31.895  33.901  1.00  0.00           H
ATOM   3991  C   PHE   269      24.625  34.251  34.600  1.00  0.00           C
ATOM   3992  O   PHE   269      23.661  34.242  35.297  1.00  0.00           O
ATOM   3993  N   LYS   270      24.681  34.608  33.266  1.00  0.00           N
ATOM   3994  H   LYS   270      25.588  34.538  32.826  1.00  0.00           H
ATOM   3995  CA  LYS   270      23.575  34.921  32.353  1.00  0.00           C
ATOM   3996  HA  LYS   270      22.834  35.449  32.954  1.00  0.00           H
ATOM   3997  CB  LYS   270      24.017  35.668  31.113  1.00  0.00           C
ATOM   3998  HB2 LYS   270      24.818  36.382  31.302  1.00  0.00           H
ATOM   3999  HB3 LYS   270      24.414  34.942  30.405  1.00  0.00           H
ATOM   4000  CG  LYS   270      22.857  36.331  30.310  1.00  0.00           C
ATOM   4001  HG2 LYS   270      22.348  35.532  29.771  1.00  0.00           H
ATOM   4002  HG3 LYS   270      22.193  36.945  30.919  1.00  0.00           H
ATOM   4003  CD  LYS   270      23.409  37.276  29.216  1.00  0.00           C
ATOM   4004  HD2 LYS   270      24.078  37.995  29.691  1.00  0.00           H
ATOM   4005  HD3 LYS   270      24.001  36.733  28.479  1.00  0.00           H
ATOM   4006  CE  LYS   270      22.270  37.975  28.381  1.00  0.00           C
ATOM   4007  HE2 LYS   270      21.557  38.478  29.034  1.00  0.00           H
ATOM   4008  HE3 LYS   270      22.793  38.784  27.870  1.00  0.00           H
ATOM   4009  NZ  LYS   270      21.575  37.107  27.436  1.00  0.00           N
ATOM   4010  HZ1 LYS   270      21.201  37.616  26.646  1.00  0.00           H
ATOM   4011  HZ2 LYS   270      22.238  36.473  27.015  1.00  0.00           H
ATOM   4012  HZ3 LYS   270      20.906  36.533  27.930  1.00  0.00           H
ATOM   4013  C   LYS   270      22.923  33.630  31.949  1.00  0.00           C
ATOM   4014  O   LYS   270      23.560  32.714  31.509  1.00  0.00           O
ATOM   4015  N   TYR   271      21.616  33.569  32.120  1.00  0.00           N
ATOM   4016  H   TYR   271      21.146  34.349  32.555  1.00  0.00           H
ATOM   4017  CA  TYR   271      20.841  32.315  31.696  1.00  0.00           C
ATOM   4018  HA  TYR   271      21.285  31.680  30.930  1.00  0.00           H
ATOM   4019  CB  TYR   271      20.473  31.422  32.907  1.00  0.00           C
ATOM   4020  HB2 TYR   271      20.375  32.075  33.774  1.00  0.00           H
ATOM   4021  HB3 TYR   271      19.501  30.958  32.742  1.00  0.00           H
ATOM   4022  CG  TYR   271      21.606  30.454  33.145  1.00  0.00           C
ATOM   4023  CD1 TYR   271      22.568  30.687  34.105  1.00  0.00           C
ATOM   4024  HD1 TYR   271      22.622  31.622  34.643  1.00  0.00           H
ATOM   4025  CE1 TYR   271      23.496  29.662  34.451  1.00  0.00           C
ATOM   4026  HE1 TYR   271      24.237  29.876  35.206  1.00  0.00           H
ATOM   4027  CZ  TYR   271      23.439  28.480  33.688  1.00  0.00           C
ATOM   4028  OH  TYR   271      24.419  27.595  33.856  1.00  0.00           O
ATOM   4029  HH  TYR   271      24.120  26.784  33.436  1.00  0.00           H
ATOM   4030  CE2 TYR   271      22.527  28.305  32.700  1.00  0.00           C
ATOM   4031  HE2 TYR   271      22.453  27.385  32.138  1.00  0.00           H
ATOM   4032  CD2 TYR   271      21.538  29.230  32.505  1.00  0.00           C
ATOM   4033  HD2 TYR   271      20.711  29.115  31.819  1.00  0.00           H
ATOM   4034  C   TYR   271      19.526  32.808  30.939  1.00  0.00           C
ATOM   4035  O   TYR   271      18.707  33.514  31.553  1.00  0.00           O
ATOM   4036  N   GLY   272      19.376  32.690  29.586  1.00  0.00           N
ATOM   4037  H   GLY   272      20.222  32.518  29.061  1.00  0.00           H
ATOM   4038  CA  GLY   272      18.360  33.349  28.788  1.00  0.00           C
ATOM   4039  HA2 GLY   272      18.412  33.126  27.723  1.00  0.00           H
ATOM   4040  HA3 GLY   272      17.365  33.132  29.176  1.00  0.00           H
ATOM   4041  C   GLY   272      18.556  34.869  28.935  1.00  0.00           C
ATOM   4042  O   GLY   272      19.685  35.312  28.787  1.00  0.00           O
ATOM   4043  N   ASN   273      17.567  35.669  29.251  1.00  0.00           N
ATOM   4044  H   ASN   273      16.645  35.257  29.277  1.00  0.00           H
ATOM   4045  CA  ASN   273      17.819  37.099  29.559  1.00  0.00           C
ATOM   4046  HA  ASN   273      18.786  37.469  29.218  1.00  0.00           H
ATOM   4047  CB  ASN   273      16.763  37.918  28.785  1.00  0.00           C
ATOM   4048  HB2 ASN   273      15.811  37.532  29.150  1.00  0.00           H
ATOM   4049  HB3 ASN   273      16.710  38.940  29.159  1.00  0.00           H
ATOM   4050  CG  ASN   273      16.762  37.767  27.245  1.00  0.00           C
ATOM   4051  OD1 ASN   273      17.499  38.484  26.574  1.00  0.00           O
ATOM   4052  ND2 ASN   273      15.786  36.974  26.678  1.00  0.00           N
ATOM   4053 HD21 ASN   273      15.929  36.864  25.684  1.00  0.00           H
ATOM   4054 HD22 ASN   273      15.111  36.487  27.250  1.00  0.00           H
ATOM   4055  C   ASN   273      17.983  37.364  31.149  1.00  0.00           C
ATOM   4056  O   ASN   273      18.207  38.496  31.554  1.00  0.00           O
ATOM   4057  N   GLY   274      17.892  36.354  32.032  1.00  0.00           N
ATOM   4058  H   GLY   274      17.630  35.481  31.597  1.00  0.00           H
ATOM   4059  CA  GLY   274      18.055  36.399  33.478  1.00  0.00           C
ATOM   4060  HA2 GLY   274      17.768  37.358  33.907  1.00  0.00           H
ATOM   4061  HA3 GLY   274      17.346  35.686  33.897  1.00  0.00           H
ATOM   4062  C   GLY   274      19.527  36.268  33.977  1.00  0.00           C
ATOM   4063  O   GLY   274      20.448  36.148  33.179  1.00  0.00           O
ATOM   4064  N   VAL   275      19.697  36.341  35.281  1.00  0.00           N
ATOM   4065  H   VAL   275      18.807  36.434  35.750  1.00  0.00           H
ATOM   4066  CA  VAL   275      21.012  36.303  35.997  1.00  0.00           C
ATOM   4067  HA  VAL   275      21.751  35.788  35.385  1.00  0.00           H
ATOM   4068  CB  VAL   275      21.554  37.704  36.265  1.00  0.00           C
ATOM   4069  HB  VAL   275      22.379  37.485  36.942  1.00  0.00           H
ATOM   4070  CG1 VAL   275      22.114  38.320  35.018  1.00  0.00           C
ATOM   4071 HG11 VAL   275      21.351  38.474  34.257  1.00  0.00           H
ATOM   4072 HG12 VAL   275      22.521  39.297  35.280  1.00  0.00           H
ATOM   4073 HG13 VAL   275      22.864  37.637  34.621  1.00  0.00           H
ATOM   4074  CG2 VAL   275      20.539  38.719  36.859  1.00  0.00           C
ATOM   4075 HG21 VAL   275      19.982  38.277  37.685  1.00  0.00           H
ATOM   4076 HG22 VAL   275      21.053  39.566  37.313  1.00  0.00           H
ATOM   4077 HG23 VAL   275      19.899  39.061  36.046  1.00  0.00           H
ATOM   4078  C   VAL   275      20.943  35.438  37.235  1.00  0.00           C
ATOM   4079  O   VAL   275      20.109  35.736  38.162  1.00  0.00           O
ATOM   4080  N   TRP   276      21.826  34.481  37.368  1.00  0.00           N
ATOM   4081  H   TRP   276      22.409  34.414  36.546  1.00  0.00           H
ATOM   4082  CA  TRP   276      22.139  33.742  38.626  1.00  0.00           C
ATOM   4083  HA  TRP   276      21.204  33.611  39.171  1.00  0.00           H
ATOM   4084  CB  TRP   276      22.569  32.342  38.258  1.00  0.00           C
ATOM   4085  HB2 TRP   276      22.921  32.280  37.228  1.00  0.00           H
ATOM   4086  HB3 TRP   276      23.447  31.941  38.763  1.00  0.00           H
ATOM   4087  CG  TRP   276      21.464  31.289  38.411  1.00  0.00           C
ATOM   4088  CD1 TRP   276      20.971  30.679  37.342  1.00  0.00           C
ATOM   4089  HD1 TRP   276      21.189  30.741  36.286  1.00  0.00           H
ATOM   4090  NE1 TRP   276      19.916  29.828  37.699  1.00  0.00           N
ATOM   4091  HE1 TRP   276      19.448  29.229  37.034  1.00  0.00           H
ATOM   4092  CE2 TRP   276      19.654  29.853  39.045  1.00  0.00           C
ATOM   4093  CZ2 TRP   276      18.729  29.216  39.896  1.00  0.00           C
ATOM   4094  HZ2 TRP   276      17.903  28.630  39.521  1.00  0.00           H
ATOM   4095  CH2 TRP   276      18.859  29.467  41.246  1.00  0.00           C
ATOM   4096  HH2 TRP   276      18.295  28.804  41.885  1.00  0.00           H
ATOM   4097  CZ3 TRP   276      19.738  30.452  41.812  1.00  0.00           C
ATOM   4098  HZ3 TRP   276      19.722  30.704  42.862  1.00  0.00           H
ATOM   4099  CE3 TRP   276      20.659  31.107  40.907  1.00  0.00           C
ATOM   4100  HE3 TRP   276      21.288  31.894  41.296  1.00  0.00           H
ATOM   4101  CD2 TRP   276      20.608  30.821  39.541  1.00  0.00           C
ATOM   4102  C   TRP   276      23.154  34.461  39.435  1.00  0.00           C
ATOM   4103  O   TRP   276      24.313  34.188  39.255  1.00  0.00           O
ATOM   4104  N   ILE   277      22.742  35.259  40.392  1.00  0.00           N
ATOM   4105  H   ILE   277      21.740  35.377  40.442  1.00  0.00           H
ATOM   4106  CA  ILE   277      23.600  36.180  41.168  1.00  0.00           C
ATOM   4107  HA  ILE   277      24.488  36.218  40.535  1.00  0.00           H
ATOM   4108  CB  ILE   277      22.974  37.563  41.290  1.00  0.00           C
ATOM   4109  HB  ILE   277      22.026  37.512  41.825  1.00  0.00           H
ATOM   4110  CG2 ILE   277      23.952  38.343  42.201  1.00  0.00           C
ATOM   4111 HG21 ILE   277      23.928  37.928  43.209  1.00  0.00           H
ATOM   4112 HG22 ILE   277      24.976  38.284  41.832  1.00  0.00           H
ATOM   4113 HG23 ILE   277      23.734  39.409  42.262  1.00  0.00           H
ATOM   4114  CG1 ILE   277      22.566  38.204  39.988  1.00  0.00           C
ATOM   4115 HG12 ILE   277      23.456  38.426  39.400  1.00  0.00           H
ATOM   4116 HG13 ILE   277      21.937  37.519  39.422  1.00  0.00           H
ATOM   4117  CD1 ILE   277      21.884  39.523  40.194  1.00  0.00           C
ATOM   4118 HD11 ILE   277      22.510  40.371  40.467  1.00  0.00           H
ATOM   4119 HD12 ILE   277      21.251  39.584  39.308  1.00  0.00           H
ATOM   4120 HD13 ILE   277      21.159  39.429  41.003  1.00  0.00           H
ATOM   4121  C   ILE   277      24.084  35.532  42.490  1.00  0.00           C
ATOM   4122  O   ILE   277      23.251  34.980  43.209  1.00  0.00           O
ATOM   4123  N   GLY   278      25.394  35.607  42.781  1.00  0.00           N
ATOM   4124  H   GLY   278      26.049  35.940  42.089  1.00  0.00           H
ATOM   4125  CA  GLY   278      25.877  35.213  44.117  1.00  0.00           C
ATOM   4126  HA2 GLY   278      25.121  34.703  44.712  1.00  0.00           H
ATOM   4127  HA3 GLY   278      26.836  34.700  44.040  1.00  0.00           H
ATOM   4128  C   GLY   278      26.371  36.401  44.954  1.00  0.00           C
ATOM   4129  O   GLY   278      26.947  37.397  44.399  1.00  0.00           O
ATOM   4130  N   ARG   279      26.199  36.372  46.287  1.00  0.00           N
ATOM   4131  H   ARG   279      25.858  35.539  46.747  1.00  0.00           H
ATOM   4132  CA  ARG   279      26.555  37.491  47.173  1.00  0.00           C
ATOM   4133  HA  ARG   279      27.513  37.928  46.892  1.00  0.00           H
ATOM   4134  CB  ARG   279      25.642  38.676  46.986  1.00  0.00           C
ATOM   4135  HB2 ARG   279      26.063  39.600  47.382  1.00  0.00           H
ATOM   4136  HB3 ARG   279      25.471  38.832  45.921  1.00  0.00           H
ATOM   4137  CG  ARG   279      24.257  38.520  47.599  1.00  0.00           C
ATOM   4138  HG2 ARG   279      23.919  37.502  47.408  1.00  0.00           H
ATOM   4139  HG3 ARG   279      24.303  38.638  48.681  1.00  0.00           H
ATOM   4140  CD  ARG   279      23.219  39.554  47.070  1.00  0.00           C
ATOM   4141  HD2 ARG   279      23.569  40.568  47.263  1.00  0.00           H
ATOM   4142  HD3 ARG   279      23.155  39.400  45.992  1.00  0.00           H
ATOM   4143  NE  ARG   279      21.865  39.380  47.612  1.00  0.00           N
ATOM   4144  HE  ARG   279      21.776  38.625  48.277  1.00  0.00           H
ATOM   4145  CZ  ARG   279      20.769  40.022  47.318  1.00  0.00           C
ATOM   4146  NH1 ARG   279      19.700  39.549  47.843  1.00  0.00           N
ATOM   4147 HH11 ARG   279      19.632  38.703  48.391  1.00  0.00           H
ATOM   4148 HH12 ARG   279      18.919  40.149  47.620  1.00  0.00           H
ATOM   4149  NH2 ARG   279      20.730  41.185  46.703  1.00  0.00           N
ATOM   4150 HH21 ARG   279      21.594  41.563  46.343  1.00  0.00           H
ATOM   4151 HH22 ARG   279      19.808  41.573  46.561  1.00  0.00           H
ATOM   4152  C   ARG   279      26.687  37.094  48.641  1.00  0.00           C
ATOM   4153  O   ARG   279      26.123  36.089  49.111  1.00  0.00           O
ATOM   4154  N   THR   280      27.345  37.919  49.418  1.00  0.00           N
ATOM   4155  H   THR   280      27.749  38.801  49.135  1.00  0.00           H
ATOM   4156  CA  THR   280      27.318  37.915  50.869  1.00  0.00           C
ATOM   4157  HA  THR   280      27.800  37.024  51.271  1.00  0.00           H
ATOM   4158  CB  THR   280      28.225  39.054  51.354  1.00  0.00           C
ATOM   4159  HB  THR   280      28.062  39.148  52.427  1.00  0.00           H
ATOM   4160  CG2 THR   280      29.703  38.859  50.950  1.00  0.00           C
ATOM   4161 HG21 THR   280      30.239  39.785  51.163  1.00  0.00           H
ATOM   4162 HG22 THR   280      30.143  38.020  51.490  1.00  0.00           H
ATOM   4163 HG23 THR   280      29.828  38.659  49.887  1.00  0.00           H
ATOM   4164  OG1 THR   280      28.023  40.279  50.697  1.00  0.00           O
ATOM   4165  HG1 THR   280      28.284  41.067  51.179  1.00  0.00           H
ATOM   4166  C   THR   280      25.847  38.125  51.368  1.00  0.00           C
ATOM   4167  O   THR   280      25.219  39.077  50.876  1.00  0.00           O
ATOM   4168  N   LYS   281      25.395  37.378  52.392  1.00  0.00           N
ATOM   4169  H   LYS   281      26.007  36.651  52.734  1.00  0.00           H
ATOM   4170  CA  LYS   281      23.985  37.225  52.728  1.00  0.00           C
ATOM   4171  HA  LYS   281      23.312  37.088  51.883  1.00  0.00           H
ATOM   4172  CB  LYS   281      23.740  36.055  53.679  1.00  0.00           C
ATOM   4173  HB2 LYS   281      24.308  35.200  53.313  1.00  0.00           H
ATOM   4174  HB3 LYS   281      24.034  36.285  54.703  1.00  0.00           H
ATOM   4175  CG  LYS   281      22.257  35.646  53.663  1.00  0.00           C
ATOM   4176  HG2 LYS   281      21.646  36.472  54.028  1.00  0.00           H
ATOM   4177  HG3 LYS   281      22.014  35.449  52.618  1.00  0.00           H
ATOM   4178  CD  LYS   281      21.847  34.404  54.551  1.00  0.00           C
ATOM   4179  HD2 LYS   281      22.131  33.496  54.019  1.00  0.00           H
ATOM   4180  HD3 LYS   281      22.431  34.375  55.472  1.00  0.00           H
ATOM   4181  CE  LYS   281      20.389  34.509  54.753  1.00  0.00           C
ATOM   4182  HE2 LYS   281      20.096  35.556  54.837  1.00  0.00           H
ATOM   4183  HE3 LYS   281      19.851  33.997  53.955  1.00  0.00           H
ATOM   4184  NZ  LYS   281      19.866  33.716  55.911  1.00  0.00           N
ATOM   4185  HZ1 LYS   281      19.000  33.287  55.614  1.00  0.00           H
ATOM   4186  HZ2 LYS   281      20.480  33.063  56.376  1.00  0.00           H
ATOM   4187  HZ3 LYS   281      19.517  34.349  56.617  1.00  0.00           H
ATOM   4188  C   LYS   281      23.488  38.425  53.491  1.00  0.00           C
ATOM   4189  O   LYS   281      22.344  38.788  53.208  1.00  0.00           O
ATOM   4190  N   SER   282      24.299  39.127  54.269  1.00  0.00           N
ATOM   4191  H   SER   282      25.258  38.820  54.351  1.00  0.00           H
ATOM   4192  CA  SER   282      23.993  40.409  54.941  1.00  0.00           C
ATOM   4193  HA  SER   282      23.039  40.324  55.462  1.00  0.00           H
ATOM   4194  CB  SER   282      24.994  40.702  55.995  1.00  0.00           C
ATOM   4195  HB2 SER   282      24.762  40.120  56.885  1.00  0.00           H
ATOM   4196  HB3 SER   282      25.877  40.174  55.634  1.00  0.00           H
ATOM   4197  OG  SER   282      25.124  42.004  56.393  1.00  0.00           O
ATOM   4198  HG  SER   282      25.685  42.082  57.168  1.00  0.00           H
ATOM   4199  C   SER   282      23.881  41.561  53.950  1.00  0.00           C
ATOM   4200  O   SER   282      24.668  41.556  52.995  1.00  0.00           O
ATOM   4201  N   THR   283      22.998  42.530  54.177  1.00  0.00           N
ATOM   4202  H   THR   283      22.359  42.428  54.952  1.00  0.00           H
ATOM   4203  CA  THR   283      22.968  43.836  53.538  1.00  0.00           C
ATOM   4204  HA  THR   283      23.000  43.692  52.459  1.00  0.00           H
ATOM   4205  CB  THR   283      21.739  44.587  53.835  1.00  0.00           C
ATOM   4206  HB  THR   283      21.877  45.598  53.451  1.00  0.00           H
ATOM   4207  CG2 THR   283      20.445  43.984  53.310  1.00  0.00           C
ATOM   4208 HG21 THR   283      20.314  42.998  53.757  1.00  0.00           H
ATOM   4209 HG22 THR   283      19.657  44.709  53.506  1.00  0.00           H
ATOM   4210 HG23 THR   283      20.420  43.840  52.230  1.00  0.00           H
ATOM   4211  OG1 THR   283      21.653  44.686  55.225  1.00  0.00           O
ATOM   4212  HG1 THR   283      20.701  44.699  55.345  1.00  0.00           H
ATOM   4213  C   THR   283      24.154  44.771  53.819  1.00  0.00           C
ATOM   4214  O   THR   283      24.602  45.489  52.894  1.00  0.00           O
ATOM   4215  N   ASN   284      24.654  44.770  55.068  1.00  0.00           N
ATOM   4216  H   ASN   284      24.239  44.106  55.707  1.00  0.00           H
ATOM   4217  CA  ASN   284      25.528  45.824  55.568  1.00  0.00           C
ATOM   4218  HA  ASN   284      26.006  46.358  54.747  1.00  0.00           H
ATOM   4219  CB  ASN   284      24.656  46.841  56.285  1.00  0.00           C
ATOM   4220  HB2 ASN   284      24.058  46.280  57.003  1.00  0.00           H
ATOM   4221  HB3 ASN   284      25.259  47.568  56.828  1.00  0.00           H
ATOM   4222  CG  ASN   284      23.848  47.622  55.305  1.00  0.00           C
ATOM   4223  OD1 ASN   284      24.420  48.433  54.560  1.00  0.00           O
ATOM   4224  ND2 ASN   284      22.556  47.381  55.159  1.00  0.00           N
ATOM   4225 HD21 ASN   284      22.149  47.816  54.343  1.00  0.00           H
ATOM   4226 HD22 ASN   284      22.176  46.538  55.563  1.00  0.00           H
ATOM   4227  C   ASN   284      26.816  45.268  56.240  1.00  0.00           C
ATOM   4228  O   ASN   284      27.557  45.998  56.887  1.00  0.00           O
ATOM   4229  N   SER   285      27.124  44.005  55.933  1.00  0.00           N
ATOM   4230  H   SER   285      26.507  43.638  55.224  1.00  0.00           H
ATOM   4231  CA  SER   285      28.200  43.174  56.375  1.00  0.00           C
ATOM   4232  HA  SER   285      29.084  43.781  56.184  1.00  0.00           H
ATOM   4233  CB  SER   285      28.035  42.849  57.870  1.00  0.00           C
ATOM   4234  HB2 SER   285      29.074  42.585  58.071  1.00  0.00           H
ATOM   4235  HB3 SER   285      27.707  43.680  58.496  1.00  0.00           H
ATOM   4236  OG  SER   285      27.185  41.705  58.062  1.00  0.00           O
ATOM   4237  HG  SER   285      27.578  41.135  58.726  1.00  0.00           H
ATOM   4238  C   SER   285      28.452  41.934  55.504  1.00  0.00           C
ATOM   4239  O   SER   285      27.508  41.584  54.699  1.00  0.00           O
ATOM   4240  N   ARG   286      29.643  41.287  55.451  1.00  0.00           N
ATOM   4241  H   ARG   286      30.304  41.579  56.157  1.00  0.00           H
ATOM   4242  CA  ARG   286      30.073  40.092  54.609  1.00  0.00           C
ATOM   4243  HA  ARG   286      29.462  40.207  53.714  1.00  0.00           H
ATOM   4244  CB  ARG   286      31.555  40.273  54.217  1.00  0.00           C
ATOM   4245  HB2 ARG   286      32.177  40.310  55.111  1.00  0.00           H
ATOM   4246  HB3 ARG   286      32.001  39.491  53.603  1.00  0.00           H
ATOM   4247  CG  ARG   286      31.902  41.461  53.258  1.00  0.00           C
ATOM   4248  HG2 ARG   286      31.478  41.434  52.255  1.00  0.00           H
ATOM   4249  HG3 ARG   286      31.542  42.375  53.733  1.00  0.00           H
ATOM   4250  CD  ARG   286      33.391  41.689  53.139  1.00  0.00           C
ATOM   4251  HD2 ARG   286      33.776  41.798  54.154  1.00  0.00           H
ATOM   4252  HD3 ARG   286      33.866  40.837  52.653  1.00  0.00           H
ATOM   4253  NE  ARG   286      33.763  42.929  52.348  1.00  0.00           N
ATOM   4254  HE  ARG   286      32.958  43.459  52.045  1.00  0.00           H
ATOM   4255  CZ  ARG   286      34.984  43.144  51.969  1.00  0.00           C
ATOM   4256  NH1 ARG   286      35.211  44.082  51.103  1.00  0.00           N
ATOM   4257 HH11 ARG   286      34.329  44.359  50.699  1.00  0.00           H
ATOM   4258 HH12 ARG   286      36.112  44.191  50.657  1.00  0.00           H
ATOM   4259  NH2 ARG   286      36.028  42.414  52.399  1.00  0.00           N
ATOM   4260 HH21 ARG   286      35.894  41.812  53.200  1.00  0.00           H
ATOM   4261 HH22 ARG   286      36.977  42.645  52.136  1.00  0.00           H
ATOM   4262  C   ARG   286      29.768  38.725  55.257  1.00  0.00           C
ATOM   4263  O   ARG   286      30.377  37.694  54.875  1.00  0.00           O
ATOM   4264  N   SER   287      28.818  38.801  56.199  1.00  0.00           N
ATOM   4265  H   SER   287      28.392  39.699  56.375  1.00  0.00           H
ATOM   4266  CA  SER   287      28.330  37.654  56.953  1.00  0.00           C
ATOM   4267  HA  SER   287      29.165  36.964  57.074  1.00  0.00           H
ATOM   4268  CB  SER   287      27.816  38.035  58.330  1.00  0.00           C
ATOM   4269  HB2 SER   287      26.734  38.142  58.249  1.00  0.00           H
ATOM   4270  HB3 SER   287      28.201  37.233  58.960  1.00  0.00           H
ATOM   4271  OG  SER   287      28.331  39.252  58.885  1.00  0.00           O
ATOM   4272  HG  SER   287      28.294  39.150  59.838  1.00  0.00           H
ATOM   4273  C   SER   287      27.366  36.855  56.086  1.00  0.00           C
ATOM   4274  O   SER   287      26.530  37.367  55.372  1.00  0.00           O
ATOM   4275  N   GLY   288      27.532  35.498  56.118  1.00  0.00           N
ATOM   4276  H   GLY   288      28.202  35.061  56.735  1.00  0.00           H
ATOM   4277  CA  GLY   288      26.960  34.486  55.216  1.00  0.00           C
ATOM   4278  HA2 GLY   288      27.197  33.455  55.477  1.00  0.00           H
ATOM   4279  HA3 GLY   288      25.874  34.472  55.313  1.00  0.00           H
ATOM   4280  C   GLY   288      27.058  34.680  53.725  1.00  0.00           C
ATOM   4281  O   GLY   288      27.515  35.731  53.235  1.00  0.00           O
ATOM   4282  N   PHE   289      26.473  33.802  52.926  1.00  0.00           N
ATOM   4283  H   PHE   289      25.955  33.046  53.349  1.00  0.00           H
ATOM   4284  CA  PHE   289      26.494  33.917  51.470  1.00  0.00           C
ATOM   4285  HA  PHE   289      26.477  34.941  51.100  1.00  0.00           H
ATOM   4286  CB  PHE   289      27.859  33.310  50.934  1.00  0.00           C
ATOM   4287  HB2 PHE   289      28.737  33.511  51.548  1.00  0.00           H
ATOM   4288  HB3 PHE   289      27.797  32.225  50.853  1.00  0.00           H
ATOM   4289  CG  PHE   289      28.183  33.766  49.536  1.00  0.00           C
ATOM   4290  CD1 PHE   289      28.902  34.959  49.364  1.00  0.00           C
ATOM   4291  HD1 PHE   289      29.004  35.572  50.247  1.00  0.00           H
ATOM   4292  CE1 PHE   289      29.280  35.355  48.082  1.00  0.00           C
ATOM   4293  HE1 PHE   289      29.869  36.235  47.873  1.00  0.00           H
ATOM   4294  CZ  PHE   289      28.932  34.593  46.960  1.00  0.00           C
ATOM   4295  HZ  PHE   289      29.291  34.927  45.998  1.00  0.00           H
ATOM   4296  CE2 PHE   289      28.089  33.497  47.090  1.00  0.00           C
ATOM   4297  HE2 PHE   289      27.586  33.057  46.242  1.00  0.00           H
ATOM   4298  CD2 PHE   289      27.739  33.059  48.391  1.00  0.00           C
ATOM   4299  HD2 PHE   289      27.116  32.195  48.565  1.00  0.00           H
ATOM   4300  C   PHE   289      25.199  33.217  50.891  1.00  0.00           C
ATOM   4301  O   PHE   289      24.716  32.240  51.406  1.00  0.00           O
ATOM   4302  N   GLU   290      24.708  33.701  49.771  1.00  0.00           N
ATOM   4303  H   GLU   290      25.143  34.558  49.461  1.00  0.00           H
ATOM   4304  CA  GLU   290      23.443  33.346  49.065  1.00  0.00           C
ATOM   4305  HA  GLU   290      23.211  32.330  49.387  1.00  0.00           H
ATOM   4306  CB  GLU   290      22.180  34.128  49.578  1.00  0.00           C
ATOM   4307  HB2 GLU   290      21.339  33.839  48.947  1.00  0.00           H
ATOM   4308  HB3 GLU   290      22.137  33.777  50.609  1.00  0.00           H
ATOM   4309  CG  GLU   290      22.343  35.650  49.454  1.00  0.00           C
ATOM   4310  HG2 GLU   290      23.100  36.054  50.125  1.00  0.00           H
ATOM   4311  HG3 GLU   290      22.595  35.823  48.407  1.00  0.00           H
ATOM   4312  CD  GLU   290      21.051  36.306  49.782  1.00  0.00           C
ATOM   4313  OE1 GLU   290      20.363  35.919  50.741  1.00  0.00           O
ATOM   4314  OE2 GLU   290      20.647  37.349  49.182  1.00  0.00           O
ATOM   4315  C   GLU   290      23.521  33.424  47.549  1.00  0.00           C
ATOM   4316  O   GLU   290      24.324  34.122  46.941  1.00  0.00           O
ATOM   4317  N   MET   291      22.507  32.778  46.911  1.00  0.00           N
ATOM   4318  H   MET   291      21.778  32.285  47.406  1.00  0.00           H
ATOM   4319  CA  MET   291      22.200  32.885  45.515  1.00  0.00           C
ATOM   4320  HA  MET   291      22.954  33.448  44.965  1.00  0.00           H
ATOM   4321  CB  MET   291      22.201  31.562  44.780  1.00  0.00           C
ATOM   4322  HB2 MET   291      21.478  30.896  45.251  1.00  0.00           H
ATOM   4323  HB3 MET   291      21.684  31.706  43.831  1.00  0.00           H
ATOM   4324  CG  MET   291      23.540  30.844  44.592  1.00  0.00           C
ATOM   4325  HG2 MET   291      23.915  30.770  45.613  1.00  0.00           H
ATOM   4326  HG3 MET   291      23.413  29.827  44.218  1.00  0.00           H
ATOM   4327  SD  MET   291      24.783  31.748  43.581  1.00  0.00           S
ATOM   4328  CE  MET   291      23.985  31.910  41.951  1.00  0.00           C
ATOM   4329  HE1 MET   291      23.131  32.546  42.181  1.00  0.00           H
ATOM   4330  HE2 MET   291      24.685  32.349  41.239  1.00  0.00           H
ATOM   4331  HE3 MET   291      23.761  30.913  41.573  1.00  0.00           H
ATOM   4332  C   MET   291      20.822  33.477  45.319  1.00  0.00           C
ATOM   4333  O   MET   291      19.936  33.035  46.000  1.00  0.00           O
ATOM   4334  N   ILE   292      20.702  34.199  44.189  1.00  0.00           N
ATOM   4335  H   ILE   292      21.541  34.394  43.662  1.00  0.00           H
ATOM   4336  CA  ILE   292      19.438  34.877  43.735  1.00  0.00           C
ATOM   4337  HA  ILE   292      18.603  34.356  44.204  1.00  0.00           H
ATOM   4338  CB  ILE   292      19.503  36.319  44.188  1.00  0.00           C
ATOM   4339  HB  ILE   292      20.165  36.738  43.430  1.00  0.00           H
ATOM   4340  CG2 ILE   292      18.086  36.900  44.114  1.00  0.00           C
ATOM   4341 HG21 ILE   292      18.099  37.990  44.080  1.00  0.00           H
ATOM   4342 HG22 ILE   292      17.574  36.682  43.176  1.00  0.00           H
ATOM   4343 HG23 ILE   292      17.388  36.629  44.906  1.00  0.00           H
ATOM   4344  CG1 ILE   292      20.143  36.649  45.563  1.00  0.00           C
ATOM   4345 HG12 ILE   292      19.673  37.586  45.862  1.00  0.00           H
ATOM   4346 HG13 ILE   292      19.848  35.813  46.198  1.00  0.00           H
ATOM   4347  CD1 ILE   292      21.642  36.889  45.513  1.00  0.00           C
ATOM   4348 HD11 ILE   292      22.043  37.023  46.519  1.00  0.00           H
ATOM   4349 HD12 ILE   292      22.200  36.085  45.034  1.00  0.00           H
ATOM   4350 HD13 ILE   292      21.916  37.716  44.858  1.00  0.00           H
ATOM   4351  C   ILE   292      19.269  34.667  42.221  1.00  0.00           C
ATOM   4352  O   ILE   292      20.283  34.879  41.533  1.00  0.00           O
ATOM   4353  N   TRP   293      18.103  34.305  41.709  1.00  0.00           N
ATOM   4354  H   TRP   293      17.331  33.944  42.251  1.00  0.00           H
ATOM   4355  CA  TRP   293      17.766  34.191  40.313  1.00  0.00           C
ATOM   4356  HA  TRP   293      18.692  34.234  39.739  1.00  0.00           H
ATOM   4357  CB  TRP   293      17.182  32.753  40.110  1.00  0.00           C
ATOM   4358  HB2 TRP   293      18.015  32.052  40.153  1.00  0.00           H
ATOM   4359  HB3 TRP   293      16.595  32.346  40.934  1.00  0.00           H
ATOM   4360  CG  TRP   293      16.375  32.644  38.856  1.00  0.00           C
ATOM   4361  CD1 TRP   293      15.069  32.260  38.804  1.00  0.00           C
ATOM   4362  HD1 TRP   293      14.460  32.062  39.673  1.00  0.00           H
ATOM   4363  NE1 TRP   293      14.692  32.198  37.496  1.00  0.00           N
ATOM   4364  HE1 TRP   293      13.727  32.074  37.225  1.00  0.00           H
ATOM   4365  CE2 TRP   293      15.702  32.533  36.632  1.00  0.00           C
ATOM   4366  CZ2 TRP   293      15.852  32.673  35.232  1.00  0.00           C
ATOM   4367  HZ2 TRP   293      14.920  32.419  34.748  1.00  0.00           H
ATOM   4368  CH2 TRP   293      17.086  33.073  34.713  1.00  0.00           C
ATOM   4369  HH2 TRP   293      17.172  33.111  33.637  1.00  0.00           H
ATOM   4370  CZ3 TRP   293      18.176  33.433  35.556  1.00  0.00           C
ATOM   4371  HZ3 TRP   293      19.065  33.766  35.040  1.00  0.00           H
ATOM   4372  CE3 TRP   293      18.053  33.303  36.899  1.00  0.00           C
ATOM   4373  HE3 TRP   293      18.866  33.543  37.568  1.00  0.00           H
ATOM   4374  CD2 TRP   293      16.785  32.926  37.480  1.00  0.00           C
ATOM   4375  C   TRP   293      16.671  35.227  39.968  1.00  0.00           C
ATOM   4376  O   TRP   293      15.648  35.352  40.629  1.00  0.00           O
ATOM   4377  N   ASP   294      16.959  36.019  38.926  1.00  0.00           N
ATOM   4378  H   ASP   294      17.874  35.940  38.507  1.00  0.00           H
ATOM   4379  CA  ASP   294      16.125  37.009  38.335  1.00  0.00           C
ATOM   4380  HA  ASP   294      15.173  36.967  38.866  1.00  0.00           H
ATOM   4381  CB  ASP   294      16.881  38.349  38.434  1.00  0.00           C
ATOM   4382  HB2 ASP   294      17.207  38.508  39.463  1.00  0.00           H
ATOM   4383  HB3 ASP   294      17.728  38.384  37.749  1.00  0.00           H
ATOM   4384  CG  ASP   294      15.983  39.546  38.150  1.00  0.00           C
ATOM   4385  OD1 ASP   294      14.713  39.462  38.173  1.00  0.00           O
ATOM   4386  OD2 ASP   294      16.469  40.721  38.065  1.00  0.00           O
ATOM   4387  C   ASP   294      15.890  36.721  36.806  1.00  0.00           C
ATOM   4388  O   ASP   294      16.931  36.906  36.062  1.00  0.00           O
ATOM   4389  N   PRO   295      14.763  36.163  36.357  1.00  0.00           N
ATOM   4390  CD  PRO   295      13.853  35.375  37.187  1.00  0.00           C
ATOM   4391  HD2 PRO   295      13.439  36.147  37.834  1.00  0.00           H
ATOM   4392  HD3 PRO   295      14.464  34.663  37.742  1.00  0.00           H
ATOM   4393  CG  PRO   295      12.790  34.775  36.280  1.00  0.00           C
ATOM   4394  HG2 PRO   295      11.808  34.763  36.753  1.00  0.00           H
ATOM   4395  HG3 PRO   295      13.048  33.748  36.023  1.00  0.00           H
ATOM   4396  CB  PRO   295      12.828  35.594  34.994  1.00  0.00           C
ATOM   4397  HB2 PRO   295      12.062  36.361  35.105  1.00  0.00           H
ATOM   4398  HB3 PRO   295      12.606  35.017  34.097  1.00  0.00           H
ATOM   4399  CA  PRO   295      14.253  36.205  34.963  1.00  0.00           C
ATOM   4400  HA  PRO   295      14.916  35.565  34.381  1.00  0.00           H
ATOM   4401  C   PRO   295      14.321  37.571  34.359  1.00  0.00           C
ATOM   4402  O   PRO   295      13.877  38.521  35.047  1.00  0.00           O
ATOM   4403  N   ASN   296      14.797  37.740  33.127  1.00  0.00           N
ATOM   4404  H   ASN   296      14.779  36.895  32.576  1.00  0.00           H
ATOM   4405  CA  ASN   296      14.974  38.954  32.361  1.00  0.00           C
ATOM   4406  HA  ASN   296      15.399  38.677  31.397  1.00  0.00           H
ATOM   4407  CB  ASN   296      13.607  39.577  31.847  1.00  0.00           C
ATOM   4408  HB2 ASN   296      13.202  40.047  32.743  1.00  0.00           H
ATOM   4409  HB3 ASN   296      13.760  40.334  31.077  1.00  0.00           H
ATOM   4410  CG  ASN   296      12.609  38.496  31.340  1.00  0.00           C
ATOM   4411  OD1 ASN   296      12.909  37.623  30.521  1.00  0.00           O
ATOM   4412  ND2 ASN   296      11.394  38.506  31.712  1.00  0.00           N
ATOM   4413 HD21 ASN   296      10.716  37.774  31.555  1.00  0.00           H
ATOM   4414 HD22 ASN   296      10.964  39.324  32.121  1.00  0.00           H
ATOM   4415  C   ASN   296      16.009  40.001  32.976  1.00  0.00           C
ATOM   4416  O   ASN   296      16.251  41.024  32.309  1.00  0.00           O
ATOM   4417  N   GLY   297      16.643  39.730  34.118  1.00  0.00           N
ATOM   4418  H   GLY   297      16.421  38.849  34.559  1.00  0.00           H
ATOM   4419  CA  GLY   297      17.567  40.573  34.877  1.00  0.00           C
ATOM   4420  HA2 GLY   297      17.006  41.491  35.049  1.00  0.00           H
ATOM   4421  HA3 GLY   297      17.675  40.119  35.862  1.00  0.00           H
ATOM   4422  C   GLY   297      18.885  40.999  34.286  1.00  0.00           C
ATOM   4423  O   GLY   297      19.405  42.022  34.914  1.00  0.00           O
ATOM   4424  N   TRP   298      19.447  40.410  33.189  1.00  0.00           N
ATOM   4425  H   TRP   298      19.043  39.601  32.739  1.00  0.00           H
ATOM   4426  CA  TRP   298      20.534  41.109  32.405  1.00  0.00           C
ATOM   4427  HA  TRP   298      21.269  41.470  33.124  1.00  0.00           H
ATOM   4428  CB  TRP   298      21.065  40.125  31.377  1.00  0.00           C
ATOM   4429  HB2 TRP   298      21.076  39.124  31.810  1.00  0.00           H
ATOM   4430  HB3 TRP   298      20.329  40.033  30.578  1.00  0.00           H
ATOM   4431  CG  TRP   298      22.397  40.479  30.682  1.00  0.00           C
ATOM   4432  CD1 TRP   298      22.540  41.183  29.538  1.00  0.00           C
ATOM   4433  HD1 TRP   298      21.756  41.503  28.867  1.00  0.00           H
ATOM   4434  NE1 TRP   298      23.864  41.276  29.281  1.00  0.00           N
ATOM   4435  HE1 TRP   298      24.279  41.467  28.381  1.00  0.00           H
ATOM   4436  CE2 TRP   298      24.675  40.765  30.344  1.00  0.00           C
ATOM   4437  CZ2 TRP   298      26.061  40.565  30.488  1.00  0.00           C
ATOM   4438  HZ2 TRP   298      26.652  40.930  29.661  1.00  0.00           H
ATOM   4439  CH2 TRP   298      26.612  39.777  31.504  1.00  0.00           C
ATOM   4440  HH2 TRP   298      27.681  39.660  31.602  1.00  0.00           H
ATOM   4441  CZ3 TRP   298      25.639  39.159  32.347  1.00  0.00           C
ATOM   4442  HZ3 TRP   298      25.998  38.382  33.006  1.00  0.00           H
ATOM   4443  CE3 TRP   298      24.257  39.297  32.200  1.00  0.00           C
ATOM   4444  HE3 TRP   298      23.605  38.700  32.820  1.00  0.00           H
ATOM   4445  CD2 TRP   298      23.749  40.126  31.197  1.00  0.00           C
ATOM   4446  C   TRP   298      20.044  42.353  31.662  1.00  0.00           C
ATOM   4447  O   TRP   298      20.873  43.143  31.235  1.00  0.00           O
ATOM   4448  N   THR   299      18.688  42.619  31.655  1.00  0.00           N
ATOM   4449  H   THR   299      18.028  42.055  32.169  1.00  0.00           H
ATOM   4450  CA  THR   299      17.981  43.652  30.877  1.00  0.00           C
ATOM   4451  HA  THR   299      18.599  44.496  30.566  1.00  0.00           H
ATOM   4452  CB  THR   299      17.574  43.035  29.500  1.00  0.00           C
ATOM   4453  HB  THR   299      16.927  43.752  28.996  1.00  0.00           H
ATOM   4454  CG2 THR   299      18.693  42.696  28.456  1.00  0.00           C
ATOM   4455 HG21 THR   299      18.296  42.664  27.442  1.00  0.00           H
ATOM   4456 HG22 THR   299      19.496  43.433  28.478  1.00  0.00           H
ATOM   4457 HG23 THR   299      19.091  41.710  28.692  1.00  0.00           H
ATOM   4458  OG1 THR   299      16.691  41.900  29.684  1.00  0.00           O
ATOM   4459  HG1 THR   299      16.535  41.654  30.599  1.00  0.00           H
ATOM   4460  C   THR   299      16.707  44.355  31.488  1.00  0.00           C
ATOM   4461  O   THR   299      16.182  45.232  30.802  1.00  0.00           O
ATOM   4462  N   GLU   300      16.315  44.110  32.701  1.00  0.00           N
ATOM   4463  H   GLU   300      16.773  43.372  33.216  1.00  0.00           H
ATOM   4464  CA  GLU   300      15.155  44.684  33.307  1.00  0.00           C
ATOM   4465  HA  GLU   300      14.883  45.703  33.034  1.00  0.00           H
ATOM   4466  CB  GLU   300      14.052  43.655  32.986  1.00  0.00           C
ATOM   4467  HB2 GLU   300      14.339  42.648  33.288  1.00  0.00           H
ATOM   4468  HB3 GLU   300      13.242  43.889  33.676  1.00  0.00           H
ATOM   4469  CG  GLU   300      13.563  43.596  31.491  1.00  0.00           C
ATOM   4470  HG2 GLU   300      14.262  43.164  30.775  1.00  0.00           H
ATOM   4471  HG3 GLU   300      12.891  42.739  31.528  1.00  0.00           H
ATOM   4472  CD  GLU   300      12.822  44.829  30.930  1.00  0.00           C
ATOM   4473  OE1 GLU   300      12.975  45.951  31.404  1.00  0.00           O
ATOM   4474  OE2 GLU   300      12.110  44.778  29.922  1.00  0.00           O
ATOM   4475  C   GLU   300      15.297  44.668  34.854  1.00  0.00           C
ATOM   4476  O   GLU   300      15.999  43.807  35.336  1.00  0.00           O
ATOM   4477  N   THR   301      14.592  45.460  35.658  1.00  0.00           N
ATOM   4478  H   THR   301      14.094  46.209  35.198  1.00  0.00           H
ATOM   4479  CA  THR   301      14.345  45.292  37.058  1.00  0.00           C
ATOM   4480  HA  THR   301      15.029  44.509  37.385  1.00  0.00           H
ATOM   4481  CB  THR   301      14.644  46.514  37.918  1.00  0.00           C
ATOM   4482  HB  THR   301      15.647  46.854  37.661  1.00  0.00           H
ATOM   4483  CG2 THR   301      13.683  47.665  37.784  1.00  0.00           C
ATOM   4484 HG21 THR   301      13.597  48.197  36.836  1.00  0.00           H
ATOM   4485 HG22 THR   301      12.698  47.296  38.067  1.00  0.00           H
ATOM   4486 HG23 THR   301      13.940  48.417  38.531  1.00  0.00           H
ATOM   4487  OG1 THR   301      14.677  46.183  39.333  1.00  0.00           O
ATOM   4488  HG1 THR   301      13.969  45.563  39.523  1.00  0.00           H
ATOM   4489  C   THR   301      12.955  44.721  37.342  1.00  0.00           C
ATOM   4490  O   THR   301      11.966  45.238  36.861  1.00  0.00           O
ATOM   4491  N   ASP   302      12.916  43.683  38.148  1.00  0.00           N
ATOM   4492  H   ASP   302      13.823  43.339  38.431  1.00  0.00           H
ATOM   4493  CA  ASP   302      11.685  43.166  38.811  1.00  0.00           C
ATOM   4494  HA  ASP   302      10.784  43.191  38.199  1.00  0.00           H
ATOM   4495  CB  ASP   302      11.982  41.699  39.188  1.00  0.00           C
ATOM   4496  HB2 ASP   302      12.963  41.419  38.803  1.00  0.00           H
ATOM   4497  HB3 ASP   302      11.988  41.521  40.263  1.00  0.00           H
ATOM   4498  CG  ASP   302      10.946  40.761  38.646  1.00  0.00           C
ATOM   4499  OD1 ASP   302       9.749  41.059  38.763  1.00  0.00           O
ATOM   4500  OD2 ASP   302      11.311  39.728  38.079  1.00  0.00           O
ATOM   4501  C   ASP   302      11.397  44.000  40.002  1.00  0.00           C
ATOM   4502  O   ASP   302      12.045  44.958  40.356  1.00  0.00           O
ATOM   4503  N   SER   303      10.359  43.574  40.737  1.00  0.00           N
ATOM   4504  H   SER   303       9.667  42.953  40.343  1.00  0.00           H
ATOM   4505  CA  SER   303      10.184  44.092  42.141  1.00  0.00           C
ATOM   4506  HA  SER   303      10.924  44.867  42.337  1.00  0.00           H
ATOM   4507  CB  SER   303       8.867  44.665  42.619  1.00  0.00           C
ATOM   4508  HB2 SER   303       8.173  43.827  42.686  1.00  0.00           H
ATOM   4509  HB3 SER   303       8.906  45.035  43.643  1.00  0.00           H
ATOM   4510  OG  SER   303       8.351  45.646  41.694  1.00  0.00           O
ATOM   4511  HG  SER   303       8.596  46.549  41.912  1.00  0.00           H
ATOM   4512  C   SER   303      10.523  42.885  43.128  1.00  0.00           C
ATOM   4513  O   SER   303      10.547  43.094  44.311  1.00  0.00           O
ATOM   4514  N   SER   304      10.873  41.637  42.670  1.00  0.00           N
ATOM   4515  H   SER   304      10.786  41.492  41.675  1.00  0.00           H
ATOM   4516  CA  SER   304      11.219  40.509  43.549  1.00  0.00           C
ATOM   4517  HA  SER   304      11.961  40.914  44.237  1.00  0.00           H
ATOM   4518  CB  SER   304       9.921  39.900  44.166  1.00  0.00           C
ATOM   4519  HB2 SER   304       9.656  40.697  44.861  1.00  0.00           H
ATOM   4520  HB3 SER   304       9.134  39.784  43.421  1.00  0.00           H
ATOM   4521  OG  SER   304      10.234  38.692  44.899  1.00  0.00           O
ATOM   4522  HG  SER   304      10.441  37.996  44.271  1.00  0.00           H
ATOM   4523  C   SER   304      12.010  39.475  42.844  1.00  0.00           C
ATOM   4524  O   SER   304      11.702  39.200  41.693  1.00  0.00           O
ATOM   4525  N   PHE   305      12.984  38.832  43.444  1.00  0.00           N
ATOM   4526  H   PHE   305      13.284  39.329  44.270  1.00  0.00           H
ATOM   4527  CA  PHE   305      13.543  37.552  43.037  1.00  0.00           C
ATOM   4528  HA  PHE   305      14.091  37.746  42.116  1.00  0.00           H
ATOM   4529  CB  PHE   305      14.515  36.984  44.054  1.00  0.00           C
ATOM   4530  HB2 PHE   305      14.998  36.117  43.601  1.00  0.00           H
ATOM   4531  HB3 PHE   305      15.301  37.731  44.161  1.00  0.00           H
ATOM   4532  CG  PHE   305      13.864  36.572  45.345  1.00  0.00           C
ATOM   4533  CD1 PHE   305      13.536  35.201  45.507  1.00  0.00           C
ATOM   4534  HD1 PHE   305      13.685  34.510  44.691  1.00  0.00           H
ATOM   4535  CE1 PHE   305      12.982  34.755  46.717  1.00  0.00           C
ATOM   4536  HE1 PHE   305      12.803  33.709  46.917  1.00  0.00           H
ATOM   4537  CZ  PHE   305      12.771  35.612  47.791  1.00  0.00           C
ATOM   4538  HZ  PHE   305      12.341  35.193  48.688  1.00  0.00           H
ATOM   4539  CE2 PHE   305      13.235  36.946  47.651  1.00  0.00           C
ATOM   4540  HE2 PHE   305      13.018  37.597  48.485  1.00  0.00           H
ATOM   4541  CD2 PHE   305      13.734  37.432  46.448  1.00  0.00           C
ATOM   4542  HD2 PHE   305      14.021  38.459  46.278  1.00  0.00           H
ATOM   4543  C   PHE   305      12.425  36.538  42.783  1.00  0.00           C
ATOM   4544  O   PHE   305      11.310  36.762  43.152  1.00  0.00           O
ATOM   4545  N   SER   306      12.764  35.403  42.103  1.00  0.00           N
ATOM   4546  H   SER   306      13.585  35.437  41.516  1.00  0.00           H
ATOM   4547  CA  SER   306      11.802  34.293  41.702  1.00  0.00           C
ATOM   4548  HA  SER   306      10.794  34.495  42.064  1.00  0.00           H
ATOM   4549  CB  SER   306      11.737  34.237  40.200  1.00  0.00           C
ATOM   4550  HB2 SER   306      12.743  34.107  39.800  1.00  0.00           H
ATOM   4551  HB3 SER   306      11.095  33.408  39.902  1.00  0.00           H
ATOM   4552  OG  SER   306      11.142  35.415  39.722  1.00  0.00           O
ATOM   4553  HG  SER   306      11.851  36.053  39.829  1.00  0.00           H
ATOM   4554  C   SER   306      12.205  32.974  42.346  1.00  0.00           C
ATOM   4555  O   SER   306      11.362  32.146  42.630  1.00  0.00           O
ATOM   4556  N   VAL   307      13.471  32.777  42.708  1.00  0.00           N
ATOM   4557  H   VAL   307      14.149  33.515  42.576  1.00  0.00           H
ATOM   4558  CA  VAL   307      14.047  31.682  43.387  1.00  0.00           C
ATOM   4559  HA  VAL   307      13.435  31.187  44.141  1.00  0.00           H
ATOM   4560  CB  VAL   307      14.500  30.633  42.378  1.00  0.00           C
ATOM   4561  HB  VAL   307      15.080  31.067  41.563  1.00  0.00           H
ATOM   4562  CG1 VAL   307      15.330  29.456  42.972  1.00  0.00           C
ATOM   4563 HG11 VAL   307      14.866  28.986  43.838  1.00  0.00           H
ATOM   4564 HG12 VAL   307      15.623  28.778  42.170  1.00  0.00           H
ATOM   4565 HG13 VAL   307      16.288  29.895  43.254  1.00  0.00           H
ATOM   4566  CG2 VAL   307      13.252  29.896  41.775  1.00  0.00           C
ATOM   4567 HG21 VAL   307      13.577  28.958  41.327  1.00  0.00           H
ATOM   4568 HG22 VAL   307      12.549  29.563  42.538  1.00  0.00           H
ATOM   4569 HG23 VAL   307      12.800  30.456  40.955  1.00  0.00           H
ATOM   4570  C   VAL   307      15.318  32.235  44.056  1.00  0.00           C
ATOM   4571  O   VAL   307      15.990  33.085  43.529  1.00  0.00           O
ATOM   4572  N   LYS   308      15.611  31.676  45.242  1.00  0.00           N
ATOM   4573  H   LYS   308      14.872  31.254  45.785  1.00  0.00           H
ATOM   4574  CA  LYS   308      16.779  31.884  46.031  1.00  0.00           C
ATOM   4575  HA  LYS   308      17.581  32.148  45.341  1.00  0.00           H
ATOM   4576  CB  LYS   308      16.532  33.021  47.068  1.00  0.00           C
ATOM   4577  HB2 LYS   308      15.487  32.962  47.372  1.00  0.00           H
ATOM   4578  HB3 LYS   308      17.139  32.885  47.961  1.00  0.00           H
ATOM   4579  CG  LYS   308      16.803  34.453  46.637  1.00  0.00           C
ATOM   4580  HG2 LYS   308      17.806  34.499  46.212  1.00  0.00           H
ATOM   4581  HG3 LYS   308      16.133  34.681  45.807  1.00  0.00           H
ATOM   4582  CD  LYS   308      16.688  35.633  47.618  1.00  0.00           C
ATOM   4583  HD2 LYS   308      16.548  36.543  47.035  1.00  0.00           H
ATOM   4584  HD3 LYS   308      15.786  35.516  48.218  1.00  0.00           H
ATOM   4585  CE  LYS   308      17.937  35.719  48.457  1.00  0.00           C
ATOM   4586  HE2 LYS   308      18.009  34.734  48.918  1.00  0.00           H
ATOM   4587  HE3 LYS   308      18.788  35.967  47.824  1.00  0.00           H
ATOM   4588  NZ  LYS   308      17.794  36.746  49.524  1.00  0.00           N
ATOM   4589  HZ1 LYS   308      17.654  37.651  49.097  1.00  0.00           H
ATOM   4590  HZ2 LYS   308      17.032  36.612  50.174  1.00  0.00           H
ATOM   4591  HZ3 LYS   308      18.681  36.815  50.003  1.00  0.00           H
ATOM   4592  C   LYS   308      17.284  30.627  46.781  1.00  0.00           C
ATOM   4593  O   LYS   308      16.455  29.764  47.057  1.00  0.00           O
ATOM   4594  N   GLN   309      18.535  30.573  47.165  1.00  0.00           N
ATOM   4595  H   GLN   309      19.115  31.380  46.987  1.00  0.00           H
ATOM   4596  CA  GLN   309      19.221  29.400  47.779  1.00  0.00           C
ATOM   4597  HA  GLN   309      18.430  28.897  48.333  1.00  0.00           H
ATOM   4598  CB  GLN   309      19.830  28.502  46.711  1.00  0.00           C
ATOM   4599  HB2 GLN   309      19.027  28.135  46.073  1.00  0.00           H
ATOM   4600  HB3 GLN   309      20.629  29.050  46.211  1.00  0.00           H
ATOM   4601  CG  GLN   309      20.533  27.247  47.246  1.00  0.00           C
ATOM   4602  HG2 GLN   309      21.407  27.520  47.836  1.00  0.00           H
ATOM   4603  HG3 GLN   309      19.840  26.847  47.985  1.00  0.00           H
ATOM   4604  CD  GLN   309      20.834  26.140  46.289  1.00  0.00           C
ATOM   4605  OE1 GLN   309      20.775  26.196  45.129  1.00  0.00           O
ATOM   4606  NE2 GLN   309      21.340  25.034  46.801  1.00  0.00           N
ATOM   4607 HE21 GLN   309      21.400  24.900  47.800  1.00  0.00           H
ATOM   4608 HE22 GLN   309      21.677  24.284  46.216  1.00  0.00           H
ATOM   4609  C   GLN   309      20.306  30.007  48.748  1.00  0.00           C
ATOM   4610  O   GLN   309      21.229  30.712  48.370  1.00  0.00           O
ATOM   4611  N   ASP   310      20.094  29.813  50.035  1.00  0.00           N
ATOM   4612  H   ASP   310      19.236  29.397  50.372  1.00  0.00           H
ATOM   4613  CA  ASP   310      21.131  29.980  50.970  1.00  0.00           C
ATOM   4614  HA  ASP   310      21.618  30.947  50.846  1.00  0.00           H
ATOM   4615  CB  ASP   310      20.589  29.836  52.464  1.00  0.00           C
ATOM   4616  HB2 ASP   310      20.158  28.841  52.578  1.00  0.00           H
ATOM   4617  HB3 ASP   310      21.395  30.026  53.174  1.00  0.00           H
ATOM   4618  CG  ASP   310      19.438  30.797  52.819  1.00  0.00           C
ATOM   4619  OD1 ASP   310      19.383  31.990  52.425  1.00  0.00           O
ATOM   4620  OD2 ASP   310      18.629  30.304  53.620  1.00  0.00           O
ATOM   4621  C   ASP   310      22.282  28.998  50.846  1.00  0.00           C
ATOM   4622  O   ASP   310      22.020  27.834  50.515  1.00  0.00           O
ATOM   4623  N   ILE   311      23.444  29.505  51.145  1.00  0.00           N
ATOM   4624  H   ILE   311      23.611  30.457  51.438  1.00  0.00           H
ATOM   4625  CA  ILE   311      24.686  28.731  51.104  1.00  0.00           C
ATOM   4626  HA  ILE   311      24.391  27.720  50.823  1.00  0.00           H
ATOM   4627  CB  ILE   311      25.661  29.260  49.977  1.00  0.00           C
ATOM   4628  HB  ILE   311      25.897  30.298  50.211  1.00  0.00           H
ATOM   4629  CG2 ILE   311      26.903  28.362  49.790  1.00  0.00           C
ATOM   4630 HG21 ILE   311      27.569  28.685  48.990  1.00  0.00           H
ATOM   4631 HG22 ILE   311      27.467  28.404  50.722  1.00  0.00           H
ATOM   4632 HG23 ILE   311      26.697  27.315  49.568  1.00  0.00           H
ATOM   4633  CG1 ILE   311      24.907  29.367  48.628  1.00  0.00           C
ATOM   4634 HG12 ILE   311      24.165  30.154  48.759  1.00  0.00           H
ATOM   4635 HG13 ILE   311      25.631  29.761  47.915  1.00  0.00           H
ATOM   4636  CD1 ILE   311      24.091  28.284  48.025  1.00  0.00           C
ATOM   4637 HD11 ILE   311      24.687  27.503  47.556  1.00  0.00           H
ATOM   4638 HD12 ILE   311      23.475  27.754  48.752  1.00  0.00           H
ATOM   4639 HD13 ILE   311      23.525  28.675  47.178  1.00  0.00           H
ATOM   4640  C   ILE   311      25.556  28.742  52.402  1.00  0.00           C
ATOM   4641  O   ILE   311      26.158  27.730  52.783  1.00  0.00           O
ATOM   4642  N   VAL   312      25.449  29.834  53.207  1.00  0.00           N
ATOM   4643  H   VAL   312      24.991  30.634  52.795  1.00  0.00           H
ATOM   4644  CA  VAL   312      26.247  29.980  54.385  1.00  0.00           C
ATOM   4645  HA  VAL   312      26.366  29.017  54.883  1.00  0.00           H
ATOM   4646  CB  VAL   312      27.667  30.544  54.168  1.00  0.00           C
ATOM   4647  HB  VAL   312      27.545  31.551  53.767  1.00  0.00           H
ATOM   4648  CG1 VAL   312      28.594  30.653  55.361  1.00  0.00           C
ATOM   4649 HG11 VAL   312      29.404  31.341  55.121  1.00  0.00           H
ATOM   4650 HG12 VAL   312      27.960  31.133  56.106  1.00  0.00           H
ATOM   4651 HG13 VAL   312      29.107  29.736  55.650  1.00  0.00           H
ATOM   4652  CG2 VAL   312      28.539  29.863  53.122  1.00  0.00           C
ATOM   4653 HG21 VAL   312      28.468  28.778  53.203  1.00  0.00           H
ATOM   4654 HG22 VAL   312      28.184  30.064  52.111  1.00  0.00           H
ATOM   4655 HG23 VAL   312      29.586  30.157  53.182  1.00  0.00           H
ATOM   4656  C   VAL   312      25.457  30.932  55.399  1.00  0.00           C
ATOM   4657  O   VAL   312      25.143  32.098  55.026  1.00  0.00           O
ATOM   4658  N   ALA   313      25.219  30.484  56.623  1.00  0.00           N
ATOM   4659  H   ALA   313      25.309  29.505  56.853  1.00  0.00           H
ATOM   4660  CA  ALA   313      24.495  31.264  57.708  1.00  0.00           C
ATOM   4661  HA  ALA   313      23.545  31.549  57.256  1.00  0.00           H
ATOM   4662  CB  ALA   313      24.284  30.256  58.859  1.00  0.00           C
ATOM   4663  HB1 ALA   313      23.799  29.324  58.570  1.00  0.00           H
ATOM   4664  HB2 ALA   313      25.318  30.066  59.145  1.00  0.00           H
ATOM   4665  HB3 ALA   313      23.796  30.754  59.697  1.00  0.00           H
ATOM   4666  C   ALA   313      25.224  32.542  58.129  1.00  0.00           C
ATOM   4667  O   ALA   313      26.422  32.682  58.142  1.00  0.00           O
ATOM   4668  N   ILE   314      24.387  33.650  58.352  1.00  0.00           N
ATOM   4669  H   ILE   314      23.393  33.491  58.434  1.00  0.00           H
ATOM   4670  CA  ILE   314      24.785  35.089  58.553  1.00  0.00           C
ATOM   4671  HA  ILE   314      25.231  35.382  57.602  1.00  0.00           H
ATOM   4672  CB  ILE   314      23.508  35.854  58.748  1.00  0.00           C
ATOM   4673  HB  ILE   314      22.873  35.482  57.944  1.00  0.00           H
ATOM   4674  CG2 ILE   314      22.769  35.541  60.084  1.00  0.00           C
ATOM   4675 HG21 ILE   314      21.764  35.936  59.931  1.00  0.00           H
ATOM   4676 HG22 ILE   314      22.732  34.487  60.357  1.00  0.00           H
ATOM   4677 HG23 ILE   314      23.245  36.053  60.921  1.00  0.00           H
ATOM   4678  CG1 ILE   314      23.756  37.285  58.446  1.00  0.00           C
ATOM   4679 HG12 ILE   314      24.371  37.709  59.241  1.00  0.00           H
ATOM   4680 HG13 ILE   314      24.470  37.374  57.627  1.00  0.00           H
ATOM   4681  CD1 ILE   314      22.447  38.007  58.233  1.00  0.00           C
ATOM   4682 HD11 ILE   314      21.879  37.496  57.456  1.00  0.00           H
ATOM   4683 HD12 ILE   314      21.905  38.166  59.164  1.00  0.00           H
ATOM   4684 HD13 ILE   314      22.765  39.015  57.967  1.00  0.00           H
ATOM   4685  C   ILE   314      25.748  35.295  59.711  1.00  0.00           C
ATOM   4686  O   ILE   314      26.111  36.394  60.124  1.00  0.00           O
ATOM   4687  N   THR   315      26.035  34.279  60.426  1.00  0.00           N
ATOM   4688  H   THR   315      25.778  33.372  60.064  1.00  0.00           H
ATOM   4689  CA  THR   315      26.940  34.131  61.546  1.00  0.00           C
ATOM   4690  HA  THR   315      27.051  35.115  62.001  1.00  0.00           H
ATOM   4691  CB  THR   315      26.420  33.224  62.704  1.00  0.00           C
ATOM   4692  HB  THR   315      27.116  33.276  63.541  1.00  0.00           H
ATOM   4693  CG2 THR   315      25.020  33.590  63.102  1.00  0.00           C
ATOM   4694 HG21 THR   315      24.592  32.765  63.671  1.00  0.00           H
ATOM   4695 HG22 THR   315      25.117  34.408  63.815  1.00  0.00           H
ATOM   4696 HG23 THR   315      24.384  33.776  62.236  1.00  0.00           H
ATOM   4697  OG1 THR   315      26.327  31.912  62.191  1.00  0.00           O
ATOM   4698  HG1 THR   315      26.009  31.331  62.886  1.00  0.00           H
ATOM   4699  C   THR   315      28.444  33.823  61.163  1.00  0.00           C
ATOM   4700  O   THR   315      29.399  34.125  61.927  1.00  0.00           O
ATOM   4701  N   ASP   316      28.684  33.292  59.949  1.00  0.00           N
ATOM   4702  H   ASP   316      27.928  33.002  59.344  1.00  0.00           H
ATOM   4703  CA  ASP   316      30.043  33.118  59.384  1.00  0.00           C
ATOM   4704  HA  ASP   316      30.772  33.109  60.196  1.00  0.00           H
ATOM   4705  CB  ASP   316      29.939  31.821  58.619  1.00  0.00           C
ATOM   4706  HB2 ASP   316      29.013  31.743  58.048  1.00  0.00           H
ATOM   4707  HB3 ASP   316      30.700  31.795  57.839  1.00  0.00           H
ATOM   4708  CG  ASP   316      29.943  30.529  59.457  1.00  0.00           C
ATOM   4709  OD1 ASP   316      30.574  30.536  60.463  1.00  0.00           O
ATOM   4710  OD2 ASP   316      29.173  29.598  59.226  1.00  0.00           O
ATOM   4711  C   ASP   316      30.514  34.245  58.389  1.00  0.00           C
ATOM   4712  O   ASP   316      29.660  34.872  57.824  1.00  0.00           O
ATOM   4713  N   TRP   317      31.828  34.542  58.198  1.00  0.00           N
ATOM   4714  H   TRP   317      32.588  33.990  58.568  1.00  0.00           H
ATOM   4715  CA  TRP   317      32.259  35.686  57.396  1.00  0.00           C
ATOM   4716  HA  TRP   317      31.404  36.337  57.217  1.00  0.00           H
ATOM   4717  CB  TRP   317      33.222  36.499  58.250  1.00  0.00           C
ATOM   4718  HB2 TRP   317      34.072  35.847  58.449  1.00  0.00           H
ATOM   4719  HB3 TRP   317      33.672  37.244  57.592  1.00  0.00           H
ATOM   4720  CG  TRP   317      32.630  37.261  59.448  1.00  0.00           C
ATOM   4721  CD1 TRP   317      31.353  37.284  59.847  1.00  0.00           C
ATOM   4722  HD1 TRP   317      30.605  36.883  59.180  1.00  0.00           H
ATOM   4723  NE1 TRP   317      31.172  38.168  60.924  1.00  0.00           N
ATOM   4724  HE1 TRP   317      30.312  38.360  61.416  1.00  0.00           H
ATOM   4725  CE2 TRP   317      32.352  38.519  61.419  1.00  0.00           C
ATOM   4726  CZ2 TRP   317      32.753  39.324  62.494  1.00  0.00           C
ATOM   4727  HZ2 TRP   317      32.063  39.827  63.153  1.00  0.00           H
ATOM   4728  CH2 TRP   317      34.122  39.531  62.781  1.00  0.00           C
ATOM   4729  HH2 TRP   317      34.381  40.189  63.595  1.00  0.00           H
ATOM   4730  CZ3 TRP   317      35.102  39.004  61.929  1.00  0.00           C
ATOM   4731  HZ3 TRP   317      36.129  39.227  62.178  1.00  0.00           H
ATOM   4732  CE3 TRP   317      34.725  38.277  60.726  1.00  0.00           C
ATOM   4733  HE3 TRP   317      35.499  37.803  60.142  1.00  0.00           H
ATOM   4734  CD2 TRP   317      33.358  37.988  60.504  1.00  0.00           C
ATOM   4735  C   TRP   317      32.912  35.274  56.106  1.00  0.00           C
ATOM   4736  O   TRP   317      33.906  34.542  56.109  1.00  0.00           O
ATOM   4737  N   SER   318      32.406  35.693  54.956  1.00  0.00           N
ATOM   4738  H   SER   318      31.524  36.176  55.048  1.00  0.00           H
ATOM   4739  CA  SER   318      33.050  35.547  53.612  1.00  0.00           C
ATOM   4740  HA  SER   318      33.572  34.591  53.605  1.00  0.00           H
ATOM   4741  CB  SER   318      31.976  35.512  52.492  1.00  0.00           C
ATOM   4742  HB2 SER   318      31.116  34.947  52.852  1.00  0.00           H
ATOM   4743  HB3 SER   318      31.612  36.534  52.380  1.00  0.00           H
ATOM   4744  OG  SER   318      32.468  35.009  51.295  1.00  0.00           O
ATOM   4745  HG  SER   318      32.712  34.090  51.429  1.00  0.00           H
ATOM   4746  C   SER   318      34.099  36.565  53.274  1.00  0.00           C
ATOM   4747  O   SER   318      34.092  37.703  53.821  1.00  0.00           O
ATOM   4748  N   GLY   319      35.171  36.141  52.585  1.00  0.00           N
ATOM   4749  H   GLY   319      35.115  35.151  52.398  1.00  0.00           H
ATOM   4750  CA  GLY   319      36.314  36.884  52.207  1.00  0.00           C
ATOM   4751  HA2 GLY   319      36.454  37.765  52.836  1.00  0.00           H
ATOM   4752  HA3 GLY   319      37.094  36.141  52.371  1.00  0.00           H
ATOM   4753  C   GLY   319      36.333  37.288  50.719  1.00  0.00           C
ATOM   4754  O   GLY   319      36.395  38.463  50.416  1.00  0.00           O
ATOM   4755  N   TYR   320      36.137  36.321  49.782  1.00  0.00           N
ATOM   4756  H   TYR   320      36.026  35.371  50.104  1.00  0.00           H
ATOM   4757  CA  TYR   320      36.166  36.469  48.370  1.00  0.00           C
ATOM   4758  HA  TYR   320      35.792  37.452  48.084  1.00  0.00           H
ATOM   4759  CB  TYR   320      37.663  36.270  47.917  1.00  0.00           C
ATOM   4760  HB2 TYR   320      37.956  35.323  48.372  1.00  0.00           H
ATOM   4761  HB3 TYR   320      37.571  36.045  46.854  1.00  0.00           H
ATOM   4762  CG  TYR   320      38.681  37.317  48.002  1.00  0.00           C
ATOM   4763  CD1 TYR   320      39.615  37.181  49.004  1.00  0.00           C
ATOM   4764  HD1 TYR   320      39.641  36.247  49.545  1.00  0.00           H
ATOM   4765  CE1 TYR   320      40.755  38.072  49.087  1.00  0.00           C
ATOM   4766  HE1 TYR   320      41.559  37.968  49.802  1.00  0.00           H
ATOM   4767  CZ  TYR   320      40.768  39.147  48.192  1.00  0.00           C
ATOM   4768  OH  TYR   320      41.733  40.033  48.405  1.00  0.00           O
ATOM   4769  HH  TYR   320      41.620  40.727  47.751  1.00  0.00           H
ATOM   4770  CE2 TYR   320      39.728  39.344  47.208  1.00  0.00           C
ATOM   4771  HE2 TYR   320      39.815  40.082  46.425  1.00  0.00           H
ATOM   4772  CD2 TYR   320      38.681  38.360  47.094  1.00  0.00           C
ATOM   4773  HD2 TYR   320      37.846  38.376  46.410  1.00  0.00           H
ATOM   4774  C   TYR   320      35.178  35.347  47.853  1.00  0.00           C
ATOM   4775  O   TYR   320      35.066  34.267  48.327  1.00  0.00           O
ATOM   4776  N   SER   321      34.598  35.574  46.669  1.00  0.00           N
ATOM   4777  H   SER   321      34.475  36.527  46.359  1.00  0.00           H
ATOM   4778  CA  SER   321      33.856  34.587  45.936  1.00  0.00           C
ATOM   4779  HA  SER   321      34.376  33.654  46.156  1.00  0.00           H
ATOM   4780  CB  SER   321      32.321  34.659  46.297  1.00  0.00           C
ATOM   4781  HB2 SER   321      31.823  33.947  45.639  1.00  0.00           H
ATOM   4782  HB3 SER   321      32.255  34.434  47.361  1.00  0.00           H
ATOM   4783  OG  SER   321      31.783  35.990  46.113  1.00  0.00           O
ATOM   4784  HG  SER   321      31.732  36.466  46.944  1.00  0.00           H
ATOM   4785  C   SER   321      34.038  34.839  44.392  1.00  0.00           C
ATOM   4786  O   SER   321      34.365  35.945  43.942  1.00  0.00           O
ATOM   4787  N   GLY   322      33.858  33.740  43.643  1.00  0.00           N
ATOM   4788  H   GLY   322      33.541  32.853  44.007  1.00  0.00           H
ATOM   4789  CA  GLY   322      33.972  33.794  42.161  1.00  0.00           C
ATOM   4790  HA2 GLY   322      33.601  34.760  41.819  1.00  0.00           H
ATOM   4791  HA3 GLY   322      35.026  33.744  41.887  1.00  0.00           H
ATOM   4792  C   GLY   322      33.489  32.606  41.338  1.00  0.00           C
ATOM   4793  O   GLY   322      33.464  31.516  41.924  1.00  0.00           O
ATOM   4794  N   SER   323      33.158  32.782  40.071  1.00  0.00           N
ATOM   4795  H   SER   323      33.169  33.712  39.680  1.00  0.00           H
ATOM   4796  CA  SER   323      32.901  31.807  39.128  1.00  0.00           C
ATOM   4797  HA  SER   323      32.233  31.088  39.602  1.00  0.00           H
ATOM   4798  CB  SER   323      32.228  32.368  37.886  1.00  0.00           C
ATOM   4799  HB2 SER   323      32.062  31.639  37.094  1.00  0.00           H
ATOM   4800  HB3 SER   323      31.268  32.822  38.134  1.00  0.00           H
ATOM   4801  OG  SER   323      32.858  33.495  37.302  1.00  0.00           O
ATOM   4802  HG  SER   323      33.322  33.100  36.558  1.00  0.00           H
ATOM   4803  C   SER   323      34.145  31.079  38.660  1.00  0.00           C
ATOM   4804  O   SER   323      35.306  31.565  38.598  1.00  0.00           O
ATOM   4805  N   PHE   324      33.866  29.871  38.278  1.00  0.00           N
ATOM   4806  H   PHE   324      33.016  29.443  38.614  1.00  0.00           H
ATOM   4807  CA  PHE   324      34.795  28.976  37.578  1.00  0.00           C
ATOM   4808  HA  PHE   324      35.417  29.564  36.903  1.00  0.00           H
ATOM   4809  CB  PHE   324      35.792  28.231  38.493  1.00  0.00           C
ATOM   4810  HB2 PHE   324      36.667  27.936  37.915  1.00  0.00           H
ATOM   4811  HB3 PHE   324      36.133  28.936  39.251  1.00  0.00           H
ATOM   4812  CG  PHE   324      35.384  26.927  39.202  1.00  0.00           C
ATOM   4813  CD1 PHE   324      34.703  26.913  40.445  1.00  0.00           C
ATOM   4814  HD1 PHE   324      34.445  27.882  40.847  1.00  0.00           H
ATOM   4815  CE1 PHE   324      34.344  25.762  41.139  1.00  0.00           C
ATOM   4816  HE1 PHE   324      33.737  25.976  42.006  1.00  0.00           H
ATOM   4817  CZ  PHE   324      34.676  24.539  40.560  1.00  0.00           C
ATOM   4818  HZ  PHE   324      34.491  23.616  41.088  1.00  0.00           H
ATOM   4819  CE2 PHE   324      35.393  24.436  39.308  1.00  0.00           C
ATOM   4820  HE2 PHE   324      35.680  23.472  38.913  1.00  0.00           H
ATOM   4821  CD2 PHE   324      35.761  25.695  38.656  1.00  0.00           C
ATOM   4822  HD2 PHE   324      36.164  25.653  37.655  1.00  0.00           H
ATOM   4823  C   PHE   324      34.001  27.946  36.782  1.00  0.00           C
ATOM   4824  O   PHE   324      32.782  27.926  37.007  1.00  0.00           O
ATOM   4825  N   VAL   325      34.592  27.235  35.838  1.00  0.00           N
ATOM   4826  H   VAL   325      35.591  27.383  35.835  1.00  0.00           H
ATOM   4827  CA  VAL   325      33.943  26.390  34.891  1.00  0.00           C
ATOM   4828  HA  VAL   325      32.913  26.258  35.219  1.00  0.00           H
ATOM   4829  CB  VAL   325      33.783  26.955  33.474  1.00  0.00           C
ATOM   4830  HB  VAL   325      33.547  26.089  32.854  1.00  0.00           H
ATOM   4831  CG1 VAL   325      32.627  27.873  33.337  1.00  0.00           C
ATOM   4832 HG11 VAL   325      32.559  28.312  32.341  1.00  0.00           H
ATOM   4833 HG12 VAL   325      31.630  27.432  33.352  1.00  0.00           H
ATOM   4834 HG13 VAL   325      32.594  28.634  34.116  1.00  0.00           H
ATOM   4835  CG2 VAL   325      35.111  27.536  32.923  1.00  0.00           C
ATOM   4836 HG21 VAL   325      35.898  26.848  33.234  1.00  0.00           H
ATOM   4837 HG22 VAL   325      35.178  27.746  31.856  1.00  0.00           H
ATOM   4838 HG23 VAL   325      35.350  28.370  33.584  1.00  0.00           H
ATOM   4839  C   VAL   325      34.585  25.008  34.853  1.00  0.00           C
ATOM   4840  O   VAL   325      35.806  24.945  34.859  1.00  0.00           O
ATOM   4841  N   GLN   326      33.833  23.910  34.876  1.00  0.00           N
ATOM   4842  H   GLN   326      32.849  24.112  34.783  1.00  0.00           H
ATOM   4843  CA  GLN   326      34.400  22.686  34.268  1.00  0.00           C
ATOM   4844  HA  GLN   326      35.486  22.703  34.354  1.00  0.00           H
ATOM   4845  CB  GLN   326      33.949  21.417  34.992  1.00  0.00           C
ATOM   4846  HB2 GLN   326      32.908  21.251  34.715  1.00  0.00           H
ATOM   4847  HB3 GLN   326      34.400  20.638  34.377  1.00  0.00           H
ATOM   4848  CG  GLN   326      34.294  21.296  36.447  1.00  0.00           C
ATOM   4849  HG2 GLN   326      35.267  21.773  36.557  1.00  0.00           H
ATOM   4850  HG3 GLN   326      33.608  21.934  37.004  1.00  0.00           H
ATOM   4851  CD  GLN   326      34.306  19.772  36.854  1.00  0.00           C
ATOM   4852  OE1 GLN   326      33.366  19.121  37.179  1.00  0.00           O
ATOM   4853  NE2 GLN   326      35.480  19.203  36.886  1.00  0.00           N
ATOM   4854 HE21 GLN   326      36.271  19.631  36.425  1.00  0.00           H
ATOM   4855 HE22 GLN   326      35.578  18.302  37.331  1.00  0.00           H
ATOM   4856  C   GLN   326      34.138  22.685  32.797  1.00  0.00           C
ATOM   4857  O   GLN   326      33.156  23.247  32.365  1.00  0.00           O
ATOM   4858  N   HID   327      35.114  22.233  31.966  1.00  0.00           N
ATOM   4859  H   HID   327      35.930  21.775  32.345  1.00  0.00           H
ATOM   4860  CA  HID   327      35.041  22.205  30.454  1.00  0.00           C
ATOM   4861  HA  HID   327      34.318  22.953  30.128  1.00  0.00           H
ATOM   4862  CB  HID   327      36.480  22.522  29.947  1.00  0.00           C
ATOM   4863  HB2 HID   327      37.214  21.877  30.431  1.00  0.00           H
ATOM   4864  HB3 HID   327      36.595  22.430  28.867  1.00  0.00           H
ATOM   4865  CG  HID   327      36.779  23.911  30.273  1.00  0.00           C
ATOM   4866  ND1 HID   327      36.804  24.999  29.410  1.00  0.00           N
ATOM   4867  HD1 HID   327      36.560  24.993  28.429  1.00  0.00           H
ATOM   4868  CE1 HID   327      37.309  26.093  29.993  1.00  0.00           C
ATOM   4869  HE1 HID   327      37.546  27.045  29.541  1.00  0.00           H
ATOM   4870  NE2 HID   327      37.451  25.784  31.307  1.00  0.00           N
ATOM   4871  CD2 HID   327      37.061  24.440  31.519  1.00  0.00           C
ATOM   4872  HD2 HID   327      37.171  23.806  32.387  1.00  0.00           H
ATOM   4873  C   HID   327      34.566  20.883  29.834  1.00  0.00           C
ATOM   4874  O   HID   327      34.780  19.826  30.413  1.00  0.00           O
ATOM   4875  N   PRO   328      33.942  20.860  28.648  1.00  0.00           N
ATOM   4876  CD  PRO   328      33.727  21.924  27.741  1.00  0.00           C
ATOM   4877  HD2 PRO   328      34.615  22.107  27.135  1.00  0.00           H
ATOM   4878  HD3 PRO   328      33.478  22.863  28.234  1.00  0.00           H
ATOM   4879  CG  PRO   328      32.492  21.563  26.870  1.00  0.00           C
ATOM   4880  HG2 PRO   328      32.506  22.017  25.879  1.00  0.00           H
ATOM   4881  HG3 PRO   328      31.477  21.631  27.261  1.00  0.00           H
ATOM   4882  CB  PRO   328      32.727  20.048  26.752  1.00  0.00           C
ATOM   4883  HB2 PRO   328      33.344  19.890  25.867  1.00  0.00           H
ATOM   4884  HB3 PRO   328      31.749  19.620  26.534  1.00  0.00           H
ATOM   4885  CA  PRO   328      33.248  19.632  28.151  1.00  0.00           C
ATOM   4886  HA  PRO   328      32.430  19.454  28.848  1.00  0.00           H
ATOM   4887  C   PRO   328      34.270  18.385  28.002  1.00  0.00           C
ATOM   4888  O   PRO   328      34.024  17.251  28.408  1.00  0.00           O
ATOM   4889  N   GLU   329      35.454  18.616  27.550  1.00  0.00           N
ATOM   4890  H   GLU   329      35.665  19.495  27.100  1.00  0.00           H
ATOM   4891  CA  GLU   329      36.679  17.774  27.671  1.00  0.00           C
ATOM   4892  HA  GLU   329      36.309  16.879  27.171  1.00  0.00           H
ATOM   4893  CB  GLU   329      37.834  18.517  26.923  1.00  0.00           C
ATOM   4894  HB2 GLU   329      37.798  19.570  27.200  1.00  0.00           H
ATOM   4895  HB3 GLU   329      38.823  18.122  27.158  1.00  0.00           H
ATOM   4896  CG  GLU   329      37.540  18.322  25.386  1.00  0.00           C
ATOM   4897  HG2 GLU   329      37.607  17.256  25.169  1.00  0.00           H
ATOM   4898  HG3 GLU   329      36.536  18.548  25.026  1.00  0.00           H
ATOM   4899  CD  GLU   329      38.440  19.095  24.483  1.00  0.00           C
ATOM   4900  OE1 GLU   329      38.881  18.606  23.365  1.00  0.00           O
ATOM   4901  OE2 GLU   329      38.782  20.269  24.724  1.00  0.00           O
ATOM   4902  C   GLU   329      37.219  17.315  29.078  1.00  0.00           C
ATOM   4903  O   GLU   329      38.213  16.606  29.133  1.00  0.00           O
ATOM   4904  N   LEU   330      36.548  17.642  30.192  1.00  0.00           N
ATOM   4905  H   LEU   330      35.650  18.063  30.005  1.00  0.00           H
ATOM   4906  CA  LEU   330      36.879  17.179  31.590  1.00  0.00           C
ATOM   4907  HA  LEU   330      37.708  16.472  31.561  1.00  0.00           H
ATOM   4908  CB  LEU   330      37.416  18.464  32.243  1.00  0.00           C
ATOM   4909  HB2 LEU   330      38.323  18.661  31.671  1.00  0.00           H
ATOM   4910  HB3 LEU   330      36.692  19.270  32.131  1.00  0.00           H
ATOM   4911  CG  LEU   330      37.829  18.293  33.725  1.00  0.00           C
ATOM   4912  HG  LEU   330      37.096  17.716  34.289  1.00  0.00           H
ATOM   4913  CD1 LEU   330      39.082  17.508  33.911  1.00  0.00           C
ATOM   4914 HD11 LEU   330      39.922  18.058  33.486  1.00  0.00           H
ATOM   4915 HD12 LEU   330      39.266  17.172  34.931  1.00  0.00           H
ATOM   4916 HD13 LEU   330      38.906  16.616  33.310  1.00  0.00           H
ATOM   4917  CD2 LEU   330      37.977  19.703  34.451  1.00  0.00           C
ATOM   4918 HD21 LEU   330      38.732  20.312  33.954  1.00  0.00           H
ATOM   4919 HD22 LEU   330      37.024  20.214  34.592  1.00  0.00           H
ATOM   4920 HD23 LEU   330      38.399  19.587  35.449  1.00  0.00           H
ATOM   4921  C   LEU   330      35.731  16.430  32.317  1.00  0.00           C
ATOM   4922  O   LEU   330      36.044  15.787  33.345  1.00  0.00           O
ATOM   4923  N   THR   331      34.464  16.520  31.895  1.00  0.00           N
ATOM   4924  H   THR   331      34.374  17.052  31.041  1.00  0.00           H
ATOM   4925  CA  THR   331      33.241  15.966  32.536  1.00  0.00           C
ATOM   4926  HA  THR   331      33.640  15.398  33.377  1.00  0.00           H
ATOM   4927  CB  THR   331      32.396  17.136  33.084  1.00  0.00           C
ATOM   4928  HB  THR   331      31.609  16.812  33.764  1.00  0.00           H
ATOM   4929  CG2 THR   331      33.329  18.095  33.891  1.00  0.00           C
ATOM   4930 HG21 THR   331      33.848  18.862  33.318  1.00  0.00           H
ATOM   4931 HG22 THR   331      32.819  18.695  34.644  1.00  0.00           H
ATOM   4932 HG23 THR   331      34.157  17.591  34.388  1.00  0.00           H
ATOM   4933  OG1 THR   331      31.797  17.875  32.017  1.00  0.00           O
ATOM   4934  HG1 THR   331      32.593  18.140  31.551  1.00  0.00           H
ATOM   4935  C   THR   331      32.472  14.935  31.734  1.00  0.00           C
ATOM   4936  O   THR   331      31.418  14.474  32.219  1.00  0.00           O
ATOM   4937  N   GLY   332      32.835  14.744  30.468  1.00  0.00           N
ATOM   4938  H   GLY   332      33.654  15.165  30.055  1.00  0.00           H
ATOM   4939  CA  GLY   332      32.008  13.846  29.650  1.00  0.00           C
ATOM   4940  HA2 GLY   332      32.578  13.691  28.735  1.00  0.00           H
ATOM   4941  HA3 GLY   332      31.942  12.891  30.172  1.00  0.00           H
ATOM   4942  C   GLY   332      30.667  14.453  29.290  1.00  0.00           C
ATOM   4943  O   GLY   332      29.921  13.992  28.418  1.00  0.00           O
ATOM   4944  N   LEU   333      30.309  15.616  29.854  1.00  0.00           N
ATOM   4945  H   LEU   333      30.946  16.048  30.509  1.00  0.00           H
ATOM   4946  CA  LEU   333      29.220  16.463  29.323  1.00  0.00           C
ATOM   4947  HA  LEU   333      28.363  15.830  29.097  1.00  0.00           H
ATOM   4948  CB  LEU   333      28.767  17.488  30.356  1.00  0.00           C
ATOM   4949  HB2 LEU   333      29.424  18.357  30.324  1.00  0.00           H
ATOM   4950  HB3 LEU   333      27.846  17.869  29.915  1.00  0.00           H
ATOM   4951  CG  LEU   333      28.518  16.971  31.801  1.00  0.00           C
ATOM   4952  HG  LEU   333      29.426  16.528  32.210  1.00  0.00           H
ATOM   4953  CD1 LEU   333      28.212  18.144  32.738  1.00  0.00           C
ATOM   4954 HD11 LEU   333      27.157  18.402  32.644  1.00  0.00           H
ATOM   4955 HD12 LEU   333      28.305  17.742  33.747  1.00  0.00           H
ATOM   4956 HD13 LEU   333      28.922  18.931  32.487  1.00  0.00           H
ATOM   4957  CD2 LEU   333      27.273  16.078  32.079  1.00  0.00           C
ATOM   4958 HD21 LEU   333      27.354  15.711  33.102  1.00  0.00           H
ATOM   4959 HD22 LEU   333      26.357  16.625  31.858  1.00  0.00           H
ATOM   4960 HD23 LEU   333      27.311  15.159  31.492  1.00  0.00           H
ATOM   4961  C   LEU   333      29.546  17.173  27.992  1.00  0.00           C
ATOM   4962  O   LEU   333      30.694  17.274  27.637  1.00  0.00           O
ATOM   4963  N   ASP   334      28.544  17.642  27.210  1.00  0.00           N
ATOM   4964  H   ASP   334      27.594  17.521  27.530  1.00  0.00           H
ATOM   4965  CA  ASP   334      28.699  18.383  25.934  1.00  0.00           C
ATOM   4966  HA  ASP   334      29.605  18.246  25.344  1.00  0.00           H
ATOM   4967  CB  ASP   334      27.500  17.974  25.022  1.00  0.00           C
ATOM   4968  HB2 ASP   334      27.525  18.527  24.083  1.00  0.00           H
ATOM   4969  HB3 ASP   334      27.692  16.945  24.719  1.00  0.00           H
ATOM   4970  CG  ASP   334      26.067  17.987  25.573  1.00  0.00           C
ATOM   4971  OD1 ASP   334      25.132  17.515  24.899  1.00  0.00           O
ATOM   4972  OD2 ASP   334      25.824  18.427  26.736  1.00  0.00           O
ATOM   4973  C   ASP   334      28.638  19.937  26.216  1.00  0.00           C
ATOM   4974  O   ASP   334      29.242  20.662  25.424  1.00  0.00           O
ATOM   4975  N   CYX   335      27.837  20.375  27.225  1.00  0.00           N
ATOM   4976  H   CYX   335      27.409  19.625  27.751  1.00  0.00           H
ATOM   4977  CA  CYX   335      27.632  21.716  27.860  1.00  0.00           C
ATOM   4978  HA  CYX   335      27.641  22.490  27.093  1.00  0.00           H
ATOM   4979  CB  CYX   335      26.240  21.683  28.449  1.00  0.00           C
ATOM   4980  HB2 CYX   335      25.977  22.665  28.845  1.00  0.00           H
ATOM   4981  HB3 CYX   335      25.501  21.493  27.670  1.00  0.00           H
ATOM   4982  SG  CYX   335      25.938  20.415  29.815  1.00  0.00           S
ATOM   4983  C   CYX   335      28.743  22.000  28.886  1.00  0.00           C
ATOM   4984  O   CYX   335      29.245  21.058  29.553  1.00  0.00           O
ATOM   4985  N   ILE   336      29.029  23.242  29.209  1.00  0.00           N
ATOM   4986  H   ILE   336      28.430  23.900  28.731  1.00  0.00           H
ATOM   4987  CA  ILE   336      29.979  23.791  30.165  1.00  0.00           C
ATOM   4988  HA  ILE   336      30.865  23.156  30.160  1.00  0.00           H
ATOM   4989  CB  ILE   336      30.461  25.152  29.710  1.00  0.00           C
ATOM   4990  HB  ILE   336      29.569  25.779  29.701  1.00  0.00           H
ATOM   4991  CG2 ILE   336      31.449  25.761  30.696  1.00  0.00           C
ATOM   4992 HG21 ILE   336      31.536  26.814  30.429  1.00  0.00           H
ATOM   4993 HG22 ILE   336      31.051  25.677  31.707  1.00  0.00           H
ATOM   4994 HG23 ILE   336      32.473  25.399  30.609  1.00  0.00           H
ATOM   4995  CG1 ILE   336      30.973  24.874  28.235  1.00  0.00           C
ATOM   4996 HG12 ILE   336      31.780  24.148  28.333  1.00  0.00           H
ATOM   4997 HG13 ILE   336      30.186  24.454  27.609  1.00  0.00           H
ATOM   4998  CD1 ILE   336      31.534  26.114  27.519  1.00  0.00           C
ATOM   4999 HD11 ILE   336      31.602  25.834  26.467  1.00  0.00           H
ATOM   5000 HD12 ILE   336      30.931  27.017  27.597  1.00  0.00           H
ATOM   5001 HD13 ILE   336      32.545  26.261  27.899  1.00  0.00           H
ATOM   5002  C   ILE   336      29.391  23.862  31.610  1.00  0.00           C
ATOM   5003  O   ILE   336      28.269  24.400  31.806  1.00  0.00           O
ATOM   5004  N   ARG   337      30.074  23.293  32.602  1.00  0.00           N
ATOM   5005  H   ARG   337      30.997  22.948  32.382  1.00  0.00           H
ATOM   5006  CA  ARG   337      29.602  23.145  33.975  1.00  0.00           C
ATOM   5007  HA  ARG   337      28.547  22.901  33.861  1.00  0.00           H
ATOM   5008  CB  ARG   337      30.409  22.030  34.661  1.00  0.00           C
ATOM   5009  HB2 ARG   337      30.696  21.301  33.902  1.00  0.00           H
ATOM   5010  HB3 ARG   337      31.344  22.546  34.882  1.00  0.00           H
ATOM   5011  CG  ARG   337      29.808  21.262  35.847  1.00  0.00           C
ATOM   5012  HG2 ARG   337      29.634  22.105  36.516  1.00  0.00           H
ATOM   5013  HG3 ARG   337      28.815  20.917  35.558  1.00  0.00           H
ATOM   5014  CD  ARG   337      30.680  20.167  36.435  1.00  0.00           C
ATOM   5015  HD2 ARG   337      31.054  19.458  35.696  1.00  0.00           H
ATOM   5016  HD3 ARG   337      31.516  20.566  37.008  1.00  0.00           H
ATOM   5017  NE  ARG   337      29.820  19.387  37.409  1.00  0.00           N
ATOM   5018  HE  ARG   337      28.834  19.605  37.384  1.00  0.00           H
ATOM   5019  CZ  ARG   337      30.107  18.640  38.408  1.00  0.00           C
ATOM   5020  NH1 ARG   337      31.303  18.233  38.637  1.00  0.00           N
ATOM   5021 HH11 ARG   337      32.068  18.552  38.061  1.00  0.00           H
ATOM   5022 HH12 ARG   337      31.431  17.613  39.424  1.00  0.00           H
ATOM   5023  NH2 ARG   337      29.190  18.122  39.177  1.00  0.00           N
ATOM   5024 HH21 ARG   337      28.218  18.282  38.955  1.00  0.00           H
ATOM   5025 HH22 ARG   337      29.481  17.641  40.017  1.00  0.00           H
ATOM   5026  C   ARG   337      29.557  24.429  34.811  1.00  0.00           C
ATOM   5027  O   ARG   337      30.608  25.044  34.998  1.00  0.00           O
ATOM   5028  N   PRO   338      28.394  24.960  35.222  1.00  0.00           N
ATOM   5029  CD  PRO   338      27.078  24.502  35.048  1.00  0.00           C
ATOM   5030  HD2 PRO   338      26.981  23.429  35.209  1.00  0.00           H
ATOM   5031  HD3 PRO   338      26.754  24.672  34.020  1.00  0.00           H
ATOM   5032  CG  PRO   338      26.132  25.334  35.811  1.00  0.00           C
ATOM   5033  HG2 PRO   338      25.976  24.862  36.781  1.00  0.00           H
ATOM   5034  HG3 PRO   338      25.138  25.457  35.377  1.00  0.00           H
ATOM   5035  CB  PRO   338      26.845  26.691  35.966  1.00  0.00           C
ATOM   5036  HB2 PRO   338      26.525  27.330  36.788  1.00  0.00           H
ATOM   5037  HB3 PRO   338      26.672  27.312  35.087  1.00  0.00           H
ATOM   5038  CA  PRO   338      28.298  26.240  35.938  1.00  0.00           C
ATOM   5039  HA  PRO   338      28.988  27.015  35.602  1.00  0.00           H
ATOM   5040  C   PRO   338      28.762  26.068  37.376  1.00  0.00           C
ATOM   5041  O   PRO   338      28.196  25.201  38.090  1.00  0.00           O
ATOM   5042  N   CYX   339      29.802  26.814  37.885  1.00  0.00           N
ATOM   5043  H   CYX   339      30.305  27.471  37.307  1.00  0.00           H
ATOM   5044  CA  CYX   339      30.447  26.571  39.156  1.00  0.00           C
ATOM   5045  HA  CYX   339      29.724  26.166  39.862  1.00  0.00           H
ATOM   5046  CB  CYX   339      31.607  25.484  39.117  1.00  0.00           C
ATOM   5047  HB2 CYX   339      32.375  25.894  38.461  1.00  0.00           H
[truncated: 55,806 more chars]
