# Supplementary material for: Worth the Weight: Sub-Pocket EXplorer (SubPEx), a Weighted Ensemble Method to Enhance Binding-Pocket Conformational Sampling
Source: J Chem Theory Comput. 2023 Aug 16;19(17):5677–89. doi: 10.1021/acs.jctc.3c00478 (PMC10500992; doi:10.1021/acs.jctc.3c00478)
Supplement: Supplementary file 2 — ct3c00478_si_002.zip [file ct3c00478_si_002.zip › clustered_structures/NA/subpex/rep.c3.aligned.pdb]

HELIX    1   1 SER     23  GLY     27  1                                   5
HELIX    2   2 LYS     61  SER     63  1                                   3
HELIX    3   3 PRO    328  THR    331  1                                   4
SHEET    1   1 1 GLY    14  LYS    20  0
SHEET    2   2 1 PHE    39  CYX    42  0
SHEET    3   3 1 CYX    47  THR    53  0
SHEET    4   4 1 THR    75  PRO    80  0
SHEET    5   5 1 ARG    91  VAL    95  0
SHEET    6   6 1 SER    98  HIE   103  0
SHEET    7   7 1 TRP   108  SER   114  0
SHEET    8   8 1 VAL   121  TYR   126  0
SHEET    9   9 1 ILE   129  LYS   135  0
SHEET   10  10 1 ALA   150  VAL   152  0
SHEET   11  11 1 SER   155  ASP   162  0
SHEET   12  12 1 SER   170  GLU   177  0
SHEET   13  13 1 LYS   180  GLU   186  0
SHEET   14  14 1 SER   198  ASN   202  0
SHEET   15  15 1 GLU   205  VAL   209  0
SHEET   16  16 1 PRO   220  PHE   224  0
SHEET   17  17 1 TYR   230  TYR   234  0
SHEET   18  18 1 SER   268  TYR   271  0
SHEET   19  19 1 GLY   274  THR   280  0
SHEET   20  20 1 PHE   289  ASP   294  0
SHEET   21  21 1 VAL   307  VAL   312  0
SHEET   22  22 1 SER   318  GLN   326  0
SHEET   23  23 1 ARG   337  GLY   347  0
SHEET   24  24 1 THR   356  VAL   366  0
CRYST1   82.993   71.129   83.945  90.00  90.00  90.00               1
ATOM      1  N   VAL     1      44.274  17.988  24.771  1.00  0.00           N
ATOM      2  H1  VAL     1      43.428  18.204  25.278  1.00  0.00           H
ATOM      3  H2  VAL     1      44.585  17.031  24.859  1.00  0.00           H
ATOM      4  H3  VAL     1      44.961  18.510  25.297  1.00  0.00           H
ATOM      5  CA  VAL     1      44.225  18.485  23.427  1.00  0.00           C
ATOM      6  HA  VAL     1      45.256  18.460  23.076  1.00  0.00           H
ATOM      7  CB  VAL     1      43.342  17.550  22.570  1.00  0.00           C
ATOM      8  HB  VAL     1      42.324  17.418  22.936  1.00  0.00           H
ATOM      9  CG1 VAL     1      43.318  18.031  21.078  1.00  0.00           C
ATOM     10 HG11 VAL     1      42.672  18.909  21.043  1.00  0.00           H
ATOM     11 HG12 VAL     1      44.243  18.364  20.609  1.00  0.00           H
ATOM     12 HG13 VAL     1      42.719  17.348  20.476  1.00  0.00           H
ATOM     13  CG2 VAL     1      44.137  16.194  22.373  1.00  0.00           C
ATOM     14 HG21 VAL     1      43.855  15.442  23.111  1.00  0.00           H
ATOM     15 HG22 VAL     1      43.833  15.728  21.435  1.00  0.00           H
ATOM     16 HG23 VAL     1      45.220  16.278  22.457  1.00  0.00           H
ATOM     17  C   VAL     1      43.830  19.941  23.422  1.00  0.00           C
ATOM     18  O   VAL     1      42.993  20.268  24.326  1.00  0.00           O
ATOM     19  N   LYS     2      44.297  20.828  22.510  1.00  0.00           N
ATOM     20  H   LYS     2      44.972  20.528  21.821  1.00  0.00           H
ATOM     21  CA  LYS     2      44.030  22.269  22.598  1.00  0.00           C
ATOM     22  HA  LYS     2      44.588  22.597  23.474  1.00  0.00           H
ATOM     23  CB  LYS     2      44.477  23.068  21.346  1.00  0.00           C
ATOM     24  HB2 LYS     2      44.044  22.647  20.438  1.00  0.00           H
ATOM     25  HB3 LYS     2      43.905  23.996  21.312  1.00  0.00           H
ATOM     26  CG  LYS     2      45.960  23.266  21.216  1.00  0.00           C
ATOM     27  HG2 LYS     2      46.444  22.317  21.448  1.00  0.00           H
ATOM     28  HG3 LYS     2      46.186  23.425  20.162  1.00  0.00           H
ATOM     29  CD  LYS     2      46.494  24.456  22.013  1.00  0.00           C
ATOM     30  HD2 LYS     2      46.193  25.430  21.628  1.00  0.00           H
ATOM     31  HD3 LYS     2      46.082  24.398  23.020  1.00  0.00           H
ATOM     32  CE  LYS     2      48.039  24.476  22.150  1.00  0.00           C
ATOM     33  HE2 LYS     2      48.362  23.496  22.502  1.00  0.00           H
ATOM     34  HE3 LYS     2      48.435  24.679  21.155  1.00  0.00           H
ATOM     35  NZ  LYS     2      48.613  25.452  23.082  1.00  0.00           N
ATOM     36  HZ1 LYS     2      48.174  25.468  23.992  1.00  0.00           H
ATOM     37  HZ2 LYS     2      49.604  25.265  23.152  1.00  0.00           H
ATOM     38  HZ3 LYS     2      48.509  26.379  22.696  1.00  0.00           H
ATOM     39  C   LYS     2      42.515  22.585  22.818  1.00  0.00           C
ATOM     40  O   LYS     2      41.654  22.033  22.111  1.00  0.00           O
ATOM     41  N   LEU     3      42.148  23.372  23.819  1.00  0.00           N
ATOM     42  H   LEU     3      42.905  23.917  24.204  1.00  0.00           H
ATOM     43  CA  LEU     3      40.790  23.674  24.251  1.00  0.00           C
ATOM     44  HA  LEU     3      40.290  22.706  24.289  1.00  0.00           H
ATOM     45  CB  LEU     3      40.832  24.564  25.520  1.00  0.00           C
ATOM     46  HB2 LEU     3      41.596  24.288  26.246  1.00  0.00           H
ATOM     47  HB3 LEU     3      41.149  25.591  25.342  1.00  0.00           H
ATOM     48  CG  LEU     3      39.446  24.485  26.258  1.00  0.00           C
ATOM     49  HG  LEU     3      38.668  24.696  25.524  1.00  0.00           H
ATOM     50  CD1 LEU     3      39.235  23.083  26.959  1.00  0.00           C
ATOM     51 HD11 LEU     3      39.176  22.288  26.214  1.00  0.00           H
ATOM     52 HD12 LEU     3      40.053  22.907  27.657  1.00  0.00           H
ATOM     53 HD13 LEU     3      38.288  23.030  27.495  1.00  0.00           H
ATOM     54  CD2 LEU     3      39.354  25.575  27.234  1.00  0.00           C
ATOM     55 HD21 LEU     3      38.903  26.410  26.696  1.00  0.00           H
ATOM     56 HD22 LEU     3      38.595  25.293  27.964  1.00  0.00           H
ATOM     57 HD23 LEU     3      40.302  25.934  27.636  1.00  0.00           H
ATOM     58  C   LEU     3      40.006  24.500  23.172  1.00  0.00           C
ATOM     59  O   LEU     3      40.426  25.576  22.698  1.00  0.00           O
ATOM     60  N   ALA     4      38.830  23.955  22.760  1.00  0.00           N
ATOM     61  H   ALA     4      38.648  23.043  23.153  1.00  0.00           H
ATOM     62  CA  ALA     4      37.842  24.466  21.868  1.00  0.00           C
ATOM     63  HA  ALA     4      38.366  24.900  21.016  1.00  0.00           H
ATOM     64  CB  ALA     4      36.885  23.329  21.469  1.00  0.00           C
ATOM     65  HB1 ALA     4      36.599  23.504  20.432  1.00  0.00           H
ATOM     66  HB2 ALA     4      37.386  22.362  21.520  1.00  0.00           H
ATOM     67  HB3 ALA     4      35.985  23.304  22.084  1.00  0.00           H
ATOM     68  C   ALA     4      36.964  25.644  22.553  1.00  0.00           C
ATOM     69  O   ALA     4      37.410  26.247  23.594  1.00  0.00           O
ATOM     70  N   GLY     5      35.712  25.973  22.081  1.00  0.00           N
ATOM     71  H   GLY     5      35.421  25.383  21.314  1.00  0.00           H
ATOM     72  CA  GLY     5      34.746  26.655  23.023  1.00  0.00           C
ATOM     73  HA2 GLY     5      34.780  26.221  24.023  1.00  0.00           H
ATOM     74  HA3 GLY     5      35.249  27.618  23.110  1.00  0.00           H
ATOM     75  C   GLY     5      33.301  26.811  22.659  1.00  0.00           C
ATOM     76  O   GLY     5      32.545  27.666  23.238  1.00  0.00           O
ATOM     77  N   ASN     6      32.774  26.196  21.532  1.00  0.00           N
ATOM     78  H   ASN     6      33.340  25.572  20.975  1.00  0.00           H
ATOM     79  CA  ASN     6      31.420  26.403  21.030  1.00  0.00           C
ATOM     80  HA  ASN     6      31.282  27.478  21.143  1.00  0.00           H
ATOM     81  CB  ASN     6      31.389  25.956  19.568  1.00  0.00           C
ATOM     82  HB2 ASN     6      31.994  25.056  19.454  1.00  0.00           H
ATOM     83  HB3 ASN     6      30.340  25.839  19.296  1.00  0.00           H
ATOM     84  CG  ASN     6      31.929  27.022  18.680  1.00  0.00           C
ATOM     85  OD1 ASN     6      31.307  28.092  18.616  1.00  0.00           O
ATOM     86  ND2 ASN     6      33.089  26.932  18.067  1.00  0.00           N
ATOM     87 HD21 ASN     6      33.655  26.098  18.140  1.00  0.00           H
ATOM     88 HD22 ASN     6      33.334  27.670  17.424  1.00  0.00           H
ATOM     89  C   ASN     6      30.284  25.747  21.865  1.00  0.00           C
ATOM     90  O   ASN     6      29.091  25.727  21.499  1.00  0.00           O
ATOM     91  N   SER     7      30.572  25.132  23.010  1.00  0.00           N
ATOM     92  H   SER     7      31.563  24.942  23.071  1.00  0.00           H
ATOM     93  CA  SER     7      29.713  24.633  24.055  1.00  0.00           C
ATOM     94  HA  SER     7      28.955  23.961  23.651  1.00  0.00           H
ATOM     95  CB  SER     7      30.371  23.900  25.138  1.00  0.00           C
ATOM     96  HB2 SER     7      31.096  24.451  25.736  1.00  0.00           H
ATOM     97  HB3 SER     7      29.486  23.534  25.658  1.00  0.00           H
ATOM     98  OG  SER     7      31.044  22.770  24.623  1.00  0.00           O
ATOM     99  HG  SER     7      31.706  23.213  24.089  1.00  0.00           H
ATOM    100  C   SER     7      28.991  25.841  24.765  1.00  0.00           C
ATOM    101  O   SER     7      29.694  26.835  25.022  1.00  0.00           O
ATOM    102  N   SER     8      27.731  25.806  25.106  1.00  0.00           N
ATOM    103  H   SER     8      27.192  25.006  24.810  1.00  0.00           H
ATOM    104  CA  SER     8      27.112  26.759  26.114  1.00  0.00           C
ATOM    105  HA  SER     8      27.586  27.739  26.089  1.00  0.00           H
ATOM    106  CB  SER     8      25.656  26.920  25.745  1.00  0.00           C
ATOM    107  HB2 SER     8      25.190  25.961  25.519  1.00  0.00           H
ATOM    108  HB3 SER     8      25.189  27.551  26.501  1.00  0.00           H
ATOM    109  OG  SER     8      25.553  27.646  24.550  1.00  0.00           O
ATOM    110  HG  SER     8      26.135  27.258  23.893  1.00  0.00           H
ATOM    111  C   SER     8      27.185  26.190  27.529  1.00  0.00           C
ATOM    112  O   SER     8      27.532  25.016  27.763  1.00  0.00           O
ATOM    113  N   LEU     9      26.755  27.014  28.538  1.00  0.00           N
ATOM    114  H   LEU     9      26.479  27.943  28.253  1.00  0.00           H
ATOM    115  CA  LEU     9      26.463  26.613  29.974  1.00  0.00           C
ATOM    116  HA  LEU     9      27.259  26.036  30.445  1.00  0.00           H
ATOM    117  CB  LEU     9      26.162  27.912  30.819  1.00  0.00           C
ATOM    118  HB2 LEU     9      25.354  28.489  30.368  1.00  0.00           H
ATOM    119  HB3 LEU     9      25.965  27.675  31.864  1.00  0.00           H
ATOM    120  CG  LEU     9      27.381  28.862  30.905  1.00  0.00           C
ATOM    121  HG  LEU     9      27.491  29.234  29.886  1.00  0.00           H
ATOM    122  CD1 LEU     9      26.868  30.026  31.766  1.00  0.00           C
ATOM    123 HD11 LEU     9      26.158  30.580  31.151  1.00  0.00           H
ATOM    124 HD12 LEU     9      26.318  29.610  32.610  1.00  0.00           H
ATOM    125 HD13 LEU     9      27.787  30.534  32.055  1.00  0.00           H
ATOM    126  CD2 LEU     9      28.653  28.409  31.469  1.00  0.00           C
ATOM    127 HD21 LEU     9      29.315  29.205  31.810  1.00  0.00           H
ATOM    128 HD22 LEU     9      28.557  27.660  32.255  1.00  0.00           H
ATOM    129 HD23 LEU     9      29.119  27.859  30.652  1.00  0.00           H
ATOM    130  C   LEU     9      25.325  25.576  30.045  1.00  0.00           C
ATOM    131  O   LEU     9      24.436  25.641  29.193  1.00  0.00           O
ATOM    132  N   CYX    10      25.389  24.700  31.002  1.00  0.00           N
ATOM    133  H   CYX    10      26.217  24.764  31.577  1.00  0.00           H
ATOM    134  CA  CYX    10      24.450  23.588  31.288  1.00  0.00           C
ATOM    135  HA  CYX    10      24.274  23.200  30.285  1.00  0.00           H
ATOM    136  CB  CYX    10      25.032  22.501  32.297  1.00  0.00           C
ATOM    137  HB2 CYX    10      25.426  22.947  33.210  1.00  0.00           H
ATOM    138  HB3 CYX    10      24.228  21.826  32.590  1.00  0.00           H
ATOM    139  SG  CYX    10      26.418  21.649  31.587  1.00  0.00           S
ATOM    140  C   CYX    10      23.053  24.027  31.771  1.00  0.00           C
ATOM    141  O   CYX    10      22.949  24.999  32.535  1.00  0.00           O
ATOM    142  N   PRO    11      22.005  23.209  31.499  1.00  0.00           N
ATOM    143  CD  PRO    11      21.924  22.017  30.547  1.00  0.00           C
ATOM    144  HD2 PRO    11      22.649  21.253  30.828  1.00  0.00           H
ATOM    145  HD3 PRO    11      21.993  22.433  29.542  1.00  0.00           H
ATOM    146  CG  PRO    11      20.519  21.420  30.778  1.00  0.00           C
ATOM    147  HG2 PRO    11      20.500  20.916  31.744  1.00  0.00           H
ATOM    148  HG3 PRO    11      20.172  20.852  29.915  1.00  0.00           H
ATOM    149  CB  PRO    11      19.724  22.667  31.012  1.00  0.00           C
ATOM    150  HB2 PRO    11      18.852  22.458  31.631  1.00  0.00           H
ATOM    151  HB3 PRO    11      19.540  23.234  30.100  1.00  0.00           H
ATOM    152  CA  PRO    11      20.640  23.488  31.959  1.00  0.00           C
ATOM    153  HA  PRO    11      20.475  24.563  31.885  1.00  0.00           H
ATOM    154  C   PRO    11      20.567  23.170  33.481  1.00  0.00           C
ATOM    155  O   PRO    11      20.907  22.039  33.858  1.00  0.00           O
ATOM    156  N   ILE    12      20.020  24.056  34.322  1.00  0.00           N
ATOM    157  H   ILE    12      19.729  24.887  33.828  1.00  0.00           H
ATOM    158  CA  ILE    12      20.080  24.059  35.803  1.00  0.00           C
ATOM    159  HA  ILE    12      20.217  23.004  36.040  1.00  0.00           H
ATOM    160  CB  ILE    12      21.346  24.830  36.334  1.00  0.00           C
ATOM    161  HB  ILE    12      21.177  24.810  37.411  1.00  0.00           H
ATOM    162  CG2 ILE    12      22.606  24.047  35.977  1.00  0.00           C
ATOM    163 HG21 ILE    12      23.354  24.632  36.510  1.00  0.00           H
ATOM    164 HG22 ILE    12      22.615  23.035  36.384  1.00  0.00           H
ATOM    165 HG23 ILE    12      22.867  24.065  34.919  1.00  0.00           H
ATOM    166  CG1 ILE    12      21.410  26.347  35.976  1.00  0.00           C
ATOM    167 HG12 ILE    12      21.805  26.386  34.962  1.00  0.00           H
ATOM    168 HG13 ILE    12      20.436  26.824  36.075  1.00  0.00           H
ATOM    169  CD1 ILE    12      22.365  27.160  36.833  1.00  0.00           C
ATOM    170 HD11 ILE    12      21.997  28.156  36.591  1.00  0.00           H
ATOM    171 HD12 ILE    12      22.307  26.920  37.895  1.00  0.00           H
ATOM    172 HD13 ILE    12      23.377  27.093  36.433  1.00  0.00           H
ATOM    173  C   ILE    12      18.747  24.488  36.478  1.00  0.00           C
ATOM    174  O   ILE    12      17.866  25.145  35.869  1.00  0.00           O
ATOM    175  N   ASN    13      18.599  24.172  37.729  1.00  0.00           N
ATOM    176  H   ASN    13      19.212  23.434  38.044  1.00  0.00           H
ATOM    177  CA  ASN    13      17.601  24.716  38.633  1.00  0.00           C
ATOM    178  HA  ASN    13      17.290  25.716  38.330  1.00  0.00           H
ATOM    179  CB  ASN    13      16.330  23.803  38.675  1.00  0.00           C
ATOM    180  HB2 ASN    13      16.462  22.772  39.005  1.00  0.00           H
ATOM    181  HB3 ASN    13      15.671  24.228  39.433  1.00  0.00           H
ATOM    182  CG  ASN    13      15.559  23.890  37.390  1.00  0.00           C
ATOM    183  OD1 ASN    13      14.898  24.889  37.161  1.00  0.00           O
ATOM    184  ND2 ASN    13      15.564  22.829  36.563  1.00  0.00           N
ATOM    185 HD21 ASN    13      15.083  22.863  35.676  1.00  0.00           H
ATOM    186 HD22 ASN    13      16.245  22.083  36.619  1.00  0.00           H
ATOM    187  C   ASN    13      18.271  24.780  40.059  1.00  0.00           C
ATOM    188  O   ASN    13      17.901  25.704  40.770  1.00  0.00           O
ATOM    189  N   GLY    14      19.148  23.886  40.455  1.00  0.00           N
ATOM    190  H   GLY    14      19.256  23.057  39.890  1.00  0.00           H
ATOM    191  CA  GLY    14      19.787  23.916  41.795  1.00  0.00           C
ATOM    192  HA2 GLY    14      19.505  24.807  42.356  1.00  0.00           H
ATOM    193  HA3 GLY    14      19.485  22.984  42.273  1.00  0.00           H
ATOM    194  C   GLY    14      21.363  24.008  41.738  1.00  0.00           C
ATOM    195  O   GLY    14      21.960  23.876  40.690  1.00  0.00           O
ATOM    196  N   TRP    15      21.939  24.231  42.951  1.00  0.00           N
ATOM    197  H   TRP    15      21.302  24.235  43.735  1.00  0.00           H
ATOM    198  CA  TRP    15      23.401  24.420  43.183  1.00  0.00           C
ATOM    199  HA  TRP    15      23.941  24.082  42.299  1.00  0.00           H
ATOM    200  CB  TRP    15      23.762  25.913  43.366  1.00  0.00           C
ATOM    201  HB2 TRP    15      23.300  26.260  44.290  1.00  0.00           H
ATOM    202  HB3 TRP    15      24.843  26.006  43.469  1.00  0.00           H
ATOM    203  CG  TRP    15      23.331  26.835  42.243  1.00  0.00           C
ATOM    204  CD1 TRP    15      22.145  27.446  42.076  1.00  0.00           C
ATOM    205  HD1 TRP    15      21.227  27.261  42.613  1.00  0.00           H
ATOM    206  NE1 TRP    15      22.215  28.210  40.906  1.00  0.00           N
ATOM    207  HE1 TRP    15      21.435  28.733  40.534  1.00  0.00           H
ATOM    208  CE2 TRP    15      23.474  28.124  40.310  1.00  0.00           C
ATOM    209  CZ2 TRP    15      24.038  28.767  39.218  1.00  0.00           C
ATOM    210  HZ2 TRP    15      23.425  29.456  38.657  1.00  0.00           H
ATOM    211  CH2 TRP    15      25.363  28.422  38.851  1.00  0.00           C
ATOM    212  HH2 TRP    15      25.844  28.965  38.051  1.00  0.00           H
ATOM    213  CZ3 TRP    15      26.102  27.510  39.578  1.00  0.00           C
ATOM    214  HZ3 TRP    15      27.119  27.273  39.302  1.00  0.00           H
ATOM    215  CE3 TRP    15      25.495  26.919  40.689  1.00  0.00           C
ATOM    216  HE3 TRP    15      26.055  26.243  41.317  1.00  0.00           H
ATOM    217  CD2 TRP    15      24.227  27.166  41.110  1.00  0.00           C
ATOM    218  C   TRP    15      23.928  23.635  44.349  1.00  0.00           C
ATOM    219  O   TRP    15      23.471  23.657  45.484  1.00  0.00           O
ATOM    220  N   ALA    16      24.907  22.846  43.976  1.00  0.00           N
ATOM    221  H   ALA    16      25.057  22.701  42.987  1.00  0.00           H
ATOM    222  CA  ALA    16      25.365  21.688  44.761  1.00  0.00           C
ATOM    223  HA  ALA    16      24.842  21.663  45.717  1.00  0.00           H
ATOM    224  CB  ALA    16      24.911  20.420  43.968  1.00  0.00           C
ATOM    225  HB1 ALA    16      25.007  20.665  42.910  1.00  0.00           H
ATOM    226  HB2 ALA    16      25.490  19.543  44.260  1.00  0.00           H
ATOM    227  HB3 ALA    16      23.851  20.240  44.149  1.00  0.00           H
ATOM    228  C   ALA    16      26.847  21.726  45.114  1.00  0.00           C
ATOM    229  O   ALA    16      27.643  22.138  44.282  1.00  0.00           O
ATOM    230  N   VAL    17      27.187  21.311  46.296  1.00  0.00           N
ATOM    231  H   VAL    17      26.432  20.897  46.824  1.00  0.00           H
ATOM    232  CA  VAL    17      28.574  21.352  46.807  1.00  0.00           C
ATOM    233  HA  VAL    17      28.943  22.377  46.770  1.00  0.00           H
ATOM    234  CB  VAL    17      28.663  20.873  48.305  1.00  0.00           C
ATOM    235  HB  VAL    17      27.823  21.269  48.875  1.00  0.00           H
ATOM    236  CG1 VAL    17      28.465  19.336  48.585  1.00  0.00           C
ATOM    237 HG11 VAL    17      28.674  19.162  49.640  1.00  0.00           H
ATOM    238 HG12 VAL    17      27.407  19.075  48.561  1.00  0.00           H
ATOM    239 HG13 VAL    17      28.991  18.686  47.885  1.00  0.00           H
ATOM    240  CG2 VAL    17      30.003  21.212  48.929  1.00  0.00           C
ATOM    241 HG21 VAL    17      30.723  20.541  48.460  1.00  0.00           H
ATOM    242 HG22 VAL    17      30.345  22.188  48.583  1.00  0.00           H
ATOM    243 HG23 VAL    17      30.076  21.190  50.016  1.00  0.00           H
ATOM    244  C   VAL    17      29.485  20.551  45.865  1.00  0.00           C
ATOM    245  O   VAL    17      29.212  19.385  45.566  1.00  0.00           O
ATOM    246  N   TYR    18      30.558  21.163  45.295  1.00  0.00           N
ATOM    247  H   TYR    18      30.753  22.107  45.594  1.00  0.00           H
ATOM    248  CA  TYR    18      31.552  20.458  44.462  1.00  0.00           C
ATOM    249  HA  TYR    18      31.084  19.601  43.978  1.00  0.00           H
ATOM    250  CB  TYR    18      31.978  21.446  43.324  1.00  0.00           C
ATOM    251  HB2 TYR    18      30.993  21.601  42.887  1.00  0.00           H
ATOM    252  HB3 TYR    18      32.393  22.286  43.883  1.00  0.00           H
ATOM    253  CG  TYR    18      32.937  20.874  42.327  1.00  0.00           C
ATOM    254  CD1 TYR    18      32.423  19.863  41.471  1.00  0.00           C
ATOM    255  HD1 TYR    18      31.415  19.486  41.553  1.00  0.00           H
ATOM    256  CE1 TYR    18      33.348  19.217  40.574  1.00  0.00           C
ATOM    257  HE1 TYR    18      32.977  18.448  39.913  1.00  0.00           H
ATOM    258  CZ  TYR    18      34.656  19.580  40.559  1.00  0.00           C
ATOM    259  OH  TYR    18      35.498  19.100  39.648  1.00  0.00           O
ATOM    260  HH  TYR    18      35.238  18.301  39.184  1.00  0.00           H
ATOM    261  CE2 TYR    18      35.135  20.614  41.377  1.00  0.00           C
ATOM    262  HE2 TYR    18      36.202  20.782  41.383  1.00  0.00           H
ATOM    263  CD2 TYR    18      34.292  21.250  42.228  1.00  0.00           C
ATOM    264  HD2 TYR    18      34.723  21.921  42.955  1.00  0.00           H
ATOM    265  C   TYR    18      32.771  19.898  45.263  1.00  0.00           C
ATOM    266  O   TYR    18      33.166  18.782  45.097  1.00  0.00           O
ATOM    267  N   SER    19      33.415  20.665  46.212  1.00  0.00           N
ATOM    268  H   SER    19      33.081  21.612  46.324  1.00  0.00           H
ATOM    269  CA  SER    19      34.405  20.228  47.215  1.00  0.00           C
ATOM    270  HA  SER    19      34.046  19.345  47.747  1.00  0.00           H
ATOM    271  CB  SER    19      35.685  19.748  46.411  1.00  0.00           C
ATOM    272  HB2 SER    19      35.371  19.134  45.567  1.00  0.00           H
ATOM    273  HB3 SER    19      36.127  20.642  45.972  1.00  0.00           H
ATOM    274  OG  SER    19      36.509  19.028  47.249  1.00  0.00           O
ATOM    275  HG  SER    19      36.164  18.148  47.416  1.00  0.00           H
ATOM    276  C   SER    19      34.735  21.428  48.171  1.00  0.00           C
ATOM    277  O   SER    19      34.073  22.467  48.175  1.00  0.00           O
ATOM    278  N   LYS    20      35.853  21.266  48.896  1.00  0.00           N
ATOM    279  H   LYS    20      36.419  20.455  48.692  1.00  0.00           H
ATOM    280  CA  LYS    20      36.367  22.183  49.900  1.00  0.00           C
ATOM    281  HA  LYS    20      36.267  23.178  49.467  1.00  0.00           H
ATOM    282  CB  LYS    20      35.402  21.848  51.082  1.00  0.00           C
ATOM    283  HB2 LYS    20      34.402  22.085  50.718  1.00  0.00           H
ATOM    284  HB3 LYS    20      35.534  20.811  51.394  1.00  0.00           H
ATOM    285  CG  LYS    20      35.681  22.743  52.262  1.00  0.00           C
ATOM    286  HG2 LYS    20      36.642  22.556  52.740  1.00  0.00           H
ATOM    287  HG3 LYS    20      35.691  23.745  51.833  1.00  0.00           H
ATOM    288  CD  LYS    20      34.621  22.654  53.348  1.00  0.00           C
ATOM    289  HD2 LYS    20      33.632  22.942  52.989  1.00  0.00           H
ATOM    290  HD3 LYS    20      34.467  21.597  53.566  1.00  0.00           H
ATOM    291  CE  LYS    20      34.909  23.516  54.568  1.00  0.00           C
ATOM    292  HE2 LYS    20      35.965  23.469  54.832  1.00  0.00           H
ATOM    293  HE3 LYS    20      34.680  24.547  54.296  1.00  0.00           H
ATOM    294  NZ  LYS    20      34.077  23.186  55.774  1.00  0.00           N
ATOM    295  HZ1 LYS    20      33.300  23.816  55.906  1.00  0.00           H
ATOM    296  HZ2 LYS    20      33.635  22.283  55.679  1.00  0.00           H
ATOM    297  HZ3 LYS    20      34.740  23.127  56.534  1.00  0.00           H
ATOM    298  C   LYS    20      37.831  21.812  50.261  1.00  0.00           C
ATOM    299  O   LYS    20      38.145  20.669  50.596  1.00  0.00           O
ATOM    300  N   ASP    21      38.656  22.877  50.377  1.00  0.00           N
ATOM    301  H   ASP    21      38.427  23.831  50.137  1.00  0.00           H
ATOM    302  CA  ASP    21      40.047  22.635  50.804  1.00  0.00           C
ATOM    303  HA  ASP    21      40.429  21.875  50.123  1.00  0.00           H
ATOM    304  CB  ASP    21      40.877  23.950  50.540  1.00  0.00           C
ATOM    305  HB2 ASP    21      41.950  23.888  50.724  1.00  0.00           H
ATOM    306  HB3 ASP    21      40.730  24.190  49.487  1.00  0.00           H
ATOM    307  CG  ASP    21      40.324  25.192  51.223  1.00  0.00           C
ATOM    308  OD1 ASP    21      40.216  26.239  50.583  1.00  0.00           O
ATOM    309  OD2 ASP    21      39.986  25.212  52.433  1.00  0.00           O
ATOM    310  C   ASP    21      40.192  22.003  52.250  1.00  0.00           C
ATOM    311  O   ASP    21      41.200  21.407  52.641  1.00  0.00           O
ATOM    312  N   ASN    22      39.223  22.312  53.145  1.00  0.00           N
ATOM    313  H   ASN    22      38.507  22.908  52.757  1.00  0.00           H
ATOM    314  CA  ASN    22      39.241  22.173  54.542  1.00  0.00           C
ATOM    315  HA  ASN    22      38.417  22.819  54.844  1.00  0.00           H
ATOM    316  CB  ASN    22      38.685  20.788  55.020  1.00  0.00           C
ATOM    317  HB2 ASN    22      39.321  20.036  54.550  1.00  0.00           H
ATOM    318  HB3 ASN    22      38.916  20.556  56.060  1.00  0.00           H
ATOM    319  CG  ASN    22      37.195  20.465  54.810  1.00  0.00           C
ATOM    320  OD1 ASN    22      36.325  20.706  55.682  1.00  0.00           O
ATOM    321  ND2 ASN    22      36.686  20.044  53.739  1.00  0.00           N
ATOM    322 HD21 ASN    22      37.263  19.823  52.939  1.00  0.00           H
ATOM    323 HD22 ASN    22      35.745  19.676  53.737  1.00  0.00           H
ATOM    324  C   ASN    22      40.553  22.722  55.148  1.00  0.00           C
ATOM    325  O   ASN    22      41.114  22.084  56.068  1.00  0.00           O
ATOM    326  N   SER    23      41.132  23.834  54.696  1.00  0.00           N
ATOM    327  H   SER    23      40.699  24.387  53.970  1.00  0.00           H
ATOM    328  CA  SER    23      42.524  24.257  54.972  1.00  0.00           C
ATOM    329  HA  SER    23      43.238  23.507  54.630  1.00  0.00           H
ATOM    330  CB  SER    23      42.861  25.306  54.002  1.00  0.00           C
ATOM    331  HB2 SER    23      43.855  25.735  54.123  1.00  0.00           H
ATOM    332  HB3 SER    23      42.785  24.970  52.967  1.00  0.00           H
ATOM    333  OG  SER    23      41.995  26.421  54.025  1.00  0.00           O
ATOM    334  HG  SER    23      41.323  26.279  53.354  1.00  0.00           H
ATOM    335  C   SER    23      42.696  24.720  56.430  1.00  0.00           C
ATOM    336  O   SER    23      43.683  24.262  57.051  1.00  0.00           O
ATOM    337  N   ILE    24      41.743  25.464  56.988  1.00  0.00           N
ATOM    338  H   ILE    24      41.189  25.939  56.291  1.00  0.00           H
ATOM    339  CA  ILE    24      41.815  25.992  58.381  1.00  0.00           C
ATOM    340  HA  ILE    24      42.838  26.322  58.562  1.00  0.00           H
ATOM    341  CB  ILE    24      40.893  27.179  58.552  1.00  0.00           C
ATOM    342  HB  ILE    24      39.917  26.761  58.795  1.00  0.00           H
ATOM    343  CG2 ILE    24      41.235  27.988  59.827  1.00  0.00           C
ATOM    344 HG21 ILE    24      40.522  28.790  60.020  1.00  0.00           H
ATOM    345 HG22 ILE    24      41.234  27.271  60.647  1.00  0.00           H
ATOM    346 HG23 ILE    24      42.272  28.321  59.786  1.00  0.00           H
ATOM    347  CG1 ILE    24      40.863  28.160  57.332  1.00  0.00           C
ATOM    348 HG12 ILE    24      41.551  28.999  57.434  1.00  0.00           H
ATOM    349 HG13 ILE    24      41.057  27.652  56.387  1.00  0.00           H
ATOM    350  CD1 ILE    24      39.463  28.715  57.257  1.00  0.00           C
ATOM    351 HD11 ILE    24      39.443  29.163  56.263  1.00  0.00           H
ATOM    352 HD12 ILE    24      38.776  27.870  57.310  1.00  0.00           H
ATOM    353 HD13 ILE    24      39.220  29.414  58.058  1.00  0.00           H
ATOM    354  C   ILE    24      41.488  24.803  59.365  1.00  0.00           C
ATOM    355  O   ILE    24      42.134  24.670  60.416  1.00  0.00           O
ATOM    356  N   ARG    25      40.548  23.941  58.987  1.00  0.00           N
ATOM    357  H   ARG    25      40.133  24.055  58.073  1.00  0.00           H
ATOM    358  CA  ARG    25      40.135  22.782  59.781  1.00  0.00           C
ATOM    359  HA  ARG    25      39.975  23.172  60.787  1.00  0.00           H
ATOM    360  CB  ARG    25      38.824  22.160  59.210  1.00  0.00           C
ATOM    361  HB2 ARG    25      38.231  22.999  58.845  1.00  0.00           H
ATOM    362  HB3 ARG    25      38.945  21.708  58.225  1.00  0.00           H
ATOM    363  CG  ARG    25      38.156  21.265  60.284  1.00  0.00           C
ATOM    364  HG2 ARG    25      38.874  20.481  60.525  1.00  0.00           H
ATOM    365  HG3 ARG    25      37.952  21.897  61.148  1.00  0.00           H
ATOM    366  CD  ARG    25      36.746  20.566  59.943  1.00  0.00           C
ATOM    367  HD2 ARG    25      36.481  19.898  60.762  1.00  0.00           H
ATOM    368  HD3 ARG    25      35.963  21.318  60.044  1.00  0.00           H
ATOM    369  NE  ARG    25      36.598  19.826  58.735  1.00  0.00           N
ATOM    370  HE  ARG    25      36.000  20.308  58.080  1.00  0.00           H
ATOM    371  CZ  ARG    25      37.074  18.678  58.369  1.00  0.00           C
ATOM    372  NH1 ARG    25      36.740  18.080  57.279  1.00  0.00           N
ATOM    373 HH11 ARG    25      36.180  18.555  56.586  1.00  0.00           H
ATOM    374 HH12 ARG    25      37.024  17.137  57.054  1.00  0.00           H
ATOM    375  NH2 ARG    25      37.953  18.011  59.061  1.00  0.00           N
ATOM    376 HH21 ARG    25      38.182  18.315  59.996  1.00  0.00           H
ATOM    377 HH22 ARG    25      38.477  17.244  58.665  1.00  0.00           H
ATOM    378  C   ARG    25      41.283  21.811  59.942  1.00  0.00           C
ATOM    379  O   ARG    25      41.656  21.394  61.040  1.00  0.00           O
ATOM    380  N   ILE    26      41.871  21.337  58.822  1.00  0.00           N
ATOM    381  H   ILE    26      41.474  21.598  57.932  1.00  0.00           H
ATOM    382  CA  ILE    26      43.009  20.348  58.850  1.00  0.00           C
ATOM    383  HA  ILE    26      42.763  19.550  59.551  1.00  0.00           H
ATOM    384  CB  ILE    26      43.214  19.742  57.425  1.00  0.00           C
ATOM    385  HB  ILE    26      43.230  20.585  56.735  1.00  0.00           H
ATOM    386  CG2 ILE    26      44.607  19.114  57.282  1.00  0.00           C
ATOM    387 HG21 ILE    26      44.880  18.428  58.083  1.00  0.00           H
ATOM    388 HG22 ILE    26      44.753  18.736  56.271  1.00  0.00           H
ATOM    389 HG23 ILE    26      45.344  19.915  57.325  1.00  0.00           H
ATOM    390  CG1 ILE    26      42.132  18.675  57.153  1.00  0.00           C
ATOM    391 HG12 ILE    26      42.319  17.679  57.553  1.00  0.00           H
ATOM    392 HG13 ILE    26      41.221  18.963  57.676  1.00  0.00           H
ATOM    393  CD1 ILE    26      41.805  18.555  55.642  1.00  0.00           C
ATOM    394 HD11 ILE    26      41.109  17.761  55.371  1.00  0.00           H
ATOM    395 HD12 ILE    26      41.399  19.511  55.313  1.00  0.00           H
ATOM    396 HD13 ILE    26      42.710  18.289  55.096  1.00  0.00           H
ATOM    397  C   ILE    26      44.254  21.082  59.442  1.00  0.00           C
ATOM    398  O   ILE    26      45.168  20.487  60.054  1.00  0.00           O
ATOM    399  N   GLY    27      44.506  22.381  59.066  1.00  0.00           N
ATOM    400  H   GLY    27      43.874  22.769  58.380  1.00  0.00           H
ATOM    401  CA  GLY    27      45.621  23.197  59.514  1.00  0.00           C
ATOM    402  HA2 GLY    27      46.493  22.880  58.942  1.00  0.00           H
ATOM    403  HA3 GLY    27      45.426  24.245  59.285  1.00  0.00           H
ATOM    404  C   GLY    27      45.888  23.243  61.016  1.00  0.00           C
ATOM    405  O   GLY    27      46.952  23.673  61.426  1.00  0.00           O
ATOM    406  N   SER    28      44.935  22.863  61.837  1.00  0.00           N
ATOM    407  H   SER    28      44.088  22.743  61.301  1.00  0.00           H
ATOM    408  CA  SER    28      44.983  22.648  63.303  1.00  0.00           C
ATOM    409  HA  SER    28      45.564  23.416  63.814  1.00  0.00           H
ATOM    410  CB  SER    28      43.560  22.605  63.850  1.00  0.00           C
ATOM    411  HB2 SER    28      43.541  22.831  64.916  1.00  0.00           H
ATOM    412  HB3 SER    28      42.879  23.383  63.505  1.00  0.00           H
ATOM    413  OG  SER    28      43.058  21.301  63.575  1.00  0.00           O
ATOM    414  HG  SER    28      42.217  21.393  63.121  1.00  0.00           H
ATOM    415  C   SER    28      45.709  21.349  63.629  1.00  0.00           C
ATOM    416  O   SER    28      46.097  21.267  64.767  1.00  0.00           O
ATOM    417  N   LYS    29      45.861  20.394  62.675  1.00  0.00           N
ATOM    418  H   LYS    29      45.575  20.524  61.715  1.00  0.00           H
ATOM    419  CA  LYS    29      46.408  19.095  62.893  1.00  0.00           C
ATOM    420  HA  LYS    29      47.032  19.112  63.786  1.00  0.00           H
ATOM    421  CB  LYS    29      45.211  18.244  63.124  1.00  0.00           C
ATOM    422  HB2 LYS    29      45.500  17.206  63.289  1.00  0.00           H
ATOM    423  HB3 LYS    29      44.800  18.615  64.063  1.00  0.00           H
ATOM    424  CG  LYS    29      44.140  18.164  61.962  1.00  0.00           C
ATOM    425  HG2 LYS    29      43.525  19.063  61.904  1.00  0.00           H
ATOM    426  HG3 LYS    29      44.693  18.135  61.024  1.00  0.00           H
ATOM    427  CD  LYS    29      43.222  17.004  62.158  1.00  0.00           C
ATOM    428  HD2 LYS    29      43.927  16.172  62.171  1.00  0.00           H
ATOM    429  HD3 LYS    29      42.855  17.074  63.183  1.00  0.00           H
ATOM    430  CE  LYS    29      42.147  16.886  61.075  1.00  0.00           C
ATOM    431  HE2 LYS    29      41.512  17.772  61.109  1.00  0.00           H
ATOM    432  HE3 LYS    29      42.723  16.782  60.155  1.00  0.00           H
ATOM    433  NZ  LYS    29      41.484  15.602  61.353  1.00  0.00           N
ATOM    434  HZ1 LYS    29      41.339  15.346  62.319  1.00  0.00           H
ATOM    435  HZ2 LYS    29      40.668  15.507  60.765  1.00  0.00           H
ATOM    436  HZ3 LYS    29      42.097  14.867  61.032  1.00  0.00           H
ATOM    437  C   LYS    29      47.313  18.621  61.713  1.00  0.00           C
ATOM    438  O   LYS    29      47.335  17.417  61.520  1.00  0.00           O
ATOM    439  N   GLY    30      47.962  19.526  60.940  1.00  0.00           N
ATOM    440  H   GLY    30      47.976  20.510  61.167  1.00  0.00           H
ATOM    441  CA  GLY    30      48.777  19.172  59.788  1.00  0.00           C
ATOM    442  HA2 GLY    30      49.685  18.664  60.113  1.00  0.00           H
ATOM    443  HA3 GLY    30      48.340  18.422  59.129  1.00  0.00           H
ATOM    444  C   GLY    30      49.283  20.448  59.033  1.00  0.00           C
ATOM    445  O   GLY    30      48.793  21.556  59.261  1.00  0.00           O
ATOM    446  N   ASP    31      50.405  20.301  58.332  1.00  0.00           N
ATOM    447  H   ASP    31      50.813  19.378  58.279  1.00  0.00           H
ATOM    448  CA  ASP    31      51.121  21.391  57.698  1.00  0.00           C
ATOM    449  HA  ASP    31      51.399  22.152  58.427  1.00  0.00           H
ATOM    450  CB  ASP    31      52.513  20.837  57.279  1.00  0.00           C
ATOM    451  HB2 ASP    31      52.337  19.959  56.657  1.00  0.00           H
ATOM    452  HB3 ASP    31      52.912  21.651  56.674  1.00  0.00           H
ATOM    453  CG  ASP    31      53.612  20.481  58.355  1.00  0.00           C
ATOM    454  OD1 ASP    31      53.289  20.735  59.527  1.00  0.00           O
ATOM    455  OD2 ASP    31      54.761  20.040  57.960  1.00  0.00           O
ATOM    456  C   ASP    31      50.270  21.896  56.530  1.00  0.00           C
ATOM    457  O   ASP    31      50.110  21.230  55.491  1.00  0.00           O
ATOM    458  N   VAL    32      49.770  23.125  56.650  1.00  0.00           N
ATOM    459  H   VAL    32      49.976  23.583  57.527  1.00  0.00           H
ATOM    460  CA  VAL    32      49.089  23.822  55.618  1.00  0.00           C
ATOM    461  HA  VAL    32      49.498  23.526  54.652  1.00  0.00           H
ATOM    462  CB  VAL    32      47.555  23.522  55.682  1.00  0.00           C
ATOM    463  HB  VAL    32      47.268  23.278  56.705  1.00  0.00           H
ATOM    464  CG1 VAL    32      46.646  24.627  55.159  1.00  0.00           C
ATOM    465 HG11 VAL    32      46.945  25.558  55.639  1.00  0.00           H
ATOM    466 HG12 VAL    32      46.704  24.741  54.077  1.00  0.00           H
ATOM    467 HG13 VAL    32      45.611  24.533  55.490  1.00  0.00           H
ATOM    468  CG2 VAL    32      47.221  22.243  54.907  1.00  0.00           C
ATOM    469 HG21 VAL    32      46.169  22.038  55.108  1.00  0.00           H
ATOM    470 HG22 VAL    32      47.395  22.370  53.838  1.00  0.00           H
ATOM    471 HG23 VAL    32      47.778  21.375  55.260  1.00  0.00           H
ATOM    472  C   VAL    32      49.430  25.354  55.717  1.00  0.00           C
ATOM    473  O   VAL    32      49.633  25.858  56.819  1.00  0.00           O
ATOM    474  N   PHE    33      49.615  26.041  54.567  1.00  0.00           N
ATOM    475  H   PHE    33      49.459  25.450  53.763  1.00  0.00           H
ATOM    476  CA  PHE    33      49.891  27.481  54.388  1.00  0.00           C
ATOM    477  HA  PHE    33      50.841  27.534  54.920  1.00  0.00           H
ATOM    478  CB  PHE    33      50.194  27.932  52.953  1.00  0.00           C
ATOM    479  HB2 PHE    33      49.276  27.801  52.380  1.00  0.00           H
ATOM    480  HB3 PHE    33      50.439  28.994  52.949  1.00  0.00           H
ATOM    481  CG  PHE    33      51.432  27.238  52.232  1.00  0.00           C
ATOM    482  CD1 PHE    33      51.201  26.079  51.438  1.00  0.00           C
ATOM    483  HD1 PHE    33      50.175  25.747  51.381  1.00  0.00           H
ATOM    484  CE1 PHE    33      52.260  25.424  50.765  1.00  0.00           C
ATOM    485  HE1 PHE    33      52.010  24.596  50.120  1.00  0.00           H
ATOM    486  CZ  PHE    33      53.592  25.846  50.999  1.00  0.00           C
ATOM    487  HZ  PHE    33      54.433  25.284  50.620  1.00  0.00           H
ATOM    488  CE2 PHE    33      53.838  26.966  51.839  1.00  0.00           C
ATOM    489  HE2 PHE    33      54.840  27.356  51.940  1.00  0.00           H
ATOM    490  CD2 PHE    33      52.786  27.734  52.417  1.00  0.00           C
ATOM    491  HD2 PHE    33      52.990  28.666  52.922  1.00  0.00           H
ATOM    492  C   PHE    33      48.742  28.282  55.014  1.00  0.00           C
ATOM    493  O   PHE    33      47.550  28.035  54.959  1.00  0.00           O
ATOM    494  N   VAL    34      49.121  29.426  55.528  1.00  0.00           N
ATOM    495  H   VAL    34      50.119  29.582  55.551  1.00  0.00           H
ATOM    496  CA  VAL    34      48.196  30.534  55.618  1.00  0.00           C
ATOM    497  HA  VAL    34      47.201  30.184  55.894  1.00  0.00           H
ATOM    498  CB  VAL    34      48.693  31.544  56.660  1.00  0.00           C
ATOM    499  HB  VAL    34      48.726  30.991  57.599  1.00  0.00           H
ATOM    500  CG1 VAL    34      50.085  32.033  56.537  1.00  0.00           C
ATOM    501 HG11 VAL    34      50.170  32.856  57.248  1.00  0.00           H
ATOM    502 HG12 VAL    34      50.857  31.287  56.721  1.00  0.00           H
ATOM    503 HG13 VAL    34      50.285  32.341  55.511  1.00  0.00           H
ATOM    504  CG2 VAL    34      47.695  32.672  56.832  1.00  0.00           C
ATOM    505 HG21 VAL    34      46.793  32.123  57.106  1.00  0.00           H
ATOM    506 HG22 VAL    34      48.042  33.336  57.625  1.00  0.00           H
ATOM    507 HG23 VAL    34      47.661  33.199  55.879  1.00  0.00           H
ATOM    508  C   VAL    34      47.880  31.160  54.263  1.00  0.00           C
ATOM    509  O   VAL    34      48.766  31.632  53.534  1.00  0.00           O
ATOM    510  N   ILE    35      46.582  31.155  53.916  1.00  0.00           N
ATOM    511  H   ILE    35      45.995  30.594  54.516  1.00  0.00           H
ATOM    512  CA  ILE    35      46.061  31.394  52.561  1.00  0.00           C
ATOM    513  HA  ILE    35      46.867  31.855  51.990  1.00  0.00           H
ATOM    514  CB  ILE    35      45.510  30.163  51.822  1.00  0.00           C
ATOM    515  HB  ILE    35      45.441  30.499  50.788  1.00  0.00           H
ATOM    516  CG2 ILE    35      46.577  29.115  51.806  1.00  0.00           C
ATOM    517 HG21 ILE    35      46.262  28.374  51.071  1.00  0.00           H
ATOM    518 HG22 ILE    35      47.535  29.513  51.470  1.00  0.00           H
ATOM    519 HG23 ILE    35      46.649  28.621  52.775  1.00  0.00           H
ATOM    520  CG1 ILE    35      44.179  29.723  52.374  1.00  0.00           C
ATOM    521 HG12 ILE    35      44.108  29.883  53.450  1.00  0.00           H
ATOM    522 HG13 ILE    35      43.377  30.364  52.009  1.00  0.00           H
ATOM    523  CD1 ILE    35      43.758  28.380  51.929  1.00  0.00           C
ATOM    524 HD11 ILE    35      44.412  27.593  52.305  1.00  0.00           H
ATOM    525 HD12 ILE    35      42.687  28.282  52.101  1.00  0.00           H
ATOM    526 HD13 ILE    35      43.976  28.368  50.861  1.00  0.00           H
ATOM    527  C   ILE    35      45.069  32.529  52.508  1.00  0.00           C
ATOM    528  O   ILE    35      44.477  32.797  53.512  1.00  0.00           O
ATOM    529  N   ARG    36      45.135  33.247  51.394  1.00  0.00           N
ATOM    530  H   ARG    36      45.789  32.927  50.693  1.00  0.00           H
ATOM    531  CA  ARG    36      44.122  34.245  51.016  1.00  0.00           C
ATOM    532  HA  ARG    36      43.194  33.943  51.501  1.00  0.00           H
ATOM    533  CB  ARG    36      44.368  35.741  51.483  1.00  0.00           C
ATOM    534  HB2 ARG    36      45.370  36.034  51.170  1.00  0.00           H
ATOM    535  HB3 ARG    36      43.753  36.422  50.895  1.00  0.00           H
ATOM    536  CG  ARG    36      44.234  36.122  52.958  1.00  0.00           C
ATOM    537  HG2 ARG    36      44.904  35.441  53.484  1.00  0.00           H
ATOM    538  HG3 ARG    36      44.440  37.183  53.097  1.00  0.00           H
ATOM    539  CD  ARG    36      42.847  35.820  53.509  1.00  0.00           C
ATOM    540  HD2 ARG    36      42.753  34.742  53.373  1.00  0.00           H
ATOM    541  HD3 ARG    36      42.665  36.066  54.556  1.00  0.00           H
ATOM    542  NE  ARG    36      41.778  36.320  52.692  1.00  0.00           N
ATOM    543  HE  ARG    36      41.244  35.643  52.167  1.00  0.00           H
ATOM    544  CZ  ARG    36      41.204  37.487  52.818  1.00  0.00           C
ATOM    545  NH1 ARG    36      40.138  37.754  52.172  1.00  0.00           N
ATOM    546 HH11 ARG    36      39.639  36.952  51.812  1.00  0.00           H
ATOM    547 HH12 ARG    36      39.688  38.620  52.428  1.00  0.00           H
ATOM    548  NH2 ARG    36      41.578  38.443  53.553  1.00  0.00           N
ATOM    549 HH21 ARG    36      42.424  38.436  54.103  1.00  0.00           H
ATOM    550 HH22 ARG    36      40.902  39.192  53.612  1.00  0.00           H
ATOM    551  C   ARG    36      43.760  34.117  49.529  1.00  0.00           C
ATOM    552  O   ARG    36      44.601  33.671  48.806  1.00  0.00           O
ATOM    553  N   GLH    37      42.550  34.624  49.209  1.00  0.00           N
ATOM    554  H   GLH    37      42.032  34.937  50.018  1.00  0.00           H
ATOM    555  CA  GLH    37      41.833  34.410  47.980  1.00  0.00           C
ATOM    556  HA  GLH    37      40.773  34.386  48.233  1.00  0.00           H
ATOM    557  CB  GLH    37      41.936  35.623  46.999  1.00  0.00           C
ATOM    558  HB2 GLH    37      41.132  35.528  46.269  1.00  0.00           H
ATOM    559  HB3 GLH    37      41.665  36.506  47.577  1.00  0.00           H
ATOM    560  CG  GLH    37      43.349  35.823  46.303  1.00  0.00           C
ATOM    561  HG2 GLH    37      43.889  34.941  46.647  1.00  0.00           H
ATOM    562  HG3 GLH    37      43.415  35.929  45.220  1.00  0.00           H
ATOM    563  CD  GLH    37      44.060  37.129  46.866  1.00  0.00           C
ATOM    564  OE1 GLH    37      44.428  37.261  48.033  1.00  0.00           O
ATOM    565  OE2 GLH    37      44.234  38.078  45.982  1.00  0.00           O
ATOM    566  HE2 GLH    37      44.095  37.852  45.060  1.00  0.00           H
ATOM    567  C   GLH    37      42.141  32.967  47.380  1.00  0.00           C
ATOM    568  O   GLH    37      42.707  32.843  46.274  1.00  0.00           O
ATOM    569  N   PRO    38      41.789  31.823  48.064  1.00  0.00           N
ATOM    570  CD  PRO    38      41.257  31.668  49.405  1.00  0.00           C
ATOM    571  HD2 PRO    38      40.375  32.298  49.521  1.00  0.00           H
ATOM    572  HD3 PRO    38      42.017  31.860  50.164  1.00  0.00           H
ATOM    573  CG  PRO    38      40.881  30.229  49.554  1.00  0.00           C
ATOM    574  HG2 PRO    38      39.802  30.071  49.556  1.00  0.00           H
ATOM    575  HG3 PRO    38      41.166  29.973  50.575  1.00  0.00           H
ATOM    576  CB  PRO    38      41.609  29.412  48.524  1.00  0.00           C
ATOM    577  HB2 PRO    38      41.197  28.472  48.158  1.00  0.00           H
ATOM    578  HB3 PRO    38      42.539  29.284  49.080  1.00  0.00           H
ATOM    579  CA  PRO    38      41.822  30.418  47.453  1.00  0.00           C
ATOM    580  HA  PRO    38      42.873  30.313  47.180  1.00  0.00           H
ATOM    581  C   PRO    38      40.733  30.226  46.349  1.00  0.00           C
ATOM    582  O   PRO    38      39.559  29.977  46.709  1.00  0.00           O
ATOM    583  N   PHE    39      40.980  30.603  45.118  1.00  0.00           N
ATOM    584  H   PHE    39      41.884  30.975  44.864  1.00  0.00           H
ATOM    585  CA  PHE    39      39.995  30.589  44.022  1.00  0.00           C
ATOM    586  HA  PHE    39      38.996  30.664  44.451  1.00  0.00           H
ATOM    587  CB  PHE    39      40.169  31.954  43.253  1.00  0.00           C
ATOM    588  HB2 PHE    39      39.358  32.166  42.557  1.00  0.00           H
ATOM    589  HB3 PHE    39      40.071  32.776  43.963  1.00  0.00           H
ATOM    590  CG  PHE    39      41.473  32.278  42.587  1.00  0.00           C
ATOM    591  CD1 PHE    39      41.757  31.644  41.344  1.00  0.00           C
ATOM    592  HD1 PHE    39      41.095  30.897  40.933  1.00  0.00           H
ATOM    593  CE1 PHE    39      42.899  32.047  40.546  1.00  0.00           C
ATOM    594  HE1 PHE    39      43.081  31.526  39.617  1.00  0.00           H
ATOM    595  CZ  PHE    39      43.718  33.101  41.015  1.00  0.00           C
ATOM    596  HZ  PHE    39      44.539  33.468  40.415  1.00  0.00           H
ATOM    597  CE2 PHE    39      43.375  33.712  42.243  1.00  0.00           C
ATOM    598  HE2 PHE    39      43.922  34.587  42.563  1.00  0.00           H
ATOM    599  CD2 PHE    39      42.283  33.344  43.035  1.00  0.00           C
ATOM    600  HD2 PHE    39      42.013  33.885  43.930  1.00  0.00           H
ATOM    601  C   PHE    39      40.198  29.273  43.114  1.00  0.00           C
ATOM    602  O   PHE    39      41.302  29.060  42.611  1.00  0.00           O
ATOM    603  N   ILE    40      39.141  28.400  43.044  1.00  0.00           N
ATOM    604  H   ILE    40      38.304  28.609  43.567  1.00  0.00           H
ATOM    605  CA  ILE    40      39.235  27.065  42.329  1.00  0.00           C
ATOM    606  HA  ILE    40      40.167  26.560  42.585  1.00  0.00           H
ATOM    607  CB  ILE    40      38.080  26.100  42.633  1.00  0.00           C
ATOM    608  HB  ILE    40      37.217  26.763  42.711  1.00  0.00           H
ATOM    609  CG2 ILE    40      37.800  24.970  41.635  1.00  0.00           C
ATOM    610 HG21 ILE    40      36.883  24.466  41.939  1.00  0.00           H
ATOM    611 HG22 ILE    40      37.662  25.352  40.623  1.00  0.00           H
ATOM    612 HG23 ILE    40      38.680  24.333  41.545  1.00  0.00           H
ATOM    613  CG1 ILE    40      38.390  25.447  44.017  1.00  0.00           C
ATOM    614 HG12 ILE    40      37.596  24.712  44.153  1.00  0.00           H
ATOM    615 HG13 ILE    40      39.247  24.781  43.909  1.00  0.00           H
ATOM    616  CD1 ILE    40      38.395  26.180  45.390  1.00  0.00           C
ATOM    617 HD11 ILE    40      37.365  26.286  45.731  1.00  0.00           H
ATOM    618 HD12 ILE    40      38.902  25.561  46.130  1.00  0.00           H
ATOM    619 HD13 ILE    40      38.810  27.181  45.284  1.00  0.00           H
ATOM    620  C   ILE    40      39.317  27.406  40.858  1.00  0.00           C
ATOM    621  O   ILE    40      38.754  28.398  40.500  1.00  0.00           O
ATOM    622  N   SER    41      40.017  26.689  40.026  1.00  0.00           N
ATOM    623  H   SER    41      40.457  25.863  40.403  1.00  0.00           H
ATOM    624  CA  SER    41      40.011  26.767  38.533  1.00  0.00           C
ATOM    625  HA  SER    41      39.080  27.251  38.234  1.00  0.00           H
ATOM    626  CB  SER    41      41.180  27.703  38.178  1.00  0.00           C
ATOM    627  HB2 SER    41      40.960  28.610  38.738  1.00  0.00           H
ATOM    628  HB3 SER    41      42.071  27.150  38.477  1.00  0.00           H
ATOM    629  OG  SER    41      41.158  27.924  36.745  1.00  0.00           O
ATOM    630  HG  SER    41      41.786  28.613  36.516  1.00  0.00           H
ATOM    631  C   SER    41      40.280  25.350  37.917  1.00  0.00           C
ATOM    632  O   SER    41      40.849  24.513  38.632  1.00  0.00           O
ATOM    633  N   CYX    42      39.843  25.089  36.635  1.00  0.00           N
ATOM    634  H   CYX    42      39.386  25.741  36.013  1.00  0.00           H
ATOM    635  CA  CYX    42      39.926  23.730  36.023  1.00  0.00           C
ATOM    636  HA  CYX    42      40.588  23.056  36.565  1.00  0.00           H
ATOM    637  CB  CYX    42      38.523  23.042  35.939  1.00  0.00           C
ATOM    638  HB2 CYX    42      37.881  23.487  35.178  1.00  0.00           H
ATOM    639  HB3 CYX    42      38.634  22.024  35.568  1.00  0.00           H
ATOM    640  SG  CYX    42      37.730  23.069  37.519  1.00  0.00           S
ATOM    641  C   CYX    42      40.531  23.706  34.601  1.00  0.00           C
ATOM    642  O   CYX    42      40.793  24.762  34.019  1.00  0.00           O
ATOM    643  N   SER    43      40.689  22.430  34.113  1.00  0.00           N
ATOM    644  H   SER    43      40.582  21.649  34.744  1.00  0.00           H
ATOM    645  CA  SER    43      41.528  22.051  32.999  1.00  0.00           C
ATOM    646  HA  SER    43      41.616  22.897  32.317  1.00  0.00           H
ATOM    647  CB  SER    43      42.999  21.852  33.299  1.00  0.00           C
ATOM    648  HB2 SER    43      43.525  21.719  32.353  1.00  0.00           H
ATOM    649  HB3 SER    43      43.263  22.753  33.853  1.00  0.00           H
ATOM    650  OG  SER    43      43.192  20.771  34.171  1.00  0.00           O
ATOM    651  HG  SER    43      42.579  20.951  34.889  1.00  0.00           H
ATOM    652  C   SER    43      40.882  20.847  32.307  1.00  0.00           C
ATOM    653  O   SER    43      40.084  20.024  32.762  1.00  0.00           O
ATOM    654  N   HID    44      41.325  20.683  31.081  1.00  0.00           N
ATOM    655  H   HID    44      41.778  21.456  30.613  1.00  0.00           H
ATOM    656  CA  HID    44      41.168  19.454  30.311  1.00  0.00           C
ATOM    657  HA  HID    44      40.135  19.205  30.070  1.00  0.00           H
ATOM    658  CB  HID    44      41.929  19.700  29.021  1.00  0.00           C
ATOM    659  HB2 HID    44      41.610  20.710  28.764  1.00  0.00           H
ATOM    660  HB3 HID    44      42.964  19.531  29.316  1.00  0.00           H
ATOM    661  CG  HID    44      41.699  18.772  27.865  1.00  0.00           C
ATOM    662  ND1 HID    44      41.886  17.385  27.793  1.00  0.00           N
ATOM    663  HD1 HID    44      42.218  16.822  28.563  1.00  0.00           H
ATOM    664  CE1 HID    44      41.552  16.950  26.558  1.00  0.00           C
ATOM    665  HE1 HID    44      41.565  15.923  26.224  1.00  0.00           H
ATOM    666  NE2 HID    44      41.217  17.999  25.789  1.00  0.00           N
ATOM    667  CD2 HID    44      41.331  19.142  26.637  1.00  0.00           C
ATOM    668  HD2 HID    44      41.188  20.176  26.357  1.00  0.00           H
ATOM    669  C   HID    44      41.678  18.173  30.956  1.00  0.00           C
ATOM    670  O   HID    44      41.300  17.118  30.458  1.00  0.00           O
ATOM    671  N   LEU    45      42.312  18.182  32.115  1.00  0.00           N
ATOM    672  H   LEU    45      42.483  19.110  32.477  1.00  0.00           H
ATOM    673  CA  LEU    45      42.651  16.978  32.920  1.00  0.00           C
ATOM    674  HA  LEU    45      42.113  16.106  32.547  1.00  0.00           H
ATOM    675  CB  LEU    45      44.192  16.688  32.958  1.00  0.00           C
ATOM    676  HB2 LEU    45      44.650  17.535  33.468  1.00  0.00           H
ATOM    677  HB3 LEU    45      44.338  15.826  33.610  1.00  0.00           H
ATOM    678  CG  LEU    45      44.947  16.346  31.600  1.00  0.00           C
ATOM    679  HG  LEU    45      44.977  17.215  30.942  1.00  0.00           H
ATOM    680  CD1 LEU    45      46.406  16.052  31.939  1.00  0.00           C
ATOM    681 HD11 LEU    45      47.069  16.034  31.074  1.00  0.00           H
ATOM    682 HD12 LEU    45      46.708  16.849  32.618  1.00  0.00           H
ATOM    683 HD13 LEU    45      46.567  15.159  32.543  1.00  0.00           H
ATOM    684  CD2 LEU    45      44.323  15.217  30.823  1.00  0.00           C
ATOM    685 HD21 LEU    45      43.278  15.402  30.574  1.00  0.00           H
ATOM    686 HD22 LEU    45      44.877  14.973  29.916  1.00  0.00           H
ATOM    687 HD23 LEU    45      44.277  14.321  31.444  1.00  0.00           H
ATOM    688  C   LEU    45      42.163  16.961  34.421  1.00  0.00           C
ATOM    689  O   LEU    45      42.021  15.880  35.015  1.00  0.00           O
ATOM    690  N   GLU    46      42.069  18.144  34.999  1.00  0.00           N
ATOM    691  H   GLU    46      42.459  18.981  34.586  1.00  0.00           H
ATOM    692  CA  GLU    46      41.821  18.234  36.453  1.00  0.00           C
ATOM    693  HA  GLU    46      40.943  17.655  36.737  1.00  0.00           H
ATOM    694  CB  GLU    46      43.197  17.996  37.158  1.00  0.00           C
ATOM    695  HB2 GLU    46      42.880  17.751  38.172  1.00  0.00           H
ATOM    696  HB3 GLU    46      43.549  17.016  36.837  1.00  0.00           H
ATOM    697  CG  GLU    46      44.202  19.120  36.985  1.00  0.00           C
ATOM    698  HG2 GLU    46      44.585  19.231  35.971  1.00  0.00           H
ATOM    699  HG3 GLU    46      43.814  20.077  37.337  1.00  0.00           H
ATOM    700  CD  GLU    46      45.403  18.894  37.976  1.00  0.00           C
ATOM    701  OE1 GLU    46      46.494  18.559  37.473  1.00  0.00           O
ATOM    702  OE2 GLU    46      45.442  19.153  39.202  1.00  0.00           O
ATOM    703  C   GLU    46      41.313  19.676  36.811  1.00  0.00           C
ATOM    704  O   GLU    46      41.447  20.606  36.023  1.00  0.00           O
ATOM    705  N   CYX    47      40.767  19.791  38.038  1.00  0.00           N
ATOM    706  H   CYX    47      40.761  18.965  38.618  1.00  0.00           H
ATOM    707  CA  CYX    47      40.643  21.052  38.769  1.00  0.00           C
ATOM    708  HA  CYX    47      40.748  21.927  38.127  1.00  0.00           H
ATOM    709  CB  CYX    47      39.216  21.168  39.383  1.00  0.00           C
ATOM    710  HB2 CYX    47      39.060  20.268  39.979  1.00  0.00           H
ATOM    711  HB3 CYX    47      39.054  21.976  40.096  1.00  0.00           H
ATOM    712  SG  CYX    47      37.819  21.082  38.178  1.00  0.00           S
ATOM    713  C   CYX    47      41.605  21.155  39.958  1.00  0.00           C
ATOM    714  O   CYX    47      42.177  20.179  40.438  1.00  0.00           O
ATOM    715  N   ARG    48      41.837  22.414  40.408  1.00  0.00           N
ATOM    716  H   ARG    48      41.454  23.118  39.793  1.00  0.00           H
ATOM    717  CA  ARG    48      42.923  22.929  41.325  1.00  0.00           C
ATOM    718  HA  ARG    48      43.177  22.206  42.100  1.00  0.00           H
ATOM    719  CB  ARG    48      44.117  23.263  40.374  1.00  0.00           C
ATOM    720  HB2 ARG    48      43.704  23.882  39.577  1.00  0.00           H
ATOM    721  HB3 ARG    48      44.834  23.894  40.901  1.00  0.00           H
ATOM    722  CG  ARG    48      44.879  22.057  39.751  1.00  0.00           C
ATOM    723  HG2 ARG    48      45.109  21.393  40.584  1.00  0.00           H
ATOM    724  HG3 ARG    48      44.212  21.628  39.005  1.00  0.00           H
ATOM    725  CD  ARG    48      46.207  22.516  39.103  1.00  0.00           C
ATOM    726  HD2 ARG    48      46.559  21.688  38.488  1.00  0.00           H
ATOM    727  HD3 ARG    48      46.102  23.415  38.496  1.00  0.00           H
ATOM    728  NE  ARG    48      47.317  22.586  40.108  1.00  0.00           N
ATOM    729  HE  ARG    48      47.762  23.459  40.353  1.00  0.00           H
ATOM    730  CZ  ARG    48      48.068  21.590  40.550  1.00  0.00           C
ATOM    731  NH1 ARG    48      49.066  21.891  41.377  1.00  0.00           N
ATOM    732 HH11 ARG    48      49.303  22.782  41.788  1.00  0.00           H
ATOM    733 HH12 ARG    48      49.360  21.083  41.907  1.00  0.00           H
ATOM    734  NH2 ARG    48      47.813  20.292  40.329  1.00  0.00           N
ATOM    735 HH21 ARG    48      47.049  20.052  39.713  1.00  0.00           H
ATOM    736 HH22 ARG    48      48.429  19.570  40.674  1.00  0.00           H
ATOM    737  C   ARG    48      42.465  24.209  42.029  1.00  0.00           C
ATOM    738  O   ARG    48      41.656  24.991  41.519  1.00  0.00           O
ATOM    739  N   THR    49      42.898  24.363  43.267  1.00  0.00           N
ATOM    740  H   THR    49      43.480  23.645  43.675  1.00  0.00           H
ATOM    741  CA  THR    49      42.771  25.661  43.976  1.00  0.00           C
ATOM    742  HA  THR    49      41.971  26.253  43.530  1.00  0.00           H
ATOM    743  CB  THR    49      42.520  25.470  45.438  1.00  0.00           C
ATOM    744  HB  THR    49      43.256  24.820  45.912  1.00  0.00           H
ATOM    745  CG2 THR    49      42.142  26.727  46.201  1.00  0.00           C
ATOM    746 HG21 THR    49      41.198  27.055  45.765  1.00  0.00           H
ATOM    747 HG22 THR    49      41.932  26.366  47.207  1.00  0.00           H
ATOM    748 HG23 THR    49      43.049  27.331  46.178  1.00  0.00           H
ATOM    749  OG1 THR    49      41.457  24.567  45.603  1.00  0.00           O
ATOM    750  HG1 THR    49      40.686  25.139  45.582  1.00  0.00           H
ATOM    751  C   THR    49      43.985  26.507  43.813  1.00  0.00           C
ATOM    752  O   THR    49      45.083  26.064  44.121  1.00  0.00           O
ATOM    753  N   PHE    50      43.831  27.745  43.345  1.00  0.00           N
ATOM    754  H   PHE    50      42.946  28.118  43.035  1.00  0.00           H
ATOM    755  CA  PHE    50      44.918  28.739  43.323  1.00  0.00           C
ATOM    756  HA  PHE    50      45.887  28.256  43.453  1.00  0.00           H
ATOM    757  CB  PHE    50      44.910  29.427  41.884  1.00  0.00           C
ATOM    758  HB2 PHE    50      43.872  29.696  41.686  1.00  0.00           H
ATOM    759  HB3 PHE    50      45.488  30.346  41.989  1.00  0.00           H
ATOM    760  CG  PHE    50      45.450  28.509  40.818  1.00  0.00           C
ATOM    761  CD1 PHE    50      44.643  27.566  40.237  1.00  0.00           C
ATOM    762  HD1 PHE    50      43.594  27.500  40.486  1.00  0.00           H
ATOM    763  CE1 PHE    50      45.121  26.753  39.191  1.00  0.00           C
ATOM    764  HE1 PHE    50      44.456  25.993  38.808  1.00  0.00           H
ATOM    765  CZ  PHE    50      46.459  26.806  38.768  1.00  0.00           C
ATOM    766  HZ  PHE    50      46.862  26.161  38.001  1.00  0.00           H
ATOM    767  CE2 PHE    50      47.278  27.915  39.261  1.00  0.00           C
ATOM    768  HE2 PHE    50      48.223  28.184  38.811  1.00  0.00           H
ATOM    769  CD2 PHE    50      46.773  28.730  40.273  1.00  0.00           C
ATOM    770  HD2 PHE    50      47.306  29.523  40.778  1.00  0.00           H
ATOM    771  C   PHE    50      44.790  29.693  44.489  1.00  0.00           C
ATOM    772  O   PHE    50      43.685  29.856  44.941  1.00  0.00           O
ATOM    773  N   PHE    51      45.872  30.183  45.040  1.00  0.00           N
ATOM    774  H   PHE    51      46.810  29.958  44.739  1.00  0.00           H
ATOM    775  CA  PHE    51      45.804  30.912  46.255  1.00  0.00           C
ATOM    776  HA  PHE    51      44.954  31.594  46.249  1.00  0.00           H
ATOM    777  CB  PHE    51      45.651  29.966  47.465  1.00  0.00           C
ATOM    778  HB2 PHE    51      45.352  30.584  48.312  1.00  0.00           H
ATOM    779  HB3 PHE    51      44.809  29.290  47.309  1.00  0.00           H
ATOM    780  CG  PHE    51      46.804  29.018  47.738  1.00  0.00           C
ATOM    781  CD1 PHE    51      47.746  29.226  48.771  1.00  0.00           C
ATOM    782  HD1 PHE    51      47.687  30.110  49.388  1.00  0.00           H
ATOM    783  CE1 PHE    51      48.719  28.232  49.048  1.00  0.00           C
ATOM    784  HE1 PHE    51      49.458  28.364  49.825  1.00  0.00           H
ATOM    785  CZ  PHE    51      48.917  27.216  48.079  1.00  0.00           C
ATOM    786  HZ  PHE    51      49.786  26.582  48.178  1.00  0.00           H
ATOM    787  CE2 PHE    51      47.955  27.067  47.045  1.00  0.00           C
ATOM    788  HE2 PHE    51      48.074  26.258  46.340  1.00  0.00           H
ATOM    789  CD2 PHE    51      46.856  27.858  46.911  1.00  0.00           C
ATOM    790  HD2 PHE    51      46.097  27.758  46.149  1.00  0.00           H
ATOM    791  C   PHE    51      47.042  31.769  46.426  1.00  0.00           C
ATOM    792  O   PHE    51      48.077  31.476  45.893  1.00  0.00           O
ATOM    793  N   LEU    52      46.981  32.847  47.189  1.00  0.00           N
ATOM    794  H   LEU    52      46.104  32.953  47.680  1.00  0.00           H
ATOM    795  CA  LEU    52      48.084  33.705  47.573  1.00  0.00           C
ATOM    796  HA  LEU    52      48.887  33.536  46.854  1.00  0.00           H
ATOM    797  CB  LEU    52      47.575  35.183  47.319  1.00  0.00           C
ATOM    798  HB2 LEU    52      46.766  35.423  48.008  1.00  0.00           H
ATOM    799  HB3 LEU    52      48.406  35.843  47.569  1.00  0.00           H
ATOM    800  CG  LEU    52      47.198  35.597  45.891  1.00  0.00           C
ATOM    801  HG  LEU    52      46.271  35.130  45.558  1.00  0.00           H
ATOM    802  CD1 LEU    52      47.176  37.096  45.769  1.00  0.00           C
ATOM    803 HD11 LEU    52      46.660  37.524  46.628  1.00  0.00           H
ATOM    804 HD12 LEU    52      48.209  37.442  45.738  1.00  0.00           H
ATOM    805 HD13 LEU    52      46.648  37.476  44.895  1.00  0.00           H
ATOM    806  CD2 LEU    52      48.265  35.041  44.927  1.00  0.00           C
ATOM    807 HD21 LEU    52      48.317  33.953  44.945  1.00  0.00           H
ATOM    808 HD22 LEU    52      47.996  35.331  43.911  1.00  0.00           H
ATOM    809 HD23 LEU    52      49.200  35.592  45.030  1.00  0.00           H
ATOM    810  C   LEU    52      48.583  33.424  48.984  1.00  0.00           C
ATOM    811  O   LEU    52      47.792  33.300  49.958  1.00  0.00           O
ATOM    812  N   THR    53      49.930  33.535  49.193  1.00  0.00           N
ATOM    813  H   THR    53      50.567  33.491  48.411  1.00  0.00           H
ATOM    814  CA  THR    53      50.572  33.204  50.532  1.00  0.00           C
ATOM    815  HA  THR    53      49.937  33.531  51.354  1.00  0.00           H
ATOM    816  CB  THR    53      50.696  31.683  50.740  1.00  0.00           C
ATOM    817  HB  THR    53      49.739  31.176  50.608  1.00  0.00           H
ATOM    818  CG2 THR    53      51.534  30.923  49.744  1.00  0.00           C
ATOM    819 HG21 THR    53      51.525  29.930  50.194  1.00  0.00           H
ATOM    820 HG22 THR    53      51.121  30.914  48.735  1.00  0.00           H
ATOM    821 HG23 THR    53      52.585  31.172  49.600  1.00  0.00           H
ATOM    822  OG1 THR    53      51.183  31.503  52.045  1.00  0.00           O
ATOM    823  HG1 THR    53      50.561  31.675  52.755  1.00  0.00           H
ATOM    824  C   THR    53      51.994  33.843  50.677  1.00  0.00           C
ATOM    825  O   THR    53      52.714  34.047  49.659  1.00  0.00           O
ATOM    826  N   GLN    54      52.344  34.313  51.932  1.00  0.00           N
ATOM    827  H   GLN    54      51.713  34.291  52.721  1.00  0.00           H
ATOM    828  CA  GLN    54      53.764  34.699  52.338  1.00  0.00           C
ATOM    829  HA  GLN    54      54.159  35.325  51.537  1.00  0.00           H
ATOM    830  CB  GLN    54      53.732  35.580  53.565  1.00  0.00           C
ATOM    831  HB2 GLN    54      54.691  36.040  53.797  1.00  0.00           H
ATOM    832  HB3 GLN    54      53.025  36.381  53.347  1.00  0.00           H
ATOM    833  CG  GLN    54      53.384  34.814  54.841  1.00  0.00           C
ATOM    834  HG2 GLN    54      52.735  33.968  54.615  1.00  0.00           H
ATOM    835  HG3 GLN    54      54.344  34.513  55.262  1.00  0.00           H
ATOM    836  CD  GLN    54      52.540  35.612  55.857  1.00  0.00           C
ATOM    837  OE1 GLN    54      51.350  35.817  55.790  1.00  0.00           O
ATOM    838  NE2 GLN    54      53.200  36.009  56.951  1.00  0.00           N
ATOM    839 HE21 GLN    54      54.154  35.684  57.029  1.00  0.00           H
ATOM    840 HE22 GLN    54      52.840  36.699  57.595  1.00  0.00           H
ATOM    841  C   GLN    54      54.741  33.489  52.400  1.00  0.00           C
ATOM    842  O   GLN    54      55.963  33.675  52.354  1.00  0.00           O
ATOM    843  N   GLY    55      54.254  32.266  52.176  1.00  0.00           N
ATOM    844  H   GLY    55      53.250  32.217  52.075  1.00  0.00           H
ATOM    845  CA  GLY    55      55.004  30.972  52.350  1.00  0.00           C
ATOM    846  HA2 GLY    55      54.585  30.208  51.693  1.00  0.00           H
ATOM    847  HA3 GLY    55      56.003  31.208  51.985  1.00  0.00           H
ATOM    848  C   GLY    55      55.056  30.532  53.863  1.00  0.00           C
ATOM    849  O   GLY    55      55.646  29.488  54.085  1.00  0.00           O
ATOM    850  N   ALA    56      54.421  31.211  54.794  1.00  0.00           N
ATOM    851  H   ALA    56      53.843  31.977  54.475  1.00  0.00           H
ATOM    852  CA  ALA    56      54.130  30.730  56.088  1.00  0.00           C
ATOM    853  HA  ALA    56      55.042  30.380  56.573  1.00  0.00           H
ATOM    854  CB  ALA    56      53.869  31.870  57.117  1.00  0.00           C
ATOM    855  HB1 ALA    56      52.814  32.143  57.145  1.00  0.00           H
ATOM    856  HB2 ALA    56      53.980  31.451  58.118  1.00  0.00           H
ATOM    857  HB3 ALA    56      54.354  32.823  56.909  1.00  0.00           H
ATOM    858  C   ALA    56      52.999  29.680  56.283  1.00  0.00           C
ATOM    859  O   ALA    56      52.067  29.608  55.410  1.00  0.00           O
ATOM    860  N   LEU    57      53.025  28.933  57.366  1.00  0.00           N
ATOM    861  H   LEU    57      53.790  29.072  58.011  1.00  0.00           H
ATOM    862  CA  LEU    57      52.006  28.027  57.801  1.00  0.00           C
ATOM    863  HA  LEU    57      51.519  27.655  56.900  1.00  0.00           H
ATOM    864  CB  LEU    57      52.668  26.799  58.492  1.00  0.00           C
ATOM    865  HB2 LEU    57      53.263  27.200  59.312  1.00  0.00           H
ATOM    866  HB3 LEU    57      51.940  26.180  59.015  1.00  0.00           H
ATOM    867  CG  LEU    57      53.665  26.072  57.597  1.00  0.00           C
ATOM    868  HG  LEU    57      54.560  26.684  57.482  1.00  0.00           H
ATOM    869  CD1 LEU    57      54.161  24.868  58.311  1.00  0.00           C
ATOM    870 HD11 LEU    57      55.154  24.731  57.887  1.00  0.00           H
ATOM    871 HD12 LEU    57      54.078  25.022  59.387  1.00  0.00           H
ATOM    872 HD13 LEU    57      53.714  23.902  58.077  1.00  0.00           H
ATOM    873  CD2 LEU    57      53.328  25.649  56.134  1.00  0.00           C
ATOM    874 HD21 LEU    57      53.407  26.525  55.491  1.00  0.00           H
ATOM    875 HD22 LEU    57      54.047  24.888  55.828  1.00  0.00           H
ATOM    876 HD23 LEU    57      52.370  25.140  56.032  1.00  0.00           H
ATOM    877  C   LEU    57      50.908  28.714  58.583  1.00  0.00           C
ATOM    878  O   LEU    57      51.101  29.819  59.098  1.00  0.00           O
ATOM    879  N   LEU    58      49.713  28.153  58.670  1.00  0.00           N
ATOM    880  H   LEU    58      49.536  27.411  58.008  1.00  0.00           H
ATOM    881  CA  LEU    58      48.674  28.496  59.647  1.00  0.00           C
ATOM    882  HA  LEU    58      48.434  29.558  59.618  1.00  0.00           H
ATOM    883  CB  LEU    58      47.383  27.647  59.353  1.00  0.00           C
ATOM    884  HB2 LEU    58      47.581  26.730  58.797  1.00  0.00           H
ATOM    885  HB3 LEU    58      46.876  27.384  60.280  1.00  0.00           H
ATOM    886  CG  LEU    58      46.298  28.457  58.582  1.00  0.00           C
ATOM    887  HG  LEU    58      46.803  29.098  57.860  1.00  0.00           H
ATOM    888  CD1 LEU    58      45.572  27.388  57.842  1.00  0.00           C
ATOM    889 HD11 LEU    58      44.777  27.836  57.247  1.00  0.00           H
ATOM    890 HD12 LEU    58      46.190  26.862  57.113  1.00  0.00           H
ATOM    891 HD13 LEU    58      45.205  26.685  58.589  1.00  0.00           H
ATOM    892  CD2 LEU    58      45.424  29.245  59.509  1.00  0.00           C
ATOM    893 HD21 LEU    58      44.788  28.647  60.160  1.00  0.00           H
ATOM    894 HD22 LEU    58      46.070  29.964  60.015  1.00  0.00           H
ATOM    895 HD23 LEU    58      44.803  29.942  58.948  1.00  0.00           H
ATOM    896  C   LEU    58      49.140  28.223  61.063  1.00  0.00           C
ATOM    897  O   LEU    58      49.716  27.144  61.307  1.00  0.00           O
ATOM    898  N   ASN    59      48.996  29.233  61.952  1.00  0.00           N
ATOM    899  H   ASN    59      48.635  30.114  61.617  1.00  0.00           H
ATOM    900  CA  ASN    59      49.236  29.337  63.359  1.00  0.00           C
ATOM    901  HA  ASN    59      48.963  30.357  63.630  1.00  0.00           H
ATOM    902  CB  ASN    59      48.145  28.428  64.059  1.00  0.00           C
ATOM    903  HB2 ASN    59      47.148  28.638  63.672  1.00  0.00           H
ATOM    904  HB3 ASN    59      48.404  27.373  63.962  1.00  0.00           H
ATOM    905  CG  ASN    59      47.929  28.664  65.555  1.00  0.00           C
ATOM    906  OD1 ASN    59      47.575  29.815  65.920  1.00  0.00           O
ATOM    907  ND2 ASN    59      48.166  27.660  66.389  1.00  0.00           N
ATOM    908 HD21 ASN    59      47.788  27.735  67.324  1.00  0.00           H
ATOM    909 HD22 ASN    59      48.604  26.819  66.041  1.00  0.00           H
ATOM    910  C   ASN    59      50.666  28.968  63.858  1.00  0.00           C
ATOM    911  O   ASN    59      50.858  28.848  65.054  1.00  0.00           O
ATOM    912  N   ASP    60      51.682  28.759  63.021  1.00  0.00           N
ATOM    913  H   ASP    60      51.467  28.900  62.044  1.00  0.00           H
ATOM    914  CA  ASP    60      53.083  28.608  63.424  1.00  0.00           C
ATOM    915  HA  ASP    60      53.150  27.839  64.193  1.00  0.00           H
ATOM    916  CB  ASP    60      53.931  28.248  62.178  1.00  0.00           C
ATOM    917  HB2 ASP    60      53.572  27.262  61.886  1.00  0.00           H
ATOM    918  HB3 ASP    60      53.786  29.048  61.452  1.00  0.00           H
ATOM    919  CG  ASP    60      55.428  28.132  62.351  1.00  0.00           C
ATOM    920  OD1 ASP    60      56.044  27.720  61.354  1.00  0.00           O
ATOM    921  OD2 ASP    60      55.967  28.415  63.417  1.00  0.00           O
ATOM    922  C   ASP    60      53.603  30.025  63.970  1.00  0.00           C
ATOM    923  O   ASP    60      53.604  31.066  63.272  1.00  0.00           O
ATOM    924  N   LYS    61      54.135  30.085  65.176  1.00  0.00           N
ATOM    925  H   LYS    61      54.256  29.258  65.743  1.00  0.00           H
ATOM    926  CA  LYS    61      54.775  31.316  65.786  1.00  0.00           C
ATOM    927  HA  LYS    61      54.094  32.167  65.763  1.00  0.00           H
ATOM    928  CB  LYS    61      54.984  31.005  67.287  1.00  0.00           C
ATOM    929  HB2 LYS    61      55.404  31.945  67.644  1.00  0.00           H
ATOM    930  HB3 LYS    61      54.086  30.766  67.856  1.00  0.00           H
ATOM    931  CG  LYS    61      56.006  29.833  67.451  1.00  0.00           C
ATOM    932  HG2 LYS    61      55.779  29.049  66.729  1.00  0.00           H
ATOM    933  HG3 LYS    61      56.948  30.351  67.274  1.00  0.00           H
ATOM    934  CD  LYS    61      55.868  29.274  68.834  1.00  0.00           C
ATOM    935  HD2 LYS    61      55.996  30.005  69.632  1.00  0.00           H
ATOM    936  HD3 LYS    61      54.875  28.842  68.969  1.00  0.00           H
ATOM    937  CE  LYS    61      56.860  28.130  68.920  1.00  0.00           C
ATOM    938  HE2 LYS    61      56.867  27.632  67.951  1.00  0.00           H
ATOM    939  HE3 LYS    61      57.862  28.549  69.017  1.00  0.00           H
ATOM    940  NZ  LYS    61      56.472  27.130  69.971  1.00  0.00           N
ATOM    941  HZ1 LYS    61      56.186  27.663  70.780  1.00  0.00           H
ATOM    942  HZ2 LYS    61      55.728  26.523  69.657  1.00  0.00           H
ATOM    943  HZ3 LYS    61      57.275  26.548  70.162  1.00  0.00           H
ATOM    944  C   LYS    61      55.967  31.838  65.061  1.00  0.00           C
ATOM    945  O   LYS    61      56.208  33.021  64.991  1.00  0.00           O
ATOM    946  N   HIP    62      56.638  30.928  64.330  1.00  0.00           N
ATOM    947  H   HIP    62      56.224  30.016  64.205  1.00  0.00           H
ATOM    948  CA  HIP    62      57.683  31.260  63.294  1.00  0.00           C
ATOM    949  HA  HIP    62      58.365  32.036  63.643  1.00  0.00           H
ATOM    950  CB  HIP    62      58.584  30.048  63.068  1.00  0.00           C
ATOM    951  HB2 HIP    62      58.136  29.234  62.498  1.00  0.00           H
ATOM    952  HB3 HIP    62      59.339  30.436  62.383  1.00  0.00           H
ATOM    953  CG  HIP    62      59.203  29.426  64.268  1.00  0.00           C
ATOM    954  ND1 HIP    62      58.546  28.385  64.962  1.00  0.00           N
ATOM    955  HD1 HIP    62      57.594  28.128  64.742  1.00  0.00           H
ATOM    956  CE1 HIP    62      59.398  27.860  65.856  1.00  0.00           C
ATOM    957  HE1 HIP    62      59.187  27.029  66.511  1.00  0.00           H
ATOM    958  NE2 HIP    62      60.583  28.495  65.794  1.00  0.00           N
ATOM    959  HE2 HIP    62      61.421  28.101  66.197  1.00  0.00           H
ATOM    960  CD2 HIP    62      60.500  29.499  64.810  1.00  0.00           C
ATOM    961  HD2 HIP    62      61.393  29.936  64.388  1.00  0.00           H
ATOM    962  C   HIP    62      57.191  31.898  62.000  1.00  0.00           C
ATOM    963  O   HIP    62      58.014  32.541  61.335  1.00  0.00           O
ATOM    964  N   SER    63      55.897  31.958  61.716  1.00  0.00           N
ATOM    965  H   SER    63      55.206  31.392  62.187  1.00  0.00           H
ATOM    966  CA  SER    63      55.365  32.882  60.730  1.00  0.00           C
ATOM    967  HA  SER    63      55.805  32.617  59.769  1.00  0.00           H
ATOM    968  CB  SER    63      53.816  32.779  60.661  1.00  0.00           C
ATOM    969  HB2 SER    63      53.537  33.429  59.832  1.00  0.00           H
ATOM    970  HB3 SER    63      53.441  31.770  60.494  1.00  0.00           H
ATOM    971  OG  SER    63      53.153  33.281  61.881  1.00  0.00           O
ATOM    972  HG  SER    63      53.080  32.563  62.513  1.00  0.00           H
ATOM    973  C   SER    63      55.781  34.441  61.000  1.00  0.00           C
ATOM    974  O   SER    63      55.866  35.291  60.113  1.00  0.00           O
ATOM    975  N   ASN    64      55.910  34.692  62.302  1.00  0.00           N
ATOM    976  H   ASN    64      55.935  33.877  62.898  1.00  0.00           H
ATOM    977  CA  ASN    64      56.186  35.998  62.961  1.00  0.00           C
ATOM    978  HA  ASN    64      56.100  35.763  64.022  1.00  0.00           H
ATOM    979  CB  ASN    64      57.618  36.563  62.619  1.00  0.00           C
ATOM    980  HB2 ASN    64      57.608  37.026  61.632  1.00  0.00           H
ATOM    981  HB3 ASN    64      57.930  37.313  63.346  1.00  0.00           H
ATOM    982  CG  ASN    64      58.764  35.543  62.572  1.00  0.00           C
ATOM    983  OD1 ASN    64      59.311  35.291  61.522  1.00  0.00           O
ATOM    984  ND2 ASN    64      59.221  34.967  63.661  1.00  0.00           N
ATOM    985 HD21 ASN    64      60.068  34.417  63.617  1.00  0.00           H
ATOM    986 HD22 ASN    64      58.769  35.055  64.559  1.00  0.00           H
ATOM    987  C   ASN    64      55.032  36.983  62.721  1.00  0.00           C
ATOM    988  O   ASN    64      55.236  38.170  62.687  1.00  0.00           O
ATOM    989  N   GLY    65      53.793  36.485  62.419  1.00  0.00           N
ATOM    990  H   GLY    65      53.586  35.498  62.469  1.00  0.00           H
ATOM    991  CA  GLY    65      52.688  37.419  62.207  1.00  0.00           C
ATOM    992  HA2 GLY    65      51.820  36.825  62.494  1.00  0.00           H
ATOM    993  HA3 GLY    65      52.764  38.269  62.886  1.00  0.00           H
ATOM    994  C   GLY    65      52.467  37.992  60.779  1.00  0.00           C
ATOM    995  O   GLY    65      53.140  37.656  59.802  1.00  0.00           O
ATOM    996  N   THR    66      51.477  38.901  60.682  1.00  0.00           N
ATOM    997  H   THR    66      51.213  39.124  61.631  1.00  0.00           H
ATOM    998  CA  THR    66      50.900  39.566  59.495  1.00  0.00           C
ATOM    999  HA  THR    66      50.448  38.857  58.802  1.00  0.00           H
ATOM   1000  CB  THR    66      49.832  40.535  59.935  1.00  0.00           C
ATOM   1001  HB  THR    66      50.255  41.323  60.559  1.00  0.00           H
ATOM   1002  CG2 THR    66      48.992  41.188  58.901  1.00  0.00           C
ATOM   1003 HG21 THR    66      48.965  40.638  57.959  1.00  0.00           H
ATOM   1004 HG22 THR    66      47.991  41.352  59.302  1.00  0.00           H
ATOM   1005 HG23 THR    66      49.484  42.135  58.682  1.00  0.00           H
ATOM   1006  OG1 THR    66      48.845  39.803  60.701  1.00  0.00           O
ATOM   1007  HG1 THR    66      49.204  39.693  61.585  1.00  0.00           H
ATOM   1008  C   THR    66      51.893  40.294  58.627  1.00  0.00           C
ATOM   1009  O   THR    66      52.825  40.939  59.068  1.00  0.00           O
ATOM   1010  N   VAL    67      51.780  40.200  57.291  1.00  0.00           N
ATOM   1011  H   VAL    67      51.080  39.604  56.871  1.00  0.00           H
ATOM   1012  CA  VAL    67      52.507  41.077  56.313  1.00  0.00           C
ATOM   1013  HA  VAL    67      53.077  41.858  56.816  1.00  0.00           H
ATOM   1014  CB  VAL    67      53.354  40.323  55.375  1.00  0.00           C
ATOM   1015  HB  VAL    67      53.528  40.978  54.521  1.00  0.00           H
ATOM   1016  CG1 VAL    67      54.733  39.950  55.827  1.00  0.00           C
ATOM   1017 HG11 VAL    67      55.281  40.891  55.773  1.00  0.00           H
ATOM   1018 HG12 VAL    67      54.741  39.671  56.880  1.00  0.00           H
ATOM   1019 HG13 VAL    67      55.137  39.124  55.242  1.00  0.00           H
ATOM   1020  CG2 VAL    67      52.629  39.123  54.700  1.00  0.00           C
ATOM   1021 HG21 VAL    67      52.952  39.028  53.664  1.00  0.00           H
ATOM   1022 HG22 VAL    67      52.791  38.196  55.249  1.00  0.00           H
ATOM   1023 HG23 VAL    67      51.559  39.317  54.771  1.00  0.00           H
ATOM   1024  C   VAL    67      51.451  41.757  55.440  1.00  0.00           C
ATOM   1025  O   VAL    67      50.236  41.498  55.378  1.00  0.00           O
ATOM   1026  N   LYS    68      51.885  42.801  54.717  1.00  0.00           N
ATOM   1027  H   LYS    68      52.859  43.059  54.773  1.00  0.00           H
ATOM   1028  CA  LYS    68      50.951  43.659  53.892  1.00  0.00           C
ATOM   1029  HA  LYS    68      49.995  43.874  54.369  1.00  0.00           H
ATOM   1030  CB  LYS    68      51.631  44.971  53.497  1.00  0.00           C
ATOM   1031  HB2 LYS    68      52.581  44.707  53.033  1.00  0.00           H
ATOM   1032  HB3 LYS    68      50.993  45.534  52.816  1.00  0.00           H
ATOM   1033  CG  LYS    68      51.904  45.825  54.735  1.00  0.00           C
ATOM   1034  HG2 LYS    68      51.103  45.910  55.468  1.00  0.00           H
ATOM   1035  HG3 LYS    68      52.784  45.337  55.154  1.00  0.00           H
ATOM   1036  CD  LYS    68      52.332  47.234  54.279  1.00  0.00           C
ATOM   1037  HD2 LYS    68      53.090  47.177  53.498  1.00  0.00           H
ATOM   1038  HD3 LYS    68      51.514  47.887  53.976  1.00  0.00           H
ATOM   1039  CE  LYS    68      53.063  47.957  55.345  1.00  0.00           C
ATOM   1040  HE2 LYS    68      52.363  48.243  56.130  1.00  0.00           H
ATOM   1041  HE3 LYS    68      53.679  47.184  55.806  1.00  0.00           H
ATOM   1042  NZ  LYS    68      53.790  49.104  54.813  1.00  0.00           N
ATOM   1043  HZ1 LYS    68      53.189  49.777  54.360  1.00  0.00           H
ATOM   1044  HZ2 LYS    68      54.326  49.428  55.605  1.00  0.00           H
ATOM   1045  HZ3 LYS    68      54.539  48.851  54.183  1.00  0.00           H
ATOM   1046  C   LYS    68      50.523  42.849  52.624  1.00  0.00           C
ATOM   1047  O   LYS    68      51.268  42.076  52.099  1.00  0.00           O
ATOM   1048  N   ASP    69      49.296  42.942  52.162  1.00  0.00           N
ATOM   1049  H   ASP    69      48.516  43.276  52.711  1.00  0.00           H
ATOM   1050  CA  ASP    69      48.792  42.122  51.094  1.00  0.00           C
ATOM   1051  HA  ASP    69      49.081  41.099  51.331  1.00  0.00           H
ATOM   1052  CB  ASP    69      47.293  42.446  50.877  1.00  0.00           C
ATOM   1053  HB2 ASP    69      46.870  41.804  50.104  1.00  0.00           H
ATOM   1054  HB3 ASP    69      46.698  42.254  51.770  1.00  0.00           H
ATOM   1055  CG  ASP    69      46.837  43.871  50.574  1.00  0.00           C
ATOM   1056  OD1 ASP    69      45.781  44.110  49.972  1.00  0.00           O
ATOM   1057  OD2 ASP    69      47.531  44.834  51.022  1.00  0.00           O
ATOM   1058  C   ASP    69      49.531  42.405  49.812  1.00  0.00           C
ATOM   1059  O   ASP    69      49.912  41.420  49.179  1.00  0.00           O
ATOM   1060  N   ARG    70      50.017  43.625  49.481  1.00  0.00           N
ATOM   1061  H   ARG    70      49.702  44.401  50.046  1.00  0.00           H
ATOM   1062  CA  ARG    70      50.981  43.889  48.417  1.00  0.00           C
ATOM   1063  HA  ARG    70      50.883  43.130  47.641  1.00  0.00           H
ATOM   1064  CB  ARG    70      50.539  45.115  47.581  1.00  0.00           C
ATOM   1065  HB2 ARG    70      50.678  46.005  48.195  1.00  0.00           H
ATOM   1066  HB3 ARG    70      51.119  45.339  46.686  1.00  0.00           H
ATOM   1067  CG  ARG    70      49.074  45.056  47.043  1.00  0.00           C
ATOM   1068  HG2 ARG    70      48.990  44.211  46.359  1.00  0.00           H
ATOM   1069  HG3 ARG    70      48.313  45.083  47.822  1.00  0.00           H
ATOM   1070  CD  ARG    70      48.840  46.177  46.149  1.00  0.00           C
ATOM   1071  HD2 ARG    70      49.471  46.063  45.266  1.00  0.00           H
ATOM   1072  HD3 ARG    70      47.776  46.227  45.919  1.00  0.00           H
ATOM   1073  NE  ARG    70      49.333  47.483  46.743  1.00  0.00           N
ATOM   1074  HE  ARG    70      50.187  47.921  46.428  1.00  0.00           H
ATOM   1075  CZ  ARG    70      48.570  48.159  47.588  1.00  0.00           C
ATOM   1076  NH1 ARG    70      49.003  49.263  48.062  1.00  0.00           N
ATOM   1077 HH11 ARG    70      49.826  49.743  47.724  1.00  0.00           H
ATOM   1078 HH12 ARG    70      48.490  49.710  48.809  1.00  0.00           H
ATOM   1079  NH2 ARG    70      47.438  47.775  48.008  1.00  0.00           N
ATOM   1080 HH21 ARG    70      46.933  46.986  47.630  1.00  0.00           H
ATOM   1081 HH22 ARG    70      46.861  48.471  48.460  1.00  0.00           H
ATOM   1082  C   ARG    70      52.424  43.712  48.755  1.00  0.00           C
ATOM   1083  O   ARG    70      53.279  44.498  48.337  1.00  0.00           O
ATOM   1084  N   SER    71      52.747  42.751  49.589  1.00  0.00           N
ATOM   1085  H   SER    71      51.964  42.213  49.931  1.00  0.00           H
ATOM   1086  CA  SER    71      54.118  42.455  49.992  1.00  0.00           C
ATOM   1087  HA  SER    71      54.596  43.405  50.236  1.00  0.00           H
ATOM   1088  CB  SER    71      54.016  41.626  51.297  1.00  0.00           C
ATOM   1089  HB2 SER    71      53.699  42.181  52.180  1.00  0.00           H
ATOM   1090  HB3 SER    71      53.567  40.639  51.186  1.00  0.00           H
ATOM   1091  OG  SER    71      55.415  41.324  51.609  1.00  0.00           O
ATOM   1092  HG  SER    71      55.729  42.082  52.107  1.00  0.00           H
ATOM   1093  C   SER    71      54.940  41.838  48.856  1.00  0.00           C
ATOM   1094  O   SER    71      54.334  40.892  48.297  1.00  0.00           O
ATOM   1095  N   PRO    72      56.217  42.216  48.629  1.00  0.00           N
ATOM   1096  CD  PRO    72      56.874  43.273  49.305  1.00  0.00           C
ATOM   1097  HD2 PRO    72      56.907  43.044  50.371  1.00  0.00           H
ATOM   1098  HD3 PRO    72      56.325  44.195  49.111  1.00  0.00           H
ATOM   1099  CG  PRO    72      58.263  43.334  48.750  1.00  0.00           C
ATOM   1100  HG2 PRO    72      58.866  42.705  49.405  1.00  0.00           H
ATOM   1101  HG3 PRO    72      58.527  44.380  48.595  1.00  0.00           H
ATOM   1102  CB  PRO    72      58.272  42.531  47.425  1.00  0.00           C
ATOM   1103  HB2 PRO    72      59.216  42.000  47.298  1.00  0.00           H
ATOM   1104  HB3 PRO    72      58.092  43.256  46.630  1.00  0.00           H
ATOM   1105  CA  PRO    72      57.054  41.568  47.612  1.00  0.00           C
ATOM   1106  HA  PRO    72      56.432  41.417  46.729  1.00  0.00           H
ATOM   1107  C   PRO    72      57.624  40.184  48.030  1.00  0.00           C
ATOM   1108  O   PRO    72      58.268  39.628  47.140  1.00  0.00           O
ATOM   1109  N   HID    73      57.074  39.634  49.127  1.00  0.00           N
ATOM   1110  H   HID    73      56.447  40.205  49.676  1.00  0.00           H
ATOM   1111  CA  HID    73      57.352  38.224  49.526  1.00  0.00           C
ATOM   1112  HA  HID    73      58.166  37.857  48.901  1.00  0.00           H
ATOM   1113  CB  HID    73      57.829  38.145  50.942  1.00  0.00           C
ATOM   1114  HB2 HID    73      57.029  38.017  51.672  1.00  0.00           H
ATOM   1115  HB3 HID    73      58.259  37.160  51.127  1.00  0.00           H
ATOM   1116  CG  HID    73      58.762  39.216  51.390  1.00  0.00           C
ATOM   1117  ND1 HID    73      60.095  39.286  51.010  1.00  0.00           N
ATOM   1118  HD1 HID    73      60.583  38.588  50.466  1.00  0.00           H
ATOM   1119  CE1 HID    73      60.701  40.121  51.865  1.00  0.00           C
ATOM   1120  HE1 HID    73      61.766  40.237  51.994  1.00  0.00           H
ATOM   1121  NE2 HID    73      59.743  40.893  52.448  1.00  0.00           N
ATOM   1122  CD2 HID    73      58.524  40.256  52.206  1.00  0.00           C
ATOM   1123  HD2 HID    73      57.612  40.566  52.694  1.00  0.00           H
ATOM   1124  C   HID    73      56.189  37.254  49.381  1.00  0.00           C
ATOM   1125  O   HID    73      56.310  36.022  49.465  1.00  0.00           O
ATOM   1126  N   ARG    74      54.952  37.766  49.122  1.00  0.00           N
ATOM   1127  H   ARG    74      54.834  38.769  49.102  1.00  0.00           H
ATOM   1128  CA  ARG    74      53.776  37.016  48.737  1.00  0.00           C
ATOM   1129  HA  ARG    74      53.654  36.224  49.476  1.00  0.00           H
ATOM   1130  CB  ARG    74      52.577  38.029  48.768  1.00  0.00           C
ATOM   1131  HB2 ARG    74      52.745  38.808  49.512  1.00  0.00           H
ATOM   1132  HB3 ARG    74      52.383  38.580  47.848  1.00  0.00           H
ATOM   1133  CG  ARG    74      51.278  37.268  49.070  1.00  0.00           C
ATOM   1134  HG2 ARG    74      51.090  36.430  48.401  1.00  0.00           H
ATOM   1135  HG3 ARG    74      51.333  36.987  50.122  1.00  0.00           H
ATOM   1136  CD  ARG    74      50.116  38.293  48.868  1.00  0.00           C
ATOM   1137  HD2 ARG    74      50.391  39.160  49.467  1.00  0.00           H
ATOM   1138  HD3 ARG    74      50.057  38.628  47.833  1.00  0.00           H
ATOM   1139  NE  ARG    74      48.822  37.882  49.309  1.00  0.00           N
ATOM   1140  HE  ARG    74      48.832  36.966  49.736  1.00  0.00           H
ATOM   1141  CZ  ARG    74      47.650  38.465  49.211  1.00  0.00           C
ATOM   1142  NH1 ARG    74      46.622  37.826  49.596  1.00  0.00           N
ATOM   1143 HH11 ARG    74      46.759  36.996  50.154  1.00  0.00           H
ATOM   1144 HH12 ARG    74      45.756  38.016  49.113  1.00  0.00           H
ATOM   1145  NH2 ARG    74      47.520  39.648  48.681  1.00  0.00           N
ATOM   1146 HH21 ARG    74      48.314  40.256  48.543  1.00  0.00           H
ATOM   1147 HH22 ARG    74      46.569  39.951  48.529  1.00  0.00           H
ATOM   1148  C   ARG    74      54.041  36.342  47.352  1.00  0.00           C
ATOM   1149  O   ARG    74      54.611  36.905  46.403  1.00  0.00           O
ATOM   1150  N   THR    75      53.623  35.146  47.267  1.00  0.00           N
ATOM   1151  H   THR    75      53.279  34.670  48.088  1.00  0.00           H
ATOM   1152  CA  THR    75      53.548  34.263  46.129  1.00  0.00           C
ATOM   1153  HA  THR    75      53.966  34.742  45.244  1.00  0.00           H
ATOM   1154  CB  THR    75      54.380  33.061  46.383  1.00  0.00           C
ATOM   1155  HB  THR    75      54.505  32.620  45.394  1.00  0.00           H
ATOM   1156  CG2 THR    75      55.812  33.267  46.875  1.00  0.00           C
ATOM   1157 HG21 THR    75      56.393  32.345  46.858  1.00  0.00           H
ATOM   1158 HG22 THR    75      56.219  34.037  46.220  1.00  0.00           H
ATOM   1159 HG23 THR    75      55.712  33.740  47.851  1.00  0.00           H
ATOM   1160  OG1 THR    75      53.878  32.133  47.346  1.00  0.00           O
ATOM   1161  HG1 THR    75      52.920  32.171  47.398  1.00  0.00           H
ATOM   1162  C   THR    75      52.153  33.790  45.700  1.00  0.00           C
ATOM   1163  O   THR    75      51.388  33.359  46.581  1.00  0.00           O
ATOM   1164  N   LEU    76      51.893  33.589  44.381  1.00  0.00           N
ATOM   1165  H   LEU    76      52.616  33.841  43.722  1.00  0.00           H
ATOM   1166  CA  LEU    76      50.839  32.719  43.859  1.00  0.00           C
ATOM   1167  HA  LEU    76      49.982  32.884  44.512  1.00  0.00           H
ATOM   1168  CB  LEU    76      50.400  33.234  42.488  1.00  0.00           C
ATOM   1169  HB2 LEU    76      49.926  34.205  42.629  1.00  0.00           H
ATOM   1170  HB3 LEU    76      51.300  33.355  41.884  1.00  0.00           H
ATOM   1171  CG  LEU    76      49.361  32.300  41.734  1.00  0.00           C
ATOM   1172  HG  LEU    76      49.856  31.331  41.677  1.00  0.00           H
ATOM   1173  CD1 LEU    76      47.981  32.188  42.376  1.00  0.00           C
ATOM   1174 HD11 LEU    76      47.871  31.739  43.363  1.00  0.00           H
ATOM   1175 HD12 LEU    76      47.558  33.168  42.596  1.00  0.00           H
ATOM   1176 HD13 LEU    76      47.275  31.739  41.677  1.00  0.00           H
ATOM   1177  CD2 LEU    76      49.285  32.714  40.250  1.00  0.00           C
ATOM   1178 HD21 LEU    76      50.260  32.972  39.836  1.00  0.00           H
ATOM   1179 HD22 LEU    76      48.972  31.839  39.682  1.00  0.00           H
ATOM   1180 HD23 LEU    76      48.641  33.591  40.188  1.00  0.00           H
ATOM   1181  C   LEU    76      51.352  31.283  43.854  1.00  0.00           C
ATOM   1182  O   LEU    76      52.498  31.042  43.429  1.00  0.00           O
ATOM   1183  N   MET    77      50.478  30.364  44.134  1.00  0.00           N
ATOM   1184  H   MET    77      49.563  30.722  44.371  1.00  0.00           H
ATOM   1185  CA  MET    77      50.572  28.922  44.260  1.00  0.00           C
ATOM   1186  HA  MET    77      51.441  28.606  43.683  1.00  0.00           H
ATOM   1187  CB  MET    77      50.864  28.657  45.790  1.00  0.00           C
ATOM   1188  HB2 MET    77      50.028  29.059  46.361  1.00  0.00           H
ATOM   1189  HB3 MET    77      50.829  27.584  45.976  1.00  0.00           H
ATOM   1190  CG  MET    77      52.264  29.189  46.306  1.00  0.00           C
ATOM   1191  HG2 MET    77      53.007  28.968  45.539  1.00  0.00           H
ATOM   1192  HG3 MET    77      52.292  30.267  46.462  1.00  0.00           H
ATOM   1193  SD  MET    77      52.821  28.436  47.868  1.00  0.00           S
ATOM   1194  CE  MET    77      53.572  27.020  47.137  1.00  0.00           C
ATOM   1195  HE1 MET    77      52.771  26.302  46.962  1.00  0.00           H
ATOM   1196  HE2 MET    77      54.105  27.244  46.213  1.00  0.00           H
ATOM   1197  HE3 MET    77      54.191  26.571  47.914  1.00  0.00           H
ATOM   1198  C   MET    77      49.256  28.163  43.740  1.00  0.00           C
ATOM   1199  O   MET    77      48.181  28.727  43.669  1.00  0.00           O
ATOM   1200  N   SER    78      49.375  26.877  43.481  1.00  0.00           N
ATOM   1201  H   SER    78      50.305  26.484  43.447  1.00  0.00           H
ATOM   1202  CA  SER    78      48.146  25.977  43.337  1.00  0.00           C
ATOM   1203  HA  SER    78      47.289  26.507  43.752  1.00  0.00           H
ATOM   1204  CB  SER    78      47.619  25.856  41.897  1.00  0.00           C
ATOM   1205  HB2 SER    78      46.618  25.433  41.984  1.00  0.00           H
ATOM   1206  HB3 SER    78      47.504  26.865  41.501  1.00  0.00           H
ATOM   1207  OG  SER    78      48.462  24.999  41.120  1.00  0.00           O
ATOM   1208  HG  SER    78      49.230  25.568  41.039  1.00  0.00           H
ATOM   1209  C   SER    78      48.259  24.580  43.924  1.00  0.00           C
ATOM   1210  O   SER    78      49.273  23.926  43.758  1.00  0.00           O
ATOM   1211  N   CYS    79      47.227  24.113  44.533  1.00  0.00           N
ATOM   1212  H   CYS    79      46.402  24.678  44.679  1.00  0.00           H
ATOM   1213  CA  CYS    79      47.070  22.660  44.872  1.00  0.00           C
ATOM   1214  HA  CYS    79      48.011  22.147  44.678  1.00  0.00           H
ATOM   1215  CB  CYS    79      46.859  22.678  46.365  1.00  0.00           C
ATOM   1216  HB2 CYS    79      47.071  21.666  46.710  1.00  0.00           H
ATOM   1217  HB3 CYS    79      47.602  23.381  46.738  1.00  0.00           H
ATOM   1218  SG  CYS    79      45.268  23.303  46.987  1.00  0.00           S
ATOM   1219  HG  CYS    79      44.420  22.535  46.297  1.00  0.00           H
ATOM   1220  C   CYS    79      45.966  21.945  44.098  1.00  0.00           C
ATOM   1221  O   CYS    79      45.155  22.562  43.344  1.00  0.00           O
ATOM   1222  N   PRO    80      45.881  20.624  44.186  1.00  0.00           N
ATOM   1223  CD  PRO    80      46.717  19.721  44.943  1.00  0.00           C
ATOM   1224  HD2 PRO    80      46.422  19.854  45.983  1.00  0.00           H
ATOM   1225  HD3 PRO    80      47.780  19.898  44.781  1.00  0.00           H
ATOM   1226  CG  PRO    80      46.357  18.296  44.464  1.00  0.00           C
ATOM   1227  HG2 PRO    80      46.593  17.500  45.170  1.00  0.00           H
ATOM   1228  HG3 PRO    80      46.962  18.118  43.575  1.00  0.00           H
ATOM   1229  CB  PRO    80      44.956  18.421  44.129  1.00  0.00           C
ATOM   1230  HB2 PRO    80      44.370  18.202  45.021  1.00  0.00           H
ATOM   1231  HB3 PRO    80      44.503  17.695  43.454  1.00  0.00           H
ATOM   1232  CA  PRO    80      44.770  19.853  43.672  1.00  0.00           C
ATOM   1233  HA  PRO    80      44.857  19.817  42.586  1.00  0.00           H
ATOM   1234  C   PRO    80      43.404  20.381  44.226  1.00  0.00           C
ATOM   1235  O   PRO    80      43.436  20.989  45.295  1.00  0.00           O
ATOM   1236  N   VAL    81      42.245  20.173  43.538  1.00  0.00           N
ATOM   1237  H   VAL    81      42.276  19.854  42.579  1.00  0.00           H
ATOM   1238  CA  VAL    81      40.843  20.433  44.041  1.00  0.00           C
ATOM   1239  HA  VAL    81      40.922  21.460  44.395  1.00  0.00           H
ATOM   1240  CB  VAL    81      39.810  20.363  42.848  1.00  0.00           C
ATOM   1241  HB  VAL    81      40.166  20.821  41.925  1.00  0.00           H
ATOM   1242  CG1 VAL    81      39.445  18.913  42.424  1.00  0.00           C
ATOM   1243 HG11 VAL    81      40.410  18.462  42.193  1.00  0.00           H
ATOM   1244 HG12 VAL    81      38.870  18.423  43.210  1.00  0.00           H
ATOM   1245 HG13 VAL    81      38.920  18.879  41.469  1.00  0.00           H
ATOM   1246  CG2 VAL    81      38.471  20.984  43.366  1.00  0.00           C
ATOM   1247 HG21 VAL    81      37.760  21.028  42.542  1.00  0.00           H
ATOM   1248 HG22 VAL    81      38.087  20.437  44.227  1.00  0.00           H
ATOM   1249 HG23 VAL    81      38.666  22.014  43.664  1.00  0.00           H
ATOM   1250  C   VAL    81      40.368  19.731  45.281  1.00  0.00           C
ATOM   1251  O   VAL    81      40.339  18.520  45.350  1.00  0.00           O
ATOM   1252  N   GLY    82      39.959  20.418  46.342  1.00  0.00           N
ATOM   1253  H   GLY    82      39.920  21.423  46.262  1.00  0.00           H
ATOM   1254  CA  GLY    82      39.667  19.801  47.678  1.00  0.00           C
ATOM   1255  HA2 GLY    82      39.178  20.515  48.342  1.00  0.00           H
ATOM   1256  HA3 GLY    82      38.977  19.016  47.370  1.00  0.00           H
ATOM   1257  C   GLY    82      40.795  19.132  48.518  1.00  0.00           C
ATOM   1258  O   GLY    82      40.533  18.849  49.711  1.00  0.00           O
ATOM   1259  N   GLU    83      42.022  19.015  48.000  1.00  0.00           N
ATOM   1260  H   GLU    83      42.161  19.391  47.072  1.00  0.00           H
ATOM   1261  CA  GLU    83      43.159  18.791  48.943  1.00  0.00           C
ATOM   1262  HA  GLU    83      42.997  17.950  49.618  1.00  0.00           H
ATOM   1263  CB  GLU    83      44.396  18.412  48.065  1.00  0.00           C
ATOM   1264  HB2 GLU    83      44.533  19.029  47.177  1.00  0.00           H
ATOM   1265  HB3 GLU    83      45.265  18.518  48.715  1.00  0.00           H
ATOM   1266  CG  GLU    83      44.402  16.946  47.684  1.00  0.00           C
ATOM   1267  HG2 GLU    83      43.741  16.871  46.820  1.00  0.00           H
ATOM   1268  HG3 GLU    83      45.393  16.697  47.305  1.00  0.00           H
ATOM   1269  CD  GLU    83      43.898  15.909  48.733  1.00  0.00           C
ATOM   1270  OE1 GLU    83      44.339  15.990  49.895  1.00  0.00           O
ATOM   1271  OE2 GLU    83      42.958  15.115  48.402  1.00  0.00           O
ATOM   1272  C   GLU    83      43.364  20.114  49.815  1.00  0.00           C
ATOM   1273  O   GLU    83      42.939  21.233  49.409  1.00  0.00           O
ATOM   1274  N   ALA    84      43.841  20.036  51.067  1.00  0.00           N
ATOM   1275  H   ALA    84      43.842  19.129  51.511  1.00  0.00           H
ATOM   1276  CA  ALA    84      44.385  21.114  51.935  1.00  0.00           C
ATOM   1277  HA  ALA    84      43.641  21.902  51.830  1.00  0.00           H
ATOM   1278  CB  ALA    84      44.347  20.696  53.365  1.00  0.00           C
ATOM   1279  HB1 ALA    84      43.375  20.282  53.629  1.00  0.00           H
ATOM   1280  HB2 ALA    84      45.116  19.984  53.666  1.00  0.00           H
ATOM   1281  HB3 ALA    84      44.454  21.565  54.012  1.00  0.00           H
ATOM   1282  C   ALA    84      45.846  21.636  51.499  1.00  0.00           C
ATOM   1283  O   ALA    84      46.819  20.840  51.354  1.00  0.00           O
ATOM   1284  N   PRO    85      46.081  22.949  51.314  1.00  0.00           N
ATOM   1285  CD  PRO    85      45.204  24.031  51.540  1.00  0.00           C
ATOM   1286  HD2 PRO    85      44.886  23.991  52.582  1.00  0.00           H
ATOM   1287  HD3 PRO    85      44.359  24.079  50.854  1.00  0.00           H
ATOM   1288  CG  PRO    85      45.851  25.321  51.242  1.00  0.00           C
ATOM   1289  HG2 PRO    85      46.511  25.748  51.997  1.00  0.00           H
ATOM   1290  HG3 PRO    85      45.156  26.025  50.785  1.00  0.00           H
ATOM   1291  CB  PRO    85      46.850  24.922  50.169  1.00  0.00           C
ATOM   1292  HB2 PRO    85      47.747  25.538  50.097  1.00  0.00           H
ATOM   1293  HB3 PRO    85      46.312  24.949  49.222  1.00  0.00           H
ATOM   1294  CA  PRO    85      47.211  23.480  50.456  1.00  0.00           C
ATOM   1295  HA  PRO    85      47.328  22.886  49.549  1.00  0.00           H
ATOM   1296  C   PRO    85      48.475  23.355  51.371  1.00  0.00           C
ATOM   1297  O   PRO    85      48.634  24.164  52.234  1.00  0.00           O
ATOM   1298  N   SER    86      49.407  22.475  50.966  1.00  0.00           N
ATOM   1299  H   SER    86      49.131  21.783  50.284  1.00  0.00           H
ATOM   1300  CA  SER    86      50.599  22.059  51.771  1.00  0.00           C
ATOM   1301  HA  SER    86      50.775  22.780  52.569  1.00  0.00           H
ATOM   1302  CB  SER    86      50.335  20.652  52.325  1.00  0.00           C
ATOM   1303  HB2 SER    86      49.390  20.796  52.849  1.00  0.00           H
ATOM   1304  HB3 SER    86      50.103  19.878  51.594  1.00  0.00           H
ATOM   1305  OG  SER    86      51.463  20.174  52.995  1.00  0.00           O
ATOM   1306  HG  SER    86      51.356  20.369  53.929  1.00  0.00           H
ATOM   1307  C   SER    86      51.925  22.096  50.998  1.00  0.00           C
ATOM   1308  O   SER    86      51.931  21.920  49.779  1.00  0.00           O
ATOM   1309  N   PRO    87      53.140  22.258  51.658  1.00  0.00           N
ATOM   1310  CD  PRO    87      53.416  22.845  52.982  1.00  0.00           C
ATOM   1311  HD2 PRO    87      53.359  22.129  53.803  1.00  0.00           H
ATOM   1312  HD3 PRO    87      52.817  23.749  53.092  1.00  0.00           H
ATOM   1313  CG  PRO    87      54.872  23.315  52.924  1.00  0.00           C
ATOM   1314  HG2 PRO    87      55.426  23.226  53.860  1.00  0.00           H
ATOM   1315  HG3 PRO    87      54.817  24.353  52.597  1.00  0.00           H
ATOM   1316  CB  PRO    87      55.554  22.331  51.928  1.00  0.00           C
ATOM   1317  HB2 PRO    87      55.931  21.467  52.476  1.00  0.00           H
ATOM   1318  HB3 PRO    87      56.391  22.734  51.358  1.00  0.00           H
ATOM   1319  CA  PRO    87      54.414  21.943  50.991  1.00  0.00           C
ATOM   1320  HA  PRO    87      54.564  22.457  50.041  1.00  0.00           H
ATOM   1321  C   PRO    87      54.482  20.445  50.564  1.00  0.00           C
ATOM   1322  O   PRO    87      55.498  20.059  49.987  1.00  0.00           O
ATOM   1323  N   TYR    88      53.460  19.663  50.838  1.00  0.00           N
ATOM   1324  H   TYR    88      52.722  20.058  51.403  1.00  0.00           H
ATOM   1325  CA  TYR    88      53.287  18.267  50.425  1.00  0.00           C
ATOM   1326  HA  TYR    88      54.208  17.993  49.912  1.00  0.00           H
ATOM   1327  CB  TYR    88      53.121  17.332  51.633  1.00  0.00           C
ATOM   1328  HB2 TYR    88      52.058  17.284  51.868  1.00  0.00           H
ATOM   1329  HB3 TYR    88      53.462  16.325  51.394  1.00  0.00           H
ATOM   1330  CG  TYR    88      53.968  17.730  52.840  1.00  0.00           C
ATOM   1331  CD1 TYR    88      53.446  17.617  54.158  1.00  0.00           C
ATOM   1332  HD1 TYR    88      52.422  17.335  54.356  1.00  0.00           H
ATOM   1333  CE1 TYR    88      54.264  18.052  55.207  1.00  0.00           C
ATOM   1334  HE1 TYR    88      53.873  18.037  56.215  1.00  0.00           H
ATOM   1335  CZ  TYR    88      55.530  18.579  54.968  1.00  0.00           C
ATOM   1336  OH  TYR    88      56.228  19.085  55.988  1.00  0.00           O
ATOM   1337  HH  TYR    88      55.618  19.496  56.605  1.00  0.00           H
ATOM   1338  CE2 TYR    88      56.099  18.488  53.683  1.00  0.00           C
ATOM   1339  HE2 TYR    88      57.104  18.876  53.596  1.00  0.00           H
ATOM   1340  CD2 TYR    88      55.292  18.121  52.609  1.00  0.00           C
ATOM   1341  HD2 TYR    88      55.732  17.900  51.649  1.00  0.00           H
ATOM   1342  C   TYR    88      52.342  17.995  49.227  1.00  0.00           C
ATOM   1343  O   TYR    88      52.187  16.827  48.884  1.00  0.00           O
ATOM   1344  N   ASN    89      51.760  19.044  48.594  1.00  0.00           N
ATOM   1345  H   ASN    89      51.857  19.927  49.077  1.00  0.00           H
ATOM   1346  CA  ASN    89      51.128  19.047  47.292  1.00  0.00           C
ATOM   1347  HA  ASN    89      51.581  18.248  46.705  1.00  0.00           H
ATOM   1348  CB  ASN    89      49.653  18.692  47.484  1.00  0.00           C
ATOM   1349  HB2 ASN    89      49.188  18.701  46.497  1.00  0.00           H
ATOM   1350  HB3 ASN    89      49.647  17.624  47.706  1.00  0.00           H
ATOM   1351  CG  ASN    89      48.889  19.588  48.378  1.00  0.00           C
ATOM   1352  OD1 ASN    89      49.131  20.686  48.639  1.00  0.00           O
ATOM   1353  ND2 ASN    89      47.732  19.168  48.734  1.00  0.00           N
ATOM   1354 HD21 ASN    89      47.231  19.794  49.349  1.00  0.00           H
ATOM   1355 HD22 ASN    89      47.553  18.175  48.678  1.00  0.00           H
ATOM   1356  C   ASN    89      51.115  20.286  46.477  1.00  0.00           C
ATOM   1357  O   ASN    89      50.950  20.182  45.252  1.00  0.00           O
ATOM   1358  N   SER    90      51.339  21.483  47.048  1.00  0.00           N
ATOM   1359  H   SER    90      51.667  21.512  48.002  1.00  0.00           H
ATOM   1360  CA  SER    90      51.015  22.737  46.361  1.00  0.00           C
ATOM   1361  HA  SER    90      50.166  22.671  45.680  1.00  0.00           H
ATOM   1362  CB  SER    90      50.817  23.927  47.326  1.00  0.00           C
ATOM   1363  HB2 SER    90      51.716  24.010  47.937  1.00  0.00           H
ATOM   1364  HB3 SER    90      50.416  24.782  46.781  1.00  0.00           H
ATOM   1365  OG  SER    90      49.812  23.547  48.296  1.00  0.00           O
ATOM   1366  HG  SER    90      50.028  22.723  48.740  1.00  0.00           H
ATOM   1367  C   SER    90      52.231  23.121  45.490  1.00  0.00           C
ATOM   1368  O   SER    90      53.335  23.424  46.041  1.00  0.00           O
ATOM   1369  N   ARG    91      52.043  23.359  44.168  1.00  0.00           N
ATOM   1370  H   ARG    91      51.185  22.974  43.800  1.00  0.00           H
ATOM   1371  CA  ARG    91      52.959  24.071  43.300  1.00  0.00           C
ATOM   1372  HA  ARG    91      53.875  23.491  43.413  1.00  0.00           H
ATOM   1373  CB  ARG    91      52.597  24.095  41.854  1.00  0.00           C
ATOM   1374  HB2 ARG    91      51.626  24.562  41.691  1.00  0.00           H
ATOM   1375  HB3 ARG    91      53.404  24.569  41.296  1.00  0.00           H
ATOM   1376  CG  ARG    91      52.625  22.667  41.214  1.00  0.00           C
ATOM   1377  HG2 ARG    91      53.561  22.150  41.423  1.00  0.00           H
ATOM   1378  HG3 ARG    91      51.812  22.090  41.653  1.00  0.00           H
ATOM   1379  CD  ARG    91      52.377  22.796  39.685  1.00  0.00           C
ATOM   1380  HD2 ARG    91      53.325  23.036  39.203  1.00  0.00           H
ATOM   1381  HD3 ARG    91      52.115  21.775  39.410  1.00  0.00           H
ATOM   1382  NE  ARG    91      51.347  23.798  39.289  1.00  0.00           N
ATOM   1383  HE  ARG    91      51.554  24.763  39.503  1.00  0.00           H
ATOM   1384  CZ  ARG    91      50.303  23.682  38.466  1.00  0.00           C
ATOM   1385  NH1 ARG    91      49.655  24.730  38.190  1.00  0.00           N
ATOM   1386 HH11 ARG    91      49.860  25.584  38.687  1.00  0.00           H
ATOM   1387 HH12 ARG    91      48.756  24.671  37.732  1.00  0.00           H
ATOM   1388  NH2 ARG    91      50.006  22.511  38.011  1.00  0.00           N
ATOM   1389 HH21 ARG    91      50.580  21.689  38.132  1.00  0.00           H
ATOM   1390 HH22 ARG    91      49.244  22.322  37.373  1.00  0.00           H
ATOM   1391  C   ARG    91      53.170  25.534  43.743  1.00  0.00           C
ATOM   1392  O   ARG    91      52.216  26.217  44.060  1.00  0.00           O
ATOM   1393  N   PHE    92      54.386  26.039  43.454  1.00  0.00           N
ATOM   1394  H   PHE    92      55.004  25.290  43.178  1.00  0.00           H
ATOM   1395  CA  PHE    92      54.737  27.447  43.306  1.00  0.00           C
ATOM   1396  HA  PHE    92      54.108  27.968  44.027  1.00  0.00           H
ATOM   1397  CB  PHE    92      56.264  27.583  43.559  1.00  0.00           C
ATOM   1398  HB2 PHE    92      56.634  27.303  44.546  1.00  0.00           H
ATOM   1399  HB3 PHE    92      56.768  26.959  42.822  1.00  0.00           H
ATOM   1400  CG  PHE    92      56.878  28.966  43.306  1.00  0.00           C
ATOM   1401  CD1 PHE    92      56.405  30.058  44.055  1.00  0.00           C
ATOM   1402  HD1 PHE    92      55.686  30.021  44.860  1.00  0.00           H
ATOM   1403  CE1 PHE    92      56.880  31.337  43.778  1.00  0.00           C
ATOM   1404  HE1 PHE    92      56.520  32.100  44.453  1.00  0.00           H
ATOM   1405  CZ  PHE    92      57.669  31.517  42.659  1.00  0.00           C
ATOM   1406  HZ  PHE    92      58.221  32.435  42.528  1.00  0.00           H
ATOM   1407  CE2 PHE    92      58.193  30.440  41.974  1.00  0.00           C
ATOM   1408  HE2 PHE    92      58.767  30.628  41.078  1.00  0.00           H
ATOM   1409  CD2 PHE    92      57.708  29.136  42.233  1.00  0.00           C
ATOM   1410  HD2 PHE    92      58.058  28.301  41.645  1.00  0.00           H
ATOM   1411  C   PHE    92      54.237  27.988  41.918  1.00  0.00           C
ATOM   1412  O   PHE    92      54.481  27.311  40.930  1.00  0.00           O
ATOM   1413  N   GLU    93      53.692  29.231  41.781  1.00  0.00           N
ATOM   1414  H   GLU    93      53.605  29.888  42.544  1.00  0.00           H
ATOM   1415  CA  GLU    93      53.383  29.812  40.477  1.00  0.00           C
ATOM   1416  HA  GLU    93      53.698  29.050  39.763  1.00  0.00           H
ATOM   1417  CB  GLU    93      51.852  30.030  40.313  1.00  0.00           C
ATOM   1418  HB2 GLU    93      51.667  30.917  40.919  1.00  0.00           H
ATOM   1419  HB3 GLU    93      51.633  30.377  39.304  1.00  0.00           H
ATOM   1420  CG  GLU    93      50.922  28.903  40.696  1.00  0.00           C
ATOM   1421  HG2 GLU    93      51.152  28.648  41.731  1.00  0.00           H
ATOM   1422  HG3 GLU    93      49.937  29.361  40.615  1.00  0.00           H
ATOM   1423  CD  GLU    93      51.035  27.574  39.827  1.00  0.00           C
ATOM   1424  OE1 GLU    93      50.501  26.524  40.327  1.00  0.00           O
ATOM   1425  OE2 GLU    93      51.576  27.442  38.718  1.00  0.00           O
ATOM   1426  C   GLU    93      54.177  31.041  40.101  1.00  0.00           C
ATOM   1427  O   GLU    93      54.789  30.972  39.045  1.00  0.00           O
ATOM   1428  N   SER    94      54.213  32.080  40.946  1.00  0.00           N
ATOM   1429  H   SER    94      53.596  32.076  41.746  1.00  0.00           H
ATOM   1430  CA  SER    94      54.976  33.359  40.776  1.00  0.00           C
ATOM   1431  HA  SER    94      55.948  33.066  40.383  1.00  0.00           H
ATOM   1432  CB  SER    94      54.119  34.201  39.830  1.00  0.00           C
ATOM   1433  HB2 SER    94      53.051  34.026  39.963  1.00  0.00           H
ATOM   1434  HB3 SER    94      54.257  35.260  40.050  1.00  0.00           H
ATOM   1435  OG  SER    94      54.417  33.928  38.441  1.00  0.00           O
ATOM   1436  HG  SER    94      55.341  34.152  38.314  1.00  0.00           H
ATOM   1437  C   SER    94      55.079  34.142  42.045  1.00  0.00           C
ATOM   1438  O   SER    94      54.100  34.192  42.735  1.00  0.00           O
ATOM   1439  N   VAL    95      56.109  35.016  42.242  1.00  0.00           N
ATOM   1440  H   VAL    95      56.906  35.096  41.628  1.00  0.00           H
ATOM   1441  CA  VAL    95      56.048  36.104  43.169  1.00  0.00           C
ATOM   1442  HA  VAL    95      55.851  35.679  44.153  1.00  0.00           H
ATOM   1443  CB  VAL    95      57.443  36.872  43.210  1.00  0.00           C
ATOM   1444  HB  VAL    95      57.749  36.998  42.172  1.00  0.00           H
ATOM   1445  CG1 VAL    95      57.472  38.237  43.898  1.00  0.00           C
ATOM   1446 HG11 VAL    95      56.751  38.910  43.435  1.00  0.00           H
ATOM   1447 HG12 VAL    95      57.272  38.122  44.963  1.00  0.00           H
ATOM   1448 HG13 VAL    95      58.486  38.627  43.814  1.00  0.00           H
ATOM   1449  CG2 VAL    95      58.575  36.032  43.852  1.00  0.00           C
ATOM   1450 HG21 VAL    95      58.292  35.728  44.859  1.00  0.00           H
ATOM   1451 HG22 VAL    95      58.785  35.104  43.321  1.00  0.00           H
ATOM   1452 HG23 VAL    95      59.492  36.617  43.915  1.00  0.00           H
ATOM   1453  C   VAL    95      54.965  37.081  42.648  1.00  0.00           C
ATOM   1454  O   VAL    95      54.933  37.497  41.481  1.00  0.00           O
ATOM   1455  N   ALA    96      53.914  37.177  43.476  1.00  0.00           N
ATOM   1456  H   ALA    96      53.981  36.617  44.313  1.00  0.00           H
ATOM   1457  CA  ALA    96      52.648  37.761  43.149  1.00  0.00           C
ATOM   1458  HA  ALA    96      52.908  38.562  42.458  1.00  0.00           H
ATOM   1459  CB  ALA    96      51.802  36.713  42.442  1.00  0.00           C
ATOM   1460  HB1 ALA    96      50.892  37.214  42.111  1.00  0.00           H
ATOM   1461  HB2 ALA    96      52.231  36.332  41.515  1.00  0.00           H
ATOM   1462  HB3 ALA    96      51.529  35.944  43.164  1.00  0.00           H
ATOM   1463  C   ALA    96      51.856  38.270  44.346  1.00  0.00           C
ATOM   1464  O   ALA    96      52.088  37.711  45.437  1.00  0.00           O
ATOM   1465  N   TRP    97      50.997  39.237  44.109  1.00  0.00           N
ATOM   1466  H   TRP    97      51.082  39.686  43.208  1.00  0.00           H
ATOM   1467  CA  TRP    97      49.944  39.723  45.006  1.00  0.00           C
ATOM   1468  HA  TRP    97      49.841  38.899  45.713  1.00  0.00           H
ATOM   1469  CB  TRP    97      50.335  40.991  45.883  1.00  0.00           C
ATOM   1470  HB2 TRP    97      49.428  41.373  46.352  1.00  0.00           H
ATOM   1471  HB3 TRP    97      51.085  40.533  46.528  1.00  0.00           H
ATOM   1472  CG  TRP    97      51.083  42.137  45.287  1.00  0.00           C
ATOM   1473  CD1 TRP    97      52.358  42.569  45.618  1.00  0.00           C
ATOM   1474  HD1 TRP    97      52.975  42.003  46.299  1.00  0.00           H
ATOM   1475  NE1 TRP    97      52.660  43.655  44.879  1.00  0.00           N
ATOM   1476  HE1 TRP    97      53.570  44.087  44.957  1.00  0.00           H
ATOM   1477  CE2 TRP    97      51.587  44.105  44.142  1.00  0.00           C
ATOM   1478  CZ2 TRP    97      51.417  45.211  43.323  1.00  0.00           C
ATOM   1479  HZ2 TRP    97      52.290  45.825  43.163  1.00  0.00           H
ATOM   1480  CH2 TRP    97      50.242  45.443  42.604  1.00  0.00           C
ATOM   1481  HH2 TRP    97      50.092  46.278  41.936  1.00  0.00           H
ATOM   1482  CZ3 TRP    97      49.221  44.451  42.745  1.00  0.00           C
ATOM   1483  HZ3 TRP    97      48.343  44.562  42.128  1.00  0.00           H
ATOM   1484  CE3 TRP    97      49.358  43.369  43.669  1.00  0.00           C
ATOM   1485  HE3 TRP    97      48.548  42.665  43.788  1.00  0.00           H
ATOM   1486  CD2 TRP    97      50.567  43.140  44.385  1.00  0.00           C
ATOM   1487  C   TRP    97      48.573  39.996  44.365  1.00  0.00           C
ATOM   1488  O   TRP    97      47.616  40.486  45.006  1.00  0.00           O
ATOM   1489  N   SER    98      48.331  39.769  43.065  1.00  0.00           N
ATOM   1490  H   SER    98      49.033  39.326  42.487  1.00  0.00           H
ATOM   1491  CA  SER    98      47.080  39.733  42.294  1.00  0.00           C
ATOM   1492  HA  SER    98      46.337  39.383  43.009  1.00  0.00           H
ATOM   1493  CB  SER    98      46.598  41.186  41.945  1.00  0.00           C
ATOM   1494  HB2 SER    98      46.153  41.404  42.916  1.00  0.00           H
ATOM   1495  HB3 SER    98      47.400  41.848  41.619  1.00  0.00           H
ATOM   1496  OG  SER    98      45.562  41.064  41.052  1.00  0.00           O
ATOM   1497  HG  SER    98      44.855  40.506  41.385  1.00  0.00           H
ATOM   1498  C   SER    98      47.256  38.804  41.160  1.00  0.00           C
ATOM   1499  O   SER    98      48.407  38.655  40.684  1.00  0.00           O
ATOM   1500  N   ALA    99      46.233  38.001  40.758  1.00  0.00           N
ATOM   1501  H   ALA    99      45.362  38.104  41.260  1.00  0.00           H
ATOM   1502  CA  ALA    99      46.454  36.741  40.120  1.00  0.00           C
ATOM   1503  HA  ALA    99      47.321  36.773  39.460  1.00  0.00           H
ATOM   1504  CB  ALA    99      46.711  35.775  41.295  1.00  0.00           C
ATOM   1505  HB1 ALA    99      47.727  35.723  41.685  1.00  0.00           H
ATOM   1506  HB2 ALA    99      46.016  35.947  42.117  1.00  0.00           H
ATOM   1507  HB3 ALA    99      46.426  34.803  40.890  1.00  0.00           H
ATOM   1508  C   ALA    99      45.312  36.180  39.280  1.00  0.00           C
ATOM   1509  O   ALA    99      44.164  36.559  39.584  1.00  0.00           O
ATOM   1510  N   SER   100      45.571  35.220  38.419  1.00  0.00           N
ATOM   1511  H   SER   100      46.496  35.183  38.015  1.00  0.00           H
ATOM   1512  CA  SER   100      44.566  34.538  37.515  1.00  0.00           C
ATOM   1513  HA  SER   100      43.714  34.237  38.123  1.00  0.00           H
ATOM   1514  CB  SER   100      44.010  35.518  36.474  1.00  0.00           C
ATOM   1515  HB2 SER   100      43.269  36.191  36.907  1.00  0.00           H
ATOM   1516  HB3 SER   100      44.810  36.134  36.063  1.00  0.00           H
ATOM   1517  OG  SER   100      43.326  34.900  35.431  1.00  0.00           O
ATOM   1518  HG  SER   100      42.836  35.645  35.074  1.00  0.00           H
ATOM   1519  C   SER   100      45.246  33.306  36.995  1.00  0.00           C
ATOM   1520  O   SER   100      46.491  33.248  36.740  1.00  0.00           O
ATOM   1521  N   ALA   101      44.423  32.211  36.784  1.00  0.00           N
ATOM   1522  H   ALA   101      43.439  32.376  36.944  1.00  0.00           H
ATOM   1523  CA  ALA   101      44.915  30.966  36.285  1.00  0.00           C
ATOM   1524  HA  ALA   101      45.833  31.124  35.722  1.00  0.00           H
ATOM   1525  CB  ALA   101      45.299  30.086  37.482  1.00  0.00           C
ATOM   1526  HB1 ALA   101      44.484  30.030  38.202  1.00  0.00           H
ATOM   1527  HB2 ALA   101      45.501  29.079  37.117  1.00  0.00           H
ATOM   1528  HB3 ALA   101      46.159  30.463  38.035  1.00  0.00           H
ATOM   1529  C   ALA   101      43.885  30.145  35.470  1.00  0.00           C
ATOM   1530  O   ALA   101      42.784  29.866  35.935  1.00  0.00           O
ATOM   1531  N   CYX   102      44.247  29.498  34.373  1.00  0.00           N
ATOM   1532  H   CYX   102      45.209  29.422  34.075  1.00  0.00           H
ATOM   1533  CA  CYX   102      43.412  28.764  33.499  1.00  0.00           C
ATOM   1534  HA  CYX   102      42.669  28.114  33.961  1.00  0.00           H
ATOM   1535  CB  CYX   102      42.744  29.853  32.669  1.00  0.00           C
ATOM   1536  HB2 CYX   102      42.118  29.380  31.912  1.00  0.00           H
ATOM   1537  HB3 CYX   102      42.084  30.426  33.320  1.00  0.00           H
ATOM   1538  SG  CYX   102      43.903  30.861  31.656  1.00  0.00           S
ATOM   1539  C   CYX   102      44.258  27.899  32.596  1.00  0.00           C
ATOM   1540  O   CYX   102      45.469  27.998  32.626  1.00  0.00           O
ATOM   1541  N   HIE   103      43.707  27.041  31.786  1.00  0.00           N
ATOM   1542  H   HIE   103      42.704  26.996  31.891  1.00  0.00           H
ATOM   1543  CA  HIE   103      44.391  26.013  30.994  1.00  0.00           C
ATOM   1544  HA  HIE   103      45.425  26.356  30.985  1.00  0.00           H
ATOM   1545  CB  HIE   103      44.421  24.713  31.750  1.00  0.00           C
ATOM   1546  HB2 HIE   103      44.784  24.866  32.767  1.00  0.00           H
ATOM   1547  HB3 HIE   103      43.412  24.302  31.792  1.00  0.00           H
ATOM   1548  CG  HIE   103      45.160  23.524  31.134  1.00  0.00           C
ATOM   1549  ND1 HIE   103      44.710  22.696  30.077  1.00  0.00           N
ATOM   1550  CE1 HIE   103      45.513  21.654  29.921  1.00  0.00           C
ATOM   1551  HE1 HIE   103      45.317  20.799  29.293  1.00  0.00           H
ATOM   1552  NE2 HIE   103      46.400  21.687  30.920  1.00  0.00           N
ATOM   1553  HE2 HIE   103      47.157  21.030  31.045  1.00  0.00           H
ATOM   1554  CD2 HIE   103      46.266  22.894  31.583  1.00  0.00           C
ATOM   1555  HD2 HIE   103      46.851  23.267  32.410  1.00  0.00           H
ATOM   1556  C   HIE   103      43.918  25.980  29.531  1.00  0.00           C
ATOM   1557  O   HIE   103      42.742  25.820  29.378  1.00  0.00           O
ATOM   1558  N   ASP   104      44.781  25.993  28.548  1.00  0.00           N
ATOM   1559  H   ASP   104      45.776  26.000  28.728  1.00  0.00           H
ATOM   1560  CA  ASP   104      44.449  25.998  27.093  1.00  0.00           C
ATOM   1561  HA  ASP   104      43.548  26.540  26.809  1.00  0.00           H
ATOM   1562  CB  ASP   104      45.648  26.647  26.269  1.00  0.00           C
ATOM   1563  HB2 ASP   104      45.358  26.757  25.224  1.00  0.00           H
ATOM   1564  HB3 ASP   104      45.815  27.671  26.601  1.00  0.00           H
ATOM   1565  CG  ASP   104      46.969  25.954  26.312  1.00  0.00           C
ATOM   1566  OD1 ASP   104      47.846  26.384  25.509  1.00  0.00           O
ATOM   1567  OD2 ASP   104      47.149  24.784  26.822  1.00  0.00           O
ATOM   1568  C   ASP   104      44.200  24.621  26.496  1.00  0.00           C
ATOM   1569  O   ASP   104      44.293  24.528  25.290  1.00  0.00           O
ATOM   1570  N   GLY   105      44.067  23.519  27.312  1.00  0.00           N
ATOM   1571  H   GLY   105      44.025  23.650  28.313  1.00  0.00           H
ATOM   1572  CA  GLY   105      44.064  22.131  26.901  1.00  0.00           C
ATOM   1573  HA2 GLY   105      43.507  21.606  27.677  1.00  0.00           H
ATOM   1574  HA3 GLY   105      43.653  22.107  25.892  1.00  0.00           H
ATOM   1575  C   GLY   105      45.449  21.543  26.689  1.00  0.00           C
ATOM   1576  O   GLY   105      45.575  20.402  26.281  1.00  0.00           O
ATOM   1577  N   THR   106      46.615  22.150  26.997  1.00  0.00           N
ATOM   1578  H   THR   106      46.596  23.123  27.269  1.00  0.00           H
ATOM   1579  CA  THR   106      48.000  21.608  26.860  1.00  0.00           C
ATOM   1580  HA  THR   106      47.841  20.531  26.897  1.00  0.00           H
ATOM   1581  CB  THR   106      48.495  21.869  25.439  1.00  0.00           C
ATOM   1582  HB  THR   106      49.481  21.423  25.308  1.00  0.00           H
ATOM   1583  CG2 THR   106      47.595  21.341  24.333  1.00  0.00           C
ATOM   1584 HG21 THR   106      46.628  21.843  24.340  1.00  0.00           H
ATOM   1585 HG22 THR   106      48.109  21.551  23.395  1.00  0.00           H
ATOM   1586 HG23 THR   106      47.442  20.268  24.450  1.00  0.00           H
ATOM   1587  OG1 THR   106      48.700  23.286  25.216  1.00  0.00           O
ATOM   1588  HG1 THR   106      48.028  23.775  25.696  1.00  0.00           H
ATOM   1589  C   THR   106      48.890  22.032  27.996  1.00  0.00           C
ATOM   1590  O   THR   106      49.828  21.284  28.390  1.00  0.00           O
ATOM   1591  N   SER   107      48.676  23.178  28.685  1.00  0.00           N
ATOM   1592  H   SER   107      47.925  23.797  28.416  1.00  0.00           H
ATOM   1593  CA  SER   107      49.464  23.545  29.864  1.00  0.00           C
ATOM   1594  HA  SER   107      49.484  22.688  30.536  1.00  0.00           H
ATOM   1595  CB  SER   107      50.808  24.081  29.401  1.00  0.00           C
ATOM   1596  HB2 SER   107      51.276  23.307  28.791  1.00  0.00           H
ATOM   1597  HB3 SER   107      50.652  24.980  28.805  1.00  0.00           H
ATOM   1598  OG  SER   107      51.705  24.345  30.522  1.00  0.00           O
ATOM   1599  HG  SER   107      52.237  23.566  30.700  1.00  0.00           H
ATOM   1600  C   SER   107      48.762  24.681  30.622  1.00  0.00           C
ATOM   1601  O   SER   107      47.895  25.349  30.053  1.00  0.00           O
ATOM   1602  N   TRP   108      49.125  24.865  31.863  1.00  0.00           N
ATOM   1603  H   TRP   108      49.934  24.358  32.193  1.00  0.00           H
ATOM   1604  CA  TRP   108      48.608  25.964  32.666  1.00  0.00           C
ATOM   1605  HA  TRP   108      47.555  26.025  32.392  1.00  0.00           H
ATOM   1606  CB  TRP   108      48.798  25.704  34.134  1.00  0.00           C
ATOM   1607  HB2 TRP   108      49.757  25.228  34.342  1.00  0.00           H
ATOM   1608  HB3 TRP   108      48.743  26.626  34.712  1.00  0.00           H
ATOM   1609  CG  TRP   108      47.905  24.661  34.717  1.00  0.00           C
ATOM   1610  CD1 TRP   108      48.262  23.409  34.947  1.00  0.00           C
ATOM   1611  HD1 TRP   108      49.265  23.057  34.761  1.00  0.00           H
ATOM   1612  NE1 TRP   108      47.163  22.763  35.444  1.00  0.00           N
ATOM   1613  HE1 TRP   108      47.032  21.771  35.586  1.00  0.00           H
ATOM   1614  CE2 TRP   108      46.138  23.624  35.795  1.00  0.00           C
ATOM   1615  CZ2 TRP   108      44.848  23.441  36.205  1.00  0.00           C
ATOM   1616  HZ2 TRP   108      44.466  22.465  36.470  1.00  0.00           H
ATOM   1617  CH2 TRP   108      44.022  24.552  36.246  1.00  0.00           C
ATOM   1618  HH2 TRP   108      43.006  24.407  36.583  1.00  0.00           H
ATOM   1619  CZ3 TRP   108      44.468  25.815  35.878  1.00  0.00           C
ATOM   1620  HZ3 TRP   108      43.751  26.622  35.912  1.00  0.00           H
ATOM   1621  CE3 TRP   108      45.758  26.011  35.390  1.00  0.00           C
ATOM   1622  HE3 TRP   108      46.099  26.999  35.116  1.00  0.00           H
ATOM   1623  CD2 TRP   108      46.587  24.912  35.234  1.00  0.00           C
ATOM   1624  C   TRP   108      49.304  27.300  32.361  1.00  0.00           C
ATOM   1625  O   TRP   108      50.516  27.396  32.387  1.00  0.00           O
ATOM   1626  N   LEU   109      48.492  28.298  32.046  1.00  0.00           N
ATOM   1627  H   LEU   109      47.508  28.121  32.187  1.00  0.00           H
ATOM   1628  CA  LEU   109      48.775  29.708  31.976  1.00  0.00           C
ATOM   1629  HA  LEU   109      49.852  29.832  31.857  1.00  0.00           H
ATOM   1630  CB  LEU   109      48.165  30.445  30.772  1.00  0.00           C
ATOM   1631  HB2 LEU   109      48.578  30.052  29.842  1.00  0.00           H
ATOM   1632  HB3 LEU   109      47.081  30.389  30.867  1.00  0.00           H
ATOM   1633  CG  LEU   109      48.454  31.984  30.760  1.00  0.00           C
ATOM   1634  HG  LEU   109      47.937  32.492  31.575  1.00  0.00           H
ATOM   1635  CD1 LEU   109      49.923  32.384  30.817  1.00  0.00           C
ATOM   1636 HD11 LEU   109      50.168  33.420  30.589  1.00  0.00           H
ATOM   1637 HD12 LEU   109      50.367  32.187  31.793  1.00  0.00           H
ATOM   1638 HD13 LEU   109      50.457  31.907  29.995  1.00  0.00           H
ATOM   1639  CD2 LEU   109      47.935  32.486  29.366  1.00  0.00           C
ATOM   1640 HD21 LEU   109      47.862  33.574  29.368  1.00  0.00           H
ATOM   1641 HD22 LEU   109      48.579  32.208  28.532  1.00  0.00           H
ATOM   1642 HD23 LEU   109      46.948  32.030  29.321  1.00  0.00           H
ATOM   1643  C   LEU   109      48.382  30.350  33.367  1.00  0.00           C
ATOM   1644  O   LEU   109      47.216  30.364  33.853  1.00  0.00           O
ATOM   1645  N   THR   110      49.434  30.963  33.985  1.00  0.00           N
ATOM   1646  H   THR   110      50.349  30.849  33.573  1.00  0.00           H
ATOM   1647  CA  THR   110      49.332  31.703  35.151  1.00  0.00           C
ATOM   1648  HA  THR   110      48.293  31.838  35.452  1.00  0.00           H
ATOM   1649  CB  THR   110      50.002  31.058  36.396  1.00  0.00           C
ATOM   1650  HB  THR   110      49.959  31.669  37.297  1.00  0.00           H
ATOM   1651  CG2 THR   110      49.363  29.723  36.781  1.00  0.00           C
ATOM   1652 HG21 THR   110      48.292  29.708  36.978  1.00  0.00           H
ATOM   1653 HG22 THR   110      49.530  29.174  35.854  1.00  0.00           H
ATOM   1654 HG23 THR   110      49.923  29.202  37.558  1.00  0.00           H
ATOM   1655  OG1 THR   110      51.421  30.884  36.210  1.00  0.00           O
ATOM   1656  HG1 THR   110      51.870  31.719  36.359  1.00  0.00           H
ATOM   1657  C   THR   110      49.884  33.130  34.832  1.00  0.00           C
ATOM   1658  O   THR   110      50.961  33.318  34.307  1.00  0.00           O
ATOM   1659  N   ILE   111      49.126  34.135  35.437  1.00  0.00           N
ATOM   1660  H   ILE   111      48.303  33.826  35.935  1.00  0.00           H
ATOM   1661  CA  ILE   111      49.539  35.565  35.610  1.00  0.00           C
ATOM   1662  HA  ILE   111      50.486  35.822  35.134  1.00  0.00           H
ATOM   1663  CB  ILE   111      48.470  36.483  34.870  1.00  0.00           C
ATOM   1664  HB  ILE   111      47.520  36.551  35.399  1.00  0.00           H
ATOM   1665  CG2 ILE   111      49.030  37.887  34.867  1.00  0.00           C
ATOM   1666 HG21 ILE   111      49.973  38.079  34.355  1.00  0.00           H
ATOM   1667 HG22 ILE   111      48.283  38.676  34.779  1.00  0.00           H
ATOM   1668 HG23 ILE   111      49.326  38.142  35.884  1.00  0.00           H
ATOM   1669  CG1 ILE   111      48.024  36.042  33.418  1.00  0.00           C
ATOM   1670 HG12 ILE   111      47.551  36.886  32.915  1.00  0.00           H
ATOM   1671 HG13 ILE   111      48.860  35.696  32.810  1.00  0.00           H
ATOM   1672  CD1 ILE   111      46.989  34.913  33.349  1.00  0.00           C
ATOM   1673 HD11 ILE   111      47.559  33.991  33.468  1.00  0.00           H
ATOM   1674 HD12 ILE   111      46.198  34.958  34.099  1.00  0.00           H
ATOM   1675 HD13 ILE   111      46.568  35.021  32.350  1.00  0.00           H
ATOM   1676  C   ILE   111      49.668  35.842  37.060  1.00  0.00           C
ATOM   1677  O   ILE   111      48.659  35.799  37.776  1.00  0.00           O
ATOM   1678  N   GLY   112      50.902  36.221  37.434  1.00  0.00           N
ATOM   1679  H   GLY   112      51.671  36.270  36.781  1.00  0.00           H
ATOM   1680  CA  GLY   112      51.228  36.791  38.752  1.00  0.00           C
ATOM   1681  HA2 GLY   112      50.376  36.744  39.432  1.00  0.00           H
ATOM   1682  HA3 GLY   112      51.985  36.120  39.155  1.00  0.00           H
ATOM   1683  C   GLY   112      51.717  38.245  38.668  1.00  0.00           C
ATOM   1684  O   GLY   112      52.714  38.563  38.083  1.00  0.00           O
ATOM   1685  N   ILE   113      51.001  39.125  39.397  1.00  0.00           N
ATOM   1686  H   ILE   113      50.114  38.865  39.803  1.00  0.00           H
ATOM   1687  CA  ILE   113      51.272  40.594  39.393  1.00  0.00           C
ATOM   1688  HA  ILE   113      52.053  40.768  38.652  1.00  0.00           H
ATOM   1689  CB  ILE   113      50.092  41.547  39.231  1.00  0.00           C
ATOM   1690  HB  ILE   113      49.402  41.501  40.073  1.00  0.00           H
ATOM   1691  CG2 ILE   113      50.587  42.934  38.870  1.00  0.00           C
ATOM   1692 HG21 ILE   113      50.992  43.474  39.725  1.00  0.00           H
ATOM   1693 HG22 ILE   113      51.322  42.925  38.066  1.00  0.00           H
ATOM   1694 HG23 ILE   113      49.713  43.486  38.523  1.00  0.00           H
ATOM   1695  CG1 ILE   113      49.323  41.075  37.962  1.00  0.00           C
ATOM   1696 HG12 ILE   113      49.997  41.406  37.172  1.00  0.00           H
ATOM   1697 HG13 ILE   113      49.103  40.008  37.917  1.00  0.00           H
ATOM   1698  CD1 ILE   113      47.923  41.645  37.855  1.00  0.00           C
ATOM   1699 HD11 ILE   113      47.856  42.727  37.968  1.00  0.00           H
ATOM   1700 HD12 ILE   113      47.482  41.295  36.922  1.00  0.00           H
ATOM   1701 HD13 ILE   113      47.337  41.390  38.738  1.00  0.00           H
ATOM   1702  C   ILE   113      52.040  41.002  40.662  1.00  0.00           C
ATOM   1703  O   ILE   113      51.439  40.746  41.738  1.00  0.00           O
ATOM   1704  N   SER   114      53.269  41.566  40.501  1.00  0.00           N
ATOM   1705  H   SER   114      53.637  41.732  39.575  1.00  0.00           H
ATOM   1706  CA  SER   114      54.041  42.027  41.669  1.00  0.00           C
ATOM   1707  HA  SER   114      53.355  42.346  42.452  1.00  0.00           H
ATOM   1708  CB  SER   114      54.920  40.847  42.155  1.00  0.00           C
ATOM   1709  HB2 SER   114      54.278  40.018  42.450  1.00  0.00           H
ATOM   1710  HB3 SER   114      55.585  40.571  41.336  1.00  0.00           H
ATOM   1711  OG  SER   114      55.607  41.300  43.280  1.00  0.00           O
ATOM   1712  HG  SER   114      55.367  40.779  44.048  1.00  0.00           H
ATOM   1713  C   SER   114      54.793  43.287  41.296  1.00  0.00           C
ATOM   1714  O   SER   114      55.105  43.416  40.135  1.00  0.00           O
ATOM   1715  N   GLY   115      55.125  44.153  42.207  1.00  0.00           N
ATOM   1716  H   GLY   115      54.900  43.953  43.171  1.00  0.00           H
ATOM   1717  CA  GLY   115      55.845  45.408  41.959  1.00  0.00           C
ATOM   1718  HA2 GLY   115      56.888  45.168  42.160  1.00  0.00           H
ATOM   1719  HA3 GLY   115      55.900  45.743  40.922  1.00  0.00           H
ATOM   1720  C   GLY   115      55.481  46.545  42.893  1.00  0.00           C
ATOM   1721  O   GLY   115      54.642  46.393  43.801  1.00  0.00           O
ATOM   1722  N   PRO   116      56.204  47.685  42.812  1.00  0.00           N
ATOM   1723  CD  PRO   116      57.213  47.864  41.750  1.00  0.00           C
ATOM   1724  HD2 PRO   116      56.848  47.635  40.749  1.00  0.00           H
ATOM   1725  HD3 PRO   116      58.105  47.250  41.872  1.00  0.00           H
ATOM   1726  CG  PRO   116      57.609  49.332  41.726  1.00  0.00           C
ATOM   1727  HG2 PRO   116      57.279  49.896  40.853  1.00  0.00           H
ATOM   1728  HG3 PRO   116      58.681  49.419  41.903  1.00  0.00           H
ATOM   1729  CB  PRO   116      57.057  49.801  43.118  1.00  0.00           C
ATOM   1730  HB2 PRO   116      56.686  50.814  42.967  1.00  0.00           H
ATOM   1731  HB3 PRO   116      57.842  49.760  43.873  1.00  0.00           H
ATOM   1732  CA  PRO   116      55.870  48.897  43.472  1.00  0.00           C
ATOM   1733  HA  PRO   116      55.687  48.689  44.526  1.00  0.00           H
ATOM   1734  C   PRO   116      54.564  49.405  42.860  1.00  0.00           C
ATOM   1735  O   PRO   116      54.329  49.439  41.661  1.00  0.00           O
ATOM   1736  N   ASP   117      53.661  49.892  43.774  1.00  0.00           N
ATOM   1737  H   ASP   117      53.969  49.975  44.734  1.00  0.00           H
ATOM   1738  CA  ASP   117      52.312  50.491  43.431  1.00  0.00           C
ATOM   1739  HA  ASP   117      51.621  49.699  43.146  1.00  0.00           H
ATOM   1740  CB  ASP   117      51.719  51.173  44.662  1.00  0.00           C
ATOM   1741  HB2 ASP   117      52.339  52.014  44.972  1.00  0.00           H
ATOM   1742  HB3 ASP   117      50.804  51.610  44.262  1.00  0.00           H
ATOM   1743  CG  ASP   117      51.404  50.311  45.863  1.00  0.00           C
ATOM   1744  OD1 ASP   117      51.021  50.886  46.926  1.00  0.00           O
ATOM   1745  OD2 ASP   117      51.479  49.074  45.846  1.00  0.00           O
ATOM   1746  C   ASP   117      52.469  51.503  42.228  1.00  0.00           C
ATOM   1747  O   ASP   117      51.545  51.632  41.413  1.00  0.00           O
ATOM   1748  N   ASN   118      53.628  52.107  42.114  1.00  0.00           N
ATOM   1749  H   ASN   118      54.285  52.124  42.880  1.00  0.00           H
ATOM   1750  CA  ASN   118      53.810  53.104  41.067  1.00  0.00           C
ATOM   1751  HA  ASN   118      52.932  53.646  40.716  1.00  0.00           H
ATOM   1752  CB  ASN   118      54.799  54.155  41.655  1.00  0.00           C
ATOM   1753  HB2 ASN   118      55.068  54.806  40.823  1.00  0.00           H
ATOM   1754  HB3 ASN   118      54.282  54.764  42.396  1.00  0.00           H
ATOM   1755  CG  ASN   118      56.060  53.638  42.299  1.00  0.00           C
ATOM   1756  OD1 ASN   118      56.834  52.963  41.657  1.00  0.00           O
ATOM   1757  ND2 ASN   118      56.306  53.785  43.605  1.00  0.00           N
ATOM   1758 HD21 ASN   118      57.130  53.372  44.016  1.00  0.00           H
ATOM   1759 HD22 ASN   118      55.593  54.242  44.156  1.00  0.00           H
ATOM   1760  C   ASN   118      54.269  52.496  39.746  1.00  0.00           C
ATOM   1761  O   ASN   118      54.607  53.176  38.800  1.00  0.00           O
ATOM   1762  N   GLY   119      54.139  51.226  39.536  1.00  0.00           N
ATOM   1763  H   GLY   119      54.008  50.647  40.353  1.00  0.00           H
ATOM   1764  CA  GLY   119      54.523  50.511  38.347  1.00  0.00           C
ATOM   1765  HA2 GLY   119      53.830  50.739  37.538  1.00  0.00           H
ATOM   1766  HA3 GLY   119      55.553  50.752  38.088  1.00  0.00           H
ATOM   1767  C   GLY   119      54.733  49.023  38.420  1.00  0.00           C
ATOM   1768  O   GLY   119      55.804  48.432  38.052  1.00  0.00           O
ATOM   1769  N   ALA   120      53.679  48.350  38.873  1.00  0.00           N
ATOM   1770  H   ALA   120      52.787  48.795  39.040  1.00  0.00           H
ATOM   1771  CA  ALA   120      53.664  46.893  39.075  1.00  0.00           C
ATOM   1772  HA  ALA   120      54.585  46.688  39.622  1.00  0.00           H
ATOM   1773  CB  ALA   120      52.472  46.559  40.010  1.00  0.00           C
ATOM   1774  HB1 ALA   120      52.683  45.586  40.455  1.00  0.00           H
ATOM   1775  HB2 ALA   120      52.466  47.229  40.868  1.00  0.00           H
ATOM   1776  HB3 ALA   120      51.556  46.546  39.420  1.00  0.00           H
ATOM   1777  C   ALA   120      53.634  46.110  37.729  1.00  0.00           C
ATOM   1778  O   ALA   120      53.153  46.648  36.752  1.00  0.00           O
ATOM   1779  N   VAL   121      54.068  44.832  37.731  1.00  0.00           N
ATOM   1780  H   VAL   121      54.435  44.373  38.551  1.00  0.00           H
ATOM   1781  CA  VAL   121      54.370  43.983  36.576  1.00  0.00           C
ATOM   1782  HA  VAL   121      53.984  44.475  35.685  1.00  0.00           H
ATOM   1783  CB  VAL   121      55.910  43.906  36.272  1.00  0.00           C
ATOM   1784  HB  VAL   121      55.902  43.292  35.371  1.00  0.00           H
ATOM   1785  CG1 VAL   121      56.505  45.264  35.881  1.00  0.00           C
ATOM   1786 HG11 VAL   121      57.390  45.010  35.300  1.00  0.00           H
ATOM   1787 HG12 VAL   121      55.823  45.809  35.228  1.00  0.00           H
ATOM   1788 HG13 VAL   121      56.719  45.824  36.792  1.00  0.00           H
ATOM   1789  CG2 VAL   121      56.790  43.214  37.300  1.00  0.00           C
ATOM   1790 HG21 VAL   121      56.771  43.880  38.162  1.00  0.00           H
ATOM   1791 HG22 VAL   121      56.277  42.345  37.710  1.00  0.00           H
ATOM   1792 HG23 VAL   121      57.784  42.940  36.945  1.00  0.00           H
ATOM   1793  C   VAL   121      53.594  42.647  36.637  1.00  0.00           C
ATOM   1794  O   VAL   121      53.776  41.823  37.540  1.00  0.00           O
ATOM   1795  N   ALA   122      52.726  42.347  35.707  1.00  0.00           N
ATOM   1796  H   ALA   122      52.543  43.135  35.102  1.00  0.00           H
ATOM   1797  CA  ALA   122      52.144  41.040  35.483  1.00  0.00           C
ATOM   1798  HA  ALA   122      51.887  40.585  36.439  1.00  0.00           H
ATOM   1799  CB  ALA   122      50.864  41.327  34.588  1.00  0.00           C
ATOM   1800  HB1 ALA   122      50.193  41.883  35.244  1.00  0.00           H
ATOM   1801  HB2 ALA   122      51.123  41.902  33.700  1.00  0.00           H
ATOM   1802  HB3 ALA   122      50.454  40.363  34.284  1.00  0.00           H
ATOM   1803  C   ALA   122      53.155  40.294  34.675  1.00  0.00           C
ATOM   1804  O   ALA   122      53.201  40.492  33.427  1.00  0.00           O
ATOM   1805  N   VAL   123      53.691  39.235  35.292  1.00  0.00           N
ATOM   1806  H   VAL   123      53.329  39.033  36.213  1.00  0.00           H
ATOM   1807  CA  VAL   123      54.497  38.217  34.618  1.00  0.00           C
ATOM   1808  HA  VAL   123      54.947  38.667  33.732  1.00  0.00           H
ATOM   1809  CB  VAL   123      55.634  37.637  35.514  1.00  0.00           C
ATOM   1810  HB  VAL   123      55.176  37.162  36.382  1.00  0.00           H
ATOM   1811  CG1 VAL   123      56.516  36.666  34.890  1.00  0.00           C
ATOM   1812 HG11 VAL   123      57.387  36.474  35.516  1.00  0.00           H
ATOM   1813 HG12 VAL   123      55.951  35.734  34.856  1.00  0.00           H
ATOM   1814 HG13 VAL   123      56.844  36.973  33.897  1.00  0.00           H
ATOM   1815  CG2 VAL   123      56.461  38.840  36.034  1.00  0.00           C
ATOM   1816 HG21 VAL   123      57.384  38.477  36.489  1.00  0.00           H
ATOM   1817 HG22 VAL   123      56.635  39.481  35.170  1.00  0.00           H
ATOM   1818 HG23 VAL   123      55.946  39.565  36.664  1.00  0.00           H
ATOM   1819  C   VAL   123      53.575  37.117  34.170  1.00  0.00           C
ATOM   1820  O   VAL   123      52.812  36.597  34.982  1.00  0.00           O
ATOM   1821  N   LEU   124      53.695  36.689  32.940  1.00  0.00           N
ATOM   1822  H   LEU   124      54.492  36.948  32.376  1.00  0.00           H
ATOM   1823  CA  LEU   124      52.787  35.699  32.362  1.00  0.00           C
ATOM   1824  HA  LEU   124      51.988  35.520  33.082  1.00  0.00           H
ATOM   1825  CB  LEU   124      52.203  36.189  31.120  1.00  0.00           C
ATOM   1826  HB2 LEU   124      52.989  36.232  30.365  1.00  0.00           H
ATOM   1827  HB3 LEU   124      51.583  35.336  30.848  1.00  0.00           H
ATOM   1828  CG  LEU   124      51.340  37.421  31.128  1.00  0.00           C
ATOM   1829  HG  LEU   124      50.875  37.497  32.112  1.00  0.00           H
ATOM   1830  CD1 LEU   124      52.132  38.712  30.798  1.00  0.00           C
ATOM   1831 HD11 LEU   124      52.992  38.708  31.470  1.00  0.00           H
ATOM   1832 HD12 LEU   124      52.523  38.678  29.781  1.00  0.00           H
ATOM   1833 HD13 LEU   124      51.610  39.625  31.085  1.00  0.00           H
ATOM   1834  CD2 LEU   124      50.179  37.231  30.194  1.00  0.00           C
ATOM   1835 HD21 LEU   124      49.566  36.367  30.452  1.00  0.00           H
ATOM   1836 HD22 LEU   124      49.482  38.060  30.310  1.00  0.00           H
ATOM   1837 HD23 LEU   124      50.656  37.100  29.223  1.00  0.00           H
ATOM   1838  C   LEU   124      53.692  34.471  32.238  1.00  0.00           C
ATOM   1839  O   LEU   124      54.828  34.480  31.716  1.00  0.00           O
ATOM   1840  N   LYS   125      53.233  33.310  32.744  1.00  0.00           N
ATOM   1841  H   LYS   125      52.344  33.321  33.225  1.00  0.00           H
ATOM   1842  CA  LYS   125      54.010  32.017  32.860  1.00  0.00           C
ATOM   1843  HA  LYS   125      54.846  32.195  32.183  1.00  0.00           H
ATOM   1844  CB  LYS   125      54.550  31.664  34.308  1.00  0.00           C
ATOM   1845  HB2 LYS   125      53.666  31.489  34.922  1.00  0.00           H
ATOM   1846  HB3 LYS   125      55.008  30.676  34.275  1.00  0.00           H
ATOM   1847  CG  LYS   125      55.433  32.786  34.974  1.00  0.00           C
ATOM   1848  HG2 LYS   125      56.121  33.272  34.281  1.00  0.00           H
ATOM   1849  HG3 LYS   125      54.792  33.639  35.194  1.00  0.00           H
ATOM   1850  CD  LYS   125      56.130  32.321  36.235  1.00  0.00           C
ATOM   1851  HD2 LYS   125      56.706  33.088  36.753  1.00  0.00           H
ATOM   1852  HD3 LYS   125      55.369  32.127  36.992  1.00  0.00           H
ATOM   1853  CE  LYS   125      56.883  31.049  36.253  1.00  0.00           C
ATOM   1854  HE2 LYS   125      56.246  30.285  35.810  1.00  0.00           H
ATOM   1855  HE3 LYS   125      57.782  31.274  35.680  1.00  0.00           H
ATOM   1856  NZ  LYS   125      57.194  30.710  37.704  1.00  0.00           N
ATOM   1857  HZ1 LYS   125      56.332  30.713  38.231  1.00  0.00           H
ATOM   1858  HZ2 LYS   125      57.509  29.751  37.725  1.00  0.00           H
ATOM   1859  HZ3 LYS   125      57.822  31.294  38.237  1.00  0.00           H
ATOM   1860  C   LYS   125      53.248  30.811  32.322  1.00  0.00           C
ATOM   1861  O   LYS   125      52.070  30.611  32.508  1.00  0.00           O
ATOM   1862  N   TYR   126      53.955  29.904  31.683  1.00  0.00           N
ATOM   1863  H   TYR   126      54.960  29.984  31.752  1.00  0.00           H
ATOM   1864  CA  TYR   126      53.410  28.690  30.970  1.00  0.00           C
ATOM   1865  HA  TYR   126      52.480  28.313  31.397  1.00  0.00           H
ATOM   1866  CB  TYR   126      53.218  29.187  29.485  1.00  0.00           C
ATOM   1867  HB2 TYR   126      52.624  30.096  29.580  1.00  0.00           H
ATOM   1868  HB3 TYR   126      54.139  29.602  29.076  1.00  0.00           H
ATOM   1869  CG  TYR   126      52.557  28.180  28.551  1.00  0.00           C
ATOM   1870  CD1 TYR   126      53.200  27.471  27.554  1.00  0.00           C
ATOM   1871  HD1 TYR   126      54.272  27.559  27.457  1.00  0.00           H
ATOM   1872  CE1 TYR   126      52.440  26.692  26.676  1.00  0.00           C
ATOM   1873  HE1 TYR   126      52.764  26.029  25.888  1.00  0.00           H
ATOM   1874  CZ  TYR   126      51.030  26.662  26.700  1.00  0.00           C
ATOM   1875  OH  TYR   126      50.329  25.939  25.777  1.00  0.00           O
ATOM   1876  HH  TYR   126      49.400  26.151  25.888  1.00  0.00           H
ATOM   1877  CE2 TYR   126      50.358  27.330  27.694  1.00  0.00           C
ATOM   1878  HE2 TYR   126      49.288  27.218  27.790  1.00  0.00           H
ATOM   1879  CD2 TYR   126      51.127  28.120  28.628  1.00  0.00           C
ATOM   1880  HD2 TYR   126      50.705  28.601  29.498  1.00  0.00           H
ATOM   1881  C   TYR   126      54.377  27.571  31.063  1.00  0.00           C
ATOM   1882  O   TYR   126      55.569  27.772  30.932  1.00  0.00           O
ATOM   1883  N   ASN   127      53.853  26.354  31.132  1.00  0.00           N
ATOM   1884  H   ASN   127      52.851  26.247  31.056  1.00  0.00           H
ATOM   1885  CA  ASN   127      54.699  25.184  31.317  1.00  0.00           C
ATOM   1886  HA  ASN   127      54.006  24.397  31.614  1.00  0.00           H
ATOM   1887  CB  ASN   127      55.148  24.719  29.867  1.00  0.00           C
ATOM   1888  HB2 ASN   127      54.330  24.767  29.147  1.00  0.00           H
ATOM   1889  HB3 ASN   127      55.963  25.397  29.611  1.00  0.00           H
ATOM   1890  CG  ASN   127      55.644  23.328  29.857  1.00  0.00           C
ATOM   1891  OD1 ASN   127      55.058  22.413  30.374  1.00  0.00           O
ATOM   1892  ND2 ASN   127      56.729  23.048  29.145  1.00  0.00           N
ATOM   1893 HD21 ASN   127      57.039  22.088  29.147  1.00  0.00           H
ATOM   1894 HD22 ASN   127      57.235  23.754  28.628  1.00  0.00           H
ATOM   1895  C   ASN   127      55.882  25.282  32.351  1.00  0.00           C
ATOM   1896  O   ASN   127      57.048  25.016  32.076  1.00  0.00           O
ATOM   1897  N   GLY   128      55.518  25.785  33.583  1.00  0.00           N
ATOM   1898  H   GLY   128      54.557  26.053  33.746  1.00  0.00           H
ATOM   1899  CA  GLY   128      56.448  25.979  34.708  1.00  0.00           C
ATOM   1900  HA2 GLY   128      55.897  26.003  35.648  1.00  0.00           H
ATOM   1901  HA3 GLY   128      57.104  25.110  34.739  1.00  0.00           H
ATOM   1902  C   GLY   128      57.292  27.275  34.672  1.00  0.00           C
ATOM   1903  O   GLY   128      57.914  27.600  35.722  1.00  0.00           O
ATOM   1904  N   ILE   129      57.323  28.043  33.544  1.00  0.00           N
ATOM   1905  H   ILE   129      56.707  27.905  32.756  1.00  0.00           H
ATOM   1906  CA  ILE   129      58.357  29.104  33.344  1.00  0.00           C
ATOM   1907  HA  ILE   129      58.923  29.255  34.263  1.00  0.00           H
ATOM   1908  CB  ILE   129      59.541  28.657  32.416  1.00  0.00           C
ATOM   1909  HB  ILE   129      60.176  29.485  32.102  1.00  0.00           H
ATOM   1910  CG2 ILE   129      60.429  27.791  33.232  1.00  0.00           C
ATOM   1911 HG21 ILE   129      60.652  28.250  34.196  1.00  0.00           H
ATOM   1912 HG22 ILE   129      59.906  26.924  33.634  1.00  0.00           H
ATOM   1913 HG23 ILE   129      61.300  27.630  32.597  1.00  0.00           H
ATOM   1914  CG1 ILE   129      59.003  28.004  31.031  1.00  0.00           C
ATOM   1915 HG12 ILE   129      58.544  27.042  31.261  1.00  0.00           H
ATOM   1916 HG13 ILE   129      58.199  28.608  30.611  1.00  0.00           H
ATOM   1917  CD1 ILE   129      60.116  27.872  29.965  1.00  0.00           C
ATOM   1918 HD11 ILE   129      59.770  27.430  29.032  1.00  0.00           H
ATOM   1919 HD12 ILE   129      60.625  28.826  29.822  1.00  0.00           H
ATOM   1920 HD13 ILE   129      60.869  27.164  30.314  1.00  0.00           H
ATOM   1921  C   ILE   129      57.844  30.449  32.884  1.00  0.00           C
ATOM   1922  O   ILE   129      56.744  30.574  32.360  1.00  0.00           O
ATOM   1923  N   ILE   130      58.694  31.542  33.077  1.00  0.00           N
ATOM   1924  H   ILE   130      59.648  31.379  33.365  1.00  0.00           H
ATOM   1925  CA  ILE   130      58.423  32.898  32.558  1.00  0.00           C
ATOM   1926  HA  ILE   130      57.425  33.140  32.924  1.00  0.00           H
ATOM   1927  CB  ILE   130      59.321  33.968  33.203  1.00  0.00           C
ATOM   1928  HB  ILE   130      60.300  33.677  32.822  1.00  0.00           H
ATOM   1929  CG2 ILE   130      59.061  35.357  32.652  1.00  0.00           C
ATOM   1930 HG21 ILE   130      59.749  36.117  33.022  1.00  0.00           H
ATOM   1931 HG22 ILE   130      59.279  35.277  31.587  1.00  0.00           H
ATOM   1932 HG23 ILE   130      58.066  35.777  32.801  1.00  0.00           H
ATOM   1933  CG1 ILE   130      59.332  33.969  34.797  1.00  0.00           C
ATOM   1934 HG12 ILE   130      59.442  35.015  35.082  1.00  0.00           H
ATOM   1935 HG13 ILE   130      58.308  33.697  35.051  1.00  0.00           H
ATOM   1936  CD1 ILE   130      60.266  33.107  35.583  1.00  0.00           C
ATOM   1937 HD11 ILE   130      61.251  33.449  35.263  1.00  0.00           H
ATOM   1938 HD12 ILE   130      60.097  33.302  36.642  1.00  0.00           H
ATOM   1939 HD13 ILE   130      60.111  32.069  35.289  1.00  0.00           H
ATOM   1940  C   ILE   130      58.518  32.885  30.971  1.00  0.00           C
ATOM   1941  O   ILE   130      59.354  32.159  30.366  1.00  0.00           O
ATOM   1942  N   THR   131      57.667  33.693  30.321  1.00  0.00           N
ATOM   1943  H   THR   131      56.970  34.167  30.879  1.00  0.00           H
ATOM   1944  CA  THR   131      57.574  33.817  28.825  1.00  0.00           C
ATOM   1945  HA  THR   131      58.592  33.690  28.455  1.00  0.00           H
ATOM   1946  CB  THR   131      56.520  32.775  28.295  1.00  0.00           C
ATOM   1947  HB  THR   131      55.486  33.064  28.487  1.00  0.00           H
ATOM   1948  CG2 THR   131      56.512  32.788  26.696  1.00  0.00           C
ATOM   1949 HG21 THR   131      55.520  32.376  26.515  1.00  0.00           H
ATOM   1950 HG22 THR   131      56.417  33.812  26.335  1.00  0.00           H
ATOM   1951 HG23 THR   131      57.327  32.232  26.234  1.00  0.00           H
ATOM   1952  OG1 THR   131      56.751  31.481  28.788  1.00  0.00           O
ATOM   1953  HG1 THR   131      56.952  31.518  29.726  1.00  0.00           H
ATOM   1954  C   THR   131      57.235  35.275  28.428  1.00  0.00           C
ATOM   1955  O   THR   131      57.822  35.753  27.482  1.00  0.00           O
ATOM   1956  N   ASP   132      56.330  36.032  29.048  1.00  0.00           N
ATOM   1957  H   ASP   132      55.840  35.533  29.777  1.00  0.00           H
ATOM   1958  CA  ASP   132      55.946  37.415  28.730  1.00  0.00           C
ATOM   1959  HA  ASP   132      56.797  37.851  28.207  1.00  0.00           H
ATOM   1960  CB  ASP   132      54.800  37.439  27.704  1.00  0.00           C
ATOM   1961  HB2 ASP   132      54.919  36.569  27.058  1.00  0.00           H
ATOM   1962  HB3 ASP   132      53.834  37.267  28.178  1.00  0.00           H
ATOM   1963  CG  ASP   132      54.582  38.719  26.817  1.00  0.00           C
ATOM   1964  OD1 ASP   132      55.282  39.746  27.101  1.00  0.00           O
ATOM   1965  OD2 ASP   132      53.859  38.701  25.769  1.00  0.00           O
ATOM   1966  C   ASP   132      55.798  38.314  30.030  1.00  0.00           C
ATOM   1967  O   ASP   132      55.818  37.834  31.130  1.00  0.00           O
ATOM   1968  N   THR   133      55.631  39.633  29.779  1.00  0.00           N
ATOM   1969  H   THR   133      55.429  39.993  28.857  1.00  0.00           H
ATOM   1970  CA  THR   133      55.353  40.557  30.943  1.00  0.00           C
ATOM   1971  HA  THR   133      54.612  40.144  31.628  1.00  0.00           H
ATOM   1972  CB  THR   133      56.627  40.932  31.763  1.00  0.00           C
ATOM   1973  HB  THR   133      57.305  41.356  31.023  1.00  0.00           H
ATOM   1974  CG2 THR   133      56.485  41.929  32.921  1.00  0.00           C
ATOM   1975 HG21 THR   133      57.304  41.771  33.621  1.00  0.00           H
ATOM   1976 HG22 THR   133      56.601  42.923  32.489  1.00  0.00           H
ATOM   1977 HG23 THR   133      55.565  41.897  33.505  1.00  0.00           H
ATOM   1978  OG1 THR   133      57.219  39.802  32.388  1.00  0.00           O
ATOM   1979  HG1 THR   133      56.771  39.019  32.057  1.00  0.00           H
ATOM   1980  C   THR   133      54.562  41.826  30.431  1.00  0.00           C
ATOM   1981  O   THR   133      54.874  42.472  29.407  1.00  0.00           O
ATOM   1982  N   ILE   134      53.444  42.162  31.108  1.00  0.00           N
ATOM   1983  H   ILE   134      53.172  41.623  31.917  1.00  0.00           H
ATOM   1984  CA  ILE   134      52.636  43.392  30.959  1.00  0.00           C
ATOM   1985  HA  ILE   134      52.976  43.924  30.071  1.00  0.00           H
ATOM   1986  CB  ILE   134      51.137  43.180  30.749  1.00  0.00           C
ATOM   1987  HB  ILE   134      50.795  42.514  31.542  1.00  0.00           H
ATOM   1988  CG2 ILE   134      50.242  44.413  30.963  1.00  0.00           C
ATOM   1989 HG21 ILE   134      49.248  44.015  30.752  1.00  0.00           H
ATOM   1990 HG22 ILE   134      50.254  44.742  32.003  1.00  0.00           H
ATOM   1991 HG23 ILE   134      50.583  45.167  30.253  1.00  0.00           H
ATOM   1992  CG1 ILE   134      50.882  42.396  29.420  1.00  0.00           C
ATOM   1993 HG12 ILE   134      51.408  41.445  29.487  1.00  0.00           H
ATOM   1994 HG13 ILE   134      49.843  42.156  29.195  1.00  0.00           H
ATOM   1995  CD1 ILE   134      51.104  43.180  28.077  1.00  0.00           C
ATOM   1996 HD11 ILE   134      52.025  43.762  28.136  1.00  0.00           H
ATOM   1997 HD12 ILE   134      51.344  42.559  27.215  1.00  0.00           H
ATOM   1998 HD13 ILE   134      50.201  43.719  27.793  1.00  0.00           H
ATOM   1999  C   ILE   134      52.889  44.404  32.144  1.00  0.00           C
ATOM   2000  O   ILE   134      52.644  44.103  33.316  1.00  0.00           O
ATOM   2001  N   LYS   135      53.304  45.604  31.836  1.00  0.00           N
ATOM   2002  H   LYS   135      53.290  45.721  30.833  1.00  0.00           H
ATOM   2003  CA  LYS   135      53.423  46.768  32.707  1.00  0.00           C
ATOM   2004  HA  LYS   135      53.798  46.321  33.628  1.00  0.00           H
ATOM   2005  CB  LYS   135      54.568  47.624  32.224  1.00  0.00           C
ATOM   2006  HB2 LYS   135      54.145  48.262  31.449  1.00  0.00           H
ATOM   2007  HB3 LYS   135      54.902  48.263  33.041  1.00  0.00           H
ATOM   2008  CG  LYS   135      55.833  46.856  31.777  1.00  0.00           C
ATOM   2009  HG2 LYS   135      56.252  46.197  32.538  1.00  0.00           H
ATOM   2010  HG3 LYS   135      55.679  46.220  30.905  1.00  0.00           H
ATOM   2011  CD  LYS   135      56.960  47.767  31.362  1.00  0.00           C
ATOM   2012  HD2 LYS   135      57.212  48.524  32.105  1.00  0.00           H
ATOM   2013  HD3 LYS   135      57.776  47.087  31.115  1.00  0.00           H
ATOM   2014  CE  LYS   135      56.820  48.671  30.078  1.00  0.00           C
ATOM   2015  HE2 LYS   135      56.160  49.514  30.279  1.00  0.00           H
ATOM   2016  HE3 LYS   135      57.785  49.046  29.737  1.00  0.00           H
ATOM   2017  NZ  LYS   135      56.243  48.003  28.861  1.00  0.00           N
ATOM   2018  HZ1 LYS   135      56.281  48.697  28.128  1.00  0.00           H
ATOM   2019  HZ2 LYS   135      56.847  47.204  28.728  1.00  0.00           H
ATOM   2020  HZ3 LYS   135      55.314  47.668  29.073  1.00  0.00           H
ATOM   2021  C   LYS   135      52.150  47.558  33.027  1.00  0.00           C
ATOM   2022  O   LYS   135      51.142  47.574  32.355  1.00  0.00           O
ATOM   2023  N   SER   136      52.261  48.289  34.131  1.00  0.00           N
ATOM   2024  H   SER   136      53.134  48.167  34.624  1.00  0.00           H
ATOM   2025  CA  SER   136      51.303  49.306  34.624  1.00  0.00           C
ATOM   2026  HA  SER   136      50.286  48.913  34.629  1.00  0.00           H
ATOM   2027  CB  SER   136      51.712  49.662  36.070  1.00  0.00           C
ATOM   2028  HB2 SER   136      51.358  48.840  36.692  1.00  0.00           H
ATOM   2029  HB3 SER   136      52.795  49.731  36.170  1.00  0.00           H
ATOM   2030  OG  SER   136      51.186  50.817  36.622  1.00  0.00           O
ATOM   2031  HG  SER   136      50.235  50.786  36.495  1.00  0.00           H
ATOM   2032  C   SER   136      51.321  50.557  33.728  1.00  0.00           C
ATOM   2033  O   SER   136      52.376  50.862  33.134  1.00  0.00           O
ATOM   2034  N   TRP   137      50.258  51.306  33.600  1.00  0.00           N
ATOM   2035  H   TRP   137      49.475  51.007  34.165  1.00  0.00           H
ATOM   2036  CA  TRP   137      50.227  52.395  32.589  1.00  0.00           C
ATOM   2037  HA  TRP   137      51.275  52.678  32.486  1.00  0.00           H
ATOM   2038  CB  TRP   137      49.646  51.982  31.261  1.00  0.00           C
ATOM   2039  HB2 TRP   137      50.119  52.645  30.536  1.00  0.00           H
ATOM   2040  HB3 TRP   137      50.071  50.981  31.196  1.00  0.00           H
ATOM   2041  CG  TRP   137      48.152  51.921  31.197  1.00  0.00           C
ATOM   2042  CD1 TRP   137      47.401  52.784  30.495  1.00  0.00           C
ATOM   2043  HD1 TRP   137      47.864  53.554  29.895  1.00  0.00           H
ATOM   2044  NE1 TRP   137      46.065  52.438  30.522  1.00  0.00           N
ATOM   2045  HE1 TRP   137      45.461  53.074  30.021  1.00  0.00           H
ATOM   2046  CE2 TRP   137      45.917  51.227  31.109  1.00  0.00           C
ATOM   2047  CZ2 TRP   137      44.752  50.512  31.450  1.00  0.00           C
ATOM   2048  HZ2 TRP   137      43.788  50.994  31.375  1.00  0.00           H
ATOM   2049  CH2 TRP   137      44.874  49.305  32.121  1.00  0.00           C
ATOM   2050  HH2 TRP   137      43.947  48.856  32.444  1.00  0.00           H
ATOM   2051  CZ3 TRP   137      46.183  48.758  32.363  1.00  0.00           C
ATOM   2052  HZ3 TRP   137      46.374  47.815  32.854  1.00  0.00           H
ATOM   2053  CE3 TRP   137      47.281  49.536  32.108  1.00  0.00           C
ATOM   2054  HE3 TRP   137      48.294  49.231  32.328  1.00  0.00           H
ATOM   2055  CD2 TRP   137      47.210  50.844  31.534  1.00  0.00           C
ATOM   2056  C   TRP   137      49.458  53.611  33.095  1.00  0.00           C
ATOM   2057  O   TRP   137      49.713  54.714  32.595  1.00  0.00           O
ATOM   2058  N   ARG   138      48.776  53.478  34.247  1.00  0.00           N
ATOM   2059  H   ARG   138      48.666  52.569  34.673  1.00  0.00           H
ATOM   2060  CA  ARG   138      48.245  54.524  35.096  1.00  0.00           C
ATOM   2061  HA  ARG   138      48.404  55.510  34.659  1.00  0.00           H
ATOM   2062  CB  ARG   138      46.744  54.301  35.445  1.00  0.00           C
ATOM   2063  HB2 ARG   138      46.717  53.439  36.113  1.00  0.00           H
ATOM   2064  HB3 ARG   138      46.337  55.058  36.115  1.00  0.00           H
ATOM   2065  CG  ARG   138      45.820  54.084  34.228  1.00  0.00           C
ATOM   2066  HG2 ARG   138      45.902  53.076  33.821  1.00  0.00           H
ATOM   2067  HG3 ARG   138      44.800  54.175  34.601  1.00  0.00           H
ATOM   2068  CD  ARG   138      45.909  55.158  33.126  1.00  0.00           C
ATOM   2069  HD2 ARG   138      46.926  55.175  32.736  1.00  0.00           H
ATOM   2070  HD3 ARG   138      45.200  54.830  32.365  1.00  0.00           H
ATOM   2071  NE  ARG   138      45.463  56.546  33.523  1.00  0.00           N
ATOM   2072  HE  ARG   138      45.116  56.609  34.469  1.00  0.00           H
ATOM   2073  CZ  ARG   138      45.370  57.602  32.771  1.00  0.00           C
ATOM   2074  NH1 ARG   138      45.786  57.504  31.520  1.00  0.00           N
ATOM   2075 HH11 ARG   138      45.957  56.571  31.174  1.00  0.00           H
ATOM   2076 HH12 ARG   138      45.850  58.280  30.876  1.00  0.00           H
ATOM   2077  NH2 ARG   138      44.948  58.772  33.229  1.00  0.00           N
ATOM   2078 HH21 ARG   138      44.841  58.858  34.229  1.00  0.00           H
ATOM   2079 HH22 ARG   138      44.984  59.614  32.673  1.00  0.00           H
ATOM   2080  C   ARG   138      49.058  54.635  36.409  1.00  0.00           C
ATOM   2081  O   ARG   138      48.672  55.520  37.181  1.00  0.00           O
ATOM   2082  N   ASN   139      50.133  53.866  36.578  1.00  0.00           N
ATOM   2083  H   ASN   139      50.186  53.100  35.921  1.00  0.00           H
ATOM   2084  CA  ASN   139      51.135  53.937  37.650  1.00  0.00           C
ATOM   2085  HA  ASN   139      51.764  53.048  37.607  1.00  0.00           H
ATOM   2086  CB  ASN   139      52.144  55.009  37.209  1.00  0.00           C
ATOM   2087  HB2 ASN   139      51.676  55.970  36.997  1.00  0.00           H
ATOM   2088  HB3 ASN   139      52.806  55.162  38.062  1.00  0.00           H
ATOM   2089  CG  ASN   139      52.887  54.605  35.982  1.00  0.00           C
ATOM   2090  OD1 ASN   139      52.526  54.974  34.891  1.00  0.00           O
ATOM   2091  ND2 ASN   139      53.847  53.688  36.099  1.00  0.00           N
ATOM   2092 HD21 ASN   139      54.367  53.448  35.267  1.00  0.00           H
ATOM   2093 HD22 ASN   139      54.149  53.389  37.015  1.00  0.00           H
ATOM   2094  C   ASN   139      50.489  53.861  39.029  1.00  0.00           C
ATOM   2095  O   ASN   139      50.862  54.593  39.924  1.00  0.00           O
ATOM   2096  N   ASN   140      49.358  53.089  39.166  1.00  0.00           N
ATOM   2097  H   ASN   140      48.992  52.619  38.350  1.00  0.00           H
ATOM   2098  CA  ASN   140      48.540  53.159  40.385  1.00  0.00           C
ATOM   2099  HA  ASN   140      49.254  53.247  41.204  1.00  0.00           H
ATOM   2100  CB  ASN   140      47.682  54.381  40.310  1.00  0.00           C
ATOM   2101  HB2 ASN   140      48.153  55.306  39.979  1.00  0.00           H
ATOM   2102  HB3 ASN   140      46.869  54.247  39.596  1.00  0.00           H
ATOM   2103  CG  ASN   140      47.182  54.761  41.656  1.00  0.00           C
ATOM   2104  OD1 ASN   140      47.624  54.376  42.669  1.00  0.00           O
ATOM   2105  ND2 ASN   140      46.115  55.555  41.604  1.00  0.00           N
ATOM   2106 HD21 ASN   140      45.933  56.143  42.406  1.00  0.00           H
ATOM   2107 HD22 ASN   140      45.863  55.817  40.661  1.00  0.00           H
ATOM   2108  C   ASN   140      47.830  51.825  40.626  1.00  0.00           C
ATOM   2109  O   ASN   140      46.615  51.731  40.809  1.00  0.00           O
ATOM   2110  N   ILE   141      48.657  50.769  40.771  1.00  0.00           N
ATOM   2111  H   ILE   141      49.638  50.988  40.666  1.00  0.00           H
ATOM   2112  CA  ILE   141      48.196  49.441  41.197  1.00  0.00           C
ATOM   2113  HA  ILE   141      49.132  48.920  41.400  1.00  0.00           H
ATOM   2114  CB  ILE   141      47.522  49.362  42.610  1.00  0.00           C
ATOM   2115  HB  ILE   141      46.551  49.804  42.384  1.00  0.00           H
ATOM   2116  CG2 ILE   141      47.404  47.915  43.043  1.00  0.00           C
ATOM   2117 HG21 ILE   141      48.390  47.512  43.277  1.00  0.00           H
ATOM   2118 HG22 ILE   141      46.986  47.830  44.045  1.00  0.00           H
ATOM   2119 HG23 ILE   141      46.965  47.213  42.334  1.00  0.00           H
ATOM   2120  CG1 ILE   141      48.322  50.094  43.733  1.00  0.00           C
ATOM   2121 HG12 ILE   141      49.265  49.679  44.087  1.00  0.00           H
ATOM   2122 HG13 ILE   141      48.614  51.039  43.274  1.00  0.00           H
ATOM   2123  CD1 ILE   141      47.379  50.416  44.971  1.00  0.00           C
ATOM   2124 HD11 ILE   141      47.262  49.424  45.408  1.00  0.00           H
ATOM   2125 HD12 ILE   141      47.951  51.161  45.523  1.00  0.00           H
ATOM   2126 HD13 ILE   141      46.439  50.901  44.707  1.00  0.00           H
ATOM   2127  C   ILE   141      47.510  48.654  40.097  1.00  0.00           C
ATOM   2128  O   ILE   141      46.334  48.658  39.779  1.00  0.00           O
ATOM   2129  N   LEU   142      48.407  48.057  39.250  1.00  0.00           N
ATOM   2130  H   LEU   142      49.360  48.374  39.364  1.00  0.00           H
ATOM   2131  CA  LEU   142      48.048  47.050  38.222  1.00  0.00           C
ATOM   2132  HA  LEU   142      47.157  47.435  37.726  1.00  0.00           H
ATOM   2133  CB  LEU   142      49.208  46.802  37.177  1.00  0.00           C
ATOM   2134  HB2 LEU   142      49.498  47.745  36.715  1.00  0.00           H
ATOM   2135  HB3 LEU   142      50.072  46.433  37.730  1.00  0.00           H
ATOM   2136  CG  LEU   142      48.875  45.764  36.071  1.00  0.00           C
ATOM   2137  HG  LEU   142      48.706  44.781  36.513  1.00  0.00           H
ATOM   2138  CD1 LEU   142      47.842  46.267  35.075  1.00  0.00           C
ATOM   2139 HD11 LEU   142      47.760  45.513  34.293  1.00  0.00           H
ATOM   2140 HD12 LEU   142      46.894  46.265  35.615  1.00  0.00           H
ATOM   2141 HD13 LEU   142      47.999  47.282  34.710  1.00  0.00           H
ATOM   2142  CD2 LEU   142      50.256  45.686  35.269  1.00  0.00           C
ATOM   2143 HD21 LEU   142      51.126  45.680  35.926  1.00  0.00           H
ATOM   2144 HD22 LEU   142      50.311  44.941  34.476  1.00  0.00           H
ATOM   2145 HD23 LEU   142      50.404  46.660  34.803  1.00  0.00           H
ATOM   2146  C   LEU   142      47.545  45.775  38.856  1.00  0.00           C
ATOM   2147  O   LEU   142      48.266  45.179  39.654  1.00  0.00           O
ATOM   2148  N   ARG   143      46.357  45.340  38.529  1.00  0.00           N
ATOM   2149  H   ARG   143      45.893  45.867  37.804  1.00  0.00           H
ATOM   2150  CA  ARG   143      45.657  44.315  39.242  1.00  0.00           C
ATOM   2151  HA  ARG   143      46.398  43.536  39.428  1.00  0.00           H
ATOM   2152  CB  ARG   143      45.141  44.988  40.520  1.00  0.00           C
ATOM   2153  HB2 ARG   143      44.713  44.190  41.126  1.00  0.00           H
ATOM   2154  HB3 ARG   143      46.038  45.297  41.057  1.00  0.00           H
ATOM   2155  CG  ARG   143      44.143  46.140  40.303  1.00  0.00           C
ATOM   2156  HG2 ARG   143      44.434  46.871  39.550  1.00  0.00           H
ATOM   2157  HG3 ARG   143      43.229  45.679  39.923  1.00  0.00           H
ATOM   2158  CD  ARG   143      43.901  46.869  41.606  1.00  0.00           C
ATOM   2159  HD2 ARG   143      43.590  46.127  42.342  1.00  0.00           H
ATOM   2160  HD3 ARG   143      44.874  47.306  41.829  1.00  0.00           H
ATOM   2161  NE  ARG   143      42.791  47.832  41.529  1.00  0.00           N
ATOM   2162  HE  ARG   143      41.853  47.551  41.777  1.00  0.00           H
ATOM   2163  CZ  ARG   143      42.992  49.153  41.544  1.00  0.00           C
ATOM   2164  NH1 ARG   143      41.926  49.883  41.710  1.00  0.00           N
ATOM   2165 HH11 ARG   143      41.052  49.489  42.028  1.00  0.00           H
ATOM   2166 HH12 ARG   143      42.130  50.871  41.668  1.00  0.00           H
ATOM   2167  NH2 ARG   143      44.166  49.713  41.289  1.00  0.00           N
ATOM   2168 HH21 ARG   143      44.943  49.206  40.890  1.00  0.00           H
ATOM   2169 HH22 ARG   143      44.187  50.723  41.248  1.00  0.00           H
ATOM   2170  C   ARG   143      44.639  43.689  38.382  1.00  0.00           C
ATOM   2171  O   ARG   143      44.198  44.281  37.377  1.00  0.00           O
ATOM   2172  N   THR   144      44.288  42.470  38.694  1.00  0.00           N
ATOM   2173  H   THR   144      44.729  42.186  39.556  1.00  0.00           H
ATOM   2174  CA  THR   144      43.533  41.405  37.908  1.00  0.00           C
ATOM   2175  HA  THR   144      42.866  41.965  37.250  1.00  0.00           H
ATOM   2176  CB  THR   144      44.500  40.553  37.052  1.00  0.00           C
ATOM   2177  HB  THR   144      45.196  41.242  36.574  1.00  0.00           H
ATOM   2178  CG2 THR   144      45.255  39.460  37.661  1.00  0.00           C
ATOM   2179 HG21 THR   144      44.619  38.723  38.153  1.00  0.00           H
ATOM   2180 HG22 THR   144      45.849  38.949  36.904  1.00  0.00           H
ATOM   2181 HG23 THR   144      45.895  39.867  38.445  1.00  0.00           H
ATOM   2182  OG1 THR   144      43.816  39.860  36.068  1.00  0.00           O
ATOM   2183  HG1 THR   144      43.558  40.476  35.378  1.00  0.00           H
ATOM   2184  C   THR   144      42.541  40.570  38.796  1.00  0.00           C
ATOM   2185  O   THR   144      42.135  40.939  39.887  1.00  0.00           O
ATOM   2186  N   GLN   145      42.089  39.523  38.175  1.00  0.00           N
ATOM   2187  H   GLN   145      42.593  39.254  37.342  1.00  0.00           H
ATOM   2188  CA  GLN   145      40.804  38.891  38.445  1.00  0.00           C
ATOM   2189  HA  GLN   145      40.104  39.707  38.264  1.00  0.00           H
ATOM   2190  CB  GLN   145      40.594  37.658  37.542  1.00  0.00           C
ATOM   2191  HB2 GLN   145      41.340  36.887  37.737  1.00  0.00           H
ATOM   2192  HB3 GLN   145      39.613  37.224  37.728  1.00  0.00           H
ATOM   2193  CG  GLN   145      40.738  38.126  36.057  1.00  0.00           C
ATOM   2194  HG2 GLN   145      40.045  38.930  35.809  1.00  0.00           H
ATOM   2195  HG3 GLN   145      41.732  38.456  35.758  1.00  0.00           H
ATOM   2196  CD  GLN   145      40.375  36.969  35.067  1.00  0.00           C
ATOM   2197  OE1 GLN   145      41.214  36.604  34.288  1.00  0.00           O
ATOM   2198  NE2 GLN   145      39.222  36.284  35.255  1.00  0.00           N
ATOM   2199 HE21 GLN   145      38.560  36.656  35.920  1.00  0.00           H
ATOM   2200 HE22 GLN   145      39.045  35.369  34.864  1.00  0.00           H
ATOM   2201  C   GLN   145      40.593  38.369  39.904  1.00  0.00           C
ATOM   2202  O   GLN   145      39.545  38.582  40.526  1.00  0.00           O
ATOM   2203  N   GLU   146      41.592  37.623  40.473  1.00  0.00           N
ATOM   2204  H   GLU   146      42.448  37.504  39.953  1.00  0.00           H
ATOM   2205  CA  GLU   146      41.331  36.638  41.574  1.00  0.00           C
ATOM   2206  HA  GLU   146      42.213  36.006  41.678  1.00  0.00           H
ATOM   2207  CB  GLU   146      41.151  37.294  42.945  1.00  0.00           C
ATOM   2208  HB2 GLU   146      40.085  37.414  43.140  1.00  0.00           H
ATOM   2209  HB3 GLU   146      41.445  36.501  43.633  1.00  0.00           H
ATOM   2210  CG  GLU   146      41.927  38.699  43.240  1.00  0.00           C
ATOM   2211  HG2 GLU   146      41.405  39.464  42.663  1.00  0.00           H
ATOM   2212  HG3 GLU   146      41.810  38.858  44.312  1.00  0.00           H
ATOM   2213  CD  GLU   146      43.384  38.670  42.881  1.00  0.00           C
ATOM   2214  OE1 GLU   146      44.043  37.748  43.413  1.00  0.00           O
ATOM   2215  OE2 GLU   146      43.963  39.528  42.136  1.00  0.00           O
ATOM   2216  C   GLU   146      40.285  35.537  41.062  1.00  0.00           C
ATOM   2217  O   GLU   146      39.248  35.267  41.648  1.00  0.00           O
ATOM   2218  N   SER   147      40.501  34.898  39.951  1.00  0.00           N
ATOM   2219  H   SER   147      41.368  35.064  39.461  1.00  0.00           H
ATOM   2220  CA  SER   147      39.562  33.912  39.298  1.00  0.00           C
ATOM   2221  HA  SER   147      39.062  33.369  40.100  1.00  0.00           H
ATOM   2222  CB  SER   147      38.443  34.733  38.592  1.00  0.00           C
ATOM   2223  HB2 SER   147      38.904  35.316  37.793  1.00  0.00           H
ATOM   2224  HB3 SER   147      37.812  34.007  38.079  1.00  0.00           H
ATOM   2225  OG  SER   147      37.728  35.598  39.492  1.00  0.00           O
ATOM   2226  HG  SER   147      38.224  35.623  40.314  1.00  0.00           H
ATOM   2227  C   SER   147      40.267  33.097  38.235  1.00  0.00           C
ATOM   2228  O   SER   147      41.349  33.396  37.787  1.00  0.00           O
ATOM   2229  N   GLH   148      39.548  32.056  37.669  1.00  0.00           N
ATOM   2230  H   GLH   148      38.715  31.771  38.164  1.00  0.00           H
ATOM   2231  CA  GLH   148      39.940  31.430  36.347  1.00  0.00           C
ATOM   2232  HA  GLH   148      40.941  30.999  36.380  1.00  0.00           H
ATOM   2233  CB  GLH   148      38.880  30.298  36.028  1.00  0.00           C
ATOM   2234  HB2 GLH   148      39.000  29.534  36.796  1.00  0.00           H
ATOM   2235  HB3 GLH   148      37.899  30.772  36.060  1.00  0.00           H
ATOM   2236  CG  GLH   148      39.001  29.663  34.644  1.00  0.00           C
ATOM   2237  HG2 GLH   148      38.506  30.216  33.847  1.00  0.00           H
ATOM   2238  HG3 GLH   148      40.053  29.754  34.372  1.00  0.00           H
ATOM   2239  CD  GLH   148      38.619  28.199  34.697  1.00  0.00           C
ATOM   2240  OE1 GLH   148      37.714  27.757  35.427  1.00  0.00           O
ATOM   2241  OE2 GLH   148      39.068  27.494  33.657  1.00  0.00           O
ATOM   2242  HE2 GLH   148      39.030  26.536  33.704  1.00  0.00           H
ATOM   2243  C   GLH   148      39.991  32.543  35.318  1.00  0.00           C
ATOM   2244  O   GLH   148      38.975  33.261  35.110  1.00  0.00           O
ATOM   2245  N   CYX   149      41.047  32.602  34.460  1.00  0.00           N
ATOM   2246  H   CYX   149      41.929  32.167  34.694  1.00  0.00           H
ATOM   2247  CA  CYX   149      41.030  33.151  33.152  1.00  0.00           C
ATOM   2248  HA  CYX   149      40.592  34.137  33.307  1.00  0.00           H
ATOM   2249  CB  CYX   149      42.465  33.471  32.572  1.00  0.00           C
ATOM   2250  HB2 CYX   149      42.488  33.513  31.483  1.00  0.00           H
ATOM   2251  HB3 CYX   149      42.757  34.513  32.701  1.00  0.00           H
ATOM   2252  SG  CYX   149      43.955  32.523  32.781  1.00  0.00           S
ATOM   2253  C   CYX   149      40.160  32.286  32.138  1.00  0.00           C
ATOM   2254  O   CYX   149      40.170  31.085  32.272  1.00  0.00           O
ATOM   2255  N   ALA   150      39.458  32.909  31.217  1.00  0.00           N
ATOM   2256  H   ALA   150      39.698  33.890  31.201  1.00  0.00           H
ATOM   2257  CA  ALA   150      38.594  32.170  30.211  1.00  0.00           C
ATOM   2258  HA  ALA   150      38.138  31.331  30.739  1.00  0.00           H
ATOM   2259  CB  ALA   150      37.504  33.107  29.654  1.00  0.00           C
ATOM   2260  HB1 ALA   150      36.894  32.511  28.975  1.00  0.00           H
ATOM   2261  HB2 ALA   150      36.810  33.368  30.453  1.00  0.00           H
ATOM   2262  HB3 ALA   150      37.956  34.002  29.228  1.00  0.00           H
ATOM   2263  C   ALA   150      39.449  31.697  29.044  1.00  0.00           C
ATOM   2264  O   ALA   150      40.478  32.235  28.763  1.00  0.00           O
ATOM   2265  N   CYX   151      39.035  30.637  28.397  1.00  0.00           N
ATOM   2266  H   CYX   151      38.185  30.124  28.585  1.00  0.00           H
ATOM   2267  CA  CYX   151      39.778  30.054  27.224  1.00  0.00           C
ATOM   2268  HA  CYX   151      40.483  30.781  26.822  1.00  0.00           H
ATOM   2269  CB  CYX   151      40.619  28.827  27.602  1.00  0.00           C
ATOM   2270  HB2 CYX   151      39.883  28.097  27.942  1.00  0.00           H
ATOM   2271  HB3 CYX   151      41.178  28.462  26.741  1.00  0.00           H
ATOM   2272  SG  CYX   151      41.967  29.111  28.916  1.00  0.00           S
ATOM   2273  C   CYX   151      38.846  29.731  26.125  1.00  0.00           C
ATOM   2274  O   CYX   151      37.809  29.158  26.458  1.00  0.00           O
ATOM   2275  N   VAL   152      39.200  30.128  24.857  1.00  0.00           N
ATOM   2276  H   VAL   152      39.982  30.752  24.713  1.00  0.00           H
ATOM   2277  CA  VAL   152      38.547  29.713  23.579  1.00  0.00           C
ATOM   2278  HA  VAL   152      38.072  28.740  23.693  1.00  0.00           H
ATOM   2279  CB  VAL   152      37.465  30.753  23.142  1.00  0.00           C
ATOM   2280  HB  VAL   152      37.777  31.795  23.204  1.00  0.00           H
ATOM   2281  CG1 VAL   152      36.908  30.516  21.741  1.00  0.00           C
ATOM   2282 HG11 VAL   152      36.061  31.162  21.511  1.00  0.00           H
ATOM   2283 HG12 VAL   152      37.718  30.576  21.014  1.00  0.00           H
ATOM   2284 HG13 VAL   152      36.559  29.485  21.698  1.00  0.00           H
ATOM   2285  CG2 VAL   152      36.430  30.634  24.203  1.00  0.00           C
ATOM   2286 HG21 VAL   152      35.521  31.070  23.787  1.00  0.00           H
ATOM   2287 HG22 VAL   152      36.178  29.623  24.523  1.00  0.00           H
ATOM   2288 HG23 VAL   152      36.614  31.159  25.140  1.00  0.00           H
ATOM   2289  C   VAL   152      39.605  29.498  22.467  1.00  0.00           C
ATOM   2290  O   VAL   152      40.320  30.391  21.985  1.00  0.00           O
ATOM   2291  N   ASN   153      39.617  28.266  22.001  1.00  0.00           N
ATOM   2292  H   ASN   153      38.852  27.647  22.229  1.00  0.00           H
ATOM   2293  CA  ASN   153      40.353  27.812  20.801  1.00  0.00           C
ATOM   2294  HA  ASN   153      40.283  26.729  20.704  1.00  0.00           H
ATOM   2295  CB  ASN   153      39.621  28.341  19.554  1.00  0.00           C
ATOM   2296  HB2 ASN   153      39.323  29.381  19.684  1.00  0.00           H
ATOM   2297  HB3 ASN   153      40.312  28.178  18.728  1.00  0.00           H
ATOM   2298  CG  ASN   153      38.387  27.584  19.288  1.00  0.00           C
ATOM   2299  OD1 ASN   153      37.382  27.766  20.008  1.00  0.00           O
ATOM   2300  ND2 ASN   153      38.343  26.560  18.416  1.00  0.00           N
ATOM   2301 HD21 ASN   153      37.401  26.230  18.260  1.00  0.00           H
ATOM   2302 HD22 ASN   153      39.185  26.340  17.904  1.00  0.00           H
ATOM   2303  C   ASN   153      41.813  28.247  20.901  1.00  0.00           C
ATOM   2304  O   ASN   153      42.276  29.204  20.261  1.00  0.00           O
ATOM   2305  N   GLY   154      42.448  27.477  21.786  1.00  0.00           N
ATOM   2306  H   GLY   154      41.874  26.783  22.244  1.00  0.00           H
ATOM   2307  CA  GLY   154      43.895  27.470  22.103  1.00  0.00           C
ATOM   2308  HA2 GLY   154      44.207  26.592  22.668  1.00  0.00           H
ATOM   2309  HA3 GLY   154      44.345  27.482  21.111  1.00  0.00           H
ATOM   2310  C   GLY   154      44.246  28.724  22.851  1.00  0.00           C
ATOM   2311  O   GLY   154      45.117  28.622  23.687  1.00  0.00           O
ATOM   2312  N   SER   155      43.544  29.803  22.674  1.00  0.00           N
ATOM   2313  H   SER   155      42.692  29.739  22.136  1.00  0.00           H
ATOM   2314  CA  SER   155      43.769  31.138  23.282  1.00  0.00           C
ATOM   2315  HA  SER   155      44.820  31.299  23.524  1.00  0.00           H
ATOM   2316  CB  SER   155      43.193  32.248  22.389  1.00  0.00           C
ATOM   2317  HB2 SER   155      42.221  31.948  22.000  1.00  0.00           H
ATOM   2318  HB3 SER   155      43.267  33.198  22.919  1.00  0.00           H
ATOM   2319  OG  SER   155      44.060  32.348  21.241  1.00  0.00           O
ATOM   2320  HG  SER   155      44.301  31.440  21.041  1.00  0.00           H
ATOM   2321  C   SER   155      43.072  31.286  24.581  1.00  0.00           C
ATOM   2322  O   SER   155      41.954  30.753  24.805  1.00  0.00           O
ATOM   2323  N   CYX   156      43.782  31.957  25.540  1.00  0.00           N
ATOM   2324  H   CYX   156      44.712  32.273  25.302  1.00  0.00           H
ATOM   2325  CA  CYX   156      43.126  32.164  26.838  1.00  0.00           C
ATOM   2326  HA  CYX   156      42.078  31.867  26.813  1.00  0.00           H
ATOM   2327  CB  CYX   156      43.882  31.355  27.920  1.00  0.00           C
ATOM   2328  HB2 CYX   156      44.927  31.630  27.776  1.00  0.00           H
ATOM   2329  HB3 CYX   156      43.631  31.734  28.911  1.00  0.00           H
ATOM   2330  SG  CYX   156      43.730  29.538  27.920  1.00  0.00           S
ATOM   2331  C   CYX   156      43.147  33.654  27.033  1.00  0.00           C
ATOM   2332  O   CYX   156      44.059  34.355  26.649  1.00  0.00           O
ATOM   2333  N   PHE   157      42.166  34.126  27.847  1.00  0.00           N
ATOM   2334  H   PHE   157      41.544  33.562  28.408  1.00  0.00           H
ATOM   2335  CA  PHE   157      41.704  35.480  27.855  1.00  0.00           C
ATOM   2336  HA  PHE   157      42.406  36.001  27.204  1.00  0.00           H
ATOM   2337  CB  PHE   157      40.378  35.573  27.052  1.00  0.00           C
ATOM   2338  HB2 PHE   157      39.661  34.924  27.556  1.00  0.00           H
ATOM   2339  HB3 PHE   157      40.018  36.601  27.025  1.00  0.00           H
ATOM   2340  CG  PHE   157      40.373  35.110  25.627  1.00  0.00           C
ATOM   2341  CD1 PHE   157      40.218  33.831  25.229  1.00  0.00           C
ATOM   2342  HD1 PHE   157      40.136  33.032  25.952  1.00  0.00           H
ATOM   2343  CE1 PHE   157      39.981  33.552  23.848  1.00  0.00           C
ATOM   2344  HE1 PHE   157      39.786  32.542  23.522  1.00  0.00           H
ATOM   2345  CZ  PHE   157      39.685  34.633  22.991  1.00  0.00           C
ATOM   2346  HZ  PHE   157      39.326  34.528  21.979  1.00  0.00           H
ATOM   2347  CE2 PHE   157      39.867  35.983  23.361  1.00  0.00           C
ATOM   2348  HE2 PHE   157      39.752  36.800  22.665  1.00  0.00           H
ATOM   2349  CD2 PHE   157      40.265  36.229  24.682  1.00  0.00           C
ATOM   2350  HD2 PHE   157      40.250  37.236  25.070  1.00  0.00           H
ATOM   2351  C   PHE   157      41.596  36.008  29.284  1.00  0.00           C
ATOM   2352  O   PHE   157      41.203  35.296  30.251  1.00  0.00           O
ATOM   2353  N   THR   158      41.872  37.264  29.509  1.00  0.00           N
ATOM   2354  H   THR   158      42.150  37.887  28.764  1.00  0.00           H
ATOM   2355  CA  THR   158      41.807  37.789  30.907  1.00  0.00           C
ATOM   2356  HA  THR   158      40.964  37.336  31.430  1.00  0.00           H
ATOM   2357  CB  THR   158      43.155  37.345  31.612  1.00  0.00           C
ATOM   2358  HB  THR   158      43.311  36.275  31.462  1.00  0.00           H
ATOM   2359  CG2 THR   158      44.366  38.002  31.083  1.00  0.00           C
ATOM   2360 HG21 THR   158      45.260  37.536  31.499  1.00  0.00           H
ATOM   2361 HG22 THR   158      44.443  37.904  30.001  1.00  0.00           H
ATOM   2362 HG23 THR   158      44.377  39.078  31.254  1.00  0.00           H
ATOM   2363  OG1 THR   158      43.166  37.641  32.990  1.00  0.00           O
ATOM   2364  HG1 THR   158      42.524  37.105  33.462  1.00  0.00           H
ATOM   2365  C   THR   158      41.638  39.380  30.992  1.00  0.00           C
ATOM   2366  O   THR   158      41.497  40.107  30.029  1.00  0.00           O
ATOM   2367  N   VAL   159      41.693  39.854  32.233  1.00  0.00           N
ATOM   2368  H   VAL   159      42.092  39.235  32.924  1.00  0.00           H
ATOM   2369  CA  VAL   159      41.242  41.251  32.462  1.00  0.00           C
ATOM   2370  HA  VAL   159      41.352  41.862  31.566  1.00  0.00           H
ATOM   2371  CB  VAL   159      39.792  41.324  32.999  1.00  0.00           C
ATOM   2372  HB  VAL   159      39.608  40.767  33.918  1.00  0.00           H
ATOM   2373  CG1 VAL   159      39.208  42.720  33.161  1.00  0.00           C
ATOM   2374 HG11 VAL   159      38.131  42.640  33.311  1.00  0.00           H
ATOM   2375 HG12 VAL   159      39.619  43.164  34.067  1.00  0.00           H
ATOM   2376 HG13 VAL   159      39.352  43.342  32.278  1.00  0.00           H
ATOM   2377  CG2 VAL   159      38.877  40.525  32.040  1.00  0.00           C
ATOM   2378 HG21 VAL   159      39.120  39.491  32.279  1.00  0.00           H
ATOM   2379 HG22 VAL   159      37.823  40.596  32.308  1.00  0.00           H
ATOM   2380 HG23 VAL   159      39.153  40.702  31.000  1.00  0.00           H
ATOM   2381  C   VAL   159      42.061  41.966  33.547  1.00  0.00           C
ATOM   2382  O   VAL   159      42.104  41.456  34.676  1.00  0.00           O
ATOM   2383  N   MET   160      42.551  43.162  33.280  1.00  0.00           N
ATOM   2384  H   MET   160      42.498  43.521  32.337  1.00  0.00           H
ATOM   2385  CA  MET   160      43.327  43.939  34.285  1.00  0.00           C
ATOM   2386  HA  MET   160      43.116  43.515  35.267  1.00  0.00           H
ATOM   2387  CB  MET   160      44.813  43.853  34.036  1.00  0.00           C
ATOM   2388  HB2 MET   160      45.251  44.375  33.184  1.00  0.00           H
ATOM   2389  HB3 MET   160      45.219  44.208  34.984  1.00  0.00           H
ATOM   2390  CG  MET   160      45.305  42.362  33.803  1.00  0.00           C
ATOM   2391  HG2 MET   160      44.643  41.722  34.387  1.00  0.00           H
ATOM   2392  HG3 MET   160      45.067  42.172  32.757  1.00  0.00           H
ATOM   2393  SD  MET   160      47.110  42.079  34.137  1.00  0.00           S
ATOM   2394  CE  MET   160      48.043  43.067  32.866  1.00  0.00           C
ATOM   2395  HE1 MET   160      49.064  43.307  33.162  1.00  0.00           H
ATOM   2396  HE2 MET   160      48.046  42.557  31.903  1.00  0.00           H
ATOM   2397  HE3 MET   160      47.560  44.040  32.784  1.00  0.00           H
ATOM   2398  C   MET   160      42.819  45.366  34.472  1.00  0.00           C
ATOM   2399  O   MET   160      42.109  45.945  33.614  1.00  0.00           O
ATOM   2400  N   THR   161      43.177  45.984  35.545  1.00  0.00           N
ATOM   2401  H   THR   161      43.609  45.376  36.227  1.00  0.00           H
ATOM   2402  CA  THR   161      42.946  47.341  35.881  1.00  0.00           C
ATOM   2403  HA  THR   161      42.633  47.860  34.974  1.00  0.00           H
ATOM   2404  CB  THR   161      41.768  47.426  36.850  1.00  0.00           C
ATOM   2405  HB  THR   161      42.111  46.911  37.747  1.00  0.00           H
ATOM   2406  CG2 THR   161      41.315  48.801  37.441  1.00  0.00           C
ATOM   2407 HG21 THR   161      41.141  49.512  36.632  1.00  0.00           H
ATOM   2408 HG22 THR   161      40.396  48.589  37.987  1.00  0.00           H
ATOM   2409 HG23 THR   161      42.006  49.353  38.077  1.00  0.00           H
ATOM   2410  OG1 THR   161      40.625  46.727  36.323  1.00  0.00           O
ATOM   2411  HG1 THR   161      39.826  47.099  36.703  1.00  0.00           H
ATOM   2412  C   THR   161      44.144  48.089  36.435  1.00  0.00           C
ATOM   2413  O   THR   161      44.930  47.428  37.105  1.00  0.00           O
ATOM   2414  N   ASP   162      44.211  49.392  36.163  1.00  0.00           N
ATOM   2415  H   ASP   162      43.530  49.876  35.594  1.00  0.00           H
ATOM   2416  CA  ASP   162      45.211  50.260  36.891  1.00  0.00           C
ATOM   2417  HA  ASP   162      45.611  49.773  37.781  1.00  0.00           H
ATOM   2418  CB  ASP   162      46.417  50.399  35.921  1.00  0.00           C
ATOM   2419  HB2 ASP   162      46.718  49.412  35.570  1.00  0.00           H
ATOM   2420  HB3 ASP   162      46.088  50.927  35.027  1.00  0.00           H
ATOM   2421  CG  ASP   162      47.636  51.108  36.562  1.00  0.00           C
ATOM   2422  OD1 ASP   162      48.624  51.178  35.844  1.00  0.00           O
ATOM   2423  OD2 ASP   162      47.513  51.591  37.730  1.00  0.00           O
ATOM   2424  C   ASP   162      44.625  51.692  37.245  1.00  0.00           C
ATOM   2425  O   ASP   162      43.950  52.314  36.421  1.00  0.00           O
ATOM   2426  N   GLY   163      44.925  52.295  38.372  1.00  0.00           N
ATOM   2427  H   GLY   163      45.684  51.887  38.899  1.00  0.00           H
ATOM   2428  CA  GLY   163      44.280  53.524  38.850  1.00  0.00           C
ATOM   2429  HA2 GLY   163      44.923  54.402  38.889  1.00  0.00           H
ATOM   2430  HA3 GLY   163      43.645  53.885  38.040  1.00  0.00           H
ATOM   2431  C   GLY   163      43.477  53.347  40.136  1.00  0.00           C
ATOM   2432  O   GLY   163      43.538  52.300  40.778  1.00  0.00           O
ATOM   2433  N   PRO   164      42.720  54.431  40.509  1.00  0.00           N
ATOM   2434  CD  PRO   164      42.680  55.746  39.947  1.00  0.00           C
ATOM   2435  HD2 PRO   164      41.950  55.789  39.139  1.00  0.00           H
ATOM   2436  HD3 PRO   164      43.678  55.958  39.565  1.00  0.00           H
ATOM   2437  CG  PRO   164      42.338  56.671  41.102  1.00  0.00           C
ATOM   2438  HG2 PRO   164      41.789  57.528  40.715  1.00  0.00           H
ATOM   2439  HG3 PRO   164      43.208  57.046  41.641  1.00  0.00           H
ATOM   2440  CB  PRO   164      41.378  55.786  41.933  1.00  0.00           C
ATOM   2441  HB2 PRO   164      40.356  55.803  41.555  1.00  0.00           H
ATOM   2442  HB3 PRO   164      41.397  56.118  42.971  1.00  0.00           H
ATOM   2443  CA  PRO   164      41.939  54.360  41.819  1.00  0.00           C
ATOM   2444  HA  PRO   164      42.657  54.270  42.634  1.00  0.00           H
ATOM   2445  C   PRO   164      40.954  53.251  42.021  1.00  0.00           C
ATOM   2446  O   PRO   164      40.619  52.451  41.142  1.00  0.00           O
ATOM   2447  N   SER   165      40.345  53.360  43.206  1.00  0.00           N
ATOM   2448  H   SER   165      40.782  53.991  43.863  1.00  0.00           H
ATOM   2449  CA  SER   165      39.122  52.648  43.606  1.00  0.00           C
ATOM   2450  HA  SER   165      38.777  52.173  42.686  1.00  0.00           H
ATOM   2451  CB  SER   165      39.383  51.690  44.697  1.00  0.00           C
ATOM   2452  HB2 SER   165      40.039  52.219  45.389  1.00  0.00           H
ATOM   2453  HB3 SER   165      38.454  51.314  45.128  1.00  0.00           H
ATOM   2454  OG  SER   165      40.091  50.597  44.228  1.00  0.00           O
ATOM   2455  HG  SER   165      40.944  50.998  44.042  1.00  0.00           H
ATOM   2456  C   SER   165      37.961  53.584  44.027  1.00  0.00           C
ATOM   2457  O   SER   165      36.807  53.163  44.218  1.00  0.00           O
ATOM   2458  N   ASN   166      38.254  54.903  44.163  1.00  0.00           N
ATOM   2459  H   ASN   166      39.227  55.167  44.239  1.00  0.00           H
ATOM   2460  CA  ASN   166      37.303  55.962  44.495  1.00  0.00           C
ATOM   2461  HA  ASN   166      36.284  55.585  44.397  1.00  0.00           H
ATOM   2462  CB  ASN   166      37.420  56.326  46.039  1.00  0.00           C
ATOM   2463  HB2 ASN   166      38.375  56.800  46.270  1.00  0.00           H
ATOM   2464  HB3 ASN   166      36.688  57.127  46.138  1.00  0.00           H
ATOM   2465  CG  ASN   166      37.031  55.187  47.021  1.00  0.00           C
ATOM   2466  OD1 ASN   166      35.890  54.757  47.015  1.00  0.00           O
ATOM   2467  ND2 ASN   166      37.896  54.801  47.946  1.00  0.00           N
ATOM   2468 HD21 ASN   166      37.855  53.980  48.533  1.00  0.00           H
ATOM   2469 HD22 ASN   166      38.742  55.351  47.974  1.00  0.00           H
ATOM   2470  C   ASN   166      37.445  57.216  43.620  1.00  0.00           C
ATOM   2471  O   ASN   166      37.171  58.388  43.909  1.00  0.00           O
ATOM   2472  N   GLY   167      38.024  57.017  42.431  1.00  0.00           N
ATOM   2473  H   GLY   167      38.289  56.069  42.203  1.00  0.00           H
ATOM   2474  CA  GLY   167      38.295  57.939  41.354  1.00  0.00           C
ATOM   2475  HA2 GLY   167      37.517  58.691  41.219  1.00  0.00           H
ATOM   2476  HA3 GLY   167      39.278  58.390  41.493  1.00  0.00           H
ATOM   2477  C   GLY   167      38.425  57.136  40.018  1.00  0.00           C
ATOM   2478  O   GLY   167      38.503  55.907  40.024  1.00  0.00           O
ATOM   2479  N   GLN   168      38.440  57.815  38.864  1.00  0.00           N
ATOM   2480  H   GLN   168      38.252  58.808  38.847  1.00  0.00           H
ATOM   2481  CA  GLN   168      38.345  57.150  37.583  1.00  0.00           C
ATOM   2482  HA  GLN   168      37.585  56.374  37.676  1.00  0.00           H
ATOM   2483  CB  GLN   168      37.951  58.023  36.528  1.00  0.00           C
ATOM   2484  HB2 GLN   168      37.100  58.616  36.864  1.00  0.00           H
ATOM   2485  HB3 GLN   168      38.740  58.747  36.325  1.00  0.00           H
ATOM   2486  CG  GLN   168      37.670  57.258  35.224  1.00  0.00           C
ATOM   2487  HG2 GLN   168      37.718  57.939  34.375  1.00  0.00           H
ATOM   2488  HG3 GLN   168      38.382  56.511  34.874  1.00  0.00           H
ATOM   2489  CD  GLN   168      36.278  56.567  35.068  1.00  0.00           C
ATOM   2490  OE1 GLN   168      35.234  57.193  35.302  1.00  0.00           O
ATOM   2491  NE2 GLN   168      36.165  55.322  34.653  1.00  0.00           N
ATOM   2492 HE21 GLN   168      37.018  54.876  34.344  1.00  0.00           H
ATOM   2493 HE22 GLN   168      35.233  54.952  34.534  1.00  0.00           H
ATOM   2494  C   GLN   168      39.632  56.409  37.256  1.00  0.00           C
ATOM   2495  O   GLN   168      40.658  57.017  37.078  1.00  0.00           O
ATOM   2496  N   ALA   169      39.523  55.061  37.222  1.00  0.00           N
ATOM   2497  H   ALA   169      38.682  54.571  37.490  1.00  0.00           H
ATOM   2498  CA  ALA   169      40.621  54.182  36.836  1.00  0.00           C
ATOM   2499  HA  ALA   169      41.594  54.643  37.012  1.00  0.00           H
ATOM   2500  CB  ALA   169      40.592  53.020  37.788  1.00  0.00           C
ATOM   2501  HB1 ALA   169      41.357  52.273  37.581  1.00  0.00           H
ATOM   2502  HB2 ALA   169      40.725  53.404  38.800  1.00  0.00           H
ATOM   2503  HB3 ALA   169      39.673  52.436  37.732  1.00  0.00           H
ATOM   2504  C   ALA   169      40.544  53.830  35.308  1.00  0.00           C
ATOM   2505  O   ALA   169      39.527  54.265  34.655  1.00  0.00           O
ATOM   2506  N   SER   170      41.468  53.034  34.766  1.00  0.00           N
ATOM   2507  H   SER   170      42.204  52.723  35.384  1.00  0.00           H
ATOM   2508  CA  SER   170      41.348  52.373  33.496  1.00  0.00           C
ATOM   2509  HA  SER   170      40.282  52.487  33.296  1.00  0.00           H
ATOM   2510  CB  SER   170      42.128  53.160  32.450  1.00  0.00           C
ATOM   2511  HB2 SER   170      41.859  54.212  32.359  1.00  0.00           H
ATOM   2512  HB3 SER   170      43.175  53.088  32.748  1.00  0.00           H
ATOM   2513  OG  SER   170      41.819  52.641  31.214  1.00  0.00           O
ATOM   2514  HG  SER   170      42.524  52.851  30.595  1.00  0.00           H
ATOM   2515  C   SER   170      41.483  50.862  33.479  1.00  0.00           C
ATOM   2516  O   SER   170      42.106  50.343  34.394  1.00  0.00           O
ATOM   2517  N   TYR   171      40.818  50.172  32.574  1.00  0.00           N
ATOM   2518  H   TYR   171      40.503  50.807  31.854  1.00  0.00           H
ATOM   2519  CA  TYR   171      40.497  48.752  32.464  1.00  0.00           C
ATOM   2520  HA  TYR   171      41.060  48.167  33.191  1.00  0.00           H
ATOM   2521  CB  TYR   171      38.981  48.697  32.697  1.00  0.00           C
ATOM   2522  HB2 TYR   171      38.557  48.846  31.704  1.00  0.00           H
ATOM   2523  HB3 TYR   171      38.688  47.700  33.026  1.00  0.00           H
ATOM   2524  CG  TYR   171      38.383  49.775  33.641  1.00  0.00           C
ATOM   2525  CD1 TYR   171      37.514  50.768  33.270  1.00  0.00           C
ATOM   2526  HD1 TYR   171      37.371  50.866  32.204  1.00  0.00           H
ATOM   2527  CE1 TYR   171      37.096  51.795  34.126  1.00  0.00           C
ATOM   2528  HE1 TYR   171      36.411  52.545  33.760  1.00  0.00           H
ATOM   2529  CZ  TYR   171      37.488  51.856  35.471  1.00  0.00           C
ATOM   2530  OH  TYR   171      37.209  52.877  36.229  1.00  0.00           O
ATOM   2531  HH  TYR   171      36.430  53.308  35.869  1.00  0.00           H
ATOM   2532  CE2 TYR   171      38.280  50.796  35.918  1.00  0.00           C
ATOM   2533  HE2 TYR   171      38.673  50.798  36.923  1.00  0.00           H
ATOM   2534  CD2 TYR   171      38.689  49.725  35.056  1.00  0.00           C
ATOM   2535  HD2 TYR   171      39.374  48.987  35.448  1.00  0.00           H
ATOM   2536  C   TYR   171      40.876  48.135  31.062  1.00  0.00           C
ATOM   2537  O   TYR   171      40.671  48.764  30.027  1.00  0.00           O
ATOM   2538  N   LYS   172      41.211  46.857  30.999  1.00  0.00           N
ATOM   2539  H   LYS   172      41.266  46.325  31.856  1.00  0.00           H
ATOM   2540  CA  LYS   172      41.818  46.240  29.788  1.00  0.00           C
ATOM   2541  HA  LYS   172      41.513  46.679  28.838  1.00  0.00           H
ATOM   2542  CB  LYS   172      43.329  46.616  29.697  1.00  0.00           C
ATOM   2543  HB2 LYS   172      43.442  47.663  29.980  1.00  0.00           H
ATOM   2544  HB3 LYS   172      43.863  46.080  30.481  1.00  0.00           H
ATOM   2545  CG  LYS   172      44.157  46.356  28.377  1.00  0.00           C
ATOM   2546  HG2 LYS   172      44.778  45.464  28.453  1.00  0.00           H
ATOM   2547  HG3 LYS   172      43.456  46.208  27.555  1.00  0.00           H
ATOM   2548  CD  LYS   172      45.108  47.561  28.068  1.00  0.00           C
ATOM   2549  HD2 LYS   172      45.547  47.331  27.097  1.00  0.00           H
ATOM   2550  HD3 LYS   172      44.562  48.497  27.946  1.00  0.00           H
ATOM   2551  CE  LYS   172      46.288  47.729  29.029  1.00  0.00           C
ATOM   2552  HE2 LYS   172      45.971  47.931  30.053  1.00  0.00           H
ATOM   2553  HE3 LYS   172      46.941  46.862  28.931  1.00  0.00           H
ATOM   2554  NZ  LYS   172      47.230  48.800  28.687  1.00  0.00           N
ATOM   2555  HZ1 LYS   172      46.820  49.724  28.705  1.00  0.00           H
ATOM   2556  HZ2 LYS   172      47.973  48.716  29.366  1.00  0.00           H
ATOM   2557  HZ3 LYS   172      47.669  48.790  27.779  1.00  0.00           H
ATOM   2558  C   LYS   172      41.575  44.746  29.728  1.00  0.00           C
ATOM   2559  O   LYS   172      42.022  44.044  30.630  1.00  0.00           O
ATOM   2560  N   ILE   173      40.974  44.256  28.682  1.00  0.00           N
ATOM   2561  H   ILE   173      40.758  44.928  27.959  1.00  0.00           H
ATOM   2562  CA  ILE   173      40.757  42.885  28.287  1.00  0.00           C
ATOM   2563  HA  ILE   173      40.860  42.287  29.192  1.00  0.00           H
ATOM   2564  CB  ILE   173      39.258  42.680  27.843  1.00  0.00           C
ATOM   2565  HB  ILE   173      39.286  41.604  27.674  1.00  0.00           H
ATOM   2566  CG2 ILE   173      38.299  43.133  28.930  1.00  0.00           C
ATOM   2567 HG21 ILE   173      37.308  42.724  28.736  1.00  0.00           H
ATOM   2568 HG22 ILE   173      38.560  42.708  29.900  1.00  0.00           H
ATOM   2569 HG23 ILE   173      38.378  44.215  29.046  1.00  0.00           H
ATOM   2570  CG1 ILE   173      39.006  43.480  26.549  1.00  0.00           C
ATOM   2571 HG12 ILE   173      39.050  44.522  26.868  1.00  0.00           H
ATOM   2572 HG13 ILE   173      39.774  43.201  25.828  1.00  0.00           H
ATOM   2573  CD1 ILE   173      37.628  43.346  25.836  1.00  0.00           C
ATOM   2574 HD11 ILE   173      36.807  43.736  26.440  1.00  0.00           H
ATOM   2575 HD12 ILE   173      37.679  43.754  24.827  1.00  0.00           H
ATOM   2576 HD13 ILE   173      37.417  42.277  25.834  1.00  0.00           H
ATOM   2577  C   ILE   173      41.893  42.355  27.363  1.00  0.00           C
ATOM   2578  O   ILE   173      42.300  43.108  26.481  1.00  0.00           O
ATOM   2579  N   PHE   174      42.292  41.105  27.483  1.00  0.00           N
ATOM   2580  H   PHE   174      41.715  40.538  28.088  1.00  0.00           H
ATOM   2581  CA  PHE   174      43.369  40.435  26.761  1.00  0.00           C
ATOM   2582  HA  PHE   174      43.809  41.050  25.976  1.00  0.00           H
ATOM   2583  CB  PHE   174      44.551  40.213  27.725  1.00  0.00           C
ATOM   2584  HB2 PHE   174      44.277  39.696  28.645  1.00  0.00           H
ATOM   2585  HB3 PHE   174      45.329  39.623  27.238  1.00  0.00           H
ATOM   2586  CG  PHE   174      45.226  41.524  28.193  1.00  0.00           C
ATOM   2587  CD1 PHE   174      44.693  42.301  29.285  1.00  0.00           C
ATOM   2588  HD1 PHE   174      43.784  41.861  29.670  1.00  0.00           H
ATOM   2589  CE1 PHE   174      45.366  43.427  29.790  1.00  0.00           C
ATOM   2590  HE1 PHE   174      44.875  43.988  30.569  1.00  0.00           H
ATOM   2591  CZ  PHE   174      46.657  43.798  29.304  1.00  0.00           C
ATOM   2592  HZ  PHE   174      47.206  44.595  29.784  1.00  0.00           H
ATOM   2593  CE2 PHE   174      47.232  43.058  28.201  1.00  0.00           C
ATOM   2594  HE2 PHE   174      48.233  43.233  27.835  1.00  0.00           H
ATOM   2595  CD2 PHE   174      46.530  41.936  27.692  1.00  0.00           C
ATOM   2596  HD2 PHE   174      46.929  41.386  26.852  1.00  0.00           H
ATOM   2597  C   PHE   174      42.984  39.067  26.125  1.00  0.00           C
ATOM   2598  O   PHE   174      42.057  38.373  26.620  1.00  0.00           O
ATOM   2599  N   LYS   175      43.855  38.671  25.152  1.00  0.00           N
ATOM   2600  H   LYS   175      44.509  39.350  24.788  1.00  0.00           H
ATOM   2601  CA  LYS   175      44.018  37.378  24.497  1.00  0.00           C
ATOM   2602  HA  LYS   175      43.381  36.635  24.979  1.00  0.00           H
ATOM   2603  CB  LYS   175      43.419  37.504  23.062  1.00  0.00           C
ATOM   2604  HB2 LYS   175      42.466  38.032  23.056  1.00  0.00           H
ATOM   2605  HB3 LYS   175      44.144  38.036  22.446  1.00  0.00           H
ATOM   2606  CG  LYS   175      43.223  36.183  22.313  1.00  0.00           C
ATOM   2607  HG2 LYS   175      44.191  35.758  22.048  1.00  0.00           H
ATOM   2608  HG3 LYS   175      42.582  35.503  22.873  1.00  0.00           H
ATOM   2609  CD  LYS   175      42.459  36.302  21.016  1.00  0.00           C
ATOM   2610  HD2 LYS   175      41.499  36.720  21.314  1.00  0.00           H
ATOM   2611  HD3 LYS   175      42.937  37.009  20.336  1.00  0.00           H
ATOM   2612  CE  LYS   175      42.506  34.925  20.397  1.00  0.00           C
ATOM   2613  HE2 LYS   175      43.544  34.695  20.155  1.00  0.00           H
ATOM   2614  HE3 LYS   175      42.117  34.147  21.054  1.00  0.00           H
ATOM   2615  NZ  LYS   175      41.746  34.892  19.099  1.00  0.00           N
ATOM   2616  HZ1 LYS   175      40.805  35.257  19.142  1.00  0.00           H
ATOM   2617  HZ2 LYS   175      42.277  35.391  18.400  1.00  0.00           H
ATOM   2618  HZ3 LYS   175      41.725  33.909  18.864  1.00  0.00           H
ATOM   2619  C   LYS   175      45.472  36.963  24.433  1.00  0.00           C
ATOM   2620  O   LYS   175      46.337  37.775  24.213  1.00  0.00           O
ATOM   2621  N   MET   176      45.775  35.753  24.613  1.00  0.00           N
ATOM   2622  H   MET   176      45.059  35.127  24.952  1.00  0.00           H
ATOM   2623  CA  MET   176      47.113  35.243  24.999  1.00  0.00           C
ATOM   2624  HA  MET   176      47.916  35.857  24.591  1.00  0.00           H
ATOM   2625  CB  MET   176      47.320  35.197  26.571  1.00  0.00           C
ATOM   2626  HB2 MET   176      46.717  34.391  26.990  1.00  0.00           H
ATOM   2627  HB3 MET   176      48.362  34.936  26.757  1.00  0.00           H
ATOM   2628  CG  MET   176      46.934  36.521  27.286  1.00  0.00           C
ATOM   2629  HG2 MET   176      47.668  37.249  26.940  1.00  0.00           H
ATOM   2630  HG3 MET   176      45.936  36.849  26.997  1.00  0.00           H
ATOM   2631  SD  MET   176      46.901  36.374  29.097  1.00  0.00           S
ATOM   2632  CE  MET   176      45.390  35.321  29.262  1.00  0.00           C
ATOM   2633  HE1 MET   176      44.526  35.813  28.815  1.00  0.00           H
ATOM   2634  HE2 MET   176      45.431  34.348  28.774  1.00  0.00           H
ATOM   2635  HE3 MET   176      45.030  35.165  30.278  1.00  0.00           H
ATOM   2636  C   MET   176      47.251  33.758  24.585  1.00  0.00           C
ATOM   2637  O   MET   176      46.327  32.989  24.550  1.00  0.00           O
ATOM   2638  N   GLU   177      48.455  33.528  24.126  1.00  0.00           N
ATOM   2639  H   GLU   177      49.148  34.261  24.073  1.00  0.00           H
ATOM   2640  CA  GLU   177      48.767  32.317  23.336  1.00  0.00           C
ATOM   2641  HA  GLU   177      48.065  31.549  23.662  1.00  0.00           H
ATOM   2642  CB  GLU   177      48.412  32.535  21.847  1.00  0.00           C
ATOM   2643  HB2 GLU   177      47.332  32.684  21.856  1.00  0.00           H
ATOM   2644  HB3 GLU   177      48.929  33.418  21.470  1.00  0.00           H
ATOM   2645  CG  GLU   177      48.656  31.224  21.066  1.00  0.00           C
ATOM   2646  HG2 GLU   177      49.710  30.996  21.221  1.00  0.00           H
ATOM   2647  HG3 GLU   177      48.141  30.408  21.572  1.00  0.00           H
ATOM   2648  CD  GLU   177      48.338  31.447  19.592  1.00  0.00           C
ATOM   2649  OE1 GLU   177      49.164  30.903  18.934  1.00  0.00           O
ATOM   2650  OE2 GLU   177      47.246  31.844  19.086  1.00  0.00           O
ATOM   2651  C   GLU   177      50.239  31.748  23.589  1.00  0.00           C
ATOM   2652  O   GLU   177      51.201  32.540  23.443  1.00  0.00           O
ATOM   2653  N   LYS   178      50.340  30.499  23.941  1.00  0.00           N
ATOM   2654  H   LYS   178      49.501  29.940  23.896  1.00  0.00           H
ATOM   2655  CA  LYS   178      51.566  29.712  24.423  1.00  0.00           C
ATOM   2656  HA  LYS   178      51.306  28.742  24.847  1.00  0.00           H
ATOM   2657  CB  LYS   178      52.497  29.385  23.182  1.00  0.00           C
ATOM   2658  HB2 LYS   178      52.919  30.329  22.838  1.00  0.00           H
ATOM   2659  HB3 LYS   178      53.366  28.785  23.451  1.00  0.00           H
ATOM   2660  CG  LYS   178      51.880  28.509  22.083  1.00  0.00           C
ATOM   2661  HG2 LYS   178      51.454  27.696  22.670  1.00  0.00           H
ATOM   2662  HG3 LYS   178      51.079  28.984  21.514  1.00  0.00           H
ATOM   2663  CD  LYS   178      53.007  27.916  21.123  1.00  0.00           C
ATOM   2664  HD2 LYS   178      53.852  28.603  21.063  1.00  0.00           H
ATOM   2665  HD3 LYS   178      53.310  26.957  21.545  1.00  0.00           H
ATOM   2666  CE  LYS   178      52.380  27.535  19.789  1.00  0.00           C
ATOM   2667  HE2 LYS   178      51.709  26.721  20.065  1.00  0.00           H
ATOM   2668  HE3 LYS   178      51.846  28.366  19.326  1.00  0.00           H
ATOM   2669  NZ  LYS   178      53.433  27.076  18.897  1.00  0.00           N
ATOM   2670  HZ1 LYS   178      53.984  26.359  19.347  1.00  0.00           H
ATOM   2671  HZ2 LYS   178      53.163  26.882  17.943  1.00  0.00           H
ATOM   2672  HZ3 LYS   178      54.124  27.811  18.853  1.00  0.00           H
ATOM   2673  C   LYS   178      52.444  30.417  25.427  1.00  0.00           C
ATOM   2674  O   LYS   178      53.678  30.272  25.400  1.00  0.00           O
ATOM   2675  N   GLY   179      51.882  31.293  26.214  1.00  0.00           N
ATOM   2676  H   GLY   179      50.905  31.105  26.386  1.00  0.00           H
ATOM   2677  CA  GLY   179      52.565  32.123  27.219  1.00  0.00           C
ATOM   2678  HA2 GLY   179      51.880  32.117  28.068  1.00  0.00           H
ATOM   2679  HA3 GLY   179      53.476  31.645  27.582  1.00  0.00           H
ATOM   2680  C   GLY   179      52.780  33.618  26.778  1.00  0.00           C
ATOM   2681  O   GLY   179      53.373  34.308  27.603  1.00  0.00           O
ATOM   2682  N   LYS   180      52.479  34.114  25.599  1.00  0.00           N
ATOM   2683  H   LYS   180      52.016  33.556  24.897  1.00  0.00           H
ATOM   2684  CA  LYS   180      52.675  35.512  25.158  1.00  0.00           C
ATOM   2685  HA  LYS   180      53.162  36.110  25.929  1.00  0.00           H
ATOM   2686  CB  LYS   180      53.477  35.611  23.840  1.00  0.00           C
ATOM   2687  HB2 LYS   180      52.918  35.165  23.018  1.00  0.00           H
ATOM   2688  HB3 LYS   180      53.513  36.634  23.469  1.00  0.00           H
ATOM   2689  CG  LYS   180      54.861  34.952  23.881  1.00  0.00           C
ATOM   2690  HG2 LYS   180      55.391  35.619  24.561  1.00  0.00           H
ATOM   2691  HG3 LYS   180      54.751  33.951  24.296  1.00  0.00           H
ATOM   2692  CD  LYS   180      55.593  34.916  22.506  1.00  0.00           C
ATOM   2693  HD2 LYS   180      56.494  34.302  22.533  1.00  0.00           H
ATOM   2694  HD3 LYS   180      54.920  34.408  21.815  1.00  0.00           H
ATOM   2695  CE  LYS   180      55.938  36.258  21.847  1.00  0.00           C
ATOM   2696  HE2 LYS   180      56.224  36.038  20.819  1.00  0.00           H
ATOM   2697  HE3 LYS   180      54.994  36.802  21.819  1.00  0.00           H
ATOM   2698  NZ  LYS   180      56.966  37.066  22.486  1.00  0.00           N
ATOM   2699  HZ1 LYS   180      57.118  37.914  21.959  1.00  0.00           H
ATOM   2700  HZ2 LYS   180      56.570  37.201  23.405  1.00  0.00           H
ATOM   2701  HZ3 LYS   180      57.858  36.593  22.500  1.00  0.00           H
ATOM   2702  C   LYS   180      51.316  36.192  24.806  1.00  0.00           C
ATOM   2703  O   LYS   180      50.355  35.474  24.448  1.00  0.00           O
ATOM   2704  N   VAL   181      51.269  37.518  24.997  1.00  0.00           N
ATOM   2705  H   VAL   181      52.147  37.988  25.171  1.00  0.00           H
ATOM   2706  CA  VAL   181      50.101  38.301  24.667  1.00  0.00           C
ATOM   2707  HA  VAL   181      49.283  37.840  25.220  1.00  0.00           H
ATOM   2708  CB  VAL   181      50.250  39.666  25.311  1.00  0.00           C
ATOM   2709  HB  VAL   181      51.116  40.204  24.927  1.00  0.00           H
ATOM   2710  CG1 VAL   181      49.040  40.570  25.092  1.00  0.00           C
ATOM   2711 HG11 VAL   181      48.078  40.204  25.451  1.00  0.00           H
ATOM   2712 HG12 VAL   181      49.223  41.530  25.574  1.00  0.00           H
ATOM   2713 HG13 VAL   181      48.917  40.757  24.025  1.00  0.00           H
ATOM   2714  CG2 VAL   181      50.345  39.454  26.817  1.00  0.00           C
ATOM   2715 HG21 VAL   181      49.599  38.749  27.183  1.00  0.00           H
ATOM   2716 HG22 VAL   181      51.355  39.112  27.044  1.00  0.00           H
ATOM   2717 HG23 VAL   181      50.356  40.362  27.421  1.00  0.00           H
ATOM   2718  C   VAL   181      49.781  38.383  23.131  1.00  0.00           C
ATOM   2719  O   VAL   181      50.629  38.797  22.426  1.00  0.00           O
ATOM   2720  N   VAL   182      48.561  37.936  22.702  1.00  0.00           N
ATOM   2721  H   VAL   182      47.970  37.503  23.398  1.00  0.00           H
ATOM   2722  CA  VAL   182      48.139  38.150  21.301  1.00  0.00           C
ATOM   2723  HA  VAL   182      49.043  37.957  20.723  1.00  0.00           H
ATOM   2724  CB  VAL   182      47.038  37.193  20.862  1.00  0.00           C
ATOM   2725  HB  VAL   182      46.150  37.322  21.481  1.00  0.00           H
ATOM   2726  CG1 VAL   182      46.569  37.364  19.423  1.00  0.00           C
ATOM   2727 HG11 VAL   182      46.052  38.318  19.320  1.00  0.00           H
ATOM   2728 HG12 VAL   182      47.441  37.418  18.770  1.00  0.00           H
ATOM   2729 HG13 VAL   182      45.975  36.555  18.997  1.00  0.00           H
ATOM   2730  CG2 VAL   182      47.415  35.711  21.058  1.00  0.00           C
ATOM   2731 HG21 VAL   182      48.282  35.424  20.462  1.00  0.00           H
ATOM   2732 HG22 VAL   182      47.646  35.536  22.108  1.00  0.00           H
ATOM   2733 HG23 VAL   182      46.568  35.043  20.898  1.00  0.00           H
ATOM   2734  C   VAL   182      47.691  39.551  21.083  1.00  0.00           C
ATOM   2735  O   VAL   182      48.198  40.166  20.225  1.00  0.00           O
ATOM   2736  N   LYS   183      46.621  40.016  21.779  1.00  0.00           N
ATOM   2737  H   LYS   183      46.314  39.479  22.578  1.00  0.00           H
ATOM   2738  CA  LYS   183      45.900  41.291  21.579  1.00  0.00           C
ATOM   2739  HA  LYS   183      46.625  42.021  21.219  1.00  0.00           H
ATOM   2740  CB  LYS   183      44.853  41.098  20.560  1.00  0.00           C
ATOM   2741  HB2 LYS   183      45.372  40.843  19.636  1.00  0.00           H
ATOM   2742  HB3 LYS   183      44.171  40.331  20.928  1.00  0.00           H
ATOM   2743  CG  LYS   183      44.132  42.403  20.194  1.00  0.00           C
ATOM   2744  HG2 LYS   183      43.757  42.833  21.123  1.00  0.00           H
ATOM   2745  HG3 LYS   183      44.895  43.017  19.716  1.00  0.00           H
ATOM   2746  CD  LYS   183      43.048  42.241  19.174  1.00  0.00           C
ATOM   2747  HD2 LYS   183      43.541  41.986  18.236  1.00  0.00           H
ATOM   2748  HD3 LYS   183      42.504  41.404  19.611  1.00  0.00           H
ATOM   2749  CE  LYS   183      42.186  43.501  18.887  1.00  0.00           C
ATOM   2750  HE2 LYS   183      41.717  43.771  19.833  1.00  0.00           H
ATOM   2751  HE3 LYS   183      42.852  44.254  18.463  1.00  0.00           H
ATOM   2752  NZ  LYS   183      41.118  43.126  17.939  1.00  0.00           N
ATOM   2753  HZ1 LYS   183      40.488  42.451  18.350  1.00  0.00           H
ATOM   2754  HZ2 LYS   183      40.552  43.930  17.707  1.00  0.00           H
ATOM   2755  HZ3 LYS   183      41.446  42.805  17.039  1.00  0.00           H
ATOM   2756  C   LYS   183      45.414  41.779  22.978  1.00  0.00           C
ATOM   2757  O   LYS   183      45.052  40.979  23.855  1.00  0.00           O
ATOM   2758  N   SER   184      45.471  43.059  23.191  1.00  0.00           N
ATOM   2759  H   SER   184      45.700  43.597  22.368  1.00  0.00           H
ATOM   2760  CA  SER   184      44.812  43.686  24.398  1.00  0.00           C
ATOM   2761  HA  SER   184      44.179  42.948  24.890  1.00  0.00           H
ATOM   2762  CB  SER   184      45.921  44.056  25.384  1.00  0.00           C
ATOM   2763  HB2 SER   184      45.467  44.503  26.269  1.00  0.00           H
ATOM   2764  HB3 SER   184      46.529  43.178  25.600  1.00  0.00           H
ATOM   2765  OG  SER   184      46.720  45.079  24.801  1.00  0.00           O
ATOM   2766  HG  SER   184      47.216  44.641  24.105  1.00  0.00           H
ATOM   2767  C   SER   184      43.979  44.961  24.017  1.00  0.00           C
ATOM   2768  O   SER   184      44.294  45.598  23.053  1.00  0.00           O
ATOM   2769  N   VAL   185      42.943  45.326  24.780  1.00  0.00           N
ATOM   2770  H   VAL   185      42.670  44.630  25.461  1.00  0.00           H
ATOM   2771  CA  VAL   185      41.945  46.354  24.308  1.00  0.00           C
ATOM   2772  HA  VAL   185      42.383  47.069  23.611  1.00  0.00           H
ATOM   2773  CB  VAL   185      40.630  45.731  23.744  1.00  0.00           C
ATOM   2774  HB  VAL   185      40.303  44.943  24.424  1.00  0.00           H
ATOM   2775  CG1 VAL   185      39.493  46.670  23.653  1.00  0.00           C
ATOM   2776 HG11 VAL   185      39.253  47.032  24.652  1.00  0.00           H
ATOM   2777 HG12 VAL   185      39.630  47.434  22.887  1.00  0.00           H
ATOM   2778 HG13 VAL   185      38.647  46.052  23.349  1.00  0.00           H
ATOM   2779  CG2 VAL   185      40.863  45.100  22.314  1.00  0.00           C
ATOM   2780 HG21 VAL   185      41.483  45.724  21.670  1.00  0.00           H
ATOM   2781 HG22 VAL   185      41.276  44.094  22.255  1.00  0.00           H
ATOM   2782 HG23 VAL   185      39.916  44.968  21.791  1.00  0.00           H
ATOM   2783  C   VAL   185      41.646  47.148  25.593  1.00  0.00           C
ATOM   2784  O   VAL   185      41.062  46.527  26.454  1.00  0.00           O
ATOM   2785  N   GLU   186      42.005  48.484  25.711  1.00  0.00           N
ATOM   2786  H   GLU   186      42.383  48.885  24.863  1.00  0.00           H
ATOM   2787  CA  GLU   186      41.623  49.274  26.829  1.00  0.00           C
ATOM   2788  HA  GLU   186      41.623  48.803  27.813  1.00  0.00           H
ATOM   2789  CB  GLU   186      42.590  50.436  26.901  1.00  0.00           C
ATOM   2790  HB2 GLU   186      43.630  50.149  26.744  1.00  0.00           H
ATOM   2791  HB3 GLU   186      42.506  51.155  26.085  1.00  0.00           H
ATOM   2792  CG  GLU   186      42.469  51.331  28.099  1.00  0.00           C
ATOM   2793  HG2 GLU   186      41.457  51.734  28.115  1.00  0.00           H
ATOM   2794  HG3 GLU   186      42.464  50.775  29.036  1.00  0.00           H
ATOM   2795  CD  GLU   186      43.473  52.488  28.159  1.00  0.00           C
ATOM   2796  OE1 GLU   186      44.268  52.786  27.247  1.00  0.00           O
ATOM   2797  OE2 GLU   186      43.386  53.213  29.159  1.00  0.00           O
ATOM   2798  C   GLU   186      40.225  49.929  26.639  1.00  0.00           C
ATOM   2799  O   GLU   186      39.857  50.484  25.601  1.00  0.00           O
ATOM   2800  N   LEU   187      39.401  49.745  27.663  1.00  0.00           N
ATOM   2801  H   LEU   187      39.832  49.216  28.407  1.00  0.00           H
ATOM   2802  CA  LEU   187      37.990  49.901  27.682  1.00  0.00           C
ATOM   2803  HA  LEU   187      37.569  49.332  26.852  1.00  0.00           H
ATOM   2804  CB  LEU   187      37.240  49.257  28.930  1.00  0.00           C
ATOM   2805  HB2 LEU   187      37.534  49.746  29.859  1.00  0.00           H
ATOM   2806  HB3 LEU   187      36.211  49.592  28.798  1.00  0.00           H
ATOM   2807  CG  LEU   187      37.275  47.715  29.021  1.00  0.00           C
ATOM   2808  HG  LEU   187      38.273  47.439  29.360  1.00  0.00           H
ATOM   2809  CD1 LEU   187      36.404  47.293  30.258  1.00  0.00           C
ATOM   2810 HD11 LEU   187      35.383  47.564  29.992  1.00  0.00           H
ATOM   2811 HD12 LEU   187      36.471  46.210  30.355  1.00  0.00           H
ATOM   2812 HD13 LEU   187      36.592  47.728  31.240  1.00  0.00           H
ATOM   2813  CD2 LEU   187      36.970  46.844  27.766  1.00  0.00           C
ATOM   2814 HD21 LEU   187      37.838  47.085  27.152  1.00  0.00           H
ATOM   2815 HD22 LEU   187      36.990  45.762  27.890  1.00  0.00           H
ATOM   2816 HD23 LEU   187      35.985  47.057  27.350  1.00  0.00           H
ATOM   2817  C   LEU   187      37.559  51.393  27.598  1.00  0.00           C
ATOM   2818  O   LEU   187      38.120  52.200  28.377  1.00  0.00           O
ATOM   2819  N   ASP   188      36.464  51.738  26.875  1.00  0.00           N
ATOM   2820  H   ASP   188      35.938  50.955  26.513  1.00  0.00           H
ATOM   2821  CA  ASP   188      35.792  53.028  26.817  1.00  0.00           C
ATOM   2822  HA  ASP   188      36.445  53.840  27.137  1.00  0.00           H
ATOM   2823  CB  ASP   188      35.357  53.366  25.322  1.00  0.00           C
ATOM   2824  HB2 ASP   188      34.850  52.546  24.812  1.00  0.00           H
ATOM   2825  HB3 ASP   188      34.705  54.237  25.385  1.00  0.00           H
ATOM   2826  CG  ASP   188      36.479  53.823  24.446  1.00  0.00           C
ATOM   2827  OD1 ASP   188      36.230  54.003  23.219  1.00  0.00           O
ATOM   2828  OD2 ASP   188      37.583  54.111  24.957  1.00  0.00           O
ATOM   2829  C   ASP   188      34.687  53.093  27.836  1.00  0.00           C
ATOM   2830  O   ASP   188      33.511  52.877  27.535  1.00  0.00           O
ATOM   2831  N   ALA   189      35.061  53.289  29.101  1.00  0.00           N
ATOM   2832  H   ALA   189      36.042  53.426  29.300  1.00  0.00           H
ATOM   2833  CA  ALA   189      34.271  53.040  30.333  1.00  0.00           C
ATOM   2834  HA  ALA   189      33.248  52.725  30.125  1.00  0.00           H
ATOM   2835  CB  ALA   189      35.165  51.991  31.074  1.00  0.00           C
ATOM   2836  HB1 ALA   189      35.323  51.087  30.486  1.00  0.00           H
ATOM   2837  HB2 ALA   189      36.151  52.446  31.166  1.00  0.00           H
ATOM   2838  HB3 ALA   189      34.750  51.833  32.069  1.00  0.00           H
ATOM   2839  C   ALA   189      34.052  54.295  31.241  1.00  0.00           C
ATOM   2840  O   ALA   189      34.097  54.088  32.521  1.00  0.00           O
ATOM   2841  N   PRO   190      33.833  55.549  30.784  1.00  0.00           N
ATOM   2842  CD  PRO   190      33.331  55.867  29.439  1.00  0.00           C
ATOM   2843  HD2 PRO   190      32.559  55.149  29.161  1.00  0.00           H
ATOM   2844  HD3 PRO   190      34.166  55.812  28.740  1.00  0.00           H
ATOM   2845  CG  PRO   190      32.889  57.361  29.566  1.00  0.00           C
ATOM   2846  HG2 PRO   190      31.816  57.449  29.739  1.00  0.00           H
ATOM   2847  HG3 PRO   190      33.035  57.897  28.628  1.00  0.00           H
ATOM   2848  CB  PRO   190      33.727  57.970  30.674  1.00  0.00           C
ATOM   2849  HB2 PRO   190      33.236  58.802  31.178  1.00  0.00           H
ATOM   2850  HB3 PRO   190      34.746  58.274  30.434  1.00  0.00           H
ATOM   2851  CA  PRO   190      33.780  56.747  31.686  1.00  0.00           C
ATOM   2852  HA  PRO   190      34.685  56.893  32.275  1.00  0.00           H
ATOM   2853  C   PRO   190      32.585  56.686  32.606  1.00  0.00           C
ATOM   2854  O   PRO   190      31.530  56.203  32.181  1.00  0.00           O
ATOM   2855  N   ASN   191      32.603  57.310  33.834  1.00  0.00           N
ATOM   2856  H   ASN   191      33.471  57.686  34.188  1.00  0.00           H
ATOM   2857  CA  ASN   191      31.555  57.175  34.798  1.00  0.00           C
ATOM   2858  HA  ASN   191      32.026  57.739  35.603  1.00  0.00           H
ATOM   2859  CB  ASN   191      30.335  58.011  34.358  1.00  0.00           C
ATOM   2860  HB2 ASN   191      30.590  58.937  33.846  1.00  0.00           H
ATOM   2861  HB3 ASN   191      29.619  57.505  33.709  1.00  0.00           H
ATOM   2862  CG  ASN   191      29.551  58.502  35.537  1.00  0.00           C
ATOM   2863  OD1 ASN   191      30.128  59.173  36.359  1.00  0.00           O
ATOM   2864  ND2 ASN   191      28.280  58.317  35.668  1.00  0.00           N
ATOM   2865 HD21 ASN   191      27.812  58.919  36.330  1.00  0.00           H
ATOM   2866 HD22 ASN   191      27.755  57.637  35.136  1.00  0.00           H
ATOM   2867  C   ASN   191      31.155  55.695  35.054  1.00  0.00           C
ATOM   2868  O   ASN   191      30.018  55.459  35.349  1.00  0.00           O
ATOM   2869  N   TYR   192      32.057  54.796  34.974  1.00  0.00           N
ATOM   2870  H   TYR   192      32.960  55.146  34.686  1.00  0.00           H
ATOM   2871  CA  TYR   192      31.933  53.350  35.514  1.00  0.00           C
ATOM   2872  HA  TYR   192      31.136  53.290  36.254  1.00  0.00           H
ATOM   2873  CB  TYR   192      31.661  52.418  34.394  1.00  0.00           C
ATOM   2874  HB2 TYR   192      32.611  52.408  33.861  1.00  0.00           H
ATOM   2875  HB3 TYR   192      31.552  51.498  34.970  1.00  0.00           H
ATOM   2876  CG  TYR   192      30.456  52.535  33.457  1.00  0.00           C
ATOM   2877  CD1 TYR   192      30.593  52.800  32.060  1.00  0.00           C
ATOM   2878  HD1 TYR   192      31.527  53.148  31.643  1.00  0.00           H
ATOM   2879  CE1 TYR   192      29.494  52.793  31.203  1.00  0.00           C
ATOM   2880  HE1 TYR   192      29.596  53.093  30.172  1.00  0.00           H
ATOM   2881  CZ  TYR   192      28.214  52.490  31.725  1.00  0.00           C
ATOM   2882  OH  TYR   192      27.113  52.320  30.940  1.00  0.00           O
ATOM   2883  HH  TYR   192      27.250  51.637  30.280  1.00  0.00           H
ATOM   2884  CE2 TYR   192      28.054  52.146  33.069  1.00  0.00           C
ATOM   2885  HE2 TYR   192      27.129  51.793  33.498  1.00  0.00           H
ATOM   2886  CD2 TYR   192      29.187  52.166  33.954  1.00  0.00           C
ATOM   2887  HD2 TYR   192      29.045  51.972  35.007  1.00  0.00           H
ATOM   2888  C   TYR   192      33.193  52.998  36.286  1.00  0.00           C
ATOM   2889  O   TYR   192      34.236  53.553  35.972  1.00  0.00           O
ATOM   2890  N   HIE   193      33.197  51.945  37.130  1.00  0.00           N
ATOM   2891  H   HIE   193      32.269  51.612  37.348  1.00  0.00           H
ATOM   2892  CA  HIE   193      34.422  51.249  37.547  1.00  0.00           C
ATOM   2893  HA  HIE   193      35.255  51.635  36.958  1.00  0.00           H
ATOM   2894  CB  HIE   193      34.691  51.473  39.012  1.00  0.00           C
ATOM   2895  HB2 HIE   193      34.481  52.511  39.272  1.00  0.00           H
ATOM   2896  HB3 HIE   193      33.979  50.886  39.593  1.00  0.00           H
ATOM   2897  CG  HIE   193      36.118  51.165  39.445  1.00  0.00           C
ATOM   2898  ND1 HIE   193      36.623  49.920  39.650  1.00  0.00           N
ATOM   2899  CE1 HIE   193      37.895  49.988  40.051  1.00  0.00           C
ATOM   2900  HE1 HIE   193      38.492  49.151  40.380  1.00  0.00           H
ATOM   2901  NE2 HIE   193      38.216  51.258  40.146  1.00  0.00           N
ATOM   2902  HE2 HIE   193      39.082  51.588  40.549  1.00  0.00           H
ATOM   2903  CD2 HIE   193      37.092  52.024  39.858  1.00  0.00           C
ATOM   2904  HD2 HIE   193      36.911  53.087  39.927  1.00  0.00           H
ATOM   2905  C   HIE   193      34.419  49.713  37.355  1.00  0.00           C
ATOM   2906  O   HIE   193      33.408  49.026  37.611  1.00  0.00           O
ATOM   2907  N   TYR   194      35.599  49.117  36.991  1.00  0.00           N
ATOM   2908  H   TYR   194      36.410  49.701  36.846  1.00  0.00           H
ATOM   2909  CA  TYR   194      35.764  47.701  36.666  1.00  0.00           C
ATOM   2910  HA  TYR   194      34.972  47.111  37.125  1.00  0.00           H
ATOM   2911  CB  TYR   194      35.721  47.454  35.101  1.00  0.00           C
ATOM   2912  HB2 TYR   194      36.429  48.155  34.659  1.00  0.00           H
ATOM   2913  HB3 TYR   194      35.987  46.448  34.774  1.00  0.00           H
ATOM   2914  CG  TYR   194      34.371  47.699  34.402  1.00  0.00           C
ATOM   2915  CD1 TYR   194      34.032  49.004  33.889  1.00  0.00           C
ATOM   2916  HD1 TYR   194      34.802  49.762  33.884  1.00  0.00           H
ATOM   2917  CE1 TYR   194      32.833  49.252  33.176  1.00  0.00           C
ATOM   2918  HE1 TYR   194      32.551  50.217  32.782  1.00  0.00           H
ATOM   2919  CZ  TYR   194      31.933  48.169  33.058  1.00  0.00           C
ATOM   2920  OH  TYR   194      30.725  48.301  32.510  1.00  0.00           O
ATOM   2921  HH  TYR   194      30.242  47.473  32.471  1.00  0.00           H
ATOM   2922  CE2 TYR   194      32.223  46.859  33.659  1.00  0.00           C
ATOM   2923  HE2 TYR   194      31.547  46.025  33.545  1.00  0.00           H
ATOM   2924  CD2 TYR   194      33.506  46.623  34.315  1.00  0.00           C
ATOM   2925  HD2 TYR   194      33.692  45.620  34.669  1.00  0.00           H
ATOM   2926  C   TYR   194      37.053  47.109  37.386  1.00  0.00           C
ATOM   2927  O   TYR   194      38.079  47.790  37.287  1.00  0.00           O
ATOM   2928  N   GLU   195      36.936  45.895  37.865  1.00  0.00           N
ATOM   2929  H   GLU   195      35.993  45.641  38.123  1.00  0.00           H
ATOM   2930  CA  GLU   195      38.037  45.227  38.688  1.00  0.00           C
ATOM   2931  HA  GLU   195      38.936  45.164  38.075  1.00  0.00           H
ATOM   2932  CB  GLU   195      38.276  46.013  39.975  1.00  0.00           C
ATOM   2933  HB2 GLU   195      38.262  47.083  39.767  1.00  0.00           H
ATOM   2934  HB3 GLU   195      37.387  45.823  40.576  1.00  0.00           H
ATOM   2935  CG  GLU   195      39.530  45.839  40.790  1.00  0.00           C
ATOM   2936  HG2 GLU   195      39.765  44.797  41.011  1.00  0.00           H
ATOM   2937  HG3 GLU   195      40.391  46.189  40.220  1.00  0.00           H
ATOM   2938  CD  GLU   195      39.462  46.644  42.102  1.00  0.00           C
ATOM   2939  OE1 GLU   195      38.851  46.157  43.059  1.00  0.00           O
ATOM   2940  OE2 GLU   195      40.146  47.715  42.199  1.00  0.00           O
ATOM   2941  C   GLU   195      37.572  43.753  38.999  1.00  0.00           C
ATOM   2942  O   GLU   195      36.359  43.542  39.059  1.00  0.00           O
ATOM   2943  N   GLU   196      38.582  42.913  39.279  1.00  0.00           N
ATOM   2944  H   GLU   196      39.551  43.129  39.089  1.00  0.00           H
ATOM   2945  CA  GLU   196      38.475  41.523  39.844  1.00  0.00           C
ATOM   2946  HA  GLU   196      39.425  41.016  39.669  1.00  0.00           H
ATOM   2947  CB  GLU   196      38.323  41.529  41.345  1.00  0.00           C
ATOM   2948  HB2 GLU   196      37.496  42.168  41.656  1.00  0.00           H
ATOM   2949  HB3 GLU   196      38.077  40.503  41.617  1.00  0.00           H
ATOM   2950  CG  GLU   196      39.597  41.899  42.102  1.00  0.00           C
ATOM   2951  HG2 GLU   196      40.159  41.033  41.755  1.00  0.00           H
ATOM   2952  HG3 GLU   196      39.933  42.906  41.851  1.00  0.00           H
ATOM   2953  CD  GLU   196      39.463  41.770  43.603  1.00  0.00           C
ATOM   2954  OE1 GLU   196      38.517  41.181  44.080  1.00  0.00           O
ATOM   2955  OE2 GLU   196      40.185  42.467  44.363  1.00  0.00           O
ATOM   2956  C   GLU   196      37.423  40.652  39.085  1.00  0.00           C
ATOM   2957  O   GLU   196      36.634  39.947  39.667  1.00  0.00           O
ATOM   2958  N   CYX   197      37.307  40.713  37.747  1.00  0.00           N
ATOM   2959  H   CYX   197      37.968  41.198  37.158  1.00  0.00           H
ATOM   2960  CA  CYX   197      36.248  39.955  37.068  1.00  0.00           C
ATOM   2961  HA  CYX   197      35.301  40.253  37.520  1.00  0.00           H
ATOM   2962  CB  CYX   197      36.266  40.438  35.659  1.00  0.00           C
ATOM   2963  HB2 CYX   197      37.229  40.186  35.216  1.00  0.00           H
ATOM   2964  HB3 CYX   197      35.488  39.848  35.178  1.00  0.00           H
ATOM   2965  SG  CYX   197      36.168  42.220  35.328  1.00  0.00           S
ATOM   2966  C   CYX   197      36.284  38.413  37.216  1.00  0.00           C
ATOM   2967  O   CYX   197      37.259  37.741  36.803  1.00  0.00           O
ATOM   2968  N   SER   198      35.164  37.941  37.744  1.00  0.00           N
ATOM   2969  H   SER   198      34.433  38.530  38.115  1.00  0.00           H
ATOM   2970  CA  SER   198      34.815  36.562  37.695  1.00  0.00           C
ATOM   2971  HA  SER   198      35.649  35.894  37.911  1.00  0.00           H
ATOM   2972  CB  SER   198      33.664  36.171  38.650  1.00  0.00           C
ATOM   2973  HB2 SER   198      32.798  36.705  38.259  1.00  0.00           H
ATOM   2974  HB3 SER   198      33.641  35.084  38.578  1.00  0.00           H
ATOM   2975  OG  SER   198      34.002  36.551  39.938  1.00  0.00           O
ATOM   2976  HG  SER   198      33.237  36.991  40.316  1.00  0.00           H
ATOM   2977  C   SER   198      34.312  36.325  36.270  1.00  0.00           C
ATOM   2978  O   SER   198      33.353  37.023  35.866  1.00  0.00           O
ATOM   2979  N   CYX   199      34.859  35.410  35.531  1.00  0.00           N
ATOM   2980  H   CYX   199      35.532  34.782  35.949  1.00  0.00           H
ATOM   2981  CA  CYX   199      34.605  35.345  34.114  1.00  0.00           C
ATOM   2982  HA  CYX   199      33.678  35.854  33.851  1.00  0.00           H
ATOM   2983  CB  CYX   199      35.814  36.026  33.385  1.00  0.00           C
ATOM   2984  HB2 CYX   199      36.741  35.476  33.552  1.00  0.00           H
ATOM   2985  HB3 CYX   199      35.516  35.981  32.337  1.00  0.00           H
ATOM   2986  SG  CYX   199      36.236  37.810  33.657  1.00  0.00           S
ATOM   2987  C   CYX   199      34.539  33.865  33.663  1.00  0.00           C
ATOM   2988  O   CYX   199      34.927  32.925  34.354  1.00  0.00           O
ATOM   2989  N   TYR   200      33.941  33.644  32.417  1.00  0.00           N
ATOM   2990  H   TYR   200      33.689  34.416  31.817  1.00  0.00           H
ATOM   2991  CA  TYR   200      33.714  32.286  31.841  1.00  0.00           C
ATOM   2992  HA  TYR   200      34.492  31.545  32.019  1.00  0.00           H
ATOM   2993  CB  TYR   200      32.400  31.770  32.465  1.00  0.00           C
ATOM   2994  HB2 TYR   200      32.244  30.776  32.046  1.00  0.00           H
ATOM   2995  HB3 TYR   200      32.523  31.656  33.541  1.00  0.00           H
ATOM   2996  CG  TYR   200      31.170  32.630  32.115  1.00  0.00           C
ATOM   2997  CD1 TYR   200      30.766  33.577  33.082  1.00  0.00           C
ATOM   2998  HD1 TYR   200      31.356  33.917  33.920  1.00  0.00           H
ATOM   2999  CE1 TYR   200      29.503  34.259  32.875  1.00  0.00           C
ATOM   3000  HE1 TYR   200      29.237  35.096  33.504  1.00  0.00           H
ATOM   3001  CZ  TYR   200      28.577  33.721  31.989  1.00  0.00           C
ATOM   3002  OH  TYR   200      27.304  34.139  31.869  1.00  0.00           O
ATOM   3003  HH  TYR   200      27.111  34.170  30.929  1.00  0.00           H
ATOM   3004  CE2 TYR   200      28.972  32.702  31.077  1.00  0.00           C
ATOM   3005  HE2 TYR   200      28.263  32.365  30.336  1.00  0.00           H
ATOM   3006  CD2 TYR   200      30.291  32.182  31.145  1.00  0.00           C
ATOM   3007  HD2 TYR   200      30.652  31.412  30.479  1.00  0.00           H
ATOM   3008  C   TYR   200      33.496  32.410  30.303  1.00  0.00           C
ATOM   3009  O   TYR   200      33.032  33.482  29.840  1.00  0.00           O
ATOM   3010  N   PRO   201      33.897  31.432  29.535  1.00  0.00           N
ATOM   3011  CD  PRO   201      34.670  30.283  29.888  1.00  0.00           C
ATOM   3012  HD2 PRO   201      34.120  29.539  30.465  1.00  0.00           H
ATOM   3013  HD3 PRO   201      35.521  30.677  30.445  1.00  0.00           H
ATOM   3014  CG  PRO   201      35.093  29.758  28.496  1.00  0.00           C
ATOM   3015  HG2 PRO   201      34.531  28.852  28.266  1.00  0.00           H
ATOM   3016  HG3 PRO   201      36.179  29.674  28.540  1.00  0.00           H
ATOM   3017  CB  PRO   201      34.743  30.883  27.471  1.00  0.00           C
ATOM   3018  HB2 PRO   201      34.451  30.523  26.484  1.00  0.00           H
ATOM   3019  HB3 PRO   201      35.579  31.583  27.487  1.00  0.00           H
ATOM   3020  CA  PRO   201      33.540  31.471  28.118  1.00  0.00           C
ATOM   3021  HA  PRO   201      33.399  32.526  27.884  1.00  0.00           H
ATOM   3022  C   PRO   201      32.152  30.786  27.945  1.00  0.00           C
ATOM   3023  O   PRO   201      31.782  30.005  28.829  1.00  0.00           O
ATOM   3024  N   ASN   202      31.435  30.979  26.777  1.00  0.00           N
ATOM   3025  H   ASN   202      31.741  31.665  26.101  1.00  0.00           H
ATOM   3026  CA  ASN   202      30.027  30.502  26.478  1.00  0.00           C
ATOM   3027  HA  ASN   202      29.881  29.513  26.912  1.00  0.00           H
ATOM   3028  CB  ASN   202      29.011  31.417  27.212  1.00  0.00           C
ATOM   3029  HB2 ASN   202      29.314  31.463  28.258  1.00  0.00           H
ATOM   3030  HB3 ASN   202      29.076  32.462  26.907  1.00  0.00           H
ATOM   3031  CG  ASN   202      27.545  31.036  27.123  1.00  0.00           C
ATOM   3032  OD1 ASN   202      27.098  30.035  27.651  1.00  0.00           O
ATOM   3033  ND2 ASN   202      26.759  31.945  26.663  1.00  0.00           N
ATOM   3034 HD21 ASN   202      25.795  31.645  26.627  1.00  0.00           H
ATOM   3035 HD22 ASN   202      27.051  32.888  26.449  1.00  0.00           H
ATOM   3036  C   ASN   202      29.676  30.661  24.986  1.00  0.00           C
ATOM   3037  O   ASN   202      29.641  31.780  24.466  1.00  0.00           O
ATOM   3038  N   ALA   203      29.612  29.536  24.264  1.00  0.00           N
ATOM   3039  H   ALA   203      29.602  28.666  24.776  1.00  0.00           H
ATOM   3040  CA  ALA   203      29.408  29.453  22.836  1.00  0.00           C
ATOM   3041  HA  ALA   203      29.652  28.436  22.529  1.00  0.00           H
ATOM   3042  CB  ALA   203      28.014  29.606  22.332  1.00  0.00           C
ATOM   3043  HB1 ALA   203      27.376  28.808  22.712  1.00  0.00           H
ATOM   3044  HB2 ALA   203      27.573  30.467  22.836  1.00  0.00           H
ATOM   3045  HB3 ALA   203      27.852  29.737  21.262  1.00  0.00           H
ATOM   3046  C   ALA   203      30.406  30.243  21.945  1.00  0.00           C
ATOM   3047  O   ALA   203      30.150  30.859  20.935  1.00  0.00           O
ATOM   3048  N   GLY   204      31.656  30.172  22.335  1.00  0.00           N
ATOM   3049  H   GLY   204      31.777  29.511  23.090  1.00  0.00           H
ATOM   3050  CA  GLY   204      32.776  30.967  21.767  1.00  0.00           C
ATOM   3051  HA2 GLY   204      33.725  30.447  21.900  1.00  0.00           H
ATOM   3052  HA3 GLY   204      32.706  31.035  20.681  1.00  0.00           H
ATOM   3053  C   GLY   204      32.981  32.413  22.286  1.00  0.00           C
ATOM   3054  O   GLY   204      34.075  32.899  22.178  1.00  0.00           O
ATOM   3055  N   GLU   205      31.970  33.053  22.880  1.00  0.00           N
ATOM   3056  H   GLU   205      31.144  32.503  23.069  1.00  0.00           H
ATOM   3057  CA  GLU   205      32.120  34.433  23.458  1.00  0.00           C
ATOM   3058  HA  GLU   205      33.035  34.833  23.021  1.00  0.00           H
ATOM   3059  CB  GLU   205      30.927  35.394  23.195  1.00  0.00           C
ATOM   3060  HB2 GLU   205      29.963  35.149  23.640  1.00  0.00           H
ATOM   3061  HB3 GLU   205      31.164  36.316  23.726  1.00  0.00           H
ATOM   3062  CG  GLU   205      30.855  35.817  21.699  1.00  0.00           C
ATOM   3063  HG2 GLU   205      30.244  36.705  21.532  1.00  0.00           H
ATOM   3064  HG3 GLU   205      31.865  36.191  21.533  1.00  0.00           H
ATOM   3065  CD  GLU   205      30.359  34.767  20.801  1.00  0.00           C
ATOM   3066  OE1 GLU   205      29.182  34.402  20.986  1.00  0.00           O
ATOM   3067  OE2 GLU   205      31.156  34.286  19.951  1.00  0.00           O
ATOM   3068  C   GLU   205      32.457  34.304  24.921  1.00  0.00           C
ATOM   3069  O   GLU   205      32.193  33.363  25.635  1.00  0.00           O
ATOM   3070  N   ILE   206      33.214  35.346  25.328  1.00  0.00           N
ATOM   3071  H   ILE   206      33.524  36.075  24.701  1.00  0.00           H
ATOM   3072  CA  ILE   206      33.713  35.506  26.714  1.00  0.00           C
ATOM   3073  HA  ILE   206      33.637  34.587  27.295  1.00  0.00           H
ATOM   3074  CB  ILE   206      35.162  35.891  26.705  1.00  0.00           C
ATOM   3075  HB  ILE   206      35.211  36.757  26.045  1.00  0.00           H
ATOM   3076  CG2 ILE   206      35.571  36.359  28.138  1.00  0.00           C
ATOM   3077 HG21 ILE   206      35.205  35.607  28.837  1.00  0.00           H
ATOM   3078 HG22 ILE   206      36.660  36.407  28.153  1.00  0.00           H
ATOM   3079 HG23 ILE   206      35.101  37.312  28.385  1.00  0.00           H
ATOM   3080  CG1 ILE   206      36.199  34.840  26.200  1.00  0.00           C
ATOM   3081 HG12 ILE   206      37.070  34.727  26.845  1.00  0.00           H
ATOM   3082 HG13 ILE   206      35.735  33.873  26.396  1.00  0.00           H
ATOM   3083  CD1 ILE   206      36.531  34.834  24.693  1.00  0.00           C
ATOM   3084 HD11 ILE   206      37.044  35.764  24.449  1.00  0.00           H
ATOM   3085 HD12 ILE   206      37.191  33.999  24.457  1.00  0.00           H
ATOM   3086 HD13 ILE   206      35.631  34.708  24.091  1.00  0.00           H
ATOM   3087  C   ILE   206      32.816  36.513  27.512  1.00  0.00           C
ATOM   3088  O   ILE   206      32.496  37.614  27.118  1.00  0.00           O
ATOM   3089  N   THR   207      32.462  36.207  28.750  1.00  0.00           N
ATOM   3090  H   THR   207      32.710  35.327  29.179  1.00  0.00           H
ATOM   3091  CA  THR   207      31.692  37.015  29.689  1.00  0.00           C
ATOM   3092  HA  THR   207      31.631  38.032  29.299  1.00  0.00           H
ATOM   3093  CB  THR   207      30.325  36.406  29.987  1.00  0.00           C
ATOM   3094  HB  THR   207      30.490  35.404  30.384  1.00  0.00           H
ATOM   3095  CG2 THR   207      29.337  37.208  30.813  1.00  0.00           C
ATOM   3096 HG21 THR   207      29.696  37.307  31.837  1.00  0.00           H
ATOM   3097 HG22 THR   207      29.359  38.163  30.287  1.00  0.00           H
ATOM   3098 HG23 THR   207      28.335  36.784  30.897  1.00  0.00           H
ATOM   3099  OG1 THR   207      29.624  36.248  28.769  1.00  0.00           O
ATOM   3100  HG1 THR   207      30.190  35.541  28.451  1.00  0.00           H
ATOM   3101  C   THR   207      32.494  37.256  30.979  1.00  0.00           C
ATOM   3102  O   THR   207      33.269  36.414  31.405  1.00  0.00           O
ATOM   3103  N   CYX   208      32.250  38.347  31.627  1.00  0.00           N
ATOM   3104  H   CYX   208      31.570  38.977  31.227  1.00  0.00           H
ATOM   3105  CA  CYX   208      32.959  38.703  32.933  1.00  0.00           C
ATOM   3106  HA  CYX   208      33.256  37.871  33.570  1.00  0.00           H
ATOM   3107  CB  CYX   208      34.095  39.693  32.548  1.00  0.00           C
ATOM   3108  HB2 CYX   208      33.710  40.367  31.782  1.00  0.00           H
ATOM   3109  HB3 CYX   208      34.376  40.231  33.453  1.00  0.00           H
ATOM   3110  SG  CYX   208      35.633  38.880  32.022  1.00  0.00           S
ATOM   3111  C   CYX   208      31.975  39.481  33.864  1.00  0.00           C
ATOM   3112  O   CYX   208      31.109  40.244  33.401  1.00  0.00           O
ATOM   3113  N   VAL   209      32.117  39.332  35.144  1.00  0.00           N
ATOM   3114  H   VAL   209      32.838  38.730  35.516  1.00  0.00           H
ATOM   3115  CA  VAL   209      31.345  39.938  36.208  1.00  0.00           C
ATOM   3116  HA  VAL   209      30.887  40.825  35.770  1.00  0.00           H
ATOM   3117  CB  VAL   209      30.264  39.031  36.883  1.00  0.00           C
ATOM   3118  HB  VAL   209      30.675  38.185  37.433  1.00  0.00           H
ATOM   3119  CG1 VAL   209      29.451  39.926  37.871  1.00  0.00           C
ATOM   3120 HG11 VAL   209      30.032  40.018  38.789  1.00  0.00           H
ATOM   3121 HG12 VAL   209      29.110  40.846  37.396  1.00  0.00           H
ATOM   3122 HG13 VAL   209      28.629  39.345  38.289  1.00  0.00           H
ATOM   3123  CG2 VAL   209      29.433  38.461  35.722  1.00  0.00           C
ATOM   3124 HG21 VAL   209      29.965  37.830  35.010  1.00  0.00           H
ATOM   3125 HG22 VAL   209      28.769  37.670  36.073  1.00  0.00           H
ATOM   3126 HG23 VAL   209      28.820  39.304  35.399  1.00  0.00           H
ATOM   3127  C   VAL   209      32.334  40.401  37.289  1.00  0.00           C
ATOM   3128  O   VAL   209      33.103  39.629  37.888  1.00  0.00           O
ATOM   3129  N   CYX   210      32.391  41.695  37.545  1.00  0.00           N
ATOM   3130  H   CYX   210      31.853  42.293  36.936  1.00  0.00           H
ATOM   3131  CA  CYX   210      33.373  42.407  38.212  1.00  0.00           C
ATOM   3132  HA  CYX   210      34.195  41.755  38.506  1.00  0.00           H
ATOM   3133  CB  CYX   210      33.874  43.390  37.177  1.00  0.00           C
ATOM   3134  HB2 CYX   210      33.092  44.131  37.011  1.00  0.00           H
ATOM   3135  HB3 CYX   210      34.803  43.856  37.503  1.00  0.00           H
ATOM   3136  SG  CYX   210      34.180  42.715  35.498  1.00  0.00           S
ATOM   3137  C   CYX   210      32.884  43.005  39.588  1.00  0.00           C
ATOM   3138  O   CYX   210      31.791  42.734  40.108  1.00  0.00           O
ATOM   3139  N   ARG   211      33.764  43.714  40.278  1.00  0.00           N
ATOM   3140  H   ARG   211      34.560  43.964  39.709  1.00  0.00           H
ATOM   3141  CA  ARG   211      33.822  44.270  41.648  1.00  0.00           C
ATOM   3142  HA  ARG   211      33.062  43.770  42.249  1.00  0.00           H
ATOM   3143  CB  ARG   211      35.188  43.875  42.237  1.00  0.00           C
ATOM   3144  HB2 ARG   211      35.318  42.800  42.117  1.00  0.00           H
ATOM   3145  HB3 ARG   211      35.980  44.333  41.644  1.00  0.00           H
ATOM   3146  CG  ARG   211      35.307  44.216  43.690  1.00  0.00           C
ATOM   3147  HG2 ARG   211      35.277  45.263  43.991  1.00  0.00           H
ATOM   3148  HG3 ARG   211      34.470  43.789  44.243  1.00  0.00           H
ATOM   3149  CD  ARG   211      36.500  43.515  44.358  1.00  0.00           C
ATOM   3150  HD2 ARG   211      36.498  42.494  43.975  1.00  0.00           H
ATOM   3151  HD3 ARG   211      37.397  43.937  43.902  1.00  0.00           H
ATOM   3152  NE  ARG   211      36.421  43.739  45.853  1.00  0.00           N
ATOM   3153  HE  ARG   211      35.951  44.555  46.217  1.00  0.00           H
ATOM   3154  CZ  ARG   211      37.131  43.152  46.774  1.00  0.00           C
ATOM   3155  NH1 ARG   211      36.887  43.496  48.034  1.00  0.00           N
ATOM   3156 HH11 ARG   211      36.109  44.136  48.117  1.00  0.00           H
ATOM   3157 HH12 ARG   211      37.194  43.043  48.883  1.00  0.00           H
ATOM   3158  NH2 ARG   211      38.159  42.363  46.554  1.00  0.00           N
ATOM   3159 HH21 ARG   211      38.352  42.114  45.594  1.00  0.00           H
ATOM   3160 HH22 ARG   211      38.839  42.437  47.297  1.00  0.00           H
ATOM   3161  C   ARG   211      33.459  45.756  41.548  1.00  0.00           C
ATOM   3162  O   ARG   211      34.238  46.626  41.134  1.00  0.00           O
ATOM   3163  N   ASP   212      32.260  46.053  41.951  1.00  0.00           N
ATOM   3164  H   ASP   212      31.698  45.250  42.194  1.00  0.00           H
ATOM   3165  CA  ASP   212      31.571  47.400  42.168  1.00  0.00           C
ATOM   3166  HA  ASP   212      31.536  47.949  41.226  1.00  0.00           H
ATOM   3167  CB  ASP   212      30.175  47.067  42.687  1.00  0.00           C
ATOM   3168  HB2 ASP   212      29.756  48.015  43.027  1.00  0.00           H
ATOM   3169  HB3 ASP   212      29.457  46.704  41.952  1.00  0.00           H
ATOM   3170  CG  ASP   212      30.166  46.140  43.845  1.00  0.00           C
ATOM   3171  OD1 ASP   212      29.844  46.629  44.952  1.00  0.00           O
ATOM   3172  OD2 ASP   212      30.386  44.952  43.617  1.00  0.00           O
ATOM   3173  C   ASP   212      32.301  48.248  43.200  1.00  0.00           C
ATOM   3174  O   ASP   212      31.722  48.688  44.197  1.00  0.00           O
ATOM   3175  N   ASN   213      33.602  48.483  43.002  1.00  0.00           N
ATOM   3176  H   ASN   213      34.082  48.146  42.181  1.00  0.00           H
ATOM   3177  CA  ASN   213      34.301  49.668  43.575  1.00  0.00           C
ATOM   3178  HA  ASN   213      34.323  49.663  44.666  1.00  0.00           H
ATOM   3179  CB  ASN   213      35.754  49.802  43.171  1.00  0.00           C
ATOM   3180  HB2 ASN   213      35.713  49.834  42.082  1.00  0.00           H
ATOM   3181  HB3 ASN   213      36.264  50.720  43.465  1.00  0.00           H
ATOM   3182  CG  ASN   213      36.685  48.622  43.488  1.00  0.00           C
ATOM   3183  OD1 ASN   213      37.657  48.767  44.244  1.00  0.00           O
ATOM   3184  ND2 ASN   213      36.406  47.458  42.916  1.00  0.00           N
ATOM   3185 HD21 ASN   213      37.078  46.705  42.927  1.00  0.00           H
ATOM   3186 HD22 ASN   213      35.654  47.361  42.248  1.00  0.00           H
ATOM   3187  C   ASN   213      33.620  51.001  43.151  1.00  0.00           C
ATOM   3188  O   ASN   213      32.981  51.022  42.096  1.00  0.00           O
ATOM   3189  N   TRP   214      33.894  52.002  44.071  1.00  0.00           N
ATOM   3190  H   TRP   214      34.374  51.767  44.928  1.00  0.00           H
ATOM   3191  CA  TRP   214      33.422  53.394  44.010  1.00  0.00           C
ATOM   3192  HA  TRP   214      33.846  53.892  44.883  1.00  0.00           H
ATOM   3193  CB  TRP   214      33.947  54.101  42.676  1.00  0.00           C
ATOM   3194  HB2 TRP   214      34.924  53.681  42.433  1.00  0.00           H
ATOM   3195  HB3 TRP   214      33.427  53.647  41.833  1.00  0.00           H
ATOM   3196  CG  TRP   214      33.914  55.626  42.571  1.00  0.00           C
ATOM   3197  CD1 TRP   214      33.600  56.357  43.620  1.00  0.00           C
ATOM   3198  HD1 TRP   214      33.350  55.982  44.601  1.00  0.00           H
ATOM   3199  NE1 TRP   214      33.738  57.698  43.321  1.00  0.00           N
ATOM   3200  HE1 TRP   214      33.576  58.437  43.990  1.00  0.00           H
ATOM   3201  CE2 TRP   214      34.212  57.881  42.000  1.00  0.00           C
ATOM   3202  CZ2 TRP   214      34.446  59.023  41.227  1.00  0.00           C
ATOM   3203  HZ2 TRP   214      34.464  60.006  41.671  1.00  0.00           H
ATOM   3204  CH2 TRP   214      34.972  58.851  39.877  1.00  0.00           C
ATOM   3205  HH2 TRP   214      35.236  59.711  39.281  1.00  0.00           H
ATOM   3206  CZ3 TRP   214      35.204  57.558  39.363  1.00  0.00           C
ATOM   3207  HZ3 TRP   214      35.575  57.390  38.362  1.00  0.00           H
ATOM   3208  CE3 TRP   214      34.876  56.426  40.180  1.00  0.00           C
ATOM   3209  HE3 TRP   214      34.791  55.413  39.814  1.00  0.00           H
ATOM   3210  CD2 TRP   214      34.386  56.525  41.485  1.00  0.00           C
ATOM   3211  C   TRP   214      31.924  53.580  44.112  1.00  0.00           C
ATOM   3212  O   TRP   214      31.488  54.287  44.959  1.00  0.00           O
ATOM   3213  N   HID   215      31.179  53.042  43.236  1.00  0.00           N
ATOM   3214  H   HID   215      31.530  52.392  42.547  1.00  0.00           H
ATOM   3215  CA  HID   215      29.802  53.520  42.957  1.00  0.00           C
ATOM   3216  HA  HID   215      29.403  53.805  43.931  1.00  0.00           H
ATOM   3217  CB  HID   215      29.807  54.788  42.110  1.00  0.00           C
ATOM   3218  HB2 HID   215      28.788  55.034  41.811  1.00  0.00           H
ATOM   3219  HB3 HID   215      30.238  55.606  42.687  1.00  0.00           H
ATOM   3220  CG  HID   215      30.615  54.827  40.833  1.00  0.00           C
ATOM   3221  ND1 HID   215      30.839  55.856  39.974  1.00  0.00           N
ATOM   3222  HD1 HID   215      30.687  56.842  40.128  1.00  0.00           H
ATOM   3223  CE1 HID   215      31.364  55.473  38.797  1.00  0.00           C
ATOM   3224  HE1 HID   215      31.752  56.115  38.020  1.00  0.00           H
ATOM   3225  NE2 HID   215      31.434  54.142  38.832  1.00  0.00           N
ATOM   3226  CD2 HID   215      30.930  53.710  40.056  1.00  0.00           C
ATOM   3227  HD2 HID   215      30.839  52.683  40.374  1.00  0.00           H
ATOM   3228  C   HID   215      28.901  52.401  42.424  1.00  0.00           C
ATOM   3229  O   HID   215      28.288  52.480  41.439  1.00  0.00           O
ATOM   3230  N   GLY   216      28.810  51.327  43.217  1.00  0.00           N
ATOM   3231  H   GLY   216      29.392  51.251  44.039  1.00  0.00           H
ATOM   3232  CA  GLY   216      27.886  50.241  42.919  1.00  0.00           C
ATOM   3233  HA2 GLY   216      26.931  50.734  42.740  1.00  0.00           H
ATOM   3234  HA3 GLY   216      28.177  49.712  42.011  1.00  0.00           H
ATOM   3235  C   GLY   216      27.738  49.177  44.006  1.00  0.00           C
ATOM   3236  O   GLY   216      28.495  49.112  45.009  1.00  0.00           O
ATOM   3237  N   SER   217      26.733  48.310  43.778  1.00  0.00           N
ATOM   3238  H   SER   217      26.229  48.396  42.906  1.00  0.00           H
ATOM   3239  CA  SER   217      26.516  47.079  44.617  1.00  0.00           C
ATOM   3240  HA  SER   217      27.432  46.729  45.093  1.00  0.00           H
ATOM   3241  CB  SER   217      25.608  47.490  45.765  1.00  0.00           C
ATOM   3242  HB2 SER   217      25.286  46.641  46.369  1.00  0.00           H
ATOM   3243  HB3 SER   217      26.013  48.271  46.408  1.00  0.00           H
ATOM   3244  OG  SER   217      24.351  47.965  45.308  1.00  0.00           O
ATOM   3245  HG  SER   217      24.420  48.922  45.263  1.00  0.00           H
ATOM   3246  C   SER   217      25.853  45.913  43.936  1.00  0.00           C
ATOM   3247  O   SER   217      26.329  44.801  44.106  1.00  0.00           O
ATOM   3248  N   ASN   218      24.961  46.141  43.006  1.00  0.00           N
ATOM   3249  H   ASN   218      24.444  47.002  43.111  1.00  0.00           H
ATOM   3250  CA  ASN   218      24.868  45.428  41.743  1.00  0.00           C
ATOM   3251  HA  ASN   218      24.619  44.397  41.993  1.00  0.00           H
ATOM   3252  CB  ASN   218      23.665  46.146  41.033  1.00  0.00           C
ATOM   3253  HB2 ASN   218      23.345  45.528  40.194  1.00  0.00           H
ATOM   3254  HB3 ASN   218      22.766  46.037  41.638  1.00  0.00           H
ATOM   3255  CG  ASN   218      23.920  47.597  40.714  1.00  0.00           C
ATOM   3256  OD1 ASN   218      24.223  48.469  41.573  1.00  0.00           O
ATOM   3257  ND2 ASN   218      23.726  47.982  39.433  1.00  0.00           N
ATOM   3258 HD21 ASN   218      23.817  48.945  39.144  1.00  0.00           H
ATOM   3259 HD22 ASN   218      23.410  47.238  38.826  1.00  0.00           H
ATOM   3260  C   ASN   218      26.168  45.493  40.870  1.00  0.00           C
ATOM   3261  O   ASN   218      26.955  46.386  41.024  1.00  0.00           O
ATOM   3262  N   ARG   219      26.523  44.385  40.241  1.00  0.00           N
ATOM   3263  H   ARG   219      25.817  43.675  40.116  1.00  0.00           H
ATOM   3264  CA  ARG   219      27.888  44.207  39.710  1.00  0.00           C
ATOM   3265  HA  ARG   219      28.571  44.717  40.390  1.00  0.00           H
ATOM   3266  CB  ARG   219      28.329  42.714  39.622  1.00  0.00           C
ATOM   3267  HB2 ARG   219      27.797  42.150  38.855  1.00  0.00           H
ATOM   3268  HB3 ARG   219      29.362  42.645  39.280  1.00  0.00           H
ATOM   3269  CG  ARG   219      28.203  41.842  40.932  1.00  0.00           C
ATOM   3270  HG2 ARG   219      27.165  41.824  41.264  1.00  0.00           H
ATOM   3271  HG3 ARG   219      28.449  40.782  40.858  1.00  0.00           H
ATOM   3272  CD  ARG   219      29.005  42.484  42.137  1.00  0.00           C
ATOM   3273  HD2 ARG   219      30.035  42.701  41.857  1.00  0.00           H
ATOM   3274  HD3 ARG   219      28.607  43.482  42.320  1.00  0.00           H
ATOM   3275  NE  ARG   219      28.938  41.731  43.392  1.00  0.00           N
ATOM   3276  HE  ARG   219      28.263  40.980  43.374  1.00  0.00           H
ATOM   3277  CZ  ARG   219      29.816  41.678  44.390  1.00  0.00           C
ATOM   3278  NH1 ARG   219      29.792  40.716  45.275  1.00  0.00           N
ATOM   3279 HH11 ARG   219      29.066  40.014  45.252  1.00  0.00           H
ATOM   3280 HH12 ARG   219      30.124  40.854  46.218  1.00  0.00           H
ATOM   3281  NH2 ARG   219      30.729  42.573  44.504  1.00  0.00           N
ATOM   3282 HH21 ARG   219      30.587  43.373  43.904  1.00  0.00           H
ATOM   3283 HH22 ARG   219      31.497  42.528  45.158  1.00  0.00           H
ATOM   3284  C   ARG   219      28.125  44.801  38.314  1.00  0.00           C
ATOM   3285  O   ARG   219      27.281  44.645  37.484  1.00  0.00           O
ATOM   3286  N   PRO   220      29.317  45.443  38.013  1.00  0.00           N
ATOM   3287  CD  PRO   220      30.300  45.690  39.104  1.00  0.00           C
ATOM   3288  HD2 PRO   220      30.650  44.810  39.643  1.00  0.00           H
ATOM   3289  HD3 PRO   220      29.992  46.355  39.912  1.00  0.00           H
ATOM   3290  CG  PRO   220      31.442  46.439  38.351  1.00  0.00           C
ATOM   3291  HG2 PRO   220      32.392  45.958  38.590  1.00  0.00           H
ATOM   3292  HG3 PRO   220      31.529  47.404  38.848  1.00  0.00           H
ATOM   3293  CB  PRO   220      31.113  46.422  36.922  1.00  0.00           C
ATOM   3294  HB2 PRO   220      31.869  45.918  36.319  1.00  0.00           H
ATOM   3295  HB3 PRO   220      31.175  47.432  36.518  1.00  0.00           H
ATOM   3296  CA  PRO   220      29.803  45.766  36.643  1.00  0.00           C
ATOM   3297  HA  PRO   220      29.156  46.421  36.060  1.00  0.00           H
ATOM   3298  C   PRO   220      30.096  44.486  35.786  1.00  0.00           C
ATOM   3299  O   PRO   220      30.576  43.451  36.347  1.00  0.00           O
ATOM   3300  N   TRP   221      29.684  44.362  34.503  1.00  0.00           N
ATOM   3301  H   TRP   221      29.196  45.164  34.133  1.00  0.00           H
ATOM   3302  CA  TRP   221      29.883  43.265  33.553  1.00  0.00           C
ATOM   3303  HA  TRP   221      30.500  42.439  33.909  1.00  0.00           H
ATOM   3304  CB  TRP   221      28.530  42.509  33.340  1.00  0.00           C
ATOM   3305  HB2 TRP   221      28.732  41.541  32.883  1.00  0.00           H
ATOM   3306  HB3 TRP   221      28.013  42.235  34.260  1.00  0.00           H
ATOM   3307  CG  TRP   221      27.448  43.283  32.672  1.00  0.00           C
ATOM   3308  CD1 TRP   221      26.395  43.780  33.287  1.00  0.00           C
ATOM   3309  HD1 TRP   221      26.207  43.648  34.342  1.00  0.00           H
ATOM   3310  NE1 TRP   221      25.613  44.485  32.398  1.00  0.00           N
ATOM   3311  HE1 TRP   221      24.735  44.894  32.684  1.00  0.00           H
ATOM   3312  CE2 TRP   221      26.021  44.354  31.102  1.00  0.00           C
ATOM   3313  CZ2 TRP   221      25.535  44.763  29.873  1.00  0.00           C
ATOM   3314  HZ2 TRP   221      24.650  45.380  29.922  1.00  0.00           H
ATOM   3315  CH2 TRP   221      26.222  44.321  28.710  1.00  0.00           C
ATOM   3316  HH2 TRP   221      25.927  44.706  27.746  1.00  0.00           H
ATOM   3317  CZ3 TRP   221      27.469  43.679  28.826  1.00  0.00           C
ATOM   3318  HZ3 TRP   221      28.125  43.465  27.995  1.00  0.00           H
ATOM   3319  CE3 TRP   221      27.918  43.252  30.073  1.00  0.00           C
ATOM   3320  HE3 TRP   221      28.832  42.677  30.113  1.00  0.00           H
ATOM   3321  CD2 TRP   221      27.239  43.601  31.239  1.00  0.00           C
ATOM   3322  C   TRP   221      30.507  43.862  32.312  1.00  0.00           C
ATOM   3323  O   TRP   221      30.232  44.997  31.920  1.00  0.00           O
ATOM   3324  N   VAL   222      31.434  43.072  31.711  1.00  0.00           N
ATOM   3325  H   VAL   222      31.529  42.160  32.134  1.00  0.00           H
ATOM   3326  CA  VAL   222      32.106  43.206  30.393  1.00  0.00           C
ATOM   3327  HA  VAL   222      31.594  43.953  29.788  1.00  0.00           H
ATOM   3328  CB  VAL   222      33.602  43.680  30.518  1.00  0.00           C
ATOM   3329  HB  VAL   222      33.544  44.726  30.817  1.00  0.00           H
ATOM   3330  CG1 VAL   222      34.487  43.148  31.615  1.00  0.00           C
ATOM   3331 HG11 VAL   222      35.022  42.251  31.301  1.00  0.00           H
ATOM   3332 HG12 VAL   222      35.324  43.815  31.821  1.00  0.00           H
ATOM   3333 HG13 VAL   222      33.848  42.863  32.450  1.00  0.00           H
ATOM   3334  CG2 VAL   222      34.319  43.673  29.174  1.00  0.00           C
ATOM   3335 HG21 VAL   222      34.519  42.650  28.854  1.00  0.00           H
ATOM   3336 HG22 VAL   222      33.763  44.143  28.363  1.00  0.00           H
ATOM   3337 HG23 VAL   222      35.242  44.248  29.251  1.00  0.00           H
ATOM   3338  C   VAL   222      31.975  41.885  29.628  1.00  0.00           C
ATOM   3339  O   VAL   222      31.999  40.769  30.206  1.00  0.00           O
ATOM   3340  N   SER   223      31.633  41.939  28.341  1.00  0.00           N
ATOM   3341  H   SER   223      31.456  42.821  27.882  1.00  0.00           H
ATOM   3342  CA  SER   223      31.419  40.790  27.437  1.00  0.00           C
ATOM   3343  HA  SER   223      32.039  40.020  27.898  1.00  0.00           H
ATOM   3344  CB  SER   223      29.995  40.366  27.427  1.00  0.00           C
ATOM   3345  HB2 SER   223      29.954  39.592  26.659  1.00  0.00           H
ATOM   3346  HB3 SER   223      29.730  39.899  28.374  1.00  0.00           H
ATOM   3347  OG  SER   223      29.127  41.376  26.948  1.00  0.00           O
ATOM   3348  HG  SER   223      29.170  41.479  25.995  1.00  0.00           H
ATOM   3349  C   SER   223      32.035  40.972  26.029  1.00  0.00           C
ATOM   3350  O   SER   223      31.898  42.072  25.488  1.00  0.00           O
ATOM   3351  N   PHE   224      32.614  39.917  25.430  1.00  0.00           N
ATOM   3352  H   PHE   224      32.662  39.001  25.853  1.00  0.00           H
ATOM   3353  CA  PHE   224      33.472  40.117  24.253  1.00  0.00           C
ATOM   3354  HA  PHE   224      32.941  40.743  23.537  1.00  0.00           H
ATOM   3355  CB  PHE   224      34.829  40.707  24.684  1.00  0.00           C
ATOM   3356  HB2 PHE   224      35.303  40.830  23.711  1.00  0.00           H
ATOM   3357  HB3 PHE   224      34.634  41.712  25.060  1.00  0.00           H
ATOM   3358  CG  PHE   224      35.709  39.978  25.725  1.00  0.00           C
ATOM   3359  CD1 PHE   224      36.794  39.150  25.339  1.00  0.00           C
ATOM   3360  HD1 PHE   224      36.875  38.778  24.328  1.00  0.00           H
ATOM   3361  CE1 PHE   224      37.643  38.555  26.288  1.00  0.00           C
ATOM   3362  HE1 PHE   224      38.479  37.902  26.086  1.00  0.00           H
ATOM   3363  CZ  PHE   224      37.511  38.906  27.648  1.00  0.00           C
ATOM   3364  HZ  PHE   224      38.166  38.466  28.386  1.00  0.00           H
ATOM   3365  CE2 PHE   224      36.424  39.774  28.051  1.00  0.00           C
ATOM   3366  HE2 PHE   224      36.304  39.920  29.114  1.00  0.00           H
ATOM   3367  CD2 PHE   224      35.561  40.289  27.081  1.00  0.00           C
ATOM   3368  HD2 PHE   224      34.756  40.922  27.423  1.00  0.00           H
ATOM   3369  C   PHE   224      33.717  38.838  23.376  1.00  0.00           C
ATOM   3370  O   PHE   224      33.644  37.642  23.782  1.00  0.00           O
ATOM   3371  N   ASN   225      33.857  39.071  22.031  1.00  0.00           N
ATOM   3372  H   ASN   225      33.806  40.040  21.746  1.00  0.00           H
ATOM   3373  CA  ASN   225      34.211  37.980  21.089  1.00  0.00           C
ATOM   3374  HA  ASN   225      33.658  37.072  21.332  1.00  0.00           H
ATOM   3375  CB  ASN   225      33.590  38.310  19.663  1.00  0.00           C
ATOM   3376  HB2 ASN   225      33.776  37.430  19.047  1.00  0.00           H
ATOM   3377  HB3 ASN   225      32.550  38.637  19.672  1.00  0.00           H
ATOM   3378  CG  ASN   225      34.357  39.330  18.933  1.00  0.00           C
ATOM   3379  OD1 ASN   225      35.561  39.539  19.005  1.00  0.00           O
ATOM   3380  ND2 ASN   225      33.699  40.148  18.126  1.00  0.00           N
ATOM   3381 HD21 ASN   225      34.114  40.664  17.363  1.00  0.00           H
ATOM   3382 HD22 ASN   225      32.704  40.135  18.299  1.00  0.00           H
ATOM   3383  C   ASN   225      35.695  37.556  21.141  1.00  0.00           C
ATOM   3384  O   ASN   225      36.592  38.188  21.756  1.00  0.00           O
ATOM   3385  N   GLN   226      35.981  36.484  20.445  1.00  0.00           N
ATOM   3386  H   GLN   226      35.179  36.055  20.005  1.00  0.00           H
ATOM   3387  CA  GLN   226      37.316  35.869  20.301  1.00  0.00           C
ATOM   3388  HA  GLN   226      37.761  35.703  21.282  1.00  0.00           H
ATOM   3389  CB  GLN   226      37.400  34.502  19.609  1.00  0.00           C
ATOM   3390  HB2 GLN   226      38.450  34.207  19.612  1.00  0.00           H
ATOM   3391  HB3 GLN   226      36.936  33.778  20.280  1.00  0.00           H
ATOM   3392  CG  GLN   226      36.842  34.323  18.268  1.00  0.00           C
ATOM   3393  HG2 GLN   226      36.954  33.275  17.991  1.00  0.00           H
ATOM   3394  HG3 GLN   226      35.763  34.451  18.359  1.00  0.00           H
ATOM   3395  CD  GLN   226      37.387  35.207  17.234  1.00  0.00           C
ATOM   3396  OE1 GLN   226      38.577  35.394  17.134  1.00  0.00           O
ATOM   3397  NE2 GLN   226      36.648  35.835  16.361  1.00  0.00           N
ATOM   3398 HE21 GLN   226      35.648  35.699  16.320  1.00  0.00           H
ATOM   3399 HE22 GLN   226      37.112  36.620  15.928  1.00  0.00           H
ATOM   3400  C   GLN   226      38.402  36.850  19.831  1.00  0.00           C
ATOM   3401  O   GLN   226      39.579  36.491  19.829  1.00  0.00           O
ATOM   3402  N   ASN   227      38.025  38.026  19.335  1.00  0.00           N
ATOM   3403  H   ASN   227      37.029  38.186  19.381  1.00  0.00           H
ATOM   3404  CA  ASN   227      38.833  39.128  18.795  1.00  0.00           C
ATOM   3405  HA  ASN   227      39.851  38.741  18.860  1.00  0.00           H
ATOM   3406  CB  ASN   227      38.389  39.439  17.348  1.00  0.00           C
ATOM   3407  HB2 ASN   227      38.319  38.463  16.867  1.00  0.00           H
ATOM   3408  HB3 ASN   227      37.405  39.909  17.350  1.00  0.00           H
ATOM   3409  CG  ASN   227      39.390  40.268  16.625  1.00  0.00           C
ATOM   3410  OD1 ASN   227      39.292  41.470  16.535  1.00  0.00           O
ATOM   3411  ND2 ASN   227      40.230  39.661  15.833  1.00  0.00           N
ATOM   3412 HD21 ASN   227      40.793  40.232  15.218  1.00  0.00           H
ATOM   3413 HD22 ASN   227      40.168  38.654  15.790  1.00  0.00           H
ATOM   3414  C   ASN   227      38.867  40.420  19.672  1.00  0.00           C
ATOM   3415  O   ASN   227      39.468  41.444  19.289  1.00  0.00           O
ATOM   3416  N   LEU   228      38.196  40.331  20.782  1.00  0.00           N
ATOM   3417  H   LEU   228      37.599  39.524  20.894  1.00  0.00           H
ATOM   3418  CA  LEU   228      38.149  41.324  21.876  1.00  0.00           C
ATOM   3419  HA  LEU   228      37.494  40.844  22.603  1.00  0.00           H
ATOM   3420  CB  LEU   228      39.418  41.715  22.639  1.00  0.00           C
ATOM   3421  HB2 LEU   228      40.077  42.343  22.040  1.00  0.00           H
ATOM   3422  HB3 LEU   228      39.008  42.275  23.479  1.00  0.00           H
ATOM   3423  CG  LEU   228      40.410  40.592  23.022  1.00  0.00           C
ATOM   3424  HG  LEU   228      40.397  39.951  22.141  1.00  0.00           H
ATOM   3425  CD1 LEU   228      41.782  41.220  23.418  1.00  0.00           C
ATOM   3426 HD11 LEU   228      42.111  41.931  22.661  1.00  0.00           H
ATOM   3427 HD12 LEU   228      41.623  41.765  24.348  1.00  0.00           H
ATOM   3428 HD13 LEU   228      42.563  40.488  23.622  1.00  0.00           H
ATOM   3429  CD2 LEU   228      39.836  39.781  24.220  1.00  0.00           C
ATOM   3430 HD21 LEU   228      39.574  40.467  25.026  1.00  0.00           H
ATOM   3431 HD22 LEU   228      39.014  39.203  23.800  1.00  0.00           H
ATOM   3432 HD23 LEU   228      40.611  39.110  24.590  1.00  0.00           H
ATOM   3433  C   LEU   228      37.393  42.627  21.469  1.00  0.00           C
ATOM   3434  O   LEU   228      37.478  43.628  22.170  1.00  0.00           O
ATOM   3435  N   GLU   229      36.481  42.480  20.503  1.00  0.00           N
ATOM   3436  H   GLU   229      36.470  41.603  20.001  1.00  0.00           H
ATOM   3437  CA  GLU   229      35.400  43.382  20.387  1.00  0.00           C
ATOM   3438  HA  GLU   229      35.808  44.384  20.518  1.00  0.00           H
ATOM   3439  CB  GLU   229      34.791  43.370  18.911  1.00  0.00           C
ATOM   3440  HB2 GLU   229      33.992  42.630  18.895  1.00  0.00           H
ATOM   3441  HB3 GLU   229      34.417  44.378  18.736  1.00  0.00           H
ATOM   3442  CG  GLU   229      35.735  43.111  17.784  1.00  0.00           C
ATOM   3443  HG2 GLU   229      36.445  43.937  17.730  1.00  0.00           H
ATOM   3444  HG3 GLU   229      36.133  42.131  18.049  1.00  0.00           H
ATOM   3445  CD  GLU   229      34.924  43.062  16.518  1.00  0.00           C
ATOM   3446  OE1 GLU   229      35.105  43.898  15.611  1.00  0.00           O
ATOM   3447  OE2 GLU   229      34.074  42.180  16.361  1.00  0.00           O
ATOM   3448  C   GLU   229      34.229  43.115  21.331  1.00  0.00           C
ATOM   3449  O   GLU   229      33.956  41.972  21.652  1.00  0.00           O
ATOM   3450  N   TYR   230      33.661  44.193  21.883  1.00  0.00           N
ATOM   3451  H   TYR   230      33.978  45.086  21.533  1.00  0.00           H
ATOM   3452  CA  TYR   230      33.087  44.062  23.245  1.00  0.00           C
ATOM   3453  HA  TYR   230      32.771  43.028  23.379  1.00  0.00           H
ATOM   3454  CB  TYR   230      34.194  44.352  24.314  1.00  0.00           C
ATOM   3455  HB2 TYR   230      33.879  44.073  25.319  1.00  0.00           H
ATOM   3456  HB3 TYR   230      35.076  43.766  24.055  1.00  0.00           H
ATOM   3457  CG  TYR   230      34.603  45.887  24.257  1.00  0.00           C
ATOM   3458  CD1 TYR   230      33.945  46.750  25.112  1.00  0.00           C
ATOM   3459  HD1 TYR   230      33.108  46.497  25.747  1.00  0.00           H
ATOM   3460  CE1 TYR   230      34.284  48.114  25.117  1.00  0.00           C
ATOM   3461  HE1 TYR   230      33.712  48.806  25.718  1.00  0.00           H
ATOM   3462  CZ  TYR   230      35.408  48.538  24.359  1.00  0.00           C
ATOM   3463  OH  TYR   230      35.762  49.874  24.462  1.00  0.00           O
ATOM   3464  HH  TYR   230      36.563  49.996  23.946  1.00  0.00           H
ATOM   3465  CE2 TYR   230      36.095  47.646  23.522  1.00  0.00           C
ATOM   3466  HE2 TYR   230      36.980  47.964  22.991  1.00  0.00           H
ATOM   3467  CD2 TYR   230      35.671  46.326  23.474  1.00  0.00           C
ATOM   3468  HD2 TYR   230      36.300  45.626  22.943  1.00  0.00           H
ATOM   3469  C   TYR   230      31.836  44.946  23.503  1.00  0.00           C
ATOM   3470  O   TYR   230      31.612  46.004  22.853  1.00  0.00           O
ATOM   3471  N   GLN   231      31.265  44.638  24.636  1.00  0.00           N
ATOM   3472  H   GLN   231      31.526  43.773  25.088  1.00  0.00           H
ATOM   3473  CA  GLN   231      30.225  45.408  25.241  1.00  0.00           C
ATOM   3474  HA  GLN   231      30.316  46.456  24.953  1.00  0.00           H
ATOM   3475  CB  GLN   231      28.917  44.887  24.756  1.00  0.00           C
ATOM   3476  HB2 GLN   231      28.837  44.777  23.674  1.00  0.00           H
ATOM   3477  HB3 GLN   231      28.786  43.888  25.171  1.00  0.00           H
ATOM   3478  CG  GLN   231      27.630  45.756  25.072  1.00  0.00           C
ATOM   3479  HG2 GLN   231      27.553  45.821  26.158  1.00  0.00           H
ATOM   3480  HG3 GLN   231      27.712  46.788  24.731  1.00  0.00           H
ATOM   3481  CD  GLN   231      26.378  45.155  24.635  1.00  0.00           C
ATOM   3482  OE1 GLN   231      26.273  43.999  24.246  1.00  0.00           O
ATOM   3483  NE2 GLN   231      25.251  45.809  24.668  1.00  0.00           N
ATOM   3484 HE21 GLN   231      25.185  46.798  24.862  1.00  0.00           H
ATOM   3485 HE22 GLN   231      24.442  45.318  24.316  1.00  0.00           H
ATOM   3486  C   GLN   231      30.329  45.499  26.780  1.00  0.00           C
ATOM   3487  O   GLN   231      30.918  44.624  27.449  1.00  0.00           O
ATOM   3488  N   ILE   232      29.817  46.600  27.330  1.00  0.00           N
ATOM   3489  H   ILE   232      29.246  47.245  26.802  1.00  0.00           H
ATOM   3490  CA  ILE   232      29.887  46.812  28.787  1.00  0.00           C
ATOM   3491  HA  ILE   232      30.112  45.867  29.280  1.00  0.00           H
ATOM   3492  CB  ILE   232      31.097  47.715  29.183  1.00  0.00           C
ATOM   3493  HB  ILE   232      31.095  47.622  30.268  1.00  0.00           H
ATOM   3494  CG2 ILE   232      32.480  47.258  28.598  1.00  0.00           C
ATOM   3495 HG21 ILE   232      33.270  47.805  29.114  1.00  0.00           H
ATOM   3496 HG22 ILE   232      32.627  46.181  28.519  1.00  0.00           H
ATOM   3497 HG23 ILE   232      32.549  47.509  27.539  1.00  0.00           H
ATOM   3498  CG1 ILE   232      30.789  49.251  28.909  1.00  0.00           C
ATOM   3499 HG12 ILE   232      30.604  49.423  27.849  1.00  0.00           H
ATOM   3500 HG13 ILE   232      29.883  49.441  29.486  1.00  0.00           H
ATOM   3501  CD1 ILE   232      31.809  50.286  29.425  1.00  0.00           C
ATOM   3502 HD11 ILE   232      32.595  50.348  28.673  1.00  0.00           H
ATOM   3503 HD12 ILE   232      31.383  51.290  29.443  1.00  0.00           H
ATOM   3504 HD13 ILE   232      32.113  50.151  30.464  1.00  0.00           H
ATOM   3505  C   ILE   232      28.492  47.304  29.342  1.00  0.00           C
ATOM   3506  O   ILE   232      27.684  47.855  28.621  1.00  0.00           O
ATOM   3507  N   GLY   233      28.338  47.189  30.668  1.00  0.00           N
ATOM   3508  H   GLY   233      29.043  46.630  31.126  1.00  0.00           H
ATOM   3509  CA  GLY   233      27.212  47.606  31.512  1.00  0.00           C
ATOM   3510  HA2 GLY   233      27.057  48.685  31.492  1.00  0.00           H
ATOM   3511  HA3 GLY   233      26.329  47.015  31.272  1.00  0.00           H
ATOM   3512  C   GLY   233      27.496  47.294  32.974  1.00  0.00           C
ATOM   3513  O   GLY   233      28.583  46.855  33.380  1.00  0.00           O
ATOM   3514  N   TYR   234      26.419  47.559  33.808  1.00  0.00           N
ATOM   3515  H   TYR   234      25.577  47.945  33.405  1.00  0.00           H
ATOM   3516  CA  TYR   234      26.257  47.029  35.207  1.00  0.00           C
ATOM   3517  HA  TYR   234      27.035  46.320  35.490  1.00  0.00           H
ATOM   3518  CB  TYR   234      26.101  48.189  36.291  1.00  0.00           C
ATOM   3519  HB2 TYR   234      25.562  49.042  35.879  1.00  0.00           H
ATOM   3520  HB3 TYR   234      25.400  47.836  37.048  1.00  0.00           H
ATOM   3521  CG  TYR   234      27.353  48.669  36.939  1.00  0.00           C
ATOM   3522  CD1 TYR   234      28.301  49.276  36.090  1.00  0.00           C
ATOM   3523  HD1 TYR   234      28.036  49.304  35.044  1.00  0.00           H
ATOM   3524  CE1 TYR   234      29.527  49.754  36.624  1.00  0.00           C
ATOM   3525  HE1 TYR   234      30.331  50.062  35.972  1.00  0.00           H
ATOM   3526  CZ  TYR   234      29.849  49.661  37.997  1.00  0.00           C
ATOM   3527  OH  TYR   234      30.987  50.169  38.482  1.00  0.00           O
ATOM   3528  HH  TYR   234      31.729  49.635  38.187  1.00  0.00           H
ATOM   3529  CE2 TYR   234      28.813  49.131  38.844  1.00  0.00           C
ATOM   3530  HE2 TYR   234      28.922  49.229  39.914  1.00  0.00           H
ATOM   3531  CD2 TYR   234      27.617  48.676  38.320  1.00  0.00           C
ATOM   3532  HD2 TYR   234      26.985  48.292  39.106  1.00  0.00           H
ATOM   3533  C   TYR   234      24.886  46.305  35.218  1.00  0.00           C
ATOM   3534  O   TYR   234      23.939  46.682  34.536  1.00  0.00           O
ATOM   3535  N   ILE   235      24.782  45.241  36.022  1.00  0.00           N
ATOM   3536  H   ILE   235      25.594  45.046  36.590  1.00  0.00           H
ATOM   3537  CA  ILE   235      23.577  44.374  36.074  1.00  0.00           C
ATOM   3538  HA  ILE   235      23.285  44.141  35.050  1.00  0.00           H
ATOM   3539  CB  ILE   235      23.920  43.021  36.890  1.00  0.00           C
ATOM   3540  HB  ILE   235      24.161  43.260  37.925  1.00  0.00           H
ATOM   3541  CG2 ILE   235      22.711  42.140  36.950  1.00  0.00           C
ATOM   3542 HG21 ILE   235      22.816  41.257  37.579  1.00  0.00           H
ATOM   3543 HG22 ILE   235      21.836  42.733  37.219  1.00  0.00           H
ATOM   3544 HG23 ILE   235      22.461  41.806  35.943  1.00  0.00           H
ATOM   3545  CG1 ILE   235      25.160  42.272  36.316  1.00  0.00           C
ATOM   3546 HG12 ILE   235      25.007  41.943  35.288  1.00  0.00           H
ATOM   3547 HG13 ILE   235      26.093  42.836  36.350  1.00  0.00           H
ATOM   3548  CD1 ILE   235      25.393  40.886  36.994  1.00  0.00           C
ATOM   3549 HD11 ILE   235      26.355  40.483  36.675  1.00  0.00           H
ATOM   3550 HD12 ILE   235      25.483  40.961  38.078  1.00  0.00           H
ATOM   3551 HD13 ILE   235      24.654  40.159  36.660  1.00  0.00           H
ATOM   3552  C   ILE   235      22.497  45.276  36.712  1.00  0.00           C
ATOM   3553  O   ILE   235      22.690  45.845  37.827  1.00  0.00           O
ATOM   3554  N   CYX   236      21.372  45.433  36.016  1.00  0.00           N
ATOM   3555  H   CYX   236      21.402  44.833  35.203  1.00  0.00           H
ATOM   3556  CA  CYX   236      20.221  46.238  36.377  1.00  0.00           C
ATOM   3557  HA  CYX   236      20.578  47.249  36.574  1.00  0.00           H
ATOM   3558  CB  CYX   236      19.278  46.417  35.109  1.00  0.00           C
ATOM   3559  HB2 CYX   236      18.910  45.402  34.959  1.00  0.00           H
ATOM   3560  HB3 CYX   236      18.487  47.103  35.412  1.00  0.00           H
ATOM   3561  SG  CYX   236      20.155  46.853  33.608  1.00  0.00           S
ATOM   3562  C   CYX   236      19.375  45.572  37.459  1.00  0.00           C
ATOM   3563  O   CYX   236      18.399  46.192  37.924  1.00  0.00           O
ATOM   3564  N   SER   237      19.519  44.304  37.831  1.00  0.00           N
ATOM   3565  H   SER   237      20.211  43.774  37.321  1.00  0.00           H
ATOM   3566  CA  SER   237      18.657  43.457  38.728  1.00  0.00           C
ATOM   3567  HA  SER   237      17.618  43.516  38.404  1.00  0.00           H
ATOM   3568  CB  SER   237      19.071  41.916  38.775  1.00  0.00           C
ATOM   3569  HB2 SER   237      18.896  41.436  37.813  1.00  0.00           H
ATOM   3570  HB3 SER   237      20.146  41.811  38.924  1.00  0.00           H
ATOM   3571  OG  SER   237      18.302  41.218  39.678  1.00  0.00           O
ATOM   3572  HG  SER   237      17.508  40.919  39.228  1.00  0.00           H
ATOM   3573  C   SER   237      18.634  44.017  40.143  1.00  0.00           C
ATOM   3574  O   SER   237      19.655  44.528  40.657  1.00  0.00           O
ATOM   3575  N   GLY   238      17.456  43.824  40.738  1.00  0.00           N
ATOM   3576  H   GLY   238      16.813  43.211  40.258  1.00  0.00           H
ATOM   3577  CA  GLY   238      17.067  44.457  41.914  1.00  0.00           C
ATOM   3578  HA2 GLY   238      17.507  45.452  41.997  1.00  0.00           H
ATOM   3579  HA3 GLY   238      15.980  44.401  41.972  1.00  0.00           H
ATOM   3580  C   GLY   238      17.553  43.694  43.152  1.00  0.00           C
ATOM   3581  O   GLY   238      17.487  44.253  44.216  1.00  0.00           O
ATOM   3582  N   VAL   239      18.178  42.518  43.000  1.00  0.00           N
ATOM   3583  H   VAL   239      18.095  42.105  42.082  1.00  0.00           H
ATOM   3584  CA  VAL   239      18.775  41.742  44.069  1.00  0.00           C
ATOM   3585  HA  VAL   239      18.217  41.939  44.985  1.00  0.00           H
ATOM   3586  CB  VAL   239      18.692  40.257  43.701  1.00  0.00           C
ATOM   3587  HB  VAL   239      19.542  39.916  43.110  1.00  0.00           H
ATOM   3588  CG1 VAL   239      18.777  39.430  44.965  1.00  0.00           C
ATOM   3589 HG11 VAL   239      18.561  38.393  44.705  1.00  0.00           H
ATOM   3590 HG12 VAL   239      19.767  39.553  45.400  1.00  0.00           H
ATOM   3591 HG13 VAL   239      17.997  39.768  45.648  1.00  0.00           H
ATOM   3592  CG2 VAL   239      17.548  39.761  42.813  1.00  0.00           C
ATOM   3593 HG21 VAL   239      16.719  39.760  43.521  1.00  0.00           H
ATOM   3594 HG22 VAL   239      17.419  40.355  41.909  1.00  0.00           H
ATOM   3595 HG23 VAL   239      17.718  38.717  42.545  1.00  0.00           H
ATOM   3596  C   VAL   239      20.258  42.186  44.226  1.00  0.00           C
ATOM   3597  O   VAL   239      21.164  41.598  43.612  1.00  0.00           O
ATOM   3598  N   PHE   240      20.411  43.316  44.891  1.00  0.00           N
ATOM   3599  H   PHE   240      19.537  43.724  45.190  1.00  0.00           H
ATOM   3600  CA  PHE   240      21.719  44.032  44.850  1.00  0.00           C
ATOM   3601  HA  PHE   240      21.954  44.187  43.797  1.00  0.00           H
ATOM   3602  CB  PHE   240      21.565  45.370  45.582  1.00  0.00           C
ATOM   3603  HB2 PHE   240      21.182  45.243  46.595  1.00  0.00           H
ATOM   3604  HB3 PHE   240      22.536  45.807  45.817  1.00  0.00           H
ATOM   3605  CG  PHE   240      20.526  46.347  44.941  1.00  0.00           C
ATOM   3606  CD1 PHE   240      19.221  46.324  45.346  1.00  0.00           C
ATOM   3607  HD1 PHE   240      18.908  45.593  46.078  1.00  0.00           H
ATOM   3608  CE1 PHE   240      18.243  47.209  44.857  1.00  0.00           C
ATOM   3609  HE1 PHE   240      17.258  47.039  45.267  1.00  0.00           H
ATOM   3610  CZ  PHE   240      18.673  48.197  43.947  1.00  0.00           C
ATOM   3611  HZ  PHE   240      17.882  48.810  43.539  1.00  0.00           H
ATOM   3612  CE2 PHE   240      20.068  48.361  43.635  1.00  0.00           C
ATOM   3613  HE2 PHE   240      20.441  49.215  43.091  1.00  0.00           H
ATOM   3614  CD2 PHE   240      21.011  47.400  44.074  1.00  0.00           C
ATOM   3615  HD2 PHE   240      22.042  47.605  43.825  1.00  0.00           H
ATOM   3616  C   PHE   240      22.812  43.102  45.311  1.00  0.00           C
ATOM   3617  O   PHE   240      22.766  42.458  46.311  1.00  0.00           O
ATOM   3618  N   GLY   241      23.824  43.026  44.512  1.00  0.00           N
ATOM   3619  H   GLY   241      23.657  43.507  43.638  1.00  0.00           H
ATOM   3620  CA  GLY   241      24.621  41.813  44.465  1.00  0.00           C
ATOM   3621  HA2 GLY   241      24.069  40.889  44.636  1.00  0.00           H
ATOM   3622  HA3 GLY   241      24.951  41.642  43.441  1.00  0.00           H
ATOM   3623  C   GLY   241      25.933  41.782  45.345  1.00  0.00           C
ATOM   3624  O   GLY   241      26.790  40.939  45.043  1.00  0.00           O
ATOM   3625  N   ASH   242      25.936  42.528  46.450  1.00  0.00           N
ATOM   3626  H   ASH   242      25.145  43.134  46.613  1.00  0.00           H
ATOM   3627  CA  ASH   242      27.099  42.685  47.341  1.00  0.00           C
ATOM   3628  HA  ASH   242      27.688  41.766  47.327  1.00  0.00           H
ATOM   3629  CB  ASH   242      27.990  43.774  46.680  1.00  0.00           C
ATOM   3630  HB2 ASH   242      27.955  43.560  45.612  1.00  0.00           H
ATOM   3631  HB3 ASH   242      27.593  44.780  46.809  1.00  0.00           H
ATOM   3632  CG  ASH   242      29.497  43.673  47.181  1.00  0.00           C
ATOM   3633  OD1 ASH   242      29.905  42.617  47.676  1.00  0.00           O
ATOM   3634  OD2 ASH   242      30.394  44.582  46.693  1.00  0.00           O
ATOM   3635  HD2 ASH   242      30.176  45.129  45.935  1.00  0.00           H
ATOM   3636  C   ASH   242      26.677  43.049  48.759  1.00  0.00           C
ATOM   3637  O   ASH   242      25.554  43.496  49.078  1.00  0.00           O
ATOM   3638  N   ASN   243      27.622  43.064  49.711  1.00  0.00           N
ATOM   3639  H   ASN   243      28.514  42.646  49.486  1.00  0.00           H
ATOM   3640  CA  ASN   243      27.672  43.956  50.860  1.00  0.00           C
ATOM   3641  HA  ASN   243      26.704  44.225  51.284  1.00  0.00           H
ATOM   3642  CB  ASN   243      28.196  43.296  52.164  1.00  0.00           C
ATOM   3643  HB2 ASN   243      27.941  43.976  52.977  1.00  0.00           H
ATOM   3644  HB3 ASN   243      27.588  42.441  52.459  1.00  0.00           H
ATOM   3645  CG  ASN   243      29.695  43.007  52.205  1.00  0.00           C
ATOM   3646  OD1 ASN   243      30.171  42.128  51.542  1.00  0.00           O
ATOM   3647  ND2 ASN   243      30.498  43.744  52.892  1.00  0.00           N
ATOM   3648 HD21 ASN   243      31.487  43.548  52.821  1.00  0.00           H
ATOM   3649 HD22 ASN   243      30.145  44.533  53.414  1.00  0.00           H
ATOM   3650  C   ASN   243      28.376  45.207  50.539  1.00  0.00           C
ATOM   3651  O   ASN   243      29.245  45.114  49.713  1.00  0.00           O
ATOM   3652  N   PRO   244      28.146  46.342  51.172  1.00  0.00           N
ATOM   3653  CD  PRO   244      29.108  47.422  51.271  1.00  0.00           C
ATOM   3654  HD2 PRO   244      29.685  47.735  50.401  1.00  0.00           H
ATOM   3655  HD3 PRO   244      29.777  47.030  52.036  1.00  0.00           H
ATOM   3656  CG  PRO   244      28.328  48.603  51.855  1.00  0.00           C
ATOM   3657  HG2 PRO   244      28.175  49.244  50.986  1.00  0.00           H
ATOM   3658  HG3 PRO   244      28.883  49.201  52.579  1.00  0.00           H
ATOM   3659  CB  PRO   244      27.005  48.106  52.379  1.00  0.00           C
ATOM   3660  HB2 PRO   244      26.169  48.804  52.325  1.00  0.00           H
ATOM   3661  HB3 PRO   244      27.072  47.873  53.441  1.00  0.00           H
ATOM   3662  CA  PRO   244      26.813  46.799  51.536  1.00  0.00           C
ATOM   3663  HA  PRO   244      26.279  46.051  52.121  1.00  0.00           H
ATOM   3664  C   PRO   244      25.951  47.065  50.271  1.00  0.00           C
ATOM   3665  O   PRO   244      26.431  47.036  49.169  1.00  0.00           O
ATOM   3666  N   ARG   245      24.656  47.325  50.523  1.00  0.00           N
ATOM   3667  H   ARG   245      24.268  47.212  51.448  1.00  0.00           H
ATOM   3668  CA  ARG   245      23.711  47.361  49.376  1.00  0.00           C
ATOM   3669  HA  ARG   245      24.240  47.905  48.592  1.00  0.00           H
ATOM   3670  CB  ARG   245      23.251  46.017  48.821  1.00  0.00           C
ATOM   3671  HB2 ARG   245      22.537  46.124  48.006  1.00  0.00           H
ATOM   3672  HB3 ARG   245      24.142  45.525  48.432  1.00  0.00           H
ATOM   3673  CG  ARG   245      22.656  45.065  49.903  1.00  0.00           C
ATOM   3674  HG2 ARG   245      23.425  44.814  50.634  1.00  0.00           H
ATOM   3675  HG3 ARG   245      21.769  45.553  50.304  1.00  0.00           H
ATOM   3676  CD  ARG   245      22.376  43.766  49.218  1.00  0.00           C
ATOM   3677  HD2 ARG   245      21.618  43.875  48.442  1.00  0.00           H
ATOM   3678  HD3 ARG   245      23.266  43.452  48.673  1.00  0.00           H
ATOM   3679  NE  ARG   245      21.918  42.709  50.134  1.00  0.00           N
ATOM   3680  HE  ARG   245      20.921  42.600  50.249  1.00  0.00           H
ATOM   3681  CZ  ARG   245      22.627  41.592  50.440  1.00  0.00           C
ATOM   3682  NH1 ARG   245      22.157  40.511  50.923  1.00  0.00           N
ATOM   3683 HH11 ARG   245      21.223  40.449  51.302  1.00  0.00           H
ATOM   3684 HH12 ARG   245      22.804  39.747  51.058  1.00  0.00           H
ATOM   3685  NH2 ARG   245      23.925  41.451  50.276  1.00  0.00           N
ATOM   3686 HH21 ARG   245      24.502  42.276  50.194  1.00  0.00           H
ATOM   3687 HH22 ARG   245      24.454  40.598  50.386  1.00  0.00           H
ATOM   3688  C   ARG   245      22.476  48.209  49.749  1.00  0.00           C
ATOM   3689  O   ARG   245      22.164  48.313  50.947  1.00  0.00           O
ATOM   3690  N   PRO   246      21.835  48.933  48.842  1.00  0.00           N
ATOM   3691  CD  PRO   246      22.241  49.156  47.456  1.00  0.00           C
ATOM   3692  HD2 PRO   246      22.014  48.307  46.812  1.00  0.00           H
ATOM   3693  HD3 PRO   246      23.296  49.421  47.387  1.00  0.00           H
ATOM   3694  CG  PRO   246      21.279  50.335  47.049  1.00  0.00           C
ATOM   3695  HG2 PRO   246      21.348  50.420  45.964  1.00  0.00           H
ATOM   3696  HG3 PRO   246      21.501  51.300  47.506  1.00  0.00           H
ATOM   3697  CB  PRO   246      19.949  49.720  47.544  1.00  0.00           C
ATOM   3698  HB2 PRO   246      19.703  48.811  46.995  1.00  0.00           H
ATOM   3699  HB3 PRO   246      19.155  50.467  47.570  1.00  0.00           H
ATOM   3700  CA  PRO   246      20.388  49.317  49.011  1.00  0.00           C
ATOM   3701  HA  PRO   246      20.241  50.188  49.650  1.00  0.00           H
ATOM   3702  C   PRO   246      19.506  48.153  49.488  1.00  0.00           C
ATOM   3703  O   PRO   246      19.707  47.011  49.237  1.00  0.00           O
ATOM   3704  N   ASN   247      18.274  48.430  49.956  1.00  0.00           N
ATOM   3705  H   ASN   247      17.956  49.323  50.302  1.00  0.00           H
ATOM   3706  CA  ASN   247      17.278  47.306  50.002  1.00  0.00           C
ATOM   3707  HA  ASN   247      17.602  46.461  50.609  1.00  0.00           H
ATOM   3708  CB  ASN   247      16.077  47.900  50.817  1.00  0.00           C
ATOM   3709  HB2 ASN   247      15.770  48.872  50.432  1.00  0.00           H
ATOM   3710  HB3 ASN   247      15.214  47.259  50.638  1.00  0.00           H
ATOM   3711  CG  ASN   247      16.252  48.044  52.300  1.00  0.00           C
ATOM   3712  OD1 ASN   247      15.981  49.083  52.784  1.00  0.00           O
ATOM   3713  ND2 ASN   247      16.863  47.090  52.986  1.00  0.00           N
ATOM   3714 HD21 ASN   247      17.065  47.287  53.956  1.00  0.00           H
ATOM   3715 HD22 ASN   247      16.929  46.115  52.729  1.00  0.00           H
ATOM   3716  C   ASN   247      16.746  46.832  48.604  1.00  0.00           C
ATOM   3717  O   ASN   247      16.494  47.611  47.731  1.00  0.00           O
ATOM   3718  N   ASP   248      16.594  45.528  48.516  1.00  0.00           N
ATOM   3719  H   ASP   248      16.882  45.004  49.330  1.00  0.00           H
ATOM   3720  CA  ASP   248      16.256  44.860  47.305  1.00  0.00           C
ATOM   3721  HA  ASP   248      17.128  44.956  46.659  1.00  0.00           H
ATOM   3722  CB  ASP   248      16.191  43.358  47.477  1.00  0.00           C
ATOM   3723  HB2 ASP   248      15.508  43.136  48.297  1.00  0.00           H
ATOM   3724  HB3 ASP   248      15.757  42.951  46.563  1.00  0.00           H
ATOM   3725  CG  ASP   248      17.502  42.599  47.745  1.00  0.00           C
ATOM   3726  OD1 ASP   248      17.441  41.481  48.249  1.00  0.00           O
ATOM   3727  OD2 ASP   248      18.613  43.121  47.506  1.00  0.00           O
ATOM   3728  C   ASP   248      14.998  45.475  46.599  1.00  0.00           C
ATOM   3729  O   ASP   248      14.095  45.911  47.290  1.00  0.00           O
ATOM   3730  N   GLY   249      14.952  45.402  45.300  1.00  0.00           N
ATOM   3731  H   GLY   249      15.783  45.081  44.824  1.00  0.00           H
ATOM   3732  CA  GLY   249      13.898  45.928  44.440  1.00  0.00           C
ATOM   3733  HA2 GLY   249      13.739  45.174  43.670  1.00  0.00           H
ATOM   3734  HA3 GLY   249      12.966  46.149  44.961  1.00  0.00           H
ATOM   3735  C   GLY   249      14.417  47.165  43.761  1.00  0.00           C
ATOM   3736  O   GLY   249      15.017  48.017  44.416  1.00  0.00           O
ATOM   3737  N   THR   250      14.016  47.323  42.500  1.00  0.00           N
ATOM   3738  H   THR   250      13.395  46.671  42.044  1.00  0.00           H
ATOM   3739  CA  THR   250      14.298  48.476  41.593  1.00  0.00           C
ATOM   3740  HA  THR   250      13.973  48.100  40.622  1.00  0.00           H
ATOM   3741  CB  THR   250      13.250  49.609  41.967  1.00  0.00           C
ATOM   3742  HB  THR   250      13.710  50.081  42.835  1.00  0.00           H
ATOM   3743  CG2 THR   250      13.040  50.532  40.765  1.00  0.00           C
ATOM   3744 HG21 THR   250      12.097  51.062  40.903  1.00  0.00           H
ATOM   3745 HG22 THR   250      13.775  51.335  40.804  1.00  0.00           H
ATOM   3746 HG23 THR   250      12.989  49.897  39.880  1.00  0.00           H
ATOM   3747  OG1 THR   250      11.963  49.184  42.419  1.00  0.00           O
ATOM   3748  HG1 THR   250      11.960  48.826  43.310  1.00  0.00           H
ATOM   3749  C   THR   250      15.688  48.989  41.502  1.00  0.00           C
ATOM   3750  O   THR   250      16.001  50.153  41.886  1.00  0.00           O
ATOM   3751  N   GLY   251      16.598  48.208  40.949  1.00  0.00           N
ATOM   3752  H   GLY   251      16.271  47.295  40.670  1.00  0.00           H
ATOM   3753  CA  GLY   251      17.950  48.456  40.614  1.00  0.00           C
ATOM   3754  HA2 GLY   251      18.427  48.880  41.497  1.00  0.00           H
ATOM   3755  HA3 GLY   251      18.364  47.498  40.301  1.00  0.00           H
ATOM   3756  C   GLY   251      18.252  49.317  39.350  1.00  0.00           C
ATOM   3757  O   GLY   251      17.411  50.059  38.775  1.00  0.00           O
ATOM   3758  N   SER   252      19.514  49.368  38.907  1.00  0.00           N
ATOM   3759  H   SER   252      20.222  48.771  39.308  1.00  0.00           H
ATOM   3760  CA  SER   252      19.928  50.274  37.849  1.00  0.00           C
ATOM   3761  HA  SER   252      19.033  50.502  37.269  1.00  0.00           H
ATOM   3762  CB  SER   252      20.359  51.616  38.470  1.00  0.00           C
ATOM   3763  HB2 SER   252      19.674  51.822  39.292  1.00  0.00           H
ATOM   3764  HB3 SER   252      21.312  51.540  38.994  1.00  0.00           H
ATOM   3765  OG  SER   252      20.309  52.657  37.480  1.00  0.00           O
ATOM   3766  HG  SER   252      20.576  53.475  37.906  1.00  0.00           H
ATOM   3767  C   SER   252      21.014  49.859  36.886  1.00  0.00           C
ATOM   3768  O   SER   252      21.957  49.191  37.293  1.00  0.00           O
ATOM   3769  N   CYX   253      20.846  50.196  35.624  1.00  0.00           N
ATOM   3770  H   CYX   253      20.005  50.682  35.348  1.00  0.00           H
ATOM   3771  CA  CYX   253      21.664  49.831  34.519  1.00  0.00           C
ATOM   3772  HA  CYX   253      22.053  48.827  34.688  1.00  0.00           H
ATOM   3773  CB  CYX   253      20.859  49.849  33.158  1.00  0.00           C
ATOM   3774  HB2 CYX   253      20.553  50.865  32.906  1.00  0.00           H
ATOM   3775  HB3 CYX   253      21.631  49.496  32.474  1.00  0.00           H
ATOM   3776  SG  CYX   253      19.464  48.659  32.957  1.00  0.00           S
ATOM   3777  C   CYX   253      23.010  50.685  34.456  1.00  0.00           C
ATOM   3778  O   CYX   253      23.514  51.006  33.423  1.00  0.00           O
ATOM   3779  N   GLY   254      23.628  51.008  35.566  1.00  0.00           N
ATOM   3780  H   GLY   254      23.260  50.633  36.427  1.00  0.00           H
ATOM   3781  CA  GLY   254      24.744  51.940  35.768  1.00  0.00           C
ATOM   3782  HA2 GLY   254      25.672  51.586  35.317  1.00  0.00           H
ATOM   3783  HA3 GLY   254      24.583  52.858  35.203  1.00  0.00           H
ATOM   3784  C   GLY   254      25.056  52.285  37.216  1.00  0.00           C
ATOM   3785  O   GLY   254      24.473  51.583  38.067  1.00  0.00           O
ATOM   3786  N   PRO   255      25.847  53.378  37.548  1.00  0.00           N
ATOM   3787  CD  PRO   255      26.478  54.271  36.543  1.00  0.00           C
ATOM   3788  HD2 PRO   255      25.721  55.002  36.257  1.00  0.00           H
ATOM   3789  HD3 PRO   255      26.785  53.724  35.653  1.00  0.00           H
ATOM   3790  CG  PRO   255      27.708  54.893  37.291  1.00  0.00           C
ATOM   3791  HG2 PRO   255      27.772  55.866  36.804  1.00  0.00           H
ATOM   3792  HG3 PRO   255      28.534  54.205  37.109  1.00  0.00           H
ATOM   3793  CB  PRO   255      27.346  54.913  38.756  1.00  0.00           C
ATOM   3794  HB2 PRO   255      26.845  55.873  38.873  1.00  0.00           H
ATOM   3795  HB3 PRO   255      28.225  54.775  39.387  1.00  0.00           H
ATOM   3796  CA  PRO   255      26.447  53.710  38.906  1.00  0.00           C
ATOM   3797  HA  PRO   255      26.990  52.812  39.201  1.00  0.00           H
ATOM   3798  C   PRO   255      25.304  53.976  39.905  1.00  0.00           C
ATOM   3799  O   PRO   255      24.235  54.621  39.668  1.00  0.00           O
ATOM   3800  N   VAL   256      25.657  53.630  41.161  1.00  0.00           N
ATOM   3801  H   VAL   256      26.601  53.340  41.376  1.00  0.00           H
ATOM   3802  CA  VAL   256      24.722  53.624  42.318  1.00  0.00           C
ATOM   3803  HA  VAL   256      24.142  54.548  42.330  1.00  0.00           H
ATOM   3804  CB  VAL   256      23.811  52.344  42.526  1.00  0.00           C
ATOM   3805  HB  VAL   256      24.583  51.575  42.487  1.00  0.00           H
ATOM   3806  CG1 VAL   256      22.974  52.400  43.864  1.00  0.00           C
ATOM   3807 HG11 VAL   256      23.615  52.709  44.689  1.00  0.00           H
ATOM   3808 HG12 VAL   256      22.153  53.103  43.721  1.00  0.00           H
ATOM   3809 HG13 VAL   256      22.492  51.456  44.122  1.00  0.00           H
ATOM   3810  CG2 VAL   256      22.731  51.986  41.407  1.00  0.00           C
ATOM   3811 HG21 VAL   256      21.912  52.704  41.388  1.00  0.00           H
ATOM   3812 HG22 VAL   256      23.208  51.846  40.437  1.00  0.00           H
ATOM   3813 HG23 VAL   256      22.225  51.093  41.777  1.00  0.00           H
ATOM   3814  C   VAL   256      25.671  53.852  43.537  1.00  0.00           C
ATOM   3815  O   VAL   256      26.096  52.943  44.226  1.00  0.00           O
ATOM   3816  N   SER   257      25.966  55.123  43.823  1.00  0.00           N
ATOM   3817  H   SER   257      25.517  55.804  43.227  1.00  0.00           H
ATOM   3818  CA  SER   257      26.625  55.572  45.105  1.00  0.00           C
ATOM   3819  HA  SER   257      27.618  55.143  45.239  1.00  0.00           H
ATOM   3820  CB  SER   257      27.006  57.046  45.057  1.00  0.00           C
ATOM   3821  HB2 SER   257      27.456  57.316  46.013  1.00  0.00           H
ATOM   3822  HB3 SER   257      27.748  57.168  44.269  1.00  0.00           H
ATOM   3823  OG  SER   257      25.860  57.802  44.804  1.00  0.00           O
ATOM   3824  HG  SER   257      25.728  57.791  43.854  1.00  0.00           H
ATOM   3825  C   SER   257      25.912  55.273  46.439  1.00  0.00           C
ATOM   3826  O   SER   257      26.554  55.308  47.508  1.00  0.00           O
ATOM   3827  N   SER   258      24.586  55.011  46.427  1.00  0.00           N
ATOM   3828  H   SER   258      24.140  55.138  45.529  1.00  0.00           H
ATOM   3829  CA  SER   258      23.847  54.438  47.586  1.00  0.00           C
ATOM   3830  HA  SER   258      23.982  55.093  48.445  1.00  0.00           H
ATOM   3831  CB  SER   258      22.351  54.297  47.268  1.00  0.00           C
ATOM   3832  HB2 SER   258      22.244  53.731  46.343  1.00  0.00           H
ATOM   3833  HB3 SER   258      21.687  53.905  48.037  1.00  0.00           H
ATOM   3834  OG  SER   258      21.935  55.580  46.873  1.00  0.00           O
ATOM   3835  HG  SER   258      22.604  56.064  46.383  1.00  0.00           H
ATOM   3836  C   SER   258      24.368  53.013  47.933  1.00  0.00           C
ATOM   3837  O   SER   258      24.309  52.016  47.207  1.00  0.00           O
ATOM   3838  N   ASN   259      25.145  53.060  49.039  1.00  0.00           N
ATOM   3839  H   ASN   259      25.277  53.975  49.444  1.00  0.00           H
ATOM   3840  CA  ASN   259      26.012  51.979  49.551  1.00  0.00           C
ATOM   3841  HA  ASN   259      26.663  52.394  50.321  1.00  0.00           H
ATOM   3842  CB  ASN   259      25.257  50.806  50.280  1.00  0.00           C
ATOM   3843  HB2 ASN   259      24.462  50.511  49.597  1.00  0.00           H
ATOM   3844  HB3 ASN   259      25.957  50.030  50.591  1.00  0.00           H
ATOM   3845  CG  ASN   259      24.703  51.172  51.647  1.00  0.00           C
ATOM   3846  OD1 ASN   259      25.358  51.765  52.491  1.00  0.00           O
ATOM   3847  ND2 ASN   259      23.439  50.832  51.859  1.00  0.00           N
ATOM   3848 HD21 ASN   259      23.069  51.056  52.772  1.00  0.00           H
ATOM   3849 HD22 ASN   259      23.045  50.164  51.211  1.00  0.00           H
ATOM   3850  C   ASN   259      27.087  51.511  48.464  1.00  0.00           C
ATOM   3851  O   ASN   259      27.259  50.314  48.279  1.00  0.00           O
ATOM   3852  N   GLY   260      27.681  52.500  47.717  1.00  0.00           N
ATOM   3853  H   GLY   260      27.607  53.429  48.104  1.00  0.00           H
ATOM   3854  CA  GLY   260      28.473  52.459  46.483  1.00  0.00           C
ATOM   3855  HA2 GLY   260      27.772  51.919  45.847  1.00  0.00           H
ATOM   3856  HA3 GLY   260      28.540  53.465  46.070  1.00  0.00           H
ATOM   3857  C   GLY   260      29.869  51.850  46.646  1.00  0.00           C
ATOM   3858  O   GLY   260      30.143  50.951  45.902  1.00  0.00           O
ATOM   3859  N   ALA   261      30.705  52.332  47.573  1.00  0.00           N
ATOM   3860  H   ALA   261      30.296  52.890  48.309  1.00  0.00           H
ATOM   3861  CA  ALA   261      32.203  52.066  47.637  1.00  0.00           C
ATOM   3862  HA  ALA   261      32.583  52.168  46.620  1.00  0.00           H
ATOM   3863  CB  ALA   261      32.868  53.122  48.510  1.00  0.00           C
ATOM   3864  HB1 ALA   261      32.482  54.079  48.161  1.00  0.00           H
ATOM   3865  HB2 ALA   261      32.513  53.135  49.540  1.00  0.00           H
ATOM   3866  HB3 ALA   261      33.947  53.119  48.359  1.00  0.00           H
ATOM   3867  C   ALA   261      32.554  50.621  48.129  1.00  0.00           C
ATOM   3868  O   ALA   261      32.297  49.702  47.391  1.00  0.00           O
ATOM   3869  N   TYR   262      33.295  50.520  49.255  1.00  0.00           N
ATOM   3870  H   TYR   262      33.477  51.386  49.741  1.00  0.00           H
ATOM   3871  CA  TYR   262      34.001  49.249  49.609  1.00  0.00           C
ATOM   3872  HA  TYR   262      34.663  48.894  48.820  1.00  0.00           H
ATOM   3873  CB  TYR   262      34.998  49.580  50.743  1.00  0.00           C
ATOM   3874  HB2 TYR   262      35.704  50.299  50.326  1.00  0.00           H
ATOM   3875  HB3 TYR   262      34.499  50.094  51.564  1.00  0.00           H
ATOM   3876  CG  TYR   262      35.798  48.378  51.216  1.00  0.00           C
ATOM   3877  CD1 TYR   262      36.706  47.722  50.407  1.00  0.00           C
ATOM   3878  HD1 TYR   262      36.930  48.258  49.496  1.00  0.00           H
ATOM   3879  CE1 TYR   262      37.354  46.581  51.023  1.00  0.00           C
ATOM   3880  HE1 TYR   262      38.094  46.039  50.452  1.00  0.00           H
ATOM   3881  CZ  TYR   262      37.102  46.130  52.335  1.00  0.00           C
ATOM   3882  OH  TYR   262      37.781  45.102  52.941  1.00  0.00           O
ATOM   3883  HH  TYR   262      37.798  45.217  53.894  1.00  0.00           H
ATOM   3884  CE2 TYR   262      36.035  46.774  52.996  1.00  0.00           C
ATOM   3885  HE2 TYR   262      35.859  46.498  54.026  1.00  0.00           H
ATOM   3886  CD2 TYR   262      35.463  47.941  52.514  1.00  0.00           C
ATOM   3887  HD2 TYR   262      34.804  48.429  53.217  1.00  0.00           H
ATOM   3888  C   TYR   262      33.108  48.054  49.973  1.00  0.00           C
ATOM   3889  O   TYR   262      32.330  48.218  50.933  1.00  0.00           O
ATOM   3890  N   GLY   263      33.228  46.886  49.445  1.00  0.00           N
ATOM   3891  H   GLY   263      33.886  46.757  48.690  1.00  0.00           H
ATOM   3892  CA  GLY   263      32.569  45.681  49.658  1.00  0.00           C
ATOM   3893  HA2 GLY   263      32.303  45.646  50.715  1.00  0.00           H
ATOM   3894  HA3 GLY   263      31.629  45.758  49.112  1.00  0.00           H
ATOM   3895  C   GLY   263      33.366  44.412  49.241  1.00  0.00           C
ATOM   3896  O   GLY   263      34.603  44.451  49.117  1.00  0.00           O
ATOM   3897  N   VAL   264      32.699  43.277  49.088  1.00  0.00           N
ATOM   3898  H   VAL   264      31.693  43.226  49.007  1.00  0.00           H
ATOM   3899  CA  VAL   264      33.371  42.008  48.762  1.00  0.00           C
ATOM   3900  HA  VAL   264      34.417  42.132  49.038  1.00  0.00           H
ATOM   3901  CB  VAL   264      32.685  40.905  49.600  1.00  0.00           C
ATOM   3902  HB  VAL   264      32.309  41.270  50.555  1.00  0.00           H
ATOM   3903  CG1 VAL   264      31.515  40.089  49.018  1.00  0.00           C
ATOM   3904 HG11 VAL   264      31.089  39.453  49.795  1.00  0.00           H
ATOM   3905 HG12 VAL   264      30.720  40.685  48.571  1.00  0.00           H
ATOM   3906 HG13 VAL   264      31.890  39.472  48.201  1.00  0.00           H
ATOM   3907  CG2 VAL   264      33.716  39.781  49.946  1.00  0.00           C
ATOM   3908 HG21 VAL   264      33.929  39.389  48.952  1.00  0.00           H
ATOM   3909 HG22 VAL   264      34.490  40.230  50.568  1.00  0.00           H
ATOM   3910 HG23 VAL   264      33.179  39.069  50.573  1.00  0.00           H
ATOM   3911  C   VAL   264      33.371  41.685  47.201  1.00  0.00           C
ATOM   3912  O   VAL   264      32.531  42.193  46.482  1.00  0.00           O
ATOM   3913  N   LYS   265      34.183  40.771  46.714  1.00  0.00           N
ATOM   3914  H   LYS   265      34.942  40.429  47.285  1.00  0.00           H
ATOM   3915  CA  LYS   265      34.026  40.218  45.268  1.00  0.00           C
ATOM   3916  HA  LYS   265      33.662  41.046  44.659  1.00  0.00           H
ATOM   3917  CB  LYS   265      35.446  39.732  44.807  1.00  0.00           C
ATOM   3918  HB2 LYS   265      36.209  40.499  44.938  1.00  0.00           H
ATOM   3919  HB3 LYS   265      35.796  39.030  45.564  1.00  0.00           H
ATOM   3920  CG  LYS   265      35.609  39.062  43.433  1.00  0.00           C
ATOM   3921  HG2 LYS   265      34.729  38.469  43.187  1.00  0.00           H
ATOM   3922  HG3 LYS   265      35.798  39.759  42.617  1.00  0.00           H
ATOM   3923  CD  LYS   265      36.770  38.104  43.467  1.00  0.00           C
ATOM   3924  HD2 LYS   265      37.706  38.659  43.435  1.00  0.00           H
ATOM   3925  HD3 LYS   265      36.777  37.579  44.423  1.00  0.00           H
ATOM   3926  CE  LYS   265      36.751  37.103  42.340  1.00  0.00           C
ATOM   3927  HE2 LYS   265      37.557  36.371  42.384  1.00  0.00           H
ATOM   3928  HE3 LYS   265      35.857  36.486  42.435  1.00  0.00           H
ATOM   3929  NZ  LYS   265      36.887  37.741  41.028  1.00  0.00           N
ATOM   3930  HZ1 LYS   265      37.859  37.948  40.853  1.00  0.00           H
ATOM   3931  HZ2 LYS   265      36.587  37.080  40.327  1.00  0.00           H
ATOM   3932  HZ3 LYS   265      36.278  38.539  40.910  1.00  0.00           H
ATOM   3933  C   LYS   265      32.951  39.146  45.142  1.00  0.00           C
ATOM   3934  O   LYS   265      32.729  38.421  46.112  1.00  0.00           O
ATOM   3935  N   GLY   266      32.342  39.083  43.944  1.00  0.00           N
ATOM   3936  H   GLY   266      32.670  39.696  43.212  1.00  0.00           H
ATOM   3937  CA  GLY   266      31.251  38.216  43.598  1.00  0.00           C
ATOM   3938  HA2 GLY   266      31.293  37.266  44.132  1.00  0.00           H
ATOM   3939  HA3 GLY   266      30.323  38.690  43.918  1.00  0.00           H
ATOM   3940  C   GLY   266      31.291  37.807  42.142  1.00  0.00           C
ATOM   3941  O   GLY   266      32.277  38.098  41.458  1.00  0.00           O
ATOM   3942  N   PHE   267      30.218  37.198  41.755  1.00  0.00           N
ATOM   3943  H   PHE   267      29.464  37.173  42.425  1.00  0.00           H
ATOM   3944  CA  PHE   267      29.993  36.749  40.399  1.00  0.00           C
ATOM   3945  HA  PHE   267      30.600  37.207  39.618  1.00  0.00           H
ATOM   3946  CB  PHE   267      30.587  35.307  40.292  1.00  0.00           C
ATOM   3947  HB2 PHE   267      30.714  35.083  39.234  1.00  0.00           H
ATOM   3948  HB3 PHE   267      31.588  35.258  40.719  1.00  0.00           H
ATOM   3949  CG  PHE   267      29.830  34.257  41.053  1.00  0.00           C
ATOM   3950  CD1 PHE   267      30.023  34.086  42.468  1.00  0.00           C
ATOM   3951  HD1 PHE   267      30.822  34.581  43.002  1.00  0.00           H
ATOM   3952  CE1 PHE   267      29.195  33.190  43.127  1.00  0.00           C
ATOM   3953  HE1 PHE   267      29.397  32.889  44.144  1.00  0.00           H
ATOM   3954  CZ  PHE   267      28.175  32.505  42.480  1.00  0.00           C
ATOM   3955  HZ  PHE   267      27.510  31.775  42.916  1.00  0.00           H
ATOM   3956  CE2 PHE   267      28.015  32.657  41.122  1.00  0.00           C
ATOM   3957  HE2 PHE   267      27.177  32.189  40.627  1.00  0.00           H
ATOM   3958  CD2 PHE   267      28.887  33.529  40.360  1.00  0.00           C
ATOM   3959  HD2 PHE   267      28.703  33.629  39.300  1.00  0.00           H
ATOM   3960  C   PHE   267      28.515  36.638  39.976  1.00  0.00           C
ATOM   3961  O   PHE   267      27.640  36.686  40.822  1.00  0.00           O
ATOM   3962  N   SER   268      28.179  36.385  38.681  1.00  0.00           N
ATOM   3963  H   SER   268      28.857  36.377  37.932  1.00  0.00           H
ATOM   3964  CA  SER   268      26.800  36.089  38.219  1.00  0.00           C
ATOM   3965  HA  SER   268      26.474  35.425  39.018  1.00  0.00           H
ATOM   3966  CB  SER   268      25.996  37.310  37.843  1.00  0.00           C
ATOM   3967  HB2 SER   268      25.842  37.909  38.740  1.00  0.00           H
ATOM   3968  HB3 SER   268      26.537  37.952  37.147  1.00  0.00           H
ATOM   3969  OG  SER   268      24.719  37.119  37.193  1.00  0.00           O
ATOM   3970  HG  SER   268      24.325  36.367  37.639  1.00  0.00           H
ATOM   3971  C   SER   268      26.884  35.119  37.031  1.00  0.00           C
ATOM   3972  O   SER   268      27.946  35.046  36.404  1.00  0.00           O
ATOM   3973  N   PHE   269      25.853  34.424  36.671  1.00  0.00           N
ATOM   3974  H   PHE   269      25.095  34.484  37.336  1.00  0.00           H
ATOM   3975  CA  PHE   269      25.724  33.562  35.481  1.00  0.00           C
ATOM   3976  HA  PHE   269      26.640  33.797  34.937  1.00  0.00           H
ATOM   3977  CB  PHE   269      25.779  32.014  35.838  1.00  0.00           C
ATOM   3978  HB2 PHE   269      25.107  31.895  36.688  1.00  0.00           H
ATOM   3979  HB3 PHE   269      25.479  31.405  34.986  1.00  0.00           H
ATOM   3980  CG  PHE   269      27.105  31.552  36.230  1.00  0.00           C
ATOM   3981  CD1 PHE   269      27.420  31.178  37.529  1.00  0.00           C
ATOM   3982  HD1 PHE   269      26.557  31.264  38.173  1.00  0.00           H
ATOM   3983  CE1 PHE   269      28.674  30.603  37.804  1.00  0.00           C
ATOM   3984  HE1 PHE   269      28.893  30.157  38.763  1.00  0.00           H
ATOM   3985  CZ  PHE   269      29.613  30.450  36.793  1.00  0.00           C
ATOM   3986  HZ  PHE   269      30.582  30.022  37.003  1.00  0.00           H
ATOM   3987  CE2 PHE   269      29.307  30.923  35.510  1.00  0.00           C
ATOM   3988  HE2 PHE   269      29.987  30.886  34.672  1.00  0.00           H
ATOM   3989  CD2 PHE   269      28.046  31.457  35.170  1.00  0.00           C
ATOM   3990  HD2 PHE   269      27.800  31.896  34.214  1.00  0.00           H
ATOM   3991  C   PHE   269      24.524  33.999  34.650  1.00  0.00           C
ATOM   3992  O   PHE   269      23.487  34.033  35.215  1.00  0.00           O
ATOM   3993  N   LYS   270      24.778  34.369  33.440  1.00  0.00           N
ATOM   3994  H   LYS   270      25.755  34.249  33.214  1.00  0.00           H
ATOM   3995  CA  LYS   270      23.823  34.932  32.489  1.00  0.00           C
ATOM   3996  HA  LYS   270      23.076  35.539  33.000  1.00  0.00           H
ATOM   3997  CB  LYS   270      24.585  35.952  31.642  1.00  0.00           C
ATOM   3998  HB2 LYS   270      25.073  36.689  32.280  1.00  0.00           H
ATOM   3999  HB3 LYS   270      25.396  35.482  31.086  1.00  0.00           H
ATOM   4000  CG  LYS   270      23.713  36.738  30.643  1.00  0.00           C
ATOM   4001  HG2 LYS   270      23.047  36.043  30.130  1.00  0.00           H
ATOM   4002  HG3 LYS   270      23.065  37.436  31.171  1.00  0.00           H
ATOM   4003  CD  LYS   270      24.556  37.551  29.626  1.00  0.00           C
ATOM   4004  HD2 LYS   270      25.131  38.311  30.155  1.00  0.00           H
ATOM   4005  HD3 LYS   270      25.048  36.917  28.887  1.00  0.00           H
ATOM   4006  CE  LYS   270      23.528  38.308  28.788  1.00  0.00           C
ATOM   4007  HE2 LYS   270      22.816  37.571  28.418  1.00  0.00           H
ATOM   4008  HE3 LYS   270      22.907  38.943  29.420  1.00  0.00           H
ATOM   4009  NZ  LYS   270      24.094  39.069  27.682  1.00  0.00           N
ATOM   4010  HZ1 LYS   270      23.294  39.507  27.247  1.00  0.00           H
ATOM   4011  HZ2 LYS   270      24.880  39.653  27.926  1.00  0.00           H
ATOM   4012  HZ3 LYS   270      24.417  38.364  27.037  1.00  0.00           H
ATOM   4013  C   LYS   270      23.184  33.853  31.584  1.00  0.00           C
ATOM   4014  O   LYS   270      23.910  33.152  30.892  1.00  0.00           O
ATOM   4015  N   TYR   271      21.863  33.686  31.558  1.00  0.00           N
ATOM   4016  H   TYR   271      21.321  34.172  32.259  1.00  0.00           H
ATOM   4017  CA  TYR   271      21.176  32.712  30.705  1.00  0.00           C
ATOM   4018  HA  TYR   271      21.845  32.220  30.000  1.00  0.00           H
ATOM   4019  CB  TYR   271      20.534  31.620  31.613  1.00  0.00           C
ATOM   4020  HB2 TYR   271      20.004  32.070  32.453  1.00  0.00           H
ATOM   4021  HB3 TYR   271      19.781  31.080  31.040  1.00  0.00           H
ATOM   4022  CG  TYR   271      21.512  30.539  32.157  1.00  0.00           C
ATOM   4023  CD1 TYR   271      22.334  30.854  33.295  1.00  0.00           C
ATOM   4024  HD1 TYR   271      22.294  31.833  33.748  1.00  0.00           H
ATOM   4025  CE1 TYR   271      23.156  29.792  33.827  1.00  0.00           C
ATOM   4026  HE1 TYR   271      23.608  29.847  34.807  1.00  0.00           H
ATOM   4027  CZ  TYR   271      23.233  28.581  33.084  1.00  0.00           C
ATOM   4028  OH  TYR   271      24.019  27.585  33.561  1.00  0.00           O
ATOM   4029  HH  TYR   271      23.777  26.723  33.218  1.00  0.00           H
ATOM   4030  CE2 TYR   271      22.436  28.329  31.955  1.00  0.00           C
ATOM   4031  HE2 TYR   271      22.615  27.390  31.453  1.00  0.00           H
ATOM   4032  CD2 TYR   271      21.562  29.292  31.461  1.00  0.00           C
ATOM   4033  HD2 TYR   271      21.024  29.226  30.527  1.00  0.00           H
ATOM   4034  C   TYR   271      20.124  33.467  29.941  1.00  0.00           C
ATOM   4035  O   TYR   271      19.084  33.802  30.496  1.00  0.00           O
ATOM   4036  N   GLY   272      20.353  33.674  28.654  1.00  0.00           N
ATOM   4037  H   GLY   272      21.131  33.177  28.246  1.00  0.00           H
ATOM   4038  CA  GLY   272      19.729  34.697  27.826  1.00  0.00           C
ATOM   4039  HA2 GLY   272      19.920  34.563  26.761  1.00  0.00           H
ATOM   4040  HA3 GLY   272      18.660  34.488  27.851  1.00  0.00           H
ATOM   4041  C   GLY   272      19.991  36.041  28.410  1.00  0.00           C
ATOM   4042  O   GLY   272      20.977  36.643  27.948  1.00  0.00           O
ATOM   4043  N   ASN   273      19.127  36.525  29.303  1.00  0.00           N
ATOM   4044  H   ASN   273      18.317  35.962  29.518  1.00  0.00           H
ATOM   4045  CA  ASN   273      19.228  37.832  29.943  1.00  0.00           C
ATOM   4046  HA  ASN   273      20.237  38.183  29.731  1.00  0.00           H
ATOM   4047  CB  ASN   273      18.130  38.785  29.317  1.00  0.00           C
ATOM   4048  HB2 ASN   273      17.141  38.327  29.317  1.00  0.00           H
ATOM   4049  HB3 ASN   273      18.089  39.709  29.892  1.00  0.00           H
ATOM   4050  CG  ASN   273      18.466  39.176  27.894  1.00  0.00           C
ATOM   4051  OD1 ASN   273      18.361  38.383  26.945  1.00  0.00           O
ATOM   4052  ND2 ASN   273      18.838  40.426  27.599  1.00  0.00           N
ATOM   4053 HD21 ASN   273      19.095  40.694  26.659  1.00  0.00           H
ATOM   4054 HD22 ASN   273      18.571  41.120  28.282  1.00  0.00           H
ATOM   4055  C   ASN   273      19.032  37.632  31.497  1.00  0.00           C
ATOM   4056  O   ASN   273      19.222  38.500  32.275  1.00  0.00           O
ATOM   4057  N   GLY   274      18.328  36.523  31.870  1.00  0.00           N
ATOM   4058  H   GLY   274      17.985  35.892  31.159  1.00  0.00           H
ATOM   4059  CA  GLY   274      18.043  36.155  33.264  1.00  0.00           C
ATOM   4060  HA2 GLY   274      17.589  36.971  33.826  1.00  0.00           H
ATOM   4061  HA3 GLY   274      17.371  35.296  33.234  1.00  0.00           H
ATOM   4062  C   GLY   274      19.371  35.772  33.957  1.00  0.00           C
ATOM   4063  O   GLY   274      20.312  35.294  33.301  1.00  0.00           O
ATOM   4064  N   VAL   275      19.412  36.007  35.253  1.00  0.00           N
ATOM   4065  H   VAL   275      18.541  36.149  35.744  1.00  0.00           H
ATOM   4066  CA  VAL   275      20.716  35.856  35.993  1.00  0.00           C
ATOM   4067  HA  VAL   275      21.479  35.366  35.386  1.00  0.00           H
ATOM   4068  CB  VAL   275      21.245  37.315  36.340  1.00  0.00           C
ATOM   4069  HB  VAL   275      22.092  37.232  37.019  1.00  0.00           H
ATOM   4070  CG1 VAL   275      21.869  37.970  35.082  1.00  0.00           C
ATOM   4071 HG11 VAL   275      22.631  37.357  34.598  1.00  0.00           H
ATOM   4072 HG12 VAL   275      21.087  38.180  34.352  1.00  0.00           H
ATOM   4073 HG13 VAL   275      22.280  38.890  35.498  1.00  0.00           H
ATOM   4074  CG2 VAL   275      20.182  38.192  37.034  1.00  0.00           C
ATOM   4075 HG21 VAL   275      19.179  38.097  36.617  1.00  0.00           H
ATOM   4076 HG22 VAL   275      20.034  37.767  38.027  1.00  0.00           H
ATOM   4077 HG23 VAL   275      20.525  39.207  37.232  1.00  0.00           H
ATOM   4078  C   VAL   275      20.627  34.975  37.198  1.00  0.00           C
ATOM   4079  O   VAL   275      19.766  35.241  38.054  1.00  0.00           O
ATOM   4080  N   TRP   276      21.524  34.004  37.370  1.00  0.00           N
ATOM   4081  H   TRP   276      22.179  33.702  36.662  1.00  0.00           H
ATOM   4082  CA  TRP   276      21.964  33.655  38.728  1.00  0.00           C
ATOM   4083  HA  TRP   276      21.145  33.525  39.435  1.00  0.00           H
ATOM   4084  CB  TRP   276      22.600  32.266  38.558  1.00  0.00           C
ATOM   4085  HB2 TRP   276      23.331  32.287  37.749  1.00  0.00           H
ATOM   4086  HB3 TRP   276      23.160  31.977  39.447  1.00  0.00           H
ATOM   4087  CG  TRP   276      21.593  31.219  38.243  1.00  0.00           C
ATOM   4088  CD1 TRP   276      21.295  30.725  37.006  1.00  0.00           C
ATOM   4089  HD1 TRP   276      21.818  30.883  36.074  1.00  0.00           H
ATOM   4090  NE1 TRP   276      20.288  29.802  37.189  1.00  0.00           N
ATOM   4091  HE1 TRP   276      19.796  29.373  36.420  1.00  0.00           H
ATOM   4092  CE2 TRP   276      19.842  29.644  38.485  1.00  0.00           C
ATOM   4093  CZ2 TRP   276      18.841  28.912  39.112  1.00  0.00           C
ATOM   4094  HZ2 TRP   276      18.265  28.213  38.523  1.00  0.00           H
ATOM   4095  CH2 TRP   276      18.657  29.090  40.504  1.00  0.00           C
ATOM   4096  HH2 TRP   276      17.830  28.739  41.104  1.00  0.00           H
ATOM   4097  CZ3 TRP   276      19.539  29.940  41.230  1.00  0.00           C
ATOM   4098  HZ3 TRP   276      19.370  30.135  42.278  1.00  0.00           H
ATOM   4099  CE3 TRP   276      20.595  30.566  40.553  1.00  0.00           C
ATOM   4100  HE3 TRP   276      21.182  31.286  41.106  1.00  0.00           H
ATOM   4101  CD2 TRP   276      20.773  30.465  39.187  1.00  0.00           C
ATOM   4102  C   TRP   276      22.913  34.670  39.330  1.00  0.00           C
ATOM   4103  O   TRP   276      23.873  35.098  38.683  1.00  0.00           O
ATOM   4104  N   ILE   277      22.655  35.137  40.563  1.00  0.00           N
ATOM   4105  H   ILE   277      21.885  34.711  41.058  1.00  0.00           H
ATOM   4106  CA  ILE   277      23.717  35.841  41.287  1.00  0.00           C
ATOM   4107  HA  ILE   277      24.640  35.980  40.725  1.00  0.00           H
ATOM   4108  CB  ILE   277      23.212  37.261  41.481  1.00  0.00           C
ATOM   4109  HB  ILE   277      22.476  37.102  42.270  1.00  0.00           H
ATOM   4110  CG2 ILE   277      24.204  38.316  41.971  1.00  0.00           C
ATOM   4111 HG21 ILE   277      24.687  38.942  41.220  1.00  0.00           H
ATOM   4112 HG22 ILE   277      23.677  38.911  42.718  1.00  0.00           H
ATOM   4113 HG23 ILE   277      25.039  37.835  42.479  1.00  0.00           H
ATOM   4114  CG1 ILE   277      22.479  37.832  40.189  1.00  0.00           C
ATOM   4115 HG12 ILE   277      23.158  37.712  39.345  1.00  0.00           H
ATOM   4116 HG13 ILE   277      21.551  37.273  40.065  1.00  0.00           H
ATOM   4117  CD1 ILE   277      22.076  39.272  40.303  1.00  0.00           C
ATOM   4118 HD11 ILE   277      22.874  39.934  39.964  1.00  0.00           H
ATOM   4119 HD12 ILE   277      21.083  39.265  39.856  1.00  0.00           H
ATOM   4120 HD13 ILE   277      21.852  39.507  41.343  1.00  0.00           H
ATOM   4121  C   ILE   277      23.982  35.164  42.645  1.00  0.00           C
ATOM   4122  O   ILE   277      23.067  34.840  43.373  1.00  0.00           O
ATOM   4123  N   GLY   278      25.278  35.082  42.987  1.00  0.00           N
ATOM   4124  H   GLY   278      25.918  35.385  42.268  1.00  0.00           H
ATOM   4125  CA  GLY   278      25.778  35.039  44.380  1.00  0.00           C
ATOM   4126  HA2 GLY   278      24.977  34.571  44.951  1.00  0.00           H
ATOM   4127  HA3 GLY   278      26.647  34.382  44.412  1.00  0.00           H
ATOM   4128  C   GLY   278      26.004  36.288  45.148  1.00  0.00           C
ATOM   4129  O   GLY   278      26.378  37.272  44.520  1.00  0.00           O
ATOM   4130  N   ARG   279      25.807  36.328  46.458  1.00  0.00           N
ATOM   4131  H   ARG   279      25.336  35.530  46.859  1.00  0.00           H
ATOM   4132  CA  ARG   279      26.103  37.458  47.331  1.00  0.00           C
ATOM   4133  HA  ARG   279      27.098  37.816  47.073  1.00  0.00           H
ATOM   4134  CB  ARG   279      25.152  38.616  47.109  1.00  0.00           C
ATOM   4135  HB2 ARG   279      25.613  39.484  47.580  1.00  0.00           H
ATOM   4136  HB3 ARG   279      25.230  38.822  46.043  1.00  0.00           H
ATOM   4137  CG  ARG   279      23.722  38.327  47.486  1.00  0.00           C
ATOM   4138  HG2 ARG   279      23.313  37.483  46.932  1.00  0.00           H
ATOM   4139  HG3 ARG   279      23.590  37.898  48.479  1.00  0.00           H
ATOM   4140  CD  ARG   279      22.898  39.537  47.225  1.00  0.00           C
ATOM   4141  HD2 ARG   279      23.353  40.432  47.648  1.00  0.00           H
ATOM   4142  HD3 ARG   279      22.793  39.680  46.150  1.00  0.00           H
ATOM   4143  NE  ARG   279      21.562  39.273  47.840  1.00  0.00           N
ATOM   4144  HE  ARG   279      21.387  38.341  48.190  1.00  0.00           H
ATOM   4145  CZ  ARG   279      20.533  40.097  47.850  1.00  0.00           C
ATOM   4146  NH1 ARG   279      19.477  39.703  48.493  1.00  0.00           N
ATOM   4147 HH11 ARG   279      19.482  38.873  49.067  1.00  0.00           H
ATOM   4148 HH12 ARG   279      18.633  40.253  48.557  1.00  0.00           H
ATOM   4149  NH2 ARG   279      20.563  41.287  47.353  1.00  0.00           N
ATOM   4150 HH21 ARG   279      21.425  41.578  46.916  1.00  0.00           H
ATOM   4151 HH22 ARG   279      19.756  41.864  47.543  1.00  0.00           H
ATOM   4152  C   ARG   279      26.079  37.007  48.789  1.00  0.00           C
ATOM   4153  O   ARG   279      25.685  35.880  49.126  1.00  0.00           O
ATOM   4154  N   THR   280      26.327  37.917  49.761  1.00  0.00           N
ATOM   4155  H   THR   280      26.767  38.795  49.524  1.00  0.00           H
ATOM   4156  CA  THR   280      26.080  37.773  51.183  1.00  0.00           C
ATOM   4157  HA  THR   280      26.629  36.865  51.434  1.00  0.00           H
ATOM   4158  CB  THR   280      26.756  38.905  51.944  1.00  0.00           C
ATOM   4159  HB  THR   280      26.518  38.843  53.006  1.00  0.00           H
ATOM   4160  CG2 THR   280      28.294  38.781  51.769  1.00  0.00           C
ATOM   4161 HG21 THR   280      28.794  39.453  52.466  1.00  0.00           H
ATOM   4162 HG22 THR   280      28.584  37.775  52.073  1.00  0.00           H
ATOM   4163 HG23 THR   280      28.680  39.101  50.800  1.00  0.00           H
ATOM   4164  OG1 THR   280      26.241  40.171  51.570  1.00  0.00           O
ATOM   4165  HG1 THR   280      25.757  40.615  52.270  1.00  0.00           H
ATOM   4166  C   THR   280      24.631  37.547  51.565  1.00  0.00           C
ATOM   4167  O   THR   280      23.770  38.247  51.101  1.00  0.00           O
ATOM   4168  N   LYS   281      24.492  36.557  52.459  1.00  0.00           N
ATOM   4169  H   LYS   281      25.331  36.101  52.786  1.00  0.00           H
ATOM   4170  CA  LYS   281      23.197  36.206  53.087  1.00  0.00           C
ATOM   4171  HA  LYS   281      22.419  36.234  52.324  1.00  0.00           H
ATOM   4172  CB  LYS   281      23.057  34.870  53.769  1.00  0.00           C
ATOM   4173  HB2 LYS   281      23.320  34.146  52.998  1.00  0.00           H
ATOM   4174  HB3 LYS   281      23.778  34.791  54.583  1.00  0.00           H
ATOM   4175  CG  LYS   281      21.610  34.554  54.123  1.00  0.00           C
ATOM   4176  HG2 LYS   281      21.272  35.321  54.820  1.00  0.00           H
ATOM   4177  HG3 LYS   281      20.958  34.564  53.249  1.00  0.00           H
ATOM   4178  CD  LYS   281      21.482  33.281  54.943  1.00  0.00           C
ATOM   4179  HD2 LYS   281      21.569  32.363  54.360  1.00  0.00           H
ATOM   4180  HD3 LYS   281      22.285  33.297  55.679  1.00  0.00           H
ATOM   4181  CE  LYS   281      20.201  33.094  55.715  1.00  0.00           C
ATOM   4182  HE2 LYS   281      20.234  32.215  56.358  1.00  0.00           H
ATOM   4183  HE3 LYS   281      20.093  33.930  56.407  1.00  0.00           H
ATOM   4184  NZ  LYS   281      18.963  33.051  54.920  1.00  0.00           N
ATOM   4185  HZ1 LYS   281      19.021  32.234  54.329  1.00  0.00           H
ATOM   4186  HZ2 LYS   281      18.135  33.068  55.498  1.00  0.00           H
ATOM   4187  HZ3 LYS   281      18.889  33.842  54.295  1.00  0.00           H
ATOM   4188  C   LYS   281      22.677  37.394  53.887  1.00  0.00           C
ATOM   4189  O   LYS   281      21.563  37.872  53.652  1.00  0.00           O
ATOM   4190  N   SER   282      23.593  38.083  54.616  1.00  0.00           N
ATOM   4191  H   SER   282      24.543  37.810  54.409  1.00  0.00           H
ATOM   4192  CA  SER   282      23.401  39.421  55.275  1.00  0.00           C
ATOM   4193  HA  SER   282      22.437  39.356  55.778  1.00  0.00           H
ATOM   4194  CB  SER   282      24.332  39.444  56.529  1.00  0.00           C
ATOM   4195  HB2 SER   282      24.311  38.543  57.140  1.00  0.00           H
ATOM   4196  HB3 SER   282      25.346  39.665  56.197  1.00  0.00           H
ATOM   4197  OG  SER   282      23.884  40.635  57.181  1.00  0.00           O
ATOM   4198  HG  SER   282      24.035  40.489  58.117  1.00  0.00           H
ATOM   4199  C   SER   282      23.499  40.668  54.291  1.00  0.00           C
ATOM   4200  O   SER   282      24.215  40.678  53.324  1.00  0.00           O
ATOM   4201  N   THR   283      22.719  41.711  54.599  1.00  0.00           N
ATOM   4202  H   THR   283      22.025  41.635  55.327  1.00  0.00           H
ATOM   4203  CA  THR   283      22.634  42.899  53.756  1.00  0.00           C
ATOM   4204  HA  THR   283      22.351  42.662  52.730  1.00  0.00           H
ATOM   4205  CB  THR   283      21.357  43.763  54.035  1.00  0.00           C
ATOM   4206  HB  THR   283      21.511  44.285  54.980  1.00  0.00           H
ATOM   4207  CG2 THR   283      21.069  44.885  53.081  1.00  0.00           C
ATOM   4208 HG21 THR   283      21.756  45.731  53.099  1.00  0.00           H
ATOM   4209 HG22 THR   283      20.969  44.458  52.083  1.00  0.00           H
ATOM   4210 HG23 THR   283      20.170  45.466  53.285  1.00  0.00           H
ATOM   4211  OG1 THR   283      20.229  43.036  54.235  1.00  0.00           O
ATOM   4212  HG1 THR   283      19.590  43.705  54.489  1.00  0.00           H
ATOM   4213  C   THR   283      23.931  43.776  53.815  1.00  0.00           C
ATOM   4214  O   THR   283      24.602  44.011  52.822  1.00  0.00           O
ATOM   4215  N   ASN   284      24.271  44.173  55.031  1.00  0.00           N
ATOM   4216  H   ASN   284      23.757  43.796  55.815  1.00  0.00           H
ATOM   4217  CA  ASN   284      25.346  45.096  55.215  1.00  0.00           C
ATOM   4218  HA  ASN   284      25.821  45.319  54.259  1.00  0.00           H
ATOM   4219  CB  ASN   284      24.760  46.442  55.783  1.00  0.00           C
ATOM   4220  HB2 ASN   284      24.374  46.145  56.760  1.00  0.00           H
ATOM   4221  HB3 ASN   284      25.596  47.137  55.846  1.00  0.00           H
ATOM   4222  CG  ASN   284      23.637  47.019  54.875  1.00  0.00           C
ATOM   4223  OD1 ASN   284      23.831  47.249  53.657  1.00  0.00           O
ATOM   4224  ND2 ASN   284      22.604  47.466  55.449  1.00  0.00           N
ATOM   4225 HD21 ASN   284      21.876  47.734  54.803  1.00  0.00           H
ATOM   4226 HD22 ASN   284      22.410  47.201  56.405  1.00  0.00           H
ATOM   4227  C   ASN   284      26.485  44.508  56.100  1.00  0.00           C
ATOM   4228  O   ASN   284      27.006  45.131  56.965  1.00  0.00           O
ATOM   4229  N   SER   285      26.787  43.226  55.883  1.00  0.00           N
ATOM   4230  H   SER   285      26.269  42.816  55.120  1.00  0.00           H
ATOM   4231  CA  SER   285      27.836  42.526  56.553  1.00  0.00           C
ATOM   4232  HA  SER   285      28.570  43.268  56.869  1.00  0.00           H
ATOM   4233  CB  SER   285      27.251  41.822  57.821  1.00  0.00           C
ATOM   4234  HB2 SER   285      26.881  42.595  58.495  1.00  0.00           H
ATOM   4235  HB3 SER   285      26.415  41.201  57.498  1.00  0.00           H
ATOM   4236  OG  SER   285      28.117  40.988  58.520  1.00  0.00           O
ATOM   4237  HG  SER   285      28.404  41.343  59.364  1.00  0.00           H
ATOM   4238  C   SER   285      28.494  41.563  55.592  1.00  0.00           C
ATOM   4239  O   SER   285      27.855  41.063  54.613  1.00  0.00           O
ATOM   4240  N   ARG   286      29.724  41.176  55.878  1.00  0.00           N
ATOM   4241  H   ARG   286      30.253  41.742  56.527  1.00  0.00           H
ATOM   4242  CA  ARG   286      30.408  39.944  55.367  1.00  0.00           C
ATOM   4243  HA  ARG   286      30.312  39.979  54.282  1.00  0.00           H
ATOM   4244  CB  ARG   286      31.900  39.807  55.766  1.00  0.00           C
ATOM   4245  HB2 ARG   286      31.989  39.675  56.844  1.00  0.00           H
ATOM   4246  HB3 ARG   286      32.230  38.828  55.421  1.00  0.00           H
ATOM   4247  CG  ARG   286      32.944  40.951  55.422  1.00  0.00           C
ATOM   4248  HG2 ARG   286      32.753  41.861  55.990  1.00  0.00           H
ATOM   4249  HG3 ARG   286      33.955  40.579  55.586  1.00  0.00           H
ATOM   4250  CD  ARG   286      32.688  41.389  53.940  1.00  0.00           C
ATOM   4251  HD2 ARG   286      32.663  40.497  53.316  1.00  0.00           H
ATOM   4252  HD3 ARG   286      31.680  41.795  53.841  1.00  0.00           H
ATOM   4253  NE  ARG   286      33.620  42.410  53.392  1.00  0.00           N
ATOM   4254  HE  ARG   286      33.460  43.393  53.561  1.00  0.00           H
ATOM   4255  CZ  ARG   286      34.848  42.113  52.933  1.00  0.00           C
ATOM   4256  NH1 ARG   286      35.573  42.971  52.305  1.00  0.00           N
ATOM   4257 HH11 ARG   286      35.297  43.918  52.087  1.00  0.00           H
ATOM   4258 HH12 ARG   286      36.381  42.622  51.808  1.00  0.00           H
ATOM   4259  NH2 ARG   286      35.423  40.891  52.975  1.00  0.00           N
ATOM   4260 HH21 ARG   286      34.896  40.132  53.381  1.00  0.00           H
ATOM   4261 HH22 ARG   286      36.323  40.657  52.582  1.00  0.00           H
ATOM   4262  C   ARG   286      29.730  38.668  55.821  1.00  0.00           C
ATOM   4263  O   ARG   286      30.102  37.575  55.337  1.00  0.00           O
ATOM   4264  N   SER   287      28.781  38.682  56.763  1.00  0.00           N
ATOM   4265  H   SER   287      28.503  39.562  57.175  1.00  0.00           H
ATOM   4266  CA  SER   287      28.052  37.497  57.308  1.00  0.00           C
ATOM   4267  HA  SER   287      28.741  36.802  57.787  1.00  0.00           H
ATOM   4268  CB  SER   287      27.139  37.932  58.439  1.00  0.00           C
ATOM   4269  HB2 SER   287      26.631  38.835  58.100  1.00  0.00           H
ATOM   4270  HB3 SER   287      26.426  37.139  58.666  1.00  0.00           H
ATOM   4271  OG  SER   287      27.805  38.453  59.496  1.00  0.00           O
ATOM   4272  HG  SER   287      27.922  39.376  59.263  1.00  0.00           H
ATOM   4273  C   SER   287      27.258  36.663  56.267  1.00  0.00           C
ATOM   4274  O   SER   287      26.310  37.139  55.660  1.00  0.00           O
ATOM   4275  N   GLY   288      27.603  35.361  56.134  1.00  0.00           N
ATOM   4276  H   GLY   288      28.377  35.065  56.711  1.00  0.00           H
ATOM   4277  CA  GLY   288      26.973  34.301  55.290  1.00  0.00           C
ATOM   4278  HA2 GLY   288      27.513  33.403  55.590  1.00  0.00           H
ATOM   4279  HA3 GLY   288      25.959  34.135  55.655  1.00  0.00           H
ATOM   4280  C   GLY   288      26.938  34.478  53.752  1.00  0.00           C
ATOM   4281  O   GLY   288      27.274  35.440  53.138  1.00  0.00           O
ATOM   4282  N   PHE   289      26.379  33.440  53.077  1.00  0.00           N
ATOM   4283  H   PHE   289      26.052  32.712  53.695  1.00  0.00           H
ATOM   4284  CA  PHE   289      26.109  33.349  51.625  1.00  0.00           C
ATOM   4285  HA  PHE   289      26.240  34.327  51.161  1.00  0.00           H
ATOM   4286  CB  PHE   289      27.198  32.465  50.931  1.00  0.00           C
ATOM   4287  HB2 PHE   289      28.138  32.382  51.476  1.00  0.00           H
ATOM   4288  HB3 PHE   289      26.706  31.503  51.076  1.00  0.00           H
ATOM   4289  CG  PHE   289      27.530  32.790  49.484  1.00  0.00           C
ATOM   4290  CD1 PHE   289      28.441  33.876  49.222  1.00  0.00           C
ATOM   4291  HD1 PHE   289      28.815  34.331  50.127  1.00  0.00           H
ATOM   4292  CE1 PHE   289      28.660  34.331  47.930  1.00  0.00           C
ATOM   4293  HE1 PHE   289      29.368  35.128  47.759  1.00  0.00           H
ATOM   4294  CZ  PHE   289      27.960  33.752  46.866  1.00  0.00           C
ATOM   4295  HZ  PHE   289      28.046  34.219  45.895  1.00  0.00           H
ATOM   4296  CE2 PHE   289      27.071  32.666  47.101  1.00  0.00           C
ATOM   4297  HE2 PHE   289      26.341  32.395  46.355  1.00  0.00           H
ATOM   4298  CD2 PHE   289      26.871  32.226  48.432  1.00  0.00           C
ATOM   4299  HD2 PHE   289      26.106  31.465  48.494  1.00  0.00           H
ATOM   4300  C   PHE   289      24.791  32.907  51.135  1.00  0.00           C
ATOM   4301  O   PHE   289      24.152  32.043  51.703  1.00  0.00           O
ATOM   4302  N   GLU   290      24.273  33.551  50.056  1.00  0.00           N
ATOM   4303  H   GLU   290      24.730  34.367  49.675  1.00  0.00           H
ATOM   4304  CA  GLU   290      23.101  33.003  49.297  1.00  0.00           C
ATOM   4305  HA  GLU   290      22.908  31.953  49.515  1.00  0.00           H
ATOM   4306  CB  GLU   290      21.856  33.850  49.705  1.00  0.00           C
ATOM   4307  HB2 GLU   290      21.052  33.244  49.288  1.00  0.00           H
ATOM   4308  HB3 GLU   290      21.733  33.820  50.788  1.00  0.00           H
ATOM   4309  CG  GLU   290      21.832  35.287  49.232  1.00  0.00           C
ATOM   4310  HG2 GLU   290      22.696  35.813  49.635  1.00  0.00           H
ATOM   4311  HG3 GLU   290      21.823  35.342  48.143  1.00  0.00           H
ATOM   4312  CD  GLU   290      20.568  36.037  49.633  1.00  0.00           C
ATOM   4313  OE1 GLU   290      19.713  35.445  50.353  1.00  0.00           O
ATOM   4314  OE2 GLU   290      20.457  37.238  49.328  1.00  0.00           O
ATOM   4315  C   GLU   290      23.347  33.023  47.811  1.00  0.00           C
ATOM   4316  O   GLU   290      24.193  33.730  47.318  1.00  0.00           O
ATOM   4317  N   MET   291      22.509  32.162  47.163  1.00  0.00           N
ATOM   4318  H   MET   291      22.030  31.455  47.701  1.00  0.00           H
ATOM   4319  CA  MET   291      22.118  32.201  45.764  1.00  0.00           C
ATOM   4320  HA  MET   291      22.716  33.051  45.435  1.00  0.00           H
ATOM   4321  CB  MET   291      22.420  30.978  44.943  1.00  0.00           C
ATOM   4322  HB2 MET   291      21.808  30.181  45.367  1.00  0.00           H
ATOM   4323  HB3 MET   291      21.984  31.170  43.963  1.00  0.00           H
ATOM   4324  CG  MET   291      23.807  30.519  44.623  1.00  0.00           C
ATOM   4325  HG2 MET   291      24.367  30.386  45.549  1.00  0.00           H
ATOM   4326  HG3 MET   291      23.722  29.600  44.043  1.00  0.00           H
ATOM   4327  SD  MET   291      24.689  31.854  43.759  1.00  0.00           S
ATOM   4328  CE  MET   291      24.481  31.193  42.111  1.00  0.00           C
ATOM   4329  HE1 MET   291      25.092  30.292  42.051  1.00  0.00           H
ATOM   4330  HE2 MET   291      23.482  30.759  42.052  1.00  0.00           H
ATOM   4331  HE3 MET   291      24.896  31.884  41.378  1.00  0.00           H
ATOM   4332  C   MET   291      20.710  32.650  45.546  1.00  0.00           C
ATOM   4333  O   MET   291      19.807  32.267  46.280  1.00  0.00           O
ATOM   4334  N   ILE   292      20.482  33.480  44.500  1.00  0.00           N
ATOM   4335  H   ILE   292      21.289  33.772  43.967  1.00  0.00           H
ATOM   4336  CA  ILE   292      19.172  33.931  44.001  1.00  0.00           C
ATOM   4337  HA  ILE   292      18.456  33.191  44.358  1.00  0.00           H
ATOM   4338  CB  ILE   292      18.838  35.309  44.604  1.00  0.00           C
ATOM   4339  HB  ILE   292      19.219  35.958  43.814  1.00  0.00           H
ATOM   4340  CG2 ILE   292      17.348  35.546  44.650  1.00  0.00           C
ATOM   4341 HG21 ILE   292      17.070  34.808  45.402  1.00  0.00           H
ATOM   4342 HG22 ILE   292      17.103  36.555  44.984  1.00  0.00           H
ATOM   4343 HG23 ILE   292      16.829  35.288  43.727  1.00  0.00           H
ATOM   4344  CG1 ILE   292      19.604  35.655  45.957  1.00  0.00           C
ATOM   4345 HG12 ILE   292      18.881  36.240  46.524  1.00  0.00           H
ATOM   4346 HG13 ILE   292      19.782  34.792  46.599  1.00  0.00           H
ATOM   4347  CD1 ILE   292      20.828  36.505  45.711  1.00  0.00           C
ATOM   4348 HD11 ILE   292      21.617  35.974  45.178  1.00  0.00           H
ATOM   4349 HD12 ILE   292      20.642  37.238  44.925  1.00  0.00           H
ATOM   4350 HD13 ILE   292      21.199  36.959  46.629  1.00  0.00           H
ATOM   4351  C   ILE   292      19.177  33.829  42.483  1.00  0.00           C
ATOM   4352  O   ILE   292      20.273  33.768  41.873  1.00  0.00           O
ATOM   4353  N   TRP   293      18.070  34.057  41.869  1.00  0.00           N
ATOM   4354  H   TRP   293      17.253  34.170  42.452  1.00  0.00           H
ATOM   4355  CA  TRP   293      17.941  34.137  40.395  1.00  0.00           C
ATOM   4356  HA  TRP   293      18.837  34.556  39.938  1.00  0.00           H
ATOM   4357  CB  TRP   293      17.850  32.716  39.762  1.00  0.00           C
ATOM   4358  HB2 TRP   293      18.862  32.493  39.423  1.00  0.00           H
ATOM   4359  HB3 TRP   293      17.713  31.905  40.478  1.00  0.00           H
ATOM   4360  CG  TRP   293      16.939  32.523  38.630  1.00  0.00           C
ATOM   4361  CD1 TRP   293      15.568  32.337  38.700  1.00  0.00           C
ATOM   4362  HD1 TRP   293      14.994  32.250  39.610  1.00  0.00           H
ATOM   4363  NE1 TRP   293      14.990  32.357  37.446  1.00  0.00           N
ATOM   4364  HE1 TRP   293      14.004  32.340  37.232  1.00  0.00           H
ATOM   4365  CE2 TRP   293      15.959  32.487  36.423  1.00  0.00           C
ATOM   4366  CZ2 TRP   293      15.891  32.543  35.038  1.00  0.00           C
ATOM   4367  HZ2 TRP   293      14.980  32.303  34.512  1.00  0.00           H
ATOM   4368  CH2 TRP   293      17.173  32.751  34.359  1.00  0.00           C
ATOM   4369  HH2 TRP   293      17.059  32.807  33.286  1.00  0.00           H
ATOM   4370  CZ3 TRP   293      18.376  32.766  35.032  1.00  0.00           C
ATOM   4371  HZ3 TRP   293      19.339  32.836  34.548  1.00  0.00           H
ATOM   4372  CE3 TRP   293      18.388  32.659  36.399  1.00  0.00           C
ATOM   4373  HE3 TRP   293      19.298  32.553  36.970  1.00  0.00           H
ATOM   4374  CD2 TRP   293      17.208  32.627  37.198  1.00  0.00           C
ATOM   4375  C   TRP   293      16.822  35.144  39.965  1.00  0.00           C
ATOM   4376  O   TRP   293      15.760  35.133  40.552  1.00  0.00           O
ATOM   4377  N   ASP   294      17.054  35.879  38.912  1.00  0.00           N
ATOM   4378  H   ASP   294      17.993  35.857  38.541  1.00  0.00           H
ATOM   4379  CA  ASP   294      16.162  36.897  38.366  1.00  0.00           C
ATOM   4380  HA  ASP   294      15.166  36.735  38.777  1.00  0.00           H
ATOM   4381  CB  ASP   294      16.548  38.288  38.888  1.00  0.00           C
ATOM   4382  HB2 ASP   294      16.485  38.191  39.973  1.00  0.00           H
ATOM   4383  HB3 ASP   294      17.590  38.517  38.666  1.00  0.00           H
ATOM   4384  CG  ASP   294      15.633  39.403  38.495  1.00  0.00           C
ATOM   4385  OD1 ASP   294      14.474  39.115  38.160  1.00  0.00           O
ATOM   4386  OD2 ASP   294      16.173  40.558  38.391  1.00  0.00           O
ATOM   4387  C   ASP   294      16.125  36.915  36.763  1.00  0.00           C
ATOM   4388  O   ASP   294      17.071  37.390  36.101  1.00  0.00           O
ATOM   4389  N   PRO   295      15.006  36.458  36.106  1.00  0.00           N
ATOM   4390  CD  PRO   295      13.910  35.676  36.634  1.00  0.00           C
ATOM   4391  HD2 PRO   295      13.131  36.277  37.102  1.00  0.00           H
ATOM   4392  HD3 PRO   295      14.437  34.994  37.302  1.00  0.00           H
ATOM   4393  CG  PRO   295      13.204  35.004  35.438  1.00  0.00           C
ATOM   4394  HG2 PRO   295      12.152  34.810  35.642  1.00  0.00           H
ATOM   4395  HG3 PRO   295      13.814  34.175  35.079  1.00  0.00           H
ATOM   4396  CB  PRO   295      13.373  36.067  34.405  1.00  0.00           C
ATOM   4397  HB2 PRO   295      12.596  36.764  34.718  1.00  0.00           H
ATOM   4398  HB3 PRO   295      13.153  35.728  33.392  1.00  0.00           H
ATOM   4399  CA  PRO   295      14.764  36.666  34.640  1.00  0.00           C
ATOM   4400  HA  PRO   295      15.418  36.016  34.058  1.00  0.00           H
ATOM   4401  C   PRO   295      14.950  38.102  34.191  1.00  0.00           C
ATOM   4402  O   PRO   295      14.569  38.938  34.949  1.00  0.00           O
ATOM   4403  N   ASN   296      15.487  38.235  32.982  1.00  0.00           N
ATOM   4404  H   ASN   296      15.762  37.410  32.467  1.00  0.00           H
ATOM   4405  CA  ASN   296      15.899  39.496  32.331  1.00  0.00           C
ATOM   4406  HA  ASN   296      16.429  39.173  31.435  1.00  0.00           H
ATOM   4407  CB  ASN   296      14.674  40.267  31.803  1.00  0.00           C
ATOM   4408  HB2 ASN   296      14.055  40.546  32.656  1.00  0.00           H
ATOM   4409  HB3 ASN   296      15.025  41.203  31.370  1.00  0.00           H
ATOM   4410  CG  ASN   296      13.833  39.479  30.835  1.00  0.00           C
ATOM   4411  OD1 ASN   296      14.360  38.540  30.213  1.00  0.00           O
ATOM   4412  ND2 ASN   296      12.536  39.689  30.812  1.00  0.00           N
ATOM   4413 HD21 ASN   296      12.020  39.261  30.057  1.00  0.00           H
ATOM   4414 HD22 ASN   296      12.162  40.406  31.417  1.00  0.00           H
ATOM   4415  C   ASN   296      17.008  40.316  33.082  1.00  0.00           C
ATOM   4416  O   ASN   296      17.365  41.324  32.483  1.00  0.00           O
ATOM   4417  N   GLY   297      17.406  39.979  34.301  1.00  0.00           N
ATOM   4418  H   GLY   297      17.096  39.101  34.692  1.00  0.00           H
ATOM   4419  CA  GLY   297      18.161  40.841  35.213  1.00  0.00           C
ATOM   4420  HA2 GLY   297      17.523  41.655  35.558  1.00  0.00           H
ATOM   4421  HA3 GLY   297      18.384  40.170  36.043  1.00  0.00           H
ATOM   4422  C   GLY   297      19.521  41.386  34.771  1.00  0.00           C
ATOM   4423  O   GLY   297      19.901  42.385  35.396  1.00  0.00           O
ATOM   4424  N   TRP   298      20.186  40.791  33.772  1.00  0.00           N
ATOM   4425  H   TRP   298      19.741  40.038  33.268  1.00  0.00           H
ATOM   4426  CA  TRP   298      21.306  41.461  33.089  1.00  0.00           C
ATOM   4427  HA  TRP   298      22.044  41.735  33.843  1.00  0.00           H
ATOM   4428  CB  TRP   298      21.899  40.422  32.034  1.00  0.00           C
ATOM   4429  HB2 TRP   298      21.967  39.424  32.468  1.00  0.00           H
ATOM   4430  HB3 TRP   298      21.250  40.292  31.167  1.00  0.00           H
ATOM   4431  CG  TRP   298      23.307  40.666  31.599  1.00  0.00           C
ATOM   4432  CD1 TRP   298      23.758  41.333  30.506  1.00  0.00           C
ATOM   4433  HD1 TRP   298      23.193  42.014  29.888  1.00  0.00           H
ATOM   4434  NE1 TRP   298      25.109  41.411  30.451  1.00  0.00           N
ATOM   4435  HE1 TRP   298      25.693  42.078  29.966  1.00  0.00           H
ATOM   4436  CE2 TRP   298      25.638  40.471  31.280  1.00  0.00           C
ATOM   4437  CZ2 TRP   298      26.950  40.039  31.569  1.00  0.00           C
ATOM   4438  HZ2 TRP   298      27.813  40.311  30.981  1.00  0.00           H
ATOM   4439  CH2 TRP   298      27.204  39.198  32.662  1.00  0.00           C
ATOM   4440  HH2 TRP   298      28.202  38.890  32.936  1.00  0.00           H
ATOM   4441  CZ3 TRP   298      26.172  38.913  33.554  1.00  0.00           C
ATOM   4442  HZ3 TRP   298      26.319  38.373  34.477  1.00  0.00           H
ATOM   4443  CE3 TRP   298      24.842  39.365  33.223  1.00  0.00           C
ATOM   4444  HE3 TRP   298      24.042  39.116  33.904  1.00  0.00           H
ATOM   4445  CD2 TRP   298      24.566  40.162  32.110  1.00  0.00           C
ATOM   4446  C   TRP   298      20.957  42.779  32.490  1.00  0.00           C
ATOM   4447  O   TRP   298      21.706  43.728  32.700  1.00  0.00           O
ATOM   4448  N   THR   299      19.758  42.929  31.948  1.00  0.00           N
ATOM   4449  H   THR   299      19.149  42.123  31.943  1.00  0.00           H
ATOM   4450  CA  THR   299      19.298  44.120  31.109  1.00  0.00           C
ATOM   4451  HA  THR   299      20.106  44.845  31.209  1.00  0.00           H
ATOM   4452  CB  THR   299      19.209  43.635  29.683  1.00  0.00           C
ATOM   4453  HB  THR   299      18.918  44.486  29.069  1.00  0.00           H
ATOM   4454  CG2 THR   299      20.511  43.023  29.183  1.00  0.00           C
ATOM   4455 HG21 THR   299      20.508  42.997  28.094  1.00  0.00           H
ATOM   4456 HG22 THR   299      21.382  43.588  29.517  1.00  0.00           H
ATOM   4457 HG23 THR   299      20.595  41.975  29.467  1.00  0.00           H
ATOM   4458  OG1 THR   299      18.213  42.666  29.498  1.00  0.00           O
ATOM   4459  HG1 THR   299      17.423  43.056  29.118  1.00  0.00           H
ATOM   4460  C   THR   299      18.037  44.854  31.545  1.00  0.00           C
ATOM   4461  O   THR   299      17.755  45.908  30.913  1.00  0.00           O
ATOM   4462  N   GLU   300      17.351  44.392  32.588  1.00  0.00           N
ATOM   4463  H   GLU   300      17.508  43.466  32.961  1.00  0.00           H
ATOM   4464  CA  GLU   300      16.072  44.924  33.056  1.00  0.00           C
ATOM   4465  HA  GLU   300      16.145  46.011  33.023  1.00  0.00           H
ATOM   4466  CB  GLU   300      14.875  44.407  32.178  1.00  0.00           C
ATOM   4467  HB2 GLU   300      15.092  44.730  31.160  1.00  0.00           H
ATOM   4468  HB3 GLU   300      14.938  43.335  32.365  1.00  0.00           H
ATOM   4469  CG  GLU   300      13.438  44.831  32.438  1.00  0.00           C
ATOM   4470  HG2 GLU   300      12.852  44.437  31.607  1.00  0.00           H
ATOM   4471  HG3 GLU   300      12.979  44.412  33.333  1.00  0.00           H
ATOM   4472  CD  GLU   300      13.296  46.407  32.504  1.00  0.00           C
ATOM   4473  OE1 GLU   300      13.811  47.119  33.359  1.00  0.00           O
ATOM   4474  OE2 GLU   300      12.397  46.898  31.756  1.00  0.00           O
ATOM   4475  C   GLU   300      15.954  44.713  34.547  1.00  0.00           C
ATOM   4476  O   GLU   300      16.698  43.967  35.168  1.00  0.00           O
ATOM   4477  N   THR   301      15.145  45.554  35.167  1.00  0.00           N
ATOM   4478  H   THR   301      14.673  46.254  34.612  1.00  0.00           H
ATOM   4479  CA  THR   301      14.976  45.592  36.643  1.00  0.00           C
ATOM   4480  HA  THR   301      15.541  44.754  37.050  1.00  0.00           H
ATOM   4481  CB  THR   301      15.580  46.890  37.154  1.00  0.00           C
ATOM   4482  HB  THR   301      16.536  47.032  36.650  1.00  0.00           H
ATOM   4483  CG2 THR   301      14.785  48.187  36.998  1.00  0.00           C
ATOM   4484 HG21 THR   301      14.615  48.369  35.937  1.00  0.00           H
ATOM   4485 HG22 THR   301      13.861  48.090  37.568  1.00  0.00           H
ATOM   4486 HG23 THR   301      15.375  48.989  37.441  1.00  0.00           H
ATOM   4487  OG1 THR   301      15.815  46.708  38.508  1.00  0.00           O
ATOM   4488  HG1 THR   301      16.752  46.539  38.634  1.00  0.00           H
ATOM   4489  C   THR   301      13.508  45.456  37.175  1.00  0.00           C
ATOM   4490  O   THR   301      12.576  45.896  36.455  1.00  0.00           O
ATOM   4491  N   ASP   302      13.271  44.873  38.322  1.00  0.00           N
ATOM   4492  H   ASP   302      14.119  44.581  38.786  1.00  0.00           H
ATOM   4493  CA  ASP   302      11.925  44.829  38.938  1.00  0.00           C
ATOM   4494  HA  ASP   302      11.336  45.654  38.537  1.00  0.00           H
ATOM   4495  CB  ASP   302      11.300  43.592  38.283  1.00  0.00           C
ATOM   4496  HB2 ASP   302      10.242  43.454  38.501  1.00  0.00           H
ATOM   4497  HB3 ASP   302      11.302  43.657  37.195  1.00  0.00           H
ATOM   4498  CG  ASP   302      11.930  42.279  38.620  1.00  0.00           C
ATOM   4499  OD1 ASP   302      12.015  41.286  37.842  1.00  0.00           O
ATOM   4500  OD2 ASP   302      12.438  42.124  39.725  1.00  0.00           O
ATOM   4501  C   ASP   302      11.933  44.909  40.425  1.00  0.00           C
ATOM   4502  O   ASP   302      12.936  45.312  41.012  1.00  0.00           O
ATOM   4503  N   SER   303      10.849  44.508  41.055  1.00  0.00           N
ATOM   4504  H   SER   303       9.984  44.394  40.546  1.00  0.00           H
ATOM   4505  CA  SER   303      10.740  44.313  42.505  1.00  0.00           C
ATOM   4506  HA  SER   303      11.685  44.603  42.964  1.00  0.00           H
ATOM   4507  CB  SER   303       9.745  45.325  43.052  1.00  0.00           C
ATOM   4508  HB2 SER   303       8.864  45.199  42.423  1.00  0.00           H
ATOM   4509  HB3 SER   303       9.623  45.125  44.116  1.00  0.00           H
ATOM   4510  OG  SER   303      10.173  46.616  42.829  1.00  0.00           O
ATOM   4511  HG  SER   303      10.415  46.804  41.919  1.00  0.00           H
ATOM   4512  C   SER   303      10.471  42.862  42.903  1.00  0.00           C
ATOM   4513  O   SER   303       9.521  42.588  43.618  1.00  0.00           O
ATOM   4514  N   SER   304      11.189  41.882  42.368  1.00  0.00           N
ATOM   4515  H   SER   304      11.735  42.093  41.546  1.00  0.00           H
ATOM   4516  CA  SER   304      11.120  40.473  42.812  1.00  0.00           C
ATOM   4517  HA  SER   304      11.035  40.461  43.898  1.00  0.00           H
ATOM   4518  CB  SER   304       9.931  39.774  42.248  1.00  0.00           C
ATOM   4519  HB2 SER   304       9.833  38.738  42.575  1.00  0.00           H
ATOM   4520  HB3 SER   304       8.976  40.155  42.610  1.00  0.00           H
ATOM   4521  OG  SER   304       9.930  39.730  40.804  1.00  0.00           O
ATOM   4522  HG  SER   304       9.255  40.296  40.424  1.00  0.00           H
ATOM   4523  C   SER   304      12.314  39.561  42.480  1.00  0.00           C
ATOM   4524  O   SER   304      13.182  39.942  41.679  1.00  0.00           O
ATOM   4525  N   PHE   305      12.494  38.368  43.049  1.00  0.00           N
ATOM   4526  H   PHE   305      11.821  38.137  43.765  1.00  0.00           H
ATOM   4527  CA  PHE   305      13.387  37.333  42.616  1.00  0.00           C
ATOM   4528  HA  PHE   305      13.951  37.453  41.691  1.00  0.00           H
ATOM   4529  CB  PHE   305      14.276  36.998  43.834  1.00  0.00           C
ATOM   4530  HB2 PHE   305      14.819  36.097  43.547  1.00  0.00           H
ATOM   4531  HB3 PHE   305      14.898  37.855  44.095  1.00  0.00           H
ATOM   4532  CG  PHE   305      13.569  36.780  45.195  1.00  0.00           C
ATOM   4533  CD1 PHE   305      13.078  35.517  45.554  1.00  0.00           C
ATOM   4534  HD1 PHE   305      13.103  34.759  44.786  1.00  0.00           H
ATOM   4535  CE1 PHE   305      12.672  35.234  46.844  1.00  0.00           C
ATOM   4536  HE1 PHE   305      12.195  34.286  47.039  1.00  0.00           H
ATOM   4537  CZ  PHE   305      12.674  36.287  47.751  1.00  0.00           C
ATOM   4538  HZ  PHE   305      12.186  36.201  48.710  1.00  0.00           H
ATOM   4539  CE2 PHE   305      13.080  37.585  47.365  1.00  0.00           C
ATOM   4540  HE2 PHE   305      12.987  38.357  48.114  1.00  0.00           H
ATOM   4541  CD2 PHE   305      13.636  37.809  46.091  1.00  0.00           C
ATOM   4542  HD2 PHE   305      13.838  38.817  45.759  1.00  0.00           H
ATOM   4543  C   PHE   305      12.559  36.083  42.373  1.00  0.00           C
ATOM   4544  O   PHE   305      11.478  35.971  42.845  1.00  0.00           O
ATOM   4545  N   SER   306      13.020  35.217  41.497  1.00  0.00           N
ATOM   4546  H   SER   306      14.012  35.194  41.306  1.00  0.00           H
ATOM   4547  CA  SER   306      12.211  34.045  41.054  1.00  0.00           C
ATOM   4548  HA  SER   306      11.167  34.128  41.357  1.00  0.00           H
ATOM   4549  CB  SER   306      12.212  33.921  39.513  1.00  0.00           C
ATOM   4550  HB2 SER   306      13.241  34.078  39.191  1.00  0.00           H
ATOM   4551  HB3 SER   306      11.808  32.952  39.218  1.00  0.00           H
ATOM   4552  OG  SER   306      11.382  34.945  39.016  1.00  0.00           O
ATOM   4553  HG  SER   306      10.471  34.684  39.167  1.00  0.00           H
ATOM   4554  C   SER   306      12.726  32.697  41.598  1.00  0.00           C
ATOM   4555  O   SER   306      11.817  31.844  41.635  1.00  0.00           O
ATOM   4556  N   VAL   307      13.897  32.554  42.214  1.00  0.00           N
ATOM   4557  H   VAL   307      14.603  33.239  41.987  1.00  0.00           H
ATOM   4558  CA  VAL   307      14.335  31.390  43.089  1.00  0.00           C
ATOM   4559  HA  VAL   307      13.567  30.854  43.646  1.00  0.00           H
ATOM   4560  CB  VAL   307      15.029  30.332  42.185  1.00  0.00           C
ATOM   4561  HB  VAL   307      15.892  30.766  41.679  1.00  0.00           H
ATOM   4562  CG1 VAL   307      15.479  29.109  42.950  1.00  0.00           C
ATOM   4563 HG11 VAL   307      14.777  28.775  43.715  1.00  0.00           H
ATOM   4564 HG12 VAL   307      15.758  28.228  42.371  1.00  0.00           H
ATOM   4565 HG13 VAL   307      16.317  29.372  43.595  1.00  0.00           H
ATOM   4566  CG2 VAL   307      14.172  29.804  40.982  1.00  0.00           C
ATOM   4567 HG21 VAL   307      13.891  30.688  40.409  1.00  0.00           H
ATOM   4568 HG22 VAL   307      14.722  29.109  40.348  1.00  0.00           H
ATOM   4569 HG23 VAL   307      13.293  29.328  41.415  1.00  0.00           H
ATOM   4570  C   VAL   307      15.284  31.888  44.156  1.00  0.00           C
ATOM   4571  O   VAL   307      16.239  32.565  43.765  1.00  0.00           O
ATOM   4572  N   LYS   308      15.100  31.603  45.485  1.00  0.00           N
ATOM   4573  H   LYS   308      14.261  31.139  45.804  1.00  0.00           H
ATOM   4574  CA  LYS   308      16.112  31.901  46.482  1.00  0.00           C
ATOM   4575  HA  LYS   308      16.943  32.343  45.933  1.00  0.00           H
ATOM   4576  CB  LYS   308      15.537  32.986  47.414  1.00  0.00           C
ATOM   4577  HB2 LYS   308      15.033  33.799  46.892  1.00  0.00           H
ATOM   4578  HB3 LYS   308      14.830  32.419  48.019  1.00  0.00           H
ATOM   4579  CG  LYS   308      16.461  33.669  48.444  1.00  0.00           C
ATOM   4580  HG2 LYS   308      16.937  32.879  49.026  1.00  0.00           H
ATOM   4581  HG3 LYS   308      17.162  34.234  47.829  1.00  0.00           H
ATOM   4582  CD  LYS   308      15.676  34.670  49.384  1.00  0.00           C
ATOM   4583  HD2 LYS   308      15.320  35.567  48.875  1.00  0.00           H
ATOM   4584  HD3 LYS   308      14.790  34.059  49.553  1.00  0.00           H
ATOM   4585  CE  LYS   308      16.435  35.160  50.650  1.00  0.00           C
ATOM   4586  HE2 LYS   308      15.670  35.290  51.417  1.00  0.00           H
ATOM   4587  HE3 LYS   308      17.150  34.420  51.009  1.00  0.00           H
ATOM   4588  NZ  LYS   308      17.140  36.442  50.339  1.00  0.00           N
ATOM   4589  HZ1 LYS   308      18.029  36.036  50.085  1.00  0.00           H
ATOM   4590  HZ2 LYS   308      16.753  36.942  49.553  1.00  0.00           H
ATOM   4591  HZ3 LYS   308      17.400  36.930  51.184  1.00  0.00           H
ATOM   4592  C   LYS   308      16.732  30.606  47.191  1.00  0.00           C
ATOM   4593  O   LYS   308      15.855  29.720  47.415  1.00  0.00           O
ATOM   4594  N   GLN   309      18.053  30.533  47.491  1.00  0.00           N
ATOM   4595  H   GLN   309      18.733  31.247  47.271  1.00  0.00           H
ATOM   4596  CA  GLN   309      18.660  29.297  48.082  1.00  0.00           C
ATOM   4597  HA  GLN   309      17.903  28.778  48.669  1.00  0.00           H
ATOM   4598  CB  GLN   309      19.057  28.289  46.950  1.00  0.00           C
ATOM   4599  HB2 GLN   309      18.180  27.993  46.376  1.00  0.00           H
ATOM   4600  HB3 GLN   309      19.720  28.742  46.214  1.00  0.00           H
ATOM   4601  CG  GLN   309      19.736  27.008  47.400  1.00  0.00           C
ATOM   4602  HG2 GLN   309      20.589  27.327  47.999  1.00  0.00           H
ATOM   4603  HG3 GLN   309      19.241  26.358  48.121  1.00  0.00           H
ATOM   4604  CD  GLN   309      20.314  26.145  46.255  1.00  0.00           C
ATOM   4605  OE1 GLN   309      19.873  26.272  45.117  1.00  0.00           O
ATOM   4606  NE2 GLN   309      21.342  25.403  46.524  1.00  0.00           N
ATOM   4607 HE21 GLN   309      21.765  25.448  47.440  1.00  0.00           H
ATOM   4608 HE22 GLN   309      21.666  24.666  45.915  1.00  0.00           H
ATOM   4609  C   GLN   309      19.861  29.673  48.977  1.00  0.00           C
ATOM   4610  O   GLN   309      20.852  30.277  48.465  1.00  0.00           O
ATOM   4611  N   ASP   310      19.743  29.334  50.306  1.00  0.00           N
ATOM   4612  H   ASP   310      18.830  29.007  50.584  1.00  0.00           H
ATOM   4613  CA  ASP   310      20.845  29.446  51.294  1.00  0.00           C
ATOM   4614  HA  ASP   310      21.198  30.476  51.249  1.00  0.00           H
ATOM   4615  CB  ASP   310      20.445  29.176  52.765  1.00  0.00           C
ATOM   4616  HB2 ASP   310      20.002  28.182  52.800  1.00  0.00           H
ATOM   4617  HB3 ASP   310      21.308  29.126  53.429  1.00  0.00           H
ATOM   4618  CG  ASP   310      19.371  30.155  53.364  1.00  0.00           C
ATOM   4619  OD1 ASP   310      18.887  31.124  52.738  1.00  0.00           O
ATOM   4620  OD2 ASP   310      19.051  29.959  54.536  1.00  0.00           O
ATOM   4621  C   ASP   310      22.081  28.551  50.940  1.00  0.00           C
ATOM   4622  O   ASP   310      21.839  27.392  50.570  1.00  0.00           O
ATOM   4623  N   ILE   311      23.273  29.009  51.157  1.00  0.00           N
ATOM   4624  H   ILE   311      23.238  29.931  51.570  1.00  0.00           H
ATOM   4625  CA  ILE   311      24.623  28.385  50.692  1.00  0.00           C
ATOM   4626  HA  ILE   311      24.434  27.338  50.455  1.00  0.00           H
ATOM   4627  CB  ILE   311      25.206  29.170  49.529  1.00  0.00           C
ATOM   4628  HB  ILE   311      25.218  30.210  49.854  1.00  0.00           H
ATOM   4629  CG2 ILE   311      26.641  28.795  49.167  1.00  0.00           C
ATOM   4630 HG21 ILE   311      27.027  29.530  48.462  1.00  0.00           H
ATOM   4631 HG22 ILE   311      27.297  28.773  50.037  1.00  0.00           H
ATOM   4632 HG23 ILE   311      26.722  27.831  48.665  1.00  0.00           H
ATOM   4633  CG1 ILE   311      24.315  29.029  48.228  1.00  0.00           C
ATOM   4634 HG12 ILE   311      23.335  29.474  48.398  1.00  0.00           H
ATOM   4635 HG13 ILE   311      24.798  29.594  47.430  1.00  0.00           H
ATOM   4636  CD1 ILE   311      24.024  27.604  47.698  1.00  0.00           C
ATOM   4637 HD11 ILE   311      24.893  26.946  47.727  1.00  0.00           H
ATOM   4638 HD12 ILE   311      23.188  27.270  48.312  1.00  0.00           H
ATOM   4639 HD13 ILE   311      23.627  27.665  46.684  1.00  0.00           H
ATOM   4640  C   ILE   311      25.699  28.358  51.880  1.00  0.00           C
ATOM   4641  O   ILE   311      26.396  27.374  52.140  1.00  0.00           O
ATOM   4642  N   VAL   312      25.735  29.410  52.728  1.00  0.00           N
ATOM   4643  H   VAL   312      25.278  30.264  52.442  1.00  0.00           H
ATOM   4644  CA  VAL   312      26.419  29.488  54.021  1.00  0.00           C
ATOM   4645  HA  VAL   312      26.470  28.542  54.562  1.00  0.00           H
ATOM   4646  CB  VAL   312      27.908  30.020  53.960  1.00  0.00           C
ATOM   4647  HB  VAL   312      27.929  31.071  53.673  1.00  0.00           H
ATOM   4648  CG1 VAL   312      28.653  29.758  55.277  1.00  0.00           C
ATOM   4649 HG11 VAL   312      28.931  28.731  55.513  1.00  0.00           H
ATOM   4650 HG12 VAL   312      29.575  30.312  55.100  1.00  0.00           H
ATOM   4651 HG13 VAL   312      28.117  30.155  56.140  1.00  0.00           H
ATOM   4652  CG2 VAL   312      28.742  29.417  52.777  1.00  0.00           C
ATOM   4653 HG21 VAL   312      29.740  29.848  52.850  1.00  0.00           H
ATOM   4654 HG22 VAL   312      28.752  28.328  52.741  1.00  0.00           H
ATOM   4655 HG23 VAL   312      28.319  29.729  51.821  1.00  0.00           H
ATOM   4656  C   VAL   312      25.542  30.308  54.942  1.00  0.00           C
ATOM   4657  O   VAL   312      25.124  31.380  54.615  1.00  0.00           O
ATOM   4658  N   ALA   313      25.236  29.915  56.158  1.00  0.00           N
ATOM   4659  H   ALA   313      25.537  28.956  56.250  1.00  0.00           H
ATOM   4660  CA  ALA   313      24.428  30.699  57.167  1.00  0.00           C
ATOM   4661  HA  ALA   313      23.533  31.042  56.649  1.00  0.00           H
ATOM   4662  CB  ALA   313      24.267  29.824  58.402  1.00  0.00           C
ATOM   4663  HB1 ALA   313      23.755  28.899  58.135  1.00  0.00           H
ATOM   4664  HB2 ALA   313      25.247  29.744  58.872  1.00  0.00           H
ATOM   4665  HB3 ALA   313      23.569  30.301  59.090  1.00  0.00           H
ATOM   4666  C   ALA   313      25.100  32.002  57.599  1.00  0.00           C
ATOM   4667  O   ALA   313      26.273  32.130  57.361  1.00  0.00           O
ATOM   4668  N   ILE   314      24.360  33.012  58.194  1.00  0.00           N
ATOM   4669  H   ILE   314      23.415  32.755  58.440  1.00  0.00           H
ATOM   4670  CA  ILE   314      24.925  34.268  58.661  1.00  0.00           C
ATOM   4671  HA  ILE   314      25.204  34.848  57.781  1.00  0.00           H
ATOM   4672  CB  ILE   314      23.800  35.063  59.357  1.00  0.00           C
ATOM   4673  HB  ILE   314      22.978  34.964  58.647  1.00  0.00           H
ATOM   4674  CG2 ILE   314      23.251  34.265  60.562  1.00  0.00           C
ATOM   4675 HG21 ILE   314      22.191  34.453  60.733  1.00  0.00           H
ATOM   4676 HG22 ILE   314      23.164  33.191  60.399  1.00  0.00           H
ATOM   4677 HG23 ILE   314      23.944  34.439  61.386  1.00  0.00           H
ATOM   4678  CG1 ILE   314      24.020  36.539  59.709  1.00  0.00           C
ATOM   4679 HG12 ILE   314      24.811  36.557  60.459  1.00  0.00           H
ATOM   4680 HG13 ILE   314      24.352  37.146  58.867  1.00  0.00           H
ATOM   4681  CD1 ILE   314      22.731  37.175  60.347  1.00  0.00           C
ATOM   4682 HD11 ILE   314      22.615  36.890  61.392  1.00  0.00           H
ATOM   4683 HD12 ILE   314      22.599  38.256  60.298  1.00  0.00           H
ATOM   4684 HD13 ILE   314      21.850  36.809  59.818  1.00  0.00           H
ATOM   4685  C   ILE   314      26.146  34.137  59.568  1.00  0.00           C
ATOM   4686  O   ILE   314      26.911  35.064  59.612  1.00  0.00           O
ATOM   4687  N   THR   315      26.208  33.082  60.381  1.00  0.00           N
ATOM   4688  H   THR   315      25.468  32.397  60.378  1.00  0.00           H
ATOM   4689  CA  THR   315      27.199  32.812  61.449  1.00  0.00           C
ATOM   4690  HA  THR   315      27.063  33.654  62.127  1.00  0.00           H
ATOM   4691  CB  THR   315      26.856  31.439  62.146  1.00  0.00           C
ATOM   4692  HB  THR   315      27.671  30.977  62.703  1.00  0.00           H
ATOM   4693  CG2 THR   315      25.834  31.794  63.239  1.00  0.00           C
ATOM   4694 HG21 THR   315      24.886  32.017  62.751  1.00  0.00           H
ATOM   4695 HG22 THR   315      25.522  30.943  63.844  1.00  0.00           H
ATOM   4696 HG23 THR   315      26.142  32.647  63.842  1.00  0.00           H
ATOM   4697  OG1 THR   315      26.181  30.548  61.290  1.00  0.00           O
ATOM   4698  HG1 THR   315      26.770  30.302  60.573  1.00  0.00           H
ATOM   4699  C   THR   315      28.666  32.783  61.050  1.00  0.00           C
ATOM   4700  O   THR   315      29.495  32.515  61.948  1.00  0.00           O
ATOM   4701  N   ASP   316      29.100  33.075  59.810  1.00  0.00           N
ATOM   4702  H   ASP   316      28.343  33.390  59.220  1.00  0.00           H
ATOM   4703  CA  ASP   316      30.453  33.210  59.306  1.00  0.00           C
ATOM   4704  HA  ASP   316      31.087  33.489  60.148  1.00  0.00           H
ATOM   4705  CB  ASP   316      30.976  31.871  58.594  1.00  0.00           C
ATOM   4706  HB2 ASP   316      30.160  31.435  58.017  1.00  0.00           H
ATOM   4707  HB3 ASP   316      31.819  32.115  57.948  1.00  0.00           H
ATOM   4708  CG  ASP   316      31.527  30.879  59.657  1.00  0.00           C
ATOM   4709  OD1 ASP   316      32.447  31.281  60.401  1.00  0.00           O
ATOM   4710  OD2 ASP   316      30.906  29.834  59.923  1.00  0.00           O
ATOM   4711  C   ASP   316      30.631  34.434  58.408  1.00  0.00           C
ATOM   4712  O   ASP   316      29.777  34.855  57.633  1.00  0.00           O
ATOM   4713  N   TRP   317      31.791  35.066  58.583  1.00  0.00           N
ATOM   4714  H   TRP   317      32.533  34.642  59.124  1.00  0.00           H
ATOM   4715  CA  TRP   317      32.287  36.029  57.593  1.00  0.00           C
ATOM   4716  HA  TRP   317      31.405  36.614  57.330  1.00  0.00           H
ATOM   4717  CB  TRP   317      33.287  37.071  58.256  1.00  0.00           C
ATOM   4718  HB2 TRP   317      34.038  36.513  58.816  1.00  0.00           H
ATOM   4719  HB3 TRP   317      33.838  37.522  57.431  1.00  0.00           H
ATOM   4720  CG  TRP   317      32.702  38.115  59.212  1.00  0.00           C
ATOM   4721  CD1 TRP   317      31.330  38.365  59.318  1.00  0.00           C
ATOM   4722  HD1 TRP   317      30.523  37.910  58.763  1.00  0.00           H
ATOM   4723  NE1 TRP   317      31.163  39.408  60.300  1.00  0.00           N
ATOM   4724  HE1 TRP   317      30.297  39.838  60.593  1.00  0.00           H
ATOM   4725  CE2 TRP   317      32.350  39.796  60.839  1.00  0.00           C
ATOM   4726  CZ2 TRP   317      32.642  40.811  61.732  1.00  0.00           C
ATOM   4727  HZ2 TRP   317      31.815  41.306  62.220  1.00  0.00           H
ATOM   4728  CH2 TRP   317      33.989  41.164  61.912  1.00  0.00           C
ATOM   4729  HH2 TRP   317      34.235  41.917  62.646  1.00  0.00           H
ATOM   4730  CZ3 TRP   317      35.003  40.446  61.222  1.00  0.00           C
ATOM   4731  HZ3 TRP   317      36.025  40.781  61.322  1.00  0.00           H
ATOM   4732  CE3 TRP   317      34.686  39.402  60.302  1.00  0.00           C
ATOM   4733  HE3 TRP   317      35.452  38.778  59.867  1.00  0.00           H
ATOM   4734  CD2 TRP   317      33.307  39.079  60.056  1.00  0.00           C
ATOM   4735  C   TRP   317      32.800  35.483  56.331  1.00  0.00           C
ATOM   4736  O   TRP   317      33.563  34.560  56.407  1.00  0.00           O
ATOM   4737  N   SER   318      32.596  36.094  55.149  1.00  0.00           N
ATOM   4738  H   SER   318      31.920  36.844  55.180  1.00  0.00           H
ATOM   4739  CA  SER   318      33.247  35.803  53.889  1.00  0.00           C
ATOM   4740  HA  SER   318      33.870  34.912  53.965  1.00  0.00           H
ATOM   4741  CB  SER   318      32.186  35.559  52.868  1.00  0.00           C
ATOM   4742  HB2 SER   318      31.529  34.742  53.167  1.00  0.00           H
ATOM   4743  HB3 SER   318      31.576  36.445  52.689  1.00  0.00           H
ATOM   4744  OG  SER   318      32.682  35.203  51.604  1.00  0.00           O
ATOM   4745  HG  SER   318      33.430  34.602  51.646  1.00  0.00           H
ATOM   4746  C   SER   318      34.190  36.931  53.420  1.00  0.00           C
ATOM   4747  O   SER   318      34.048  38.067  53.713  1.00  0.00           O
ATOM   4748  N   GLY   319      35.317  36.509  52.847  1.00  0.00           N
ATOM   4749  H   GLY   319      35.404  35.537  52.586  1.00  0.00           H
ATOM   4750  CA  GLY   319      36.309  37.481  52.326  1.00  0.00           C
ATOM   4751  HA2 GLY   319      36.126  38.472  52.739  1.00  0.00           H
ATOM   4752  HA3 GLY   319      37.334  37.266  52.630  1.00  0.00           H
ATOM   4753  C   GLY   319      36.450  37.678  50.813  1.00  0.00           C
ATOM   4754  O   GLY   319      37.003  38.759  50.552  1.00  0.00           O
ATOM   4755  N   TYR   320      36.101  36.721  49.931  1.00  0.00           N
ATOM   4756  H   TYR   320      35.847  35.858  50.389  1.00  0.00           H
ATOM   4757  CA  TYR   320      35.953  36.797  48.506  1.00  0.00           C
ATOM   4758  HA  TYR   320      35.506  37.772  48.316  1.00  0.00           H
ATOM   4759  CB  TYR   320      37.326  36.571  47.792  1.00  0.00           C
ATOM   4760  HB2 TYR   320      37.698  35.608  48.142  1.00  0.00           H
ATOM   4761  HB3 TYR   320      37.139  36.494  46.722  1.00  0.00           H
ATOM   4762  CG  TYR   320      38.346  37.639  47.974  1.00  0.00           C
ATOM   4763  CD1 TYR   320      39.438  37.523  48.887  1.00  0.00           C
ATOM   4764  HD1 TYR   320      39.436  36.755  49.646  1.00  0.00           H
ATOM   4765  CE1 TYR   320      40.504  38.407  48.897  1.00  0.00           C
ATOM   4766  HE1 TYR   320      41.348  38.350  49.568  1.00  0.00           H
ATOM   4767  CZ  TYR   320      40.574  39.411  47.959  1.00  0.00           C
ATOM   4768  OH  TYR   320      41.637  40.282  47.983  1.00  0.00           O
ATOM   4769  HH  TYR   320      41.810  40.658  47.116  1.00  0.00           H
ATOM   4770  CE2 TYR   320      39.598  39.588  46.944  1.00  0.00           C
ATOM   4771  HE2 TYR   320      39.723  40.203  46.065  1.00  0.00           H
ATOM   4772  CD2 TYR   320      38.506  38.573  46.943  1.00  0.00           C
ATOM   4773  HD2 TYR   320      37.808  38.599  46.118  1.00  0.00           H
ATOM   4774  C   TYR   320      35.026  35.686  47.972  1.00  0.00           C
ATOM   4775  O   TYR   320      34.918  34.683  48.630  1.00  0.00           O
ATOM   4776  N   SER   321      34.433  35.762  46.825  1.00  0.00           N
ATOM   4777  H   SER   321      34.694  36.546  46.244  1.00  0.00           H
ATOM   4778  CA  SER   321      33.707  34.730  46.049  1.00  0.00           C
ATOM   4779  HA  SER   321      34.278  33.846  46.333  1.00  0.00           H
ATOM   4780  CB  SER   321      32.239  34.610  46.502  1.00  0.00           C
ATOM   4781  HB2 SER   321      31.778  33.727  46.061  1.00  0.00           H
ATOM   4782  HB3 SER   321      32.118  34.729  47.579  1.00  0.00           H
ATOM   4783  OG  SER   321      31.646  35.752  45.947  1.00  0.00           O
ATOM   4784  HG  SER   321      32.140  36.572  46.023  1.00  0.00           H
ATOM   4785  C   SER   321      33.864  34.977  44.537  1.00  0.00           C
ATOM   4786  O   SER   321      34.136  36.126  44.149  1.00  0.00           O
ATOM   4787  N   GLY   322      33.753  33.909  43.726  1.00  0.00           N
ATOM   4788  H   GLY   322      33.346  33.067  44.107  1.00  0.00           H
ATOM   4789  CA  GLY   322      33.948  33.984  42.267  1.00  0.00           C
ATOM   4790  HA2 GLY   322      33.213  34.681  41.862  1.00  0.00           H
ATOM   4791  HA3 GLY   322      34.916  34.452  42.091  1.00  0.00           H
ATOM   4792  C   GLY   322      33.803  32.704  41.439  1.00  0.00           C
ATOM   4793  O   GLY   322      33.689  31.655  42.003  1.00  0.00           O
ATOM   4794  N   SER   323      33.621  32.821  40.109  1.00  0.00           N
ATOM   4795  H   SER   323      33.515  33.740  39.704  1.00  0.00           H
ATOM   4796  CA  SER   323      33.315  31.676  39.317  1.00  0.00           C
ATOM   4797  HA  SER   323      32.543  31.033  39.738  1.00  0.00           H
ATOM   4798  CB  SER   323      32.577  32.131  38.035  1.00  0.00           C
ATOM   4799  HB2 SER   323      32.348  31.261  37.417  1.00  0.00           H
ATOM   4800  HB3 SER   323      31.672  32.634  38.373  1.00  0.00           H
ATOM   4801  OG  SER   323      33.403  32.932  37.131  1.00  0.00           O
ATOM   4802  HG  SER   323      34.025  32.373  36.661  1.00  0.00           H
ATOM   4803  C   SER   323      34.619  30.827  38.894  1.00  0.00           C
ATOM   4804  O   SER   323      35.773  31.321  38.797  1.00  0.00           O
ATOM   4805  N   PHE   324      34.343  29.569  38.559  1.00  0.00           N
ATOM   4806  H   PHE   324      33.397  29.215  38.570  1.00  0.00           H
ATOM   4807  CA  PHE   324      35.217  28.752  37.791  1.00  0.00           C
ATOM   4808  HA  PHE   324      35.886  29.332  37.155  1.00  0.00           H
ATOM   4809  CB  PHE   324      36.040  27.907  38.696  1.00  0.00           C
ATOM   4810  HB2 PHE   324      36.803  27.361  38.141  1.00  0.00           H
ATOM   4811  HB3 PHE   324      36.564  28.566  39.387  1.00  0.00           H
ATOM   4812  CG  PHE   324      35.249  26.907  39.600  1.00  0.00           C
ATOM   4813  CD1 PHE   324      34.828  27.325  40.858  1.00  0.00           C
ATOM   4814  HD1 PHE   324      34.771  28.379  41.081  1.00  0.00           H
ATOM   4815  CE1 PHE   324      34.412  26.294  41.780  1.00  0.00           C
ATOM   4816  HE1 PHE   324      33.995  26.662  42.705  1.00  0.00           H
ATOM   4817  CZ  PHE   324      34.235  24.989  41.392  1.00  0.00           C
ATOM   4818  HZ  PHE   324      33.779  24.271  42.056  1.00  0.00           H
ATOM   4819  CE2 PHE   324      34.636  24.572  40.081  1.00  0.00           C
ATOM   4820  HE2 PHE   324      34.594  23.522  39.835  1.00  0.00           H
ATOM   4821  CD2 PHE   324      35.153  25.519  39.260  1.00  0.00           C
ATOM   4822  HD2 PHE   324      35.364  25.234  38.240  1.00  0.00           H
ATOM   4823  C   PHE   324      34.362  28.026  36.714  1.00  0.00           C
ATOM   4824  O   PHE   324      33.136  28.293  36.680  1.00  0.00           O
ATOM   4825  N   VAL   325      34.895  27.162  35.910  1.00  0.00           N
ATOM   4826  H   VAL   325      35.890  27.010  35.996  1.00  0.00           H
ATOM   4827  CA  VAL   325      34.141  26.442  34.892  1.00  0.00           C
ATOM   4828  HA  VAL   325      33.081  26.373  35.136  1.00  0.00           H
ATOM   4829  CB  VAL   325      34.220  27.125  33.487  1.00  0.00           C
ATOM   4830  HB  VAL   325      33.516  26.596  32.843  1.00  0.00           H
ATOM   4831  CG1 VAL   325      33.593  28.516  33.517  1.00  0.00           C
ATOM   4832 HG11 VAL   325      34.330  29.183  33.966  1.00  0.00           H
ATOM   4833 HG12 VAL   325      33.258  28.831  32.529  1.00  0.00           H
ATOM   4834 HG13 VAL   325      32.744  28.555  34.200  1.00  0.00           H
ATOM   4835  CG2 VAL   325      35.606  27.251  32.789  1.00  0.00           C
ATOM   4836 HG21 VAL   325      35.939  26.214  32.746  1.00  0.00           H
ATOM   4837 HG22 VAL   325      35.538  27.665  31.783  1.00  0.00           H
ATOM   4838 HG23 VAL   325      36.421  27.672  33.378  1.00  0.00           H
ATOM   4839  C   VAL   325      34.633  25.024  34.757  1.00  0.00           C
ATOM   4840  O   VAL   325      35.870  24.829  34.763  1.00  0.00           O
ATOM   4841  N   GLN   326      33.768  24.021  34.822  1.00  0.00           N
ATOM   4842  H   GLN   326      32.798  24.188  35.045  1.00  0.00           H
ATOM   4843  CA  GLN   326      34.211  22.620  34.714  1.00  0.00           C
ATOM   4844  HA  GLN   326      35.258  22.410  34.926  1.00  0.00           H
ATOM   4845  CB  GLN   326      33.319  21.872  35.785  1.00  0.00           C
ATOM   4846  HB2 GLN   326      33.587  22.166  36.800  1.00  0.00           H
ATOM   4847  HB3 GLN   326      32.269  22.163  35.737  1.00  0.00           H
ATOM   4848  CG  GLN   326      33.486  20.365  35.747  1.00  0.00           C
ATOM   4849  HG2 GLN   326      33.482  20.054  34.702  1.00  0.00           H
ATOM   4850  HG3 GLN   326      34.481  20.082  36.092  1.00  0.00           H
ATOM   4851  CD  GLN   326      32.392  19.604  36.522  1.00  0.00           C
ATOM   4852  OE1 GLN   326      31.267  19.982  36.811  1.00  0.00           O
ATOM   4853  NE2 GLN   326      32.654  18.414  36.983  1.00  0.00           N
ATOM   4854 HE21 GLN   326      33.586  18.029  37.034  1.00  0.00           H
ATOM   4855 HE22 GLN   326      31.896  17.975  37.488  1.00  0.00           H
ATOM   4856  C   GLN   326      33.930  22.173  33.254  1.00  0.00           C
ATOM   4857  O   GLN   326      32.777  22.087  32.760  1.00  0.00           O
ATOM   4858  N   HID   327      34.968  22.025  32.461  1.00  0.00           N
ATOM   4859  H   HID   327      35.885  22.030  32.884  1.00  0.00           H
ATOM   4860  CA  HID   327      34.939  21.856  30.979  1.00  0.00           C
ATOM   4861  HA  HID   327      34.550  22.803  30.605  1.00  0.00           H
ATOM   4862  CB  HID   327      36.376  21.868  30.438  1.00  0.00           C
ATOM   4863  HB2 HID   327      37.101  21.112  30.739  1.00  0.00           H
ATOM   4864  HB3 HID   327      36.274  21.816  29.355  1.00  0.00           H
ATOM   4865  CG  HID   327      37.109  23.154  30.862  1.00  0.00           C
ATOM   4866  ND1 HID   327      37.053  24.337  30.170  1.00  0.00           N
ATOM   4867  HD1 HID   327      36.632  24.473  29.261  1.00  0.00           H
ATOM   4868  CE1 HID   327      37.943  25.170  30.791  1.00  0.00           C
ATOM   4869  HE1 HID   327      38.306  26.127  30.443  1.00  0.00           H
ATOM   4870  NE2 HID   327      38.500  24.575  31.858  1.00  0.00           N
ATOM   4871  CD2 HID   327      37.933  23.258  31.937  1.00  0.00           C
ATOM   4872  HD2 HID   327      38.057  22.511  32.707  1.00  0.00           H
ATOM   4873  C   HID   327      34.168  20.617  30.488  1.00  0.00           C
ATOM   4874  O   HID   327      34.197  19.607  31.221  1.00  0.00           O
ATOM   4875  N   PRO   328      33.569  20.598  29.246  1.00  0.00           N
ATOM   4876  CD  PRO   328      33.286  21.804  28.432  1.00  0.00           C
ATOM   4877  HD2 PRO   328      33.975  22.634  28.593  1.00  0.00           H
ATOM   4878  HD3 PRO   328      32.215  21.983  28.525  1.00  0.00           H
ATOM   4879  CG  PRO   328      33.443  21.230  27.007  1.00  0.00           C
ATOM   4880  HG2 PRO   328      34.507  21.006  26.928  1.00  0.00           H
ATOM   4881  HG3 PRO   328      32.958  21.844  26.247  1.00  0.00           H
ATOM   4882  CB  PRO   328      32.787  19.840  27.174  1.00  0.00           C
ATOM   4883  HB2 PRO   328      33.035  19.018  26.502  1.00  0.00           H
ATOM   4884  HB3 PRO   328      31.700  19.891  27.114  1.00  0.00           H
ATOM   4885  CA  PRO   328      33.105  19.380  28.587  1.00  0.00           C
ATOM   4886  HA  PRO   328      32.256  18.901  29.075  1.00  0.00           H
ATOM   4887  C   PRO   328      34.188  18.286  28.669  1.00  0.00           C
ATOM   4888  O   PRO   328      33.915  17.114  28.556  1.00  0.00           O
ATOM   4889  N   GLU   329      35.416  18.730  28.619  1.00  0.00           N
ATOM   4890  H   GLU   329      35.542  19.678  28.293  1.00  0.00           H
ATOM   4891  CA  GLU   329      36.575  17.832  28.661  1.00  0.00           C
ATOM   4892  HA  GLU   329      36.408  17.108  27.863  1.00  0.00           H
ATOM   4893  CB  GLU   329      37.814  18.622  28.336  1.00  0.00           C
ATOM   4894  HB2 GLU   329      37.873  19.539  28.921  1.00  0.00           H
ATOM   4895  HB3 GLU   329      38.722  18.032  28.463  1.00  0.00           H
ATOM   4896  CG  GLU   329      37.832  19.251  26.956  1.00  0.00           C
ATOM   4897  HG2 GLU   329      37.214  20.149  26.927  1.00  0.00           H
ATOM   4898  HG3 GLU   329      38.872  19.553  26.835  1.00  0.00           H
ATOM   4899  CD  GLU   329      37.366  18.428  25.794  1.00  0.00           C
ATOM   4900  OE1 GLU   329      36.709  19.036  24.908  1.00  0.00           O
ATOM   4901  OE2 GLU   329      37.703  17.245  25.744  1.00  0.00           O
ATOM   4902  C   GLU   329      36.749  17.035  29.964  1.00  0.00           C
ATOM   4903  O   GLU   329      37.411  16.003  30.055  1.00  0.00           O
ATOM   4904  N   LEU   330      36.238  17.543  31.098  1.00  0.00           N
ATOM   4905  H   LEU   330      35.801  18.454  31.051  1.00  0.00           H
ATOM   4906  CA  LEU   330      36.141  16.837  32.380  1.00  0.00           C
ATOM   4907  HA  LEU   330      37.096  16.326  32.502  1.00  0.00           H
ATOM   4908  CB  LEU   330      36.197  17.913  33.513  1.00  0.00           C
ATOM   4909  HB2 LEU   330      35.619  18.791  33.226  1.00  0.00           H
ATOM   4910  HB3 LEU   330      35.781  17.474  34.420  1.00  0.00           H
ATOM   4911  CG  LEU   330      37.673  18.284  33.806  1.00  0.00           C
ATOM   4912  HG  LEU   330      38.226  18.496  32.892  1.00  0.00           H
ATOM   4913  CD1 LEU   330      37.642  19.521  34.699  1.00  0.00           C
ATOM   4914 HD11 LEU   330      37.139  20.422  34.349  1.00  0.00           H
ATOM   4915 HD12 LEU   330      37.185  19.365  35.676  1.00  0.00           H
ATOM   4916 HD13 LEU   330      38.692  19.788  34.828  1.00  0.00           H
ATOM   4917  CD2 LEU   330      38.501  17.276  34.609  1.00  0.00           C
ATOM   4918 HD21 LEU   330      38.546  16.302  34.121  1.00  0.00           H
ATOM   4919 HD22 LEU   330      39.530  17.632  34.658  1.00  0.00           H
ATOM   4920 HD23 LEU   330      38.119  17.052  35.604  1.00  0.00           H
ATOM   4921  C   LEU   330      34.966  15.900  32.560  1.00  0.00           C
ATOM   4922  O   LEU   330      34.944  15.100  33.493  1.00  0.00           O
ATOM   4923  N   THR   331      33.850  16.063  31.814  1.00  0.00           N
ATOM   4924  H   THR   331      33.820  16.882  31.226  1.00  0.00           H
ATOM   4925  CA  THR   331      32.509  15.520  32.139  1.00  0.00           C
ATOM   4926  HA  THR   331      32.504  14.993  33.093  1.00  0.00           H
ATOM   4927  CB  THR   331      31.549  16.694  32.384  1.00  0.00           C
ATOM   4928  HB  THR   331      30.571  16.312  32.672  1.00  0.00           H
ATOM   4929  CG2 THR   331      31.947  17.585  33.610  1.00  0.00           C
ATOM   4930 HG21 THR   331      31.958  16.991  34.524  1.00  0.00           H
ATOM   4931 HG22 THR   331      32.884  18.107  33.412  1.00  0.00           H
ATOM   4932 HG23 THR   331      31.166  18.335  33.731  1.00  0.00           H
ATOM   4933  OG1 THR   331      31.549  17.484  31.194  1.00  0.00           O
ATOM   4934  HG1 THR   331      31.076  18.305  31.345  1.00  0.00           H
ATOM   4935  C   THR   331      31.907  14.635  30.973  1.00  0.00           C
ATOM   4936  O   THR   331      31.029  13.837  31.151  1.00  0.00           O
ATOM   4937  N   GLY   332      32.325  14.939  29.744  1.00  0.00           N
ATOM   4938  H   GLY   332      33.136  15.502  29.530  1.00  0.00           H
ATOM   4939  CA  GLY   332      31.653  14.381  28.544  1.00  0.00           C
ATOM   4940  HA2 GLY   332      32.352  14.581  27.731  1.00  0.00           H
ATOM   4941  HA3 GLY   332      31.467  13.308  28.581  1.00  0.00           H
ATOM   4942  C   GLY   332      30.336  15.076  28.210  1.00  0.00           C
ATOM   4943  O   GLY   332      29.713  14.771  27.132  1.00  0.00           O
ATOM   4944  N   LEU   333      29.779  15.961  29.046  1.00  0.00           N
ATOM   4945  H   LEU   333      30.354  16.243  29.827  1.00  0.00           H
ATOM   4946  CA  LEU   333      28.610  16.720  28.687  1.00  0.00           C
ATOM   4947  HA  LEU   333      27.724  16.119  28.482  1.00  0.00           H
ATOM   4948  CB  LEU   333      28.222  17.613  29.952  1.00  0.00           C
ATOM   4949  HB2 LEU   333      29.111  18.075  30.381  1.00  0.00           H
ATOM   4950  HB3 LEU   333      27.503  18.354  29.604  1.00  0.00           H
ATOM   4951  CG  LEU   333      27.568  16.734  31.019  1.00  0.00           C
ATOM   4952  HG  LEU   333      28.198  15.871  31.237  1.00  0.00           H
ATOM   4953  CD1 LEU   333      27.465  17.557  32.244  1.00  0.00           C
ATOM   4954 HD11 LEU   333      28.410  17.665  32.776  1.00  0.00           H
ATOM   4955 HD12 LEU   333      27.054  18.538  32.006  1.00  0.00           H
ATOM   4956 HD13 LEU   333      26.826  17.142  33.024  1.00  0.00           H
ATOM   4957  CD2 LEU   333      26.160  16.262  30.768  1.00  0.00           C
ATOM   4958 HD21 LEU   333      25.958  15.634  31.635  1.00  0.00           H
ATOM   4959 HD22 LEU   333      25.483  17.098  30.591  1.00  0.00           H
ATOM   4960 HD23 LEU   333      26.242  15.507  29.987  1.00  0.00           H
ATOM   4961  C   LEU   333      28.869  17.587  27.448  1.00  0.00           C
ATOM   4962  O   LEU   333      29.924  18.181  27.311  1.00  0.00           O
ATOM   4963  N   ASP   334      27.802  17.789  26.693  1.00  0.00           N
ATOM   4964  H   ASP   334      26.928  17.326  26.896  1.00  0.00           H
ATOM   4965  CA  ASP   334      27.783  18.801  25.613  1.00  0.00           C
ATOM   4966  HA  ASP   334      28.771  18.646  25.178  1.00  0.00           H
ATOM   4967  CB  ASP   334      26.515  18.646  24.662  1.00  0.00           C
ATOM   4968  HB2 ASP   334      26.676  19.292  23.799  1.00  0.00           H
ATOM   4969  HB3 ASP   334      26.554  17.603  24.349  1.00  0.00           H
ATOM   4970  CG  ASP   334      25.092  18.933  25.216  1.00  0.00           C
ATOM   4971  OD1 ASP   334      24.883  19.172  26.413  1.00  0.00           O
ATOM   4972  OD2 ASP   334      24.159  18.638  24.437  1.00  0.00           O
ATOM   4973  C   ASP   334      27.921  20.324  26.100  1.00  0.00           C
ATOM   4974  O   ASP   334      28.040  21.174  25.262  1.00  0.00           O
ATOM   4975  N   CYX   335      27.781  20.592  27.411  1.00  0.00           N
ATOM   4976  H   CYX   335      27.589  19.823  28.038  1.00  0.00           H
ATOM   4977  CA  CYX   335      27.673  21.982  27.996  1.00  0.00           C
ATOM   4978  HA  CYX   335      27.896  22.727  27.232  1.00  0.00           H
ATOM   4979  CB  CYX   335      26.278  22.025  28.645  1.00  0.00           C
ATOM   4980  HB2 CYX   335      26.134  23.034  29.031  1.00  0.00           H
ATOM   4981  HB3 CYX   335      25.607  21.969  27.787  1.00  0.00           H
ATOM   4982  SG  CYX   335      25.877  20.716  29.899  1.00  0.00           S
ATOM   4983  C   CYX   335      28.770  22.120  29.020  1.00  0.00           C
ATOM   4984  O   CYX   335      29.347  21.145  29.533  1.00  0.00           O
ATOM   4985  N   ILE   336      29.032  23.391  29.380  1.00  0.00           N
ATOM   4986  H   ILE   336      28.745  24.139  28.765  1.00  0.00           H
ATOM   4987  CA  ILE   336      29.986  23.808  30.459  1.00  0.00           C
ATOM   4988  HA  ILE   336      30.773  23.057  30.522  1.00  0.00           H
ATOM   4989  CB  ILE   336      30.503  25.197  30.019  1.00  0.00           C
ATOM   4990  HB  ILE   336      29.633  25.853  29.980  1.00  0.00           H
ATOM   4991  CG2 ILE   336      31.436  25.929  31.053  1.00  0.00           C
ATOM   4992 HG21 ILE   336      31.390  27.003  30.869  1.00  0.00           H
ATOM   4993 HG22 ILE   336      31.306  25.754  32.121  1.00  0.00           H
ATOM   4994 HG23 ILE   336      32.400  25.493  30.787  1.00  0.00           H
ATOM   4995  CG1 ILE   336      31.050  25.203  28.536  1.00  0.00           C
ATOM   4996 HG12 ILE   336      31.958  24.600  28.529  1.00  0.00           H
ATOM   4997 HG13 ILE   336      30.402  24.628  27.875  1.00  0.00           H
ATOM   4998  CD1 ILE   336      31.306  26.641  28.029  1.00  0.00           C
ATOM   4999 HD11 ILE   336      32.139  27.083  28.576  1.00  0.00           H
ATOM   5000 HD12 ILE   336      31.619  26.599  26.986  1.00  0.00           H
ATOM   5001 HD13 ILE   336      30.473  27.296  28.285  1.00  0.00           H
ATOM   5002  C   ILE   336      29.328  23.945  31.797  1.00  0.00           C
ATOM   5003  O   ILE   336      28.384  24.718  31.861  1.00  0.00           O
ATOM   5004  N   ARG   337      29.632  23.095  32.765  1.00  0.00           N
ATOM   5005  H   ARG   337      30.466  22.535  32.655  1.00  0.00           H
ATOM   5006  CA  ARG   337      29.052  23.072  34.121  1.00  0.00           C
ATOM   5007  HA  ARG   337      27.968  22.996  34.028  1.00  0.00           H
ATOM   5008  CB  ARG   337      29.387  21.748  34.918  1.00  0.00           C
ATOM   5009  HB2 ARG   337      30.400  21.406  34.707  1.00  0.00           H
ATOM   5010  HB3 ARG   337      29.397  21.893  35.999  1.00  0.00           H
ATOM   5011  CG  ARG   337      28.406  20.688  34.497  1.00  0.00           C
ATOM   5012  HG2 ARG   337      27.374  21.029  34.413  1.00  0.00           H
ATOM   5013  HG3 ARG   337      28.603  20.354  33.479  1.00  0.00           H
ATOM   5014  CD  ARG   337      28.354  19.416  35.389  1.00  0.00           C
ATOM   5015  HD2 ARG   337      27.980  18.551  34.842  1.00  0.00           H
ATOM   5016  HD3 ARG   337      29.385  19.134  35.603  1.00  0.00           H
ATOM   5017  NE  ARG   337      27.519  19.629  36.616  1.00  0.00           N
ATOM   5018  HE  ARG   337      26.540  19.726  36.383  1.00  0.00           H
ATOM   5019  CZ  ARG   337      27.966  19.581  37.881  1.00  0.00           C
ATOM   5020  NH1 ARG   337      29.129  19.223  38.249  1.00  0.00           N
ATOM   5021 HH11 ARG   337      29.873  19.169  37.568  1.00  0.00           H
ATOM   5022 HH12 ARG   337      29.413  19.307  39.214  1.00  0.00           H
ATOM   5023  NH2 ARG   337      27.166  19.915  38.852  1.00  0.00           N
ATOM   5024 HH21 ARG   337      26.280  20.297  38.554  1.00  0.00           H
ATOM   5025 HH22 ARG   337      27.378  19.987  39.837  1.00  0.00           H
ATOM   5026  C   ARG   337      29.480  24.289  34.919  1.00  0.00           C
ATOM   5027  O   ARG   337      30.669  24.546  35.083  1.00  0.00           O
ATOM   5028  N   PRO   338      28.578  25.226  35.199  1.00  0.00           N
ATOM   5029  CD  PRO   338      27.140  25.068  34.949  1.00  0.00           C
ATOM   5030  HD2 PRO   338      26.773  24.172  35.452  1.00  0.00           H
ATOM   5031  HD3 PRO   338      26.973  25.141  33.875  1.00  0.00           H
ATOM   5032  CG  PRO   338      26.556  26.296  35.637  1.00  0.00           C
ATOM   5033  HG2 PRO   338      26.296  26.090  36.675  1.00  0.00           H
ATOM   5034  HG3 PRO   338      25.676  26.631  35.088  1.00  0.00           H
ATOM   5035  CB  PRO   338      27.572  27.335  35.473  1.00  0.00           C
ATOM   5036  HB2 PRO   338      27.483  28.157  36.183  1.00  0.00           H
ATOM   5037  HB3 PRO   338      27.611  27.706  34.449  1.00  0.00           H
ATOM   5038  CA  PRO   338      28.866  26.521  35.786  1.00  0.00           C
ATOM   5039  HA  PRO   338      29.803  26.768  35.288  1.00  0.00           H
ATOM   5040  C   PRO   338      29.155  26.347  37.268  1.00  0.00           C
ATOM   5041  O   PRO   338      28.405  25.642  37.918  1.00  0.00           O
ATOM   5042  N   CYX   339      30.179  26.996  37.809  1.00  0.00           N
ATOM   5043  H   CYX   339      30.826  27.451  37.181  1.00  0.00           H
ATOM   5044  CA  CYX   339      30.646  26.761  39.154  1.00  0.00           C
ATOM   5045  HA  CYX   339      29.842  26.408  39.800  1.00  0.00           H
ATOM   5046  CB  CYX   339      31.799  25.710  39.080  1.00  0.00           C
ATOM   5047  HB2 CYX   339      32.653  26.166  38.580  1.00  0.00           H
[truncated: 55,806 more chars]
