# Supplementary material for: Worth the Weight: Sub-Pocket EXplorer (SubPEx), a Weighted Ensemble Method to Enhance Binding-Pocket Conformational Sampling
Source: J Chem Theory Comput. 2023 Aug 16;19(17):5677–89. doi: 10.1021/acs.jctc.3c00478 (PMC10500992; doi:10.1021/acs.jctc.3c00478)
Supplement: Supplementary file 2 — ct3c00478_si_002.zip [file ct3c00478_si_002.zip › clustered_structures/NA/subpex/rep.c18.aligned.pdb]

HELIX    1   1 SER     23  SER     28  1                                   6
HELIX    2   2 LYS     61  SER     63  1                                   3
HELIX    3   3 PRO    328  THR    331  1                                   4
SHEET    1   1 1 GLY    14  LYS    20  0
SHEET    2   2 1 PHE    39  CYX    42  0
SHEET    3   3 1 CYX    47  THR    53  0
SHEET    4   4 1 THR    75  PRO    80  0
SHEET    5   5 1 ARG    91  SER    94  0
SHEET    6   6 1 SER    98  HIE   103  0
SHEET    7   7 1 TRP   108  SER   114  0
SHEET    8   8 1 VAL   121  TYR   126  0
SHEET    9   9 1 ILE   129  LYS   135  0
SHEET   10  10 1 ALA   150  VAL   152  0
SHEET   11  11 1 SER   155  ASP   162  0
SHEET   12  12 1 SER   170  GLU   177  0
SHEET   13  13 1 LYS   180  GLU   186  0
SHEET   14  14 1 SER   198  ASN   202  0
SHEET   15  15 1 GLU   205  VAL   209  0
SHEET   16  16 1 PRO   220  ASN   225  0
SHEET   17  17 1 TYR   230  TYR   234  0
SHEET   18  18 1 SER   268  TYR   271  0
SHEET   19  19 1 GLY   274  ARG   279  0
SHEET   20  20 1 PHE   289  ASP   294  0
SHEET   21  21 1 VAL   307  VAL   312  0
SHEET   22  22 1 SER   321  GLN   326  0
SHEET   23  23 1 ARG   337  GLY   347  0
SHEET   24  24 1 THR   356  VAL   366  0
CRYST1   82.968   71.109   83.920  90.00  90.00  90.00               1
ATOM      1  N   VAL     1      45.337  18.111  24.065  1.00  0.00           N
ATOM      2  H1  VAL     1      45.092  18.070  25.043  1.00  0.00           H
ATOM      3  H2  VAL     1      45.575  17.196  23.709  1.00  0.00           H
ATOM      4  H3  VAL     1      46.141  18.723  24.045  1.00  0.00           H
ATOM      5  CA  VAL     1      44.269  18.645  23.201  1.00  0.00           C
ATOM      6  HA  VAL     1      44.834  18.797  22.282  1.00  0.00           H
ATOM      7  CB  VAL     1      43.035  17.757  23.029  1.00  0.00           C
ATOM      8  HB  VAL     1      42.570  17.695  24.012  1.00  0.00           H
ATOM      9  CG1 VAL     1      42.027  18.225  22.037  1.00  0.00           C
ATOM     10 HG11 VAL     1      42.054  17.737  21.063  1.00  0.00           H
ATOM     11 HG12 VAL     1      41.086  17.795  22.377  1.00  0.00           H
ATOM     12 HG13 VAL     1      41.802  19.291  22.071  1.00  0.00           H
ATOM     13  CG2 VAL     1      43.380  16.298  22.610  1.00  0.00           C
ATOM     14 HG21 VAL     1      42.464  15.733  22.439  1.00  0.00           H
ATOM     15 HG22 VAL     1      44.015  16.315  21.725  1.00  0.00           H
ATOM     16 HG23 VAL     1      44.036  15.835  23.348  1.00  0.00           H
ATOM     17  C   VAL     1      43.780  20.008  23.680  1.00  0.00           C
ATOM     18  O   VAL     1      43.829  20.142  24.890  1.00  0.00           O
ATOM     19  N   LYS     2      43.532  20.965  22.770  1.00  0.00           N
ATOM     20  H   LYS     2      43.787  20.707  21.827  1.00  0.00           H
ATOM     21  CA  LYS     2      43.091  22.400  23.145  1.00  0.00           C
ATOM     22  HA  LYS     2      43.893  22.885  23.701  1.00  0.00           H
ATOM     23  CB  LYS     2      42.905  23.086  21.736  1.00  0.00           C
ATOM     24  HB2 LYS     2      42.210  22.533  21.103  1.00  0.00           H
ATOM     25  HB3 LYS     2      42.574  24.104  21.936  1.00  0.00           H
ATOM     26  CG  LYS     2      44.286  23.235  20.987  1.00  0.00           C
ATOM     27  HG2 LYS     2      44.999  23.826  21.562  1.00  0.00           H
ATOM     28  HG3 LYS     2      44.833  22.299  20.869  1.00  0.00           H
ATOM     29  CD  LYS     2      43.962  23.863  19.653  1.00  0.00           C
ATOM     30  HD2 LYS     2      43.120  23.358  19.177  1.00  0.00           H
ATOM     31  HD3 LYS     2      43.845  24.947  19.684  1.00  0.00           H
ATOM     32  CE  LYS     2      45.259  23.611  18.802  1.00  0.00           C
ATOM     33  HE2 LYS     2      46.110  24.143  19.227  1.00  0.00           H
ATOM     34  HE3 LYS     2      45.521  22.555  18.861  1.00  0.00           H
ATOM     35  NZ  LYS     2      44.934  23.864  17.404  1.00  0.00           N
ATOM     36  HZ1 LYS     2      44.899  24.844  17.157  1.00  0.00           H
ATOM     37  HZ2 LYS     2      45.704  23.446  16.901  1.00  0.00           H
ATOM     38  HZ3 LYS     2      44.112  23.349  17.122  1.00  0.00           H
ATOM     39  C   LYS     2      41.819  22.339  23.964  1.00  0.00           C
ATOM     40  O   LYS     2      40.948  21.546  23.662  1.00  0.00           O
ATOM     41  N   LEU     3      41.664  23.205  24.966  1.00  0.00           N
ATOM     42  H   LEU     3      42.448  23.808  25.173  1.00  0.00           H
ATOM     43  CA  LEU     3      40.577  23.068  25.999  1.00  0.00           C
ATOM     44  HA  LEU     3      40.346  22.006  26.061  1.00  0.00           H
ATOM     45  CB  LEU     3      41.190  23.424  27.407  1.00  0.00           C
ATOM     46  HB2 LEU     3      41.827  22.582  27.676  1.00  0.00           H
ATOM     47  HB3 LEU     3      41.693  24.364  27.182  1.00  0.00           H
ATOM     48  CG  LEU     3      40.136  23.572  28.468  1.00  0.00           C
ATOM     49  HG  LEU     3      39.407  24.351  28.248  1.00  0.00           H
ATOM     50  CD1 LEU     3      39.332  22.243  28.596  1.00  0.00           C
ATOM     51 HD11 LEU     3      39.742  21.445  27.978  1.00  0.00           H
ATOM     52 HD12 LEU     3      39.060  21.995  29.622  1.00  0.00           H
ATOM     53 HD13 LEU     3      38.330  22.303  28.173  1.00  0.00           H
ATOM     54  CD2 LEU     3      40.885  24.054  29.742  1.00  0.00           C
ATOM     55 HD21 LEU     3      40.227  23.897  30.598  1.00  0.00           H
ATOM     56 HD22 LEU     3      41.839  23.547  29.884  1.00  0.00           H
ATOM     57 HD23 LEU     3      40.925  25.141  29.671  1.00  0.00           H
ATOM     58  C   LEU     3      39.364  23.917  25.533  1.00  0.00           C
ATOM     59  O   LEU     3      39.601  25.076  25.263  1.00  0.00           O
ATOM     60  N   ALA     4      38.238  23.313  25.214  1.00  0.00           N
ATOM     61  H   ALA     4      38.115  22.315  25.317  1.00  0.00           H
ATOM     62  CA  ALA     4      37.157  23.975  24.539  1.00  0.00           C
ATOM     63  HA  ALA     4      37.559  24.564  23.715  1.00  0.00           H
ATOM     64  CB  ALA     4      36.320  22.891  23.919  1.00  0.00           C
ATOM     65  HB1 ALA     4      35.416  23.160  23.373  1.00  0.00           H
ATOM     66  HB2 ALA     4      36.960  22.503  23.127  1.00  0.00           H
ATOM     67  HB3 ALA     4      36.095  22.112  24.648  1.00  0.00           H
ATOM     68  C   ALA     4      36.237  24.895  25.409  1.00  0.00           C
ATOM     69  O   ALA     4      36.017  24.645  26.615  1.00  0.00           O
ATOM     70  N   GLY     5      35.727  25.961  24.814  1.00  0.00           N
ATOM     71  H   GLY     5      35.972  26.103  23.845  1.00  0.00           H
ATOM     72  CA  GLY     5      34.641  26.719  25.411  1.00  0.00           C
ATOM     73  HA2 GLY     5      34.190  26.128  26.208  1.00  0.00           H
ATOM     74  HA3 GLY     5      35.084  27.634  25.802  1.00  0.00           H
ATOM     75  C   GLY     5      33.607  27.139  24.342  1.00  0.00           C
ATOM     76  O   GLY     5      32.996  28.236  24.506  1.00  0.00           O
ATOM     77  N   ASN     6      33.496  26.435  23.280  1.00  0.00           N
ATOM     78  H   ASN     6      34.234  25.777  23.072  1.00  0.00           H
ATOM     79  CA  ASN     6      32.611  26.646  22.100  1.00  0.00           C
ATOM     80  HA  ASN     6      32.599  27.704  21.837  1.00  0.00           H
ATOM     81  CB  ASN     6      33.116  25.769  20.928  1.00  0.00           C
ATOM     82  HB2 ASN     6      32.343  25.773  20.160  1.00  0.00           H
ATOM     83  HB3 ASN     6      34.037  26.125  20.466  1.00  0.00           H
ATOM     84  CG  ASN     6      33.377  24.344  21.324  1.00  0.00           C
ATOM     85  OD1 ASN     6      33.147  23.867  22.407  1.00  0.00           O
ATOM     86  ND2 ASN     6      33.891  23.528  20.438  1.00  0.00           N
ATOM     87 HD21 ASN     6      34.215  23.967  19.588  1.00  0.00           H
ATOM     88 HD22 ASN     6      34.361  22.705  20.786  1.00  0.00           H
ATOM     89  C   ASN     6      31.166  26.340  22.323  1.00  0.00           C
ATOM     90  O   ASN     6      30.297  27.023  21.784  1.00  0.00           O
ATOM     91  N   SER     7      30.903  25.392  23.247  1.00  0.00           N
ATOM     92  H   SER     7      31.587  24.896  23.800  1.00  0.00           H
ATOM     93  CA  SER     7      29.506  24.984  23.545  1.00  0.00           C
ATOM     94  HA  SER     7      28.955  25.009  22.605  1.00  0.00           H
ATOM     95  CB  SER     7      29.446  23.691  24.345  1.00  0.00           C
ATOM     96  HB2 SER     7      29.740  23.952  25.361  1.00  0.00           H
ATOM     97  HB3 SER     7      28.474  23.225  24.178  1.00  0.00           H
ATOM     98  OG  SER     7      30.414  22.713  23.945  1.00  0.00           O
ATOM     99  HG  SER     7      30.157  22.458  23.056  1.00  0.00           H
ATOM    100  C   SER     7      28.867  25.969  24.543  1.00  0.00           C
ATOM    101  O   SER     7      29.543  26.593  25.365  1.00  0.00           O
ATOM    102  N   SER     8      27.515  26.028  24.534  1.00  0.00           N
ATOM    103  H   SER     8      27.000  25.288  24.080  1.00  0.00           H
ATOM    104  CA  SER     8      26.714  26.760  25.625  1.00  0.00           C
ATOM    105  HA  SER     8      27.149  27.758  25.669  1.00  0.00           H
ATOM    106  CB  SER     8      25.253  26.946  25.152  1.00  0.00           C
ATOM    107  HB2 SER     8      24.626  27.394  25.923  1.00  0.00           H
ATOM    108  HB3 SER     8      25.144  27.574  24.268  1.00  0.00           H
ATOM    109  OG  SER     8      24.890  25.655  24.762  1.00  0.00           O
ATOM    110  HG  SER     8      24.091  25.701  24.230  1.00  0.00           H
ATOM    111  C   SER     8      26.766  26.213  27.024  1.00  0.00           C
ATOM    112  O   SER     8      27.092  25.032  27.214  1.00  0.00           O
ATOM    113  N   LEU     9      26.425  26.988  27.976  1.00  0.00           N
ATOM    114  H   LEU     9      25.976  27.847  27.693  1.00  0.00           H
ATOM    115  CA  LEU     9      26.380  26.521  29.388  1.00  0.00           C
ATOM    116  HA  LEU     9      27.314  26.017  29.633  1.00  0.00           H
ATOM    117  CB  LEU     9      26.137  27.717  30.396  1.00  0.00           C
ATOM    118  HB2 LEU     9      25.368  28.351  29.954  1.00  0.00           H
ATOM    119  HB3 LEU     9      25.726  27.231  31.281  1.00  0.00           H
ATOM    120  CG  LEU     9      27.314  28.645  30.766  1.00  0.00           C
ATOM    121  HG  LEU     9      27.686  29.157  29.880  1.00  0.00           H
ATOM    122  CD1 LEU     9      26.706  29.750  31.687  1.00  0.00           C
ATOM    123 HD11 LEU     9      25.981  30.340  31.125  1.00  0.00           H
ATOM    124 HD12 LEU     9      26.019  29.422  32.467  1.00  0.00           H
ATOM    125 HD13 LEU     9      27.541  30.283  32.139  1.00  0.00           H
ATOM    126  CD2 LEU     9      28.413  27.952  31.557  1.00  0.00           C
ATOM    127 HD21 LEU     9      29.208  28.658  31.798  1.00  0.00           H
ATOM    128 HD22 LEU     9      27.988  27.536  32.471  1.00  0.00           H
ATOM    129 HD23 LEU     9      28.950  27.194  30.987  1.00  0.00           H
ATOM    130  C   LEU     9      25.290  25.511  29.716  1.00  0.00           C
ATOM    131  O   LEU     9      24.128  25.572  29.151  1.00  0.00           O
ATOM    132  N   CYX    10      25.612  24.535  30.538  1.00  0.00           N
ATOM    133  H   CYX    10      26.540  24.559  30.935  1.00  0.00           H
ATOM    134  CA  CYX    10      24.529  23.571  30.932  1.00  0.00           C
ATOM    135  HA  CYX    10      24.222  22.972  30.074  1.00  0.00           H
ATOM    136  CB  CYX    10      25.141  22.429  31.782  1.00  0.00           C
ATOM    137  HB2 CYX    10      25.332  22.840  32.773  1.00  0.00           H
ATOM    138  HB3 CYX    10      24.419  21.614  31.837  1.00  0.00           H
ATOM    139  SG  CYX    10      26.566  21.517  31.186  1.00  0.00           S
ATOM    140  C   CYX    10      23.306  24.228  31.561  1.00  0.00           C
ATOM    141  O   CYX    10      23.424  24.984  32.547  1.00  0.00           O
ATOM    142  N   PRO    11      22.054  23.904  31.115  1.00  0.00           N
ATOM    143  CD  PRO    11      21.649  22.983  30.122  1.00  0.00           C
ATOM    144  HD2 PRO    11      22.182  22.038  30.224  1.00  0.00           H
ATOM    145  HD3 PRO    11      21.807  23.496  29.173  1.00  0.00           H
ATOM    146  CG  PRO    11      20.168  22.692  30.212  1.00  0.00           C
ATOM    147  HG2 PRO    11      20.078  21.689  30.628  1.00  0.00           H
ATOM    148  HG3 PRO    11      19.649  22.721  29.253  1.00  0.00           H
ATOM    149  CB  PRO    11      19.639  23.691  31.207  1.00  0.00           C
ATOM    150  HB2 PRO    11      18.890  23.124  31.759  1.00  0.00           H
ATOM    151  HB3 PRO    11      19.085  24.506  30.740  1.00  0.00           H
ATOM    152  CA  PRO    11      20.893  24.216  31.985  1.00  0.00           C
ATOM    153  HA  PRO    11      20.818  25.304  31.987  1.00  0.00           H
ATOM    154  C   PRO    11      20.923  23.792  33.419  1.00  0.00           C
ATOM    155  O   PRO    11      21.407  22.712  33.798  1.00  0.00           O
ATOM    156  N   ILE    12      20.304  24.590  34.252  1.00  0.00           N
ATOM    157  H   ILE    12      19.808  25.411  33.932  1.00  0.00           H
ATOM    158  CA  ILE    12      20.106  24.283  35.704  1.00  0.00           C
ATOM    159  HA  ILE    12      20.203  23.220  35.925  1.00  0.00           H
ATOM    160  CB  ILE    12      21.346  24.772  36.482  1.00  0.00           C
ATOM    161  HB  ILE    12      21.324  24.495  37.535  1.00  0.00           H
ATOM    162  CG2 ILE    12      22.708  24.241  36.024  1.00  0.00           C
ATOM    163 HG21 ILE    12      23.525  24.440  36.718  1.00  0.00           H
ATOM    164 HG22 ILE    12      22.621  23.163  35.897  1.00  0.00           H
ATOM    165 HG23 ILE    12      22.998  24.627  35.048  1.00  0.00           H
ATOM    166  CG1 ILE    12      21.436  26.416  36.391  1.00  0.00           C
ATOM    167 HG12 ILE    12      22.386  26.682  35.927  1.00  0.00           H
ATOM    168 HG13 ILE    12      20.806  26.851  35.615  1.00  0.00           H
ATOM    169  CD1 ILE    12      21.224  27.104  37.723  1.00  0.00           C
ATOM    170 HD11 ILE    12      20.289  26.749  38.155  1.00  0.00           H
ATOM    171 HD12 ILE    12      22.078  26.773  38.313  1.00  0.00           H
ATOM    172 HD13 ILE    12      21.271  28.190  37.650  1.00  0.00           H
ATOM    173  C   ILE    12      18.807  24.775  36.295  1.00  0.00           C
ATOM    174  O   ILE    12      18.298  25.779  35.792  1.00  0.00           O
ATOM    175  N   ASN    13      18.531  24.386  37.583  1.00  0.00           N
ATOM    176  H   ASN    13      19.095  23.670  38.020  1.00  0.00           H
ATOM    177  CA  ASN    13      17.519  25.029  38.429  1.00  0.00           C
ATOM    178  HA  ASN    13      17.343  26.048  38.085  1.00  0.00           H
ATOM    179  CB  ASN    13      16.207  24.283  38.422  1.00  0.00           C
ATOM    180  HB2 ASN    13      16.419  23.258  38.723  1.00  0.00           H
ATOM    181  HB3 ASN    13      15.443  24.796  39.006  1.00  0.00           H
ATOM    182  CG  ASN    13      15.632  24.121  37.064  1.00  0.00           C
ATOM    183  OD1 ASN    13      15.545  22.981  36.654  1.00  0.00           O
ATOM    184  ND2 ASN    13      15.253  25.233  36.385  1.00  0.00           N
ATOM    185 HD21 ASN    13      14.888  25.054  35.460  1.00  0.00           H
ATOM    186 HD22 ASN    13      15.185  26.133  36.840  1.00  0.00           H
ATOM    187  C   ASN    13      18.036  25.261  39.890  1.00  0.00           C
ATOM    188  O   ASN    13      17.262  25.712  40.807  1.00  0.00           O
ATOM    189  N   GLY    14      19.259  24.840  40.142  1.00  0.00           N
ATOM    190  H   GLY    14      19.731  24.391  39.370  1.00  0.00           H
ATOM    191  CA  GLY    14      19.784  24.501  41.541  1.00  0.00           C
ATOM    192  HA2 GLY    14      19.443  25.158  42.340  1.00  0.00           H
ATOM    193  HA3 GLY    14      19.409  23.501  41.755  1.00  0.00           H
ATOM    194  C   GLY    14      21.267  24.330  41.597  1.00  0.00           C
ATOM    195  O   GLY    14      21.962  24.629  40.638  1.00  0.00           O
ATOM    196  N   TRP    15      21.776  23.990  42.782  1.00  0.00           N
ATOM    197  H   TRP    15      21.162  23.734  43.541  1.00  0.00           H
ATOM    198  CA  TRP    15      23.291  24.057  43.110  1.00  0.00           C
ATOM    199  HA  TRP    15      23.886  23.750  42.249  1.00  0.00           H
ATOM    200  CB  TRP    15      23.771  25.460  43.516  1.00  0.00           C
ATOM    201  HB2 TRP    15      23.287  25.793  44.434  1.00  0.00           H
ATOM    202  HB3 TRP    15      24.849  25.537  43.658  1.00  0.00           H
ATOM    203  CG  TRP    15      23.475  26.572  42.539  1.00  0.00           C
ATOM    204  CD1 TRP    15      22.484  27.483  42.670  1.00  0.00           C
ATOM    205  HD1 TRP    15      21.777  27.438  43.484  1.00  0.00           H
ATOM    206  NE1 TRP    15      22.343  28.272  41.581  1.00  0.00           N
ATOM    207  HE1 TRP    15      21.649  28.982  41.387  1.00  0.00           H
ATOM    208  CE2 TRP    15      23.396  28.096  40.658  1.00  0.00           C
ATOM    209  CZ2 TRP    15      23.780  28.614  39.361  1.00  0.00           C
ATOM    210  HZ2 TRP    15      23.169  29.323  38.822  1.00  0.00           H
ATOM    211  CH2 TRP    15      24.969  28.142  38.724  1.00  0.00           C
ATOM    212  HH2 TRP    15      25.233  28.513  37.744  1.00  0.00           H
ATOM    213  CZ3 TRP    15      25.748  27.228  39.432  1.00  0.00           C
ATOM    214  HZ3 TRP    15      26.669  26.815  39.048  1.00  0.00           H
ATOM    215  CE3 TRP    15      25.306  26.671  40.653  1.00  0.00           C
ATOM    216  HE3 TRP    15      25.958  25.986  41.174  1.00  0.00           H
ATOM    217  CD2 TRP    15      24.134  27.054  41.321  1.00  0.00           C
ATOM    218  C   TRP    15      23.577  23.091  44.251  1.00  0.00           C
ATOM    219  O   TRP    15      22.910  23.188  45.259  1.00  0.00           O
ATOM    220  N   ALA    16      24.653  22.313  44.165  1.00  0.00           N
ATOM    221  H   ALA    16      25.261  22.487  43.378  1.00  0.00           H
ATOM    222  CA  ALA    16      25.153  21.418  45.173  1.00  0.00           C
ATOM    223  HA  ALA    16      24.640  21.618  46.114  1.00  0.00           H
ATOM    224  CB  ALA    16      24.882  19.944  44.746  1.00  0.00           C
ATOM    225  HB1 ALA    16      25.096  19.224  45.535  1.00  0.00           H
ATOM    226  HB2 ALA    16      23.826  19.821  44.507  1.00  0.00           H
ATOM    227  HB3 ALA    16      25.418  19.707  43.826  1.00  0.00           H
ATOM    228  C   ALA    16      26.608  21.625  45.410  1.00  0.00           C
ATOM    229  O   ALA    16      27.375  21.970  44.475  1.00  0.00           O
ATOM    230  N   VAL    17      27.024  21.415  46.702  1.00  0.00           N
ATOM    231  H   VAL    17      26.337  21.141  47.390  1.00  0.00           H
ATOM    232  CA  VAL    17      28.393  21.416  47.170  1.00  0.00           C
ATOM    233  HA  VAL    17      28.798  22.385  46.876  1.00  0.00           H
ATOM    234  CB  VAL    17      28.590  21.296  48.721  1.00  0.00           C
ATOM    235  HB  VAL    17      27.859  21.954  49.189  1.00  0.00           H
ATOM    236  CG1 VAL    17      28.388  19.838  49.243  1.00  0.00           C
ATOM    237 HG11 VAL    17      29.173  19.114  49.025  1.00  0.00           H
ATOM    238 HG12 VAL    17      28.248  19.978  50.316  1.00  0.00           H
ATOM    239 HG13 VAL    17      27.423  19.519  48.850  1.00  0.00           H
ATOM    240  CG2 VAL    17      29.982  21.720  49.177  1.00  0.00           C
ATOM    241 HG21 VAL    17      30.763  21.150  48.675  1.00  0.00           H
ATOM    242 HG22 VAL    17      30.256  22.707  48.803  1.00  0.00           H
ATOM    243 HG23 VAL    17      30.090  21.633  50.258  1.00  0.00           H
ATOM    244  C   VAL    17      29.245  20.372  46.369  1.00  0.00           C
ATOM    245  O   VAL    17      28.708  19.282  46.102  1.00  0.00           O
ATOM    246  N   TYR    18      30.519  20.661  46.050  1.00  0.00           N
ATOM    247  H   TYR    18      30.815  21.626  46.018  1.00  0.00           H
ATOM    248  CA  TYR    18      31.304  19.857  45.104  1.00  0.00           C
ATOM    249  HA  TYR    18      30.837  18.952  44.716  1.00  0.00           H
ATOM    250  CB  TYR    18      31.658  20.809  43.871  1.00  0.00           C
ATOM    251  HB2 TYR    18      30.744  20.936  43.291  1.00  0.00           H
ATOM    252  HB3 TYR    18      32.096  21.742  44.225  1.00  0.00           H
ATOM    253  CG  TYR    18      32.686  20.112  42.894  1.00  0.00           C
ATOM    254  CD1 TYR    18      32.340  18.976  42.150  1.00  0.00           C
ATOM    255  HD1 TYR    18      31.285  18.747  42.116  1.00  0.00           H
ATOM    256  CE1 TYR    18      33.267  18.195  41.394  1.00  0.00           C
ATOM    257  HE1 TYR    18      32.848  17.424  40.763  1.00  0.00           H
ATOM    258  CZ  TYR    18      34.600  18.550  41.392  1.00  0.00           C
ATOM    259  OH  TYR    18      35.419  17.947  40.556  1.00  0.00           O
ATOM    260  HH  TYR    18      35.018  17.335  39.935  1.00  0.00           H
ATOM    261  CE2 TYR    18      34.980  19.783  41.962  1.00  0.00           C
ATOM    262  HE2 TYR    18      35.992  20.158  41.935  1.00  0.00           H
ATOM    263  CD2 TYR    18      34.034  20.505  42.759  1.00  0.00           C
ATOM    264  HD2 TYR    18      34.492  21.186  43.462  1.00  0.00           H
ATOM    265  C   TYR    18      32.627  19.470  45.803  1.00  0.00           C
ATOM    266  O   TYR    18      32.928  18.310  45.978  1.00  0.00           O
ATOM    267  N   SER    19      33.503  20.455  46.207  1.00  0.00           N
ATOM    268  H   SER    19      33.251  21.399  45.954  1.00  0.00           H
ATOM    269  CA  SER    19      34.742  20.310  47.025  1.00  0.00           C
ATOM    270  HA  SER    19      34.650  19.374  47.576  1.00  0.00           H
ATOM    271  CB  SER    19      35.943  20.216  46.059  1.00  0.00           C
ATOM    272  HB2 SER    19      35.621  19.809  45.100  1.00  0.00           H
ATOM    273  HB3 SER    19      36.382  21.201  45.901  1.00  0.00           H
ATOM    274  OG  SER    19      37.006  19.534  46.666  1.00  0.00           O
ATOM    275  HG  SER    19      37.020  18.616  46.383  1.00  0.00           H
ATOM    276  C   SER    19      35.095  21.387  48.010  1.00  0.00           C
ATOM    277  O   SER    19      34.901  22.587  47.697  1.00  0.00           O
ATOM    278  N   LYS    20      35.429  21.092  49.286  1.00  0.00           N
ATOM    279  H   LYS    20      35.447  20.106  49.506  1.00  0.00           H
ATOM    280  CA  LYS    20      36.042  21.969  50.261  1.00  0.00           C
ATOM    281  HA  LYS    20      36.001  22.993  49.892  1.00  0.00           H
ATOM    282  CB  LYS    20      35.362  21.771  51.597  1.00  0.00           C
ATOM    283  HB2 LYS    20      34.272  21.741  51.614  1.00  0.00           H
ATOM    284  HB3 LYS    20      35.490  20.743  51.933  1.00  0.00           H
ATOM    285  CG  LYS    20      35.685  22.820  52.676  1.00  0.00           C
ATOM    286  HG2 LYS    20      36.590  22.645  53.260  1.00  0.00           H
ATOM    287  HG3 LYS    20      35.881  23.727  52.103  1.00  0.00           H
ATOM    288  CD  LYS    20      34.517  22.933  53.663  1.00  0.00           C
ATOM    289  HD2 LYS    20      34.644  23.778  54.339  1.00  0.00           H
ATOM    290  HD3 LYS    20      33.566  23.032  53.138  1.00  0.00           H
ATOM    291  CE  LYS    20      34.457  21.617  54.451  1.00  0.00           C
ATOM    292  HE2 LYS    20      34.557  20.766  53.777  1.00  0.00           H
ATOM    293  HE3 LYS    20      35.320  21.651  55.116  1.00  0.00           H
ATOM    294  NZ  LYS    20      33.287  21.633  55.363  1.00  0.00           N
ATOM    295  HZ1 LYS    20      32.416  21.679  54.855  1.00  0.00           H
ATOM    296  HZ2 LYS    20      33.170  20.797  55.918  1.00  0.00           H
ATOM    297  HZ3 LYS    20      33.385  22.370  56.045  1.00  0.00           H
ATOM    298  C   LYS    20      37.545  21.698  50.352  1.00  0.00           C
ATOM    299  O   LYS    20      37.920  20.542  50.249  1.00  0.00           O
ATOM    300  N   ASP    21      38.339  22.715  50.519  1.00  0.00           N
ATOM    301  H   ASP    21      37.910  23.618  50.663  1.00  0.00           H
ATOM    302  CA  ASP    21      39.817  22.523  50.717  1.00  0.00           C
ATOM    303  HA  ASP    21      40.123  21.689  50.085  1.00  0.00           H
ATOM    304  CB  ASP    21      40.640  23.709  50.335  1.00  0.00           C
ATOM    305  HB2 ASP    21      41.674  23.372  50.418  1.00  0.00           H
ATOM    306  HB3 ASP    21      40.422  23.875  49.280  1.00  0.00           H
ATOM    307  CG  ASP    21      40.479  25.022  51.192  1.00  0.00           C
ATOM    308  OD1 ASP    21      40.919  26.039  50.581  1.00  0.00           O
ATOM    309  OD2 ASP    21      40.107  25.034  52.400  1.00  0.00           O
ATOM    310  C   ASP    21      40.254  21.974  52.087  1.00  0.00           C
ATOM    311  O   ASP    21      41.160  21.114  52.182  1.00  0.00           O
ATOM    312  N   ASN    22      39.540  22.290  53.181  1.00  0.00           N
ATOM    313  H   ASN    22      38.801  22.975  53.237  1.00  0.00           H
ATOM    314  CA  ASN    22      39.959  21.828  54.579  1.00  0.00           C
ATOM    315  HA  ASN    22      39.480  22.287  55.442  1.00  0.00           H
ATOM    316  CB  ASN    22      39.705  20.310  54.670  1.00  0.00           C
ATOM    317  HB2 ASN    22      40.326  19.731  53.988  1.00  0.00           H
ATOM    318  HB3 ASN    22      39.798  19.896  55.673  1.00  0.00           H
ATOM    319  CG  ASN    22      38.221  19.909  54.400  1.00  0.00           C
ATOM    320  OD1 ASN    22      37.239  20.528  54.833  1.00  0.00           O
ATOM    321  ND2 ASN    22      38.063  18.751  53.842  1.00  0.00           N
ATOM    322 HD21 ASN    22      38.852  18.173  53.591  1.00  0.00           H
ATOM    323 HD22 ASN    22      37.126  18.382  53.755  1.00  0.00           H
ATOM    324  C   ASN    22      41.367  22.246  55.003  1.00  0.00           C
ATOM    325  O   ASN    22      42.049  21.588  55.823  1.00  0.00           O
ATOM    326  N   SER    23      41.861  23.450  54.572  1.00  0.00           N
ATOM    327  H   SER    23      41.233  24.060  54.069  1.00  0.00           H
ATOM    328  CA  SER    23      43.171  23.923  54.944  1.00  0.00           C
ATOM    329  HA  SER    23      44.033  23.277  54.783  1.00  0.00           H
ATOM    330  CB  SER    23      43.386  25.140  54.068  1.00  0.00           C
ATOM    331  HB2 SER    23      44.367  25.606  54.147  1.00  0.00           H
ATOM    332  HB3 SER    23      43.162  24.834  53.047  1.00  0.00           H
ATOM    333  OG  SER    23      42.425  26.158  54.389  1.00  0.00           O
ATOM    334  HG  SER    23      42.286  26.632  53.565  1.00  0.00           H
ATOM    335  C   SER    23      43.336  24.277  56.502  1.00  0.00           C
ATOM    336  O   SER    23      44.104  23.638  57.162  1.00  0.00           O
ATOM    337  N   ILE    24      42.337  25.050  57.080  1.00  0.00           N
ATOM    338  H   ILE    24      41.797  25.598  56.426  1.00  0.00           H
ATOM    339  CA  ILE    24      42.401  25.398  58.509  1.00  0.00           C
ATOM    340  HA  ILE    24      43.450  25.521  58.777  1.00  0.00           H
ATOM    341  CB  ILE    24      41.704  26.772  58.711  1.00  0.00           C
ATOM    342  HB  ILE    24      40.626  26.622  58.680  1.00  0.00           H
ATOM    343  CG2 ILE    24      41.978  27.214  60.185  1.00  0.00           C
ATOM    344 HG21 ILE    24      41.766  26.445  60.927  1.00  0.00           H
ATOM    345 HG22 ILE    24      43.053  27.381  60.241  1.00  0.00           H
ATOM    346 HG23 ILE    24      41.573  28.166  60.529  1.00  0.00           H
ATOM    347  CG1 ILE    24      41.970  27.898  57.675  1.00  0.00           C
ATOM    348 HG12 ILE    24      43.029  28.141  57.749  1.00  0.00           H
ATOM    349 HG13 ILE    24      41.643  27.619  56.674  1.00  0.00           H
ATOM    350  CD1 ILE    24      41.132  29.211  57.998  1.00  0.00           C
ATOM    351 HD11 ILE    24      41.527  29.578  58.944  1.00  0.00           H
ATOM    352 HD12 ILE    24      41.313  29.907  57.180  1.00  0.00           H
ATOM    353 HD13 ILE    24      40.065  28.998  57.925  1.00  0.00           H
ATOM    354  C   ILE    24      41.907  24.251  59.336  1.00  0.00           C
ATOM    355  O   ILE    24      42.363  24.076  60.480  1.00  0.00           O
ATOM    356  N   ARG    25      41.206  23.297  58.741  1.00  0.00           N
ATOM    357  H   ARG    25      40.893  23.485  57.800  1.00  0.00           H
ATOM    358  CA  ARG    25      40.887  21.976  59.386  1.00  0.00           C
ATOM    359  HA  ARG    25      40.624  22.065  60.441  1.00  0.00           H
ATOM    360  CB  ARG    25      39.668  21.423  58.552  1.00  0.00           C
ATOM    361  HB2 ARG    25      38.831  22.117  58.478  1.00  0.00           H
ATOM    362  HB3 ARG    25      40.025  21.229  57.540  1.00  0.00           H
ATOM    363  CG  ARG    25      39.139  20.013  59.005  1.00  0.00           C
ATOM    364  HG2 ARG    25      39.873  19.215  58.892  1.00  0.00           H
ATOM    365  HG3 ARG    25      38.845  20.050  60.053  1.00  0.00           H
ATOM    366  CD  ARG    25      37.910  19.608  58.270  1.00  0.00           C
ATOM    367  HD2 ARG    25      37.229  20.456  58.346  1.00  0.00           H
ATOM    368  HD3 ARG    25      38.297  19.535  57.254  1.00  0.00           H
ATOM    369  NE  ARG    25      37.333  18.285  58.644  1.00  0.00           N
ATOM    370  HE  ARG    25      37.550  17.403  58.201  1.00  0.00           H
ATOM    371  CZ  ARG    25      36.334  18.199  59.596  1.00  0.00           C
ATOM    372  NH1 ARG    25      35.985  16.989  59.954  1.00  0.00           N
ATOM    373 HH11 ARG    25      36.445  16.218  59.492  1.00  0.00           H
ATOM    374 HH12 ARG    25      35.114  16.893  60.455  1.00  0.00           H
ATOM    375  NH2 ARG    25      35.748  19.213  60.148  1.00  0.00           N
ATOM    376 HH21 ARG    25      36.058  20.145  59.911  1.00  0.00           H
ATOM    377 HH22 ARG    25      35.065  19.066  60.877  1.00  0.00           H
ATOM    378  C   ARG    25      42.065  20.931  59.389  1.00  0.00           C
ATOM    379  O   ARG    25      42.438  20.490  60.500  1.00  0.00           O
ATOM    380  N   ILE    26      42.817  20.580  58.298  1.00  0.00           N
ATOM    381  H   ILE    26      42.515  21.069  57.469  1.00  0.00           H
ATOM    382  CA  ILE    26      43.985  19.671  58.296  1.00  0.00           C
ATOM    383  HA  ILE    26      43.713  18.788  58.872  1.00  0.00           H
ATOM    384  CB  ILE    26      44.300  19.269  56.835  1.00  0.00           C
ATOM    385  HB  ILE    26      44.349  20.188  56.251  1.00  0.00           H
ATOM    386  CG2 ILE    26      45.626  18.557  56.592  1.00  0.00           C
ATOM    387 HG21 ILE    26      46.452  19.249  56.758  1.00  0.00           H
ATOM    388 HG22 ILE    26      45.785  17.689  57.232  1.00  0.00           H
ATOM    389 HG23 ILE    26      45.530  18.286  55.541  1.00  0.00           H
ATOM    390  CG1 ILE    26      43.145  18.495  56.169  1.00  0.00           C
ATOM    391 HG12 ILE    26      42.119  18.841  56.296  1.00  0.00           H
ATOM    392 HG13 ILE    26      43.372  18.442  55.105  1.00  0.00           H
ATOM    393  CD1 ILE    26      42.982  17.003  56.538  1.00  0.00           C
ATOM    394 HD11 ILE    26      43.850  16.344  56.533  1.00  0.00           H
ATOM    395 HD12 ILE    26      42.419  16.971  57.471  1.00  0.00           H
ATOM    396 HD13 ILE    26      42.386  16.562  55.739  1.00  0.00           H
ATOM    397  C   ILE    26      45.164  20.385  59.077  1.00  0.00           C
ATOM    398  O   ILE    26      45.955  19.685  59.749  1.00  0.00           O
ATOM    399  N   GLY    27      45.110  21.720  59.145  1.00  0.00           N
ATOM    400  H   GLY    27      44.343  22.084  58.596  1.00  0.00           H
ATOM    401  CA  GLY    27      45.989  22.655  59.833  1.00  0.00           C
ATOM    402  HA2 GLY    27      46.973  22.768  59.376  1.00  0.00           H
ATOM    403  HA3 GLY    27      45.492  23.625  59.802  1.00  0.00           H
ATOM    404  C   GLY    27      46.129  22.257  61.271  1.00  0.00           C
ATOM    405  O   GLY    27      47.227  22.330  61.847  1.00  0.00           O
ATOM    406  N   SER    28      45.032  21.752  61.912  1.00  0.00           N
ATOM    407  H   SER    28      44.188  21.671  61.364  1.00  0.00           H
ATOM    408  CA  SER    28      44.925  21.312  63.319  1.00  0.00           C
ATOM    409  HA  SER    28      45.248  22.102  63.996  1.00  0.00           H
ATOM    410  CB  SER    28      43.499  20.858  63.734  1.00  0.00           C
ATOM    411  HB2 SER    28      42.800  21.616  63.380  1.00  0.00           H
ATOM    412  HB3 SER    28      43.261  19.845  63.410  1.00  0.00           H
ATOM    413  OG  SER    28      43.289  20.977  65.140  1.00  0.00           O
ATOM    414  HG  SER    28      42.340  20.994  65.285  1.00  0.00           H
ATOM    415  C   SER    28      45.837  20.076  63.623  1.00  0.00           C
ATOM    416  O   SER    28      46.283  19.886  64.776  1.00  0.00           O
ATOM    417  N   LYS    29      46.170  19.277  62.614  1.00  0.00           N
ATOM    418  H   LYS    29      45.710  19.388  61.721  1.00  0.00           H
ATOM    419  CA  LYS    29      47.022  18.050  62.765  1.00  0.00           C
ATOM    420  HA  LYS    29      47.419  18.101  63.779  1.00  0.00           H
ATOM    421  CB  LYS    29      46.149  16.796  62.684  1.00  0.00           C
ATOM    422  HB2 LYS    29      45.725  16.729  61.683  1.00  0.00           H
ATOM    423  HB3 LYS    29      46.855  15.970  62.769  1.00  0.00           H
ATOM    424  CG  LYS    29      45.068  16.752  63.822  1.00  0.00           C
ATOM    425  HG2 LYS    29      45.492  16.647  64.822  1.00  0.00           H
ATOM    426  HG3 LYS    29      44.525  17.696  63.866  1.00  0.00           H
ATOM    427  CD  LYS    29      44.061  15.588  63.701  1.00  0.00           C
ATOM    428  HD2 LYS    29      43.340  15.722  62.895  1.00  0.00           H
ATOM    429  HD3 LYS    29      44.616  14.753  63.277  1.00  0.00           H
ATOM    430  CE  LYS    29      43.376  15.154  65.024  1.00  0.00           C
ATOM    431  HE2 LYS    29      44.115  14.632  65.633  1.00  0.00           H
ATOM    432  HE3 LYS    29      43.066  16.020  65.611  1.00  0.00           H
ATOM    433  NZ  LYS    29      42.252  14.215  64.800  1.00  0.00           N
ATOM    434  HZ1 LYS    29      42.175  13.500  65.508  1.00  0.00           H
ATOM    435  HZ2 LYS    29      41.371  14.684  64.642  1.00  0.00           H
ATOM    436  HZ3 LYS    29      42.321  13.719  63.923  1.00  0.00           H
ATOM    437  C   LYS    29      48.341  17.879  61.870  1.00  0.00           C
ATOM    438  O   LYS    29      49.032  16.845  61.904  1.00  0.00           O
ATOM    439  N   GLY    30      48.587  18.899  61.023  1.00  0.00           N
ATOM    440  H   GLY    30      47.965  19.695  61.048  1.00  0.00           H
ATOM    441  CA  GLY    30      49.650  18.893  60.050  1.00  0.00           C
ATOM    442  HA2 GLY    30      50.541  18.438  60.484  1.00  0.00           H
ATOM    443  HA3 GLY    30      49.374  18.311  59.171  1.00  0.00           H
ATOM    444  C   GLY    30      49.877  20.241  59.496  1.00  0.00           C
ATOM    445  O   GLY    30      49.119  21.232  59.499  1.00  0.00           O
ATOM    446  N   ASP    31      51.055  20.309  58.794  1.00  0.00           N
ATOM    447  H   ASP    31      51.674  19.512  58.814  1.00  0.00           H
ATOM    448  CA  ASP    31      51.483  21.559  58.253  1.00  0.00           C
ATOM    449  HA  ASP    31      51.359  22.371  58.968  1.00  0.00           H
ATOM    450  CB  ASP    31      53.054  21.522  57.983  1.00  0.00           C
ATOM    451  HB2 ASP    31      53.333  20.921  57.116  1.00  0.00           H
ATOM    452  HB3 ASP    31      53.639  22.430  57.846  1.00  0.00           H
ATOM    453  CG  ASP    31      53.718  20.822  59.187  1.00  0.00           C
ATOM    454  OD1 ASP    31      53.422  21.233  60.362  1.00  0.00           O
ATOM    455  OD2 ASP    31      54.465  19.770  59.020  1.00  0.00           O
ATOM    456  C   ASP    31      50.841  21.956  56.898  1.00  0.00           C
ATOM    457  O   ASP    31      50.875  21.222  55.974  1.00  0.00           O
ATOM    458  N   VAL    32      50.444  23.241  56.881  1.00  0.00           N
ATOM    459  H   VAL    32      50.582  23.776  57.725  1.00  0.00           H
ATOM    460  CA  VAL    32      49.561  23.933  55.952  1.00  0.00           C
ATOM    461  HA  VAL    32      49.738  23.441  54.996  1.00  0.00           H
ATOM    462  CB  VAL    32      48.118  23.641  56.352  1.00  0.00           C
ATOM    463  HB  VAL    32      48.064  23.782  57.431  1.00  0.00           H
ATOM    464  CG1 VAL    32      47.123  24.575  55.716  1.00  0.00           C
ATOM    465 HG11 VAL    32      47.241  25.561  56.166  1.00  0.00           H
ATOM    466 HG12 VAL    32      47.342  24.751  54.663  1.00  0.00           H
ATOM    467 HG13 VAL    32      46.072  24.290  55.676  1.00  0.00           H
ATOM    468  CG2 VAL    32      47.715  22.263  55.896  1.00  0.00           C
ATOM    469 HG21 VAL    32      48.075  22.070  54.886  1.00  0.00           H
ATOM    470 HG22 VAL    32      48.173  21.529  56.561  1.00  0.00           H
ATOM    471 HG23 VAL    32      46.662  22.099  56.125  1.00  0.00           H
ATOM    472  C   VAL    32      49.986  25.419  55.909  1.00  0.00           C
ATOM    473  O   VAL    32      50.315  25.978  56.937  1.00  0.00           O
ATOM    474  N   PHE    33      49.931  26.168  54.729  1.00  0.00           N
ATOM    475  H   PHE    33      49.549  25.622  53.971  1.00  0.00           H
ATOM    476  CA  PHE    33      50.115  27.601  54.517  1.00  0.00           C
ATOM    477  HA  PHE    33      50.949  27.931  55.138  1.00  0.00           H
ATOM    478  CB  PHE    33      50.416  27.870  53.010  1.00  0.00           C
ATOM    479  HB2 PHE    33      49.576  27.445  52.460  1.00  0.00           H
ATOM    480  HB3 PHE    33      50.448  28.943  52.818  1.00  0.00           H
ATOM    481  CG  PHE    33      51.784  27.322  52.454  1.00  0.00           C
ATOM    482  CD1 PHE    33      51.871  26.034  51.758  1.00  0.00           C
ATOM    483  HD1 PHE    33      50.937  25.497  51.682  1.00  0.00           H
ATOM    484  CE1 PHE    33      53.086  25.514  51.221  1.00  0.00           C
ATOM    485  HE1 PHE    33      53.165  24.639  50.594  1.00  0.00           H
ATOM    486  CZ  PHE    33      54.199  26.401  51.398  1.00  0.00           C
ATOM    487  HZ  PHE    33      55.147  26.003  51.064  1.00  0.00           H
ATOM    488  CE2 PHE    33      54.149  27.620  52.092  1.00  0.00           C
ATOM    489  HE2 PHE    33      55.111  28.096  52.208  1.00  0.00           H
ATOM    490  CD2 PHE    33      52.940  28.117  52.618  1.00  0.00           C
ATOM    491  HD2 PHE    33      53.009  29.049  53.158  1.00  0.00           H
ATOM    492  C   PHE    33      48.948  28.457  55.105  1.00  0.00           C
ATOM    493  O   PHE    33      47.780  28.075  55.078  1.00  0.00           O
ATOM    494  N   VAL    34      49.233  29.711  55.464  1.00  0.00           N
ATOM    495  H   VAL    34      50.209  29.963  55.402  1.00  0.00           H
ATOM    496  CA  VAL    34      48.278  30.745  55.767  1.00  0.00           C
ATOM    497  HA  VAL    34      47.486  30.351  56.404  1.00  0.00           H
ATOM    498  CB  VAL    34      48.964  31.861  56.596  1.00  0.00           C
ATOM    499  HB  VAL    34      49.773  32.386  56.088  1.00  0.00           H
ATOM    500  CG1 VAL    34      47.944  32.875  57.086  1.00  0.00           C
ATOM    501 HG11 VAL    34      47.298  32.371  57.804  1.00  0.00           H
ATOM    502 HG12 VAL    34      48.537  33.643  57.582  1.00  0.00           H
ATOM    503 HG13 VAL    34      47.353  33.249  56.249  1.00  0.00           H
ATOM    504  CG2 VAL    34      49.513  31.222  57.944  1.00  0.00           C
ATOM    505 HG21 VAL    34      49.746  31.921  58.748  1.00  0.00           H
ATOM    506 HG22 VAL    34      48.848  30.437  58.302  1.00  0.00           H
ATOM    507 HG23 VAL    34      50.405  30.652  57.682  1.00  0.00           H
ATOM    508  C   VAL    34      47.982  31.248  54.398  1.00  0.00           C
ATOM    509  O   VAL    34      48.905  31.567  53.635  1.00  0.00           O
ATOM    510  N   ILE    35      46.679  31.326  54.078  1.00  0.00           N
ATOM    511  H   ILE    35      46.045  31.107  54.832  1.00  0.00           H
ATOM    512  CA  ILE    35      46.232  31.661  52.688  1.00  0.00           C
ATOM    513  HA  ILE    35      47.009  32.112  52.070  1.00  0.00           H
ATOM    514  CB  ILE    35      45.745  30.372  51.911  1.00  0.00           C
ATOM    515  HB  ILE    35      45.666  30.713  50.878  1.00  0.00           H
ATOM    516  CG2 ILE    35      46.726  29.216  51.935  1.00  0.00           C
ATOM    517 HG21 ILE    35      46.982  28.890  52.944  1.00  0.00           H
ATOM    518 HG22 ILE    35      46.494  28.393  51.259  1.00  0.00           H
ATOM    519 HG23 ILE    35      47.688  29.500  51.509  1.00  0.00           H
ATOM    520  CG1 ILE    35      44.343  29.852  52.421  1.00  0.00           C
ATOM    521 HG12 ILE    35      44.245  29.932  53.504  1.00  0.00           H
ATOM    522 HG13 ILE    35      43.632  30.606  52.085  1.00  0.00           H
ATOM    523  CD1 ILE    35      43.826  28.576  51.807  1.00  0.00           C
ATOM    524 HD11 ILE    35      43.997  28.628  50.731  1.00  0.00           H
ATOM    525 HD12 ILE    35      44.318  27.678  52.181  1.00  0.00           H
ATOM    526 HD13 ILE    35      42.750  28.418  51.881  1.00  0.00           H
ATOM    527  C   ILE    35      45.166  32.828  52.754  1.00  0.00           C
ATOM    528  O   ILE    35      44.478  33.068  53.686  1.00  0.00           O
ATOM    529  N   ARG    36      45.102  33.448  51.576  1.00  0.00           N
ATOM    530  H   ARG    36      45.745  33.251  50.822  1.00  0.00           H
ATOM    531  CA  ARG    36      44.106  34.427  51.217  1.00  0.00           C
ATOM    532  HA  ARG    36      43.230  34.173  51.813  1.00  0.00           H
ATOM    533  CB  ARG    36      44.526  35.926  51.536  1.00  0.00           C
ATOM    534  HB2 ARG    36      45.466  36.100  51.011  1.00  0.00           H
ATOM    535  HB3 ARG    36      43.857  36.590  50.989  1.00  0.00           H
ATOM    536  CG  ARG    36      44.535  36.440  52.996  1.00  0.00           C
ATOM    537  HG2 ARG    36      45.385  35.923  53.441  1.00  0.00           H
ATOM    538  HG3 ARG    36      44.696  37.512  53.111  1.00  0.00           H
ATOM    539  CD  ARG    36      43.234  36.078  53.825  1.00  0.00           C
ATOM    540  HD2 ARG    36      43.236  35.013  54.059  1.00  0.00           H
ATOM    541  HD3 ARG    36      43.151  36.629  54.762  1.00  0.00           H
ATOM    542  NE  ARG    36      42.076  36.433  53.003  1.00  0.00           N
ATOM    543  HE  ARG    36      41.547  35.626  52.707  1.00  0.00           H
ATOM    544  CZ  ARG    36      41.576  37.594  52.754  1.00  0.00           C
ATOM    545  NH1 ARG    36      40.493  37.630  51.951  1.00  0.00           N
ATOM    546 HH11 ARG    36      40.090  36.767  51.616  1.00  0.00           H
ATOM    547 HH12 ARG    36      39.941  38.472  52.039  1.00  0.00           H
ATOM    548  NH2 ARG    36      41.960  38.744  53.386  1.00  0.00           N
ATOM    549 HH21 ARG    36      42.560  38.804  54.197  1.00  0.00           H
ATOM    550 HH22 ARG    36      41.434  39.532  53.036  1.00  0.00           H
ATOM    551  C   ARG    36      43.676  34.343  49.771  1.00  0.00           C
ATOM    552  O   ARG    36      44.458  33.980  48.952  1.00  0.00           O
ATOM    553  N   GLH    37      42.414  34.615  49.449  1.00  0.00           N
ATOM    554  H   GLH    37      41.865  34.686  50.295  1.00  0.00           H
ATOM    555  CA  GLH    37      41.702  34.505  48.132  1.00  0.00           C
ATOM    556  HA  GLH    37      40.639  34.586  48.366  1.00  0.00           H
ATOM    557  CB  GLH    37      41.731  35.820  47.307  1.00  0.00           C
ATOM    558  HB2 GLH    37      40.907  35.742  46.598  1.00  0.00           H
ATOM    559  HB3 GLH    37      41.550  36.621  48.024  1.00  0.00           H
ATOM    560  CG  GLH    37      42.959  36.164  46.457  1.00  0.00           C
ATOM    561  HG2 GLH    37      43.617  35.295  46.453  1.00  0.00           H
ATOM    562  HG3 GLH    37      42.630  36.382  45.441  1.00  0.00           H
ATOM    563  CD  GLH    37      43.669  37.350  47.106  1.00  0.00           C
ATOM    564  OE1 GLH    37      44.092  37.378  48.238  1.00  0.00           O
ATOM    565  OE2 GLH    37      44.207  38.248  46.202  1.00  0.00           O
ATOM    566  HE2 GLH    37      43.976  38.012  45.300  1.00  0.00           H
ATOM    567  C   GLH    37      41.921  33.140  47.355  1.00  0.00           C
ATOM    568  O   GLH    37      42.034  33.281  46.120  1.00  0.00           O
ATOM    569  N   PRO    38      41.982  31.963  47.990  1.00  0.00           N
ATOM    570  CD  PRO    38      41.613  31.760  49.359  1.00  0.00           C
ATOM    571  HD2 PRO    38      40.665  32.287  49.468  1.00  0.00           H
ATOM    572  HD3 PRO    38      42.360  31.994  50.117  1.00  0.00           H
ATOM    573  CG  PRO    38      41.252  30.285  49.409  1.00  0.00           C
ATOM    574  HG2 PRO    38      40.173  30.157  49.501  1.00  0.00           H
ATOM    575  HG3 PRO    38      41.667  29.864  50.324  1.00  0.00           H
ATOM    576  CB  PRO    38      41.898  29.570  48.296  1.00  0.00           C
ATOM    577  HB2 PRO    38      41.246  28.774  47.937  1.00  0.00           H
ATOM    578  HB3 PRO    38      42.861  29.136  48.560  1.00  0.00           H
ATOM    579  CA  PRO    38      42.040  30.700  47.285  1.00  0.00           C
ATOM    580  HA  PRO    38      43.031  30.638  46.834  1.00  0.00           H
ATOM    581  C   PRO    38      40.906  30.490  46.233  1.00  0.00           C
ATOM    582  O   PRO    38      39.743  30.282  46.575  1.00  0.00           O
ATOM    583  N   PHE    39      41.244  30.523  44.916  1.00  0.00           N
ATOM    584  H   PHE    39      42.235  30.642  44.762  1.00  0.00           H
ATOM    585  CA  PHE    39      40.263  30.308  43.806  1.00  0.00           C
ATOM    586  HA  PHE    39      39.258  30.180  44.204  1.00  0.00           H
ATOM    587  CB  PHE    39      40.296  31.452  42.850  1.00  0.00           C
ATOM    588  HB2 PHE    39      39.418  31.370  42.212  1.00  0.00           H
ATOM    589  HB3 PHE    39      40.083  32.401  43.342  1.00  0.00           H
ATOM    590  CG  PHE    39      41.562  31.634  41.940  1.00  0.00           C
ATOM    591  CD1 PHE    39      41.590  31.019  40.640  1.00  0.00           C
ATOM    592  HD1 PHE    39      40.759  30.400  40.334  1.00  0.00           H
ATOM    593  CE1 PHE    39      42.667  31.352  39.784  1.00  0.00           C
ATOM    594  HE1 PHE    39      42.583  31.075  38.744  1.00  0.00           H
ATOM    595  CZ  PHE    39      43.749  32.021  40.267  1.00  0.00           C
ATOM    596  HZ  PHE    39      44.623  32.086  39.635  1.00  0.00           H
ATOM    597  CE2 PHE    39      43.829  32.391  41.647  1.00  0.00           C
ATOM    598  HE2 PHE    39      44.704  32.957  41.930  1.00  0.00           H
ATOM    599  CD2 PHE    39      42.744  32.251  42.468  1.00  0.00           C
ATOM    600  HD2 PHE    39      42.744  32.686  43.456  1.00  0.00           H
ATOM    601  C   PHE    39      40.614  28.915  43.083  1.00  0.00           C
ATOM    602  O   PHE    39      41.808  28.644  42.827  1.00  0.00           O
ATOM    603  N   ILE    40      39.565  28.205  42.734  1.00  0.00           N
ATOM    604  H   ILE    40      38.620  28.511  42.916  1.00  0.00           H
ATOM    605  CA  ILE    40      39.706  27.001  41.913  1.00  0.00           C
ATOM    606  HA  ILE    40      40.647  26.631  42.323  1.00  0.00           H
ATOM    607  CB  ILE    40      38.595  25.966  42.118  1.00  0.00           C
ATOM    608  HB  ILE    40      37.618  26.449  42.127  1.00  0.00           H
ATOM    609  CG2 ILE    40      38.579  24.872  40.980  1.00  0.00           C
ATOM    610 HG21 ILE    40      38.372  25.326  40.010  1.00  0.00           H
ATOM    611 HG22 ILE    40      39.513  24.308  40.963  1.00  0.00           H
ATOM    612 HG23 ILE    40      37.815  24.117  41.164  1.00  0.00           H
ATOM    613  CG1 ILE    40      38.750  25.138  43.428  1.00  0.00           C
ATOM    614 HG12 ILE    40      38.055  24.298  43.395  1.00  0.00           H
ATOM    615 HG13 ILE    40      39.701  24.615  43.523  1.00  0.00           H
ATOM    616  CD1 ILE    40      38.477  25.875  44.700  1.00  0.00           C
ATOM    617 HD11 ILE    40      38.610  25.245  45.580  1.00  0.00           H
ATOM    618 HD12 ILE    40      39.312  26.573  44.766  1.00  0.00           H
ATOM    619 HD13 ILE    40      37.542  26.434  44.661  1.00  0.00           H
ATOM    620  C   ILE    40      39.753  27.575  40.497  1.00  0.00           C
ATOM    621  O   ILE    40      39.015  28.434  40.037  1.00  0.00           O
ATOM    622  N   SER    41      40.709  26.986  39.722  1.00  0.00           N
ATOM    623  H   SER    41      41.368  26.432  40.249  1.00  0.00           H
ATOM    624  CA  SER    41      40.778  26.912  38.317  1.00  0.00           C
ATOM    625  HA  SER    41      39.838  27.288  37.915  1.00  0.00           H
ATOM    626  CB  SER    41      41.757  28.009  37.903  1.00  0.00           C
ATOM    627  HB2 SER    41      41.580  28.900  38.506  1.00  0.00           H
ATOM    628  HB3 SER    41      42.782  27.643  37.960  1.00  0.00           H
ATOM    629  OG  SER    41      41.579  28.262  36.545  1.00  0.00           O
ATOM    630  HG  SER    41      42.038  29.044  36.230  1.00  0.00           H
ATOM    631  C   SER    41      41.077  25.511  37.705  1.00  0.00           C
ATOM    632  O   SER    41      41.552  24.656  38.412  1.00  0.00           O
ATOM    633  N   CYX    42      40.560  25.249  36.474  1.00  0.00           N
ATOM    634  H   CYX    42      40.137  26.029  35.991  1.00  0.00           H
ATOM    635  CA  CYX    42      40.383  23.877  35.870  1.00  0.00           C
ATOM    636  HA  CYX    42      41.036  23.171  36.382  1.00  0.00           H
ATOM    637  CB  CYX    42      38.944  23.504  35.894  1.00  0.00           C
ATOM    638  HB2 CYX    42      38.356  24.214  35.312  1.00  0.00           H
ATOM    639  HB3 CYX    42      38.819  22.551  35.377  1.00  0.00           H
ATOM    640  SG  CYX    42      38.120  23.397  37.488  1.00  0.00           S
ATOM    641  C   CYX    42      40.785  23.714  34.330  1.00  0.00           C
ATOM    642  O   CYX    42      41.302  24.610  33.640  1.00  0.00           O
ATOM    643  N   SER    43      40.735  22.503  33.842  1.00  0.00           N
ATOM    644  H   SER    43      40.372  21.795  34.464  1.00  0.00           H
ATOM    645  CA  SER    43      41.477  22.059  32.581  1.00  0.00           C
ATOM    646  HA  SER    43      41.644  22.850  31.849  1.00  0.00           H
ATOM    647  CB  SER    43      42.855  21.620  33.038  1.00  0.00           C
ATOM    648  HB2 SER    43      43.407  21.384  32.129  1.00  0.00           H
ATOM    649  HB3 SER    43      43.348  22.428  33.576  1.00  0.00           H
ATOM    650  OG  SER    43      42.769  20.472  33.936  1.00  0.00           O
ATOM    651  HG  SER    43      42.221  20.654  34.703  1.00  0.00           H
ATOM    652  C   SER    43      40.797  20.903  31.990  1.00  0.00           C
ATOM    653  O   SER    43      39.677  20.642  32.390  1.00  0.00           O
ATOM    654  N   HID    44      41.430  20.295  30.997  1.00  0.00           N
ATOM    655  H   HID    44      42.246  20.757  30.624  1.00  0.00           H
ATOM    656  CA  HID    44      40.857  19.297  30.130  1.00  0.00           C
ATOM    657  HA  HID    44      39.973  19.740  29.673  1.00  0.00           H
ATOM    658  CB  HID    44      41.864  19.120  29.012  1.00  0.00           C
ATOM    659  HB2 HID    44      42.252  20.105  28.754  1.00  0.00           H
ATOM    660  HB3 HID    44      42.660  18.494  29.417  1.00  0.00           H
ATOM    661  CG  HID    44      41.374  18.550  27.729  1.00  0.00           C
ATOM    662  ND1 HID    44      40.854  17.271  27.497  1.00  0.00           N
ATOM    663  HD1 HID    44      40.593  16.593  28.199  1.00  0.00           H
ATOM    664  CE1 HID    44      40.413  17.156  26.243  1.00  0.00           C
ATOM    665  HE1 HID    44      39.876  16.334  25.793  1.00  0.00           H
ATOM    666  NE2 HID    44      40.710  18.298  25.583  1.00  0.00           N
ATOM    667  CD2 HID    44      41.360  19.163  26.542  1.00  0.00           C
ATOM    668  HD2 HID    44      41.758  20.133  26.285  1.00  0.00           H
ATOM    669  C   HID    44      40.512  17.922  30.770  1.00  0.00           C
ATOM    670  O   HID    44      40.029  17.019  30.049  1.00  0.00           O
ATOM    671  N   LEU    45      40.685  17.858  32.057  1.00  0.00           N
ATOM    672  H   LEU    45      40.905  18.696  32.577  1.00  0.00           H
ATOM    673  CA  LEU    45      40.876  16.554  32.783  1.00  0.00           C
ATOM    674  HA  LEU    45      40.153  15.759  32.599  1.00  0.00           H
ATOM    675  CB  LEU    45      42.220  16.036  32.399  1.00  0.00           C
ATOM    676  HB2 LEU    45      42.192  15.977  31.311  1.00  0.00           H
ATOM    677  HB3 LEU    45      43.025  16.717  32.675  1.00  0.00           H
ATOM    678  CG  LEU    45      42.699  14.643  32.879  1.00  0.00           C
ATOM    679  HG  LEU    45      42.981  14.665  33.932  1.00  0.00           H
ATOM    680  CD1 LEU    45      41.578  13.600  32.656  1.00  0.00           C
ATOM    681 HD11 LEU    45      40.667  13.749  33.235  1.00  0.00           H
ATOM    682 HD12 LEU    45      41.304  13.530  31.604  1.00  0.00           H
ATOM    683 HD13 LEU    45      41.864  12.624  33.048  1.00  0.00           H
ATOM    684  CD2 LEU    45      43.907  14.098  32.165  1.00  0.00           C
ATOM    685 HD21 LEU    45      43.763  14.151  31.085  1.00  0.00           H
ATOM    686 HD22 LEU    45      44.829  14.551  32.530  1.00  0.00           H
ATOM    687 HD23 LEU    45      44.060  13.030  32.320  1.00  0.00           H
ATOM    688  C   LEU    45      40.886  16.604  34.341  1.00  0.00           C
ATOM    689  O   LEU    45      40.497  15.691  35.016  1.00  0.00           O
ATOM    690  N   GLU    46      41.425  17.729  34.880  1.00  0.00           N
ATOM    691  H   GLU    46      41.605  18.508  34.263  1.00  0.00           H
ATOM    692  CA  GLU    46      41.505  17.955  36.325  1.00  0.00           C
ATOM    693  HA  GLU    46      40.814  17.300  36.855  1.00  0.00           H
ATOM    694  CB  GLU    46      42.817  17.514  36.991  1.00  0.00           C
ATOM    695  HB2 GLU    46      42.790  17.241  38.045  1.00  0.00           H
ATOM    696  HB3 GLU    46      43.081  16.603  36.453  1.00  0.00           H
ATOM    697  CG  GLU    46      43.973  18.509  36.722  1.00  0.00           C
ATOM    698  HG2 GLU    46      43.952  18.809  35.674  1.00  0.00           H
ATOM    699  HG3 GLU    46      43.931  19.351  37.413  1.00  0.00           H
ATOM    700  CD  GLU    46      45.392  17.841  36.912  1.00  0.00           C
ATOM    701  OE1 GLU    46      45.640  17.184  37.949  1.00  0.00           O
ATOM    702  OE2 GLU    46      46.266  18.173  36.088  1.00  0.00           O
ATOM    703  C   GLU    46      41.160  19.457  36.711  1.00  0.00           C
ATOM    704  O   GLU    46      41.093  20.281  35.834  1.00  0.00           O
ATOM    705  N   CYX    47      40.868  19.701  37.979  1.00  0.00           N
ATOM    706  H   CYX    47      40.848  18.875  38.559  1.00  0.00           H
ATOM    707  CA  CYX    47      40.726  20.988  38.606  1.00  0.00           C
ATOM    708  HA  CYX    47      40.893  21.638  37.747  1.00  0.00           H
ATOM    709  CB  CYX    47      39.415  21.279  39.250  1.00  0.00           C
ATOM    710  HB2 CYX    47      39.239  20.389  39.855  1.00  0.00           H
ATOM    711  HB3 CYX    47      39.352  22.155  39.895  1.00  0.00           H
ATOM    712  SG  CYX    47      38.120  21.442  38.011  1.00  0.00           S
ATOM    713  C   CYX    47      41.833  21.186  39.641  1.00  0.00           C
ATOM    714  O   CYX    47      42.310  20.206  40.202  1.00  0.00           O
ATOM    715  N   ARG    48      42.318  22.419  39.799  1.00  0.00           N
ATOM    716  H   ARG    48      41.813  23.228  39.465  1.00  0.00           H
ATOM    717  CA  ARG    48      43.335  22.843  40.771  1.00  0.00           C
ATOM    718  HA  ARG    48      43.583  21.964  41.366  1.00  0.00           H
ATOM    719  CB  ARG    48      44.638  23.313  40.085  1.00  0.00           C
ATOM    720  HB2 ARG    48      44.376  24.137  39.420  1.00  0.00           H
ATOM    721  HB3 ARG    48      45.205  23.591  40.974  1.00  0.00           H
ATOM    722  CG  ARG    48      45.451  22.248  39.372  1.00  0.00           C
ATOM    723  HG2 ARG    48      45.457  21.351  39.990  1.00  0.00           H
ATOM    724  HG3 ARG    48      44.950  22.019  38.432  1.00  0.00           H
ATOM    725  CD  ARG    48      46.904  22.801  39.134  1.00  0.00           C
ATOM    726  HD2 ARG    48      47.372  22.142  38.404  1.00  0.00           H
ATOM    727  HD3 ARG    48      46.722  23.787  38.706  1.00  0.00           H
ATOM    728  NE  ARG    48      47.790  22.988  40.347  1.00  0.00           N
ATOM    729  HE  ARG    48      47.871  23.932  40.695  1.00  0.00           H
ATOM    730  CZ  ARG    48      48.536  22.131  40.993  1.00  0.00           C
ATOM    731  NH1 ARG    48      49.375  22.578  41.823  1.00  0.00           N
ATOM    732 HH11 ARG    48      49.704  23.525  41.947  1.00  0.00           H
ATOM    733 HH12 ARG    48      49.899  21.842  42.273  1.00  0.00           H
ATOM    734  NH2 ARG    48      48.533  20.890  40.757  1.00  0.00           N
ATOM    735 HH21 ARG    48      47.911  20.472  40.079  1.00  0.00           H
ATOM    736 HH22 ARG    48      49.180  20.259  41.208  1.00  0.00           H
ATOM    737  C   ARG    48      42.885  23.986  41.657  1.00  0.00           C
ATOM    738  O   ARG    48      42.041  24.784  41.352  1.00  0.00           O
ATOM    739  N   THR    49      43.370  24.067  42.872  1.00  0.00           N
ATOM    740  H   THR    49      43.976  23.348  43.240  1.00  0.00           H
ATOM    741  CA  THR    49      43.237  25.323  43.791  1.00  0.00           C
ATOM    742  HA  THR    49      42.507  25.986  43.327  1.00  0.00           H
ATOM    743  CB  THR    49      42.815  25.024  45.204  1.00  0.00           C
ATOM    744  HB  THR    49      43.556  24.456  45.766  1.00  0.00           H
ATOM    745  CG2 THR    49      42.533  26.230  46.095  1.00  0.00           C
ATOM    746 HG21 THR    49      41.887  25.959  46.930  1.00  0.00           H
ATOM    747 HG22 THR    49      43.477  26.440  46.600  1.00  0.00           H
ATOM    748 HG23 THR    49      42.175  27.118  45.574  1.00  0.00           H
ATOM    749  OG1 THR    49      41.674  24.218  45.151  1.00  0.00           O
ATOM    750  HG1 THR    49      41.182  24.414  45.952  1.00  0.00           H
ATOM    751  C   THR    49      44.528  26.128  43.754  1.00  0.00           C
ATOM    752  O   THR    49      45.602  25.672  44.159  1.00  0.00           O
ATOM    753  N   PHE    50      44.565  27.356  43.296  1.00  0.00           N
ATOM    754  H   PHE    50      43.703  27.831  43.068  1.00  0.00           H
ATOM    755  CA  PHE    50      45.622  28.409  43.425  1.00  0.00           C
ATOM    756  HA  PHE    50      46.585  27.918  43.570  1.00  0.00           H
ATOM    757  CB  PHE    50      45.607  29.236  42.173  1.00  0.00           C
ATOM    758  HB2 PHE    50      44.603  29.569  41.907  1.00  0.00           H
ATOM    759  HB3 PHE    50      46.218  30.119  42.363  1.00  0.00           H
ATOM    760  CG  PHE    50      46.211  28.536  40.960  1.00  0.00           C
ATOM    761  CD1 PHE    50      45.485  27.542  40.308  1.00  0.00           C
ATOM    762  HD1 PHE    50      44.481  27.252  40.580  1.00  0.00           H
ATOM    763  CE1 PHE    50      46.132  26.794  39.253  1.00  0.00           C
ATOM    764  HE1 PHE    50      45.544  26.002  38.813  1.00  0.00           H
ATOM    765  CZ  PHE    50      47.318  27.259  38.732  1.00  0.00           C
ATOM    766  HZ  PHE    50      47.756  26.816  37.849  1.00  0.00           H
ATOM    767  CE2 PHE    50      48.017  28.322  39.330  1.00  0.00           C
ATOM    768  HE2 PHE    50      48.937  28.598  38.838  1.00  0.00           H
ATOM    769  CD2 PHE    50      47.503  28.922  40.546  1.00  0.00           C
ATOM    770  HD2 PHE    50      48.057  29.652  41.117  1.00  0.00           H
ATOM    771  C   PHE    50      45.242  29.296  44.621  1.00  0.00           C
ATOM    772  O   PHE    50      44.090  29.545  44.972  1.00  0.00           O
ATOM    773  N   PHE    51      46.289  29.825  45.252  1.00  0.00           N
ATOM    774  H   PHE    51      47.195  29.691  44.828  1.00  0.00           H
ATOM    775  CA  PHE    51      46.293  30.582  46.583  1.00  0.00           C
ATOM    776  HA  PHE    51      45.463  31.284  46.495  1.00  0.00           H
ATOM    777  CB  PHE    51      46.313  29.527  47.702  1.00  0.00           C
ATOM    778  HB2 PHE    51      46.213  30.097  48.626  1.00  0.00           H
ATOM    779  HB3 PHE    51      45.428  28.910  47.543  1.00  0.00           H
ATOM    780  CG  PHE    51      47.549  28.643  47.876  1.00  0.00           C
ATOM    781  CD1 PHE    51      48.502  29.044  48.848  1.00  0.00           C
ATOM    782  HD1 PHE    51      48.329  29.953  49.405  1.00  0.00           H
ATOM    783  CE1 PHE    51      49.536  28.146  49.221  1.00  0.00           C
ATOM    784  HE1 PHE    51      50.301  28.428  49.929  1.00  0.00           H
ATOM    785  CZ  PHE    51      49.596  26.884  48.552  1.00  0.00           C
ATOM    786  HZ  PHE    51      50.302  26.099  48.779  1.00  0.00           H
ATOM    787  CE2 PHE    51      48.659  26.589  47.558  1.00  0.00           C
ATOM    788  HE2 PHE    51      48.821  25.671  47.013  1.00  0.00           H
ATOM    789  CD2 PHE    51      47.560  27.404  47.193  1.00  0.00           C
ATOM    790  HD2 PHE    51      46.835  27.128  46.442  1.00  0.00           H
ATOM    791  C   PHE    51      47.456  31.466  46.650  1.00  0.00           C
ATOM    792  O   PHE    51      48.539  31.211  46.129  1.00  0.00           O
ATOM    793  N   LEU    52      47.270  32.563  47.378  1.00  0.00           N
ATOM    794  H   LEU    52      46.320  32.600  47.722  1.00  0.00           H
ATOM    795  CA  LEU    52      48.220  33.495  47.737  1.00  0.00           C
ATOM    796  HA  LEU    52      49.137  33.328  47.172  1.00  0.00           H
ATOM    797  CB  LEU    52      47.823  34.872  47.191  1.00  0.00           C
ATOM    798  HB2 LEU    52      46.957  35.283  47.709  1.00  0.00           H
ATOM    799  HB3 LEU    52      48.641  35.510  47.522  1.00  0.00           H
ATOM    800  CG  LEU    52      47.862  35.063  45.686  1.00  0.00           C
ATOM    801  HG  LEU    52      48.413  34.259  45.196  1.00  0.00           H
ATOM    802  CD1 LEU    52      46.389  34.984  45.143  1.00  0.00           C
ATOM    803 HD11 LEU    52      46.197  35.542  44.227  1.00  0.00           H
ATOM    804 HD12 LEU    52      46.099  33.940  45.020  1.00  0.00           H
ATOM    805 HD13 LEU    52      45.710  35.495  45.824  1.00  0.00           H
ATOM    806  CD2 LEU    52      48.548  36.450  45.387  1.00  0.00           C
ATOM    807 HD21 LEU    52      48.500  36.770  44.345  1.00  0.00           H
ATOM    808 HD22 LEU    52      48.087  37.163  46.070  1.00  0.00           H
ATOM    809 HD23 LEU    52      49.608  36.272  45.568  1.00  0.00           H
ATOM    810  C   LEU    52      48.474  33.356  49.249  1.00  0.00           C
ATOM    811  O   LEU    52      47.689  32.847  50.114  1.00  0.00           O
ATOM    812  N   THR    53      49.731  33.517  49.522  1.00  0.00           N
ATOM    813  H   THR    53      50.396  33.748  48.797  1.00  0.00           H
ATOM    814  CA  THR    53      50.358  33.286  50.826  1.00  0.00           C
ATOM    815  HA  THR    53      49.575  33.393  51.577  1.00  0.00           H
ATOM    816  CB  THR    53      50.868  31.800  51.069  1.00  0.00           C
ATOM    817  HB  THR    53      50.083  31.046  51.026  1.00  0.00           H
ATOM    818  CG2 THR    53      51.940  31.306  50.093  1.00  0.00           C
ATOM    819 HG21 THR    53      51.506  30.968  49.151  1.00  0.00           H
ATOM    820 HG22 THR    53      52.694  32.087  50.005  1.00  0.00           H
ATOM    821 HG23 THR    53      52.426  30.456  50.573  1.00  0.00           H
ATOM    822  OG1 THR    53      51.364  31.826  52.342  1.00  0.00           O
ATOM    823  HG1 THR    53      50.735  31.431  52.950  1.00  0.00           H
ATOM    824  C   THR    53      51.468  34.282  51.044  1.00  0.00           C
ATOM    825  O   THR    53      52.132  34.776  50.140  1.00  0.00           O
ATOM    826  N   GLN    54      51.625  34.597  52.314  1.00  0.00           N
ATOM    827  H   GLN    54      50.937  34.211  52.944  1.00  0.00           H
ATOM    828  CA  GLN    54      52.801  35.279  52.834  1.00  0.00           C
ATOM    829  HA  GLN    54      52.891  36.207  52.269  1.00  0.00           H
ATOM    830  CB  GLN    54      52.677  35.684  54.292  1.00  0.00           C
ATOM    831  HB2 GLN    54      52.671  34.807  54.939  1.00  0.00           H
ATOM    832  HB3 GLN    54      53.554  36.290  54.519  1.00  0.00           H
ATOM    833  CG  GLN    54      51.413  36.426  54.646  1.00  0.00           C
ATOM    834  HG2 GLN    54      50.588  35.715  54.596  1.00  0.00           H
ATOM    835  HG3 GLN    54      51.482  36.844  55.651  1.00  0.00           H
ATOM    836  CD  GLN    54      50.976  37.499  53.632  1.00  0.00           C
ATOM    837  OE1 GLN    54      49.886  37.483  53.112  1.00  0.00           O
ATOM    838  NE2 GLN    54      51.783  38.485  53.455  1.00  0.00           N
ATOM    839 HE21 GLN    54      52.659  38.483  53.958  1.00  0.00           H
ATOM    840 HE22 GLN    54      51.467  39.268  52.902  1.00  0.00           H
ATOM    841  C   GLN    54      54.067  34.380  52.784  1.00  0.00           C
ATOM    842  O   GLN    54      55.143  34.903  53.171  1.00  0.00           O
ATOM    843  N   GLY    55      54.081  33.132  52.247  1.00  0.00           N
ATOM    844  H   GLY    55      53.170  32.719  52.099  1.00  0.00           H
ATOM    845  CA  GLY    55      55.218  32.177  52.475  1.00  0.00           C
ATOM    846  HA2 GLY    55      55.113  31.316  51.815  1.00  0.00           H
ATOM    847  HA3 GLY    55      56.159  32.682  52.255  1.00  0.00           H
ATOM    848  C   GLY    55      55.227  31.595  53.924  1.00  0.00           C
ATOM    849  O   GLY    55      56.097  30.732  54.156  1.00  0.00           O
ATOM    850  N   ALA    56      54.337  32.023  54.781  1.00  0.00           N
ATOM    851  H   ALA    56      53.683  32.703  54.420  1.00  0.00           H
ATOM    852  CA  ALA    56      54.177  31.583  56.081  1.00  0.00           C
ATOM    853  HA  ALA    56      55.118  31.326  56.566  1.00  0.00           H
ATOM    854  CB  ALA    56      53.568  32.782  56.931  1.00  0.00           C
ATOM    855  HB1 ALA    56      52.556  32.948  56.561  1.00  0.00           H
ATOM    856  HB2 ALA    56      53.470  32.486  57.975  1.00  0.00           H
ATOM    857  HB3 ALA    56      54.154  33.681  56.738  1.00  0.00           H
ATOM    858  C   ALA    56      53.252  30.303  56.248  1.00  0.00           C
ATOM    859  O   ALA    56      52.248  30.216  55.515  1.00  0.00           O
ATOM    860  N   LEU    57      53.571  29.451  57.205  1.00  0.00           N
ATOM    861  H   LEU    57      54.359  29.659  57.802  1.00  0.00           H
ATOM    862  CA  LEU    57      52.726  28.358  57.616  1.00  0.00           C
ATOM    863  HA  LEU    57      52.012  28.155  56.818  1.00  0.00           H
ATOM    864  CB  LEU    57      53.626  27.112  57.874  1.00  0.00           C
ATOM    865  HB2 LEU    57      54.294  27.376  58.695  1.00  0.00           H
ATOM    866  HB3 LEU    57      53.097  26.278  58.336  1.00  0.00           H
ATOM    867  CG  LEU    57      54.434  26.571  56.697  1.00  0.00           C
ATOM    868  HG  LEU    57      55.048  27.346  56.238  1.00  0.00           H
ATOM    869  CD1 LEU    57      55.399  25.489  57.200  1.00  0.00           C
ATOM    870 HD11 LEU    57      56.106  25.205  56.420  1.00  0.00           H
ATOM    871 HD12 LEU    57      55.978  25.820  58.063  1.00  0.00           H
ATOM    872 HD13 LEU    57      54.979  24.562  57.592  1.00  0.00           H
ATOM    873  CD2 LEU    57      53.639  26.089  55.553  1.00  0.00           C
ATOM    874 HD21 LEU    57      54.290  26.034  54.681  1.00  0.00           H
ATOM    875 HD22 LEU    57      53.191  25.116  55.758  1.00  0.00           H
ATOM    876 HD23 LEU    57      52.816  26.789  55.406  1.00  0.00           H
ATOM    877  C   LEU    57      51.783  28.716  58.811  1.00  0.00           C
ATOM    878  O   LEU    57      52.039  29.704  59.484  1.00  0.00           O
ATOM    879  N   LEU    58      50.720  27.955  59.154  1.00  0.00           N
ATOM    880  H   LEU    58      50.363  27.186  58.606  1.00  0.00           H
ATOM    881  CA  LEU    58      50.039  28.124  60.456  1.00  0.00           C
ATOM    882  HA  LEU    58      49.587  29.115  60.422  1.00  0.00           H
ATOM    883  CB  LEU    58      48.837  27.148  60.525  1.00  0.00           C
ATOM    884  HB2 LEU    58      49.326  26.187  60.680  1.00  0.00           H
ATOM    885  HB3 LEU    58      48.249  27.299  61.431  1.00  0.00           H
ATOM    886  CG  LEU    58      47.867  27.163  59.285  1.00  0.00           C
ATOM    887  HG  LEU    58      48.380  27.295  58.334  1.00  0.00           H
ATOM    888  CD1 LEU    58      47.094  25.810  59.372  1.00  0.00           C
ATOM    889 HD11 LEU    58      46.544  25.734  58.433  1.00  0.00           H
ATOM    890 HD12 LEU    58      47.776  24.961  59.434  1.00  0.00           H
ATOM    891 HD13 LEU    58      46.455  25.840  60.254  1.00  0.00           H
ATOM    892  CD2 LEU    58      46.896  28.314  59.423  1.00  0.00           C
ATOM    893 HD21 LEU    58      47.414  29.273  59.382  1.00  0.00           H
ATOM    894 HD22 LEU    58      46.148  28.258  58.633  1.00  0.00           H
ATOM    895 HD23 LEU    58      46.344  28.165  60.352  1.00  0.00           H
ATOM    896  C   LEU    58      50.843  28.065  61.749  1.00  0.00           C
ATOM    897  O   LEU    58      51.477  27.019  61.968  1.00  0.00           O
ATOM    898  N   ASN    59      50.755  29.132  62.589  1.00  0.00           N
ATOM    899  H   ASN    59      50.276  29.979  62.322  1.00  0.00           H
ATOM    900  CA  ASN    59      51.597  29.276  63.722  1.00  0.00           C
ATOM    901  HA  ASN    59      51.555  30.322  64.027  1.00  0.00           H
ATOM    902  CB  ASN    59      51.045  28.359  64.781  1.00  0.00           C
ATOM    903  HB2 ASN    59      51.092  27.294  64.555  1.00  0.00           H
ATOM    904  HB3 ASN    59      51.639  28.591  65.665  1.00  0.00           H
ATOM    905  CG  ASN    59      49.634  28.752  65.112  1.00  0.00           C
ATOM    906  OD1 ASN    59      49.201  29.870  65.299  1.00  0.00           O
ATOM    907  ND2 ASN    59      48.731  27.870  64.955  1.00  0.00           N
ATOM    908 HD21 ASN    59      47.823  28.088  65.340  1.00  0.00           H
ATOM    909 HD22 ASN    59      49.042  26.958  64.652  1.00  0.00           H
ATOM    910  C   ASN    59      53.106  29.211  63.312  1.00  0.00           C
ATOM    911  O   ASN    59      53.832  28.257  63.604  1.00  0.00           O
ATOM    912  N   ASP    60      53.643  30.178  62.493  1.00  0.00           N
ATOM    913  H   ASP    60      53.116  30.985  62.193  1.00  0.00           H
ATOM    914  CA  ASP    60      55.054  30.131  61.978  1.00  0.00           C
ATOM    915  HA  ASP    60      55.682  29.418  62.512  1.00  0.00           H
ATOM    916  CB  ASP    60      54.905  29.757  60.570  1.00  0.00           C
ATOM    917  HB2 ASP    60      54.323  28.841  60.470  1.00  0.00           H
ATOM    918  HB3 ASP    60      54.179  30.402  60.073  1.00  0.00           H
ATOM    919  CG  ASP    60      56.130  29.689  59.749  1.00  0.00           C
ATOM    920  OD1 ASP    60      57.251  29.784  60.306  1.00  0.00           O
ATOM    921  OD2 ASP    60      55.989  29.501  58.518  1.00  0.00           O
ATOM    922  C   ASP    60      55.806  31.518  62.120  1.00  0.00           C
ATOM    923  O   ASP    60      55.270  32.599  61.844  1.00  0.00           O
ATOM    924  N   LYS    61      57.049  31.456  62.630  1.00  0.00           N
ATOM    925  H   LYS    61      57.350  30.593  63.061  1.00  0.00           H
ATOM    926  CA  LYS    61      57.999  32.599  62.622  1.00  0.00           C
ATOM    927  HA  LYS    61      57.709  33.349  63.359  1.00  0.00           H
ATOM    928  CB  LYS    61      59.405  32.166  63.026  1.00  0.00           C
ATOM    929  HB2 LYS    61      60.152  32.949  62.898  1.00  0.00           H
ATOM    930  HB3 LYS    61      59.443  31.914  64.086  1.00  0.00           H
ATOM    931  CG  LYS    61      59.912  30.913  62.364  1.00  0.00           C
ATOM    932  HG2 LYS    61      59.204  30.085  62.374  1.00  0.00           H
ATOM    933  HG3 LYS    61      59.955  31.096  61.291  1.00  0.00           H
ATOM    934  CD  LYS    61      61.319  30.503  62.960  1.00  0.00           C
ATOM    935  HD2 LYS    61      61.165  30.210  63.999  1.00  0.00           H
ATOM    936  HD3 LYS    61      61.599  29.542  62.529  1.00  0.00           H
ATOM    937  CE  LYS    61      62.473  31.487  62.666  1.00  0.00           C
ATOM    938  HE2 LYS    61      62.468  31.661  61.590  1.00  0.00           H
ATOM    939  HE3 LYS    61      62.219  32.434  63.142  1.00  0.00           H
ATOM    940  NZ  LYS    61      63.815  30.967  63.081  1.00  0.00           N
ATOM    941  HZ1 LYS    61      63.687  30.368  63.883  1.00  0.00           H
ATOM    942  HZ2 LYS    61      64.198  30.404  62.335  1.00  0.00           H
ATOM    943  HZ3 LYS    61      64.378  31.793  63.228  1.00  0.00           H
ATOM    944  C   LYS    61      58.073  33.225  61.175  1.00  0.00           C
ATOM    945  O   LYS    61      58.502  34.410  61.071  1.00  0.00           O
ATOM    946  N   HIP    62      57.887  32.429  60.084  1.00  0.00           N
ATOM    947  H   HIP    62      57.812  31.445  60.300  1.00  0.00           H
ATOM    948  CA  HIP    62      57.933  33.010  58.715  1.00  0.00           C
ATOM    949  HA  HIP    62      58.821  33.640  58.764  1.00  0.00           H
ATOM    950  CB  HIP    62      58.175  31.963  57.595  1.00  0.00           C
ATOM    951  HB2 HIP    62      57.223  31.435  57.538  1.00  0.00           H
ATOM    952  HB3 HIP    62      58.195  32.464  56.627  1.00  0.00           H
ATOM    953  CG  HIP    62      59.359  31.028  57.812  1.00  0.00           C
ATOM    954  ND1 HIP    62      59.320  29.846  58.556  1.00  0.00           N
ATOM    955  HD1 HIP    62      58.519  29.397  58.977  1.00  0.00           H
ATOM    956  CE1 HIP    62      60.669  29.405  58.681  1.00  0.00           C
ATOM    957  HE1 HIP    62      60.988  28.638  59.372  1.00  0.00           H
ATOM    958  NE2 HIP    62      61.468  30.259  57.978  1.00  0.00           N
ATOM    959  HE2 HIP    62      62.465  30.421  57.974  1.00  0.00           H
ATOM    960  CD2 HIP    62      60.644  31.266  57.507  1.00  0.00           C
ATOM    961  HD2 HIP    62      60.902  32.090  56.859  1.00  0.00           H
ATOM    962  C   HIP    62      56.809  34.051  58.378  1.00  0.00           C
ATOM    963  O   HIP    62      56.705  34.474  57.222  1.00  0.00           O
ATOM    964  N   SER    63      55.858  34.334  59.322  1.00  0.00           N
ATOM    965  H   SER    63      55.789  33.829  60.193  1.00  0.00           H
ATOM    966  CA  SER    63      54.941  35.465  59.083  1.00  0.00           C
ATOM    967  HA  SER    63      54.357  35.272  58.183  1.00  0.00           H
ATOM    968  CB  SER    63      53.907  35.614  60.291  1.00  0.00           C
ATOM    969  HB2 SER    63      53.097  36.302  60.050  1.00  0.00           H
ATOM    970  HB3 SER    63      53.466  34.648  60.538  1.00  0.00           H
ATOM    971  OG  SER    63      54.622  36.129  61.375  1.00  0.00           O
ATOM    972  HG  SER    63      53.971  36.055  62.077  1.00  0.00           H
ATOM    973  C   SER    63      55.650  36.732  58.757  1.00  0.00           C
ATOM    974  O   SER    63      55.132  37.444  57.946  1.00  0.00           O
ATOM    975  N   ASN    64      56.806  37.032  59.340  1.00  0.00           N
ATOM    976  H   ASN    64      57.274  36.312  59.871  1.00  0.00           H
ATOM    977  CA  ASN    64      57.595  38.228  59.107  1.00  0.00           C
ATOM    978  HA  ASN    64      58.422  38.153  59.815  1.00  0.00           H
ATOM    979  CB  ASN    64      58.255  38.125  57.716  1.00  0.00           C
ATOM    980  HB2 ASN    64      58.404  37.112  57.342  1.00  0.00           H
ATOM    981  HB3 ASN    64      57.647  38.596  56.945  1.00  0.00           H
ATOM    982  CG  ASN    64      59.523  39.001  57.612  1.00  0.00           C
ATOM    983  OD1 ASN    64      60.325  39.052  58.553  1.00  0.00           O
ATOM    984  ND2 ASN    64      59.810  39.593  56.437  1.00  0.00           N
ATOM    985 HD21 ASN    64      60.574  40.249  56.352  1.00  0.00           H
ATOM    986 HD22 ASN    64      59.251  39.514  55.600  1.00  0.00           H
ATOM    987  C   ASN    64      56.853  39.547  59.373  1.00  0.00           C
ATOM    988  O   ASN    64      57.094  40.636  58.841  1.00  0.00           O
ATOM    989  N   GLY    65      55.868  39.463  60.322  1.00  0.00           N
ATOM    990  H   GLY    65      55.787  38.612  60.860  1.00  0.00           H
ATOM    991  CA  GLY    65      54.974  40.507  60.763  1.00  0.00           C
ATOM    992  HA2 GLY    65      54.782  40.442  61.834  1.00  0.00           H
ATOM    993  HA3 GLY    65      55.393  41.498  60.588  1.00  0.00           H
ATOM    994  C   GLY    65      53.685  40.610  59.904  1.00  0.00           C
ATOM    995  O   GLY    65      53.317  39.748  59.117  1.00  0.00           O
ATOM    996  N   THR    66      52.887  41.690  60.096  1.00  0.00           N
ATOM    997  H   THR    66      53.223  42.423  60.707  1.00  0.00           H
ATOM    998  CA  THR    66      51.700  42.013  59.329  1.00  0.00           C
ATOM    999  HA  THR    66      51.436  41.107  58.784  1.00  0.00           H
ATOM   1000  CB  THR    66      50.445  42.112  60.141  1.00  0.00           C
ATOM   1001  HB  THR    66      50.342  43.053  60.682  1.00  0.00           H
ATOM   1002  CG2 THR    66      49.152  42.084  59.318  1.00  0.00           C
ATOM   1003 HG21 THR    66      48.924  43.061  58.890  1.00  0.00           H
ATOM   1004 HG22 THR    66      49.307  41.311  58.565  1.00  0.00           H
ATOM   1005 HG23 THR    66      48.299  41.813  59.939  1.00  0.00           H
ATOM   1006  OG1 THR    66      50.335  41.097  61.033  1.00  0.00           O
ATOM   1007  HG1 THR    66      51.073  41.161  61.644  1.00  0.00           H
ATOM   1008  C   THR    66      51.888  43.190  58.392  1.00  0.00           C
ATOM   1009  O   THR    66      52.166  44.297  58.814  1.00  0.00           O
ATOM   1010  N   VAL    67      51.579  42.910  57.142  1.00  0.00           N
ATOM   1011  H   VAL    67      51.214  41.988  56.946  1.00  0.00           H
ATOM   1012  CA  VAL    67      51.964  43.692  55.915  1.00  0.00           C
ATOM   1013  HA  VAL    67      52.259  44.677  56.275  1.00  0.00           H
ATOM   1014  CB  VAL    67      53.060  42.986  55.119  1.00  0.00           C
ATOM   1015  HB  VAL    67      53.222  43.560  54.206  1.00  0.00           H
ATOM   1016  CG1 VAL    67      54.394  42.954  55.910  1.00  0.00           C
ATOM   1017 HG11 VAL    67      54.537  43.920  56.394  1.00  0.00           H
ATOM   1018 HG12 VAL    67      54.375  42.252  56.744  1.00  0.00           H
ATOM   1019 HG13 VAL    67      55.269  42.768  55.288  1.00  0.00           H
ATOM   1020  CG2 VAL    67      52.635  41.571  54.708  1.00  0.00           C
ATOM   1021 HG21 VAL    67      53.444  41.168  54.099  1.00  0.00           H
ATOM   1022 HG22 VAL    67      52.515  40.885  55.546  1.00  0.00           H
ATOM   1023 HG23 VAL    67      51.666  41.588  54.209  1.00  0.00           H
ATOM   1024  C   VAL    67      50.685  43.877  54.971  1.00  0.00           C
ATOM   1025  O   VAL    67      49.677  43.181  55.071  1.00  0.00           O
ATOM   1026  N   LYS    68      50.810  44.838  54.002  1.00  0.00           N
ATOM   1027  H   LYS    68      51.689  45.335  54.040  1.00  0.00           H
ATOM   1028  CA  LYS    68      49.780  45.246  52.989  1.00  0.00           C
ATOM   1029  HA  LYS    68      48.814  45.391  53.473  1.00  0.00           H
ATOM   1030  CB  LYS    68      50.055  46.539  52.255  1.00  0.00           C
ATOM   1031  HB2 LYS    68      50.809  46.443  51.474  1.00  0.00           H
ATOM   1032  HB3 LYS    68      49.183  46.754  51.638  1.00  0.00           H
ATOM   1033  CG  LYS    68      50.315  47.641  53.302  1.00  0.00           C
ATOM   1034  HG2 LYS    68      49.658  47.701  54.170  1.00  0.00           H
ATOM   1035  HG3 LYS    68      51.318  47.474  53.695  1.00  0.00           H
ATOM   1036  CD  LYS    68      50.477  49.017  52.577  1.00  0.00           C
ATOM   1037  HD2 LYS    68      51.010  48.792  51.654  1.00  0.00           H
ATOM   1038  HD3 LYS    68      49.550  49.482  52.242  1.00  0.00           H
ATOM   1039  CE  LYS    68      51.357  50.025  53.355  1.00  0.00           C
ATOM   1040  HE2 LYS    68      50.909  50.137  54.342  1.00  0.00           H
ATOM   1041  HE3 LYS    68      52.389  49.676  53.400  1.00  0.00           H
ATOM   1042  NZ  LYS    68      51.398  51.373  52.775  1.00  0.00           N
ATOM   1043  HZ1 LYS    68      51.864  52.069  53.340  1.00  0.00           H
ATOM   1044  HZ2 LYS    68      51.858  51.273  51.882  1.00  0.00           H
ATOM   1045  HZ3 LYS    68      50.493  51.757  52.545  1.00  0.00           H
ATOM   1046  C   LYS    68      49.558  44.179  51.984  1.00  0.00           C
ATOM   1047  O   LYS    68      50.467  43.377  51.771  1.00  0.00           O
ATOM   1048  N   ASP    69      48.377  44.136  51.318  1.00  0.00           N
ATOM   1049  H   ASP    69      47.648  44.700  51.729  1.00  0.00           H
ATOM   1050  CA  ASP    69      47.956  43.082  50.449  1.00  0.00           C
ATOM   1051  HA  ASP    69      48.242  42.143  50.922  1.00  0.00           H
ATOM   1052  CB  ASP    69      46.395  43.108  50.295  1.00  0.00           C
ATOM   1053  HB2 ASP    69      46.017  42.286  49.687  1.00  0.00           H
ATOM   1054  HB3 ASP    69      45.929  43.032  51.276  1.00  0.00           H
ATOM   1055  CG  ASP    69      45.926  44.461  49.724  1.00  0.00           C
ATOM   1056  OD1 ASP    69      45.123  44.402  48.741  1.00  0.00           O
ATOM   1057  OD2 ASP    69      46.336  45.540  50.180  1.00  0.00           O
ATOM   1058  C   ASP    69      48.688  43.074  49.051  1.00  0.00           C
ATOM   1059  O   ASP    69      48.483  42.333  48.071  1.00  0.00           O
ATOM   1060  N   ARG    70      49.573  44.077  48.915  1.00  0.00           N
ATOM   1061  H   ARG    70      49.719  44.698  49.697  1.00  0.00           H
ATOM   1062  CA  ARG    70      50.584  44.227  47.838  1.00  0.00           C
ATOM   1063  HA  ARG    70      50.381  43.416  47.139  1.00  0.00           H
ATOM   1064  CB  ARG    70      50.494  45.576  47.090  1.00  0.00           C
ATOM   1065  HB2 ARG    70      50.778  46.485  47.620  1.00  0.00           H
ATOM   1066  HB3 ARG    70      51.001  45.413  46.139  1.00  0.00           H
ATOM   1067  CG  ARG    70      49.081  45.866  46.669  1.00  0.00           C
ATOM   1068  HG2 ARG    70      49.074  46.500  45.782  1.00  0.00           H
ATOM   1069  HG3 ARG    70      48.483  44.993  46.409  1.00  0.00           H
ATOM   1070  CD  ARG    70      48.312  46.637  47.737  1.00  0.00           C
ATOM   1071  HD2 ARG    70      47.316  46.846  47.343  1.00  0.00           H
ATOM   1072  HD3 ARG    70      48.244  46.103  48.684  1.00  0.00           H
ATOM   1073  NE  ARG    70      48.901  47.960  48.022  1.00  0.00           N
ATOM   1074  HE  ARG    70      49.576  48.330  47.368  1.00  0.00           H
ATOM   1075  CZ  ARG    70      48.438  48.838  48.923  1.00  0.00           C
ATOM   1076  NH1 ARG    70      48.953  49.996  49.055  1.00  0.00           N
ATOM   1077 HH11 ARG    70      49.427  50.479  48.306  1.00  0.00           H
ATOM   1078 HH12 ARG    70      48.572  50.567  49.795  1.00  0.00           H
ATOM   1079  NH2 ARG    70      47.550  48.489  49.799  1.00  0.00           N
ATOM   1080 HH21 ARG    70      47.333  47.516  49.964  1.00  0.00           H
ATOM   1081 HH22 ARG    70      47.195  49.166  50.457  1.00  0.00           H
ATOM   1082  C   ARG    70      52.085  43.931  48.226  1.00  0.00           C
ATOM   1083  O   ARG    70      52.938  44.390  47.474  1.00  0.00           O
ATOM   1084  N   SER    71      52.388  43.381  49.439  1.00  0.00           N
ATOM   1085  H   SER    71      51.658  43.453  50.133  1.00  0.00           H
ATOM   1086  CA  SER    71      53.769  43.169  50.011  1.00  0.00           C
ATOM   1087  HA  SER    71      54.102  44.155  50.336  1.00  0.00           H
ATOM   1088  CB  SER    71      53.523  42.488  51.359  1.00  0.00           C
ATOM   1089  HB2 SER    71      53.013  43.235  51.966  1.00  0.00           H
ATOM   1090  HB3 SER    71      52.907  41.606  51.180  1.00  0.00           H
ATOM   1091  OG  SER    71      54.785  41.966  51.867  1.00  0.00           O
ATOM   1092  HG  SER    71      55.199  42.720  52.292  1.00  0.00           H
ATOM   1093  C   SER    71      54.777  42.347  49.165  1.00  0.00           C
ATOM   1094  O   SER    71      54.331  41.400  48.555  1.00  0.00           O
ATOM   1095  N   PRO    72      56.104  42.566  49.189  1.00  0.00           N
ATOM   1096  CD  PRO    72      56.675  43.830  49.676  1.00  0.00           C
ATOM   1097  HD2 PRO    72      56.430  43.973  50.727  1.00  0.00           H
ATOM   1098  HD3 PRO    72      56.534  44.660  48.981  1.00  0.00           H
ATOM   1099  CG  PRO    72      58.216  43.557  49.560  1.00  0.00           C
ATOM   1100  HG2 PRO    72      58.672  43.284  50.512  1.00  0.00           H
ATOM   1101  HG3 PRO    72      58.786  44.430  49.244  1.00  0.00           H
ATOM   1102  CB  PRO    72      58.342  42.511  48.555  1.00  0.00           C
ATOM   1103  HB2 PRO    72      59.181  41.870  48.829  1.00  0.00           H
ATOM   1104  HB3 PRO    72      58.493  43.047  47.618  1.00  0.00           H
ATOM   1105  CA  PRO    72      57.058  41.681  48.566  1.00  0.00           C
ATOM   1106  HA  PRO    72      56.725  41.395  47.569  1.00  0.00           H
ATOM   1107  C   PRO    72      57.231  40.332  49.272  1.00  0.00           C
ATOM   1108  O   PRO    72      57.729  39.367  48.667  1.00  0.00           O
ATOM   1109  N   HID    73      56.674  40.020  50.423  1.00  0.00           N
ATOM   1110  H   HID    73      56.162  40.792  50.826  1.00  0.00           H
ATOM   1111  CA  HID    73      56.449  38.679  51.044  1.00  0.00           C
ATOM   1112  HA  HID    73      57.387  38.126  51.002  1.00  0.00           H
ATOM   1113  CB  HID    73      55.975  38.954  52.544  1.00  0.00           C
ATOM   1114  HB2 HID    73      54.986  39.414  52.551  1.00  0.00           H
ATOM   1115  HB3 HID    73      55.910  37.973  53.013  1.00  0.00           H
ATOM   1116  CG  HID    73      56.808  39.866  53.406  1.00  0.00           C
ATOM   1117  ND1 HID    73      56.570  40.265  54.737  1.00  0.00           N
ATOM   1118  HD1 HID    73      55.854  39.814  55.287  1.00  0.00           H
ATOM   1119  CE1 HID    73      57.488  41.104  55.067  1.00  0.00           C
ATOM   1120  HE1 HID    73      57.674  41.629  55.993  1.00  0.00           H
ATOM   1121  NE2 HID    73      58.410  41.196  54.086  1.00  0.00           N
ATOM   1122  CD2 HID    73      58.013  40.414  53.053  1.00  0.00           C
ATOM   1123  HD2 HID    73      58.563  40.097  52.179  1.00  0.00           H
ATOM   1124  C   HID    73      55.331  37.829  50.377  1.00  0.00           C
ATOM   1125  O   HID    73      55.255  36.611  50.700  1.00  0.00           O
ATOM   1126  N   ARG    74      54.513  38.442  49.518  1.00  0.00           N
ATOM   1127  H   ARG    74      54.751  39.395  49.283  1.00  0.00           H
ATOM   1128  CA  ARG    74      53.401  37.633  48.857  1.00  0.00           C
ATOM   1129  HA  ARG    74      53.054  36.968  49.647  1.00  0.00           H
ATOM   1130  CB  ARG    74      52.350  38.598  48.445  1.00  0.00           C
ATOM   1131  HB2 ARG    74      52.496  39.642  48.720  1.00  0.00           H
ATOM   1132  HB3 ARG    74      52.249  38.454  47.370  1.00  0.00           H
ATOM   1133  CG  ARG    74      51.010  38.137  48.927  1.00  0.00           C
ATOM   1134  HG2 ARG    74      50.702  37.231  48.405  1.00  0.00           H
ATOM   1135  HG3 ARG    74      51.253  38.025  49.983  1.00  0.00           H
ATOM   1136  CD  ARG    74      49.930  39.200  48.744  1.00  0.00           C
ATOM   1137  HD2 ARG    74      50.128  40.193  49.147  1.00  0.00           H
ATOM   1138  HD3 ARG    74      49.776  39.396  47.682  1.00  0.00           H
ATOM   1139  NE  ARG    74      48.743  38.633  49.375  1.00  0.00           N
ATOM   1140  HE  ARG    74      48.805  38.052  50.198  1.00  0.00           H
ATOM   1141  CZ  ARG    74      47.481  38.770  49.045  1.00  0.00           C
ATOM   1142  NH1 ARG    74      46.619  37.984  49.620  1.00  0.00           N
ATOM   1143 HH11 ARG    74      46.838  37.141  50.134  1.00  0.00           H
ATOM   1144 HH12 ARG    74      45.687  37.953  49.234  1.00  0.00           H
ATOM   1145  NH2 ARG    74      47.013  39.565  48.087  1.00  0.00           N
ATOM   1146 HH21 ARG    74      47.597  40.242  47.617  1.00  0.00           H
ATOM   1147 HH22 ARG    74      46.011  39.579  47.961  1.00  0.00           H
ATOM   1148  C   ARG    74      53.894  36.801  47.766  1.00  0.00           C
ATOM   1149  O   ARG    74      54.668  37.211  46.933  1.00  0.00           O
ATOM   1150  N   THR    75      53.467  35.548  47.802  1.00  0.00           N
ATOM   1151  H   THR    75      52.778  35.320  48.504  1.00  0.00           H
ATOM   1152  CA  THR    75      53.831  34.442  46.978  1.00  0.00           C
ATOM   1153  HA  THR    75      54.372  34.755  46.084  1.00  0.00           H
ATOM   1154  CB  THR    75      54.865  33.606  47.728  1.00  0.00           C
ATOM   1155  HB  THR    75      54.329  33.078  48.518  1.00  0.00           H
ATOM   1156  CG2 THR    75      55.667  32.591  46.899  1.00  0.00           C
ATOM   1157 HG21 THR    75      54.950  31.965  46.369  1.00  0.00           H
ATOM   1158 HG22 THR    75      56.351  32.969  46.139  1.00  0.00           H
ATOM   1159 HG23 THR    75      56.328  32.079  47.598  1.00  0.00           H
ATOM   1160  OG1 THR    75      55.860  34.326  48.362  1.00  0.00           O
ATOM   1161  HG1 THR    75      55.405  35.021  48.843  1.00  0.00           H
ATOM   1162  C   THR    75      52.664  33.617  46.576  1.00  0.00           C
ATOM   1163  O   THR    75      51.662  33.523  47.318  1.00  0.00           O
ATOM   1164  N   LEU    76      52.698  33.244  45.328  1.00  0.00           N
ATOM   1165  H   LEU    76      53.584  33.389  44.865  1.00  0.00           H
ATOM   1166  CA  LEU    76      51.690  32.502  44.694  1.00  0.00           C
ATOM   1167  HA  LEU    76      50.785  32.486  45.302  1.00  0.00           H
ATOM   1168  CB  LEU    76      51.328  33.373  43.474  1.00  0.00           C
ATOM   1169  HB2 LEU    76      50.859  34.310  43.774  1.00  0.00           H
ATOM   1170  HB3 LEU    76      52.270  33.525  42.947  1.00  0.00           H
ATOM   1171  CG  LEU    76      50.412  32.742  42.446  1.00  0.00           C
ATOM   1172  HG  LEU    76      50.745  31.718  42.282  1.00  0.00           H
ATOM   1173  CD1 LEU    76      48.914  32.595  42.858  1.00  0.00           C
ATOM   1174 HD11 LEU    76      48.441  32.006  42.072  1.00  0.00           H
ATOM   1175 HD12 LEU    76      48.717  32.123  43.821  1.00  0.00           H
ATOM   1176 HD13 LEU    76      48.365  33.531  42.758  1.00  0.00           H
ATOM   1177  CD2 LEU    76      50.469  33.476  41.139  1.00  0.00           C
ATOM   1178 HD21 LEU    76      49.794  33.029  40.410  1.00  0.00           H
ATOM   1179 HD22 LEU    76      50.214  34.522  41.311  1.00  0.00           H
ATOM   1180 HD23 LEU    76      51.472  33.397  40.721  1.00  0.00           H
ATOM   1181  C   LEU    76      52.181  31.101  44.507  1.00  0.00           C
ATOM   1182  O   LEU    76      53.346  30.823  44.157  1.00  0.00           O
ATOM   1183  N   MET    77      51.205  30.228  44.755  1.00  0.00           N
ATOM   1184  H   MET    77      50.265  30.518  44.982  1.00  0.00           H
ATOM   1185  CA  MET    77      51.360  28.795  44.918  1.00  0.00           C
ATOM   1186  HA  MET    77      52.006  28.459  44.106  1.00  0.00           H
ATOM   1187  CB  MET    77      51.790  28.411  46.313  1.00  0.00           C
ATOM   1188  HB2 MET    77      50.943  28.560  46.983  1.00  0.00           H
ATOM   1189  HB3 MET    77      51.915  27.328  46.325  1.00  0.00           H
ATOM   1190  CG  MET    77      53.081  29.067  46.731  1.00  0.00           C
ATOM   1191  HG2 MET    77      53.896  28.887  46.029  1.00  0.00           H
ATOM   1192  HG3 MET    77      52.963  30.149  46.694  1.00  0.00           H
ATOM   1193  SD  MET    77      53.840  28.568  48.341  1.00  0.00           S
ATOM   1194  CE  MET    77      53.994  26.762  48.114  1.00  0.00           C
ATOM   1195  HE1 MET    77      52.953  26.446  48.193  1.00  0.00           H
ATOM   1196  HE2 MET    77      54.415  26.538  47.134  1.00  0.00           H
ATOM   1197  HE3 MET    77      54.593  26.479  48.979  1.00  0.00           H
ATOM   1198  C   MET    77      49.988  28.189  44.590  1.00  0.00           C
ATOM   1199  O   MET    77      48.920  28.788  44.732  1.00  0.00           O
ATOM   1200  N   SER    78      50.089  26.976  44.117  1.00  0.00           N
ATOM   1201  H   SER    78      50.930  26.535  43.773  1.00  0.00           H
ATOM   1202  CA  SER    78      48.820  26.151  43.882  1.00  0.00           C
ATOM   1203  HA  SER    78      48.020  26.635  44.442  1.00  0.00           H
ATOM   1204  CB  SER    78      48.405  26.147  42.430  1.00  0.00           C
ATOM   1205  HB2 SER    78      47.443  25.639  42.367  1.00  0.00           H
ATOM   1206  HB3 SER    78      48.321  27.165  42.049  1.00  0.00           H
ATOM   1207  OG  SER    78      49.367  25.512  41.689  1.00  0.00           O
ATOM   1208  HG  SER    78      50.057  26.071  41.322  1.00  0.00           H
ATOM   1209  C   SER    78      48.919  24.718  44.517  1.00  0.00           C
ATOM   1210  O   SER    78      50.006  24.208  44.805  1.00  0.00           O
ATOM   1211  N   CYS    79      47.813  23.959  44.515  1.00  0.00           N
ATOM   1212  H   CYS    79      46.962  24.493  44.413  1.00  0.00           H
ATOM   1213  CA  CYS    79      47.749  22.570  44.884  1.00  0.00           C
ATOM   1214  HA  CYS    79      48.719  22.125  44.663  1.00  0.00           H
ATOM   1215  CB  CYS    79      47.522  22.464  46.414  1.00  0.00           C
ATOM   1216  HB2 CYS    79      47.754  21.416  46.604  1.00  0.00           H
ATOM   1217  HB3 CYS    79      48.234  23.129  46.903  1.00  0.00           H
ATOM   1218  SG  CYS    79      45.884  22.864  46.965  1.00  0.00           S
ATOM   1219  HG  CYS    79      45.175  21.741  47.117  1.00  0.00           H
ATOM   1220  C   CYS    79      46.673  21.791  44.035  1.00  0.00           C
ATOM   1221  O   CYS    79      45.800  22.458  43.419  1.00  0.00           O
ATOM   1222  N   PRO    80      46.532  20.440  44.177  1.00  0.00           N
ATOM   1223  CD  PRO    80      47.454  19.606  44.939  1.00  0.00           C
ATOM   1224  HD2 PRO    80      47.028  19.662  45.941  1.00  0.00           H
ATOM   1225  HD3 PRO    80      48.509  19.868  44.855  1.00  0.00           H
ATOM   1226  CG  PRO    80      47.278  18.246  44.374  1.00  0.00           C
ATOM   1227  HG2 PRO    80      47.405  17.515  45.173  1.00  0.00           H
ATOM   1228  HG3 PRO    80      48.054  18.163  43.614  1.00  0.00           H
ATOM   1229  CB  PRO    80      45.827  18.196  43.719  1.00  0.00           C
ATOM   1230  HB2 PRO    80      45.064  17.801  44.390  1.00  0.00           H
ATOM   1231  HB3 PRO    80      45.762  17.520  42.867  1.00  0.00           H
ATOM   1232  CA  PRO    80      45.413  19.693  43.576  1.00  0.00           C
ATOM   1233  HA  PRO    80      45.222  19.970  42.539  1.00  0.00           H
ATOM   1234  C   PRO    80      44.170  20.080  44.329  1.00  0.00           C
ATOM   1235  O   PRO    80      44.249  20.448  45.561  1.00  0.00           O
ATOM   1236  N   VAL    81      43.045  20.218  43.667  1.00  0.00           N
ATOM   1237  H   VAL    81      42.892  19.922  42.713  1.00  0.00           H
ATOM   1238  CA  VAL    81      41.783  20.585  44.348  1.00  0.00           C
ATOM   1239  HA  VAL    81      41.944  21.579  44.766  1.00  0.00           H
ATOM   1240  CB  VAL    81      40.675  20.853  43.284  1.00  0.00           C
ATOM   1241  HB  VAL    81      40.995  21.548  42.508  1.00  0.00           H
ATOM   1242  CG1 VAL    81      40.232  19.544  42.548  1.00  0.00           C
ATOM   1243 HG11 VAL    81      39.745  18.829  43.211  1.00  0.00           H
ATOM   1244 HG12 VAL    81      39.539  19.674  41.717  1.00  0.00           H
ATOM   1245 HG13 VAL    81      41.138  19.051  42.194  1.00  0.00           H
ATOM   1246  CG2 VAL    81      39.420  21.537  43.865  1.00  0.00           C
ATOM   1247 HG21 VAL    81      38.810  21.991  43.084  1.00  0.00           H
ATOM   1248 HG22 VAL    81      38.980  20.692  44.396  1.00  0.00           H
ATOM   1249 HG23 VAL    81      39.708  22.252  44.635  1.00  0.00           H
ATOM   1250  C   VAL    81      41.372  19.509  45.395  1.00  0.00           C
ATOM   1251  O   VAL    81      41.568  18.338  45.064  1.00  0.00           O
ATOM   1252  N   GLY    82      40.857  19.912  46.527  1.00  0.00           N
ATOM   1253  H   GLY    82      40.627  20.886  46.666  1.00  0.00           H
ATOM   1254  CA  GLY    82      40.508  19.114  47.646  1.00  0.00           C
ATOM   1255  HA2 GLY    82      39.926  19.706  48.351  1.00  0.00           H
ATOM   1256  HA3 GLY    82      39.995  18.255  47.213  1.00  0.00           H
ATOM   1257  C   GLY    82      41.614  18.498  48.468  1.00  0.00           C
ATOM   1258  O   GLY    82      41.327  17.680  49.304  1.00  0.00           O
ATOM   1259  N   GLU    83      42.812  18.817  48.187  1.00  0.00           N
ATOM   1260  H   GLU    83      42.943  19.372  47.353  1.00  0.00           H
ATOM   1261  CA  GLU    83      43.953  18.881  49.137  1.00  0.00           C
ATOM   1262  HA  GLU    83      43.819  18.107  49.893  1.00  0.00           H
ATOM   1263  CB  GLU    83      45.289  18.529  48.502  1.00  0.00           C
ATOM   1264  HB2 GLU    83      45.582  19.173  47.674  1.00  0.00           H
ATOM   1265  HB3 GLU    83      45.975  18.538  49.350  1.00  0.00           H
ATOM   1266  CG  GLU    83      45.307  17.113  47.876  1.00  0.00           C
ATOM   1267  HG2 GLU    83      44.513  17.106  47.130  1.00  0.00           H
ATOM   1268  HG3 GLU    83      46.307  16.920  47.487  1.00  0.00           H
ATOM   1269  CD  GLU    83      44.967  16.029  48.962  1.00  0.00           C
ATOM   1270  OE1 GLU    83      44.315  14.988  48.556  1.00  0.00           O
ATOM   1271  OE2 GLU    83      45.630  16.077  50.043  1.00  0.00           O
ATOM   1272  C   GLU    83      44.063  20.200  49.913  1.00  0.00           C
ATOM   1273  O   GLU    83      43.712  21.167  49.316  1.00  0.00           O
ATOM   1274  N   ALA    84      44.370  20.205  51.244  1.00  0.00           N
ATOM   1275  H   ALA    84      44.431  19.294  51.676  1.00  0.00           H
ATOM   1276  CA  ALA    84      44.664  21.396  52.079  1.00  0.00           C
ATOM   1277  HA  ALA    84      43.856  22.125  52.138  1.00  0.00           H
ATOM   1278  CB  ALA    84      44.716  20.788  53.541  1.00  0.00           C
ATOM   1279  HB1 ALA    84      43.711  20.509  53.856  1.00  0.00           H
ATOM   1280  HB2 ALA    84      45.373  19.919  53.552  1.00  0.00           H
ATOM   1281  HB3 ALA    84      45.035  21.543  54.261  1.00  0.00           H
ATOM   1282  C   ALA    84      46.022  22.004  51.653  1.00  0.00           C
ATOM   1283  O   ALA    84      47.037  21.316  51.880  1.00  0.00           O
ATOM   1284  N   PRO    85      46.166  23.210  51.094  1.00  0.00           N
ATOM   1285  CD  PRO    85      45.017  24.005  50.748  1.00  0.00           C
ATOM   1286  HD2 PRO    85      44.563  24.405  51.654  1.00  0.00           H
ATOM   1287  HD3 PRO    85      44.359  23.521  50.026  1.00  0.00           H
ATOM   1288  CG  PRO    85      45.684  25.213  49.977  1.00  0.00           C
ATOM   1289  HG2 PRO    85      45.043  26.095  49.962  1.00  0.00           H
ATOM   1290  HG3 PRO    85      45.839  24.905  48.943  1.00  0.00           H
ATOM   1291  CB  PRO    85      47.045  25.389  50.615  1.00  0.00           C
ATOM   1292  HB2 PRO    85      46.963  25.930  51.558  1.00  0.00           H
ATOM   1293  HB3 PRO    85      47.723  25.925  49.949  1.00  0.00           H
ATOM   1294  CA  PRO    85      47.399  23.897  50.698  1.00  0.00           C
ATOM   1295  HA  PRO    85      47.697  23.502  49.727  1.00  0.00           H
ATOM   1296  C   PRO    85      48.627  23.649  51.573  1.00  0.00           C
ATOM   1297  O   PRO    85      48.779  24.293  52.644  1.00  0.00           O
ATOM   1298  N   SER    86      49.633  22.895  51.180  1.00  0.00           N
ATOM   1299  H   SER    86      49.642  22.447  50.275  1.00  0.00           H
ATOM   1300  CA  SER    86      50.666  22.414  52.137  1.00  0.00           C
ATOM   1301  HA  SER    86      50.777  23.088  52.986  1.00  0.00           H
ATOM   1302  CB  SER    86      50.216  21.074  52.732  1.00  0.00           C
ATOM   1303  HB2 SER    86      49.297  21.173  53.310  1.00  0.00           H
ATOM   1304  HB3 SER    86      50.115  20.539  51.787  1.00  0.00           H
ATOM   1305  OG  SER    86      51.247  20.492  53.516  1.00  0.00           O
ATOM   1306  HG  SER    86      51.039  20.625  54.443  1.00  0.00           H
ATOM   1307  C   SER    86      52.039  22.109  51.425  1.00  0.00           C
ATOM   1308  O   SER    86      52.062  21.614  50.314  1.00  0.00           O
ATOM   1309  N   PRO    87      53.219  22.382  52.067  1.00  0.00           N
ATOM   1310  CD  PRO    87      53.352  23.036  53.354  1.00  0.00           C
ATOM   1311  HD2 PRO    87      52.954  22.485  54.207  1.00  0.00           H
ATOM   1312  HD3 PRO    87      52.863  24.007  53.423  1.00  0.00           H
ATOM   1313  CG  PRO    87      54.836  23.213  53.576  1.00  0.00           C
ATOM   1314  HG2 PRO    87      55.125  22.928  54.587  1.00  0.00           H
ATOM   1315  HG3 PRO    87      55.175  24.239  53.436  1.00  0.00           H
ATOM   1316  CB  PRO    87      55.565  22.265  52.559  1.00  0.00           C
ATOM   1317  HB2 PRO    87      55.791  21.289  52.987  1.00  0.00           H
ATOM   1318  HB3 PRO    87      56.476  22.728  52.179  1.00  0.00           H
ATOM   1319  CA  PRO    87      54.467  22.003  51.498  1.00  0.00           C
ATOM   1320  HA  PRO    87      54.800  22.646  50.684  1.00  0.00           H
ATOM   1321  C   PRO    87      54.609  20.514  51.059  1.00  0.00           C
ATOM   1322  O   PRO    87      55.453  20.239  50.238  1.00  0.00           O
ATOM   1323  N   TYR    88      53.786  19.547  51.537  1.00  0.00           N
ATOM   1324  H   TYR    88      53.112  19.839  52.231  1.00  0.00           H
ATOM   1325  CA  TYR    88      53.762  18.125  51.048  1.00  0.00           C
ATOM   1326  HA  TYR    88      54.791  17.850  50.818  1.00  0.00           H
ATOM   1327  CB  TYR    88      53.423  17.204  52.211  1.00  0.00           C
ATOM   1328  HB2 TYR    88      52.335  17.250  52.249  1.00  0.00           H
ATOM   1329  HB3 TYR    88      53.720  16.178  51.992  1.00  0.00           H
ATOM   1330  CG  TYR    88      54.038  17.665  53.479  1.00  0.00           C
ATOM   1331  CD1 TYR    88      53.180  18.030  54.561  1.00  0.00           C
ATOM   1332  HD1 TYR    88      52.110  17.918  54.467  1.00  0.00           H
ATOM   1333  CE1 TYR    88      53.756  18.585  55.757  1.00  0.00           C
ATOM   1334  HE1 TYR    88      53.143  18.849  56.607  1.00  0.00           H
ATOM   1335  CZ  TYR    88      55.121  18.782  55.819  1.00  0.00           C
ATOM   1336  OH  TYR    88      55.776  19.380  56.899  1.00  0.00           O
ATOM   1337  HH  TYR    88      55.233  19.251  57.680  1.00  0.00           H
ATOM   1338  CE2 TYR    88      55.978  18.241  54.818  1.00  0.00           C
ATOM   1339  HE2 TYR    88      57.052  18.359  54.837  1.00  0.00           H
ATOM   1340  CD2 TYR    88      55.434  17.692  53.652  1.00  0.00           C
ATOM   1341  HD2 TYR    88      56.131  17.601  52.832  1.00  0.00           H
ATOM   1342  C   TYR    88      52.887  17.830  49.799  1.00  0.00           C
ATOM   1343  O   TYR    88      52.674  16.654  49.359  1.00  0.00           O
ATOM   1344  N   ASN    89      52.290  18.902  49.229  1.00  0.00           N
ATOM   1345  H   ASN    89      52.506  19.840  49.536  1.00  0.00           H
ATOM   1346  CA  ASN    89      51.371  18.869  48.052  1.00  0.00           C
ATOM   1347  HA  ASN    89      51.675  18.092  47.349  1.00  0.00           H
ATOM   1348  CB  ASN    89      49.933  18.599  48.482  1.00  0.00           C
ATOM   1349  HB2 ASN    89      49.317  18.301  47.633  1.00  0.00           H
ATOM   1350  HB3 ASN    89      49.915  17.680  49.070  1.00  0.00           H
ATOM   1351  CG  ASN    89      49.215  19.728  49.221  1.00  0.00           C
ATOM   1352  OD1 ASN    89      49.413  20.844  48.959  1.00  0.00           O
ATOM   1353  ND2 ASN    89      48.435  19.339  50.178  1.00  0.00           N
ATOM   1354 HD21 ASN    89      47.834  19.995  50.656  1.00  0.00           H
ATOM   1355 HD22 ASN    89      48.145  18.372  50.223  1.00  0.00           H
ATOM   1356  C   ASN    89      51.344  20.091  47.123  1.00  0.00           C
ATOM   1357  O   ASN    89      50.726  20.098  46.046  1.00  0.00           O
ATOM   1358  N   SER    90      51.852  21.279  47.554  1.00  0.00           N
ATOM   1359  H   SER    90      52.032  21.354  48.546  1.00  0.00           H
ATOM   1360  CA  SER    90      51.838  22.541  46.852  1.00  0.00           C
ATOM   1361  HA  SER    90      51.066  22.411  46.094  1.00  0.00           H
ATOM   1362  CB  SER    90      51.433  23.656  47.805  1.00  0.00           C
ATOM   1363  HB2 SER    90      52.068  23.622  48.690  1.00  0.00           H
ATOM   1364  HB3 SER    90      51.556  24.601  47.279  1.00  0.00           H
ATOM   1365  OG  SER    90      50.095  23.394  48.234  1.00  0.00           O
ATOM   1366  HG  SER    90      50.031  22.439  48.154  1.00  0.00           H
ATOM   1367  C   SER    90      53.165  22.772  46.063  1.00  0.00           C
ATOM   1368  O   SER    90      54.234  22.526  46.585  1.00  0.00           O
ATOM   1369  N   ARG    91      53.062  23.394  44.866  1.00  0.00           N
ATOM   1370  H   ARG    91      52.111  23.591  44.588  1.00  0.00           H
ATOM   1371  CA  ARG    91      54.111  23.934  43.965  1.00  0.00           C
ATOM   1372  HA  ARG    91      55.079  23.457  44.125  1.00  0.00           H
ATOM   1373  CB  ARG    91      53.768  23.522  42.474  1.00  0.00           C
ATOM   1374  HB2 ARG    91      54.499  23.838  41.729  1.00  0.00           H
ATOM   1375  HB3 ARG    91      53.891  22.439  42.472  1.00  0.00           H
ATOM   1376  CG  ARG    91      52.373  23.826  42.016  1.00  0.00           C
ATOM   1377  HG2 ARG    91      51.662  23.298  42.651  1.00  0.00           H
ATOM   1378  HG3 ARG    91      52.310  24.903  42.171  1.00  0.00           H
ATOM   1379  CD  ARG    91      52.311  23.492  40.506  1.00  0.00           C
ATOM   1380  HD2 ARG    91      52.940  22.677  40.150  1.00  0.00           H
ATOM   1381  HD3 ARG    91      51.266  23.363  40.229  1.00  0.00           H
ATOM   1382  NE  ARG    91      52.784  24.639  39.696  1.00  0.00           N
ATOM   1383  HE  ARG    91      52.309  25.530  39.693  1.00  0.00           H
ATOM   1384  CZ  ARG    91      53.706  24.578  38.709  1.00  0.00           C
ATOM   1385  NH1 ARG    91      53.950  25.652  38.080  1.00  0.00           N
ATOM   1386 HH11 ARG    91      53.468  26.500  38.343  1.00  0.00           H
ATOM   1387 HH12 ARG    91      54.545  25.534  37.273  1.00  0.00           H
ATOM   1388  NH2 ARG    91      54.335  23.498  38.296  1.00  0.00           N
ATOM   1389 HH21 ARG    91      54.123  22.658  38.816  1.00  0.00           H
ATOM   1390 HH22 ARG    91      54.921  23.490  37.473  1.00  0.00           H
ATOM   1391  C   ARG    91      54.339  25.394  44.131  1.00  0.00           C
ATOM   1392  O   ARG    91      53.347  26.031  44.540  1.00  0.00           O
ATOM   1393  N   PHE    92      55.476  25.913  43.990  1.00  0.00           N
ATOM   1394  H   PHE    92      56.263  25.341  43.714  1.00  0.00           H
ATOM   1395  CA  PHE    92      55.737  27.372  43.900  1.00  0.00           C
ATOM   1396  HA  PHE    92      55.197  27.988  44.620  1.00  0.00           H
ATOM   1397  CB  PHE    92      57.195  27.708  44.209  1.00  0.00           C
ATOM   1398  HB2 PHE    92      57.270  27.581  45.289  1.00  0.00           H
ATOM   1399  HB3 PHE    92      57.776  26.894  43.777  1.00  0.00           H
ATOM   1400  CG  PHE    92      57.759  28.978  43.847  1.00  0.00           C
ATOM   1401  CD1 PHE    92      57.668  30.131  44.713  1.00  0.00           C
ATOM   1402  HD1 PHE    92      57.274  30.112  45.719  1.00  0.00           H
ATOM   1403  CE1 PHE    92      58.195  31.401  44.241  1.00  0.00           C
ATOM   1404  HE1 PHE    92      58.169  32.304  44.834  1.00  0.00           H
ATOM   1405  CZ  PHE    92      58.764  31.516  42.930  1.00  0.00           C
ATOM   1406  HZ  PHE    92      59.125  32.471  42.577  1.00  0.00           H
ATOM   1407  CE2 PHE    92      58.703  30.377  42.098  1.00  0.00           C
ATOM   1408  HE2 PHE    92      58.873  30.481  41.037  1.00  0.00           H
ATOM   1409  CD2 PHE    92      58.248  29.156  42.553  1.00  0.00           C
ATOM   1410  HD2 PHE    92      58.128  28.379  41.813  1.00  0.00           H
ATOM   1411  C   PHE    92      55.271  27.808  42.495  1.00  0.00           C
ATOM   1412  O   PHE    92      55.715  27.265  41.478  1.00  0.00           O
ATOM   1413  N   GLU    93      54.579  28.961  42.331  1.00  0.00           N
ATOM   1414  H   GLU    93      54.118  29.404  43.113  1.00  0.00           H
ATOM   1415  CA  GLU    93      54.393  29.643  41.009  1.00  0.00           C
ATOM   1416  HA  GLU    93      54.537  28.985  40.152  1.00  0.00           H
ATOM   1417  CB  GLU    93      52.904  30.086  40.797  1.00  0.00           C
ATOM   1418  HB2 GLU    93      52.760  30.949  41.446  1.00  0.00           H
ATOM   1419  HB3 GLU    93      52.850  30.570  39.822  1.00  0.00           H
ATOM   1420  CG  GLU    93      51.806  29.059  40.907  1.00  0.00           C
ATOM   1421  HG2 GLU    93      51.869  28.692  41.931  1.00  0.00           H
ATOM   1422  HG3 GLU    93      50.864  29.567  40.700  1.00  0.00           H
ATOM   1423  CD  GLU    93      51.744  27.885  39.956  1.00  0.00           C
ATOM   1424  OE1 GLU    93      51.027  26.860  40.246  1.00  0.00           O
ATOM   1425  OE2 GLU    93      52.453  27.870  38.962  1.00  0.00           O
ATOM   1426  C   GLU    93      55.310  30.877  40.861  1.00  0.00           C
ATOM   1427  O   GLU    93      56.103  30.814  39.921  1.00  0.00           O
ATOM   1428  N   SER    94      55.193  31.906  41.722  1.00  0.00           N
ATOM   1429  H   SER    94      54.612  31.853  42.547  1.00  0.00           H
ATOM   1430  CA  SER    94      55.964  33.158  41.565  1.00  0.00           C
ATOM   1431  HA  SER    94      57.035  33.020  41.416  1.00  0.00           H
ATOM   1432  CB  SER    94      55.424  33.781  40.228  1.00  0.00           C
ATOM   1433  HB2 SER    94      55.542  33.129  39.362  1.00  0.00           H
ATOM   1434  HB3 SER    94      54.363  33.940  40.423  1.00  0.00           H
ATOM   1435  OG  SER    94      56.022  35.043  39.957  1.00  0.00           O
ATOM   1436  HG  SER    94      56.951  34.896  39.761  1.00  0.00           H
ATOM   1437  C   SER    94      55.909  34.029  42.822  1.00  0.00           C
ATOM   1438  O   SER    94      54.931  33.852  43.580  1.00  0.00           O
ATOM   1439  N   VAL    95      56.837  34.963  42.992  1.00  0.00           N
ATOM   1440  H   VAL    95      57.563  35.031  42.294  1.00  0.00           H
ATOM   1441  CA  VAL    95      56.804  35.933  44.065  1.00  0.00           C
ATOM   1442  HA  VAL    95      56.365  35.445  44.936  1.00  0.00           H
ATOM   1443  CB  VAL    95      58.249  36.445  44.427  1.00  0.00           C
ATOM   1444  HB  VAL    95      58.749  36.972  43.614  1.00  0.00           H
ATOM   1445  CG1 VAL    95      58.241  37.507  45.494  1.00  0.00           C
ATOM   1446 HG11 VAL    95      57.904  38.449  45.063  1.00  0.00           H
ATOM   1447 HG12 VAL    95      57.719  37.073  46.347  1.00  0.00           H
ATOM   1448 HG13 VAL    95      59.275  37.502  45.842  1.00  0.00           H
ATOM   1449  CG2 VAL    95      59.102  35.224  44.917  1.00  0.00           C
ATOM   1450 HG21 VAL    95      58.519  34.745  45.703  1.00  0.00           H
ATOM   1451 HG22 VAL    95      59.242  34.494  44.119  1.00  0.00           H
ATOM   1452 HG23 VAL    95      60.024  35.515  45.422  1.00  0.00           H
ATOM   1453  C   VAL    95      55.864  37.084  43.692  1.00  0.00           C
ATOM   1454  O   VAL    95      56.250  38.201  43.254  1.00  0.00           O
ATOM   1455  N   ALA    96      54.567  36.868  43.839  1.00  0.00           N
ATOM   1456  H   ALA    96      54.303  35.941  44.139  1.00  0.00           H
ATOM   1457  CA  ALA    96      53.492  37.715  43.327  1.00  0.00           C
ATOM   1458  HA  ALA    96      53.867  38.726  43.165  1.00  0.00           H
ATOM   1459  CB  ALA    96      53.032  37.195  42.019  1.00  0.00           C
ATOM   1460  HB1 ALA    96      53.904  37.012  41.391  1.00  0.00           H
ATOM   1461  HB2 ALA    96      52.685  36.179  42.210  1.00  0.00           H
ATOM   1462  HB3 ALA    96      52.200  37.736  41.568  1.00  0.00           H
ATOM   1463  C   ALA    96      52.348  37.800  44.324  1.00  0.00           C
ATOM   1464  O   ALA    96      51.935  36.810  44.900  1.00  0.00           O
ATOM   1465  N   TRP    97      51.704  38.990  44.315  1.00  0.00           N
ATOM   1466  H   TRP    97      52.097  39.565  43.583  1.00  0.00           H
ATOM   1467  CA  TRP    97      50.644  39.475  45.211  1.00  0.00           C
ATOM   1468  HA  TRP    97      50.563  38.780  46.045  1.00  0.00           H
ATOM   1469  CB  TRP    97      51.214  40.832  45.655  1.00  0.00           C
ATOM   1470  HB2 TRP    97      50.636  41.327  46.435  1.00  0.00           H
ATOM   1471  HB3 TRP    97      52.139  40.586  46.178  1.00  0.00           H
ATOM   1472  CG  TRP    97      51.667  41.893  44.729  1.00  0.00           C
ATOM   1473  CD1 TRP    97      52.940  42.387  44.488  1.00  0.00           C
ATOM   1474  HD1 TRP    97      53.778  41.899  44.965  1.00  0.00           H
ATOM   1475  NE1 TRP    97      52.915  43.538  43.783  1.00  0.00           N
ATOM   1476  HE1 TRP    97      53.681  44.157  43.557  1.00  0.00           H
ATOM   1477  CE2 TRP    97      51.610  43.995  43.603  1.00  0.00           C
ATOM   1478  CZ2 TRP    97      51.116  45.132  42.982  1.00  0.00           C
ATOM   1479  HZ2 TRP    97      51.812  45.863  42.600  1.00  0.00           H
ATOM   1480  CH2 TRP    97      49.731  45.260  42.844  1.00  0.00           C
ATOM   1481  HH2 TRP    97      49.343  46.188  42.446  1.00  0.00           H
ATOM   1482  CZ3 TRP    97      48.870  44.317  43.441  1.00  0.00           C
ATOM   1483  HZ3 TRP    97      47.798  44.442  43.463  1.00  0.00           H
ATOM   1484  CE3 TRP    97      49.476  43.214  44.023  1.00  0.00           C
ATOM   1485  HE3 TRP    97      48.847  42.480  44.505  1.00  0.00           H
ATOM   1486  CD2 TRP    97      50.834  42.950  44.084  1.00  0.00           C
ATOM   1487  C   TRP    97      49.198  39.727  44.636  1.00  0.00           C
ATOM   1488  O   TRP    97      48.270  39.888  45.398  1.00  0.00           O
ATOM   1489  N   SER    98      49.080  39.609  43.371  1.00  0.00           N
ATOM   1490  H   SER    98      49.942  39.657  42.847  1.00  0.00           H
ATOM   1491  CA  SER    98      47.733  39.668  42.686  1.00  0.00           C
ATOM   1492  HA  SER    98      47.042  39.190  43.381  1.00  0.00           H
ATOM   1493  CB  SER    98      47.275  41.066  42.272  1.00  0.00           C
ATOM   1494  HB2 SER    98      47.094  41.619  43.194  1.00  0.00           H
ATOM   1495  HB3 SER    98      47.980  41.703  41.739  1.00  0.00           H
ATOM   1496  OG  SER    98      46.075  40.976  41.523  1.00  0.00           O
ATOM   1497  HG  SER    98      45.427  40.404  41.942  1.00  0.00           H
ATOM   1498  C   SER    98      47.715  38.640  41.519  1.00  0.00           C
ATOM   1499  O   SER    98      48.721  38.604  40.803  1.00  0.00           O
ATOM   1500  N   ALA    99      46.644  37.843  41.314  1.00  0.00           N
ATOM   1501  H   ALA    99      45.882  37.939  41.969  1.00  0.00           H
ATOM   1502  CA  ALA    99      46.749  36.679  40.378  1.00  0.00           C
ATOM   1503  HA  ALA    99      47.502  36.866  39.612  1.00  0.00           H
ATOM   1504  CB  ALA    99      47.280  35.476  41.230  1.00  0.00           C
ATOM   1505  HB1 ALA    99      46.570  35.130  41.981  1.00  0.00           H
ATOM   1506  HB2 ALA    99      47.556  34.689  40.529  1.00  0.00           H
ATOM   1507  HB3 ALA    99      48.121  35.764  41.862  1.00  0.00           H
ATOM   1508  C   ALA    99      45.393  36.232  39.760  1.00  0.00           C
ATOM   1509  O   ALA    99      44.319  36.728  40.007  1.00  0.00           O
ATOM   1510  N   SER   100      45.527  35.344  38.785  1.00  0.00           N
ATOM   1511  H   SER   100      46.483  35.066  38.611  1.00  0.00           H
ATOM   1512  CA  SER   100      44.532  34.720  37.856  1.00  0.00           C
ATOM   1513  HA  SER   100      43.728  34.347  38.490  1.00  0.00           H
ATOM   1514  CB  SER   100      43.813  35.681  36.966  1.00  0.00           C
ATOM   1515  HB2 SER   100      43.494  36.545  37.547  1.00  0.00           H
ATOM   1516  HB3 SER   100      44.453  36.146  36.215  1.00  0.00           H
ATOM   1517  OG  SER   100      42.614  35.080  36.414  1.00  0.00           O
ATOM   1518  HG  SER   100      42.150  34.634  37.127  1.00  0.00           H
ATOM   1519  C   SER   100      45.236  33.488  37.172  1.00  0.00           C
ATOM   1520  O   SER   100      46.442  33.567  36.875  1.00  0.00           O
ATOM   1521  N   ALA   101      44.603  32.331  37.090  1.00  0.00           N
ATOM   1522  H   ALA   101      43.619  32.359  37.317  1.00  0.00           H
ATOM   1523  CA  ALA   101      45.128  31.030  36.532  1.00  0.00           C
ATOM   1524  HA  ALA   101      46.082  31.156  36.021  1.00  0.00           H
ATOM   1525  CB  ALA   101      45.563  30.101  37.707  1.00  0.00           C
ATOM   1526  HB1 ALA   101      45.790  29.098  37.347  1.00  0.00           H
ATOM   1527  HB2 ALA   101      46.373  30.476  38.335  1.00  0.00           H
ATOM   1528  HB3 ALA   101      44.840  29.935  38.506  1.00  0.00           H
ATOM   1529  C   ALA   101      44.131  30.352  35.589  1.00  0.00           C
ATOM   1530  O   ALA   101      42.951  30.465  35.878  1.00  0.00           O
ATOM   1531  N   CYX   102      44.566  29.786  34.477  1.00  0.00           N
ATOM   1532  H   CYX   102      45.555  29.799  34.275  1.00  0.00           H
ATOM   1533  CA  CYX   102      43.700  29.086  33.518  1.00  0.00           C
ATOM   1534  HA  CYX   102      43.076  28.495  34.189  1.00  0.00           H
ATOM   1535  CB  CYX   102      42.813  30.078  32.795  1.00  0.00           C
ATOM   1536  HB2 CYX   102      42.076  29.576  32.167  1.00  0.00           H
ATOM   1537  HB3 CYX   102      42.145  30.462  33.565  1.00  0.00           H
ATOM   1538  SG  CYX   102      43.602  31.533  32.004  1.00  0.00           S
ATOM   1539  C   CYX   102      44.498  28.180  32.561  1.00  0.00           C
ATOM   1540  O   CYX   102      45.719  28.234  32.670  1.00  0.00           O
ATOM   1541  N   HIE   103      43.896  27.354  31.720  1.00  0.00           N
ATOM   1542  H   HIE   103      42.903  27.382  31.539  1.00  0.00           H
ATOM   1543  CA  HIE   103      44.694  26.247  31.102  1.00  0.00           C
ATOM   1544  HA  HIE   103      45.738  26.528  30.956  1.00  0.00           H
ATOM   1545  CB  HIE   103      44.425  24.963  31.954  1.00  0.00           C
ATOM   1546  HB2 HIE   103      44.702  25.186  32.985  1.00  0.00           H
ATOM   1547  HB3 HIE   103      43.384  24.655  31.855  1.00  0.00           H
ATOM   1548  CG  HIE   103      45.150  23.740  31.406  1.00  0.00           C
ATOM   1549  ND1 HIE   103      44.686  23.009  30.309  1.00  0.00           N
ATOM   1550  CE1 HIE   103      45.429  21.885  30.252  1.00  0.00           C
ATOM   1551  HE1 HIE   103      45.502  21.176  29.441  1.00  0.00           H
ATOM   1552  NE2 HIE   103      46.314  21.897  31.195  1.00  0.00           N
ATOM   1553  HE2 HIE   103      46.960  21.135  31.340  1.00  0.00           H
ATOM   1554  CD2 HIE   103      46.207  23.097  31.901  1.00  0.00           C
ATOM   1555  HD2 HIE   103      46.887  23.448  32.662  1.00  0.00           H
ATOM   1556  C   HIE   103      44.132  26.095  29.710  1.00  0.00           C
ATOM   1557  O   HIE   103      42.910  26.333  29.455  1.00  0.00           O
ATOM   1558  N   ASP   104      45.058  26.109  28.785  1.00  0.00           N
ATOM   1559  H   ASP   104      46.054  26.062  28.943  1.00  0.00           H
ATOM   1560  CA  ASP   104      44.687  26.173  27.348  1.00  0.00           C
ATOM   1561  HA  ASP   104      43.706  26.643  27.273  1.00  0.00           H
ATOM   1562  CB  ASP   104      45.690  27.065  26.533  1.00  0.00           C
ATOM   1563  HB2 ASP   104      45.283  27.350  25.564  1.00  0.00           H
ATOM   1564  HB3 ASP   104      45.834  27.982  27.103  1.00  0.00           H
ATOM   1565  CG  ASP   104      46.948  26.275  26.337  1.00  0.00           C
ATOM   1566  OD1 ASP   104      47.340  25.309  27.051  1.00  0.00           O
ATOM   1567  OD2 ASP   104      47.743  26.671  25.423  1.00  0.00           O
ATOM   1568  C   ASP   104      44.542  24.831  26.616  1.00  0.00           C
ATOM   1569  O   ASP   104      44.128  24.776  25.464  1.00  0.00           O
ATOM   1570  N   GLY   105      44.787  23.662  27.326  1.00  0.00           N
ATOM   1571  H   GLY   105      45.125  23.643  28.277  1.00  0.00           H
ATOM   1572  CA  GLY   105      44.890  22.281  26.736  1.00  0.00           C
ATOM   1573  HA2 GLY   105      44.309  21.639  27.398  1.00  0.00           H
ATOM   1574  HA3 GLY   105      44.427  22.305  25.750  1.00  0.00           H
ATOM   1575  C   GLY   105      46.277  21.702  26.700  1.00  0.00           C
ATOM   1576  O   GLY   105      46.392  20.445  26.568  1.00  0.00           O
ATOM   1577  N   THR   106      47.307  22.560  26.875  1.00  0.00           N
ATOM   1578  H   THR   106      47.234  23.564  26.958  1.00  0.00           H
ATOM   1579  CA  THR   106      48.670  22.069  26.948  1.00  0.00           C
ATOM   1580  HA  THR   106      48.652  20.985  26.826  1.00  0.00           H
ATOM   1581  CB  THR   106      49.598  22.608  25.876  1.00  0.00           C
ATOM   1582  HB  THR   106      49.271  23.627  25.672  1.00  0.00           H
ATOM   1583  CG2 THR   106      51.118  22.541  26.092  1.00  0.00           C
ATOM   1584 HG21 THR   106      51.472  23.232  26.859  1.00  0.00           H
ATOM   1585 HG22 THR   106      51.383  21.504  26.294  1.00  0.00           H
ATOM   1586 HG23 THR   106      51.637  22.732  25.152  1.00  0.00           H
ATOM   1587  OG1 THR   106      49.302  21.809  24.684  1.00  0.00           O
ATOM   1588  HG1 THR   106      48.385  22.066  24.560  1.00  0.00           H
ATOM   1589  C   THR   106      49.201  22.421  28.352  1.00  0.00           C
ATOM   1590  O   THR   106      49.787  21.641  29.079  1.00  0.00           O
ATOM   1591  N   SER   107      48.932  23.656  28.781  1.00  0.00           N
ATOM   1592  H   SER   107      48.311  24.254  28.254  1.00  0.00           H
ATOM   1593  CA  SER   107      49.534  24.160  30.016  1.00  0.00           C
ATOM   1594  HA  SER   107      49.770  23.394  30.755  1.00  0.00           H
ATOM   1595  CB  SER   107      50.899  24.711  29.780  1.00  0.00           C
ATOM   1596  HB2 SER   107      51.431  24.187  28.986  1.00  0.00           H
ATOM   1597  HB3 SER   107      50.775  25.742  29.450  1.00  0.00           H
ATOM   1598  OG  SER   107      51.621  24.773  30.995  1.00  0.00           O
ATOM   1599  HG  SER   107      52.131  23.988  31.206  1.00  0.00           H
ATOM   1600  C   SER   107      48.684  25.149  30.750  1.00  0.00           C
ATOM   1601  O   SER   107      47.726  25.637  30.203  1.00  0.00           O
ATOM   1602  N   TRP   108      49.097  25.457  32.031  1.00  0.00           N
ATOM   1603  H   TRP   108      49.899  24.913  32.319  1.00  0.00           H
ATOM   1604  CA  TRP   108      48.438  26.405  32.965  1.00  0.00           C
ATOM   1605  HA  TRP   108      47.370  26.389  32.747  1.00  0.00           H
ATOM   1606  CB  TRP   108      48.658  25.931  34.414  1.00  0.00           C
ATOM   1607  HB2 TRP   108      49.740  25.827  34.499  1.00  0.00           H
ATOM   1608  HB3 TRP   108      48.473  26.697  35.166  1.00  0.00           H
ATOM   1609  CG  TRP   108      48.066  24.640  34.901  1.00  0.00           C
ATOM   1610  CD1 TRP   108      48.544  23.409  34.624  1.00  0.00           C
ATOM   1611  HD1 TRP   108      49.470  23.265  34.086  1.00  0.00           H
ATOM   1612  NE1 TRP   108      47.673  22.468  35.086  1.00  0.00           N
ATOM   1613  HE1 TRP   108      47.999  21.515  35.160  1.00  0.00           H
ATOM   1614  CE2 TRP   108      46.510  23.037  35.529  1.00  0.00           C
ATOM   1615  CZ2 TRP   108      45.356  22.480  35.996  1.00  0.00           C
ATOM   1616  HZ2 TRP   108      45.316  21.415  36.176  1.00  0.00           H
ATOM   1617  CH2 TRP   108      44.290  23.293  36.386  1.00  0.00           C
ATOM   1618  HH2 TRP   108      43.374  22.897  36.801  1.00  0.00           H
ATOM   1619  CZ3 TRP   108      44.337  24.683  36.127  1.00  0.00           C
ATOM   1620  HZ3 TRP   108      43.483  25.322  36.297  1.00  0.00           H
ATOM   1621  CE3 TRP   108      45.567  25.196  35.669  1.00  0.00           C
ATOM   1622  HE3 TRP   108      45.827  26.243  35.627  1.00  0.00           H
ATOM   1623  CD2 TRP   108      46.733  24.394  35.359  1.00  0.00           C
ATOM   1624  C   TRP   108      49.070  27.817  32.631  1.00  0.00           C
ATOM   1625  O   TRP   108      50.234  27.986  32.993  1.00  0.00           O
ATOM   1626  N   LEU   109      48.271  28.717  32.038  1.00  0.00           N
ATOM   1627  H   LEU   109      47.329  28.358  31.973  1.00  0.00           H
ATOM   1628  CA  LEU   109      48.485  30.157  32.262  1.00  0.00           C
ATOM   1629  HA  LEU   109      49.450  30.505  31.895  1.00  0.00           H
ATOM   1630  CB  LEU   109      47.382  30.998  31.616  1.00  0.00           C
ATOM   1631  HB2 LEU   109      46.447  30.574  31.981  1.00  0.00           H
ATOM   1632  HB3 LEU   109      47.450  32.032  31.956  1.00  0.00           H
ATOM   1633  CG  LEU   109      47.500  31.024  30.039  1.00  0.00           C
ATOM   1634  HG  LEU   109      48.556  30.993  29.770  1.00  0.00           H
ATOM   1635  CD1 LEU   109      46.760  29.773  29.500  1.00  0.00           C
ATOM   1636 HD11 LEU   109      46.628  30.041  28.452  1.00  0.00           H
ATOM   1637 HD12 LEU   109      47.345  28.862  29.625  1.00  0.00           H
ATOM   1638 HD13 LEU   109      45.791  29.637  29.981  1.00  0.00           H
ATOM   1639  CD2 LEU   109      46.919  32.243  29.385  1.00  0.00           C
ATOM   1640 HD21 LEU   109      46.959  32.201  28.297  1.00  0.00           H
ATOM   1641 HD22 LEU   109      45.910  32.398  29.768  1.00  0.00           H
ATOM   1642 HD23 LEU   109      47.438  33.089  29.836  1.00  0.00           H
ATOM   1643  C   LEU   109      48.522  30.544  33.709  1.00  0.00           C
ATOM   1644  O   LEU   109      47.634  30.067  34.459  1.00  0.00           O
ATOM   1645  N   THR   110      49.356  31.457  34.161  1.00  0.00           N
ATOM   1646  H   THR   110      50.104  31.672  33.518  1.00  0.00           H
ATOM   1647  CA  THR   110      49.449  31.902  35.594  1.00  0.00           C
ATOM   1648  HA  THR   110      48.427  31.777  35.949  1.00  0.00           H
ATOM   1649  CB  THR   110      50.288  30.994  36.461  1.00  0.00           C
ATOM   1650  HB  THR   110      51.335  31.045  36.161  1.00  0.00           H
ATOM   1651  CG2 THR   110      50.081  31.400  37.933  1.00  0.00           C
ATOM   1652 HG21 THR   110      49.010  31.258  38.079  1.00  0.00           H
ATOM   1653 HG22 THR   110      50.552  30.710  38.633  1.00  0.00           H
ATOM   1654 HG23 THR   110      50.369  32.443  38.065  1.00  0.00           H
ATOM   1655  OG1 THR   110      49.747  29.693  36.294  1.00  0.00           O
ATOM   1656  HG1 THR   110      48.913  29.852  35.846  1.00  0.00           H
ATOM   1657  C   THR   110      49.998  33.321  35.637  1.00  0.00           C
ATOM   1658  O   THR   110      51.168  33.543  35.654  1.00  0.00           O
ATOM   1659  N   ILE   111      49.064  34.268  35.575  1.00  0.00           N
ATOM   1660  H   ILE   111      48.094  33.987  35.588  1.00  0.00           H
ATOM   1661  CA  ILE   111      49.375  35.712  35.776  1.00  0.00           C
ATOM   1662  HA  ILE   111      50.255  36.009  35.203  1.00  0.00           H
ATOM   1663  CB  ILE   111      48.186  36.584  35.252  1.00  0.00           C
ATOM   1664  HB  ILE   111      47.239  36.403  35.761  1.00  0.00           H
ATOM   1665  CG2 ILE   111      48.536  38.117  35.438  1.00  0.00           C
ATOM   1666 HG21 ILE   111      49.517  38.386  35.044  1.00  0.00           H
ATOM   1667 HG22 ILE   111      47.736  38.630  34.903  1.00  0.00           H
ATOM   1668 HG23 ILE   111      48.618  38.459  36.469  1.00  0.00           H
ATOM   1669  CG1 ILE   111      47.890  36.265  33.794  1.00  0.00           C
ATOM   1670 HG12 ILE   111      48.005  37.153  33.174  1.00  0.00           H
ATOM   1671 HG13 ILE   111      48.617  35.531  33.446  1.00  0.00           H
ATOM   1672  CD1 ILE   111      46.497  35.706  33.536  1.00  0.00           C
ATOM   1673 HD11 ILE   111      46.344  34.805  34.129  1.00  0.00           H
ATOM   1674 HD12 ILE   111      45.784  36.517  33.690  1.00  0.00           H
ATOM   1675 HD13 ILE   111      46.497  35.470  32.472  1.00  0.00           H
ATOM   1676  C   ILE   111      49.690  36.060  37.248  1.00  0.00           C
ATOM   1677  O   ILE   111      49.030  35.501  38.095  1.00  0.00           O
ATOM   1678  N   GLY   112      50.751  36.928  37.415  1.00  0.00           N
ATOM   1679  H   GLY   112      51.361  37.021  36.614  1.00  0.00           H
ATOM   1680  CA  GLY   112      51.312  37.243  38.784  1.00  0.00           C
ATOM   1681  HA2 GLY   112      50.571  36.931  39.520  1.00  0.00           H
ATOM   1682  HA3 GLY   112      52.249  36.700  38.903  1.00  0.00           H
ATOM   1683  C   GLY   112      51.787  38.622  38.883  1.00  0.00           C
ATOM   1684  O   GLY   112      52.829  38.968  38.298  1.00  0.00           O
ATOM   1685  N   ILE   113      50.981  39.520  39.475  1.00  0.00           N
ATOM   1686  H   ILE   113      50.264  39.232  40.124  1.00  0.00           H
ATOM   1687  CA  ILE   113      51.521  40.872  39.644  1.00  0.00           C
ATOM   1688  HA  ILE   113      51.853  41.212  38.663  1.00  0.00           H
ATOM   1689  CB  ILE   113      50.459  41.858  40.017  1.00  0.00           C
ATOM   1690  HB  ILE   113      50.101  41.746  41.041  1.00  0.00           H
ATOM   1691  CG2 ILE   113      51.035  43.281  39.950  1.00  0.00           C
ATOM   1692 HG21 ILE   113      51.589  43.578  39.060  1.00  0.00           H
ATOM   1693 HG22 ILE   113      50.250  43.965  40.275  1.00  0.00           H
ATOM   1694 HG23 ILE   113      51.842  43.295  40.681  1.00  0.00           H
ATOM   1695  CG1 ILE   113      49.100  41.731  39.219  1.00  0.00           C
ATOM   1696 HG12 ILE   113      48.642  40.785  39.507  1.00  0.00           H
ATOM   1697 HG13 ILE   113      48.425  42.554  39.457  1.00  0.00           H
ATOM   1698  CD1 ILE   113      49.342  41.886  37.666  1.00  0.00           C
ATOM   1699 HD11 ILE   113      48.443  42.153  37.110  1.00  0.00           H
ATOM   1700 HD12 ILE   113      50.008  42.722  37.450  1.00  0.00           H
ATOM   1701 HD13 ILE   113      49.789  41.025  37.169  1.00  0.00           H
ATOM   1702  C   ILE   113      52.625  40.851  40.696  1.00  0.00           C
ATOM   1703  O   ILE   113      52.358  40.614  41.864  1.00  0.00           O
ATOM   1704  N   SER   114      53.811  41.275  40.300  1.00  0.00           N
ATOM   1705  H   SER   114      53.960  41.407  39.309  1.00  0.00           H
ATOM   1706  CA  SER   114      54.953  41.398  41.251  1.00  0.00           C
ATOM   1707  HA  SER   114      54.517  41.247  42.238  1.00  0.00           H
ATOM   1708  CB  SER   114      56.086  40.388  40.848  1.00  0.00           C
ATOM   1709  HB2 SER   114      55.635  39.408  40.691  1.00  0.00           H
ATOM   1710  HB3 SER   114      56.513  40.716  39.900  1.00  0.00           H
ATOM   1711  OG  SER   114      57.060  40.345  41.872  1.00  0.00           O
ATOM   1712  HG  SER   114      56.958  39.519  42.350  1.00  0.00           H
ATOM   1713  C   SER   114      55.485  42.821  41.189  1.00  0.00           C
ATOM   1714  O   SER   114      55.398  43.508  40.170  1.00  0.00           O
ATOM   1715  N   GLY   115      56.192  43.284  42.203  1.00  0.00           N
ATOM   1716  H   GLY   115      56.386  42.686  42.994  1.00  0.00           H
ATOM   1717  CA  GLY   115      56.779  44.576  42.275  1.00  0.00           C
ATOM   1718  HA2 GLY   115      57.750  44.417  42.743  1.00  0.00           H
ATOM   1719  HA3 GLY   115      57.135  45.057  41.365  1.00  0.00           H
ATOM   1720  C   GLY   115      56.110  45.657  43.061  1.00  0.00           C
ATOM   1721  O   GLY   115      54.918  45.492  43.447  1.00  0.00           O
ATOM   1722  N   PRO   116      56.863  46.778  43.229  1.00  0.00           N
ATOM   1723  CD  PRO   116      58.190  47.096  42.785  1.00  0.00           C
ATOM   1724  HD2 PRO   116      58.197  47.575  41.807  1.00  0.00           H
ATOM   1725  HD3 PRO   116      58.886  46.258  42.747  1.00  0.00           H
ATOM   1726  CG  PRO   116      58.754  48.197  43.595  1.00  0.00           C
ATOM   1727  HG2 PRO   116      59.414  48.763  42.937  1.00  0.00           H
ATOM   1728  HG3 PRO   116      59.172  47.842  44.537  1.00  0.00           H
ATOM   1729  CB  PRO   116      57.462  48.974  43.977  1.00  0.00           C
ATOM   1730  HB2 PRO   116      57.182  49.800  43.323  1.00  0.00           H
ATOM   1731  HB3 PRO   116      57.654  49.341  44.986  1.00  0.00           H
ATOM   1732  CA  PRO   116      56.350  47.945  43.870  1.00  0.00           C
ATOM   1733  HA  PRO   116      56.069  47.571  44.855  1.00  0.00           H
ATOM   1734  C   PRO   116      55.060  48.498  43.264  1.00  0.00           C
ATOM   1735  O   PRO   116      55.138  48.718  42.084  1.00  0.00           O
ATOM   1736  N   ASP   117      53.844  48.703  43.885  1.00  0.00           N
ATOM   1737  H   ASP   117      53.885  48.556  44.883  1.00  0.00           H
ATOM   1738  CA  ASP   117      52.550  48.794  43.226  1.00  0.00           C
ATOM   1739  HA  ASP   117      52.418  47.940  42.561  1.00  0.00           H
ATOM   1740  CB  ASP   117      51.423  48.570  44.207  1.00  0.00           C
ATOM   1741  HB2 ASP   117      50.498  48.492  43.635  1.00  0.00           H
ATOM   1742  HB3 ASP   117      51.661  47.600  44.642  1.00  0.00           H
ATOM   1743  CG  ASP   117      51.290  49.490  45.327  1.00  0.00           C
ATOM   1744  OD1 ASP   117      50.677  49.130  46.368  1.00  0.00           O
ATOM   1745  OD2 ASP   117      51.685  50.702  45.254  1.00  0.00           O
ATOM   1746  C   ASP   117      52.325  50.085  42.328  1.00  0.00           C
ATOM   1747  O   ASP   117      51.281  50.176  41.723  1.00  0.00           O
ATOM   1748  N   ASN   118      53.347  50.916  42.114  1.00  0.00           N
ATOM   1749  H   ASN   118      54.209  50.689  42.587  1.00  0.00           H
ATOM   1750  CA  ASN   118      53.450  52.041  41.174  1.00  0.00           C
ATOM   1751  HA  ASN   118      52.450  52.285  40.816  1.00  0.00           H
ATOM   1752  CB  ASN   118      53.827  53.315  41.940  1.00  0.00           C
ATOM   1753  HB2 ASN   118      53.464  54.190  41.402  1.00  0.00           H
ATOM   1754  HB3 ASN   118      53.312  53.395  42.898  1.00  0.00           H
ATOM   1755  CG  ASN   118      55.310  53.445  42.271  1.00  0.00           C
ATOM   1756  OD1 ASN   118      55.911  52.571  42.878  1.00  0.00           O
ATOM   1757  ND2 ASN   118      55.899  54.434  41.723  1.00  0.00           N
ATOM   1758 HD21 ASN   118      56.897  54.577  41.788  1.00  0.00           H
ATOM   1759 HD22 ASN   118      55.516  55.067  41.035  1.00  0.00           H
ATOM   1760  C   ASN   118      54.251  51.748  39.959  1.00  0.00           C
ATOM   1761  O   ASN   118      54.045  52.428  38.953  1.00  0.00           O
ATOM   1762  N   GLY   119      55.211  50.783  39.958  1.00  0.00           N
ATOM   1763  H   GLY   119      55.266  50.288  40.837  1.00  0.00           H
ATOM   1764  CA  GLY   119      56.027  50.235  38.867  1.00  0.00           C
ATOM   1765  HA2 GLY   119      55.617  50.602  37.927  1.00  0.00           H
ATOM   1766  HA3 GLY   119      57.061  50.521  39.067  1.00  0.00           H
ATOM   1767  C   GLY   119      56.027  48.688  38.832  1.00  0.00           C
ATOM   1768  O   GLY   119      56.994  48.035  38.428  1.00  0.00           O
ATOM   1769  N   ALA   120      54.967  47.997  39.277  1.00  0.00           N
ATOM   1770  H   ALA   120      54.131  48.527  39.481  1.00  0.00           H
ATOM   1771  CA  ALA   120      54.629  46.552  39.347  1.00  0.00           C
ATOM   1772  HA  ALA   120      55.525  46.140  39.813  1.00  0.00           H
ATOM   1773  CB  ALA   120      53.339  46.251  40.192  1.00  0.00           C
ATOM   1774  HB1 ALA   120      53.267  46.777  41.144  1.00  0.00           H
ATOM   1775  HB2 ALA   120      52.505  46.623  39.598  1.00  0.00           H
ATOM   1776  HB3 ALA   120      53.211  45.188  40.399  1.00  0.00           H
ATOM   1777  C   ALA   120      54.478  46.109  37.933  1.00  0.00           C
ATOM   1778  O   ALA   120      54.249  46.901  37.019  1.00  0.00           O
ATOM   1779  N   VAL   121      54.577  44.805  37.777  1.00  0.00           N
ATOM   1780  H   VAL   121      54.649  44.298  38.647  1.00  0.00           H
ATOM   1781  CA  VAL   121      54.531  44.169  36.501  1.00  0.00           C
ATOM   1782  HA  VAL   121      53.893  44.684  35.783  1.00  0.00           H
ATOM   1783  CB  VAL   121      56.007  43.963  35.956  1.00  0.00           C
ATOM   1784  HB  VAL   121      55.831  43.777  34.897  1.00  0.00           H
ATOM   1785  CG1 VAL   121      56.794  45.299  35.919  1.00  0.00           C
ATOM   1786 HG11 VAL   121      57.772  45.104  35.480  1.00  0.00           H
ATOM   1787 HG12 VAL   121      56.253  46.098  35.411  1.00  0.00           H
ATOM   1788 HG13 VAL   121      56.890  45.630  36.952  1.00  0.00           H
ATOM   1789  CG2 VAL   121      56.900  42.883  36.512  1.00  0.00           C
ATOM   1790 HG21 VAL   121      57.933  43.054  36.210  1.00  0.00           H
ATOM   1791 HG22 VAL   121      56.988  42.948  37.597  1.00  0.00           H
ATOM   1792 HG23 VAL   121      56.573  41.863  36.311  1.00  0.00           H
ATOM   1793  C   VAL   121      53.838  42.777  36.694  1.00  0.00           C
ATOM   1794  O   VAL   121      54.065  42.006  37.656  1.00  0.00           O
ATOM   1795  N   ALA   122      52.851  42.419  35.823  1.00  0.00           N
ATOM   1796  H   ALA   122      52.777  42.988  34.992  1.00  0.00           H
ATOM   1797  CA  ALA   122      52.375  41.042  35.669  1.00  0.00           C
ATOM   1798  HA  ALA   122      52.058  40.597  36.613  1.00  0.00           H
ATOM   1799  CB  ALA   122      51.171  41.098  34.821  1.00  0.00           C
ATOM   1800  HB1 ALA   122      51.394  41.367  33.788  1.00  0.00           H
ATOM   1801  HB2 ALA   122      50.665  40.135  34.750  1.00  0.00           H
ATOM   1802  HB3 ALA   122      50.526  41.875  35.232  1.00  0.00           H
ATOM   1803  C   ALA   122      53.426  40.199  34.924  1.00  0.00           C
ATOM   1804  O   ALA   122      53.659  40.376  33.761  1.00  0.00           O
ATOM   1805  N   VAL   123      54.065  39.342  35.655  1.00  0.00           N
ATOM   1806  H   VAL   123      53.993  39.556  36.639  1.00  0.00           H
ATOM   1807  CA  VAL   123      54.801  38.104  35.205  1.00  0.00           C
ATOM   1808  HA  VAL   123      55.372  38.285  34.295  1.00  0.00           H
ATOM   1809  CB  VAL   123      55.706  37.574  36.306  1.00  0.00           C
ATOM   1810  HB  VAL   123      55.027  37.563  37.158  1.00  0.00           H
ATOM   1811  CG1 VAL   123      56.161  36.118  36.070  1.00  0.00           C
ATOM   1812 HG11 VAL   123      55.253  35.514  36.069  1.00  0.00           H
ATOM   1813 HG12 VAL   123      56.769  35.999  35.173  1.00  0.00           H
ATOM   1814 HG13 VAL   123      56.842  35.876  36.885  1.00  0.00           H
ATOM   1815  CG2 VAL   123      56.900  38.511  36.592  1.00  0.00           C
ATOM   1816 HG21 VAL   123      57.525  37.991  37.318  1.00  0.00           H
ATOM   1817 HG22 VAL   123      57.330  38.753  35.620  1.00  0.00           H
ATOM   1818 HG23 VAL   123      56.625  39.456  37.059  1.00  0.00           H
ATOM   1819  C   VAL   123      53.717  37.045  34.873  1.00  0.00           C
ATOM   1820  O   VAL   123      52.993  36.690  35.818  1.00  0.00           O
ATOM   1821  N   LEU   124      53.649  36.749  33.569  1.00  0.00           N
ATOM   1822  H   LEU   124      54.197  37.246  32.881  1.00  0.00           H
ATOM   1823  CA  LEU   124      52.788  35.751  33.036  1.00  0.00           C
ATOM   1824  HA  LEU   124      52.027  35.547  33.787  1.00  0.00           H
ATOM   1825  CB  LEU   124      52.075  36.356  31.785  1.00  0.00           C
ATOM   1826  HB2 LEU   124      51.639  37.329  32.010  1.00  0.00           H
ATOM   1827  HB3 LEU   124      52.787  36.620  31.003  1.00  0.00           H
ATOM   1828  CG  LEU   124      50.935  35.499  31.271  1.00  0.00           C
ATOM   1829  HG  LEU   124      50.336  35.217  32.137  1.00  0.00           H
ATOM   1830  CD1 LEU   124      50.006  36.230  30.268  1.00  0.00           C
ATOM   1831 HD11 LEU   124      49.082  35.670  30.124  1.00  0.00           H
ATOM   1832 HD12 LEU   124      49.586  37.167  30.632  1.00  0.00           H
ATOM   1833 HD13 LEU   124      50.485  36.274  29.290  1.00  0.00           H
ATOM   1834  CD2 LEU   124      51.371  34.119  30.701  1.00  0.00           C
ATOM   1835 HD21 LEU   124      51.432  33.427  31.542  1.00  0.00           H
ATOM   1836 HD22 LEU   124      50.684  33.565  30.060  1.00  0.00           H
ATOM   1837 HD23 LEU   124      52.322  34.346  30.220  1.00  0.00           H
ATOM   1838  C   LEU   124      53.639  34.465  32.846  1.00  0.00           C
ATOM   1839  O   LEU   124      54.477  34.422  31.967  1.00  0.00           O
ATOM   1840  N   LYS   125      53.352  33.416  33.565  1.00  0.00           N
ATOM   1841  H   LYS   125      52.703  33.608  34.314  1.00  0.00           H
ATOM   1842  CA  LYS   125      53.911  32.086  33.420  1.00  0.00           C
ATOM   1843  HA  LYS   125      54.877  32.184  32.921  1.00  0.00           H
ATOM   1844  CB  LYS   125      54.254  31.391  34.709  1.00  0.00           C
ATOM   1845  HB2 LYS   125      53.305  31.312  35.241  1.00  0.00           H
ATOM   1846  HB3 LYS   125      54.726  30.424  34.543  1.00  0.00           H
ATOM   1847  CG  LYS   125      55.296  32.167  35.496  1.00  0.00           C
ATOM   1848  HG2 LYS   125      56.195  32.282  34.890  1.00  0.00           H
ATOM   1849  HG3 LYS   125      54.846  33.134  35.725  1.00  0.00           H
ATOM   1850  CD  LYS   125      55.705  31.462  36.800  1.00  0.00           C
ATOM   1851  HD2 LYS   125      56.211  32.202  37.420  1.00  0.00           H
ATOM   1852  HD3 LYS   125      54.867  31.081  37.385  1.00  0.00           H
ATOM   1853  CE  LYS   125      56.606  30.235  36.379  1.00  0.00           C
ATOM   1854  HE2 LYS   125      55.861  29.474  36.145  1.00  0.00           H
ATOM   1855  HE3 LYS   125      57.225  30.521  35.528  1.00  0.00           H
ATOM   1856  NZ  LYS   125      57.385  29.745  37.545  1.00  0.00           N
ATOM   1857  HZ1 LYS   125      56.735  29.293  38.173  1.00  0.00           H
ATOM   1858  HZ2 LYS   125      58.069  29.056  37.267  1.00  0.00           H
ATOM   1859  HZ3 LYS   125      58.004  30.420  37.972  1.00  0.00           H
ATOM   1860  C   LYS   125      53.010  31.302  32.497  1.00  0.00           C
ATOM   1861  O   LYS   125      51.828  31.305  32.696  1.00  0.00           O
ATOM   1862  N   TYR   126      53.647  30.576  31.580  1.00  0.00           N
ATOM   1863  H   TYR   126      54.651  30.464  31.570  1.00  0.00           H
ATOM   1864  CA  TYR   126      52.980  29.512  30.831  1.00  0.00           C
ATOM   1865  HA  TYR   126      52.223  28.976  31.404  1.00  0.00           H
ATOM   1866  CB  TYR   126      52.309  30.116  29.577  1.00  0.00           C
ATOM   1867  HB2 TYR   126      51.635  30.875  29.975  1.00  0.00           H
ATOM   1868  HB3 TYR   126      53.187  30.569  29.117  1.00  0.00           H
ATOM   1869  CG  TYR   126      51.602  29.121  28.675  1.00  0.00           C
ATOM   1870  CD1 TYR   126      52.457  28.572  27.655  1.00  0.00           C
ATOM   1871  HD1 TYR   126      53.441  28.998  27.522  1.00  0.00           H
ATOM   1872  CE1 TYR   126      51.951  27.683  26.756  1.00  0.00           C
ATOM   1873  HE1 TYR   126      52.611  27.280  26.001  1.00  0.00           H
ATOM   1874  CZ  TYR   126      50.677  27.216  26.927  1.00  0.00           C
ATOM   1875  OH  TYR   126      50.197  26.288  26.027  1.00  0.00           O
ATOM   1876  HH  TYR   126      49.246  26.238  25.906  1.00  0.00           H
ATOM   1877  CE2 TYR   126      49.848  27.645  27.933  1.00  0.00           C
ATOM   1878  HE2 TYR   126      48.861  27.238  28.092  1.00  0.00           H
ATOM   1879  CD2 TYR   126      50.281  28.670  28.802  1.00  0.00           C
ATOM   1880  HD2 TYR   126      49.597  29.078  29.531  1.00  0.00           H
ATOM   1881  C   TYR   126      54.005  28.427  30.430  1.00  0.00           C
ATOM   1882  O   TYR   126      55.173  28.681  30.161  1.00  0.00           O
ATOM   1883  N   ASN   127      53.606  27.139  30.359  1.00  0.00           N
ATOM   1884  H   ASN   127      52.619  26.955  30.467  1.00  0.00           H
ATOM   1885  CA  ASN   127      54.440  26.014  30.010  1.00  0.00           C
ATOM   1886  HA  ASN   127      53.751  25.175  30.099  1.00  0.00           H
ATOM   1887  CB  ASN   127      54.975  26.156  28.562  1.00  0.00           C
ATOM   1888  HB2 ASN   127      54.135  26.457  27.937  1.00  0.00           H
ATOM   1889  HB3 ASN   127      55.714  26.957  28.557  1.00  0.00           H
ATOM   1890  CG  ASN   127      55.627  24.836  28.046  1.00  0.00           C
ATOM   1891  OD1 ASN   127      55.203  23.818  28.451  1.00  0.00           O
ATOM   1892  ND2 ASN   127      56.661  24.877  27.181  1.00  0.00           N
ATOM   1893 HD21 ASN   127      57.200  24.034  27.044  1.00  0.00           H
ATOM   1894 HD22 ASN   127      56.964  25.801  26.910  1.00  0.00           H
ATOM   1895  C   ASN   127      55.522  25.756  31.103  1.00  0.00           C
ATOM   1896  O   ASN   127      56.557  25.053  30.852  1.00  0.00           O
ATOM   1897  N   GLY   128      55.313  26.338  32.338  1.00  0.00           N
ATOM   1898  H   GLY   128      54.491  26.906  32.485  1.00  0.00           H
ATOM   1899  CA  GLY   128      56.307  26.307  33.414  1.00  0.00           C
ATOM   1900  HA2 GLY   128      55.741  26.263  34.345  1.00  0.00           H
ATOM   1901  HA3 GLY   128      56.955  25.441  33.282  1.00  0.00           H
ATOM   1902  C   GLY   128      57.263  27.478  33.560  1.00  0.00           C
ATOM   1903  O   GLY   128      57.687  27.757  34.671  1.00  0.00           O
ATOM   1904  N   ILE   129      57.660  28.062  32.424  1.00  0.00           N
ATOM   1905  H   ILE   129      57.268  27.790  31.534  1.00  0.00           H
ATOM   1906  CA  ILE   129      58.622  29.187  32.437  1.00  0.00           C
ATOM   1907  HA  ILE   129      59.260  29.204  33.320  1.00  0.00           H
ATOM   1908  CB  ILE   129      59.557  29.198  31.250  1.00  0.00           C
ATOM   1909  HB  ILE   129      60.173  30.095  31.312  1.00  0.00           H
ATOM   1910  CG2 ILE   129      60.393  27.890  31.332  1.00  0.00           C
ATOM   1911 HG21 ILE   129      60.780  27.730  32.338  1.00  0.00           H
ATOM   1912 HG22 ILE   129      59.828  27.049  30.930  1.00  0.00           H
ATOM   1913 HG23 ILE   129      61.327  28.059  30.796  1.00  0.00           H
ATOM   1914  CG1 ILE   129      58.845  29.186  29.864  1.00  0.00           C
ATOM   1915 HG12 ILE   129      58.204  28.316  29.731  1.00  0.00           H
ATOM   1916 HG13 ILE   129      58.258  30.103  29.830  1.00  0.00           H
ATOM   1917  CD1 ILE   129      59.865  29.331  28.770  1.00  0.00           C
ATOM   1918 HD11 ILE   129      59.436  29.313  27.767  1.00  0.00           H
ATOM   1919 HD12 ILE   129      60.476  30.206  28.983  1.00  0.00           H
ATOM   1920 HD13 ILE   129      60.562  28.517  28.970  1.00  0.00           H
ATOM   1921  C   ILE   129      57.780  30.498  32.529  1.00  0.00           C
ATOM   1922  O   ILE   129      56.658  30.511  31.954  1.00  0.00           O
ATOM   1923  N   ILE   130      58.305  31.578  33.000  1.00  0.00           N
ATOM   1924  H   ILE   130      59.201  31.529  33.462  1.00  0.00           H
ATOM   1925  CA  ILE   130      57.865  32.934  32.617  1.00  0.00           C
ATOM   1926  HA  ILE   130      56.837  33.052  32.960  1.00  0.00           H
ATOM   1927  CB  ILE   130      58.716  33.981  33.324  1.00  0.00           C
ATOM   1928  HB  ILE   130      59.752  33.814  33.028  1.00  0.00           H
ATOM   1929  CG2 ILE   130      58.257  35.508  32.991  1.00  0.00           C
ATOM   1930 HG21 ILE   130      58.467  35.721  31.942  1.00  0.00           H
ATOM   1931 HG22 ILE   130      57.187  35.670  33.119  1.00  0.00           H
ATOM   1932 HG23 ILE   130      58.774  36.172  33.682  1.00  0.00           H
ATOM   1933  CG1 ILE   130      58.653  33.787  34.853  1.00  0.00           C
ATOM   1934 HG12 ILE   130      57.684  33.979  35.313  1.00  0.00           H
ATOM   1935 HG13 ILE   130      58.866  32.762  35.157  1.00  0.00           H
ATOM   1936  CD1 ILE   130      59.649  34.524  35.642  1.00  0.00           C
ATOM   1937 HD11 ILE   130      59.218  35.525  35.657  1.00  0.00           H
ATOM   1938 HD12 ILE   130      59.774  34.136  36.653  1.00  0.00           H
ATOM   1939 HD13 ILE   130      60.586  34.563  35.086  1.00  0.00           H
ATOM   1940  C   ILE   130      57.915  33.142  31.097  1.00  0.00           C
ATOM   1941  O   ILE   130      58.852  32.663  30.431  1.00  0.00           O
ATOM   1942  N   THR   131      56.891  33.755  30.487  1.00  0.00           N
ATOM   1943  H   THR   131      56.285  34.152  31.192  1.00  0.00           H
ATOM   1944  CA  THR   131      56.537  33.637  29.089  1.00  0.00           C
ATOM   1945  HA  THR   131      57.444  33.246  28.631  1.00  0.00           H
ATOM   1946  CB  THR   131      55.316  32.699  28.886  1.00  0.00           C
ATOM   1947  HB  THR   131      54.418  33.101  29.354  1.00  0.00           H
ATOM   1948  CG2 THR   131      55.004  32.644  27.429  1.00  0.00           C
ATOM   1949 HG21 THR   131      54.452  33.534  27.125  1.00  0.00           H
ATOM   1950 HG22 THR   131      55.889  32.556  26.799  1.00  0.00           H
ATOM   1951 HG23 THR   131      54.296  31.835  27.244  1.00  0.00           H
ATOM   1952  OG1 THR   131      55.545  31.463  29.431  1.00  0.00           O
ATOM   1953  HG1 THR   131      55.814  31.620  30.339  1.00  0.00           H
ATOM   1954  C   THR   131      56.264  35.029  28.478  1.00  0.00           C
ATOM   1955  O   THR   131      56.648  35.313  27.348  1.00  0.00           O
ATOM   1956  N   ASP   132      55.613  35.855  29.279  1.00  0.00           N
ATOM   1957  H   ASP   132      55.323  35.444  30.155  1.00  0.00           H
ATOM   1958  CA  ASP   132      55.389  37.250  28.926  1.00  0.00           C
ATOM   1959  HA  ASP   132      56.207  37.603  28.297  1.00  0.00           H
ATOM   1960  CB  ASP   132      54.190  37.358  27.960  1.00  0.00           C
ATOM   1961  HB2 ASP   132      54.162  36.500  27.289  1.00  0.00           H
ATOM   1962  HB3 ASP   132      53.273  37.364  28.549  1.00  0.00           H
ATOM   1963  CG  ASP   132      54.216  38.536  26.981  1.00  0.00           C
ATOM   1964  OD1 ASP   132      55.248  39.277  27.125  1.00  0.00           O
ATOM   1965  OD2 ASP   132      53.293  38.792  26.126  1.00  0.00           O
ATOM   1966  C   ASP   132      55.327  38.192  30.148  1.00  0.00           C
ATOM   1967  O   ASP   132      55.416  37.775  31.309  1.00  0.00           O
ATOM   1968  N   THR   133      55.125  39.488  29.979  1.00  0.00           N
ATOM   1969  H   THR   133      54.998  39.781  29.020  1.00  0.00           H
ATOM   1970  CA  THR   133      55.214  40.600  30.980  1.00  0.00           C
ATOM   1971  HA  THR   133      54.923  40.167  31.938  1.00  0.00           H
ATOM   1972  CB  THR   133      56.622  41.255  31.103  1.00  0.00           C
ATOM   1973  HB  THR   133      56.993  41.666  30.164  1.00  0.00           H
ATOM   1974  CG2 THR   133      56.793  42.249  32.266  1.00  0.00           C
ATOM   1975 HG21 THR   133      57.812  42.620  32.383  1.00  0.00           H
ATOM   1976 HG22 THR   133      56.203  43.134  32.031  1.00  0.00           H
ATOM   1977 HG23 THR   133      56.489  41.862  33.239  1.00  0.00           H
ATOM   1978  OG1 THR   133      57.667  40.282  31.445  1.00  0.00           O
ATOM   1979  HG1 THR   133      57.787  39.638  30.743  1.00  0.00           H
ATOM   1980  C   THR   133      54.213  41.694  30.676  1.00  0.00           C
ATOM   1981  O   THR   133      54.195  42.085  29.509  1.00  0.00           O
ATOM   1982  N   ILE   134      53.475  42.249  31.560  1.00  0.00           N
ATOM   1983  H   ILE   134      53.478  41.859  32.491  1.00  0.00           H
ATOM   1984  CA  ILE   134      52.637  43.487  31.360  1.00  0.00           C
ATOM   1985  HA  ILE   134      52.931  43.995  30.442  1.00  0.00           H
ATOM   1986  CB  ILE   134      51.049  43.256  31.284  1.00  0.00           C
ATOM   1987  HB  ILE   134      50.710  42.863  32.242  1.00  0.00           H
ATOM   1988  CG2 ILE   134      50.328  44.571  30.862  1.00  0.00           C
ATOM   1989 HG21 ILE   134      50.780  44.847  29.910  1.00  0.00           H
ATOM   1990 HG22 ILE   134      49.252  44.556  30.693  1.00  0.00           H
ATOM   1991 HG23 ILE   134      50.563  45.328  31.610  1.00  0.00           H
ATOM   1992  CG1 ILE   134      50.630  42.176  30.215  1.00  0.00           C
ATOM   1993 HG12 ILE   134      49.588  42.303  29.922  1.00  0.00           H
ATOM   1994 HG13 ILE   134      51.262  42.348  29.344  1.00  0.00           H
ATOM   1995  CD1 ILE   134      50.820  40.759  30.654  1.00  0.00           C
ATOM   1996 HD11 ILE   134      50.837  40.556  31.725  1.00  0.00           H
ATOM   1997 HD12 ILE   134      49.984  40.252  30.172  1.00  0.00           H
ATOM   1998 HD13 ILE   134      51.775  40.381  30.291  1.00  0.00           H
ATOM   1999  C   ILE   134      52.964  44.527  32.464  1.00  0.00           C
ATOM   2000  O   ILE   134      52.599  44.267  33.584  1.00  0.00           O
ATOM   2001  N   LYS   135      53.723  45.611  32.105  1.00  0.00           N
ATOM   2002  H   LYS   135      53.970  45.784  31.142  1.00  0.00           H
ATOM   2003  CA  LYS   135      54.105  46.638  33.114  1.00  0.00           C
ATOM   2004  HA  LYS   135      54.505  46.230  34.042  1.00  0.00           H
ATOM   2005  CB  LYS   135      55.083  47.629  32.492  1.00  0.00           C
ATOM   2006  HB2 LYS   135      54.655  48.105  31.608  1.00  0.00           H
ATOM   2007  HB3 LYS   135      55.293  48.384  33.250  1.00  0.00           H
ATOM   2008  CG  LYS   135      56.347  46.922  31.994  1.00  0.00           C
ATOM   2009  HG2 LYS   135      56.779  46.418  32.859  1.00  0.00           H
ATOM   2010  HG3 LYS   135      56.060  46.275  31.165  1.00  0.00           H
ATOM   2011  CD  LYS   135      57.221  48.079  31.564  1.00  0.00           C
ATOM   2012  HD2 LYS   135      56.661  48.842  31.024  1.00  0.00           H
ATOM   2013  HD3 LYS   135      57.618  48.465  32.503  1.00  0.00           H
ATOM   2014  CE  LYS   135      58.396  47.593  30.643  1.00  0.00           C
ATOM   2015  HE2 LYS   135      59.127  46.987  31.179  1.00  0.00           H
ATOM   2016  HE3 LYS   135      58.050  47.092  29.740  1.00  0.00           H
ATOM   2017  NZ  LYS   135      59.060  48.836  30.322  1.00  0.00           N
ATOM   2018  HZ1 LYS   135      59.626  48.581  29.524  1.00  0.00           H
ATOM   2019  HZ2 LYS   135      58.375  49.520  30.035  1.00  0.00           H
ATOM   2020  HZ3 LYS   135      59.694  49.176  31.030  1.00  0.00           H
ATOM   2021  C   LYS   135      52.884  47.399  33.587  1.00  0.00           C
ATOM   2022  O   LYS   135      51.874  47.553  32.874  1.00  0.00           O
ATOM   2023  N   SER   136      52.941  48.014  34.760  1.00  0.00           N
ATOM   2024  H   SER   136      53.514  47.639  35.502  1.00  0.00           H
ATOM   2025  CA  SER   136      51.900  49.027  35.153  1.00  0.00           C
ATOM   2026  HA  SER   136      50.899  48.637  34.972  1.00  0.00           H
ATOM   2027  CB  SER   136      52.136  49.337  36.681  1.00  0.00           C
ATOM   2028  HB2 SER   136      51.874  48.521  37.354  1.00  0.00           H
ATOM   2029  HB3 SER   136      53.216  49.482  36.665  1.00  0.00           H
ATOM   2030  OG  SER   136      51.438  50.520  37.115  1.00  0.00           O
ATOM   2031  HG  SER   136      50.482  50.478  37.048  1.00  0.00           H
ATOM   2032  C   SER   136      51.978  50.250  34.245  1.00  0.00           C
ATOM   2033  O   SER   136      53.055  50.664  33.874  1.00  0.00           O
ATOM   2034  N   TRP   137      50.848  50.810  33.856  1.00  0.00           N
ATOM   2035  H   TRP   137      50.043  50.569  34.417  1.00  0.00           H
ATOM   2036  CA  TRP   137      50.638  51.876  32.862  1.00  0.00           C
ATOM   2037  HA  TRP   137      51.598  52.264  32.524  1.00  0.00           H
ATOM   2038  CB  TRP   137      49.884  51.393  31.576  1.00  0.00           C
ATOM   2039  HB2 TRP   137      49.778  52.311  30.998  1.00  0.00           H
ATOM   2040  HB3 TRP   137      50.355  50.603  30.991  1.00  0.00           H
ATOM   2041  CG  TRP   137      48.544  50.939  31.820  1.00  0.00           C
ATOM   2042  CD1 TRP   137      47.402  51.674  31.737  1.00  0.00           C
ATOM   2043  HD1 TRP   137      47.433  52.715  31.454  1.00  0.00           H
ATOM   2044  NE1 TRP   137      46.293  50.916  31.970  1.00  0.00           N
ATOM   2045  HE1 TRP   137      45.360  51.294  31.878  1.00  0.00           H
ATOM   2046  CE2 TRP   137      46.592  49.634  32.281  1.00  0.00           C
ATOM   2047  CZ2 TRP   137      45.778  48.498  32.513  1.00  0.00           C
ATOM   2048  HZ2 TRP   137      44.699  48.511  32.516  1.00  0.00           H
ATOM   2049  CH2 TRP   137      46.468  47.296  32.778  1.00  0.00           C
ATOM   2050  HH2 TRP   137      45.872  46.409  32.937  1.00  0.00           H
ATOM   2051  CZ3 TRP   137      47.861  47.156  32.625  1.00  0.00           C
ATOM   2052  HZ3 TRP   137      48.309  46.210  32.889  1.00  0.00           H
ATOM   2053  CE3 TRP   137      48.629  48.279  32.270  1.00  0.00           C
ATOM   2054  HE3 TRP   137      49.681  48.253  32.028  1.00  0.00           H
ATOM   2055  CD2 TRP   137      48.045  49.604  32.152  1.00  0.00           C
ATOM   2056  C   TRP   137      49.886  53.113  33.372  1.00  0.00           C
ATOM   2057  O   TRP   137      50.090  54.180  32.816  1.00  0.00           O
ATOM   2058  N   ARG   138      49.179  52.967  34.438  1.00  0.00           N
ATOM   2059  H   ARG   138      49.344  52.075  34.882  1.00  0.00           H
ATOM   2060  CA  ARG   138      48.579  54.087  35.234  1.00  0.00           C
ATOM   2061  HA  ARG   138      48.746  55.045  34.744  1.00  0.00           H
ATOM   2062  CB  ARG   138      47.019  53.948  35.368  1.00  0.00           C
ATOM   2063  HB2 ARG   138      46.631  52.988  35.706  1.00  0.00           H
ATOM   2064  HB3 ARG   138      46.744  54.626  36.174  1.00  0.00           H
ATOM   2065  CG  ARG   138      46.190  54.265  34.196  1.00  0.00           C
ATOM   2066  HG2 ARG   138      46.167  53.377  33.565  1.00  0.00           H
ATOM   2067  HG3 ARG   138      45.182  54.489  34.545  1.00  0.00           H
ATOM   2068  CD  ARG   138      46.598  55.473  33.328  1.00  0.00           C
ATOM   2069  HD2 ARG   138      47.590  55.326  32.901  1.00  0.00           H
ATOM   2070  HD3 ARG   138      45.850  55.491  32.537  1.00  0.00           H
ATOM   2071  NE  ARG   138      46.583  56.742  34.032  1.00  0.00           N
ATOM   2072  HE  ARG   138      46.208  56.729  34.971  1.00  0.00           H
ATOM   2073  CZ  ARG   138      47.069  57.913  33.672  1.00  0.00           C
ATOM   2074  NH1 ARG   138      47.606  58.076  32.542  1.00  0.00           N
ATOM   2075 HH11 ARG   138      47.812  57.252  31.995  1.00  0.00           H
ATOM   2076 HH12 ARG   138      47.937  58.990  32.267  1.00  0.00           H
ATOM   2077  NH2 ARG   138      47.074  58.881  34.532  1.00  0.00           N
ATOM   2078 HH21 ARG   138      46.721  58.870  35.479  1.00  0.00           H
ATOM   2079 HH22 ARG   138      47.497  59.701  34.122  1.00  0.00           H
ATOM   2080  C   ARG   138      49.247  54.176  36.604  1.00  0.00           C
ATOM   2081  O   ARG   138      48.887  55.089  37.327  1.00  0.00           O
ATOM   2082  N   ASN   139      50.237  53.332  36.929  1.00  0.00           N
ATOM   2083  H   ASN   139      50.373  52.471  36.421  1.00  0.00           H
ATOM   2084  CA  ASN   139      51.075  53.535  38.155  1.00  0.00           C
ATOM   2085  HA  ASN   139      51.662  52.626  38.283  1.00  0.00           H
ATOM   2086  CB  ASN   139      52.054  54.706  38.108  1.00  0.00           C
ATOM   2087  HB2 ASN   139      51.485  55.631  38.200  1.00  0.00           H
ATOM   2088  HB3 ASN   139      52.734  54.666  38.959  1.00  0.00           H
ATOM   2089  CG  ASN   139      52.827  54.799  36.756  1.00  0.00           C
ATOM   2090  OD1 ASN   139      52.389  55.397  35.810  1.00  0.00           O
ATOM   2091  ND2 ASN   139      53.816  53.949  36.631  1.00  0.00           N
ATOM   2092 HD21 ASN   139      54.088  53.798  35.669  1.00  0.00           H
ATOM   2093 HD22 ASN   139      54.172  53.372  37.378  1.00  0.00           H
ATOM   2094  C   ASN   139      50.168  53.602  39.410  1.00  0.00           C
ATOM   2095  O   ASN   139      50.579  54.236  40.338  1.00  0.00           O
ATOM   2096  N   ASN   140      48.988  52.921  39.513  1.00  0.00           N
ATOM   2097  H   ASN   140      48.570  52.487  38.703  1.00  0.00           H
ATOM   2098  CA  ASN   140      48.125  52.881  40.730  1.00  0.00           C
ATOM   2099  HA  ASN   140      48.712  53.091  41.623  1.00  0.00           H
ATOM   2100  CB  ASN   140      47.177  54.104  40.639  1.00  0.00           C
ATOM   2101  HB2 ASN   140      47.632  55.026  40.275  1.00  0.00           H
ATOM   2102  HB3 ASN   140      46.513  53.760  39.847  1.00  0.00           H
ATOM   2103  CG  ASN   140      46.386  54.332  41.921  1.00  0.00           C
ATOM   2104  OD1 ASN   140      46.241  53.514  42.840  1.00  0.00           O
ATOM   2105  ND2 ASN   140      45.784  55.499  42.096  1.00  0.00           N
ATOM   2106 HD21 ASN   140      45.363  55.685  42.995  1.00  0.00           H
ATOM   2107 HD22 ASN   140      45.719  56.252  41.426  1.00  0.00           H
ATOM   2108  C   ASN   140      47.522  51.502  40.977  1.00  0.00           C
ATOM   2109  O   ASN   140      46.394  51.293  40.591  1.00  0.00           O
ATOM   2110  N   ILE   141      48.254  50.633  41.690  1.00  0.00           N
ATOM   2111  H   ILE   141      49.168  50.890  42.033  1.00  0.00           H
ATOM   2112  CA  ILE   141      47.801  49.347  42.168  1.00  0.00           C
ATOM   2113  HA  ILE   141      48.698  48.839  42.524  1.00  0.00           H
ATOM   2114  CB  ILE   141      46.981  49.382  43.516  1.00  0.00           C
ATOM   2115  HB  ILE   141      45.917  49.543  43.346  1.00  0.00           H
ATOM   2116  CG2 ILE   141      47.027  47.967  44.156  1.00  0.00           C
ATOM   2117 HG21 ILE   141      48.023  47.689  44.501  1.00  0.00           H
ATOM   2118 HG22 ILE   141      46.323  48.020  44.987  1.00  0.00           H
ATOM   2119 HG23 ILE   141      46.558  47.318  43.416  1.00  0.00           H
ATOM   2120  CG1 ILE   141      47.508  50.487  44.446  1.00  0.00           C
ATOM   2121 HG12 ILE   141      48.591  50.377  44.498  1.00  0.00           H
ATOM   2122 HG13 ILE   141      47.376  51.415  43.889  1.00  0.00           H
ATOM   2123  CD1 ILE   141      46.905  50.563  45.807  1.00  0.00           C
ATOM   2124 HD11 ILE   141      45.841  50.786  45.722  1.00  0.00           H
ATOM   2125 HD12 ILE   141      47.144  49.612  46.283  1.00  0.00           H
ATOM   2126 HD13 ILE   141      47.305  51.383  46.402  1.00  0.00           H
ATOM   2127  C   ILE   141      47.212  48.495  40.992  1.00  0.00           C
ATOM   2128  O   ILE   141      46.044  48.044  41.012  1.00  0.00           O
ATOM   2129  N   LEU   142      48.009  48.301  39.911  1.00  0.00           N
ATOM   2130  H   LEU   142      48.840  48.871  39.848  1.00  0.00           H
ATOM   2131  CA  LEU   142      47.821  47.386  38.853  1.00  0.00           C
ATOM   2132  HA  LEU   142      47.019  47.694  38.183  1.00  0.00           H
ATOM   2133  CB  LEU   142      49.058  47.283  37.950  1.00  0.00           C
ATOM   2134  HB2 LEU   142      49.225  48.212  37.403  1.00  0.00           H
ATOM   2135  HB3 LEU   142      49.910  47.349  38.626  1.00  0.00           H
ATOM   2136  CG  LEU   142      49.351  46.048  37.156  1.00  0.00           C
ATOM   2137  HG  LEU   142      49.105  45.208  37.805  1.00  0.00           H
ATOM   2138  CD1 LEU   142      48.409  46.031  35.882  1.00  0.00           C
ATOM   2139 HD11 LEU   142      47.362  46.131  36.170  1.00  0.00           H
ATOM   2140 HD12 LEU   142      48.721  46.882  35.277  1.00  0.00           H
ATOM   2141 HD13 LEU   142      48.493  45.142  35.257  1.00  0.00           H
ATOM   2142  CD2 LEU   142      50.707  45.875  36.664  1.00  0.00           C
ATOM   2143 HD21 LEU   142      50.851  46.549  35.818  1.00  0.00           H
ATOM   2144 HD22 LEU   142      51.405  46.268  37.403  1.00  0.00           H
ATOM   2145 HD23 LEU   142      50.975  44.864  36.359  1.00  0.00           H
ATOM   2146  C   LEU   142      47.394  45.987  39.472  1.00  0.00           C
ATOM   2147  O   LEU   142      48.147  45.480  40.340  1.00  0.00           O
ATOM   2148  N   ARG   143      46.232  45.482  39.106  1.00  0.00           N
ATOM   2149  H   ARG   143      45.742  45.980  38.377  1.00  0.00           H
ATOM   2150  CA  ARG   143      45.461  44.329  39.802  1.00  0.00           C
ATOM   2151  HA  ARG   143      46.168  43.653  40.282  1.00  0.00           H
ATOM   2152  CB  ARG   143      44.747  45.020  40.956  1.00  0.00           C
ATOM   2153  HB2 ARG   143      44.295  44.244  41.574  1.00  0.00           H
ATOM   2154  HB3 ARG   143      45.538  45.526  41.511  1.00  0.00           H
ATOM   2155  CG  ARG   143      43.804  46.136  40.515  1.00  0.00           C
ATOM   2156  HG2 ARG   143      44.301  46.831  39.838  1.00  0.00           H
ATOM   2157  HG3 ARG   143      42.949  45.685  40.010  1.00  0.00           H
ATOM   2158  CD  ARG   143      43.359  46.694  41.830  1.00  0.00           C
ATOM   2159  HD2 ARG   143      43.065  45.881  42.493  1.00  0.00           H
ATOM   2160  HD3 ARG   143      44.269  47.078  42.293  1.00  0.00           H
ATOM   2161  NE  ARG   143      42.405  47.743  41.720  1.00  0.00           N
ATOM   2162  HE  ARG   143      41.555  47.596  42.244  1.00  0.00           H
ATOM   2163  CZ  ARG   143      42.468  48.925  41.180  1.00  0.00           C
ATOM   2164  NH1 ARG   143      41.432  49.642  40.956  1.00  0.00           N
ATOM   2165 HH11 ARG   143      40.577  49.309  41.379  1.00  0.00           H
ATOM   2166 HH12 ARG   143      41.390  50.565  40.549  1.00  0.00           H
ATOM   2167  NH2 ARG   143      43.583  49.444  40.712  1.00  0.00           N
ATOM   2168 HH21 ARG   143      44.452  49.015  40.994  1.00  0.00           H
ATOM   2169 HH22 ARG   143      43.538  50.370  40.313  1.00  0.00           H
ATOM   2170  C   ARG   143      44.548  43.545  38.884  1.00  0.00           C
ATOM   2171  O   ARG   143      44.189  44.091  37.838  1.00  0.00           O
ATOM   2172  N   THR   144      44.483  42.186  39.171  1.00  0.00           N
ATOM   2173  H   THR   144      44.905  41.908  40.045  1.00  0.00           H
ATOM   2174  CA  THR   144      43.972  41.188  38.234  1.00  0.00           C
ATOM   2175  HA  THR   144      43.404  41.709  37.463  1.00  0.00           H
ATOM   2176  CB  THR   144      45.120  40.512  37.551  1.00  0.00           C
ATOM   2177  HB  THR   144      45.808  41.262  37.159  1.00  0.00           H
ATOM   2178  CG2 THR   144      45.881  39.462  38.390  1.00  0.00           C
ATOM   2179 HG21 THR   144      45.126  38.718  38.643  1.00  0.00           H
ATOM   2180 HG22 THR   144      46.554  38.893  37.748  1.00  0.00           H
ATOM   2181 HG23 THR   144      46.405  39.966  39.202  1.00  0.00           H
ATOM   2182  OG1 THR   144      44.572  39.728  36.489  1.00  0.00           O
ATOM   2183  HG1 THR   144      45.118  39.932  35.726  1.00  0.00           H
ATOM   2184  C   THR   144      42.810  40.343  38.844  1.00  0.00           C
ATOM   2185  O   THR   144      42.305  40.757  39.880  1.00  0.00           O
ATOM   2186  N   GLN   145      42.367  39.308  38.167  1.00  0.00           N
ATOM   2187  H   GLN   145      42.754  39.068  37.266  1.00  0.00           H
ATOM   2188  CA  GLN   145      41.002  38.768  38.382  1.00  0.00           C
ATOM   2189  HA  GLN   145      40.302  39.588  38.219  1.00  0.00           H
ATOM   2190  CB  GLN   145      40.580  37.735  37.320  1.00  0.00           C
ATOM   2191  HB2 GLN   145      41.229  36.861  37.386  1.00  0.00           H
ATOM   2192  HB3 GLN   145      39.629  37.346  37.687  1.00  0.00           H
ATOM   2193  CG  GLN   145      40.381  38.113  35.906  1.00  0.00           C
ATOM   2194  HG2 GLN   145      39.570  38.840  35.862  1.00  0.00           H
ATOM   2195  HG3 GLN   145      41.261  38.491  35.386  1.00  0.00           H
ATOM   2196  CD  GLN   145      39.934  36.907  35.063  1.00  0.00           C
ATOM   2197  OE1 GLN   145      40.587  36.662  34.093  1.00  0.00           O
ATOM   2198  NE2 GLN   145      38.870  36.274  35.418  1.00  0.00           N
ATOM   2199 HE21 GLN   145      38.245  36.549  36.162  1.00  0.00           H
ATOM   2200 HE22 GLN   145      38.920  35.298  35.163  1.00  0.00           H
ATOM   2201  C   GLN   145      40.662  38.283  39.763  1.00  0.00           C
ATOM   2202  O   GLN   145      39.479  38.470  40.193  1.00  0.00           O
ATOM   2203  N   GLU   146      41.621  37.696  40.473  1.00  0.00           N
ATOM   2204  H   GLU   146      42.509  37.705  39.991  1.00  0.00           H
ATOM   2205  CA  GLU   146      41.369  36.907  41.661  1.00  0.00           C
ATOM   2206  HA  GLU   146      42.307  36.407  41.902  1.00  0.00           H
ATOM   2207  CB  GLU   146      41.017  37.796  42.894  1.00  0.00           C
ATOM   2208  HB2 GLU   146      39.989  38.151  42.820  1.00  0.00           H
ATOM   2209  HB3 GLU   146      40.981  37.270  43.849  1.00  0.00           H
ATOM   2210  CG  GLU   146      42.024  39.052  43.103  1.00  0.00           C
ATOM   2211  HG2 GLU   146      41.899  39.833  42.354  1.00  0.00           H
ATOM   2212  HG3 GLU   146      41.879  39.479  44.095  1.00  0.00           H
ATOM   2213  CD  GLU   146      43.539  38.753  43.087  1.00  0.00           C
ATOM   2214  OE1 GLU   146      43.946  37.718  43.677  1.00  0.00           O
ATOM   2215  OE2 GLU   146      44.348  39.618  42.736  1.00  0.00           O
ATOM   2216  C   GLU   146      40.316  35.836  41.406  1.00  0.00           C
ATOM   2217  O   GLU   146      39.418  35.603  42.144  1.00  0.00           O
ATOM   2218  N   SER   147      40.395  35.170  40.245  1.00  0.00           N
ATOM   2219  H   SER   147      41.301  35.226  39.800  1.00  0.00           H
ATOM   2220  CA  SER   147      39.455  34.135  39.776  1.00  0.00           C
ATOM   2221  HA  SER   147      39.276  33.374  40.536  1.00  0.00           H
ATOM   2222  CB  SER   147      38.201  34.916  39.284  1.00  0.00           C
ATOM   2223  HB2 SER   147      38.329  35.977  39.499  1.00  0.00           H
ATOM   2224  HB3 SER   147      38.078  34.839  38.203  1.00  0.00           H
ATOM   2225  OG  SER   147      37.053  34.404  39.879  1.00  0.00           O
ATOM   2226  HG  SER   147      36.603  33.723  39.373  1.00  0.00           H
ATOM   2227  C   SER   147      40.058  33.317  38.587  1.00  0.00           C
ATOM   2228  O   SER   147      40.970  33.820  37.934  1.00  0.00           O
ATOM   2229  N   GLH   148      39.471  32.164  38.240  1.00  0.00           N
ATOM   2230  H   GLH   148      38.822  31.680  38.843  1.00  0.00           H
ATOM   2231  CA  GLH   148      39.794  31.508  37.006  1.00  0.00           C
ATOM   2232  HA  GLH   148      40.774  31.038  37.093  1.00  0.00           H
ATOM   2233  CB  GLH   148      38.723  30.369  36.651  1.00  0.00           C
ATOM   2234  HB2 GLH   148      38.794  29.495  37.300  1.00  0.00           H
ATOM   2235  HB3 GLH   148      37.760  30.872  36.740  1.00  0.00           H
ATOM   2236  CG  GLH   148      38.926  29.847  35.231  1.00  0.00           C
ATOM   2237  HG2 GLH   148      38.763  30.599  34.458  1.00  0.00           H
ATOM   2238  HG3 GLH   148      39.972  29.550  35.152  1.00  0.00           H
ATOM   2239  CD  GLH   148      37.945  28.726  34.882  1.00  0.00           C
ATOM   2240  OE1 GLH   148      36.736  28.715  35.019  1.00  0.00           O
ATOM   2241  OE2 GLH   148      38.558  27.701  34.307  1.00  0.00           O
ATOM   2242  HE2 GLH   148      37.894  27.216  33.811  1.00  0.00           H
ATOM   2243  C   GLH   148      39.857  32.506  35.828  1.00  0.00           C
ATOM   2244  O   GLH   148      38.852  33.274  35.716  1.00  0.00           O
ATOM   2245  N   CYX   149      40.915  32.641  35.049  1.00  0.00           N
ATOM   2246  H   CYX   149      41.720  32.059  35.236  1.00  0.00           H
ATOM   2247  CA  CYX   149      40.841  33.388  33.712  1.00  0.00           C
ATOM   2248  HA  CYX   149      40.163  34.241  33.718  1.00  0.00           H
ATOM   2249  CB  CYX   149      42.173  33.972  33.382  1.00  0.00           C
ATOM   2250  HB2 CYX   149      42.099  34.279  32.338  1.00  0.00           H
ATOM   2251  HB3 CYX   149      42.305  34.862  33.997  1.00  0.00           H
ATOM   2252  SG  CYX   149      43.644  32.907  33.499  1.00  0.00           S
ATOM   2253  C   CYX   149      40.153  32.457  32.564  1.00  0.00           C
ATOM   2254  O   CYX   149      40.166  31.237  32.653  1.00  0.00           O
ATOM   2255  N   ALA   150      39.687  33.135  31.489  1.00  0.00           N
ATOM   2256  H   ALA   150      39.762  34.132  31.344  1.00  0.00           H
ATOM   2257  CA  ALA   150      38.838  32.490  30.509  1.00  0.00           C
ATOM   2258  HA  ALA   150      38.391  31.646  31.035  1.00  0.00           H
ATOM   2259  CB  ALA   150      37.742  33.533  30.078  1.00  0.00           C
ATOM   2260  HB1 ALA   150      36.995  32.986  29.502  1.00  0.00           H
ATOM   2261  HB2 ALA   150      37.207  33.921  30.944  1.00  0.00           H
ATOM   2262  HB3 ALA   150      38.245  34.301  29.488  1.00  0.00           H
ATOM   2263  C   ALA   150      39.599  31.922  29.278  1.00  0.00           C
ATOM   2264  O   ALA   150      40.580  32.499  28.757  1.00  0.00           O
ATOM   2265  N   CYX   151      39.100  30.844  28.721  1.00  0.00           N
ATOM   2266  H   CYX   151      38.292  30.470  29.196  1.00  0.00           H
ATOM   2267  CA  CYX   151      39.742  30.149  27.599  1.00  0.00           C
ATOM   2268  HA  CYX   151      40.232  30.866  26.939  1.00  0.00           H
ATOM   2269  CB  CYX   151      40.794  29.148  28.077  1.00  0.00           C
ATOM   2270  HB2 CYX   151      40.438  28.358  28.739  1.00  0.00           H
ATOM   2271  HB3 CYX   151      41.228  28.587  27.247  1.00  0.00           H
ATOM   2272  SG  CYX   151      42.195  29.878  28.967  1.00  0.00           S
ATOM   2273  C   CYX   151      38.673  29.506  26.766  1.00  0.00           C
ATOM   2274  O   CYX   151      37.763  28.921  27.297  1.00  0.00           O
ATOM   2275  N   VAL   152      38.899  29.668  25.454  1.00  0.00           N
ATOM   2276  H   VAL   152      39.815  30.005  25.194  1.00  0.00           H
ATOM   2277  CA  VAL   152      38.061  29.196  24.376  1.00  0.00           C
ATOM   2278  HA  VAL   152      37.412  28.348  24.589  1.00  0.00           H
ATOM   2279  CB  VAL   152      37.090  30.261  23.822  1.00  0.00           C
ATOM   2280  HB  VAL   152      37.745  30.961  23.301  1.00  0.00           H
ATOM   2281  CG1 VAL   152      36.175  29.566  22.742  1.00  0.00           C
ATOM   2282 HG11 VAL   152      36.697  29.494  21.788  1.00  0.00           H
ATOM   2283 HG12 VAL   152      35.832  28.567  23.010  1.00  0.00           H
ATOM   2284 HG13 VAL   152      35.316  30.164  22.439  1.00  0.00           H
ATOM   2285  CG2 VAL   152      36.171  30.832  24.976  1.00  0.00           C
ATOM   2286 HG21 VAL   152      35.529  30.020  25.320  1.00  0.00           H
ATOM   2287 HG22 VAL   152      36.683  31.294  25.820  1.00  0.00           H
ATOM   2288 HG23 VAL   152      35.458  31.542  24.558  1.00  0.00           H
ATOM   2289  C   VAL   152      38.950  28.490  23.309  1.00  0.00           C
ATOM   2290  O   VAL   152      39.678  29.144  22.585  1.00  0.00           O
ATOM   2291  N   ASN   153      38.880  27.199  23.251  1.00  0.00           N
ATOM   2292  H   ASN   153      38.187  26.783  23.856  1.00  0.00           H
ATOM   2293  CA  ASN   153      39.428  26.289  22.272  1.00  0.00           C
ATOM   2294  HA  ASN   153      39.342  25.285  22.688  1.00  0.00           H
ATOM   2295  CB  ASN   153      38.571  26.331  20.972  1.00  0.00           C
ATOM   2296  HB2 ASN   153      38.959  27.127  20.337  1.00  0.00           H
ATOM   2297  HB3 ASN   153      38.636  25.409  20.392  1.00  0.00           H
ATOM   2298  CG  ASN   153      37.130  26.710  21.091  1.00  0.00           C
ATOM   2299  OD1 ASN   153      36.351  26.309  21.910  1.00  0.00           O
ATOM   2300  ND2 ASN   153      36.606  27.448  20.140  1.00  0.00           N
ATOM   2301 HD21 ASN   153      35.682  27.817  20.311  1.00  0.00           H
ATOM   2302 HD22 ASN   153      37.138  27.975  19.463  1.00  0.00           H
ATOM   2303  C   ASN   153      40.965  26.471  22.093  1.00  0.00           C
ATOM   2304  O   ASN   153      41.410  26.640  20.948  1.00  0.00           O
ATOM   2305  N   GLY   154      41.676  26.526  23.185  1.00  0.00           N
ATOM   2306  H   GLY   154      41.221  26.429  24.081  1.00  0.00           H
ATOM   2307  CA  GLY   154      43.136  26.697  23.214  1.00  0.00           C
ATOM   2308  HA2 GLY   154      43.625  26.683  24.189  1.00  0.00           H
ATOM   2309  HA3 GLY   154      43.495  25.994  22.464  1.00  0.00           H
ATOM   2310  C   GLY   154      43.615  28.142  22.782  1.00  0.00           C
ATOM   2311  O   GLY   154      44.731  28.300  22.283  1.00  0.00           O
ATOM   2312  N   SER   155      42.774  29.214  22.935  1.00  0.00           N
ATOM   2313  H   SER   155      41.817  28.993  23.175  1.00  0.00           H
ATOM   2314  CA  SER   155      43.185  30.598  23.052  1.00  0.00           C
ATOM   2315  HA  SER   155      44.255  30.807  23.035  1.00  0.00           H
ATOM   2316  CB  SER   155      42.550  31.341  21.924  1.00  0.00           C
ATOM   2317  HB2 SER   155      42.785  30.866  20.971  1.00  0.00           H
ATOM   2318  HB3 SER   155      41.486  31.189  22.105  1.00  0.00           H
ATOM   2319  OG  SER   155      42.964  32.675  21.871  1.00  0.00           O
ATOM   2320  HG  SER   155      43.912  32.624  21.730  1.00  0.00           H
ATOM   2321  C   SER   155      42.687  31.050  24.425  1.00  0.00           C
ATOM   2322  O   SER   155      41.695  30.528  24.908  1.00  0.00           O
ATOM   2323  N   CYX   156      43.213  32.073  25.066  1.00  0.00           N
ATOM   2324  H   CYX   156      43.924  32.573  24.550  1.00  0.00           H
ATOM   2325  CA  CYX   156      42.890  32.476  26.418  1.00  0.00           C
ATOM   2326  HA  CYX   156      41.878  32.086  26.527  1.00  0.00           H
ATOM   2327  CB  CYX   156      43.876  31.839  27.434  1.00  0.00           C
ATOM   2328  HB2 CYX   156      44.881  32.047  27.066  1.00  0.00           H
ATOM   2329  HB3 CYX   156      43.823  32.404  28.364  1.00  0.00           H
ATOM   2330  SG  CYX   156      43.641  30.058  27.643  1.00  0.00           S
ATOM   2331  C   CYX   156      42.778  33.985  26.599  1.00  0.00           C
ATOM   2332  O   CYX   156      43.304  34.712  25.790  1.00  0.00           O
ATOM   2333  N   PHE   157      42.049  34.380  27.605  1.00  0.00           N
ATOM   2334  H   PHE   157      41.646  33.612  28.121  1.00  0.00           H
ATOM   2335  CA  PHE   157      41.372  35.664  27.700  1.00  0.00           C
ATOM   2336  HA  PHE   157      41.960  36.312  27.051  1.00  0.00           H
ATOM   2337  CB  PHE   157      39.914  35.526  27.252  1.00  0.00           C
ATOM   2338  HB2 PHE   157      39.446  34.910  28.018  1.00  0.00           H
ATOM   2339  HB3 PHE   157      39.487  36.527  27.197  1.00  0.00           H
ATOM   2340  CG  PHE   157      39.731  34.947  25.896  1.00  0.00           C
ATOM   2341  CD1 PHE   157      39.525  33.537  25.678  1.00  0.00           C
ATOM   2342  HD1 PHE   157      39.579  32.878  26.531  1.00  0.00           H
ATOM   2343  CE1 PHE   157      39.581  33.057  24.343  1.00  0.00           C
ATOM   2344  HE1 PHE   157      39.478  32.006  24.116  1.00  0.00           H
ATOM   2345  CZ  PHE   157      39.765  33.910  23.290  1.00  0.00           C
ATOM   2346  HZ  PHE   157      39.747  33.537  22.276  1.00  0.00           H
ATOM   2347  CE2 PHE   157      39.869  35.313  23.510  1.00  0.00           C
ATOM   2348  HE2 PHE   157      40.101  35.976  22.690  1.00  0.00           H
ATOM   2349  CD2 PHE   157      39.848  35.836  24.799  1.00  0.00           C
ATOM   2350  HD2 PHE   157      40.032  36.891  24.937  1.00  0.00           H
ATOM   2351  C   PHE   157      41.362  36.109  29.162  1.00  0.00           C
ATOM   2352  O   PHE   157      41.018  35.367  30.044  1.00  0.00           O
ATOM   2353  N   THR   158      41.549  37.389  29.467  1.00  0.00           N
ATOM   2354  H   THR   158      41.859  38.055  28.774  1.00  0.00           H
ATOM   2355  CA  THR   158      41.593  37.903  30.825  1.00  0.00           C
ATOM   2356  HA  THR   158      40.856  37.420  31.466  1.00  0.00           H
ATOM   2357  CB  THR   158      42.849  37.532  31.645  1.00  0.00           C
ATOM   2358  HB  THR   158      43.035  36.476  31.452  1.00  0.00           H
ATOM   2359  CG2 THR   158      44.133  38.301  31.230  1.00  0.00           C
ATOM   2360 HG21 THR   158      44.232  38.237  30.146  1.00  0.00           H
ATOM   2361 HG22 THR   158      44.019  39.381  31.317  1.00  0.00           H
ATOM   2362 HG23 THR   158      44.948  37.797  31.750  1.00  0.00           H
ATOM   2363  OG1 THR   158      42.685  37.827  33.078  1.00  0.00           O
ATOM   2364  HG1 THR   158      41.957  37.248  33.315  1.00  0.00           H
ATOM   2365  C   THR   158      41.298  39.475  30.826  1.00  0.00           C
ATOM   2366  O   THR   158      41.328  40.123  29.766  1.00  0.00           O
ATOM   2367  N   VAL   159      41.014  39.991  32.005  1.00  0.00           N
ATOM   2368  H   VAL   159      41.050  39.428  32.842  1.00  0.00           H
ATOM   2369  CA  VAL   159      40.813  41.382  32.361  1.00  0.00           C
ATOM   2370  HA  VAL   159      41.098  42.023  31.528  1.00  0.00           H
ATOM   2371  CB  VAL   159      39.368  41.713  32.712  1.00  0.00           C
ATOM   2372  HB  VAL   159      39.077  41.210  33.635  1.00  0.00           H
ATOM   2373  CG1 VAL   159      39.108  43.214  32.948  1.00  0.00           C
ATOM   2374 HG11 VAL   159      39.769  43.636  33.704  1.00  0.00           H
ATOM   2375 HG12 VAL   159      39.270  43.803  32.046  1.00  0.00           H
ATOM   2376 HG13 VAL   159      38.072  43.367  33.248  1.00  0.00           H
ATOM   2377  CG2 VAL   159      38.267  41.079  31.740  1.00  0.00           C
ATOM   2378 HG21 VAL   159      37.273  41.409  32.044  1.00  0.00           H
ATOM   2379 HG22 VAL   159      38.434  41.368  30.702  1.00  0.00           H
ATOM   2380 HG23 VAL   159      38.278  39.990  31.717  1.00  0.00           H
ATOM   2381  C   VAL   159      41.673  41.838  33.619  1.00  0.00           C
ATOM   2382  O   VAL   159      41.559  41.165  34.681  1.00  0.00           O
ATOM   2383  N   MET   160      42.441  42.982  33.469  1.00  0.00           N
ATOM   2384  H   MET   160      42.376  43.545  32.633  1.00  0.00           H
ATOM   2385  CA  MET   160      43.159  43.634  34.590  1.00  0.00           C
ATOM   2386  HA  MET   160      42.677  43.223  35.478  1.00  0.00           H
ATOM   2387  CB  MET   160      44.612  43.196  34.555  1.00  0.00           C
ATOM   2388  HB2 MET   160      45.263  43.947  34.108  1.00  0.00           H
ATOM   2389  HB3 MET   160      44.960  43.114  35.585  1.00  0.00           H
ATOM   2390  CG  MET   160      44.952  41.840  33.946  1.00  0.00           C
ATOM   2391  HG2 MET   160      44.434  41.057  34.501  1.00  0.00           H
ATOM   2392  HG3 MET   160      44.730  41.783  32.880  1.00  0.00           H
ATOM   2393  SD  MET   160      46.639  41.284  34.196  1.00  0.00           S
ATOM   2394  CE  MET   160      47.742  42.502  33.382  1.00  0.00           C
ATOM   2395  HE1 MET   160      48.660  42.643  33.952  1.00  0.00           H
ATOM   2396  HE2 MET   160      47.996  42.044  32.427  1.00  0.00           H
ATOM   2397  HE3 MET   160      47.368  43.511  33.207  1.00  0.00           H
ATOM   2398  C   MET   160      42.908  45.188  34.611  1.00  0.00           C
ATOM   2399  O   MET   160      42.378  45.692  33.601  1.00  0.00           O
ATOM   2400  N   THR   161      43.277  45.820  35.728  1.00  0.00           N
ATOM   2401  H   THR   161      43.701  45.223  36.423  1.00  0.00           H
ATOM   2402  CA  THR   161      42.861  47.232  36.086  1.00  0.00           C
ATOM   2403  HA  THR   161      42.441  47.784  35.245  1.00  0.00           H
ATOM   2404  CB  THR   161      41.694  47.307  37.061  1.00  0.00           C
ATOM   2405  HB  THR   161      42.170  46.807  37.903  1.00  0.00           H
ATOM   2406  CG2 THR   161      41.254  48.680  37.531  1.00  0.00           C
ATOM   2407 HG21 THR   161      40.558  48.498  38.349  1.00  0.00           H
ATOM   2408 HG22 THR   161      42.048  49.346  37.870  1.00  0.00           H
ATOM   2409 HG23 THR   161      40.620  49.096  36.747  1.00  0.00           H
ATOM   2410  OG1 THR   161      40.613  46.500  36.469  1.00  0.00           O
ATOM   2411  HG1 THR   161      39.809  46.849  36.861  1.00  0.00           H
ATOM   2412  C   THR   161      44.086  48.004  36.630  1.00  0.00           C
ATOM   2413  O   THR   161      44.923  47.401  37.363  1.00  0.00           O
ATOM   2414  N   ASP   162      44.263  49.277  36.284  1.00  0.00           N
ATOM   2415  H   ASP   162      43.757  49.576  35.462  1.00  0.00           H
ATOM   2416  CA  ASP   162      45.193  50.293  36.825  1.00  0.00           C
ATOM   2417  HA  ASP   162      45.585  49.935  37.775  1.00  0.00           H
ATOM   2418  CB  ASP   162      46.489  50.304  35.883  1.00  0.00           C
ATOM   2419  HB2 ASP   162      46.718  49.289  35.563  1.00  0.00           H
ATOM   2420  HB3 ASP   162      46.297  50.904  34.993  1.00  0.00           H
ATOM   2421  CG  ASP   162      47.776  50.640  36.652  1.00  0.00           C
ATOM   2422  OD1 ASP   162      48.891  50.480  36.051  1.00  0.00           O
ATOM   2423  OD2 ASP   162      47.763  51.119  37.804  1.00  0.00           O
ATOM   2424  C   ASP   162      44.617  51.747  36.964  1.00  0.00           C
ATOM   2425  O   ASP   162      44.110  52.292  35.961  1.00  0.00           O
ATOM   2426  N   GLY   163      44.835  52.407  38.137  1.00  0.00           N
ATOM   2427  H   GLY   163      45.447  52.010  38.835  1.00  0.00           H
ATOM   2428  CA  GLY   163      44.188  53.662  38.520  1.00  0.00           C
ATOM   2429  HA2 GLY   163      44.865  54.494  38.716  1.00  0.00           H
ATOM   2430  HA3 GLY   163      43.599  54.045  37.687  1.00  0.00           H
ATOM   2431  C   GLY   163      43.297  53.556  39.785  1.00  0.00           C
ATOM   2432  O   GLY   163      43.335  52.490  40.444  1.00  0.00           O
ATOM   2433  N   PRO   164      42.514  54.584  40.131  1.00  0.00           N
ATOM   2434  CD  PRO   164      42.461  55.829  39.419  1.00  0.00           C
ATOM   2435  HD2 PRO   164      42.011  55.564  38.462  1.00  0.00           H
ATOM   2436  HD3 PRO   164      43.440  56.232  39.157  1.00  0.00           H
ATOM   2437  CG  PRO   164      41.625  56.809  40.353  1.00  0.00           C
ATOM   2438  HG2 PRO   164      41.000  57.547  39.850  1.00  0.00           H
ATOM   2439  HG3 PRO   164      42.317  57.411  40.943  1.00  0.00           H
ATOM   2440  CB  PRO   164      40.818  55.803  41.202  1.00  0.00           C
ATOM   2441  HB2 PRO   164      39.879  55.608  40.683  1.00  0.00           H
ATOM   2442  HB3 PRO   164      40.592  56.167  42.205  1.00  0.00           H
ATOM   2443  CA  PRO   164      41.644  54.565  41.315  1.00  0.00           C
ATOM   2444  HA  PRO   164      42.250  54.681  42.213  1.00  0.00           H
ATOM   2445  C   PRO   164      40.703  53.353  41.515  1.00  0.00           C
ATOM   2446  O   PRO   164      40.214  52.785  40.546  1.00  0.00           O
ATOM   2447  N   SER   165      40.313  52.984  42.730  1.00  0.00           N
ATOM   2448  H   SER   165      40.887  53.216  43.528  1.00  0.00           H
ATOM   2449  CA  SER   165      39.159  52.136  43.068  1.00  0.00           C
ATOM   2450  HA  SER   165      38.928  51.586  42.157  1.00  0.00           H
ATOM   2451  CB  SER   165      39.527  51.157  44.153  1.00  0.00           C
ATOM   2452  HB2 SER   165      40.547  50.774  44.160  1.00  0.00           H
ATOM   2453  HB3 SER   165      39.455  51.715  45.087  1.00  0.00           H
ATOM   2454  OG  SER   165      38.636  50.064  44.259  1.00  0.00           O
ATOM   2455  HG  SER   165      38.907  49.398  43.624  1.00  0.00           H
ATOM   2456  C   SER   165      38.050  53.089  43.476  1.00  0.00           C
ATOM   2457  O   SER   165      36.874  52.729  43.364  1.00  0.00           O
ATOM   2458  N   ASN   166      38.335  54.336  43.928  1.00  0.00           N
ATOM   2459  H   ASN   166      39.261  54.737  43.969  1.00  0.00           H
ATOM   2460  CA  ASN   166      37.285  55.342  44.204  1.00  0.00           C
ATOM   2461  HA  ASN   166      36.318  54.857  44.341  1.00  0.00           H
ATOM   2462  CB  ASN   166      37.579  56.146  45.486  1.00  0.00           C
ATOM   2463  HB2 ASN   166      38.276  56.945  45.236  1.00  0.00           H
ATOM   2464  HB3 ASN   166      36.688  56.726  45.728  1.00  0.00           H
ATOM   2465  CG  ASN   166      37.911  55.335  46.768  1.00  0.00           C
ATOM   2466  OD1 ASN   166      37.225  54.377  47.114  1.00  0.00           O
ATOM   2467  ND2 ASN   166      38.990  55.690  47.455  1.00  0.00           N
ATOM   2468 HD21 ASN   166      39.220  55.107  48.247  1.00  0.00           H
ATOM   2469 HD22 ASN   166      39.369  56.623  47.365  1.00  0.00           H
ATOM   2470  C   ASN   166      36.823  56.282  43.072  1.00  0.00           C
ATOM   2471  O   ASN   166      36.202  57.325  43.206  1.00  0.00           O
ATOM   2472  N   GLY   167      37.151  55.899  41.814  1.00  0.00           N
ATOM   2473  H   GLY   167      37.511  54.962  41.708  1.00  0.00           H
ATOM   2474  CA  GLY   167      37.323  56.776  40.577  1.00  0.00           C
ATOM   2475  HA2 GLY   167      36.426  57.382  40.446  1.00  0.00           H
ATOM   2476  HA3 GLY   167      38.187  57.425  40.724  1.00  0.00           H
ATOM   2477  C   GLY   167      37.553  55.941  39.285  1.00  0.00           C
ATOM   2478  O   GLY   167      37.902  54.770  39.277  1.00  0.00           O
ATOM   2479  N   GLN   168      37.520  56.616  38.151  1.00  0.00           N
ATOM   2480  H   GLN   168      37.389  57.613  38.248  1.00  0.00           H
ATOM   2481  CA  GLN   168      37.769  56.012  36.846  1.00  0.00           C
ATOM   2482  HA  GLN   168      37.093  55.167  36.706  1.00  0.00           H
ATOM   2483  CB  GLN   168      37.482  57.019  35.727  1.00  0.00           C
ATOM   2484  HB2 GLN   168      36.504  57.428  35.981  1.00  0.00           H
ATOM   2485  HB3 GLN   168      38.229  57.807  35.811  1.00  0.00           H
ATOM   2486  CG  GLN   168      37.497  56.314  34.365  1.00  0.00           C
ATOM   2487  HG2 GLN   168      37.843  57.133  33.736  1.00  0.00           H
ATOM   2488  HG3 GLN   168      38.200  55.482  34.321  1.00  0.00           H
ATOM   2489  CD  GLN   168      36.138  55.833  33.902  1.00  0.00           C
ATOM   2490  OE1 GLN   168      35.069  56.291  34.272  1.00  0.00           O
ATOM   2491  NE2 GLN   168      36.138  54.988  32.903  1.00  0.00           N
ATOM   2492 HE21 GLN   168      36.974  54.702  32.414  1.00  0.00           H
ATOM   2493 HE22 GLN   168      35.249  54.721  32.503  1.00  0.00           H
ATOM   2494  C   GLN   168      39.242  55.506  36.737  1.00  0.00           C
ATOM   2495  O   GLN   168      40.232  56.227  36.828  1.00  0.00           O
ATOM   2496  N   ALA   169      39.334  54.187  36.531  1.00  0.00           N
ATOM   2497  H   ALA   169      38.510  53.603  36.537  1.00  0.00           H
ATOM   2498  CA  ALA   169      40.590  53.561  36.168  1.00  0.00           C
ATOM   2499  HA  ALA   169      41.476  54.066  36.551  1.00  0.00           H
ATOM   2500  CB  ALA   169      40.757  52.244  36.955  1.00  0.00           C
ATOM   2501  HB1 ALA   169      39.922  51.590  36.699  1.00  0.00           H
ATOM   2502  HB2 ALA   169      41.706  51.768  36.713  1.00  0.00           H
ATOM   2503  HB3 ALA   169      40.754  52.531  38.007  1.00  0.00           H
ATOM   2504  C   ALA   169      40.708  53.337  34.661  1.00  0.00           C
ATOM   2505  O   ALA   169      39.789  53.506  33.866  1.00  0.00           O
ATOM   2506  N   SER   170      41.923  52.936  34.251  1.00  0.00           N
ATOM   2507  H   SER   170      42.629  52.806  34.961  1.00  0.00           H
ATOM   2508  CA  SER   170      42.048  52.287  32.878  1.00  0.00           C
ATOM   2509  HA  SER   170      41.342  52.695  32.154  1.00  0.00           H
ATOM   2510  CB  SER   170      43.516  52.669  32.380  1.00  0.00           C
ATOM   2511  HB2 SER   170      43.504  53.732  32.137  1.00  0.00           H
ATOM   2512  HB3 SER   170      44.235  52.474  33.175  1.00  0.00           H
ATOM   2513  OG  SER   170      43.931  51.999  31.243  1.00  0.00           O
ATOM   2514  HG  SER   170      43.524  52.456  30.502  1.00  0.00           H
ATOM   2515  C   SER   170      41.834  50.732  33.068  1.00  0.00           C
ATOM   2516  O   SER   170      42.439  50.116  33.972  1.00  0.00           O
ATOM   2517  N   TYR   171      41.035  50.174  32.197  1.00  0.00           N
ATOM   2518  H   TYR   171      40.433  50.813  31.698  1.00  0.00           H
ATOM   2519  CA  TYR   171      40.742  48.796  32.134  1.00  0.00           C
ATOM   2520  HA  TYR   171      41.097  48.248  33.007  1.00  0.00           H
ATOM   2521  CB  TYR   171      39.223  48.588  32.297  1.00  0.00           C
ATOM   2522  HB2 TYR   171      38.649  48.647  31.371  1.00  0.00           H
ATOM   2523  HB3 TYR   171      39.091  47.549  32.595  1.00  0.00           H
ATOM   2524  CG  TYR   171      38.470  49.609  33.202  1.00  0.00           C
ATOM   2525  CD1 TYR   171      37.748  50.719  32.600  1.00  0.00           C
ATOM   2526  HD1 TYR   171      37.588  50.755  31.533  1.00  0.00           H
ATOM   2527  CE1 TYR   171      37.126  51.611  33.454  1.00  0.00           C
ATOM   2528  HE1 TYR   171      36.533  52.419  33.051  1.00  0.00           H
ATOM   2529  CZ  TYR   171      37.243  51.435  34.878  1.00  0.00           C
ATOM   2530  OH  TYR   171      36.613  52.386  35.697  1.00  0.00           O
ATOM   2531  HH  TYR   171      35.806  52.737  35.314  1.00  0.00           H
ATOM   2532  CE2 TYR   171      38.061  50.494  35.472  1.00  0.00           C
ATOM   2533  HE2 TYR   171      38.160  50.407  36.544  1.00  0.00           H
ATOM   2534  CD2 TYR   171      38.697  49.568  34.626  1.00  0.00           C
ATOM   2535  HD2 TYR   171      39.342  48.833  35.085  1.00  0.00           H
ATOM   2536  C   TYR   171      41.335  48.106  30.849  1.00  0.00           C
ATOM   2537  O   TYR   171      40.988  48.623  29.756  1.00  0.00           O
ATOM   2538  N   LYS   172      42.120  47.053  30.902  1.00  0.00           N
ATOM   2539  H   LYS   172      42.334  46.544  31.747  1.00  0.00           H
ATOM   2540  CA  LYS   172      42.554  46.382  29.583  1.00  0.00           C
ATOM   2541  HA  LYS   172      41.995  46.789  28.739  1.00  0.00           H
ATOM   2542  CB  LYS   172      44.000  46.541  29.266  1.00  0.00           C
ATOM   2543  HB2 LYS   172      44.621  45.973  29.959  1.00  0.00           H
ATOM   2544  HB3 LYS   172      44.211  46.186  28.257  1.00  0.00           H
ATOM   2545  CG  LYS   172      44.479  47.983  29.363  1.00  0.00           C
ATOM   2546  HG2 LYS   172      43.728  48.527  28.789  1.00  0.00           H
ATOM   2547  HG3 LYS   172      44.456  48.408  30.366  1.00  0.00           H
ATOM   2548  CD  LYS   172      45.866  48.173  28.736  1.00  0.00           C
ATOM   2549  HD2 LYS   172      46.700  47.803  29.333  1.00  0.00           H
ATOM   2550  HD3 LYS   172      46.043  47.732  27.755  1.00  0.00           H
ATOM   2551  CE  LYS   172      46.019  49.690  28.699  1.00  0.00           C
ATOM   2552  HE2 LYS   172      45.103  50.083  28.260  1.00  0.00           H
ATOM   2553  HE3 LYS   172      45.970  50.042  29.730  1.00  0.00           H
ATOM   2554  NZ  LYS   172      47.107  50.017  27.786  1.00  0.00           N
ATOM   2555  HZ1 LYS   172      47.897  49.497  28.140  1.00  0.00           H
ATOM   2556  HZ2 LYS   172      47.007  49.627  26.860  1.00  0.00           H
ATOM   2557  HZ3 LYS   172      47.322  50.991  27.950  1.00  0.00           H
ATOM   2558  C   LYS   172      42.108  44.942  29.595  1.00  0.00           C
ATOM   2559  O   LYS   172      42.177  44.315  30.601  1.00  0.00           O
ATOM   2560  N   ILE   173      41.643  44.430  28.443  1.00  0.00           N
ATOM   2561  H   ILE   173      41.410  44.979  27.629  1.00  0.00           H
ATOM   2562  CA  ILE   173      41.497  42.976  28.339  1.00  0.00           C
ATOM   2563  HA  ILE   173      41.625  42.485  29.304  1.00  0.00           H
ATOM   2564  CB  ILE   173      40.011  42.655  27.859  1.00  0.00           C
ATOM   2565  HB  ILE   173      39.863  41.590  28.036  1.00  0.00           H
ATOM   2566  CG2 ILE   173      39.065  43.443  28.850  1.00  0.00           C
ATOM   2567 HG21 ILE   173      39.481  43.366  29.855  1.00  0.00           H
ATOM   2568 HG22 ILE   173      39.110  44.500  28.592  1.00  0.00           H
ATOM   2569 HG23 ILE   173      38.077  42.981  28.852  1.00  0.00           H
ATOM   2570  CG1 ILE   173      39.730  43.008  26.414  1.00  0.00           C
ATOM   2571 HG12 ILE   173      39.708  44.094  26.334  1.00  0.00           H
ATOM   2572 HG13 ILE   173      40.578  42.671  25.818  1.00  0.00           H
ATOM   2573  CD1 ILE   173      38.331  42.544  25.893  1.00  0.00           C
ATOM   2574 HD11 ILE   173      37.494  42.909  26.489  1.00  0.00           H
ATOM   2575 HD12 ILE   173      38.168  42.979  24.907  1.00  0.00           H
ATOM   2576 HD13 ILE   173      38.301  41.459  25.805  1.00  0.00           H
ATOM   2577  C   ILE   173      42.676  42.423  27.487  1.00  0.00           C
ATOM   2578  O   ILE   173      43.192  43.104  26.559  1.00  0.00           O
ATOM   2579  N   PHE   174      43.166  41.269  27.733  1.00  0.00           N
ATOM   2580  H   PHE   174      42.618  40.788  28.432  1.00  0.00           H
ATOM   2581  CA  PHE   174      44.360  40.648  27.026  1.00  0.00           C
ATOM   2582  HA  PHE   174      44.716  41.306  26.233  1.00  0.00           H
ATOM   2583  CB  PHE   174      45.545  40.505  27.941  1.00  0.00           C
ATOM   2584  HB2 PHE   174      45.256  39.781  28.704  1.00  0.00           H
ATOM   2585  HB3 PHE   174      46.379  40.170  27.325  1.00  0.00           H
ATOM   2586  CG  PHE   174      45.990  41.805  28.532  1.00  0.00           C
ATOM   2587  CD1 PHE   174      45.512  42.257  29.756  1.00  0.00           C
ATOM   2588  HD1 PHE   174      44.824  41.613  30.285  1.00  0.00           H
ATOM   2589  CE1 PHE   174      45.969  43.464  30.368  1.00  0.00           C
ATOM   2590  HE1 PHE   174      45.512  43.644  31.329  1.00  0.00           H
ATOM   2591  CZ  PHE   174      46.802  44.258  29.559  1.00  0.00           C
ATOM   2592  HZ  PHE   174      47.085  45.220  29.958  1.00  0.00           H
ATOM   2593  CE2 PHE   174      47.223  43.942  28.265  1.00  0.00           C
ATOM   2594  HE2 PHE   174      47.808  44.686  27.744  1.00  0.00           H
ATOM   2595  CD2 PHE   174      46.884  42.663  27.767  1.00  0.00           C
ATOM   2596  HD2 PHE   174      47.133  42.396  26.750  1.00  0.00           H
ATOM   2597  C   PHE   174      43.903  39.295  26.427  1.00  0.00           C
ATOM   2598  O   PHE   174      43.142  38.538  27.087  1.00  0.00           O
ATOM   2599  N   LYS   175      44.481  38.968  25.299  1.00  0.00           N
ATOM   2600  H   LYS   175      45.098  39.646  24.873  1.00  0.00           H
ATOM   2601  CA  LYS   175      44.336  37.735  24.589  1.00  0.00           C
ATOM   2602  HA  LYS   175      43.770  36.994  25.152  1.00  0.00           H
ATOM   2603  CB  LYS   175      43.644  38.007  23.130  1.00  0.00           C
ATOM   2604  HB2 LYS   175      42.729  38.579  23.286  1.00  0.00           H
ATOM   2605  HB3 LYS   175      44.391  38.520  22.526  1.00  0.00           H
ATOM   2606  CG  LYS   175      43.321  36.666  22.532  1.00  0.00           C
ATOM   2607  HG2 LYS   175      44.145  35.982  22.741  1.00  0.00           H
ATOM   2608  HG3 LYS   175      42.463  36.276  23.081  1.00  0.00           H
ATOM   2609  CD  LYS   175      43.024  36.651  21.027  1.00  0.00           C
ATOM   2610  HD2 LYS   175      42.203  37.342  20.844  1.00  0.00           H
ATOM   2611  HD3 LYS   175      43.941  36.962  20.527  1.00  0.00           H
ATOM   2612  CE  LYS   175      42.503  35.302  20.640  1.00  0.00           C
ATOM   2613  HE2 LYS   175      43.335  34.598  20.620  1.00  0.00           H
ATOM   2614  HE3 LYS   175      41.829  35.009  21.445  1.00  0.00           H
ATOM   2615  NZ  LYS   175      41.803  35.302  19.329  1.00  0.00           N
ATOM   2616  HZ1 LYS   175      41.497  34.375  19.072  1.00  0.00           H
ATOM   2617  HZ2 LYS   175      40.964  35.864  19.306  1.00  0.00           H
ATOM   2618  HZ3 LYS   175      42.490  35.669  18.685  1.00  0.00           H
ATOM   2619  C   LYS   175      45.730  37.172  24.512  1.00  0.00           C
ATOM   2620  O   LYS   175      46.563  37.640  23.756  1.00  0.00           O
ATOM   2621  N   MET   176      45.920  35.962  25.103  1.00  0.00           N
ATOM   2622  H   MET   176      45.176  35.498  25.605  1.00  0.00           H
ATOM   2623  CA  MET   176      47.196  35.231  25.081  1.00  0.00           C
ATOM   2624  HA  MET   176      47.943  35.862  24.601  1.00  0.00           H
ATOM   2625  CB  MET   176      47.707  34.986  26.545  1.00  0.00           C
ATOM   2626  HB2 MET   176      47.061  34.219  26.972  1.00  0.00           H
ATOM   2627  HB3 MET   176      48.692  34.520  26.563  1.00  0.00           H
ATOM   2628  CG  MET   176      47.797  36.292  27.303  1.00  0.00           C
ATOM   2629  HG2 MET   176      48.790  36.619  27.613  1.00  0.00           H
ATOM   2630  HG3 MET   176      47.461  37.067  26.615  1.00  0.00           H
ATOM   2631  SD  MET   176      46.736  36.446  28.768  1.00  0.00           S
ATOM   2632  CE  MET   176      45.143  35.843  28.292  1.00  0.00           C
ATOM   2633  HE1 MET   176      44.406  36.120  29.045  1.00  0.00           H
ATOM   2634  HE2 MET   176      44.748  36.449  27.477  1.00  0.00           H
ATOM   2635  HE3 MET   176      45.285  34.772  28.154  1.00  0.00           H
ATOM   2636  C   MET   176      47.001  33.937  24.363  1.00  0.00           C
ATOM   2637  O   MET   176      45.917  33.306  24.374  1.00  0.00           O
ATOM   2638  N   GLU   177      48.174  33.565  23.952  1.00  0.00           N
ATOM   2639  H   GLU   177      48.959  34.177  24.124  1.00  0.00           H
ATOM   2640  CA  GLU   177      48.395  32.497  22.954  1.00  0.00           C
ATOM   2641  HA  GLU   177      47.624  31.750  23.143  1.00  0.00           H
ATOM   2642  CB  GLU   177      48.221  33.174  21.582  1.00  0.00           C
ATOM   2643  HB2 GLU   177      48.484  34.212  21.787  1.00  0.00           H
ATOM   2644  HB3 GLU   177      49.048  32.948  20.908  1.00  0.00           H
ATOM   2645  CG  GLU   177      46.891  32.994  20.746  1.00  0.00           C
ATOM   2646  HG2 GLU   177      46.081  33.488  21.282  1.00  0.00           H
ATOM   2647  HG3 GLU   177      47.030  33.535  19.811  1.00  0.00           H
ATOM   2648  CD  GLU   177      46.392  31.575  20.613  1.00  0.00           C
ATOM   2649  OE1 GLU   177      45.203  31.378  20.589  1.00  0.00           O
ATOM   2650  OE2 GLU   177      47.259  30.667  20.616  1.00  0.00           O
ATOM   2651  C   GLU   177      49.795  31.894  23.045  1.00  0.00           C
ATOM   2652  O   GLU   177      50.833  32.628  23.049  1.00  0.00           O
ATOM   2653  N   LYS   178      49.818  30.612  23.421  1.00  0.00           N
ATOM   2654  H   LYS   178      48.974  30.061  23.352  1.00  0.00           H
ATOM   2655  CA  LYS   178      50.937  29.973  24.235  1.00  0.00           C
ATOM   2656  HA  LYS   178      50.490  29.106  24.722  1.00  0.00           H
ATOM   2657  CB  LYS   178      52.080  29.438  23.302  1.00  0.00           C
ATOM   2658  HB2 LYS   178      52.511  30.350  22.886  1.00  0.00           H
ATOM   2659  HB3 LYS   178      52.791  28.932  23.956  1.00  0.00           H
ATOM   2660  CG  LYS   178      51.466  28.422  22.214  1.00  0.00           C
ATOM   2661  HG2 LYS   178      50.756  27.828  22.789  1.00  0.00           H
ATOM   2662  HG3 LYS   178      51.004  28.964  21.388  1.00  0.00           H
ATOM   2663  CD  LYS   178      52.644  27.588  21.665  1.00  0.00           C
ATOM   2664  HD2 LYS   178      53.391  28.202  21.164  1.00  0.00           H
ATOM   2665  HD3 LYS   178      53.031  26.946  22.457  1.00  0.00           H
ATOM   2666  CE  LYS   178      52.071  26.690  20.541  1.00  0.00           C
ATOM   2667  HE2 LYS   178      51.146  26.207  20.855  1.00  0.00           H
ATOM   2668  HE3 LYS   178      51.776  27.293  19.682  1.00  0.00           H
ATOM   2669  NZ  LYS   178      53.084  25.575  20.188  1.00  0.00           N
ATOM   2670  HZ1 LYS   178      53.156  24.842  20.879  1.00  0.00           H
ATOM   2671  HZ2 LYS   178      52.850  25.162  19.297  1.00  0.00           H
ATOM   2672  HZ3 LYS   178      54.033  25.905  20.080  1.00  0.00           H
ATOM   2673  C   LYS   178      51.437  30.894  25.360  1.00  0.00           C
ATOM   2674  O   LYS   178      52.634  31.129  25.499  1.00  0.00           O
ATOM   2675  N   GLY   179      50.475  31.542  26.129  1.00  0.00           N
ATOM   2676  H   GLY   179      49.502  31.317  25.982  1.00  0.00           H
ATOM   2677  CA  GLY   179      50.862  32.602  27.072  1.00  0.00           C
ATOM   2678  HA2 GLY   179      50.021  32.711  27.757  1.00  0.00           H
ATOM   2679  HA3 GLY   179      51.701  32.323  27.710  1.00  0.00           H
ATOM   2680  C   GLY   179      51.198  34.011  26.611  1.00  0.00           C
ATOM   2681  O   GLY   179      50.914  34.957  27.333  1.00  0.00           O
ATOM   2682  N   LYS   180      51.951  34.153  25.536  1.00  0.00           N
ATOM   2683  H   LYS   180      52.030  33.375  24.898  1.00  0.00           H
ATOM   2684  CA  LYS   180      52.421  35.446  25.097  1.00  0.00           C
ATOM   2685  HA  LYS   180      52.825  35.916  25.995  1.00  0.00           H
ATOM   2686  CB  LYS   180      53.426  35.263  23.941  1.00  0.00           C
ATOM   2687  HB2 LYS   180      54.038  34.391  24.173  1.00  0.00           H
ATOM   2688  HB3 LYS   180      52.873  34.932  23.061  1.00  0.00           H
ATOM   2689  CG  LYS   180      54.331  36.396  23.529  1.00  0.00           C
ATOM   2690  HG2 LYS   180      53.706  37.280  23.411  1.00  0.00           H
ATOM   2691  HG3 LYS   180      55.064  36.567  24.318  1.00  0.00           H
ATOM   2692  CD  LYS   180      54.970  36.194  22.149  1.00  0.00           C
ATOM   2693  HD2 LYS   180      55.840  36.834  21.998  1.00  0.00           H
ATOM   2694  HD3 LYS   180      55.256  35.143  22.114  1.00  0.00           H
ATOM   2695  CE  LYS   180      53.941  36.330  20.950  1.00  0.00           C
ATOM   2696  HE2 LYS   180      53.094  35.729  21.283  1.00  0.00           H
ATOM   2697  HE3 LYS   180      53.508  37.326  20.860  1.00  0.00           H
ATOM   2698  NZ  LYS   180      54.387  35.689  19.634  1.00  0.00           N
ATOM   2699  HZ1 LYS   180      53.628  35.792  18.975  1.00  0.00           H
ATOM   2700  HZ2 LYS   180      55.219  36.050  19.189  1.00  0.00           H
ATOM   2701  HZ3 LYS   180      54.568  34.714  19.825  1.00  0.00           H
ATOM   2702  C   LYS   180      51.189  36.262  24.677  1.00  0.00           C
ATOM   2703  O   LYS   180      50.283  35.732  24.048  1.00  0.00           O
ATOM   2704  N   VAL   181      51.188  37.533  25.027  1.00  0.00           N
ATOM   2705  H   VAL   181      51.985  37.989  25.448  1.00  0.00           H
ATOM   2706  CA  VAL   181      50.062  38.393  24.670  1.00  0.00           C
ATOM   2707  HA  VAL   181      49.170  37.823  24.931  1.00  0.00           H
ATOM   2708  CB  VAL   181      49.886  39.706  25.499  1.00  0.00           C
ATOM   2709  HB  VAL   181      50.810  40.274  25.395  1.00  0.00           H
ATOM   2710  CG1 VAL   181      48.703  40.517  24.807  1.00  0.00           C
ATOM   2711 HG11 VAL   181      49.045  40.853  23.828  1.00  0.00           H
ATOM   2712 HG12 VAL   181      47.801  39.920  24.665  1.00  0.00           H
ATOM   2713 HG13 VAL   181      48.478  41.362  25.459  1.00  0.00           H
ATOM   2714  CG2 VAL   181      49.561  39.528  26.961  1.00  0.00           C
ATOM   2715 HG21 VAL   181      50.228  38.784  27.398  1.00  0.00           H
ATOM   2716 HG22 VAL   181      49.556  40.473  27.503  1.00  0.00           H
ATOM   2717 HG23 VAL   181      48.529  39.184  27.035  1.00  0.00           H
ATOM   2718  C   VAL   181      50.023  38.673  23.128  1.00  0.00           C
ATOM   2719  O   VAL   181      50.953  39.220  22.590  1.00  0.00           O
ATOM   2720  N   VAL   182      49.006  38.084  22.439  1.00  0.00           N
ATOM   2721  H   VAL   182      48.286  37.649  22.999  1.00  0.00           H
ATOM   2722  CA  VAL   182      48.811  38.343  20.969  1.00  0.00           C
ATOM   2723  HA  VAL   182      49.787  38.589  20.551  1.00  0.00           H
ATOM   2724  CB  VAL   182      48.365  37.043  20.226  1.00  0.00           C
ATOM   2725  HB  VAL   182      49.051  36.227  20.456  1.00  0.00           H
ATOM   2726  CG1 VAL   182      46.944  36.576  20.649  1.00  0.00           C
ATOM   2727 HG11 VAL   182      46.204  37.361  20.495  1.00  0.00           H
ATOM   2728 HG12 VAL   182      46.742  35.734  19.987  1.00  0.00           H
ATOM   2729 HG13 VAL   182      47.098  36.207  21.662  1.00  0.00           H
ATOM   2730  CG2 VAL   182      48.332  37.237  18.658  1.00  0.00           C
ATOM   2731 HG21 VAL   182      47.542  37.901  18.305  1.00  0.00           H
ATOM   2732 HG22 VAL   182      49.283  37.762  18.561  1.00  0.00           H
ATOM   2733 HG23 VAL   182      48.383  36.302  18.101  1.00  0.00           H
ATOM   2734  C   VAL   182      47.943  39.533  20.682  1.00  0.00           C
ATOM   2735  O   VAL   182      48.222  40.222  19.655  1.00  0.00           O
ATOM   2736  N   LYS   183      46.953  39.876  21.480  1.00  0.00           N
ATOM   2737  H   LYS   183      47.058  39.412  22.371  1.00  0.00           H
ATOM   2738  CA  LYS   183      46.172  41.123  21.371  1.00  0.00           C
ATOM   2739  HA  LYS   183      46.737  41.840  20.776  1.00  0.00           H
ATOM   2740  CB  LYS   183      44.893  40.907  20.475  1.00  0.00           C
ATOM   2741  HB2 LYS   183      45.199  40.184  19.719  1.00  0.00           H
ATOM   2742  HB3 LYS   183      44.185  40.379  21.114  1.00  0.00           H
ATOM   2743  CG  LYS   183      44.199  42.188  19.942  1.00  0.00           C
ATOM   2744  HG2 LYS   183      44.004  42.921  20.725  1.00  0.00           H
ATOM   2745  HG3 LYS   183      44.902  42.788  19.365  1.00  0.00           H
ATOM   2746  CD  LYS   183      42.984  41.855  19.058  1.00  0.00           C
ATOM   2747  HD2 LYS   183      43.208  41.050  18.358  1.00  0.00           H
ATOM   2748  HD3 LYS   183      42.207  41.594  19.778  1.00  0.00           H
ATOM   2749  CE  LYS   183      42.645  43.083  18.236  1.00  0.00           C
ATOM   2750  HE2 LYS   183      42.625  44.005  18.818  1.00  0.00           H
ATOM   2751  HE3 LYS   183      43.329  43.188  17.394  1.00  0.00           H
ATOM   2752  NZ  LYS   183      41.354  42.892  17.566  1.00  0.00           N
ATOM   2753  HZ1 LYS   183      40.562  42.741  18.174  1.00  0.00           H
ATOM   2754  HZ2 LYS   183      41.069  43.711  17.049  1.00  0.00           H
ATOM   2755  HZ3 LYS   183      41.369  42.086  16.958  1.00  0.00           H
ATOM   2756  C   LYS   183      45.850  41.792  22.692  1.00  0.00           C
ATOM   2757  O   LYS   183      45.574  41.091  23.728  1.00  0.00           O
ATOM   2758  N   SER   184      45.644  43.167  22.728  1.00  0.00           N
ATOM   2759  H   SER   184      45.731  43.602  21.820  1.00  0.00           H
ATOM   2760  CA  SER   184      45.166  43.990  23.845  1.00  0.00           C
ATOM   2761  HA  SER   184      44.844  43.286  24.611  1.00  0.00           H
ATOM   2762  CB  SER   184      46.304  44.808  24.419  1.00  0.00           C
ATOM   2763  HB2 SER   184      45.937  45.502  25.175  1.00  0.00           H
ATOM   2764  HB3 SER   184      47.029  44.237  24.999  1.00  0.00           H
ATOM   2765  OG  SER   184      46.933  45.414  23.337  1.00  0.00           O
ATOM   2766  HG  SER   184      47.609  44.783  23.079  1.00  0.00           H
ATOM   2767  C   SER   184      44.117  45.080  23.402  1.00  0.00           C
ATOM   2768  O   SER   184      44.207  45.636  22.344  1.00  0.00           O
ATOM   2769  N   VAL   185      43.202  45.450  24.291  1.00  0.00           N
ATOM   2770  H   VAL   185      43.151  44.900  25.137  1.00  0.00           H
ATOM   2771  CA  VAL   185      42.122  46.437  24.087  1.00  0.00           C
ATOM   2772  HA  VAL   185      42.478  47.144  23.336  1.00  0.00           H
ATOM   2773  CB  VAL   185      40.790  45.892  23.503  1.00  0.00           C
ATOM   2774  HB  VAL   185      40.362  45.208  24.235  1.00  0.00           H
ATOM   2775  CG1 VAL   185      39.648  46.992  23.502  1.00  0.00           C
ATOM   2776 HG11 VAL   185      38.796  46.649  22.916  1.00  0.00           H
ATOM   2777 HG12 VAL   185      39.323  47.132  24.534  1.00  0.00           H
ATOM   2778 HG13 VAL   185      39.997  47.988  23.226  1.00  0.00           H
ATOM   2779  CG2 VAL   185      40.897  45.280  22.091  1.00  0.00           C
ATOM   2780 HG21 VAL   185      41.453  45.920  21.405  1.00  0.00           H
ATOM   2781 HG22 VAL   185      41.586  44.434  22.116  1.00  0.00           H
ATOM   2782 HG23 VAL   185      39.990  45.123  21.509  1.00  0.00           H
ATOM   2783  C   VAL   185      41.850  47.130  25.391  1.00  0.00           C
ATOM   2784  O   VAL   185      41.475  46.466  26.388  1.00  0.00           O
ATOM   2785  N   GLU   186      42.046  48.446  25.459  1.00  0.00           N
ATOM   2786  H   GLU   186      42.371  48.967  24.656  1.00  0.00           H
ATOM   2787  CA  GLU   186      41.559  49.292  26.560  1.00  0.00           C
ATOM   2788  HA  GLU   186      41.765  48.678  27.437  1.00  0.00           H
ATOM   2789  CB  GLU   186      42.369  50.556  26.855  1.00  0.00           C
ATOM   2790  HB2 GLU   186      43.385  50.172  26.757  1.00  0.00           H
ATOM   2791  HB3 GLU   186      42.097  51.369  26.182  1.00  0.00           H
ATOM   2792  CG  GLU   186      42.240  51.009  28.298  1.00  0.00           C
ATOM   2793  HG2 GLU   186      41.280  50.694  28.707  1.00  0.00           H
ATOM   2794  HG3 GLU   186      42.972  50.565  28.972  1.00  0.00           H
ATOM   2795  CD  GLU   186      42.357  52.572  28.394  1.00  0.00           C
ATOM   2796  OE1 GLU   186      41.392  53.235  27.966  1.00  0.00           O
ATOM   2797  OE2 GLU   186      43.167  53.125  29.149  1.00  0.00           O
ATOM   2798  C   GLU   186      40.086  49.567  26.424  1.00  0.00           C
ATOM   2799  O   GLU   186      39.687  50.071  25.373  1.00  0.00           O
ATOM   2800  N   LEU   187      39.292  49.328  27.446  1.00  0.00           N
ATOM   2801  H   LEU   187      39.735  48.837  28.209  1.00  0.00           H
ATOM   2802  CA  LEU   187      37.820  49.517  27.423  1.00  0.00           C
ATOM   2803  HA  LEU   187      37.513  49.077  26.474  1.00  0.00           H
ATOM   2804  CB  LEU   187      37.141  48.780  28.525  1.00  0.00           C
ATOM   2805  HB2 LEU   187      37.297  49.339  29.447  1.00  0.00           H
ATOM   2806  HB3 LEU   187      36.073  48.777  28.310  1.00  0.00           H
ATOM   2807  CG  LEU   187      37.571  47.284  28.746  1.00  0.00           C
ATOM   2808  HG  LEU   187      38.606  47.207  29.081  1.00  0.00           H
ATOM   2809  CD1 LEU   187      36.663  46.791  29.880  1.00  0.00           C
ATOM   2810 HD11 LEU   187      35.617  46.835  29.576  1.00  0.00           H
ATOM   2811 HD12 LEU   187      36.959  45.758  30.063  1.00  0.00           H
ATOM   2812 HD13 LEU   187      36.770  47.290  30.844  1.00  0.00           H
ATOM   2813  CD2 LEU   187      37.210  46.473  27.553  1.00  0.00           C
ATOM   2814 HD21 LEU   187      37.277  45.446  27.909  1.00  0.00           H
ATOM   2815 HD22 LEU   187      36.302  46.752  27.019  1.00  0.00           H
ATOM   2816 HD23 LEU   187      38.033  46.568  26.844  1.00  0.00           H
ATOM   2817  C   LEU   187      37.601  51.013  27.500  1.00  0.00           C
ATOM   2818  O   LEU   187      37.961  51.661  28.504  1.00  0.00           O
ATOM   2819  N   ASP   188      36.971  51.531  26.400  1.00  0.00           N
ATOM   2820  H   ASP   188      36.932  50.947  25.577  1.00  0.00           H
ATOM   2821  CA  ASP   188      36.447  52.854  26.292  1.00  0.00           C
ATOM   2822  HA  ASP   188      37.088  53.501  26.890  1.00  0.00           H
ATOM   2823  CB  ASP   188      36.383  53.416  24.835  1.00  0.00           C
ATOM   2824  HB2 ASP   188      35.769  52.865  24.122  1.00  0.00           H
ATOM   2825  HB3 ASP   188      35.987  54.429  24.911  1.00  0.00           H
ATOM   2826  CG  ASP   188      37.794  53.646  24.176  1.00  0.00           C
ATOM   2827  OD1 ASP   188      38.592  54.381  24.786  1.00  0.00           O
ATOM   2828  OD2 ASP   188      38.163  52.927  23.183  1.00  0.00           O
ATOM   2829  C   ASP   188      35.098  52.814  27.033  1.00  0.00           C
ATOM   2830  O   ASP   188      34.052  52.591  26.498  1.00  0.00           O
ATOM   2831  N   ALA   189      35.179  52.893  28.362  1.00  0.00           N
ATOM   2832  H   ALA   189      36.145  52.852  28.656  1.00  0.00           H
ATOM   2833  CA  ALA   189      34.040  52.757  29.303  1.00  0.00           C
ATOM   2834  HA  ALA   189      33.112  52.667  28.739  1.00  0.00           H
ATOM   2835  CB  ALA   189      34.224  51.381  29.959  1.00  0.00           C
ATOM   2836  HB1 ALA   189      35.136  51.330  30.555  1.00  0.00           H
ATOM   2837  HB2 ALA   189      33.401  51.012  30.571  1.00  0.00           H
ATOM   2838  HB3 ALA   189      34.290  50.619  29.183  1.00  0.00           H
ATOM   2839  C   ALA   189      33.812  53.923  30.331  1.00  0.00           C
ATOM   2840  O   ALA   189      33.798  53.611  31.568  1.00  0.00           O
ATOM   2841  N   PRO   190      33.790  55.247  30.056  1.00  0.00           N
ATOM   2842  CD  PRO   190      33.631  55.648  28.666  1.00  0.00           C
ATOM   2843  HD2 PRO   190      33.206  54.948  27.946  1.00  0.00           H
ATOM   2844  HD3 PRO   190      34.631  55.817  28.267  1.00  0.00           H
ATOM   2845  CG  PRO   190      32.844  56.989  28.675  1.00  0.00           C
ATOM   2846  HG2 PRO   190      31.776  56.773  28.628  1.00  0.00           H
ATOM   2847  HG3 PRO   190      33.099  57.628  27.829  1.00  0.00           H
ATOM   2848  CB  PRO   190      33.231  57.603  30.012  1.00  0.00           C
ATOM   2849  HB2 PRO   190      32.457  58.247  30.432  1.00  0.00           H
ATOM   2850  HB3 PRO   190      34.048  58.323  29.963  1.00  0.00           H
ATOM   2851  CA  PRO   190      33.516  56.423  30.948  1.00  0.00           C
ATOM   2852  HA  PRO   190      34.374  56.782  31.518  1.00  0.00           H
ATOM   2853  C   PRO   190      32.318  56.128  31.926  1.00  0.00           C
ATOM   2854  O   PRO   190      31.272  55.589  31.596  1.00  0.00           O
ATOM   2855  N   ASN   191      32.656  56.317  33.172  1.00  0.00           N
ATOM   2856  H   ASN   191      33.621  56.588  33.298  1.00  0.00           H
ATOM   2857  CA  ASN   191      31.753  56.263  34.292  1.00  0.00           C
ATOM   2858  HA  ASN   191      32.456  56.409  35.113  1.00  0.00           H
ATOM   2859  CB  ASN   191      30.793  57.476  34.261  1.00  0.00           C
ATOM   2860  HB2 ASN   191      29.935  57.327  33.604  1.00  0.00           H
ATOM   2861  HB3 ASN   191      30.358  57.661  35.244  1.00  0.00           H
ATOM   2862  CG  ASN   191      31.431  58.846  33.896  1.00  0.00           C
ATOM   2863  OD1 ASN   191      32.401  59.242  34.494  1.00  0.00           O
ATOM   2864  ND2 ASN   191      30.870  59.588  33.042  1.00  0.00           N
ATOM   2865 HD21 ASN   191      31.380  60.402  32.728  1.00  0.00           H
ATOM   2866 HD22 ASN   191      30.057  59.220  32.570  1.00  0.00           H
ATOM   2867  C   ASN   191      31.110  54.932  34.656  1.00  0.00           C
ATOM   2868  O   ASN   191      29.986  54.854  35.208  1.00  0.00           O
ATOM   2869  N   TYR   192      31.844  53.791  34.375  1.00  0.00           N
ATOM   2870  H   TYR   192      32.780  53.977  34.043  1.00  0.00           H
ATOM   2871  CA  TYR   192      31.668  52.469  34.928  1.00  0.00           C
ATOM   2872  HA  TYR   192      30.819  52.472  35.612  1.00  0.00           H
ATOM   2873  CB  TYR   192      31.425  51.440  33.877  1.00  0.00           C
ATOM   2874  HB2 TYR   192      32.339  51.352  33.290  1.00  0.00           H
ATOM   2875  HB3 TYR   192      31.470  50.474  34.379  1.00  0.00           H
ATOM   2876  CG  TYR   192      30.140  51.468  33.086  1.00  0.00           C
ATOM   2877  CD1 TYR   192      30.063  50.644  31.949  1.00  0.00           C
ATOM   2878  HD1 TYR   192      30.823  49.986  31.556  1.00  0.00           H
ATOM   2879  CE1 TYR   192      28.900  50.680  31.151  1.00  0.00           C
ATOM   2880  HE1 TYR   192      28.971  50.154  30.212  1.00  0.00           H
ATOM   2881  CZ  TYR   192      27.869  51.522  31.457  1.00  0.00           C
ATOM   2882  OH  TYR   192      26.897  51.654  30.564  1.00  0.00           O
ATOM   2883  HH  TYR   192      26.034  51.974  30.836  1.00  0.00           H
ATOM   2884  CE2 TYR   192      27.896  52.353  32.608  1.00  0.00           C
ATOM   2885  HE2 TYR   192      27.042  52.986  32.800  1.00  0.00           H
ATOM   2886  CD2 TYR   192      29.023  52.298  33.463  1.00  0.00           C
ATOM   2887  HD2 TYR   192      28.943  52.827  34.400  1.00  0.00           H
ATOM   2888  C   TYR   192      32.958  52.055  35.610  1.00  0.00           C
ATOM   2889  O   TYR   192      33.977  52.724  35.450  1.00  0.00           O
ATOM   2890  N   HIE   193      32.973  50.951  36.315  1.00  0.00           N
ATOM   2891  H   HIE   193      32.115  50.422  36.365  1.00  0.00           H
ATOM   2892  CA  HIE   193      34.131  50.528  37.033  1.00  0.00           C
ATOM   2893  HA  HIE   193      35.041  50.918  36.575  1.00  0.00           H
ATOM   2894  CB  HIE   193      34.066  50.999  38.517  1.00  0.00           C
ATOM   2895  HB2 HIE   193      33.566  51.967  38.531  1.00  0.00           H
ATOM   2896  HB3 HIE   193      33.506  50.287  39.124  1.00  0.00           H
ATOM   2897  CG  HIE   193      35.472  51.139  39.139  1.00  0.00           C
ATOM   2898  ND1 HIE   193      36.181  50.186  39.825  1.00  0.00           N
ATOM   2899  CE1 HIE   193      37.367  50.741  40.096  1.00  0.00           C
ATOM   2900  HE1 HIE   193      38.018  50.266  40.815  1.00  0.00           H
ATOM   2901  NE2 HIE   193      37.409  51.995  39.660  1.00  0.00           N
ATOM   2902  HE2 HIE   193      38.160  52.670  39.661  1.00  0.00           H
ATOM   2903  CD2 HIE   193      36.204  52.288  39.066  1.00  0.00           C
ATOM   2904  HD2 HIE   193      35.823  53.252  38.762  1.00  0.00           H
ATOM   2905  C   HIE   193      34.383  49.004  36.887  1.00  0.00           C
ATOM   2906  O   HIE   193      33.408  48.222  36.876  1.00  0.00           O
ATOM   2907  N   TYR   194      35.644  48.586  36.656  1.00  0.00           N
ATOM   2908  H   TYR   194      36.417  49.236  36.673  1.00  0.00           H
ATOM   2909  CA  TYR   194      36.086  47.220  36.527  1.00  0.00           C
ATOM   2910  HA  TYR   194      35.231  46.616  36.828  1.00  0.00           H
ATOM   2911  CB  TYR   194      36.357  46.808  35.105  1.00  0.00           C
ATOM   2912  HB2 TYR   194      37.275  47.293  34.776  1.00  0.00           H
ATOM   2913  HB3 TYR   194      36.727  45.784  35.138  1.00  0.00           H
ATOM   2914  CG  TYR   194      35.136  46.978  34.209  1.00  0.00           C
ATOM   2915  CD1 TYR   194      34.726  48.242  33.729  1.00  0.00           C
ATOM   2916  HD1 TYR   194      35.409  49.070  33.851  1.00  0.00           H
ATOM   2917  CE1 TYR   194      33.570  48.432  32.986  1.00  0.00           C
ATOM   2918  HE1 TYR   194      33.227  49.378  32.595  1.00  0.00           H
ATOM   2919  CZ  TYR   194      32.781  47.306  32.751  1.00  0.00           C
ATOM   2920  OH  TYR   194      31.557  47.328  32.093  1.00  0.00           O
ATOM   2921  HH  TYR   194      31.056  46.510  32.146  1.00  0.00           H
ATOM   2922  CE2 TYR   194      33.172  46.047  33.188  1.00  0.00           C
ATOM   2923  HE2 TYR   194      32.614  45.145  32.987  1.00  0.00           H
ATOM   2924  CD2 TYR   194      34.331  45.807  33.924  1.00  0.00           C
ATOM   2925  HD2 TYR   194      34.682  44.824  34.203  1.00  0.00           H
ATOM   2926  C   TYR   194      37.254  46.821  37.409  1.00  0.00           C
ATOM   2927  O   TYR   194      38.242  47.534  37.298  1.00  0.00           O
ATOM   2928  N   GLU   195      37.122  45.815  38.245  1.00  0.00           N
ATOM   2929  H   GLU   195      36.197  45.412  38.296  1.00  0.00           H
ATOM   2930  CA  GLU   195      38.066  45.363  39.328  1.00  0.00           C
ATOM   2931  HA  GLU   195      39.093  45.330  38.964  1.00  0.00           H
ATOM   2932  CB  GLU   195      38.001  46.304  40.522  1.00  0.00           C
ATOM   2933  HB2 GLU   195      38.240  47.306  40.166  1.00  0.00           H
ATOM   2934  HB3 GLU   195      36.978  46.333  40.899  1.00  0.00           H
ATOM   2935  CG  GLU   195      38.924  45.998  41.752  1.00  0.00           C
ATOM   2936  HG2 GLU   195      38.281  45.339  42.335  1.00  0.00           H
ATOM   2937  HG3 GLU   195      39.789  45.503  41.311  1.00  0.00           H
ATOM   2938  CD  GLU   195      39.473  47.225  42.551  1.00  0.00           C
ATOM   2939  OE1 GLU   195      40.338  46.966  43.420  1.00  0.00           O
ATOM   2940  OE2 GLU   195      39.151  48.367  42.176  1.00  0.00           O
ATOM   2941  C   GLU   195      37.609  44.003  39.795  1.00  0.00           C
ATOM   2942  O   GLU   195      36.412  43.709  39.848  1.00  0.00           O
ATOM   2943  N   GLU   196      38.583  43.148  40.103  1.00  0.00           N
ATOM   2944  H   GLU   196      39.571  43.353  40.051  1.00  0.00           H
ATOM   2945  CA  GLU   196      38.391  41.688  40.537  1.00  0.00           C
ATOM   2946  HA  GLU   196      39.348  41.272  40.221  1.00  0.00           H
ATOM   2947  CB  GLU   196      38.389  41.501  42.022  1.00  0.00           C
ATOM   2948  HB2 GLU   196      37.443  41.748  42.504  1.00  0.00           H
ATOM   2949  HB3 GLU   196      38.628  40.459  42.225  1.00  0.00           H
ATOM   2950  CG  GLU   196      39.385  42.432  42.802  1.00  0.00           C
ATOM   2951  HG2 GLU   196      40.441  42.442  42.532  1.00  0.00           H
ATOM   2952  HG3 GLU   196      39.128  43.460  42.546  1.00  0.00           H
ATOM   2953  CD  GLU   196      39.343  42.392  44.352  1.00  0.00           C
ATOM   2954  OE1 GLU   196      38.320  42.694  45.011  1.00  0.00           O
ATOM   2955  OE2 GLU   196      40.467  42.075  44.887  1.00  0.00           O
ATOM   2956  C   GLU   196      37.287  40.952  39.786  1.00  0.00           C
ATOM   2957  O   GLU   196      36.326  40.335  40.297  1.00  0.00           O
ATOM   2958  N   CYX   197      37.389  40.988  38.462  1.00  0.00           N
ATOM   2959  H   CYX   197      38.205  41.392  38.025  1.00  0.00           H
ATOM   2960  CA  CYX   197      36.339  40.479  37.550  1.00  0.00           C
ATOM   2961  HA  CYX   197      35.394  40.838  37.958  1.00  0.00           H
ATOM   2962  CB  CYX   197      36.636  41.068  36.189  1.00  0.00           C
ATOM   2963  HB2 CYX   197      37.711  40.906  36.105  1.00  0.00           H
ATOM   2964  HB3 CYX   197      36.276  40.397  35.408  1.00  0.00           H
ATOM   2965  SG  CYX   197      36.284  42.840  36.147  1.00  0.00           S
ATOM   2966  C   CYX   197      36.286  38.924  37.611  1.00  0.00           C
ATOM   2967  O   CYX   197      37.163  38.208  37.153  1.00  0.00           O
ATOM   2968  N   SER   198      35.134  38.344  37.972  1.00  0.00           N
ATOM   2969  H   SER   198      34.398  39.007  38.171  1.00  0.00           H
ATOM   2970  CA  SER   198      34.783  36.915  37.855  1.00  0.00           C
ATOM   2971  HA  SER   198      35.650  36.284  38.046  1.00  0.00           H
ATOM   2972  CB  SER   198      33.552  36.605  38.722  1.00  0.00           C
ATOM   2973  HB2 SER   198      32.746  37.314  38.530  1.00  0.00           H
ATOM   2974  HB3 SER   198      33.342  35.559  38.503  1.00  0.00           H
ATOM   2975  OG  SER   198      33.946  36.763  40.020  1.00  0.00           O
ATOM   2976  HG  SER   198      33.563  37.575  40.363  1.00  0.00           H
ATOM   2977  C   SER   198      34.371  36.657  36.384  1.00  0.00           C
ATOM   2978  O   SER   198      33.269  37.110  35.952  1.00  0.00           O
ATOM   2979  N   CYX   199      35.282  36.147  35.543  1.00  0.00           N
ATOM   2980  H   CYX   199      36.212  35.851  35.803  1.00  0.00           H
ATOM   2981  CA  CYX   199      34.972  35.833  34.081  1.00  0.00           C
ATOM   2982  HA  CYX   199      34.081  36.393  33.795  1.00  0.00           H
ATOM   2983  CB  CYX   199      36.213  36.160  33.284  1.00  0.00           C
ATOM   2984  HB2 CYX   199      36.987  35.553  33.754  1.00  0.00           H
ATOM   2985  HB3 CYX   199      36.133  35.868  32.237  1.00  0.00           H
ATOM   2986  SG  CYX   199      36.826  37.802  33.428  1.00  0.00           S
ATOM   2987  C   CYX   199      34.628  34.368  33.845  1.00  0.00           C
ATOM   2988  O   CYX   199      35.022  33.533  34.687  1.00  0.00           O
ATOM   2989  N   TYR   200      34.026  34.039  32.700  1.00  0.00           N
ATOM   2990  H   TYR   200      33.798  34.700  31.971  1.00  0.00           H
ATOM   2991  CA  TYR   200      33.779  32.669  32.440  1.00  0.00           C
ATOM   2992  HA  TYR   200      34.640  32.081  32.758  1.00  0.00           H
ATOM   2993  CB  TYR   200      32.538  32.197  33.256  1.00  0.00           C
ATOM   2994  HB2 TYR   200      32.445  31.111  33.229  1.00  0.00           H
ATOM   2995  HB3 TYR   200      32.793  32.368  34.302  1.00  0.00           H
ATOM   2996  CG  TYR   200      31.116  32.788  32.980  1.00  0.00           C
ATOM   2997  CD1 TYR   200      30.802  34.004  33.600  1.00  0.00           C
ATOM   2998  HD1 TYR   200      31.578  34.438  34.214  1.00  0.00           H
ATOM   2999  CE1 TYR   200      29.558  34.580  33.437  1.00  0.00           C
ATOM   3000  HE1 TYR   200      29.357  35.603  33.720  1.00  0.00           H
ATOM   3001  CZ  TYR   200      28.648  33.918  32.545  1.00  0.00           C
ATOM   3002  OH  TYR   200      27.532  34.589  32.070  1.00  0.00           O
ATOM   3003  HH  TYR   200      27.356  34.314  31.168  1.00  0.00           H
ATOM   3004  CE2 TYR   200      28.866  32.615  32.108  1.00  0.00           C
ATOM   3005  HE2 TYR   200      28.115  32.207  31.447  1.00  0.00           H
ATOM   3006  CD2 TYR   200      30.153  32.020  32.324  1.00  0.00           C
ATOM   3007  HD2 TYR   200      30.414  31.029  31.985  1.00  0.00           H
ATOM   3008  C   TYR   200      33.358  32.518  30.900  1.00  0.00           C
ATOM   3009  O   TYR   200      32.930  33.504  30.315  1.00  0.00           O
ATOM   3010  N   PRO   201      33.548  31.373  30.244  1.00  0.00           N
ATOM   3011  CD  PRO   201      34.238  30.217  30.838  1.00  0.00           C
ATOM   3012  HD2 PRO   201      33.492  29.734  31.469  1.00  0.00           H
ATOM   3013  HD3 PRO   201      35.063  30.619  31.426  1.00  0.00           H
ATOM   3014  CG  PRO   201      34.550  29.291  29.623  1.00  0.00           C
ATOM   3015  HG2 PRO   201      33.742  28.561  29.557  1.00  0.00           H
ATOM   3016  HG3 PRO   201      35.584  28.948  29.647  1.00  0.00           H
ATOM   3017  CB  PRO   201      34.386  30.101  28.393  1.00  0.00           C
ATOM   3018  HB2 PRO   201      34.069  29.478  27.556  1.00  0.00           H
ATOM   3019  HB3 PRO   201      35.395  30.472  28.206  1.00  0.00           H
ATOM   3020  CA  PRO   201      33.266  31.154  28.858  1.00  0.00           C
ATOM   3021  HA  PRO   201      33.476  32.075  28.314  1.00  0.00           H
ATOM   3022  C   PRO   201      31.807  30.683  28.593  1.00  0.00           C
ATOM   3023  O   PRO   201      31.366  29.772  29.323  1.00  0.00           O
ATOM   3024  N   ASN   202      31.209  31.145  27.504  1.00  0.00           N
ATOM   3025  H   ASN   202      31.658  31.794  26.874  1.00  0.00           H
ATOM   3026  CA  ASN   202      29.929  30.624  27.087  1.00  0.00           C
ATOM   3027  HA  ASN   202      29.923  29.565  27.346  1.00  0.00           H
ATOM   3028  CB  ASN   202      28.785  31.294  27.869  1.00  0.00           C
ATOM   3029  HB2 ASN   202      28.849  30.928  28.893  1.00  0.00           H
ATOM   3030  HB3 ASN   202      28.912  32.372  27.965  1.00  0.00           H
ATOM   3031  CG  ASN   202      27.412  30.871  27.271  1.00  0.00           C
ATOM   3032  OD1 ASN   202      26.879  29.813  27.496  1.00  0.00           O
ATOM   3033  ND2 ASN   202      26.696  31.762  26.663  1.00  0.00           N
ATOM   3034 HD21 ASN   202      25.912  31.340  26.184  1.00  0.00           H
ATOM   3035 HD22 ASN   202      27.000  32.723  26.599  1.00  0.00           H
ATOM   3036  C   ASN   202      29.658  30.700  25.547  1.00  0.00           C
ATOM   3037  O   ASN   202      29.673  31.841  25.041  1.00  0.00           O
ATOM   3038  N   ALA   203      29.418  29.564  24.862  1.00  0.00           N
ATOM   3039  H   ALA   203      29.414  28.686  25.361  1.00  0.00           H
ATOM   3040  CA  ALA   203      28.932  29.448  23.459  1.00  0.00           C
ATOM   3041  HA  ALA   203      28.936  28.380  23.244  1.00  0.00           H
ATOM   3042  CB  ALA   203      27.456  29.960  23.417  1.00  0.00           C
ATOM   3043  HB1 ALA   203      26.928  29.662  22.510  1.00  0.00           H
ATOM   3044  HB2 ALA   203      26.891  29.574  24.266  1.00  0.00           H
ATOM   3045  HB3 ALA   203      27.457  31.049  23.365  1.00  0.00           H
ATOM   3046  C   ALA   203      29.885  29.976  22.396  1.00  0.00           C
ATOM   3047  O   ALA   203      29.448  30.273  21.302  1.00  0.00           O
ATOM   3048  N   GLY   204      31.139  30.079  22.752  1.00  0.00           N
ATOM   3049  H   GLY   204      31.484  29.587  23.564  1.00  0.00           H
ATOM   3050  CA  GLY   204      32.188  30.667  21.860  1.00  0.00           C
ATOM   3051  HA2 GLY   204      33.032  29.978  21.867  1.00  0.00           H
ATOM   3052  HA3 GLY   204      31.859  30.843  20.836  1.00  0.00           H
ATOM   3053  C   GLY   204      32.791  32.085  22.240  1.00  0.00           C
ATOM   3054  O   GLY   204      33.711  32.574  21.561  1.00  0.00           O
ATOM   3055  N   GLU   205      32.144  32.760  23.134  1.00  0.00           N
ATOM   3056  H   GLU   205      31.426  32.266  23.645  1.00  0.00           H
ATOM   3057  CA  GLU   205      32.442  34.145  23.559  1.00  0.00           C
ATOM   3058  HA  GLU   205      33.380  34.419  23.074  1.00  0.00           H
ATOM   3059  CB  GLU   205      31.250  35.112  23.255  1.00  0.00           C
ATOM   3060  HB2 GLU   205      30.267  34.725  23.520  1.00  0.00           H
ATOM   3061  HB3 GLU   205      31.467  36.073  23.720  1.00  0.00           H
ATOM   3062  CG  GLU   205      31.110  35.342  21.743  1.00  0.00           C
ATOM   3063  HG2 GLU   205      30.674  36.338  21.679  1.00  0.00           H
ATOM   3064  HG3 GLU   205      32.085  35.325  21.257  1.00  0.00           H
ATOM   3065  CD  GLU   205      30.344  34.283  20.999  1.00  0.00           C
ATOM   3066  OE1 GLU   205      29.207  33.998  21.423  1.00  0.00           O
ATOM   3067  OE2 GLU   205      30.844  33.808  19.930  1.00  0.00           O
ATOM   3068  C   GLU   205      32.768  34.156  25.052  1.00  0.00           C
ATOM   3069  O   GLU   205      32.572  33.234  25.728  1.00  0.00           O
ATOM   3070  N   ILE   206      33.333  35.255  25.546  1.00  0.00           N
ATOM   3071  H   ILE   206      33.603  36.099  25.063  1.00  0.00           H
ATOM   3072  CA  ILE   206      33.631  35.398  27.026  1.00  0.00           C
ATOM   3073  HA  ILE   206      33.505  34.497  27.628  1.00  0.00           H
ATOM   3074  CB  ILE   206      35.136  35.611  27.254  1.00  0.00           C
ATOM   3075  HB  ILE   206      35.384  36.581  26.824  1.00  0.00           H
ATOM   3076  CG2 ILE   206      35.478  35.668  28.787  1.00  0.00           C
ATOM   3077 HG21 ILE   206      35.128  34.733  29.223  1.00  0.00           H
ATOM   3078 HG22 ILE   206      36.550  35.846  28.871  1.00  0.00           H
ATOM   3079 HG23 ILE   206      35.018  36.509  29.307  1.00  0.00           H
ATOM   3080  CG1 ILE   206      35.980  34.443  26.553  1.00  0.00           C
ATOM   3081 HG12 ILE   206      36.935  34.453  27.079  1.00  0.00           H
ATOM   3082 HG13 ILE   206      35.506  33.462  26.560  1.00  0.00           H
ATOM   3083  CD1 ILE   206      36.406  34.725  25.109  1.00  0.00           C
ATOM   3084 HD11 ILE   206      37.237  34.065  24.856  1.00  0.00           H
ATOM   3085 HD12 ILE   206      35.590  34.494  24.425  1.00  0.00           H
ATOM   3086 HD13 ILE   206      36.744  35.761  25.066  1.00  0.00           H
ATOM   3087  C   ILE   206      32.810  36.444  27.727  1.00  0.00           C
ATOM   3088  O   ILE   206      32.341  37.334  27.078  1.00  0.00           O
ATOM   3089  N   THR   207      32.455  36.313  29.016  1.00  0.00           N
ATOM   3090  H   THR   207      32.761  35.446  29.435  1.00  0.00           H
ATOM   3091  CA  THR   207      31.679  37.209  29.912  1.00  0.00           C
ATOM   3092  HA  THR   207      31.501  38.179  29.446  1.00  0.00           H
ATOM   3093  CB  THR   207      30.304  36.669  30.055  1.00  0.00           C
ATOM   3094  HB  THR   207      30.302  35.639  30.413  1.00  0.00           H
ATOM   3095  CG2 THR   207      29.411  37.515  31.015  1.00  0.00           C
ATOM   3096 HG21 THR   207      29.807  37.397  32.024  1.00  0.00           H
ATOM   3097 HG22 THR   207      29.389  38.546  30.661  1.00  0.00           H
ATOM   3098 HG23 THR   207      28.387  37.145  31.027  1.00  0.00           H
ATOM   3099  OG1 THR   207      29.621  36.646  28.818  1.00  0.00           O
ATOM   3100  HG1 THR   207      30.174  36.186  28.181  1.00  0.00           H
ATOM   3101  C   THR   207      32.360  37.379  31.288  1.00  0.00           C
ATOM   3102  O   THR   207      32.675  36.364  31.908  1.00  0.00           O
ATOM   3103  N   CYX   208      32.305  38.588  31.809  1.00  0.00           N
ATOM   3104  H   CYX   208      32.037  39.321  31.169  1.00  0.00           H
ATOM   3105  CA  CYX   208      32.703  38.933  33.107  1.00  0.00           C
ATOM   3106  HA  CYX   208      32.768  38.003  33.671  1.00  0.00           H
ATOM   3107  CB  CYX   208      34.140  39.581  33.285  1.00  0.00           C
ATOM   3108  HB2 CYX   208      34.010  40.590  32.892  1.00  0.00           H
ATOM   3109  HB3 CYX   208      34.391  39.596  34.346  1.00  0.00           H
ATOM   3110  SG  CYX   208      35.531  38.868  32.210  1.00  0.00           S
ATOM   3111  C   CYX   208      31.700  39.759  33.967  1.00  0.00           C
ATOM   3112  O   CYX   208      31.178  40.731  33.376  1.00  0.00           O
ATOM   3113  N   VAL   209      31.771  39.578  35.291  1.00  0.00           N
ATOM   3114  H   VAL   209      32.392  38.853  35.622  1.00  0.00           H
ATOM   3115  CA  VAL   209      31.102  40.516  36.243  1.00  0.00           C
ATOM   3116  HA  VAL   209      30.880  41.510  35.856  1.00  0.00           H
ATOM   3117  CB  VAL   209      29.749  39.980  36.822  1.00  0.00           C
ATOM   3118  HB  VAL   209      29.943  38.976  37.200  1.00  0.00           H
ATOM   3119  CG1 VAL   209      29.100  40.718  38.089  1.00  0.00           C
ATOM   3120 HG11 VAL   209      29.761  40.544  38.938  1.00  0.00           H
ATOM   3121 HG12 VAL   209      28.967  41.773  37.851  1.00  0.00           H
ATOM   3122 HG13 VAL   209      28.080  40.463  38.374  1.00  0.00           H
ATOM   3123  CG2 VAL   209      28.700  39.728  35.811  1.00  0.00           C
ATOM   3124 HG21 VAL   209      28.389  40.756  35.627  1.00  0.00           H
ATOM   3125 HG22 VAL   209      29.159  39.292  34.925  1.00  0.00           H
ATOM   3126 HG23 VAL   209      27.886  39.093  36.161  1.00  0.00           H
ATOM   3127  C   VAL   209      32.100  40.771  37.345  1.00  0.00           C
ATOM   3128  O   VAL   209      32.970  39.988  37.655  1.00  0.00           O
ATOM   3129  N   CYX   210      31.984  41.910  37.995  1.00  0.00           N
ATOM   3130  H   CYX   210      31.300  42.609  37.741  1.00  0.00           H
ATOM   3131  CA  CYX   210      33.147  42.546  38.681  1.00  0.00           C
ATOM   3132  HA  CYX   210      33.916  41.826  38.959  1.00  0.00           H
ATOM   3133  CB  CYX   210      33.819  43.580  37.802  1.00  0.00           C
ATOM   3134  HB2 CYX   210      33.173  44.457  37.807  1.00  0.00           H
ATOM   3135  HB3 CYX   210      34.774  43.937  38.187  1.00  0.00           H
ATOM   3136  SG  CYX   210      34.217  43.059  36.048  1.00  0.00           S
ATOM   3137  C   CYX   210      32.761  43.067  40.086  1.00  0.00           C
ATOM   3138  O   CYX   210      31.698  42.653  40.612  1.00  0.00           O
ATOM   3139  N   ARG   211      33.691  43.746  40.805  1.00  0.00           N
ATOM   3140  H   ARG   211      34.642  43.858  40.482  1.00  0.00           H
ATOM   3141  CA  ARG   211      33.357  44.652  41.949  1.00  0.00           C
ATOM   3142  HA  ARG   211      32.636  44.134  42.582  1.00  0.00           H
ATOM   3143  CB  ARG   211      34.660  44.835  42.757  1.00  0.00           C
ATOM   3144  HB2 ARG   211      35.400  44.095  42.453  1.00  0.00           H
ATOM   3145  HB3 ARG   211      35.062  45.804  42.464  1.00  0.00           H
ATOM   3146  CG  ARG   211      34.475  44.713  44.205  1.00  0.00           C
ATOM   3147  HG2 ARG   211      33.780  45.463  44.583  1.00  0.00           H
ATOM   3148  HG3 ARG   211      34.019  43.738  44.367  1.00  0.00           H
ATOM   3149  CD  ARG   211      35.741  44.830  45.024  1.00  0.00           C
ATOM   3150  HD2 ARG   211      35.490  44.582  46.056  1.00  0.00           H
ATOM   3151  HD3 ARG   211      36.458  44.098  44.652  1.00  0.00           H
ATOM   3152  NE  ARG   211      36.311  46.119  45.088  1.00  0.00           N
ATOM   3153  HE  ARG   211      35.705  46.918  44.963  1.00  0.00           H
ATOM   3154  CZ  ARG   211      37.491  46.477  45.616  1.00  0.00           C
ATOM   3155  NH1 ARG   211      37.808  47.699  45.574  1.00  0.00           N
ATOM   3156 HH11 ARG   211      37.084  48.353  45.313  1.00  0.00           H
ATOM   3157 HH12 ARG   211      38.768  48.009  45.625  1.00  0.00           H
ATOM   3158  NH2 ARG   211      38.462  45.619  45.865  1.00  0.00           N
ATOM   3159 HH21 ARG   211      38.504  44.661  45.549  1.00  0.00           H
ATOM   3160 HH22 ARG   211      39.358  45.964  46.180  1.00  0.00           H
ATOM   3161  C   ARG   211      32.641  45.973  41.535  1.00  0.00           C
ATOM   3162  O   ARG   211      33.321  46.826  41.031  1.00  0.00           O
ATOM   3163  N   ASP   212      31.491  46.192  42.062  1.00  0.00           N
ATOM   3164  H   ASP   212      31.005  45.492  42.603  1.00  0.00           H
ATOM   3165  CA  ASP   212      30.714  47.493  42.036  1.00  0.00           C
ATOM   3166  HA  ASP   212      30.870  47.903  41.038  1.00  0.00           H
ATOM   3167  CB  ASP   212      29.221  47.201  42.297  1.00  0.00           C
ATOM   3168  HB2 ASP   212      28.659  48.132  42.357  1.00  0.00           H
ATOM   3169  HB3 ASP   212      28.667  46.514  41.656  1.00  0.00           H
ATOM   3170  CG  ASP   212      29.038  46.410  43.550  1.00  0.00           C
ATOM   3171  OD1 ASP   212      28.924  47.009  44.615  1.00  0.00           O
ATOM   3172  OD2 ASP   212      29.164  45.187  43.428  1.00  0.00           O
ATOM   3173  C   ASP   212      31.210  48.618  42.970  1.00  0.00           C
ATOM   3174  O   ASP   212      30.662  49.021  43.995  1.00  0.00           O
ATOM   3175  N   ASN   213      32.465  49.086  42.725  1.00  0.00           N
ATOM   3176  H   ASN   213      32.973  48.598  42.001  1.00  0.00           H
ATOM   3177  CA  ASN   213      33.042  50.315  43.387  1.00  0.00           C
ATOM   3178  HA  ASN   213      32.815  50.243  44.450  1.00  0.00           H
ATOM   3179  CB  ASN   213      34.572  50.370  43.027  1.00  0.00           C
ATOM   3180  HB2 ASN   213      34.648  50.647  41.977  1.00  0.00           H
ATOM   3181  HB3 ASN   213      35.006  51.288  43.425  1.00  0.00           H
ATOM   3182  CG  ASN   213      35.433  49.203  43.324  1.00  0.00           C
ATOM   3183  OD1 ASN   213      35.413  48.673  44.446  1.00  0.00           O
ATOM   3184  ND2 ASN   213      36.155  48.753  42.350  1.00  0.00           N
ATOM   3185 HD21 ASN   213      36.853  48.029  42.434  1.00  0.00           H
ATOM   3186 HD22 ASN   213      36.137  49.307  41.505  1.00  0.00           H
ATOM   3187  C   ASN   213      32.372  51.616  42.911  1.00  0.00           C
ATOM   3188  O   ASN   213      31.466  51.551  42.043  1.00  0.00           O
ATOM   3189  N   TRP   214      32.681  52.779  43.502  1.00  0.00           N
ATOM   3190  H   TRP   214      33.197  52.825  44.370  1.00  0.00           H
ATOM   3191  CA  TRP   214      32.345  54.126  43.194  1.00  0.00           C
ATOM   3192  HA  TRP   214      32.894  54.748  43.901  1.00  0.00           H
ATOM   3193  CB  TRP   214      32.905  54.477  41.867  1.00  0.00           C
ATOM   3194  HB2 TRP   214      33.933  54.118  41.821  1.00  0.00           H
ATOM   3195  HB3 TRP   214      32.280  53.997  41.114  1.00  0.00           H
ATOM   3196  CG  TRP   214      33.130  55.908  41.437  1.00  0.00           C
ATOM   3197  CD1 TRP   214      33.205  57.030  42.217  1.00  0.00           C
ATOM   3198  HD1 TRP   214      33.054  57.052  43.286  1.00  0.00           H
ATOM   3199  NE1 TRP   214      33.435  58.122  41.419  1.00  0.00           N
ATOM   3200  HE1 TRP   214      33.187  59.041  41.757  1.00  0.00           H
ATOM   3201  CE2 TRP   214      33.652  57.766  40.106  1.00  0.00           C
ATOM   3202  CZ2 TRP   214      33.916  58.488  38.909  1.00  0.00           C
ATOM   3203  HZ2 TRP   214      33.812  59.560  38.982  1.00  0.00           H
ATOM   3204  CH2 TRP   214      34.141  57.772  37.685  1.00  0.00           C
ATOM   3205  HH2 TRP   214      34.277  58.265  36.734  1.00  0.00           H
ATOM   3206  CZ3 TRP   214      34.171  56.335  37.783  1.00  0.00           C
ATOM   3207  HZ3 TRP   214      34.562  55.785  36.939  1.00  0.00           H
ATOM   3208  CE3 TRP   214      33.966  55.692  38.970  1.00  0.00           C
ATOM   3209  HE3 TRP   214      33.978  54.619  39.091  1.00  0.00           H
ATOM   3210  CD2 TRP   214      33.586  56.339  40.142  1.00  0.00           C
ATOM   3211  C   TRP   214      30.885  54.545  43.323  1.00  0.00           C
ATOM   3212  O   TRP   214      30.585  55.493  44.017  1.00  0.00           O
ATOM   3213  N   HID   215      30.025  53.803  42.600  1.00  0.00           N
ATOM   3214  H   HID   215      30.315  53.103  41.932  1.00  0.00           H
ATOM   3215  CA  HID   215      28.671  54.235  42.302  1.00  0.00           C
ATOM   3216  HA  HID   215      28.307  54.930  43.060  1.00  0.00           H
ATOM   3217  CB  HID   215      28.879  55.120  41.011  1.00  0.00           C
ATOM   3218  HB2 HID   215      27.921  55.459  40.618  1.00  0.00           H
ATOM   3219  HB3 HID   215      29.483  56.013  41.170  1.00  0.00           H
ATOM   3220  CG  HID   215      29.565  54.483  39.891  1.00  0.00           C
ATOM   3221  ND1 HID   215      30.310  55.113  38.906  1.00  0.00           N
ATOM   3222  HD1 HID   215      30.632  56.070  38.885  1.00  0.00           H
ATOM   3223  CE1 HID   215      30.791  54.176  38.076  1.00  0.00           C
ATOM   3224  HE1 HID   215      31.616  54.363  37.404  1.00  0.00           H
ATOM   3225  NE2 HID   215      30.283  52.973  38.386  1.00  0.00           N
ATOM   3226  CD2 HID   215      29.516  53.131  39.537  1.00  0.00           C
ATOM   3227  HD2 HID   215      28.883  52.468  40.107  1.00  0.00           H
ATOM   3228  C   HID   215      27.629  53.100  42.152  1.00  0.00           C
ATOM   3229  O   HID   215      26.539  53.435  41.821  1.00  0.00           O
ATOM   3230  N   GLY   216      27.908  51.820  42.405  1.00  0.00           N
ATOM   3231  H   GLY   216      28.779  51.512  42.814  1.00  0.00           H
ATOM   3232  CA  GLY   216      26.959  50.749  42.140  1.00  0.00           C
ATOM   3233  HA2 GLY   216      26.167  51.183  41.530  1.00  0.00           H
ATOM   3234  HA3 GLY   216      27.438  50.108  41.400  1.00  0.00           H
ATOM   3235  C   GLY   216      26.687  49.817  43.336  1.00  0.00           C
ATOM   3236  O   GLY   216      27.496  49.714  44.279  1.00  0.00           O
ATOM   3237  N   SER   217      25.680  49.029  43.176  1.00  0.00           N
ATOM   3238  H   SER   217      25.058  49.209  42.401  1.00  0.00           H
ATOM   3239  CA  SER   217      25.229  48.027  44.170  1.00  0.00           C
ATOM   3240  HA  SER   217      26.040  47.731  44.836  1.00  0.00           H
ATOM   3241  CB  SER   217      24.126  48.573  45.060  1.00  0.00           C
ATOM   3242  HB2 SER   217      23.723  47.878  45.796  1.00  0.00           H
ATOM   3243  HB3 SER   217      24.549  49.382  45.656  1.00  0.00           H
ATOM   3244  OG  SER   217      23.054  49.154  44.276  1.00  0.00           O
ATOM   3245  HG  SER   217      22.629  49.769  44.881  1.00  0.00           H
ATOM   3246  C   SER   217      24.696  46.804  43.421  1.00  0.00           C
ATOM   3247  O   SER   217      25.102  45.716  43.712  1.00  0.00           O
ATOM   3248  N   ASN   218      24.008  47.044  42.322  1.00  0.00           N
ATOM   3249  H   ASN   218      23.661  47.974  42.139  1.00  0.00           H
ATOM   3250  CA  ASN   218      24.029  46.052  41.228  1.00  0.00           C
ATOM   3251  HA  ASN   218      23.747  45.070  41.608  1.00  0.00           H
ATOM   3252  CB  ASN   218      23.017  46.513  40.179  1.00  0.00           C
ATOM   3253  HB2 ASN   218      22.840  45.732  39.439  1.00  0.00           H
ATOM   3254  HB3 ASN   218      21.995  46.472  40.554  1.00  0.00           H
ATOM   3255  CG  ASN   218      23.230  47.869  39.480  1.00  0.00           C
ATOM   3256  OD1 ASN   218      23.658  48.844  40.174  1.00  0.00           O
ATOM   3257  ND2 ASN   218      22.762  48.044  38.240  1.00  0.00           N
ATOM   3258 HD21 ASN   218      22.541  48.952  37.858  1.00  0.00           H
ATOM   3259 HD22 ASN   218      22.254  47.243  37.894  1.00  0.00           H
ATOM   3260  C   ASN   218      25.492  46.020  40.729  1.00  0.00           C
ATOM   3261  O   ASN   218      26.154  47.068  40.714  1.00  0.00           O
ATOM   3262  N   ARG   219      25.995  44.877  40.139  1.00  0.00           N
ATOM   3263  H   ARG   219      25.433  44.048  40.011  1.00  0.00           H
ATOM   3264  CA  ARG   219      27.415  44.797  39.698  1.00  0.00           C
ATOM   3265  HA  ARG   219      28.029  45.448  40.320  1.00  0.00           H
ATOM   3266  CB  ARG   219      27.850  43.345  39.918  1.00  0.00           C
ATOM   3267  HB2 ARG   219      27.142  42.615  39.522  1.00  0.00           H
ATOM   3268  HB3 ARG   219      28.765  43.252  39.332  1.00  0.00           H
ATOM   3269  CG  ARG   219      28.082  42.930  41.377  1.00  0.00           C
ATOM   3270  HG2 ARG   219      28.686  43.741  41.785  1.00  0.00           H
ATOM   3271  HG3 ARG   219      27.142  42.930  41.930  1.00  0.00           H
ATOM   3272  CD  ARG   219      28.723  41.578  41.618  1.00  0.00           C
ATOM   3273  HD2 ARG   219      28.028  40.844  41.213  1.00  0.00           H
ATOM   3274  HD3 ARG   219      29.639  41.475  41.035  1.00  0.00           H
ATOM   3275  NE  ARG   219      28.776  41.273  43.026  1.00  0.00           N
ATOM   3276  HE  ARG   219      27.943  40.907  43.466  1.00  0.00           H
ATOM   3277  CZ  ARG   219      29.787  41.485  43.827  1.00  0.00           C
ATOM   3278  NH1 ARG   219      29.594  41.290  45.079  1.00  0.00           N
ATOM   3279 HH11 ARG   219      28.688  40.937  45.350  1.00  0.00           H
ATOM   3280 HH12 ARG   219      30.385  41.351  45.706  1.00  0.00           H
ATOM   3281  NH2 ARG   219      31.022  41.872  43.455  1.00  0.00           N
ATOM   3282 HH21 ARG   219      31.157  42.190  42.506  1.00  0.00           H
ATOM   3283 HH22 ARG   219      31.675  41.996  44.216  1.00  0.00           H
ATOM   3284  C   ARG   219      27.613  45.176  38.238  1.00  0.00           C
ATOM   3285  O   ARG   219      26.648  45.197  37.466  1.00  0.00           O
ATOM   3286  N   PRO   220      28.796  45.586  37.868  1.00  0.00           N
ATOM   3287  CD  PRO   220      29.779  46.152  38.756  1.00  0.00           C
ATOM   3288  HD2 PRO   220      30.144  45.317  39.352  1.00  0.00           H
ATOM   3289  HD3 PRO   220      29.352  46.919  39.402  1.00  0.00           H
ATOM   3290  CG  PRO   220      30.818  46.792  37.886  1.00  0.00           C
ATOM   3291  HG2 PRO   220      31.756  46.252  38.015  1.00  0.00           H
ATOM   3292  HG3 PRO   220      30.917  47.829  38.205  1.00  0.00           H
ATOM   3293  CB  PRO   220      30.421  46.701  36.417  1.00  0.00           C
ATOM   3294  HB2 PRO   220      31.285  46.351  35.853  1.00  0.00           H
ATOM   3295  HB3 PRO   220      30.148  47.677  36.016  1.00  0.00           H
ATOM   3296  CA  PRO   220      29.174  45.841  36.453  1.00  0.00           C
ATOM   3297  HA  PRO   220      28.352  46.391  35.997  1.00  0.00           H
ATOM   3298  C   PRO   220      29.455  44.505  35.736  1.00  0.00           C
ATOM   3299  O   PRO   220      30.034  43.559  36.330  1.00  0.00           O
ATOM   3300  N   TRP   221      29.181  44.475  34.437  1.00  0.00           N
ATOM   3301  H   TRP   221      28.820  45.322  34.022  1.00  0.00           H
ATOM   3302  CA  TRP   221      29.463  43.406  33.509  1.00  0.00           C
ATOM   3303  HA  TRP   221      30.069  42.674  34.041  1.00  0.00           H
ATOM   3304  CB  TRP   221      28.163  42.616  33.074  1.00  0.00           C
ATOM   3305  HB2 TRP   221      28.497  41.771  32.471  1.00  0.00           H
ATOM   3306  HB3 TRP   221      27.629  42.437  34.008  1.00  0.00           H
ATOM   3307  CG  TRP   221      27.179  43.372  32.336  1.00  0.00           C
ATOM   3308  CD1 TRP   221      26.050  43.908  32.893  1.00  0.00           C
ATOM   3309  HD1 TRP   221      25.894  43.977  33.960  1.00  0.00           H
ATOM   3310  NE1 TRP   221      25.229  44.460  31.915  1.00  0.00           N
ATOM   3311  HE1 TRP   221      24.383  44.992  32.064  1.00  0.00           H
ATOM   3312  CE2 TRP   221      25.708  44.186  30.667  1.00  0.00           C
ATOM   3313  CZ2 TRP   221      25.228  44.494  29.384  1.00  0.00           C
ATOM   3314  HZ2 TRP   221      24.246  44.930  29.273  1.00  0.00           H
ATOM   3315  CH2 TRP   221      26.102  44.372  28.290  1.00  0.00           C
ATOM   3316  HH2 TRP   221      25.757  44.633  27.301  1.00  0.00           H
ATOM   3317  CZ3 TRP   221      27.281  43.607  28.406  1.00  0.00           C
ATOM   3318  HZ3 TRP   221      27.927  43.452  27.554  1.00  0.00           H
ATOM   3319  CE3 TRP   221      27.740  43.214  29.654  1.00  0.00           C
ATOM   3320  HE3 TRP   221      28.734  42.792  29.693  1.00  0.00           H
ATOM   3321  CD2 TRP   221      26.973  43.563  30.853  1.00  0.00           C
ATOM   3322  C   TRP   221      30.281  43.923  32.235  1.00  0.00           C
ATOM   3323  O   TRP   221      30.182  45.105  31.860  1.00  0.00           O
ATOM   3324  N   VAL   222      30.971  43.052  31.577  1.00  0.00           N
ATOM   3325  H   VAL   222      30.987  42.102  31.918  1.00  0.00           H
ATOM   3326  CA  VAL   222      31.671  43.191  30.254  1.00  0.00           C
ATOM   3327  HA  VAL   222      31.131  43.960  29.702  1.00  0.00           H
ATOM   3328  CB  VAL   222      33.150  43.624  30.240  1.00  0.00           C
ATOM   3329  HB  VAL   222      33.218  44.654  30.590  1.00  0.00           H
ATOM   3330  CG1 VAL   222      33.955  42.839  31.297  1.00  0.00           C
ATOM   3331 HG11 VAL   222      34.111  41.811  30.968  1.00  0.00           H
ATOM   3332 HG12 VAL   222      34.991  43.178  31.273  1.00  0.00           H
ATOM   3333 HG13 VAL   222      33.563  42.826  32.314  1.00  0.00           H
ATOM   3334  CG2 VAL   222      33.882  43.523  28.903  1.00  0.00           C
ATOM   3335 HG21 VAL   222      33.259  44.078  28.203  1.00  0.00           H
ATOM   3336 HG22 VAL   222      34.817  44.081  28.945  1.00  0.00           H
ATOM   3337 HG23 VAL   222      33.972  42.520  28.486  1.00  0.00           H
ATOM   3338  C   VAL   222      31.463  41.837  29.537  1.00  0.00           C
ATOM   3339  O   VAL   222      31.705  40.795  30.182  1.00  0.00           O
ATOM   3340  N   SER   223      31.130  41.769  28.259  1.00  0.00           N
ATOM   3341  H   SER   223      30.769  42.492  27.653  1.00  0.00           H
ATOM   3342  CA  SER   223      31.043  40.454  27.502  1.00  0.00           C
ATOM   3343  HA  SER   223      31.524  39.666  28.081  1.00  0.00           H
ATOM   3344  CB  SER   223      29.606  39.888  27.389  1.00  0.00           C
ATOM   3345  HB2 SER   223      29.671  38.952  26.834  1.00  0.00           H
ATOM   3346  HB3 SER   223      29.188  39.806  28.393  1.00  0.00           H
ATOM   3347  OG  SER   223      28.738  40.870  26.719  1.00  0.00           O
ATOM   3348  HG  SER   223      29.036  41.057  25.827  1.00  0.00           H
ATOM   3349  C   SER   223      31.765  40.623  26.171  1.00  0.00           C
ATOM   3350  O   SER   223      31.702  41.757  25.669  1.00  0.00           O
ATOM   3351  N   PHE   224      32.544  39.673  25.626  1.00  0.00           N
ATOM   3352  H   PHE   224      32.591  38.759  26.054  1.00  0.00           H
ATOM   3353  CA  PHE   224      33.375  40.001  24.457  1.00  0.00           C
ATOM   3354  HA  PHE   224      32.804  40.637  23.781  1.00  0.00           H
ATOM   3355  CB  PHE   224      34.649  40.708  25.011  1.00  0.00           C
ATOM   3356  HB2 PHE   224      35.296  40.996  24.182  1.00  0.00           H
ATOM   3357  HB3 PHE   224      34.252  41.585  25.521  1.00  0.00           H
ATOM   3358  CG  PHE   224      35.530  39.897  25.968  1.00  0.00           C
ATOM   3359  CD1 PHE   224      36.491  39.025  25.560  1.00  0.00           C
ATOM   3360  HD1 PHE   224      36.593  38.727  24.527  1.00  0.00           H
ATOM   3361  CE1 PHE   224      37.439  38.489  26.416  1.00  0.00           C
ATOM   3362  HE1 PHE   224      38.229  37.877  26.006  1.00  0.00           H
ATOM   3363  CZ  PHE   224      37.440  38.924  27.735  1.00  0.00           C
ATOM   3364  HZ  PHE   224      38.262  38.619  28.364  1.00  0.00           H
ATOM   3365  CE2 PHE   224      36.327  39.631  28.226  1.00  0.00           C
ATOM   3366  HE2 PHE   224      36.280  39.899  29.271  1.00  0.00           H
ATOM   3367  CD2 PHE   224      35.409  40.143  27.347  1.00  0.00           C
ATOM   3368  HD2 PHE   224      34.630  40.752  27.780  1.00  0.00           H
ATOM   3369  C   PHE   224      33.591  38.712  23.637  1.00  0.00           C
ATOM   3370  O   PHE   224      33.703  37.626  24.172  1.00  0.00           O
ATOM   3371  N   ASN   225      33.775  38.744  22.286  1.00  0.00           N
ATOM   3372  H   ASN   225      33.940  39.655  21.882  1.00  0.00           H
ATOM   3373  CA  ASN   225      34.115  37.593  21.502  1.00  0.00           C
ATOM   3374  HA  ASN   225      33.693  36.688  21.939  1.00  0.00           H
ATOM   3375  CB  ASN   225      33.491  37.764  20.127  1.00  0.00           C
ATOM   3376  HB2 ASN   225      33.512  36.786  19.647  1.00  0.00           H
ATOM   3377  HB3 ASN   225      32.478  38.145  20.256  1.00  0.00           H
ATOM   3378  CG  ASN   225      34.096  38.774  19.241  1.00  0.00           C
ATOM   3379  OD1 ASN   225      35.167  39.351  19.469  1.00  0.00           O
ATOM   3380  ND2 ASN   225      33.479  39.086  18.096  1.00  0.00           N
ATOM   3381 HD21 ASN   225      33.894  39.730  17.437  1.00  0.00           H
ATOM   3382 HD22 ASN   225      32.619  38.634  17.817  1.00  0.00           H
ATOM   3383  C   ASN   225      35.625  37.375  21.383  1.00  0.00           C
ATOM   3384  O   ASN   225      36.475  38.167  21.919  1.00  0.00           O
ATOM   3385  N   GLN   226      36.063  36.229  20.865  1.00  0.00           N
ATOM   3386  H   GLN   226      35.380  35.568  20.524  1.00  0.00           H
ATOM   3387  CA  GLN   226      37.499  35.870  20.660  1.00  0.00           C
ATOM   3388  HA  GLN   226      37.958  35.689  21.632  1.00  0.00           H
ATOM   3389  CB  GLN   226      37.445  34.520  19.972  1.00  0.00           C
ATOM   3390  HB2 GLN   226      36.875  34.571  19.044  1.00  0.00           H
ATOM   3391  HB3 GLN   226      38.491  34.328  19.731  1.00  0.00           H
ATOM   3392  CG  GLN   226      36.882  33.325  20.718  1.00  0.00           C
ATOM   3393  HG2 GLN   226      37.435  33.138  21.639  1.00  0.00           H
ATOM   3394  HG3 GLN   226      35.841  33.444  21.021  1.00  0.00           H
ATOM   3395  CD  GLN   226      36.881  32.044  19.929  1.00  0.00           C
ATOM   3396  OE1 GLN   226      37.949  31.594  19.569  1.00  0.00           O
ATOM   3397  NE2 GLN   226      35.746  31.492  19.712  1.00  0.00           N
ATOM   3398 HE21 GLN   226      34.975  31.942  20.187  1.00  0.00           H
ATOM   3399 HE22 GLN   226      35.643  30.631  19.195  1.00  0.00           H
ATOM   3400  C   GLN   226      38.337  36.888  19.828  1.00  0.00           C
ATOM   3401  O   GLN   226      39.500  36.912  20.056  1.00  0.00           O
ATOM   3402  N   ASN   227      37.769  37.769  19.027  1.00  0.00           N
ATOM   3403  H   ASN   227      36.785  37.993  19.019  1.00  0.00           H
ATOM   3404  CA  ASN   227      38.562  38.857  18.359  1.00  0.00           C
ATOM   3405  HA  ASN   227      39.514  38.452  18.020  1.00  0.00           H
ATOM   3406  CB  ASN   227      37.746  39.607  17.298  1.00  0.00           C
ATOM   3407  HB2 ASN   227      37.055  40.255  17.836  1.00  0.00           H
ATOM   3408  HB3 ASN   227      38.517  40.119  16.721  1.00  0.00           H
ATOM   3409  CG  ASN   227      36.898  38.853  16.225  1.00  0.00           C
ATOM   3410  OD1 ASN   227      35.975  38.079  16.623  1.00  0.00           O
ATOM   3411  ND2 ASN   227      37.060  39.109  14.951  1.00  0.00           N
ATOM   3412 HD21 ASN   227      36.485  38.553  14.335  1.00  0.00           H
ATOM   3413 HD22 ASN   227      37.622  39.884  14.629  1.00  0.00           H
ATOM   3414  C   ASN   227      39.080  39.951  19.345  1.00  0.00           C
ATOM   3415  O   ASN   227      39.835  40.859  18.991  1.00  0.00           O
ATOM   3416  N   LEU   228      38.504  40.007  20.553  1.00  0.00           N
ATOM   3417  H   LEU   228      37.875  39.247  20.767  1.00  0.00           H
ATOM   3418  CA  LEU   228      38.411  41.164  21.489  1.00  0.00           C
ATOM   3419  HA  LEU   228      37.798  40.779  22.304  1.00  0.00           H
ATOM   3420  CB  LEU   228      39.850  41.617  21.987  1.00  0.00           C
ATOM   3421  HB2 LEU   228      40.339  42.083  21.132  1.00  0.00           H
ATOM   3422  HB3 LEU   228      39.681  42.450  22.670  1.00  0.00           H
ATOM   3423  CG  LEU   228      40.747  40.595  22.678  1.00  0.00           C
ATOM   3424  HG  LEU   228      40.972  39.789  21.980  1.00  0.00           H
ATOM   3425  CD1 LEU   228      42.039  41.312  23.092  1.00  0.00           C
ATOM   3426 HD11 LEU   228      42.784  40.624  23.492  1.00  0.00           H
ATOM   3427 HD12 LEU   228      42.461  41.859  22.248  1.00  0.00           H
ATOM   3428 HD13 LEU   228      41.858  42.091  23.833  1.00  0.00           H
ATOM   3429  CD2 LEU   228      39.983  39.935  23.889  1.00  0.00           C
ATOM   3430 HD21 LEU   228      39.763  40.616  24.710  1.00  0.00           H
ATOM   3431 HD22 LEU   228      39.057  39.433  23.608  1.00  0.00           H
ATOM   3432 HD23 LEU   228      40.728  39.225  24.250  1.00  0.00           H
ATOM   3433  C   LEU   228      37.562  42.296  20.929  1.00  0.00           C
ATOM   3434  O   LEU   228      37.757  43.436  21.338  1.00  0.00           O
ATOM   3435  N   GLU   229      36.464  41.982  20.237  1.00  0.00           N
ATOM   3436  H   GLU   229      36.368  41.008  19.985  1.00  0.00           H
ATOM   3437  CA  GLU   229      35.336  42.947  20.009  1.00  0.00           C
ATOM   3438  HA  GLU   229      35.655  43.987  20.087  1.00  0.00           H
ATOM   3439  CB  GLU   229      34.588  42.697  18.672  1.00  0.00           C
ATOM   3440  HB2 GLU   229      34.240  41.665  18.632  1.00  0.00           H
ATOM   3441  HB3 GLU   229      33.665  43.272  18.588  1.00  0.00           H
ATOM   3442  CG  GLU   229      35.320  43.035  17.430  1.00  0.00           C
ATOM   3443  HG2 GLU   229      36.212  42.443  17.224  1.00  0.00           H
ATOM   3444  HG3 GLU   229      34.701  42.922  16.540  1.00  0.00           H
ATOM   3445  CD  GLU   229      35.810  44.476  17.432  1.00  0.00           C
ATOM   3446  OE1 GLU   229      34.950  45.381  17.395  1.00  0.00           O
ATOM   3447  OE2 GLU   229      37.045  44.787  17.583  1.00  0.00           O
ATOM   3448  C   GLU   229      34.395  42.838  21.162  1.00  0.00           C
ATOM   3449  O   GLU   229      34.171  41.680  21.615  1.00  0.00           O
ATOM   3450  N   TYR   230      33.940  43.902  21.744  1.00  0.00           N
ATOM   3451  H   TYR   230      34.006  44.732  21.172  1.00  0.00           H
ATOM   3452  CA  TYR   230      33.467  43.937  23.159  1.00  0.00           C
ATOM   3453  HA  TYR   230      33.246  42.914  23.461  1.00  0.00           H
ATOM   3454  CB  TYR   230      34.516  44.434  24.190  1.00  0.00           C
ATOM   3455  HB2 TYR   230      34.102  44.107  25.143  1.00  0.00           H
ATOM   3456  HB3 TYR   230      35.410  43.815  24.109  1.00  0.00           H
ATOM   3457  CG  TYR   230      34.935  45.867  24.136  1.00  0.00           C
ATOM   3458  CD1 TYR   230      34.321  46.750  25.085  1.00  0.00           C
ATOM   3459  HD1 TYR   230      33.602  46.350  25.784  1.00  0.00           H
ATOM   3460  CE1 TYR   230      34.796  48.053  25.010  1.00  0.00           C
ATOM   3461  HE1 TYR   230      34.457  48.765  25.746  1.00  0.00           H
ATOM   3462  CZ  TYR   230      35.772  48.487  24.070  1.00  0.00           C
ATOM   3463  OH  TYR   230      35.975  49.848  24.097  1.00  0.00           O
ATOM   3464  HH  TYR   230      36.788  50.091  23.647  1.00  0.00           H
ATOM   3465  CE2 TYR   230      36.308  47.572  23.202  1.00  0.00           C
ATOM   3466  HE2 TYR   230      36.902  48.001  22.409  1.00  0.00           H
ATOM   3467  CD2 TYR   230      35.963  46.213  23.196  1.00  0.00           C
ATOM   3468  HD2 TYR   230      36.450  45.473  22.578  1.00  0.00           H
ATOM   3469  C   TYR   230      32.233  44.837  23.505  1.00  0.00           C
ATOM   3470  O   TYR   230      32.010  45.868  22.915  1.00  0.00           O
ATOM   3471  N   GLN   231      31.482  44.439  24.569  1.00  0.00           N
ATOM   3472  H   GLN   231      31.759  43.527  24.902  1.00  0.00           H
ATOM   3473  CA  GLN   231      30.282  45.067  25.074  1.00  0.00           C
ATOM   3474  HA  GLN   231      30.222  46.051  24.611  1.00  0.00           H
ATOM   3475  CB  GLN   231      29.004  44.394  24.514  1.00  0.00           C
ATOM   3476  HB2 GLN   231      28.852  43.421  24.980  1.00  0.00           H
ATOM   3477  HB3 GLN   231      28.130  44.978  24.805  1.00  0.00           H
ATOM   3478  CG  GLN   231      28.875  44.080  23.017  1.00  0.00           C
ATOM   3479  HG2 GLN   231      27.818  43.960  22.783  1.00  0.00           H
ATOM   3480  HG3 GLN   231      29.186  44.979  22.485  1.00  0.00           H
ATOM   3481  CD  GLN   231      29.681  42.902  22.519  1.00  0.00           C
ATOM   3482  OE1 GLN   231      30.520  43.005  21.622  1.00  0.00           O
ATOM   3483  NE2 GLN   231      29.400  41.723  23.046  1.00  0.00           N
ATOM   3484 HE21 GLN   231      28.613  41.605  23.668  1.00  0.00           H
ATOM   3485 HE22 GLN   231      29.924  40.910  22.753  1.00  0.00           H
ATOM   3486  C   GLN   231      30.277  45.249  26.588  1.00  0.00           C
ATOM   3487  O   GLN   231      30.746  44.400  27.321  1.00  0.00           O
ATOM   3488  N   ILE   232      29.782  46.346  27.053  1.00  0.00           N
ATOM   3489  H   ILE   232      29.282  46.911  26.380  1.00  0.00           H
ATOM   3490  CA  ILE   232      29.856  46.786  28.479  1.00  0.00           C
ATOM   3491  HA  ILE   232      30.208  45.934  29.061  1.00  0.00           H
ATOM   3492  CB  ILE   232      30.974  47.818  28.727  1.00  0.00           C
ATOM   3493  HB  ILE   232      30.828  48.022  29.788  1.00  0.00           H
ATOM   3494  CG2 ILE   232      32.404  47.185  28.512  1.00  0.00           C
ATOM   3495 HG21 ILE   232      32.526  46.859  27.479  1.00  0.00           H
ATOM   3496 HG22 ILE   232      33.242  47.837  28.760  1.00  0.00           H
ATOM   3497 HG23 ILE   232      32.368  46.329  29.185  1.00  0.00           H
ATOM   3498  CG1 ILE   232      30.649  49.105  27.975  1.00  0.00           C
ATOM   3499 HG12 ILE   232      30.819  48.939  26.911  1.00  0.00           H
ATOM   3500 HG13 ILE   232      29.638  49.497  28.080  1.00  0.00           H
ATOM   3501  CD1 ILE   232      31.552  50.323  28.337  1.00  0.00           C
ATOM   3502 HD11 ILE   232      31.681  50.480  29.408  1.00  0.00           H
ATOM   3503 HD12 ILE   232      32.576  50.050  28.078  1.00  0.00           H
ATOM   3504 HD13 ILE   232      31.286  51.264  27.854  1.00  0.00           H
ATOM   3505  C   ILE   232      28.509  47.162  29.052  1.00  0.00           C
ATOM   3506  O   ILE   232      27.673  47.762  28.358  1.00  0.00           O
ATOM   3507  N   GLY   233      28.244  46.955  30.370  1.00  0.00           N
ATOM   3508  H   GLY   233      28.923  46.520  30.978  1.00  0.00           H
ATOM   3509  CA  GLY   233      26.969  47.276  31.020  1.00  0.00           C
ATOM   3510  HA2 GLY   233      26.648  48.312  30.913  1.00  0.00           H
ATOM   3511  HA3 GLY   233      26.206  46.709  30.488  1.00  0.00           H
ATOM   3512  C   GLY   233      26.979  47.055  32.549  1.00  0.00           C
ATOM   3513  O   GLY   233      27.989  46.813  33.239  1.00  0.00           O
ATOM   3514  N   TYR   234      25.783  47.203  33.160  1.00  0.00           N
ATOM   3515  H   TYR   234      25.028  47.298  32.496  1.00  0.00           H
ATOM   3516  CA  TYR   234      25.534  47.024  34.560  1.00  0.00           C
ATOM   3517  HA  TYR   234      26.360  46.441  34.968  1.00  0.00           H
ATOM   3518  CB  TYR   234      25.571  48.451  35.226  1.00  0.00           C
ATOM   3519  HB2 TYR   234      25.449  49.172  34.418  1.00  0.00           H
ATOM   3520  HB3 TYR   234      24.593  48.558  35.695  1.00  0.00           H
ATOM   3521  CG  TYR   234      26.669  48.817  36.194  1.00  0.00           C
ATOM   3522  CD1 TYR   234      27.750  49.605  35.805  1.00  0.00           C
ATOM   3523  HD1 TYR   234      27.833  49.836  34.754  1.00  0.00           H
ATOM   3524  CE1 TYR   234      28.718  50.032  36.712  1.00  0.00           C
ATOM   3525  HE1 TYR   234      29.523  50.663  36.365  1.00  0.00           H
ATOM   3526  CZ  TYR   234      28.659  49.600  38.057  1.00  0.00           C
ATOM   3527  OH  TYR   234      29.597  49.982  38.954  1.00  0.00           O
ATOM   3528  HH  TYR   234      30.093  50.742  38.639  1.00  0.00           H
ATOM   3529  CE2 TYR   234      27.509  48.935  38.448  1.00  0.00           C
ATOM   3530  HE2 TYR   234      27.534  48.601  39.475  1.00  0.00           H
ATOM   3531  CD2 TYR   234      26.587  48.487  37.503  1.00  0.00           C
ATOM   3532  HD2 TYR   234      25.661  48.008  37.786  1.00  0.00           H
ATOM   3533  C   TYR   234      24.221  46.267  34.710  1.00  0.00           C
ATOM   3534  O   TYR   234      23.270  46.540  33.954  1.00  0.00           O
ATOM   3535  N   ILE   235      24.098  45.283  35.599  1.00  0.00           N
ATOM   3536  H   ILE   235      24.861  45.205  36.257  1.00  0.00           H
ATOM   3537  CA  ILE   235      22.949  44.360  35.702  1.00  0.00           C
ATOM   3538  HA  ILE   235      22.758  44.072  34.669  1.00  0.00           H
ATOM   3539  CB  ILE   235      23.348  43.091  36.545  1.00  0.00           C
ATOM   3540  HB  ILE   235      23.323  43.380  37.595  1.00  0.00           H
ATOM   3541  CG2 ILE   235      22.279  41.991  36.441  1.00  0.00           C
ATOM   3542 HG21 ILE   235      22.214  41.441  35.502  1.00  0.00           H
ATOM   3543 HG22 ILE   235      22.434  41.127  37.090  1.00  0.00           H
ATOM   3544 HG23 ILE   235      21.394  42.542  36.760  1.00  0.00           H
ATOM   3545  CG1 ILE   235      24.751  42.549  36.148  1.00  0.00           C
ATOM   3546 HG12 ILE   235      24.619  42.189  35.128  1.00  0.00           H
ATOM   3547 HG13 ILE   235      25.522  43.300  36.319  1.00  0.00           H
ATOM   3548  CD1 ILE   235      25.290  41.287  36.837  1.00  0.00           C
ATOM   3549 HD11 ILE   235      26.026  40.815  36.186  1.00  0.00           H
ATOM   3550 HD12 ILE   235      25.583  41.396  37.882  1.00  0.00           H
ATOM   3551 HD13 ILE   235      24.462  40.578  36.821  1.00  0.00           H
ATOM   3552  C   ILE   235      21.655  45.099  36.066  1.00  0.00           C
ATOM   3553  O   ILE   235      21.587  45.649  37.211  1.00  0.00           O
ATOM   3554  N   CYX   236      20.600  44.992  35.230  1.00  0.00           N
ATOM   3555  H   CYX   236      20.644  44.391  34.419  1.00  0.00           H
ATOM   3556  CA  CYX   236      19.317  45.710  35.311  1.00  0.00           C
ATOM   3557  HA  CYX   236      19.566  46.757  35.142  1.00  0.00           H
ATOM   3558  CB  CYX   236      18.567  45.437  34.023  1.00  0.00           C
ATOM   3559  HB2 CYX   236      18.413  44.363  33.932  1.00  0.00           H
ATOM   3560  HB3 CYX   236      17.568  45.865  34.114  1.00  0.00           H
ATOM   3561  SG  CYX   236      19.239  45.910  32.469  1.00  0.00           S
ATOM   3562  C   CYX   236      18.464  45.513  36.589  1.00  0.00           C
ATOM   3563  O   CYX   236      17.695  46.375  37.024  1.00  0.00           O
ATOM   3564  N   SER   237      18.678  44.354  37.340  1.00  0.00           N
ATOM   3565  H   SER   237      19.456  43.775  37.059  1.00  0.00           H
ATOM   3566  CA  SER   237      17.944  43.989  38.517  1.00  0.00           C
ATOM   3567  HA  SER   237      16.921  43.749  38.222  1.00  0.00           H
ATOM   3568  CB  SER   237      18.459  42.665  39.072  1.00  0.00           C
ATOM   3569  HB2 SER   237      18.512  41.819  38.386  1.00  0.00           H
ATOM   3570  HB3 SER   237      19.312  42.860  39.720  1.00  0.00           H
ATOM   3571  OG  SER   237      17.484  42.069  39.955  1.00  0.00           O
ATOM   3572  HG  SER   237      16.851  41.586  39.419  1.00  0.00           H
ATOM   3573  C   SER   237      17.831  44.919  39.696  1.00  0.00           C
ATOM   3574  O   SER   237      18.848  45.567  40.048  1.00  0.00           O
ATOM   3575  N   GLY   238      16.766  44.887  40.545  1.00  0.00           N
ATOM   3576  H   GLY   238      16.055  44.222  40.279  1.00  0.00           H
ATOM   3577  CA  GLY   238      16.718  45.551  41.864  1.00  0.00           C
ATOM   3578  HA2 GLY   238      17.237  46.508  41.802  1.00  0.00           H
ATOM   3579  HA3 GLY   238      15.641  45.612  42.018  1.00  0.00           H
ATOM   3580  C   GLY   238      17.505  44.743  42.950  1.00  0.00           C
ATOM   3581  O   GLY   238      17.699  45.226  44.081  1.00  0.00           O
ATOM   3582  N   VAL   239      18.023  43.574  42.636  1.00  0.00           N
ATOM   3583  H   VAL   239      17.830  43.234  41.705  1.00  0.00           H
ATOM   3584  CA  VAL   239      18.842  42.667  43.482  1.00  0.00           C
ATOM   3585  HA  VAL   239      18.453  42.680  44.500  1.00  0.00           H
ATOM   3586  CB  VAL   239      18.902  41.255  42.833  1.00  0.00           C
ATOM   3587  HB  VAL   239      19.095  41.305  41.761  1.00  0.00           H
ATOM   3588  CG1 VAL   239      20.033  40.416  43.505  1.00  0.00           C
ATOM   3589 HG11 VAL   239      21.008  40.858  43.303  1.00  0.00           H
ATOM   3590 HG12 VAL   239      20.000  40.453  44.595  1.00  0.00           H
ATOM   3591 HG13 VAL   239      19.907  39.349  43.320  1.00  0.00           H
ATOM   3592  CG2 VAL   239      17.589  40.518  42.980  1.00  0.00           C
ATOM   3593 HG21 VAL   239      17.334  40.282  44.014  1.00  0.00           H
ATOM   3594 HG22 VAL   239      16.853  41.231  42.608  1.00  0.00           H
ATOM   3595 HG23 VAL   239      17.628  39.605  42.386  1.00  0.00           H
ATOM   3596  C   VAL   239      20.246  43.345  43.631  1.00  0.00           C
ATOM   3597  O   VAL   239      21.211  43.150  42.881  1.00  0.00           O
ATOM   3598  N   PHE   240      20.451  44.076  44.702  1.00  0.00           N
ATOM   3599  H   PHE   240      19.665  44.303  45.294  1.00  0.00           H
ATOM   3600  CA  PHE   240      21.679  44.596  45.194  1.00  0.00           C
ATOM   3601  HA  PHE   240      22.132  45.263  44.461  1.00  0.00           H
ATOM   3602  CB  PHE   240      21.325  45.499  46.424  1.00  0.00           C
ATOM   3603  HB2 PHE   240      20.896  44.777  47.119  1.00  0.00           H
ATOM   3604  HB3 PHE   240      22.277  45.881  46.791  1.00  0.00           H
ATOM   3605  CG  PHE   240      20.545  46.817  46.023  1.00  0.00           C
ATOM   3606  CD1 PHE   240      19.984  47.621  47.009  1.00  0.00           C
ATOM   3607  HD1 PHE   240      20.241  47.426  48.040  1.00  0.00           H
ATOM   3608  CE1 PHE   240      19.231  48.747  46.539  1.00  0.00           C
ATOM   3609  HE1 PHE   240      18.748  49.448  47.204  1.00  0.00           H
ATOM   3610  CZ  PHE   240      18.876  48.917  45.204  1.00  0.00           C
ATOM   3611  HZ  PHE   240      18.316  49.753  44.814  1.00  0.00           H
ATOM   3612  CE2 PHE   240      19.408  48.038  44.285  1.00  0.00           C
ATOM   3613  HE2 PHE   240      19.158  48.131  43.238  1.00  0.00           H
ATOM   3614  CD2 PHE   240      20.243  47.033  44.641  1.00  0.00           C
ATOM   3615  HD2 PHE   240      20.581  46.425  43.814  1.00  0.00           H
ATOM   3616  C   PHE   240      22.618  43.494  45.387  1.00  0.00           C
ATOM   3617  O   PHE   240      22.345  42.589  46.120  1.00  0.00           O
ATOM   3618  N   GLY   241      23.668  43.412  44.586  1.00  0.00           N
ATOM   3619  H   GLY   241      23.752  44.172  43.925  1.00  0.00           H
ATOM   3620  CA  GLY   241      24.535  42.211  44.475  1.00  0.00           C
ATOM   3621  HA2 GLY   241      23.966  41.304  44.681  1.00  0.00           H
ATOM   3622  HA3 GLY   241      24.917  42.178  43.455  1.00  0.00           H
ATOM   3623  C   GLY   241      25.809  42.238  45.435  1.00  0.00           C
ATOM   3624  O   GLY   241      26.734  41.418  45.220  1.00  0.00           O
ATOM   3625  N   ASH   242      25.896  43.216  46.321  1.00  0.00           N
ATOM   3626  H   ASH   242      25.191  43.934  46.401  1.00  0.00           H
ATOM   3627  CA  ASH   242      27.134  43.538  47.053  1.00  0.00           C
ATOM   3628  HA  ASH   242      27.537  42.580  47.379  1.00  0.00           H
ATOM   3629  CB  ASH   242      28.130  44.112  46.093  1.00  0.00           C
ATOM   3630  HB2 ASH   242      27.997  43.636  45.122  1.00  0.00           H
ATOM   3631  HB3 ASH   242      27.771  45.101  45.811  1.00  0.00           H
ATOM   3632  CG  ASH   242      29.595  44.082  46.407  1.00  0.00           C
ATOM   3633  OD1 ASH   242      29.964  43.619  47.508  1.00  0.00           O
ATOM   3634  OD2 ASH   242      30.472  44.248  45.429  1.00  0.00           O
ATOM   3635  HD2 ASH   242      29.989  44.617  44.686  1.00  0.00           H
ATOM   3636  C   ASH   242      26.961  44.370  48.318  1.00  0.00           C
ATOM   3637  O   ASH   242      26.184  45.363  48.363  1.00  0.00           O
ATOM   3638  N   ASN   243      27.732  44.019  49.351  1.00  0.00           N
ATOM   3639  H   ASN   243      28.551  43.438  49.258  1.00  0.00           H
ATOM   3640  CA  ASN   243      27.888  44.803  50.634  1.00  0.00           C
ATOM   3641  HA  ASN   243      26.997  45.396  50.844  1.00  0.00           H
ATOM   3642  CB  ASN   243      28.073  43.734  51.765  1.00  0.00           C
ATOM   3643  HB2 ASN   243      27.187  43.236  52.158  1.00  0.00           H
ATOM   3644  HB3 ASN   243      28.719  42.945  51.378  1.00  0.00           H
ATOM   3645  CG  ASN   243      28.801  44.341  52.903  1.00  0.00           C
ATOM   3646  OD1 ASN   243      30.011  44.223  53.099  1.00  0.00           O
ATOM   3647  ND2 ASN   243      28.147  45.148  53.686  1.00  0.00           N
ATOM   3648 HD21 ASN   243      28.680  45.632  54.394  1.00  0.00           H
ATOM   3649 HD22 ASN   243      27.226  45.538  53.544  1.00  0.00           H
ATOM   3650  C   ASN   243      29.021  45.754  50.489  1.00  0.00           C
ATOM   3651  O   ASN   243      30.056  45.473  49.865  1.00  0.00           O
ATOM   3652  N   PRO   244      28.908  46.964  51.027  1.00  0.00           N
ATOM   3653  CD  PRO   244      30.094  47.776  51.154  1.00  0.00           C
ATOM   3654  HD2 PRO   244      30.215  48.358  50.240  1.00  0.00           H
ATOM   3655  HD3 PRO   244      30.948  47.108  51.271  1.00  0.00           H
ATOM   3656  CG  PRO   244      29.785  48.672  52.324  1.00  0.00           C
ATOM   3657  HG2 PRO   244      30.449  49.535  52.369  1.00  0.00           H
ATOM   3658  HG3 PRO   244      29.834  48.137  53.272  1.00  0.00           H
ATOM   3659  CB  PRO   244      28.310  49.008  52.090  1.00  0.00           C
ATOM   3660  HB2 PRO   244      28.118  49.710  51.278  1.00  0.00           H
ATOM   3661  HB3 PRO   244      27.800  49.241  53.024  1.00  0.00           H
ATOM   3662  CA  PRO   244      27.764  47.626  51.636  1.00  0.00           C
ATOM   3663  HA  PRO   244      27.330  47.210  52.546  1.00  0.00           H
ATOM   3664  C   PRO   244      26.578  47.876  50.711  1.00  0.00           C
ATOM   3665  O   PRO   244      26.773  48.269  49.561  1.00  0.00           O
ATOM   3666  N   ARG   245      25.370  47.670  51.229  1.00  0.00           N
ATOM   3667  H   ARG   245      25.314  47.490  52.221  1.00  0.00           H
ATOM   3668  CA  ARG   245      24.038  47.851  50.568  1.00  0.00           C
ATOM   3669  HA  ARG   245      23.989  48.779  49.998  1.00  0.00           H
ATOM   3670  CB  ARG   245      23.687  46.692  49.676  1.00  0.00           C
ATOM   3671  HB2 ARG   245      22.661  46.771  49.316  1.00  0.00           H
ATOM   3672  HB3 ARG   245      24.277  46.709  48.760  1.00  0.00           H
ATOM   3673  CG  ARG   245      23.715  45.271  50.341  1.00  0.00           C
ATOM   3674  HG2 ARG   245      24.769  45.058  50.524  1.00  0.00           H
ATOM   3675  HG3 ARG   245      23.156  45.268  51.277  1.00  0.00           H
ATOM   3676  CD  ARG   245      23.223  44.206  49.415  1.00  0.00           C
ATOM   3677  HD2 ARG   245      23.573  44.409  48.403  1.00  0.00           H
ATOM   3678  HD3 ARG   245      23.896  43.360  49.553  1.00  0.00           H
ATOM   3679  NE  ARG   245      21.807  43.897  49.646  1.00  0.00           N
ATOM   3680  HE  ARG   245      21.111  44.629  49.629  1.00  0.00           H
ATOM   3681  CZ  ARG   245      21.178  42.849  50.209  1.00  0.00           C
ATOM   3682  NH1 ARG   245      19.941  42.703  50.353  1.00  0.00           N
ATOM   3683 HH11 ARG   245      19.458  42.843  49.476  1.00  0.00           H
ATOM   3684 HH12 ARG   245      19.601  42.068  51.060  1.00  0.00           H
ATOM   3685  NH2 ARG   245      21.916  41.955  50.699  1.00  0.00           N
ATOM   3686 HH21 ARG   245      22.925  41.993  50.719  1.00  0.00           H
ATOM   3687 HH22 ARG   245      21.492  41.126  51.090  1.00  0.00           H
ATOM   3688  C   ARG   245      22.840  48.018  51.553  1.00  0.00           C
ATOM   3689  O   ARG   245      22.788  47.422  52.612  1.00  0.00           O
ATOM   3690  N   PRO   246      21.846  48.850  51.179  1.00  0.00           N
ATOM   3691  CD  PRO   246      21.709  49.632  49.858  1.00  0.00           C
ATOM   3692  HD2 PRO   246      21.773  48.902  49.051  1.00  0.00           H
ATOM   3693  HD3 PRO   246      22.547  50.325  49.792  1.00  0.00           H
ATOM   3694  CG  PRO   246      20.354  50.392  49.881  1.00  0.00           C
ATOM   3695  HG2 PRO   246      19.629  49.915  49.220  1.00  0.00           H
ATOM   3696  HG3 PRO   246      20.339  51.475  49.761  1.00  0.00           H
ATOM   3697  CB  PRO   246      19.799  50.057  51.293  1.00  0.00           C
ATOM   3698  HB2 PRO   246      18.721  49.895  51.267  1.00  0.00           H
ATOM   3699  HB3 PRO   246      20.133  50.850  51.963  1.00  0.00           H
ATOM   3700  CA  PRO   246      20.568  48.773  51.787  1.00  0.00           C
ATOM   3701  HA  PRO   246      20.665  48.748  52.872  1.00  0.00           H
ATOM   3702  C   PRO   246      19.926  47.438  51.370  1.00  0.00           C
ATOM   3703  O   PRO   246      20.396  46.769  50.467  1.00  0.00           O
ATOM   3704  N   ASN   247      18.707  47.151  51.880  1.00  0.00           N
ATOM   3705  H   ASN   247      18.331  47.544  52.731  1.00  0.00           H
ATOM   3706  CA  ASN   247      17.814  46.115  51.301  1.00  0.00           C
ATOM   3707  HA  ASN   247      18.301  45.141  51.352  1.00  0.00           H
ATOM   3708  CB  ASN   247      16.568  45.865  52.107  1.00  0.00           C
ATOM   3709  HB2 ASN   247      16.875  45.568  53.109  1.00  0.00           H
ATOM   3710  HB3 ASN   247      16.009  46.801  52.098  1.00  0.00           H
ATOM   3711  CG  ASN   247      15.728  44.741  51.692  1.00  0.00           C
ATOM   3712  OD1 ASN   247      16.109  43.819  50.995  1.00  0.00           O
ATOM   3713  ND2 ASN   247      14.411  44.894  51.933  1.00  0.00           N
ATOM   3714 HD21 ASN   247      13.770  44.137  51.745  1.00  0.00           H
ATOM   3715 HD22 ASN   247      14.112  45.778  52.321  1.00  0.00           H
ATOM   3716  C   ASN   247      17.528  46.526  49.820  1.00  0.00           C
ATOM   3717  O   ASN   247      17.421  47.704  49.459  1.00  0.00           O
ATOM   3718  N   ASP   248      17.302  45.549  48.947  1.00  0.00           N
ATOM   3719  H   ASP   248      17.132  44.619  49.302  1.00  0.00           H
ATOM   3720  CA  ASP   248      16.958  45.617  47.558  1.00  0.00           C
ATOM   3721  HA  ASP   248      17.787  46.064  47.009  1.00  0.00           H
ATOM   3722  CB  ASP   248      16.567  44.143  47.054  1.00  0.00           C
ATOM   3723  HB2 ASP   248      15.598  43.812  47.427  1.00  0.00           H
ATOM   3724  HB3 ASP   248      16.442  44.245  45.976  1.00  0.00           H
ATOM   3725  CG  ASP   248      17.493  42.999  47.433  1.00  0.00           C
ATOM   3726  OD1 ASP   248      18.605  43.126  47.957  1.00  0.00           O
ATOM   3727  OD2 ASP   248      17.069  41.843  47.296  1.00  0.00           O
ATOM   3728  C   ASP   248      15.885  46.658  47.139  1.00  0.00           C
ATOM   3729  O   ASP   248      14.811  46.722  47.815  1.00  0.00           O
ATOM   3730  N   GLY   249      16.194  47.507  46.113  1.00  0.00           N
ATOM   3731  H   GLY   249      16.890  47.228  45.437  1.00  0.00           H
ATOM   3732  CA  GLY   249      15.372  48.732  45.775  1.00  0.00           C
ATOM   3733  HA2 GLY   249      14.357  48.570  46.138  1.00  0.00           H
ATOM   3734  HA3 GLY   249      15.837  49.616  46.213  1.00  0.00           H
ATOM   3735  C   GLY   249      15.163  48.782  44.269  1.00  0.00           C
ATOM   3736  O   GLY   249      15.034  47.769  43.592  1.00  0.00           O
ATOM   3737  N   THR   250      15.111  49.960  43.667  1.00  0.00           N
ATOM   3738  H   THR   250      15.148  50.780  44.255  1.00  0.00           H
ATOM   3739  CA  THR   250      14.984  50.013  42.214  1.00  0.00           C
ATOM   3740  HA  THR   250      14.192  49.370  41.828  1.00  0.00           H
ATOM   3741  CB  THR   250      14.490  51.422  41.906  1.00  0.00           C
ATOM   3742  HB  THR   250      15.319  52.048  42.238  1.00  0.00           H
ATOM   3743  CG2 THR   250      14.065  51.824  40.468  1.00  0.00           C
ATOM   3744 HG21 THR   250      14.905  52.055  39.813  1.00  0.00           H
ATOM   3745 HG22 THR   250      13.692  50.919  39.987  1.00  0.00           H
ATOM   3746 HG23 THR   250      13.252  52.535  40.604  1.00  0.00           H
ATOM   3747  OG1 THR   250      13.360  51.793  42.613  1.00  0.00           O
ATOM   3748  HG1 THR   250      12.688  51.111  42.532  1.00  0.00           H
ATOM   3749  C   THR   250      16.296  49.800  41.484  1.00  0.00           C
ATOM   3750  O   THR   250      17.316  50.467  41.685  1.00  0.00           O
ATOM   3751  N   GLY   251      16.257  48.878  40.496  1.00  0.00           N
ATOM   3752  H   GLY   251      15.374  48.416  40.328  1.00  0.00           H
ATOM   3753  CA  GLY   251      17.302  48.673  39.529  1.00  0.00           C
ATOM   3754  HA2 GLY   251      18.239  48.476  40.049  1.00  0.00           H
ATOM   3755  HA3 GLY   251      17.193  47.726  38.998  1.00  0.00           H
ATOM   3756  C   GLY   251      17.536  49.814  38.459  1.00  0.00           C
ATOM   3757  O   GLY   251      16.896  50.864  38.454  1.00  0.00           O
ATOM   3758  N   SER   252      18.611  49.522  37.672  1.00  0.00           N
ATOM   3759  H   SER   252      18.910  48.563  37.778  1.00  0.00           H
ATOM   3760  CA  SER   252      19.040  50.252  36.472  1.00  0.00           C
ATOM   3761  HA  SER   252      18.129  50.444  35.904  1.00  0.00           H
ATOM   3762  CB  SER   252      19.741  51.547  36.891  1.00  0.00           C
ATOM   3763  HB2 SER   252      19.053  52.118  37.514  1.00  0.00           H
ATOM   3764  HB3 SER   252      20.669  51.242  37.373  1.00  0.00           H
ATOM   3765  OG  SER   252      20.154  52.343  35.768  1.00  0.00           O
ATOM   3766  HG  SER   252      20.694  53.004  36.208  1.00  0.00           H
ATOM   3767  C   SER   252      19.958  49.475  35.619  1.00  0.00           C
ATOM   3768  O   SER   252      20.713  48.626  36.133  1.00  0.00           O
ATOM   3769  N   CYX   253      19.905  49.601  34.287  1.00  0.00           N
ATOM   3770  H   CYX   253      19.332  50.333  33.893  1.00  0.00           H
ATOM   3771  CA  CYX   253      20.923  49.061  33.387  1.00  0.00           C
ATOM   3772  HA  CYX   253      21.198  48.058  33.716  1.00  0.00           H
ATOM   3773  CB  CYX   253      20.276  48.720  32.044  1.00  0.00           C
ATOM   3774  HB2 CYX   253      20.175  49.660  31.499  1.00  0.00           H
ATOM   3775  HB3 CYX   253      20.886  48.065  31.422  1.00  0.00           H
ATOM   3776  SG  CYX   253      18.675  47.888  32.150  1.00  0.00           S
ATOM   3777  C   CYX   253      22.196  49.905  33.378  1.00  0.00           C
ATOM   3778  O   CYX   253      23.143  49.640  32.595  1.00  0.00           O
ATOM   3779  N   GLY   254      22.275  50.943  34.220  1.00  0.00           N
ATOM   3780  H   GLY   254      21.410  51.247  34.645  1.00  0.00           H
ATOM   3781  CA  GLY   254      23.522  51.601  34.656  1.00  0.00           C
ATOM   3782  HA2 GLY   254      24.324  51.412  33.942  1.00  0.00           H
ATOM   3783  HA3 GLY   254      23.366  52.675  34.552  1.00  0.00           H
ATOM   3784  C   GLY   254      23.856  51.332  36.171  1.00  0.00           C
ATOM   3785  O   GLY   254      23.196  50.488  36.805  1.00  0.00           O
ATOM   3786  N   PRO   255      24.761  52.080  36.905  1.00  0.00           N
ATOM   3787  CD  PRO   255      25.694  53.013  36.312  1.00  0.00           C
ATOM   3788  HD2 PRO   255      25.194  53.981  36.266  1.00  0.00           H
ATOM   3789  HD3 PRO   255      26.113  52.708  35.353  1.00  0.00           H
ATOM   3790  CG  PRO   255      26.855  53.064  37.282  1.00  0.00           C
ATOM   3791  HG2 PRO   255      27.208  54.094  37.256  1.00  0.00           H
ATOM   3792  HG3 PRO   255      27.678  52.490  36.855  1.00  0.00           H
ATOM   3793  CB  PRO   255      26.310  52.543  38.632  1.00  0.00           C
ATOM   3794  HB2 PRO   255      26.194  53.399  39.296  1.00  0.00           H
ATOM   3795  HB3 PRO   255      26.999  51.758  38.945  1.00  0.00           H
ATOM   3796  CA  PRO   255      25.029  51.780  38.335  1.00  0.00           C
ATOM   3797  HA  PRO   255      25.160  50.740  38.630  1.00  0.00           H
ATOM   3798  C   PRO   255      23.971  52.419  39.244  1.00  0.00           C
ATOM   3799  O   PRO   255      23.640  53.584  39.005  1.00  0.00           O
ATOM   3800  N   VAL   256      23.399  51.611  40.149  1.00  0.00           N
ATOM   3801  H   VAL   256      23.675  50.642  40.072  1.00  0.00           H
ATOM   3802  CA  VAL   256      22.477  52.074  41.162  1.00  0.00           C
ATOM   3803  HA  VAL   256      21.903  52.908  40.761  1.00  0.00           H
ATOM   3804  CB  VAL   256      21.481  50.932  41.531  1.00  0.00           C
ATOM   3805  HB  VAL   256      21.982  50.032  41.890  1.00  0.00           H
ATOM   3806  CG1 VAL   256      20.629  51.441  42.802  1.00  0.00           C
ATOM   3807 HG11 VAL   256      20.349  52.478  42.622  1.00  0.00           H
ATOM   3808 HG12 VAL   256      19.671  50.926  42.860  1.00  0.00           H
ATOM   3809 HG13 VAL   256      21.142  51.398  43.763  1.00  0.00           H
ATOM   3810  CG2 VAL   256      20.541  50.496  40.465  1.00  0.00           C
ATOM   3811 HG21 VAL   256      20.040  49.576  40.765  1.00  0.00           H
ATOM   3812 HG22 VAL   256      19.796  51.279  40.322  1.00  0.00           H
ATOM   3813 HG23 VAL   256      21.021  50.255  39.517  1.00  0.00           H
ATOM   3814  C   VAL   256      23.248  52.545  42.408  1.00  0.00           C
ATOM   3815  O   VAL   256      23.890  51.758  43.049  1.00  0.00           O
ATOM   3816  N   SER   257      23.013  53.836  42.707  1.00  0.00           N
ATOM   3817  H   SER   257      22.481  54.419  42.077  1.00  0.00           H
ATOM   3818  CA  SER   257      23.794  54.608  43.731  1.00  0.00           C
ATOM   3819  HA  SER   257      24.837  54.380  43.513  1.00  0.00           H
ATOM   3820  CB  SER   257      23.523  56.096  43.581  1.00  0.00           C
ATOM   3821  HB2 SER   257      22.474  56.391  43.590  1.00  0.00           H
ATOM   3822  HB3 SER   257      23.943  56.594  44.455  1.00  0.00           H
ATOM   3823  OG  SER   257      24.069  56.447  42.345  1.00  0.00           O
ATOM   3824  HG  SER   257      23.430  56.065  41.739  1.00  0.00           H
ATOM   3825  C   SER   257      23.601  54.147  45.216  1.00  0.00           C
ATOM   3826  O   SER   257      24.137  54.794  46.175  1.00  0.00           O
ATOM   3827  N   SER   258      23.017  52.989  45.436  1.00  0.00           N
ATOM   3828  H   SER   258      22.917  52.303  44.702  1.00  0.00           H
ATOM   3829  CA  SER   258      22.572  52.716  46.786  1.00  0.00           C
ATOM   3830  HA  SER   258      22.243  53.620  47.300  1.00  0.00           H
ATOM   3831  CB  SER   258      21.343  51.766  46.680  1.00  0.00           C
ATOM   3832  HB2 SER   258      20.994  51.592  47.698  1.00  0.00           H
ATOM   3833  HB3 SER   258      20.607  52.216  46.014  1.00  0.00           H
ATOM   3834  OG  SER   258      21.650  50.447  46.080  1.00  0.00           O
ATOM   3835  HG  SER   258      20.836  50.002  45.834  1.00  0.00           H
ATOM   3836  C   SER   258      23.674  52.122  47.683  1.00  0.00           C
ATOM   3837  O   SER   258      24.271  50.985  47.446  1.00  0.00           O
ATOM   3838  N   ASN   259      24.094  53.014  48.651  1.00  0.00           N
ATOM   3839  H   ASN   259      23.498  53.753  48.995  1.00  0.00           H
ATOM   3840  CA  ASN   259      25.374  52.921  49.393  1.00  0.00           C
ATOM   3841  HA  ASN   259      25.600  53.902  49.809  1.00  0.00           H
ATOM   3842  CB  ASN   259      25.072  51.950  50.561  1.00  0.00           C
ATOM   3843  HB2 ASN   259      24.096  52.266  50.929  1.00  0.00           H
ATOM   3844  HB3 ASN   259      24.833  50.930  50.259  1.00  0.00           H
ATOM   3845  CG  ASN   259      26.064  51.997  51.707  1.00  0.00           C
ATOM   3846  OD1 ASN   259      26.883  52.926  51.843  1.00  0.00           O
ATOM   3847  ND2 ASN   259      25.811  51.124  52.696  1.00  0.00           N
ATOM   3848 HD21 ASN   259      26.533  50.926  53.372  1.00  0.00           H
ATOM   3849 HD22 ASN   259      25.089  50.421  52.635  1.00  0.00           H
ATOM   3850  C   ASN   259      26.591  52.519  48.494  1.00  0.00           C
ATOM   3851  O   ASN   259      27.253  51.585  48.758  1.00  0.00           O
ATOM   3852  N   GLY   260      26.767  53.034  47.214  1.00  0.00           N
ATOM   3853  H   GLY   260      26.315  53.906  46.976  1.00  0.00           H
ATOM   3854  CA  GLY   260      27.497  52.403  46.126  1.00  0.00           C
ATOM   3855  HA2 GLY   260      26.990  51.472  45.875  1.00  0.00           H
ATOM   3856  HA3 GLY   260      27.344  53.044  45.258  1.00  0.00           H
ATOM   3857  C   GLY   260      28.998  52.233  46.280  1.00  0.00           C
ATOM   3858  O   GLY   260      29.633  51.447  45.604  1.00  0.00           O
ATOM   3859  N   ALA   261      29.628  52.984  47.168  1.00  0.00           N
ATOM   3860  H   ALA   261      29.017  53.567  47.721  1.00  0.00           H
ATOM   3861  CA  ALA   261      30.997  53.340  46.920  1.00  0.00           C
ATOM   3862  HA  ALA   261      31.142  53.787  45.937  1.00  0.00           H
ATOM   3863  CB  ALA   261      31.323  54.399  47.947  1.00  0.00           C
ATOM   3864  HB1 ALA   261      31.159  53.989  48.944  1.00  0.00           H
ATOM   3865  HB2 ALA   261      32.293  54.845  47.728  1.00  0.00           H
ATOM   3866  HB3 ALA   261      30.559  55.166  47.826  1.00  0.00           H
ATOM   3867  C   ALA   261      32.060  52.189  46.979  1.00  0.00           C
ATOM   3868  O   ALA   261      33.007  52.073  46.230  1.00  0.00           O
ATOM   3869  N   TYR   262      31.924  51.291  47.955  1.00  0.00           N
ATOM   3870  H   TYR   262      31.277  51.507  48.700  1.00  0.00           H
ATOM   3871  CA  TYR   262      32.728  50.104  48.210  1.00  0.00           C
ATOM   3872  HA  TYR   262      33.635  50.273  47.630  1.00  0.00           H
ATOM   3873  CB  TYR   262      33.207  50.129  49.720  1.00  0.00           C
ATOM   3874  HB2 TYR   262      33.428  51.103  50.156  1.00  0.00           H
ATOM   3875  HB3 TYR   262      32.318  49.898  50.307  1.00  0.00           H
ATOM   3876  CG  TYR   262      34.369  49.264  50.099  1.00  0.00           C
ATOM   3877  CD1 TYR   262      35.442  49.035  49.201  1.00  0.00           C
ATOM   3878  HD1 TYR   262      35.485  49.643  48.309  1.00  0.00           H
ATOM   3879  CE1 TYR   262      36.476  48.101  49.497  1.00  0.00           C
ATOM   3880  HE1 TYR   262      37.236  47.861  48.769  1.00  0.00           H
ATOM   3881  CZ  TYR   262      36.499  47.499  50.803  1.00  0.00           C
ATOM   3882  OH  TYR   262      37.562  46.763  51.185  1.00  0.00           O
ATOM   3883  HH  TYR   262      38.419  46.993  50.818  1.00  0.00           H
ATOM   3884  CE2 TYR   262      35.474  47.837  51.751  1.00  0.00           C
ATOM   3885  HE2 TYR   262      35.555  47.431  52.749  1.00  0.00           H
ATOM   3886  CD2 TYR   262      34.364  48.621  51.385  1.00  0.00           C
ATOM   3887  HD2 TYR   262      33.503  48.735  52.026  1.00  0.00           H
ATOM   3888  C   TYR   262      32.122  48.856  47.522  1.00  0.00           C
ATOM   3889  O   TYR   262      31.165  48.973  46.751  1.00  0.00           O
ATOM   3890  N   GLY   263      32.775  47.652  47.740  1.00  0.00           N
ATOM   3891  H   GLY   263      33.665  47.740  48.210  1.00  0.00           H
ATOM   3892  CA  GLY   263      32.246  46.346  47.494  1.00  0.00           C
ATOM   3893  HA2 GLY   263      31.332  46.223  48.073  1.00  0.00           H
ATOM   3894  HA3 GLY   263      32.084  46.390  46.417  1.00  0.00           H
ATOM   3895  C   GLY   263      33.289  45.207  47.849  1.00  0.00           C
ATOM   3896  O   GLY   263      34.418  45.466  48.223  1.00  0.00           O
ATOM   3897  N   VAL   264      32.939  43.954  47.542  1.00  0.00           N
ATOM   3898  H   VAL   264      31.970  43.846  47.276  1.00  0.00           H
ATOM   3899  CA  VAL   264      33.727  42.719  47.639  1.00  0.00           C
ATOM   3900  HA  VAL   264      34.784  42.980  47.695  1.00  0.00           H
ATOM   3901  CB  VAL   264      33.302  42.034  48.986  1.00  0.00           C
ATOM   3902  HB  VAL   264      33.367  42.732  49.821  1.00  0.00           H
ATOM   3903  CG1 VAL   264      32.004  41.194  49.151  1.00  0.00           C
ATOM   3904 HG11 VAL   264      31.791  40.927  50.187  1.00  0.00           H
ATOM   3905 HG12 VAL   264      31.135  41.719  48.756  1.00  0.00           H
ATOM   3906 HG13 VAL   264      32.135  40.225  48.669  1.00  0.00           H
ATOM   3907  CG2 VAL   264      34.457  41.107  49.299  1.00  0.00           C
ATOM   3908 HG21 VAL   264      35.381  41.678  49.386  1.00  0.00           H
ATOM   3909 HG22 VAL   264      34.281  40.642  50.269  1.00  0.00           H
ATOM   3910 HG23 VAL   264      34.650  40.352  48.536  1.00  0.00           H
ATOM   3911  C   VAL   264      33.415  41.836  46.473  1.00  0.00           C
ATOM   3912  O   VAL   264      32.250  41.884  46.058  1.00  0.00           O
ATOM   3913  N   LYS   265      34.337  40.973  45.991  1.00  0.00           N
ATOM   3914  H   LYS   265      35.166  40.899  46.564  1.00  0.00           H
ATOM   3915  CA  LYS   265      34.236  40.058  44.871  1.00  0.00           C
ATOM   3916  HA  LYS   265      34.168  40.701  43.994  1.00  0.00           H
ATOM   3917  CB  LYS   265      35.584  39.341  44.690  1.00  0.00           C
ATOM   3918  HB2 LYS   265      36.360  40.098  44.794  1.00  0.00           H
ATOM   3919  HB3 LYS   265      35.715  38.573  45.454  1.00  0.00           H
ATOM   3920  CG  LYS   265      35.745  38.782  43.315  1.00  0.00           C
ATOM   3921  HG2 LYS   265      34.775  38.431  42.968  1.00  0.00           H
ATOM   3922  HG3 LYS   265      35.939  39.581  42.600  1.00  0.00           H
ATOM   3923  CD  LYS   265      36.757  37.649  43.172  1.00  0.00           C
ATOM   3924  HD2 LYS   265      37.777  38.019  43.283  1.00  0.00           H
ATOM   3925  HD3 LYS   265      36.632  36.956  44.004  1.00  0.00           H
ATOM   3926  CE  LYS   265      36.588  36.835  41.809  1.00  0.00           C
ATOM   3927  HE2 LYS   265      37.455  36.177  41.751  1.00  0.00           H
ATOM   3928  HE3 LYS   265      35.680  36.232  41.817  1.00  0.00           H
ATOM   3929  NZ  LYS   265      36.718  37.715  40.685  1.00  0.00           N
ATOM   3930  HZ1 LYS   265      36.210  37.288  39.922  1.00  0.00           H
ATOM   3931  HZ2 LYS   265      36.306  38.622  40.850  1.00  0.00           H
ATOM   3932  HZ3 LYS   265      37.687  37.887  40.458  1.00  0.00           H
ATOM   3933  C   LYS   265      33.072  39.132  44.959  1.00  0.00           C
ATOM   3934  O   LYS   265      32.758  38.585  45.987  1.00  0.00           O
ATOM   3935  N   GLY   266      32.459  38.966  43.830  1.00  0.00           N
ATOM   3936  H   GLY   266      32.832  39.477  43.043  1.00  0.00           H
ATOM   3937  CA  GLY   266      31.419  38.136  43.577  1.00  0.00           C
ATOM   3938  HA2 GLY   266      31.767  37.220  44.056  1.00  0.00           H
ATOM   3939  HA3 GLY   266      30.508  38.538  44.019  1.00  0.00           H
ATOM   3940  C   GLY   266      31.172  37.879  42.028  1.00  0.00           C
ATOM   3941  O   GLY   266      32.009  38.418  41.260  1.00  0.00           O
ATOM   3942  N   PHE   267      30.080  37.193  41.690  1.00  0.00           N
ATOM   3943  H   PHE   267      29.273  37.091  42.288  1.00  0.00           H
ATOM   3944  CA  PHE   267      29.873  36.653  40.306  1.00  0.00           C
ATOM   3945  HA  PHE   267      30.435  37.310  39.642  1.00  0.00           H
ATOM   3946  CB  PHE   267      30.542  35.260  40.321  1.00  0.00           C
ATOM   3947  HB2 PHE   267      30.345  34.678  39.420  1.00  0.00           H
ATOM   3948  HB3 PHE   267      31.617  35.348  40.470  1.00  0.00           H
ATOM   3949  CG  PHE   267      30.050  34.384  41.495  1.00  0.00           C
ATOM   3950  CD1 PHE   267      30.664  34.391  42.820  1.00  0.00           C
ATOM   3951  HD1 PHE   267      31.352  35.192  43.045  1.00  0.00           H
ATOM   3952  CE1 PHE   267      30.260  33.583  43.857  1.00  0.00           C
ATOM   3953  HE1 PHE   267      30.664  33.579  44.859  1.00  0.00           H
ATOM   3954  CZ  PHE   267      29.139  32.796  43.622  1.00  0.00           C
ATOM   3955  HZ  PHE   267      28.786  32.167  44.425  1.00  0.00           H
ATOM   3956  CE2 PHE   267      28.476  32.853  42.392  1.00  0.00           C
ATOM   3957  HE2 PHE   267      27.621  32.204  42.270  1.00  0.00           H
ATOM   3958  CD2 PHE   267      28.952  33.593  41.356  1.00  0.00           C
ATOM   3959  HD2 PHE   267      28.403  33.613  40.426  1.00  0.00           H
ATOM   3960  C   PHE   267      28.423  36.580  40.002  1.00  0.00           C
ATOM   3961  O   PHE   267      27.539  36.696  40.824  1.00  0.00           O
ATOM   3962  N   SER   268      28.103  36.331  38.704  1.00  0.00           N
ATOM   3963  H   SER   268      28.864  36.035  38.111  1.00  0.00           H
ATOM   3964  CA  SER   268      26.757  36.102  38.142  1.00  0.00           C
ATOM   3965  HA  SER   268      26.190  35.592  38.921  1.00  0.00           H
ATOM   3966  CB  SER   268      26.089  37.490  37.925  1.00  0.00           C
ATOM   3967  HB2 SER   268      26.336  37.961  36.973  1.00  0.00           H
ATOM   3968  HB3 SER   268      25.068  37.117  37.839  1.00  0.00           H
ATOM   3969  OG  SER   268      26.245  38.387  38.998  1.00  0.00           O
ATOM   3970  HG  SER   268      26.322  37.854  39.792  1.00  0.00           H
ATOM   3971  C   SER   268      26.764  35.238  36.842  1.00  0.00           C
ATOM   3972  O   SER   268      27.536  35.575  35.977  1.00  0.00           O
ATOM   3973  N   PHE   269      25.860  34.253  36.687  1.00  0.00           N
ATOM   3974  H   PHE   269      25.183  34.017  37.397  1.00  0.00           H
ATOM   3975  CA  PHE   269      25.763  33.559  35.396  1.00  0.00           C
ATOM   3976  HA  PHE   269      26.609  33.897  34.799  1.00  0.00           H
ATOM   3977  CB  PHE   269      25.794  32.037  35.606  1.00  0.00           C
ATOM   3978  HB2 PHE   269      24.884  31.707  36.107  1.00  0.00           H
ATOM   3979  HB3 PHE   269      25.773  31.542  34.635  1.00  0.00           H
ATOM   3980  CG  PHE   269      26.914  31.598  36.453  1.00  0.00           C
ATOM   3981  CD1 PHE   269      26.710  31.376  37.801  1.00  0.00           C
ATOM   3982  HD1 PHE   269      25.772  31.436  38.332  1.00  0.00           H
ATOM   3983  CE1 PHE   269      27.792  30.864  38.526  1.00  0.00           C
ATOM   3984  HE1 PHE   269      27.624  30.600  39.560  1.00  0.00           H
ATOM   3985  CZ  PHE   269      29.091  30.596  37.943  1.00  0.00           C
ATOM   3986  HZ  PHE   269      29.938  30.205  38.486  1.00  0.00           H
ATOM   3987  CE2 PHE   269      29.263  30.875  36.549  1.00  0.00           C
ATOM   3988  HE2 PHE   269      30.206  30.563  36.124  1.00  0.00           H
ATOM   3989  CD2 PHE   269      28.178  31.271  35.773  1.00  0.00           C
ATOM   3990  HD2 PHE   269      28.195  31.322  34.694  1.00  0.00           H
ATOM   3991  C   PHE   269      24.463  33.918  34.579  1.00  0.00           C
ATOM   3992  O   PHE   269      23.354  33.713  35.109  1.00  0.00           O
ATOM   3993  N   LYS   270      24.687  34.505  33.402  1.00  0.00           N
ATOM   3994  H   LYS   270      25.667  34.535  33.156  1.00  0.00           H
ATOM   3995  CA  LYS   270      23.701  34.789  32.365  1.00  0.00           C
ATOM   3996  HA  LYS   270      22.764  35.163  32.777  1.00  0.00           H
ATOM   3997  CB  LYS   270      24.271  35.879  31.407  1.00  0.00           C
ATOM   3998  HB2 LYS   270      24.522  36.698  32.080  1.00  0.00           H
ATOM   3999  HB3 LYS   270      25.203  35.472  31.016  1.00  0.00           H
ATOM   4000  CG  LYS   270      23.393  36.472  30.248  1.00  0.00           C
ATOM   4001  HG2 LYS   270      22.754  35.730  29.769  1.00  0.00           H
ATOM   4002  HG3 LYS   270      22.678  37.183  30.662  1.00  0.00           H
ATOM   4003  CD  LYS   270      24.346  37.186  29.277  1.00  0.00           C
ATOM   4004  HD2 LYS   270      24.940  37.920  29.821  1.00  0.00           H
ATOM   4005  HD3 LYS   270      24.961  36.390  28.855  1.00  0.00           H
ATOM   4006  CE  LYS   270      23.562  37.936  28.190  1.00  0.00           C
ATOM   4007  HE2 LYS   270      22.925  37.208  27.689  1.00  0.00           H
ATOM   4008  HE3 LYS   270      23.012  38.776  28.613  1.00  0.00           H
ATOM   4009  NZ  LYS   270      24.527  38.483  27.195  1.00  0.00           N
ATOM   4010  HZ1 LYS   270      25.049  37.728  26.775  1.00  0.00           H
ATOM   4011  HZ2 LYS   270      24.051  39.043  26.503  1.00  0.00           H
ATOM   4012  HZ3 LYS   270      25.221  39.104  27.585  1.00  0.00           H
ATOM   4013  C   LYS   270      23.139  33.572  31.641  1.00  0.00           C
ATOM   4014  O   LYS   270      23.909  32.675  31.239  1.00  0.00           O
ATOM   4015  N   TYR   271      21.822  33.429  31.439  1.00  0.00           N
ATOM   4016  H   TYR   271      21.166  34.027  31.921  1.00  0.00           H
ATOM   4017  CA  TYR   271      21.118  32.489  30.531  1.00  0.00           C
ATOM   4018  HA  TYR   271      21.822  31.872  29.972  1.00  0.00           H
ATOM   4019  CB  TYR   271      20.253  31.563  31.456  1.00  0.00           C
ATOM   4020  HB2 TYR   271      19.748  32.101  32.258  1.00  0.00           H
ATOM   4021  HB3 TYR   271      19.468  31.140  30.831  1.00  0.00           H
ATOM   4022  CG  TYR   271      21.180  30.478  31.918  1.00  0.00           C
ATOM   4023  CD1 TYR   271      21.769  30.582  33.244  1.00  0.00           C
ATOM   4024  HD1 TYR   271      21.532  31.454  33.836  1.00  0.00           H
ATOM   4025  CE1 TYR   271      22.572  29.554  33.751  1.00  0.00           C
ATOM   4026  HE1 TYR   271      23.012  29.496  34.735  1.00  0.00           H
ATOM   4027  CZ  TYR   271      22.698  28.410  32.966  1.00  0.00           C
ATOM   4028  OH  TYR   271      23.659  27.488  33.426  1.00  0.00           O
ATOM   4029  HH  TYR   271      23.562  26.634  32.999  1.00  0.00           H
ATOM   4030  CE2 TYR   271      22.176  28.347  31.689  1.00  0.00           C
ATOM   4031  HE2 TYR   271      22.328  27.400  31.192  1.00  0.00           H
ATOM   4032  CD2 TYR   271      21.362  29.352  31.121  1.00  0.00           C
ATOM   4033  HD2 TYR   271      20.937  29.283  30.131  1.00  0.00           H
ATOM   4034  C   TYR   271      20.218  33.321  29.546  1.00  0.00           C
ATOM   4035  O   TYR   271      19.087  33.637  29.824  1.00  0.00           O
ATOM   4036  N   GLY   272      20.750  33.777  28.403  1.00  0.00           N
ATOM   4037  H   GLY   272      21.552  33.284  28.035  1.00  0.00           H
ATOM   4038  CA  GLY   272      20.170  34.820  27.472  1.00  0.00           C
ATOM   4039  HA2 GLY   272      20.898  35.120  26.719  1.00  0.00           H
ATOM   4040  HA3 GLY   272      19.326  34.384  26.937  1.00  0.00           H
ATOM   4041  C   GLY   272      19.751  36.183  28.113  1.00  0.00           C
ATOM   4042  O   GLY   272      20.672  36.985  28.353  1.00  0.00           O
ATOM   4043  N   ASN   273      18.493  36.418  28.561  1.00  0.00           N
ATOM   4044  H   ASN   273      17.770  35.740  28.365  1.00  0.00           H
ATOM   4045  CA  ASN   273      18.195  37.532  29.471  1.00  0.00           C
ATOM   4046  HA  ASN   273      18.836  38.397  29.306  1.00  0.00           H
ATOM   4047  CB  ASN   273      16.806  38.106  29.201  1.00  0.00           C
ATOM   4048  HB2 ASN   273      15.992  37.486  29.577  1.00  0.00           H
ATOM   4049  HB3 ASN   273      16.761  38.981  29.850  1.00  0.00           H
ATOM   4050  CG  ASN   273      16.439  38.451  27.749  1.00  0.00           C
ATOM   4051  OD1 ASN   273      16.965  37.921  26.757  1.00  0.00           O
ATOM   4052  ND2 ASN   273      15.364  39.165  27.635  1.00  0.00           N
ATOM   4053 HD21 ASN   273      14.986  39.519  26.769  1.00  0.00           H
ATOM   4054 HD22 ASN   273      15.003  39.394  28.551  1.00  0.00           H
ATOM   4055  C   ASN   273      18.198  37.214  30.975  1.00  0.00           C
ATOM   4056  O   ASN   273      18.334  38.084  31.831  1.00  0.00           O
ATOM   4057  N   GLY   274      18.011  35.938  31.342  1.00  0.00           N
ATOM   4058  H   GLY   274      17.820  35.224  30.654  1.00  0.00           H
ATOM   4059  CA  GLY   274      17.885  35.557  32.767  1.00  0.00           C
ATOM   4060  HA2 GLY   274      17.244  36.269  33.286  1.00  0.00           H
ATOM   4061  HA3 GLY   274      17.530  34.527  32.725  1.00  0.00           H
ATOM   4062  C   GLY   274      19.287  35.607  33.455  1.00  0.00           C
ATOM   4063  O   GLY   274      20.260  35.346  32.789  1.00  0.00           O
ATOM   4064  N   VAL   275      19.373  35.924  34.791  1.00  0.00           N
ATOM   4065  H   VAL   275      18.530  36.160  35.293  1.00  0.00           H
ATOM   4066  CA  VAL   275      20.679  35.791  35.519  1.00  0.00           C
ATOM   4067  HA  VAL   275      21.274  35.082  34.945  1.00  0.00           H
ATOM   4068  CB  VAL   275      21.499  37.147  35.444  1.00  0.00           C
ATOM   4069  HB  VAL   275      21.739  37.322  34.394  1.00  0.00           H
ATOM   4070  CG1 VAL   275      20.694  38.436  35.855  1.00  0.00           C
ATOM   4071 HG11 VAL   275      20.453  38.393  36.917  1.00  0.00           H
ATOM   4072 HG12 VAL   275      21.380  39.262  35.668  1.00  0.00           H
ATOM   4073 HG13 VAL   275      19.852  38.595  35.181  1.00  0.00           H
ATOM   4074  CG2 VAL   275      22.857  37.102  36.132  1.00  0.00           C
ATOM   4075 HG21 VAL   275      23.571  37.872  35.842  1.00  0.00           H
ATOM   4076 HG22 VAL   275      22.808  37.029  37.219  1.00  0.00           H
ATOM   4077 HG23 VAL   275      23.260  36.163  35.754  1.00  0.00           H
ATOM   4078  C   VAL   275      20.443  35.327  36.953  1.00  0.00           C
ATOM   4079  O   VAL   275      19.640  35.877  37.690  1.00  0.00           O
ATOM   4080  N   TRP   276      21.349  34.440  37.364  1.00  0.00           N
ATOM   4081  H   TRP   276      22.081  34.163  36.724  1.00  0.00           H
ATOM   4082  CA  TRP   276      21.619  34.038  38.753  1.00  0.00           C
ATOM   4083  HA  TRP   276      20.784  33.976  39.452  1.00  0.00           H
ATOM   4084  CB  TRP   276      21.992  32.556  38.720  1.00  0.00           C
ATOM   4085  HB2 TRP   276      22.599  32.457  37.820  1.00  0.00           H
ATOM   4086  HB3 TRP   276      22.587  32.465  39.628  1.00  0.00           H
ATOM   4087  CG  TRP   276      20.864  31.575  38.611  1.00  0.00           C
ATOM   4088  CD1 TRP   276      20.477  30.920  37.456  1.00  0.00           C
ATOM   4089  HD1 TRP   276      20.805  31.156  36.455  1.00  0.00           H
ATOM   4090  NE1 TRP   276      19.404  30.047  37.860  1.00  0.00           N
ATOM   4091  HE1 TRP   276      19.149  29.244  37.303  1.00  0.00           H
ATOM   4092  CE2 TRP   276      19.119  30.138  39.178  1.00  0.00           C
ATOM   4093  CZ2 TRP   276      18.312  29.385  40.036  1.00  0.00           C
ATOM   4094  HZ2 TRP   276      17.503  28.776  39.660  1.00  0.00           H
ATOM   4095  CH2 TRP   276      18.371  29.630  41.410  1.00  0.00           C
ATOM   4096  HH2 TRP   276      17.698  29.046  42.022  1.00  0.00           H
ATOM   4097  CZ3 TRP   276      19.214  30.681  41.984  1.00  0.00           C
ATOM   4098  HZ3 TRP   276      19.167  30.886  43.043  1.00  0.00           H
ATOM   4099  CE3 TRP   276      20.071  31.372  41.113  1.00  0.00           C
ATOM   4100  HE3 TRP   276      20.808  32.039  41.537  1.00  0.00           H
ATOM   4101  CD2 TRP   276      20.127  31.026  39.720  1.00  0.00           C
ATOM   4102  C   TRP   276      22.732  34.880  39.376  1.00  0.00           C
ATOM   4103  O   TRP   276      23.892  34.822  38.884  1.00  0.00           O
ATOM   4104  N   ILE   277      22.425  35.645  40.410  1.00  0.00           N
ATOM   4105  H   ILE   277      21.497  35.662  40.808  1.00  0.00           H
ATOM   4106  CA  ILE   277      23.282  36.667  40.914  1.00  0.00           C
ATOM   4107  HA  ILE   277      24.174  36.813  40.306  1.00  0.00           H
ATOM   4108  CB  ILE   277      22.498  38.082  40.970  1.00  0.00           C
ATOM   4109  HB  ILE   277      21.653  37.990  41.653  1.00  0.00           H
ATOM   4110  CG2 ILE   277      23.469  39.144  41.523  1.00  0.00           C
ATOM   4111 HG21 ILE   277      24.283  39.174  40.800  1.00  0.00           H
ATOM   4112 HG22 ILE   277      23.008  40.128  41.599  1.00  0.00           H
ATOM   4113 HG23 ILE   277      23.851  38.975  42.530  1.00  0.00           H
ATOM   4114  CG1 ILE   277      21.895  38.556  39.577  1.00  0.00           C
ATOM   4115 HG12 ILE   277      22.791  38.763  38.991  1.00  0.00           H
ATOM   4116 HG13 ILE   277      21.389  37.762  39.027  1.00  0.00           H
ATOM   4117  CD1 ILE   277      20.980  39.867  39.548  1.00  0.00           C
ATOM   4118 HD11 ILE   277      20.477  39.907  38.582  1.00  0.00           H
ATOM   4119 HD12 ILE   277      20.136  39.649  40.202  1.00  0.00           H
ATOM   4120 HD13 ILE   277      21.462  40.826  39.743  1.00  0.00           H
ATOM   4121  C   ILE   277      23.803  36.275  42.257  1.00  0.00           C
ATOM   4122  O   ILE   277      23.079  35.917  43.146  1.00  0.00           O
ATOM   4123  N   GLY   278      25.113  36.314  42.484  1.00  0.00           N
ATOM   4124  H   GLY   278      25.739  36.453  41.703  1.00  0.00           H
ATOM   4125  CA  GLY   278      25.754  35.874  43.747  1.00  0.00           C
ATOM   4126  HA2 GLY   278      25.152  35.184  44.339  1.00  0.00           H
ATOM   4127  HA3 GLY   278      26.719  35.421  43.519  1.00  0.00           H
ATOM   4128  C   GLY   278      26.022  37.084  44.615  1.00  0.00           C
ATOM   4129  O   GLY   278      26.559  38.083  44.155  1.00  0.00           O
ATOM   4130  N   ARG   279      25.883  36.881  45.943  1.00  0.00           N
ATOM   4131  H   ARG   279      25.433  36.029  46.245  1.00  0.00           H
ATOM   4132  CA  ARG   279      26.156  37.889  46.961  1.00  0.00           C
ATOM   4133  HA  ARG   279      27.106  38.355  46.705  1.00  0.00           H
ATOM   4134  CB  ARG   279      25.015  38.928  46.843  1.00  0.00           C
ATOM   4135  HB2 ARG   279      25.291  39.804  47.432  1.00  0.00           H
ATOM   4136  HB3 ARG   279      24.949  39.368  45.848  1.00  0.00           H
ATOM   4137  CG  ARG   279      23.631  38.544  47.317  1.00  0.00           C
ATOM   4138  HG2 ARG   279      23.071  37.873  46.666  1.00  0.00           H
ATOM   4139  HG3 ARG   279      23.641  38.263  48.371  1.00  0.00           H
ATOM   4140  CD  ARG   279      22.568  39.694  47.141  1.00  0.00           C
ATOM   4141  HD2 ARG   279      23.026  40.632  47.455  1.00  0.00           H
ATOM   4142  HD3 ARG   279      22.291  39.755  46.088  1.00  0.00           H
ATOM   4143  NE  ARG   279      21.306  39.409  47.953  1.00  0.00           N
ATOM   4144  HE  ARG   279      21.433  38.696  48.656  1.00  0.00           H
ATOM   4145  CZ  ARG   279      20.084  39.921  47.827  1.00  0.00           C
ATOM   4146  NH1 ARG   279      19.023  39.614  48.472  1.00  0.00           N
ATOM   4147 HH11 ARG   279      19.059  38.729  48.959  1.00  0.00           H
ATOM   4148 HH12 ARG   279      18.191  40.175  48.361  1.00  0.00           H
ATOM   4149  NH2 ARG   279      20.007  40.932  47.059  1.00  0.00           N
ATOM   4150 HH21 ARG   279      20.899  41.257  46.716  1.00  0.00           H
ATOM   4151 HH22 ARG   279      19.292  41.632  47.199  1.00  0.00           H
ATOM   4152  C   ARG   279      26.330  37.336  48.365  1.00  0.00           C
ATOM   4153  O   ARG   279      25.947  36.259  48.697  1.00  0.00           O
ATOM   4154  N   THR   280      26.989  38.072  49.236  1.00  0.00           N
ATOM   4155  H   THR   280      27.178  39.044  49.032  1.00  0.00           H
ATOM   4156  CA  THR   280      27.162  37.758  50.706  1.00  0.00           C
ATOM   4157  HA  THR   280      27.567  36.746  50.690  1.00  0.00           H
ATOM   4158  CB  THR   280      28.157  38.753  51.321  1.00  0.00           C
ATOM   4159  HB  THR   280      28.338  38.453  52.353  1.00  0.00           H
ATOM   4160  CG2 THR   280      29.495  38.622  50.588  1.00  0.00           C
ATOM   4161 HG21 THR   280      30.302  38.938  51.250  1.00  0.00           H
ATOM   4162 HG22 THR   280      29.730  37.566  50.454  1.00  0.00           H
ATOM   4163 HG23 THR   280      29.435  39.197  49.664  1.00  0.00           H
ATOM   4164  OG1 THR   280      27.748  40.092  51.127  1.00  0.00           O
ATOM   4165  HG1 THR   280      27.591  40.463  51.998  1.00  0.00           H
ATOM   4166  C   THR   280      25.793  37.914  51.367  1.00  0.00           C
ATOM   4167  O   THR   280      25.037  38.814  50.987  1.00  0.00           O
ATOM   4168  N   LYS   281      25.397  37.168  52.392  1.00  0.00           N
ATOM   4169  H   LYS   281      26.045  36.461  52.709  1.00  0.00           H
ATOM   4170  CA  LYS   281      24.024  37.183  52.853  1.00  0.00           C
ATOM   4171  HA  LYS   281      23.284  37.028  52.069  1.00  0.00           H
ATOM   4172  CB  LYS   281      23.757  35.975  53.850  1.00  0.00           C
ATOM   4173  HB2 LYS   281      24.651  35.730  54.423  1.00  0.00           H
ATOM   4174  HB3 LYS   281      22.956  36.291  54.518  1.00  0.00           H
ATOM   4175  CG  LYS   281      23.387  34.652  53.302  1.00  0.00           C
ATOM   4176  HG2 LYS   281      22.906  34.888  52.354  1.00  0.00           H
ATOM   4177  HG3 LYS   281      24.240  34.102  52.908  1.00  0.00           H
ATOM   4178  CD  LYS   281      22.512  33.768  54.230  1.00  0.00           C
ATOM   4179  HD2 LYS   281      22.407  32.845  53.660  1.00  0.00           H
ATOM   4180  HD3 LYS   281      22.995  33.715  55.205  1.00  0.00           H
ATOM   4181  CE  LYS   281      21.171  34.360  54.399  1.00  0.00           C
ATOM   4182  HE2 LYS   281      20.588  33.583  54.893  1.00  0.00           H
ATOM   4183  HE3 LYS   281      21.196  35.240  55.041  1.00  0.00           H
ATOM   4184  NZ  LYS   281      20.492  34.743  53.193  1.00  0.00           N
ATOM   4185  HZ1 LYS   281      20.182  33.917  52.701  1.00  0.00           H
ATOM   4186  HZ2 LYS   281      19.641  35.126  53.579  1.00  0.00           H
ATOM   4187  HZ3 LYS   281      20.891  35.337  52.480  1.00  0.00           H
ATOM   4188  C   LYS   281      23.652  38.439  53.632  1.00  0.00           C
ATOM   4189  O   LYS   281      22.489  38.794  53.627  1.00  0.00           O
ATOM   4190  N   SER   282      24.631  39.147  54.252  1.00  0.00           N
ATOM   4191  H   SER   282      25.595  38.853  54.186  1.00  0.00           H
ATOM   4192  CA  SER   282      24.310  40.327  55.082  1.00  0.00           C
ATOM   4193  HA  SER   282      23.301  40.119  55.439  1.00  0.00           H
ATOM   4194  CB  SER   282      25.116  40.529  56.336  1.00  0.00           C
ATOM   4195  HB2 SER   282      25.029  39.651  56.976  1.00  0.00           H
ATOM   4196  HB3 SER   282      26.167  40.664  56.080  1.00  0.00           H
ATOM   4197  OG  SER   282      24.711  41.599  57.107  1.00  0.00           O
ATOM   4198  HG  SER   282      24.940  41.389  58.015  1.00  0.00           H
ATOM   4199  C   SER   282      24.219  41.653  54.281  1.00  0.00           C
ATOM   4200  O   SER   282      25.177  41.897  53.562  1.00  0.00           O
ATOM   4201  N   THR   283      23.262  42.513  54.566  1.00  0.00           N
ATOM   4202  H   THR   283      22.491  42.273  55.174  1.00  0.00           H
ATOM   4203  CA  THR   283      23.275  43.940  54.095  1.00  0.00           C
ATOM   4204  HA  THR   283      23.305  43.906  53.006  1.00  0.00           H
ATOM   4205  CB  THR   283      21.944  44.559  54.476  1.00  0.00           C
ATOM   4206  HB  THR   283      21.872  45.622  54.249  1.00  0.00           H
ATOM   4207  CG2 THR   283      20.821  44.008  53.530  1.00  0.00           C
ATOM   4208 HG21 THR   283      21.112  44.287  52.517  1.00  0.00           H
ATOM   4209 HG22 THR   283      20.816  42.918  53.562  1.00  0.00           H
ATOM   4210 HG23 THR   283      19.864  44.429  53.836  1.00  0.00           H
ATOM   4211  OG1 THR   283      21.564  44.456  55.843  1.00  0.00           O
ATOM   4212  HG1 THR   283      21.644  45.393  56.041  1.00  0.00           H
ATOM   4213  C   THR   283      24.502  44.627  54.736  1.00  0.00           C
ATOM   4214  O   THR   283      25.275  45.223  53.942  1.00  0.00           O
ATOM   4215  N   ASN   284      24.695  44.456  56.001  1.00  0.00           N
ATOM   4216  H   ASN   284      24.034  43.825  56.432  1.00  0.00           H
ATOM   4217  CA  ASN   284      25.530  45.273  56.914  1.00  0.00           C
ATOM   4218  HA  ASN   284      25.488  46.333  56.668  1.00  0.00           H
ATOM   4219  CB  ASN   284      25.209  45.195  58.430  1.00  0.00           C
ATOM   4220  HB2 ASN   284      25.775  44.419  58.946  1.00  0.00           H
ATOM   4221  HB3 ASN   284      25.549  46.150  58.830  1.00  0.00           H
ATOM   4222  CG  ASN   284      23.738  45.088  58.859  1.00  0.00           C
ATOM   4223  OD1 ASN   284      23.050  46.052  59.203  1.00  0.00           O
ATOM   4224  ND2 ASN   284      23.278  43.812  58.730  1.00  0.00           N
ATOM   4225 HD21 ASN   284      22.270  43.763  58.701  1.00  0.00           H
ATOM   4226 HD22 ASN   284      23.904  43.095  58.388  1.00  0.00           H
ATOM   4227  C   ASN   284      27.005  44.867  56.765  1.00  0.00           C
ATOM   4228  O   ASN   284      27.892  45.620  57.016  1.00  0.00           O
ATOM   4229  N   SER   285      27.294  43.645  56.285  1.00  0.00           N
ATOM   4230  H   SER   285      26.539  43.013  56.060  1.00  0.00           H
ATOM   4231  CA  SER   285      28.654  43.014  56.278  1.00  0.00           C
ATOM   4232  HA  SER   285      29.347  43.848  56.162  1.00  0.00           H
ATOM   4233  CB  SER   285      29.043  42.527  57.668  1.00  0.00           C
ATOM   4234  HB2 SER   285      30.061  42.151  57.765  1.00  0.00           H
ATOM   4235  HB3 SER   285      28.977  43.299  58.435  1.00  0.00           H
ATOM   4236  OG  SER   285      28.225  41.467  58.051  1.00  0.00           O
ATOM   4237  HG  SER   285      28.102  41.584  58.996  1.00  0.00           H
ATOM   4238  C   SER   285      28.838  41.936  55.206  1.00  0.00           C
ATOM   4239  O   SER   285      27.889  41.465  54.535  1.00  0.00           O
ATOM   4240  N   ARG   286      30.084  41.461  55.107  1.00  0.00           N
ATOM   4241  H   ARG   286      30.831  41.780  55.708  1.00  0.00           H
ATOM   4242  CA  ARG   286      30.460  40.415  54.088  1.00  0.00           C
ATOM   4243  HA  ARG   286      29.857  40.702  53.226  1.00  0.00           H
ATOM   4244  CB  ARG   286      32.011  40.491  53.848  1.00  0.00           C
ATOM   4245  HB2 ARG   286      32.514  40.311  54.797  1.00  0.00           H
ATOM   4246  HB3 ARG   286      32.245  39.780  53.054  1.00  0.00           H
ATOM   4247  CG  ARG   286      32.494  41.812  53.352  1.00  0.00           C
ATOM   4248  HG2 ARG   286      31.898  41.996  52.458  1.00  0.00           H
ATOM   4249  HG3 ARG   286      32.232  42.559  54.101  1.00  0.00           H
ATOM   4250  CD  ARG   286      33.994  41.884  53.002  1.00  0.00           C
ATOM   4251  HD2 ARG   286      34.557  41.953  53.932  1.00  0.00           H
ATOM   4252  HD3 ARG   286      34.279  40.997  52.436  1.00  0.00           H
ATOM   4253  NE  ARG   286      34.248  43.091  52.283  1.00  0.00           N
ATOM   4254  HE  ARG   286      33.473  43.736  52.219  1.00  0.00           H
ATOM   4255  CZ  ARG   286      35.427  43.546  51.872  1.00  0.00           C
ATOM   4256  NH1 ARG   286      35.435  44.610  51.089  1.00  0.00           N
ATOM   4257 HH11 ARG   286      34.588  45.004  50.703  1.00  0.00           H
ATOM   4258 HH12 ARG   286      36.283  44.983  50.688  1.00  0.00           H
ATOM   4259  NH2 ARG   286      36.503  42.925  52.228  1.00  0.00           N
ATOM   4260 HH21 ARG   286      36.525  41.993  52.615  1.00  0.00           H
ATOM   4261 HH22 ARG   286      37.342  43.363  51.874  1.00  0.00           H
ATOM   4262  C   ARG   286      30.045  38.951  54.549  1.00  0.00           C
ATOM   4263  O   ARG   286      30.377  38.042  53.818  1.00  0.00           O
ATOM   4264  N   SER   287      29.325  38.780  55.686  1.00  0.00           N
ATOM   4265  H   SER   287      29.156  39.588  56.269  1.00  0.00           H
ATOM   4266  CA  SER   287      29.048  37.465  56.198  1.00  0.00           C
ATOM   4267  HA  SER   287      29.957  36.902  55.989  1.00  0.00           H
ATOM   4268  CB  SER   287      28.846  37.690  57.692  1.00  0.00           C
ATOM   4269  HB2 SER   287      27.992  38.339  57.890  1.00  0.00           H
ATOM   4270  HB3 SER   287      28.583  36.733  58.142  1.00  0.00           H
ATOM   4271  OG  SER   287      30.008  38.307  58.281  1.00  0.00           O
ATOM   4272  HG  SER   287      29.868  38.001  59.180  1.00  0.00           H
ATOM   4273  C   SER   287      27.917  36.687  55.474  1.00  0.00           C
ATOM   4274  O   SER   287      26.917  37.163  54.964  1.00  0.00           O
ATOM   4275  N   GLY   288      28.189  35.384  55.460  1.00  0.00           N
ATOM   4276  H   GLY   288      29.044  35.011  55.849  1.00  0.00           H
ATOM   4277  CA  GLY   288      27.359  34.394  54.812  1.00  0.00           C
ATOM   4278  HA2 GLY   288      27.726  33.424  55.146  1.00  0.00           H
ATOM   4279  HA3 GLY   288      26.325  34.575  55.107  1.00  0.00           H
ATOM   4280  C   GLY   288      27.508  34.515  53.313  1.00  0.00           C
ATOM   4281  O   GLY   288      28.115  35.461  52.781  1.00  0.00           O
ATOM   4282  N   PHE   289      26.785  33.610  52.556  1.00  0.00           N
ATOM   4283  H   PHE   289      26.247  32.831  52.907  1.00  0.00           H
ATOM   4284  CA  PHE   289      26.755  33.738  51.095  1.00  0.00           C
ATOM   4285  HA  PHE   289      26.762  34.794  50.827  1.00  0.00           H
ATOM   4286  CB  PHE   289      28.060  33.203  50.464  1.00  0.00           C
ATOM   4287  HB2 PHE   289      28.944  33.611  50.955  1.00  0.00           H
ATOM   4288  HB3 PHE   289      28.166  32.129  50.614  1.00  0.00           H
ATOM   4289  CG  PHE   289      28.278  33.709  48.992  1.00  0.00           C
ATOM   4290  CD1 PHE   289      29.053  34.819  48.741  1.00  0.00           C
ATOM   4291  HD1 PHE   289      29.494  35.436  49.510  1.00  0.00           H
ATOM   4292  CE1 PHE   289      29.154  35.228  47.400  1.00  0.00           C
ATOM   4293  HE1 PHE   289      29.719  36.120  47.171  1.00  0.00           H
ATOM   4294  CZ  PHE   289      28.458  34.682  46.309  1.00  0.00           C
ATOM   4295  HZ  PHE   289      28.534  35.030  45.289  1.00  0.00           H
ATOM   4296  CE2 PHE   289      27.723  33.507  46.601  1.00  0.00           C
ATOM   4297  HE2 PHE   289      27.135  32.932  45.902  1.00  0.00           H
ATOM   4298  CD2 PHE   289      27.648  33.028  47.921  1.00  0.00           C
ATOM   4299  HD2 PHE   289      26.970  32.202  48.075  1.00  0.00           H
ATOM   4300  C   PHE   289      25.497  33.122  50.463  1.00  0.00           C
ATOM   4301  O   PHE   289      24.969  32.157  51.058  1.00  0.00           O
ATOM   4302  N   GLU   290      25.041  33.737  49.343  1.00  0.00           N
ATOM   4303  H   GLU   290      25.562  34.503  48.942  1.00  0.00           H
ATOM   4304  CA  GLU   290      23.799  33.300  48.687  1.00  0.00           C
ATOM   4305  HA  GLU   290      23.611  32.245  48.886  1.00  0.00           H
ATOM   4306  CB  GLU   290      22.550  33.976  49.332  1.00  0.00           C
ATOM   4307  HB2 GLU   290      21.613  33.668  48.870  1.00  0.00           H
ATOM   4308  HB3 GLU   290      22.697  33.684  50.372  1.00  0.00           H
ATOM   4309  CG  GLU   290      22.765  35.500  49.235  1.00  0.00           C
ATOM   4310  HG2 GLU   290      23.660  35.803  49.780  1.00  0.00           H
ATOM   4311  HG3 GLU   290      22.747  35.922  48.230  1.00  0.00           H
ATOM   4312  CD  GLU   290      21.525  36.191  49.842  1.00  0.00           C
ATOM   4313  OE1 GLU   290      20.657  35.533  50.416  1.00  0.00           O
ATOM   4314  OE2 GLU   290      21.437  37.386  49.843  1.00  0.00           O
ATOM   4315  C   GLU   290      23.813  33.497  47.111  1.00  0.00           C
ATOM   4316  O   GLU   290      24.577  34.232  46.548  1.00  0.00           O
ATOM   4317  N   MET   291      22.790  32.898  46.500  1.00  0.00           N
ATOM   4318  H   MET   291      22.233  32.253  47.042  1.00  0.00           H
ATOM   4319  CA  MET   291      22.582  32.905  45.048  1.00  0.00           C
ATOM   4320  HA  MET   291      23.021  33.792  44.591  1.00  0.00           H
ATOM   4321  CB  MET   291      23.145  31.613  44.399  1.00  0.00           C
ATOM   4322  HB2 MET   291      23.151  30.783  45.107  1.00  0.00           H
ATOM   4323  HB3 MET   291      22.523  31.340  43.547  1.00  0.00           H
ATOM   4324  CG  MET   291      24.538  31.879  43.852  1.00  0.00           C
ATOM   4325  HG2 MET   291      25.106  32.523  44.522  1.00  0.00           H
ATOM   4326  HG3 MET   291      25.205  31.019  43.901  1.00  0.00           H
ATOM   4327  SD  MET   291      24.546  32.611  42.223  1.00  0.00           S
ATOM   4328  CE  MET   291      24.461  31.130  41.251  1.00  0.00           C
ATOM   4329  HE1 MET   291      24.522  31.405  40.198  1.00  0.00           H
ATOM   4330  HE2 MET   291      25.209  30.410  41.583  1.00  0.00           H
ATOM   4331  HE3 MET   291      23.455  30.754  41.431  1.00  0.00           H
ATOM   4332  C   MET   291      21.069  33.148  44.755  1.00  0.00           C
ATOM   4333  O   MET   291      20.181  32.570  45.425  1.00  0.00           O
ATOM   4334  N   ILE   292      20.747  34.061  43.837  1.00  0.00           N
ATOM   4335  H   ILE   292      21.437  34.510  43.253  1.00  0.00           H
ATOM   4336  CA  ILE   292      19.330  34.410  43.556  1.00  0.00           C
ATOM   4337  HA  ILE   292      18.658  33.647  43.948  1.00  0.00           H
ATOM   4338  CB  ILE   292      18.987  35.724  44.242  1.00  0.00           C
ATOM   4339  HB  ILE   292      19.746  36.460  43.978  1.00  0.00           H
ATOM   4340  CG2 ILE   292      17.566  36.250  43.817  1.00  0.00           C
ATOM   4341 HG21 ILE   292      16.786  35.646  44.281  1.00  0.00           H
ATOM   4342 HG22 ILE   292      17.467  37.251  44.236  1.00  0.00           H
ATOM   4343 HG23 ILE   292      17.365  36.358  42.752  1.00  0.00           H
ATOM   4344  CG1 ILE   292      19.114  35.670  45.792  1.00  0.00           C
ATOM   4345 HG12 ILE   292      18.490  34.815  46.053  1.00  0.00           H
ATOM   4346 HG13 ILE   292      20.125  35.330  46.013  1.00  0.00           H
ATOM   4347  CD1 ILE   292      18.793  36.922  46.601  1.00  0.00           C
ATOM   4348 HD11 ILE   292      17.708  37.019  46.573  1.00  0.00           H
ATOM   4349 HD12 ILE   292      19.220  36.638  47.563  1.00  0.00           H
ATOM   4350 HD13 ILE   292      19.247  37.789  46.123  1.00  0.00           H
ATOM   4351  C   ILE   292      19.034  34.509  42.060  1.00  0.00           C
ATOM   4352  O   ILE   292      19.702  35.304  41.417  1.00  0.00           O
ATOM   4353  N   TRP   293      18.005  33.807  41.500  1.00  0.00           N
ATOM   4354  H   TRP   293      17.350  33.382  42.141  1.00  0.00           H
ATOM   4355  CA  TRP   293      17.457  33.979  40.158  1.00  0.00           C
ATOM   4356  HA  TRP   293      18.232  33.979  39.391  1.00  0.00           H
ATOM   4357  CB  TRP   293      16.677  32.729  39.881  1.00  0.00           C
ATOM   4358  HB2 TRP   293      17.309  31.843  39.937  1.00  0.00           H
ATOM   4359  HB3 TRP   293      15.923  32.598  40.656  1.00  0.00           H
ATOM   4360  CG  TRP   293      15.991  32.526  38.573  1.00  0.00           C
ATOM   4361  CD1 TRP   293      14.785  31.942  38.473  1.00  0.00           C
ATOM   4362  HD1 TRP   293      14.118  31.674  39.280  1.00  0.00           H
ATOM   4363  NE1 TRP   293      14.471  31.710  37.138  1.00  0.00           N
ATOM   4364  HE1 TRP   293      13.539  31.413  36.885  1.00  0.00           H
ATOM   4365  CE2 TRP   293      15.546  31.991  36.295  1.00  0.00           C
ATOM   4366  CZ2 TRP   293      15.791  31.879  34.935  1.00  0.00           C
ATOM   4367  HZ2 TRP   293      14.973  31.681  34.258  1.00  0.00           H
ATOM   4368  CH2 TRP   293      17.137  31.958  34.486  1.00  0.00           C
ATOM   4369  HH2 TRP   293      17.277  31.971  33.415  1.00  0.00           H
ATOM   4370  CZ3 TRP   293      18.163  32.397  35.386  1.00  0.00           C
ATOM   4371  HZ3 TRP   293      19.113  32.594  34.912  1.00  0.00           H
ATOM   4372  CE3 TRP   293      17.818  32.815  36.706  1.00  0.00           C
ATOM   4373  HE3 TRP   293      18.515  33.257  37.403  1.00  0.00           H
ATOM   4374  CD2 TRP   293      16.543  32.507  37.229  1.00  0.00           C
ATOM   4375  C   TRP   293      16.574  35.229  40.079  1.00  0.00           C
ATOM   4376  O   TRP   293      15.583  35.529  40.746  1.00  0.00           O
ATOM   4377  N   ASP   294      16.995  36.020  38.997  1.00  0.00           N
ATOM   4378  H   ASP   294      17.846  35.853  38.481  1.00  0.00           H
ATOM   4379  CA  ASP   294      16.238  37.057  38.296  1.00  0.00           C
ATOM   4380  HA  ASP   294      15.233  37.021  38.715  1.00  0.00           H
ATOM   4381  CB  ASP   294      16.750  38.469  38.624  1.00  0.00           C
ATOM   4382  HB2 ASP   294      16.959  38.452  39.694  1.00  0.00           H
ATOM   4383  HB3 ASP   294      17.654  38.613  38.030  1.00  0.00           H
ATOM   4384  CG  ASP   294      15.686  39.542  38.279  1.00  0.00           C
ATOM   4385  OD1 ASP   294      14.487  39.187  38.131  1.00  0.00           O
ATOM   4386  OD2 ASP   294      15.847  40.782  38.376  1.00  0.00           O
ATOM   4387  C   ASP   294      16.153  36.760  36.785  1.00  0.00           C
ATOM   4388  O   ASP   294      17.102  36.964  36.049  1.00  0.00           O
ATOM   4389  N   PRO   295      15.048  36.151  36.292  1.00  0.00           N
ATOM   4390  CD  PRO   295      14.014  35.515  37.070  1.00  0.00           C
ATOM   4391  HD2 PRO   295      13.602  36.150  37.856  1.00  0.00           H
ATOM   4392  HD3 PRO   295      14.432  34.572  37.422  1.00  0.00           H
ATOM   4393  CG  PRO   295      12.855  35.221  36.113  1.00  0.00           C
ATOM   4394  HG2 PRO   295      12.162  36.057  36.026  1.00  0.00           H
ATOM   4395  HG3 PRO   295      12.305  34.333  36.425  1.00  0.00           H
ATOM   4396  CB  PRO   295      13.531  35.183  34.726  1.00  0.00           C
ATOM   4397  HB2 PRO   295      12.890  35.642  33.974  1.00  0.00           H
ATOM   4398  HB3 PRO   295      13.745  34.137  34.504  1.00  0.00           H
ATOM   4399  CA  PRO   295      14.722  36.050  34.879  1.00  0.00           C
ATOM   4400  HA  PRO   295      15.526  35.503  34.387  1.00  0.00           H
ATOM   4401  C   PRO   295      14.545  37.480  34.306  1.00  0.00           C
ATOM   4402  O   PRO   295      13.739  38.257  34.889  1.00  0.00           O
ATOM   4403  N   ASN   296      15.056  37.713  33.088  1.00  0.00           N
ATOM   4404  H   ASN   296      15.313  36.879  32.579  1.00  0.00           H
ATOM   4405  CA  ASN   296      15.323  38.962  32.481  1.00  0.00           C
ATOM   4406  HA  ASN   296      15.948  38.620  31.656  1.00  0.00           H
ATOM   4407  CB  ASN   296      14.010  39.642  32.006  1.00  0.00           C
ATOM   4408  HB2 ASN   296      13.432  40.180  32.757  1.00  0.00           H
ATOM   4409  HB3 ASN   296      14.185  40.505  31.362  1.00  0.00           H
ATOM   4410  CG  ASN   296      13.122  38.580  31.374  1.00  0.00           C
ATOM   4411  OD1 ASN   296      13.308  38.068  30.285  1.00  0.00           O
ATOM   4412  ND2 ASN   296      12.132  38.213  32.177  1.00  0.00           N
ATOM   4413 HD21 ASN   296      11.424  37.569  31.852  1.00  0.00           H
ATOM   4414 HD22 ASN   296      12.062  38.441  33.159  1.00  0.00           H
ATOM   4415  C   ASN   296      16.140  39.970  33.294  1.00  0.00           C
ATOM   4416  O   ASN   296      16.173  41.153  33.016  1.00  0.00           O
ATOM   4417  N   GLY   297      16.841  39.475  34.318  1.00  0.00           N
ATOM   4418  H   GLY   297      16.820  38.492  34.547  1.00  0.00           H
ATOM   4419  CA  GLY   297      17.667  40.454  35.117  1.00  0.00           C
ATOM   4420  HA2 GLY   297      17.037  41.271  35.469  1.00  0.00           H
ATOM   4421  HA3 GLY   297      17.997  39.974  36.038  1.00  0.00           H
ATOM   4422  C   GLY   297      18.809  41.126  34.414  1.00  0.00           C
ATOM   4423  O   GLY   297      19.366  42.153  34.897  1.00  0.00           O
ATOM   4424  N   TRP   298      19.168  40.689  33.195  1.00  0.00           N
ATOM   4425  H   TRP   298      18.715  39.834  32.906  1.00  0.00           H
ATOM   4426  CA  TRP   298      20.215  41.283  32.350  1.00  0.00           C
ATOM   4427  HA  TRP   298      20.991  41.775  32.937  1.00  0.00           H
ATOM   4428  CB  TRP   298      20.892  40.111  31.590  1.00  0.00           C
ATOM   4429  HB2 TRP   298      21.031  39.385  32.389  1.00  0.00           H
ATOM   4430  HB3 TRP   298      20.303  39.722  30.760  1.00  0.00           H
ATOM   4431  CG  TRP   298      22.261  40.456  31.116  1.00  0.00           C
ATOM   4432  CD1 TRP   298      22.611  41.014  29.914  1.00  0.00           C
ATOM   4433  HD1 TRP   298      21.865  41.418  29.246  1.00  0.00           H
ATOM   4434  NE1 TRP   298      23.997  41.169  29.892  1.00  0.00           N
ATOM   4435  HE1 TRP   298      24.507  41.490  29.081  1.00  0.00           H
ATOM   4436  CE2 TRP   298      24.596  40.566  30.960  1.00  0.00           C
ATOM   4437  CZ2 TRP   298      25.948  40.343  31.303  1.00  0.00           C
ATOM   4438  HZ2 TRP   298      26.749  40.709  30.677  1.00  0.00           H
ATOM   4439  CH2 TRP   298      26.240  39.777  32.586  1.00  0.00           C
ATOM   4440  HH2 TRP   298      27.270  39.621  32.874  1.00  0.00           H
ATOM   4441  CZ3 TRP   298      25.172  39.355  33.416  1.00  0.00           C
ATOM   4442  HZ3 TRP   298      25.368  38.936  34.392  1.00  0.00           H
ATOM   4443  CE3 TRP   298      23.831  39.596  33.018  1.00  0.00           C
ATOM   4444  HE3 TRP   298      23.035  39.368  33.712  1.00  0.00           H
ATOM   4445  CD2 TRP   298      23.542  40.099  31.778  1.00  0.00           C
ATOM   4446  C   TRP   298      19.748  42.413  31.536  1.00  0.00           C
ATOM   4447  O   TRP   298      20.533  43.271  31.119  1.00  0.00           O
ATOM   4448  N   THR   299      18.463  42.467  31.267  1.00  0.00           N
ATOM   4449  H   THR   299      17.885  41.800  31.758  1.00  0.00           H
ATOM   4450  CA  THR   299      17.753  43.254  30.224  1.00  0.00           C
ATOM   4451  HA  THR   299      18.457  43.897  29.695  1.00  0.00           H
ATOM   4452  CB  THR   299      17.197  42.332  29.173  1.00  0.00           C
ATOM   4453  HB  THR   299      16.858  42.963  28.351  1.00  0.00           H
ATOM   4454  CG2 THR   299      18.175  41.260  28.661  1.00  0.00           C
ATOM   4455 HG21 THR   299      19.007  41.797  28.204  1.00  0.00           H
ATOM   4456 HG22 THR   299      18.443  40.524  29.419  1.00  0.00           H
ATOM   4457 HG23 THR   299      17.685  40.622  27.925  1.00  0.00           H
ATOM   4458  OG1 THR   299      16.167  41.468  29.766  1.00  0.00           O
ATOM   4459  HG1 THR   299      15.383  42.019  29.820  1.00  0.00           H
ATOM   4460  C   THR   299      16.646  44.084  30.744  1.00  0.00           C
ATOM   4461  O   THR   299      16.118  44.950  30.043  1.00  0.00           O
ATOM   4462  N   GLU   300      16.250  44.005  32.045  1.00  0.00           N
ATOM   4463  H   GLU   300      16.832  43.473  32.676  1.00  0.00           H
ATOM   4464  CA  GLU   300      14.932  44.551  32.468  1.00  0.00           C
ATOM   4465  HA  GLU   300      14.522  45.382  31.895  1.00  0.00           H
ATOM   4466  CB  GLU   300      13.888  43.413  32.327  1.00  0.00           C
ATOM   4467  HB2 GLU   300      13.643  43.292  31.272  1.00  0.00           H
ATOM   4468  HB3 GLU   300      14.290  42.457  32.660  1.00  0.00           H
ATOM   4469  CG  GLU   300      12.565  43.521  33.071  1.00  0.00           C
ATOM   4470  HG2 GLU   300      12.147  42.522  32.946  1.00  0.00           H
ATOM   4471  HG3 GLU   300      12.654  43.610  34.154  1.00  0.00           H
ATOM   4472  CD  GLU   300      11.558  44.559  32.585  1.00  0.00           C
ATOM   4473  OE1 GLU   300      11.928  45.679  32.107  1.00  0.00           O
ATOM   4474  OE2 GLU   300      10.335  44.268  32.670  1.00  0.00           O
ATOM   4475  C   GLU   300      14.975  45.101  33.873  1.00  0.00           C
ATOM   4476  O   GLU   300      15.545  44.486  34.788  1.00  0.00           O
ATOM   4477  N   THR   301      14.347  46.246  34.190  1.00  0.00           N
ATOM   4478  H   THR   301      13.998  46.809  33.427  1.00  0.00           H
ATOM   4479  CA  THR   301      14.299  46.797  35.578  1.00  0.00           C
ATOM   4480  HA  THR   301      15.259  46.488  35.991  1.00  0.00           H
ATOM   4481  CB  THR   301      14.316  48.324  35.405  1.00  0.00           C
ATOM   4482  HB  THR   301      13.310  48.742  35.444  1.00  0.00           H
ATOM   4483  CG2 THR   301      14.892  48.929  36.669  1.00  0.00           C
ATOM   4484 HG21 THR   301      15.679  48.319  37.112  1.00  0.00           H
ATOM   4485 HG22 THR   301      15.351  49.905  36.511  1.00  0.00           H
ATOM   4486 HG23 THR   301      14.240  48.955  37.542  1.00  0.00           H
ATOM   4487  OG1 THR   301      14.998  48.884  34.270  1.00  0.00           O
ATOM   4488  HG1 THR   301      14.464  48.635  33.512  1.00  0.00           H
ATOM   4489  C   THR   301      13.107  46.235  36.316  1.00  0.00           C
ATOM   4490  O   THR   301      11.982  46.261  35.799  1.00  0.00           O
ATOM   4491  N   ASP   302      13.366  45.644  37.483  1.00  0.00           N
ATOM   4492  H   ASP   302      14.328  45.539  37.773  1.00  0.00           H
ATOM   4493  CA  ASP   302      12.366  44.810  38.141  1.00  0.00           C
ATOM   4494  HA  ASP   302      11.325  45.055  37.923  1.00  0.00           H
ATOM   4495  CB  ASP   302      12.653  43.352  37.634  1.00  0.00           C
ATOM   4496  HB2 ASP   302      12.613  43.198  36.555  1.00  0.00           H
ATOM   4497  HB3 ASP   302      13.684  43.128  37.910  1.00  0.00           H
ATOM   4498  CG  ASP   302      11.634  42.330  38.109  1.00  0.00           C
ATOM   4499  OD1 ASP   302      10.548  42.691  38.665  1.00  0.00           O
ATOM   4500  OD2 ASP   302      11.918  41.172  37.814  1.00  0.00           O
ATOM   4501  C   ASP   302      12.603  44.828  39.664  1.00  0.00           C
ATOM   4502  O   ASP   302      13.729  45.038  40.121  1.00  0.00           O
ATOM   4503  N   SER   303      11.537  44.687  40.381  1.00  0.00           N
ATOM   4504  H   SER   303      10.688  44.541  39.855  1.00  0.00           H
ATOM   4505  CA  SER   303      11.432  45.038  41.828  1.00  0.00           C
ATOM   4506  HA  SER   303      12.406  45.340  42.210  1.00  0.00           H
ATOM   4507  CB  SER   303      10.491  46.192  42.104  1.00  0.00           C
ATOM   4508  HB2 SER   303       9.518  46.118  41.619  1.00  0.00           H
ATOM   4509  HB3 SER   303      10.352  46.295  43.181  1.00  0.00           H
ATOM   4510  OG  SER   303      11.096  47.348  41.672  1.00  0.00           O
ATOM   4511  HG  SER   303      10.766  47.593  40.804  1.00  0.00           H
ATOM   4512  C   SER   303      11.074  43.809  42.647  1.00  0.00           C
ATOM   4513  O   SER   303      10.670  43.962  43.842  1.00  0.00           O
ATOM   4514  N   SER   304      11.202  42.594  42.155  1.00  0.00           N
ATOM   4515  H   SER   304      11.403  42.578  41.166  1.00  0.00           H
ATOM   4516  CA  SER   304      10.809  41.338  42.803  1.00  0.00           C
ATOM   4517  HA  SER   304      10.988  41.434  43.874  1.00  0.00           H
ATOM   4518  CB  SER   304       9.299  41.118  42.594  1.00  0.00           C
ATOM   4519  HB2 SER   304       8.864  41.900  43.218  1.00  0.00           H
ATOM   4520  HB3 SER   304       9.021  41.105  41.540  1.00  0.00           H
ATOM   4521  OG  SER   304       8.969  39.848  43.025  1.00  0.00           O
ATOM   4522  HG  SER   304       8.585  40.050  43.881  1.00  0.00           H
ATOM   4523  C   SER   304      11.675  40.158  42.244  1.00  0.00           C
ATOM   4524  O   SER   304      11.521  39.800  41.066  1.00  0.00           O
ATOM   4525  N   PHE   305      12.478  39.510  43.083  1.00  0.00           N
ATOM   4526  H   PHE   305      12.397  39.844  44.033  1.00  0.00           H
ATOM   4527  CA  PHE   305      13.266  38.321  42.754  1.00  0.00           C
ATOM   4528  HA  PHE   305      13.921  38.509  41.902  1.00  0.00           H
ATOM   4529  CB  PHE   305      14.452  38.057  43.754  1.00  0.00           C
ATOM   4530  HB2 PHE   305      14.967  37.165  43.400  1.00  0.00           H
ATOM   4531  HB3 PHE   305      15.063  38.935  43.544  1.00  0.00           H
ATOM   4532  CG  PHE   305      14.145  38.013  45.212  1.00  0.00           C
ATOM   4533  CD1 PHE   305      13.358  37.007  45.833  1.00  0.00           C
ATOM   4534  HD1 PHE   305      13.031  36.101  45.346  1.00  0.00           H
ATOM   4535  CE1 PHE   305      13.129  37.106  47.204  1.00  0.00           C
ATOM   4536  HE1 PHE   305      12.484  36.392  47.695  1.00  0.00           H
ATOM   4537  CZ  PHE   305      13.651  38.113  47.955  1.00  0.00           C
ATOM   4538  HZ  PHE   305      13.414  38.302  48.991  1.00  0.00           H
ATOM   4539  CE2 PHE   305      14.453  39.021  47.364  1.00  0.00           C
ATOM   4540  HE2 PHE   305      14.950  39.753  47.983  1.00  0.00           H
ATOM   4541  CD2 PHE   305      14.687  39.070  45.968  1.00  0.00           C
ATOM   4542  HD2 PHE   305      15.235  39.900  45.547  1.00  0.00           H
ATOM   4543  C   PHE   305      12.361  37.047  42.549  1.00  0.00           C
ATOM   4544  O   PHE   305      11.362  36.886  43.257  1.00  0.00           O
ATOM   4545  N   SER   306      12.913  36.147  41.709  1.00  0.00           N
ATOM   4546  H   SER   306      13.847  36.332  41.373  1.00  0.00           H
ATOM   4547  CA  SER   306      12.205  34.889  41.435  1.00  0.00           C
ATOM   4548  HA  SER   306      11.123  34.995  41.503  1.00  0.00           H
ATOM   4549  CB  SER   306      12.552  34.341  40.055  1.00  0.00           C
ATOM   4550  HB2 SER   306      13.622  34.235  39.884  1.00  0.00           H
ATOM   4551  HB3 SER   306      12.110  33.353  39.928  1.00  0.00           H
ATOM   4552  OG  SER   306      11.876  35.134  39.104  1.00  0.00           O
ATOM   4553  HG  SER   306      12.138  36.051  39.201  1.00  0.00           H
ATOM   4554  C   SER   306      12.507  33.845  42.577  1.00  0.00           C
ATOM   4555  O   SER   306      11.572  33.542  43.320  1.00  0.00           O
ATOM   4556  N   VAL   307      13.713  33.332  42.727  1.00  0.00           N
ATOM   4557  H   VAL   307      14.495  33.620  42.158  1.00  0.00           H
ATOM   4558  CA  VAL   307      14.064  32.155  43.591  1.00  0.00           C
ATOM   4559  HA  VAL   307      13.355  32.057  44.412  1.00  0.00           H
ATOM   4560  CB  VAL   307      14.165  30.831  42.796  1.00  0.00           C
ATOM   4561  HB  VAL   307      14.959  30.948  42.058  1.00  0.00           H
ATOM   4562  CG1 VAL   307      14.622  29.730  43.698  1.00  0.00           C
ATOM   4563 HG11 VAL   307      14.409  28.752  43.264  1.00  0.00           H
ATOM   4564 HG12 VAL   307      15.667  29.658  43.999  1.00  0.00           H
ATOM   4565 HG13 VAL   307      14.019  29.709  44.606  1.00  0.00           H
ATOM   4566  CG2 VAL   307      12.756  30.384  42.197  1.00  0.00           C
ATOM   4567 HG21 VAL   307      12.938  29.485  41.607  1.00  0.00           H
ATOM   4568 HG22 VAL   307      11.937  30.301  42.911  1.00  0.00           H
ATOM   4569 HG23 VAL   307      12.505  31.139  41.452  1.00  0.00           H
ATOM   4570  C   VAL   307      15.362  32.510  44.312  1.00  0.00           C
ATOM   4571  O   VAL   307      16.314  32.977  43.718  1.00  0.00           O
ATOM   4572  N   LYS   308      15.409  32.277  45.600  1.00  0.00           N
ATOM   4573  H   LYS   308      14.609  31.831  46.026  1.00  0.00           H
ATOM   4574  CA  LYS   308      16.668  32.394  46.422  1.00  0.00           C
ATOM   4575  HA  LYS   308      17.485  32.777  45.811  1.00  0.00           H
ATOM   4576  CB  LYS   308      16.460  33.367  47.585  1.00  0.00           C
ATOM   4577  HB2 LYS   308      15.910  32.930  48.418  1.00  0.00           H
ATOM   4578  HB3 LYS   308      17.482  33.633  47.853  1.00  0.00           H
ATOM   4579  CG  LYS   308      15.695  34.672  47.280  1.00  0.00           C
ATOM   4580  HG2 LYS   308      16.203  34.968  46.363  1.00  0.00           H
ATOM   4581  HG3 LYS   308      14.614  34.589  47.155  1.00  0.00           H
ATOM   4582  CD  LYS   308      15.969  35.741  48.317  1.00  0.00           C
ATOM   4583  HD2 LYS   308      17.027  35.731  48.581  1.00  0.00           H
ATOM   4584  HD3 LYS   308      15.696  36.669  47.816  1.00  0.00           H
ATOM   4585  CE  LYS   308      15.232  35.435  49.604  1.00  0.00           C
ATOM   4586  HE2 LYS   308      14.246  35.857  49.415  1.00  0.00           H
ATOM   4587  HE3 LYS   308      15.196  34.346  49.652  1.00  0.00           H
ATOM   4588  NZ  LYS   308      15.907  36.147  50.742  1.00  0.00           N
ATOM   4589  HZ1 LYS   308      16.083  37.105  50.477  1.00  0.00           H
ATOM   4590  HZ2 LYS   308      15.436  35.958  51.616  1.00  0.00           H
ATOM   4591  HZ3 LYS   308      16.837  35.753  50.783  1.00  0.00           H
ATOM   4592  C   LYS   308      17.119  31.048  46.879  1.00  0.00           C
ATOM   4593  O   LYS   308      16.359  30.103  46.969  1.00  0.00           O
ATOM   4594  N   GLN   309      18.448  30.969  47.000  1.00  0.00           N
ATOM   4595  H   GLN   309      18.872  31.879  46.899  1.00  0.00           H
ATOM   4596  CA  GLN   309      19.103  29.772  47.647  1.00  0.00           C
ATOM   4597  HA  GLN   309      18.300  29.302  48.216  1.00  0.00           H
ATOM   4598  CB  GLN   309      19.526  28.756  46.646  1.00  0.00           C
ATOM   4599  HB2 GLN   309      18.664  28.642  45.988  1.00  0.00           H
ATOM   4600  HB3 GLN   309      20.290  29.098  45.948  1.00  0.00           H
ATOM   4601  CG  GLN   309      19.826  27.398  47.213  1.00  0.00           C
ATOM   4602  HG2 GLN   309      20.652  27.511  47.915  1.00  0.00           H
ATOM   4603  HG3 GLN   309      19.019  27.108  47.885  1.00  0.00           H
ATOM   4604  CD  GLN   309      20.135  26.284  46.178  1.00  0.00           C
ATOM   4605  OE1 GLN   309      19.416  26.123  45.150  1.00  0.00           O
ATOM   4606  NE2 GLN   309      21.218  25.554  46.429  1.00  0.00           N
ATOM   4607 HE21 GLN   309      21.734  25.722  47.280  1.00  0.00           H
ATOM   4608 HE22 GLN   309      21.331  24.748  45.829  1.00  0.00           H
ATOM   4609  C   GLN   309      20.219  30.205  48.653  1.00  0.00           C
ATOM   4610  O   GLN   309      21.296  30.604  48.172  1.00  0.00           O
ATOM   4611  N   ASP   310      20.084  29.994  49.939  1.00  0.00           N
ATOM   4612  H   ASP   310      19.157  29.794  50.287  1.00  0.00           H
ATOM   4613  CA  ASP   310      21.154  30.030  50.903  1.00  0.00           C
ATOM   4614  HA  ASP   310      21.704  30.953  50.717  1.00  0.00           H
ATOM   4615  CB  ASP   310      20.553  30.039  52.332  1.00  0.00           C
ATOM   4616  HB2 ASP   310      19.986  29.140  52.574  1.00  0.00           H
ATOM   4617  HB3 ASP   310      21.424  30.116  52.982  1.00  0.00           H
ATOM   4618  CG  ASP   310      19.688  31.320  52.663  1.00  0.00           C
ATOM   4619  OD1 ASP   310      19.833  32.331  52.044  1.00  0.00           O
ATOM   4620  OD2 ASP   310      18.812  31.208  53.561  1.00  0.00           O
ATOM   4621  C   ASP   310      22.245  28.942  50.808  1.00  0.00           C
ATOM   4622  O   ASP   310      22.057  27.730  50.664  1.00  0.00           O
ATOM   4623  N   ILE   311      23.525  29.446  50.868  1.00  0.00           N
ATOM   4624  H   ILE   311      23.633  30.447  50.958  1.00  0.00           H
ATOM   4625  CA  ILE   311      24.796  28.742  50.543  1.00  0.00           C
ATOM   4626  HA  ILE   311      24.716  27.673  50.349  1.00  0.00           H
ATOM   4627  CB  ILE   311      25.543  29.381  49.317  1.00  0.00           C
ATOM   4628  HB  ILE   311      25.688  30.427  49.584  1.00  0.00           H
ATOM   4629  CG2 ILE   311      26.993  28.874  49.037  1.00  0.00           C
ATOM   4630 HG21 ILE   311      27.697  29.009  49.857  1.00  0.00           H
ATOM   4631 HG22 ILE   311      27.017  27.818  48.767  1.00  0.00           H
ATOM   4632 HG23 ILE   311      27.486  29.477  48.275  1.00  0.00           H
ATOM   4633  CG1 ILE   311      24.805  29.515  48.012  1.00  0.00           C
ATOM   4634 HG12 ILE   311      23.943  30.144  48.231  1.00  0.00           H
ATOM   4635 HG13 ILE   311      25.376  30.174  47.359  1.00  0.00           H
ATOM   4636  CD1 ILE   311      24.344  28.169  47.363  1.00  0.00           C
ATOM   4637 HD11 ILE   311      23.652  27.719  48.076  1.00  0.00           H
ATOM   4638 HD12 ILE   311      23.869  28.246  46.385  1.00  0.00           H
ATOM   4639 HD13 ILE   311      25.171  27.461  47.313  1.00  0.00           H
ATOM   4640  C   ILE   311      25.742  28.784  51.778  1.00  0.00           C
ATOM   4641  O   ILE   311      26.469  27.858  52.122  1.00  0.00           O
ATOM   4642  N   VAL   312      25.746  29.841  52.635  1.00  0.00           N
ATOM   4643  H   VAL   312      25.258  30.699  52.424  1.00  0.00           H
ATOM   4644  CA  VAL   312      26.607  29.920  53.902  1.00  0.00           C
ATOM   4645  HA  VAL   312      26.646  28.939  54.376  1.00  0.00           H
ATOM   4646  CB  VAL   312      28.025  30.476  53.763  1.00  0.00           C
ATOM   4647  HB  VAL   312      28.046  31.503  53.398  1.00  0.00           H
ATOM   4648  CG1 VAL   312      28.679  30.629  55.112  1.00  0.00           C
ATOM   4649 HG11 VAL   312      28.483  29.703  55.653  1.00  0.00           H
ATOM   4650 HG12 VAL   312      29.727  30.916  55.036  1.00  0.00           H
ATOM   4651 HG13 VAL   312      28.246  31.470  55.656  1.00  0.00           H
ATOM   4652  CG2 VAL   312      28.856  29.590  52.873  1.00  0.00           C
ATOM   4653 HG21 VAL   312      29.896  29.916  52.865  1.00  0.00           H
ATOM   4654 HG22 VAL   312      28.728  28.514  52.994  1.00  0.00           H
ATOM   4655 HG23 VAL   312      28.547  29.738  51.838  1.00  0.00           H
ATOM   4656  C   VAL   312      25.827  30.806  54.860  1.00  0.00           C
ATOM   4657  O   VAL   312      25.262  31.822  54.482  1.00  0.00           O
ATOM   4658  N   ALA   313      25.807  30.471  56.171  1.00  0.00           N
ATOM   4659  H   ALA   313      26.481  29.831  56.565  1.00  0.00           H
ATOM   4660  CA  ALA   313      25.091  31.155  57.194  1.00  0.00           C
ATOM   4661  HA  ALA   313      24.113  31.312  56.740  1.00  0.00           H
ATOM   4662  CB  ALA   313      25.053  30.374  58.518  1.00  0.00           C
ATOM   4663  HB1 ALA   313      24.435  30.852  59.279  1.00  0.00           H
ATOM   4664  HB2 ALA   313      24.694  29.349  58.418  1.00  0.00           H
ATOM   4665  HB3 ALA   313      26.006  30.452  59.042  1.00  0.00           H
ATOM   4666  C   ALA   313      25.678  32.486  57.545  1.00  0.00           C
ATOM   4667  O   ALA   313      26.893  32.686  57.552  1.00  0.00           O
ATOM   4668  N   ILE   314      24.830  33.417  57.881  1.00  0.00           N
ATOM   4669  H   ILE   314      23.873  33.100  57.824  1.00  0.00           H
ATOM   4670  CA  ILE   314      25.176  34.885  58.016  1.00  0.00           C
ATOM   4671  HA  ILE   314      25.619  35.220  57.078  1.00  0.00           H
ATOM   4672  CB  ILE   314      23.891  35.713  58.242  1.00  0.00           C
ATOM   4673  HB  ILE   314      23.264  35.390  57.412  1.00  0.00           H
ATOM   4674  CG2 ILE   314      23.231  35.450  59.629  1.00  0.00           C
ATOM   4675 HG21 ILE   314      22.180  35.692  59.473  1.00  0.00           H
ATOM   4676 HG22 ILE   314      23.404  34.471  60.077  1.00  0.00           H
ATOM   4677 HG23 ILE   314      23.596  36.272  60.244  1.00  0.00           H
ATOM   4678  CG1 ILE   314      24.066  37.183  57.983  1.00  0.00           C
ATOM   4679 HG12 ILE   314      24.832  37.661  58.593  1.00  0.00           H
ATOM   4680 HG13 ILE   314      24.438  37.339  56.971  1.00  0.00           H
ATOM   4681  CD1 ILE   314      22.786  38.016  58.036  1.00  0.00           C
ATOM   4682 HD11 ILE   314      21.978  37.639  57.408  1.00  0.00           H
ATOM   4683 HD12 ILE   314      22.349  38.074  59.033  1.00  0.00           H
ATOM   4684 HD13 ILE   314      22.975  39.072  57.845  1.00  0.00           H
ATOM   4685  C   ILE   314      26.136  35.085  59.178  1.00  0.00           C
ATOM   4686  O   ILE   314      26.789  36.133  59.320  1.00  0.00           O
ATOM   4687  N   THR   315      26.306  34.117  60.013  1.00  0.00           N
ATOM   4688  H   THR   315      25.797  33.261  59.850  1.00  0.00           H
ATOM   4689  CA  THR   315      27.284  34.082  61.075  1.00  0.00           C
ATOM   4690  HA  THR   315      27.062  34.982  61.649  1.00  0.00           H
ATOM   4691  CB  THR   315      27.105  32.817  61.897  1.00  0.00           C
ATOM   4692  HB  THR   315      28.041  32.625  62.422  1.00  0.00           H
ATOM   4693  CG2 THR   315      26.092  32.966  62.971  1.00  0.00           C
ATOM   4694 HG21 THR   315      26.004  34.038  63.149  1.00  0.00           H
ATOM   4695 HG22 THR   315      25.162  32.503  62.643  1.00  0.00           H
ATOM   4696 HG23 THR   315      26.549  32.633  63.902  1.00  0.00           H
ATOM   4697  OG1 THR   315      26.801  31.663  61.122  1.00  0.00           O
ATOM   4698  HG1 THR   315      27.657  31.348  60.823  1.00  0.00           H
ATOM   4699  C   THR   315      28.763  34.079  60.582  1.00  0.00           C
ATOM   4700  O   THR   315      29.671  34.535  61.302  1.00  0.00           O
ATOM   4701  N   ASP   316      29.027  33.521  59.413  1.00  0.00           N
ATOM   4702  H   ASP   316      28.269  33.271  58.793  1.00  0.00           H
ATOM   4703  CA  ASP   316      30.388  33.073  58.996  1.00  0.00           C
ATOM   4704  HA  ASP   316      30.924  33.057  59.946  1.00  0.00           H
ATOM   4705  CB  ASP   316      30.257  31.714  58.307  1.00  0.00           C
ATOM   4706  HB2 ASP   316      29.751  31.858  57.353  1.00  0.00           H
ATOM   4707  HB3 ASP   316      31.294  31.528  58.030  1.00  0.00           H
ATOM   4708  CG  ASP   316      29.646  30.664  59.170  1.00  0.00           C
ATOM   4709  OD1 ASP   316      29.283  29.594  58.656  1.00  0.00           O
ATOM   4710  OD2 ASP   316      29.503  30.802  60.385  1.00  0.00           O
ATOM   4711  C   ASP   316      30.952  34.066  58.056  1.00  0.00           C
ATOM   4712  O   ASP   316      30.379  34.384  56.988  1.00  0.00           O
ATOM   4713  N   TRP   317      32.178  34.615  58.356  1.00  0.00           N
ATOM   4714  H   TRP   317      32.633  34.273  59.190  1.00  0.00           H
ATOM   4715  CA  TRP   317      32.718  35.648  57.417  1.00  0.00           C
ATOM   4716  HA  TRP   317      31.982  36.451  57.374  1.00  0.00           H
ATOM   4717  CB  TRP   317      34.050  36.154  58.034  1.00  0.00           C
ATOM   4718  HB2 TRP   317      34.879  35.447  57.983  1.00  0.00           H
ATOM   4719  HB3 TRP   317      34.370  37.048  57.497  1.00  0.00           H
ATOM   4720  CG  TRP   317      34.042  36.739  59.402  1.00  0.00           C
ATOM   4721  CD1 TRP   317      32.981  37.171  60.131  1.00  0.00           C
ATOM   4722  HD1 TRP   317      31.981  37.362  59.770  1.00  0.00           H
ATOM   4723  NE1 TRP   317      33.440  37.637  61.374  1.00  0.00           N
ATOM   4724  HE1 TRP   317      32.836  37.979  62.109  1.00  0.00           H
ATOM   4725  CE2 TRP   317      34.804  37.568  61.517  1.00  0.00           C
ATOM   4726  CZ2 TRP   317      35.728  38.085  62.490  1.00  0.00           C
ATOM   4727  HZ2 TRP   317      35.319  38.437  63.426  1.00  0.00           H
ATOM   4728  CH2 TRP   317      37.081  37.707  62.275  1.00  0.00           C
ATOM   4729  HH2 TRP   317      37.823  37.859  63.045  1.00  0.00           H
ATOM   4730  CZ3 TRP   317      37.509  37.107  61.056  1.00  0.00           C
ATOM   4731  HZ3 TRP   317      38.569  36.895  61.038  1.00  0.00           H
ATOM   4732  CE3 TRP   317      36.516  36.694  60.116  1.00  0.00           C
ATOM   4733  HE3 TRP   317      36.794  36.293  59.153  1.00  0.00           H
ATOM   4734  CD2 TRP   317      35.137  36.940  60.270  1.00  0.00           C
ATOM   4735  C   TRP   317      33.028  35.142  56.002  1.00  0.00           C
ATOM   4736  O   TRP   317      34.074  34.414  55.879  1.00  0.00           O
ATOM   4737  N   SER   318      32.431  35.566  54.884  1.00  0.00           N
ATOM   4738  H   SER   318      31.636  36.152  55.098  1.00  0.00           H
ATOM   4739  CA  SER   318      33.003  35.440  53.529  1.00  0.00           C
ATOM   4740  HA  SER   318      33.415  34.431  53.550  1.00  0.00           H
ATOM   4741  CB  SER   318      31.970  35.498  52.431  1.00  0.00           C
ATOM   4742  HB2 SER   318      31.096  34.901  52.692  1.00  0.00           H
ATOM   4743  HB3 SER   318      31.749  36.527  52.148  1.00  0.00           H
ATOM   4744  OG  SER   318      32.507  34.819  51.337  1.00  0.00           O
ATOM   4745  HG  SER   318      33.444  34.669  51.485  1.00  0.00           H
ATOM   4746  C   SER   318      34.153  36.360  53.260  1.00  0.00           C
ATOM   4747  O   SER   318      33.985  37.572  53.366  1.00  0.00           O
ATOM   4748  N   GLY   319      35.317  35.865  52.749  1.00  0.00           N
ATOM   4749  H   GLY   319      35.471  34.872  52.640  1.00  0.00           H
ATOM   4750  CA  GLY   319      36.415  36.657  52.153  1.00  0.00           C
ATOM   4751  HA2 GLY   319      36.593  37.583  52.701  1.00  0.00           H
ATOM   4752  HA3 GLY   319      37.392  36.179  52.215  1.00  0.00           H
ATOM   4753  C   GLY   319      36.085  37.002  50.742  1.00  0.00           C
ATOM   4754  O   GLY   319      35.485  38.003  50.457  1.00  0.00           O
ATOM   4755  N   TYR   320      36.629  36.237  49.788  1.00  0.00           N
ATOM   4756  H   TYR   320      37.248  35.521  50.142  1.00  0.00           H
ATOM   4757  CA  TYR   320      36.504  36.363  48.305  1.00  0.00           C
ATOM   4758  HA  TYR   320      36.078  37.324  48.018  1.00  0.00           H
ATOM   4759  CB  TYR   320      37.848  36.096  47.690  1.00  0.00           C
ATOM   4760  HB2 TYR   320      38.387  35.402  48.336  1.00  0.00           H
ATOM   4761  HB3 TYR   320      37.721  35.635  46.710  1.00  0.00           H
ATOM   4762  CG  TYR   320      38.672  37.310  47.553  1.00  0.00           C
ATOM   4763  CD1 TYR   320      39.286  37.904  48.661  1.00  0.00           C
ATOM   4764  HD1 TYR   320      39.150  37.373  49.592  1.00  0.00           H
ATOM   4765  CE1 TYR   320      40.061  39.094  48.509  1.00  0.00           C
ATOM   4766  HE1 TYR   320      40.373  39.631  49.393  1.00  0.00           H
ATOM   4767  CZ  TYR   320      40.259  39.657  47.189  1.00  0.00           C
ATOM   4768  OH  TYR   320      41.026  40.759  47.019  1.00  0.00           O
ATOM   4769  HH  TYR   320      40.978  41.235  46.187  1.00  0.00           H
ATOM   4770  CE2 TYR   320      39.696  38.978  46.077  1.00  0.00           C
ATOM   4771  HE2 TYR   320      39.802  39.321  45.058  1.00  0.00           H
ATOM   4772  CD2 TYR   320      38.854  37.836  46.278  1.00  0.00           C
ATOM   4773  HD2 TYR   320      38.359  37.339  45.458  1.00  0.00           H
ATOM   4774  C   TYR   320      35.462  35.299  47.811  1.00  0.00           C
ATOM   4775  O   TYR   320      35.252  34.242  48.384  1.00  0.00           O
ATOM   4776  N   SER   321      34.796  35.608  46.735  1.00  0.00           N
ATOM   4777  H   SER   321      35.011  36.378  46.117  1.00  0.00           H
ATOM   4778  CA  SER   321      33.929  34.648  46.049  1.00  0.00           C
ATOM   4779  HA  SER   321      34.160  33.607  46.272  1.00  0.00           H
ATOM   4780  CB  SER   321      32.499  34.769  46.649  1.00  0.00           C
ATOM   4781  HB2 SER   321      32.006  33.807  46.512  1.00  0.00           H
ATOM   4782  HB3 SER   321      32.434  34.760  47.738  1.00  0.00           H
ATOM   4783  OG  SER   321      31.842  35.875  46.064  1.00  0.00           O
ATOM   4784  HG  SER   321      32.404  36.574  46.408  1.00  0.00           H
ATOM   4785  C   SER   321      33.994  34.827  44.582  1.00  0.00           C
ATOM   4786  O   SER   321      34.345  35.889  44.076  1.00  0.00           O
ATOM   4787  N   GLY   322      33.642  33.823  43.787  1.00  0.00           N
ATOM   4788  H   GLY   322      33.317  32.921  44.104  1.00  0.00           H
ATOM   4789  CA  GLY   322      33.832  33.841  42.337  1.00  0.00           C
ATOM   4790  HA2 GLY   322      33.437  34.804  42.013  1.00  0.00           H
ATOM   4791  HA3 GLY   322      34.913  33.848  42.194  1.00  0.00           H
ATOM   4792  C   GLY   322      33.368  32.695  41.446  1.00  0.00           C
ATOM   4793  O   GLY   322      32.894  31.692  41.854  1.00  0.00           O
ATOM   4794  N   SER   323      33.466  32.880  40.107  1.00  0.00           N
ATOM   4795  H   SER   323      33.904  33.745  39.824  1.00  0.00           H
ATOM   4796  CA  SER   323      33.250  31.925  39.024  1.00  0.00           C
ATOM   4797  HA  SER   323      32.305  31.440  39.270  1.00  0.00           H
ATOM   4798  CB  SER   323      33.196  32.671  37.672  1.00  0.00           C
ATOM   4799  HB2 SER   323      32.839  31.946  36.941  1.00  0.00           H
ATOM   4800  HB3 SER   323      32.468  33.480  37.609  1.00  0.00           H
ATOM   4801  OG  SER   323      34.401  33.284  37.346  1.00  0.00           O
ATOM   4802  HG  SER   323      34.575  33.151  36.411  1.00  0.00           H
ATOM   4803  C   SER   323      34.435  30.937  38.916  1.00  0.00           C
ATOM   4804  O   SER   323      35.636  31.286  39.146  1.00  0.00           O
ATOM   4805  N   PHE   324      34.181  29.741  38.378  1.00  0.00           N
ATOM   4806  H   PHE   324      33.239  29.385  38.430  1.00  0.00           H
ATOM   4807  CA  PHE   324      35.016  28.990  37.410  1.00  0.00           C
ATOM   4808  HA  PHE   324      35.615  29.716  36.861  1.00  0.00           H
ATOM   4809  CB  PHE   324      35.990  28.038  38.138  1.00  0.00           C
ATOM   4810  HB2 PHE   324      36.781  27.671  37.485  1.00  0.00           H
ATOM   4811  HB3 PHE   324      36.521  28.691  38.831  1.00  0.00           H
ATOM   4812  CG  PHE   324      35.346  26.816  38.904  1.00  0.00           C
ATOM   4813  CD1 PHE   324      34.660  27.027  40.154  1.00  0.00           C
ATOM   4814  HD1 PHE   324      34.565  28.002  40.610  1.00  0.00           H
ATOM   4815  CE1 PHE   324      34.441  25.874  40.885  1.00  0.00           C
ATOM   4816  HE1 PHE   324      33.958  26.067  41.831  1.00  0.00           H
ATOM   4817  CZ  PHE   324      34.638  24.586  40.345  1.00  0.00           C
ATOM   4818  HZ  PHE   324      34.460  23.735  40.986  1.00  0.00           H
ATOM   4819  CE2 PHE   324      35.154  24.420  39.061  1.00  0.00           C
ATOM   4820  HE2 PHE   324      35.423  23.450  38.670  1.00  0.00           H
ATOM   4821  CD2 PHE   324      35.532  25.543  38.358  1.00  0.00           C
ATOM   4822  HD2 PHE   324      36.004  25.283  37.421  1.00  0.00           H
ATOM   4823  C   PHE   324      33.975  28.231  36.571  1.00  0.00           C
ATOM   4824  O   PHE   324      32.711  28.391  36.620  1.00  0.00           O
ATOM   4825  N   VAL   325      34.432  27.268  35.754  1.00  0.00           N
ATOM   4826  H   VAL   325      35.395  26.963  35.762  1.00  0.00           H
ATOM   4827  CA  VAL   325      33.554  26.302  35.077  1.00  0.00           C
ATOM   4828  HA  VAL   325      32.577  26.159  35.538  1.00  0.00           H
ATOM   4829  CB  VAL   325      33.210  26.790  33.649  1.00  0.00           C
ATOM   4830  HB  VAL   325      32.698  25.990  33.114  1.00  0.00           H
ATOM   4831  CG1 VAL   325      32.462  28.091  33.479  1.00  0.00           C
ATOM   4832 HG11 VAL   325      32.015  28.130  32.485  1.00  0.00           H
ATOM   4833 HG12 VAL   325      31.562  28.157  34.091  1.00  0.00           H
ATOM   4834 HG13 VAL   325      33.094  28.947  33.721  1.00  0.00           H
ATOM   4835  CG2 VAL   325      34.436  26.959  32.744  1.00  0.00           C
ATOM   4836 HG21 VAL   325      35.229  27.586  33.151  1.00  0.00           H
ATOM   4837 HG22 VAL   325      34.846  25.987  32.468  1.00  0.00           H
ATOM   4838 HG23 VAL   325      34.180  27.361  31.764  1.00  0.00           H
ATOM   4839  C   VAL   325      34.204  24.954  34.984  1.00  0.00           C
ATOM   4840  O   VAL   325      35.402  24.805  34.985  1.00  0.00           O
ATOM   4841  N   GLN   326      33.393  23.918  34.792  1.00  0.00           N
ATOM   4842  H   GLN   326      32.387  23.974  34.738  1.00  0.00           H
ATOM   4843  CA  GLN   326      33.944  22.638  34.368  1.00  0.00           C
ATOM   4844  HA  GLN   326      35.031  22.725  34.353  1.00  0.00           H
ATOM   4845  CB  GLN   326      33.592  21.452  35.321  1.00  0.00           C
ATOM   4846  HB2 GLN   326      32.520  21.377  35.506  1.00  0.00           H
ATOM   4847  HB3 GLN   326      33.973  20.539  34.861  1.00  0.00           H
ATOM   4848  CG  GLN   326      34.308  21.622  36.682  1.00  0.00           C
ATOM   4849  HG2 GLN   326      35.308  21.954  36.404  1.00  0.00           H
ATOM   4850  HG3 GLN   326      33.789  22.356  37.298  1.00  0.00           H
ATOM   4851  CD  GLN   326      34.390  20.305  37.440  1.00  0.00           C
ATOM   4852  OE1 GLN   326      34.554  19.238  36.865  1.00  0.00           O
ATOM   4853  NE2 GLN   326      34.290  20.274  38.725  1.00  0.00           N
ATOM   4854 HE21 GLN   326      33.901  21.044  39.249  1.00  0.00           H
ATOM   4855 HE22 GLN   326      34.529  19.410  39.190  1.00  0.00           H
ATOM   4856  C   GLN   326      33.580  22.390  32.887  1.00  0.00           C
ATOM   4857  O   GLN   326      32.420  22.443  32.478  1.00  0.00           O
ATOM   4858  N   HID   327      34.557  22.281  31.981  1.00  0.00           N
ATOM   4859  H   HID   327      35.410  22.619  32.402  1.00  0.00           H
ATOM   4860  CA  HID   327      34.538  22.278  30.477  1.00  0.00           C
ATOM   4861  HA  HID   327      33.988  23.152  30.129  1.00  0.00           H
ATOM   4862  CB  HID   327      35.905  22.437  29.942  1.00  0.00           C
ATOM   4863  HB2 HID   327      36.482  21.667  30.455  1.00  0.00           H
ATOM   4864  HB3 HID   327      35.864  22.212  28.877  1.00  0.00           H
ATOM   4865  CG  HID   327      36.517  23.794  30.238  1.00  0.00           C
ATOM   4866  ND1 HID   327      36.413  24.920  29.463  1.00  0.00           N
ATOM   4867  HD1 HID   327      36.032  24.944  28.528  1.00  0.00           H
ATOM   4868  CE1 HID   327      37.149  25.834  30.054  1.00  0.00           C
ATOM   4869  HE1 HID   327      37.444  26.772  29.606  1.00  0.00           H
ATOM   4870  NE2 HID   327      37.801  25.346  31.133  1.00  0.00           N
ATOM   4871  CD2 HID   327      37.319  24.010  31.280  1.00  0.00           C
ATOM   4872  HD2 HID   327      37.664  23.378  32.085  1.00  0.00           H
ATOM   4873  C   HID   327      33.933  20.865  29.976  1.00  0.00           C
ATOM   4874  O   HID   327      33.994  19.921  30.796  1.00  0.00           O
ATOM   4875  N   PRO   328      33.390  20.771  28.709  1.00  0.00           N
ATOM   4876  CD  PRO   328      33.220  21.864  27.762  1.00  0.00           C
ATOM   4877  HD2 PRO   328      34.148  22.415  27.612  1.00  0.00           H
ATOM   4878  HD3 PRO   328      32.373  22.460  28.103  1.00  0.00           H
ATOM   4879  CG  PRO   328      32.956  21.245  26.391  1.00  0.00           C
ATOM   4880  HG2 PRO   328      33.882  21.024  25.859  1.00  0.00           H
ATOM   4881  HG3 PRO   328      32.466  22.027  25.812  1.00  0.00           H
ATOM   4882  CB  PRO   328      32.265  19.963  26.757  1.00  0.00           C
ATOM   4883  HB2 PRO   328      32.420  19.170  26.025  1.00  0.00           H
ATOM   4884  HB3 PRO   328      31.197  20.168  26.678  1.00  0.00           H
ATOM   4885  CA  PRO   328      32.773  19.561  28.136  1.00  0.00           C
ATOM   4886  HA  PRO   328      31.877  19.360  28.722  1.00  0.00           H
ATOM   4887  C   PRO   328      33.569  18.239  28.268  1.00  0.00           C
ATOM   4888  O   PRO   328      32.973  17.257  28.752  1.00  0.00           O
ATOM   4889  N   GLU   329      34.873  18.184  27.979  1.00  0.00           N
ATOM   4890  H   GLU   329      35.189  18.999  27.473  1.00  0.00           H
ATOM   4891  CA  GLU   329      35.756  17.065  28.282  1.00  0.00           C
ATOM   4892  HA  GLU   329      35.290  16.185  27.842  1.00  0.00           H
ATOM   4893  CB  GLU   329      37.189  17.242  27.666  1.00  0.00           C
ATOM   4894  HB2 GLU   329      37.883  16.760  28.355  1.00  0.00           H
ATOM   4895  HB3 GLU   329      37.277  16.930  26.626  1.00  0.00           H
ATOM   4896  CG  GLU   329      37.704  18.703  27.676  1.00  0.00           C
ATOM   4897  HG2 GLU   329      37.252  19.210  28.528  1.00  0.00           H
ATOM   4898  HG3 GLU   329      38.763  18.645  27.928  1.00  0.00           H
ATOM   4899  CD  GLU   329      37.405  19.537  26.440  1.00  0.00           C
ATOM   4900  OE1 GLU   329      36.283  19.509  25.993  1.00  0.00           O
ATOM   4901  OE2 GLU   329      38.318  20.246  25.910  1.00  0.00           O
ATOM   4902  C   GLU   329      35.966  16.744  29.777  1.00  0.00           C
ATOM   4903  O   GLU   329      36.096  15.536  30.029  1.00  0.00           O
ATOM   4904  N   LEU   330      35.933  17.710  30.658  1.00  0.00           N
ATOM   4905  H   LEU   330      35.678  18.643  30.367  1.00  0.00           H
ATOM   4906  CA  LEU   330      36.182  17.474  32.087  1.00  0.00           C
ATOM   4907  HA  LEU   330      36.935  16.716  32.296  1.00  0.00           H
ATOM   4908  CB  LEU   330      36.766  18.787  32.558  1.00  0.00           C
ATOM   4909  HB2 LEU   330      37.769  18.861  32.135  1.00  0.00           H
ATOM   4910  HB3 LEU   330      36.227  19.640  32.148  1.00  0.00           H
ATOM   4911  CG  LEU   330      36.966  18.968  34.103  1.00  0.00           C
ATOM   4912  HG  LEU   330      36.090  18.574  34.620  1.00  0.00           H
ATOM   4913  CD1 LEU   330      38.225  18.259  34.660  1.00  0.00           C
ATOM   4914 HD11 LEU   330      39.085  18.828  34.308  1.00  0.00           H
ATOM   4915 HD12 LEU   330      38.220  18.388  35.743  1.00  0.00           H
ATOM   4916 HD13 LEU   330      38.256  17.229  34.304  1.00  0.00           H
ATOM   4917  CD2 LEU   330      37.122  20.423  34.399  1.00  0.00           C
ATOM   4918 HD21 LEU   330      37.178  20.535  35.482  1.00  0.00           H
ATOM   4919 HD22 LEU   330      38.003  20.957  34.044  1.00  0.00           H
ATOM   4920 HD23 LEU   330      36.193  20.934  34.144  1.00  0.00           H
ATOM   4921  C   LEU   330      34.892  17.038  32.831  1.00  0.00           C
ATOM   4922  O   LEU   330      34.926  16.328  33.832  1.00  0.00           O
ATOM   4923  N   THR   331      33.711  17.420  32.260  1.00  0.00           N
ATOM   4924  H   THR   331      33.753  18.101  31.516  1.00  0.00           H
ATOM   4925  CA  THR   331      32.470  16.829  32.644  1.00  0.00           C
ATOM   4926  HA  THR   331      32.485  16.741  33.730  1.00  0.00           H
ATOM   4927  CB  THR   331      31.317  17.809  32.318  1.00  0.00           C
ATOM   4928  HB  THR   331      30.378  17.300  32.534  1.00  0.00           H
ATOM   4929  CG2 THR   331      31.256  18.983  33.326  1.00  0.00           C
ATOM   4930 HG21 THR   331      31.327  18.607  34.347  1.00  0.00           H
ATOM   4931 HG22 THR   331      31.961  19.800  33.176  1.00  0.00           H
ATOM   4932 HG23 THR   331      30.249  19.391  33.234  1.00  0.00           H
ATOM   4933  OG1 THR   331      31.370  18.263  31.009  1.00  0.00           O
ATOM   4934  HG1 THR   331      31.940  19.034  31.054  1.00  0.00           H
ATOM   4935  C   THR   331      32.111  15.528  32.092  1.00  0.00           C
ATOM   4936  O   THR   331      31.766  14.661  32.857  1.00  0.00           O
ATOM   4937  N   GLY   332      32.285  15.315  30.740  1.00  0.00           N
ATOM   4938  H   GLY   332      32.774  16.088  30.313  1.00  0.00           H
ATOM   4939  CA  GLY   332      31.544  14.317  29.929  1.00  0.00           C
ATOM   4940  HA2 GLY   332      32.209  14.051  29.107  1.00  0.00           H
ATOM   4941  HA3 GLY   332      31.480  13.370  30.465  1.00  0.00           H
ATOM   4942  C   GLY   332      30.123  14.657  29.346  1.00  0.00           C
ATOM   4943  O   GLY   332      29.492  13.825  28.708  1.00  0.00           O
ATOM   4944  N   LEU   333      29.700  15.918  29.578  1.00  0.00           N
ATOM   4945  H   LEU   333      30.283  16.650  29.958  1.00  0.00           H
ATOM   4946  CA  LEU   333      28.448  16.339  29.006  1.00  0.00           C
ATOM   4947  HA  LEU   333      27.752  15.519  28.831  1.00  0.00           H
ATOM   4948  CB  LEU   333      27.702  17.290  30.084  1.00  0.00           C
ATOM   4949  HB2 LEU   333      28.158  18.269  30.240  1.00  0.00           H
ATOM   4950  HB3 LEU   333      26.762  17.611  29.633  1.00  0.00           H
ATOM   4951  CG  LEU   333      27.497  16.792  31.518  1.00  0.00           C
ATOM   4952  HG  LEU   333      28.482  16.539  31.913  1.00  0.00           H
ATOM   4953  CD1 LEU   333      26.875  17.858  32.399  1.00  0.00           C
ATOM   4954 HD11 LEU   333      25.906  18.112  31.968  1.00  0.00           H
ATOM   4955 HD12 LEU   333      26.707  17.540  33.429  1.00  0.00           H
ATOM   4956 HD13 LEU   333      27.433  18.794  32.362  1.00  0.00           H
ATOM   4957  CD2 LEU   333      26.586  15.592  31.349  1.00  0.00           C
ATOM   4958 HD21 LEU   333      25.595  15.619  30.897  1.00  0.00           H
ATOM   4959 HD22 LEU   333      27.156  14.838  30.807  1.00  0.00           H
ATOM   4960 HD23 LEU   333      26.387  15.189  32.342  1.00  0.00           H
ATOM   4961  C   LEU   333      28.650  17.144  27.722  1.00  0.00           C
ATOM   4962  O   LEU   333      29.810  17.281  27.187  1.00  0.00           O
ATOM   4963  N   ASP   334      27.587  17.548  26.986  1.00  0.00           N
ATOM   4964  H   ASP   334      26.674  17.177  27.210  1.00  0.00           H
ATOM   4965  CA  ASP   334      27.691  18.312  25.734  1.00  0.00           C
ATOM   4966  HA  ASP   334      28.637  18.102  25.233  1.00  0.00           H
ATOM   4967  CB  ASP   334      26.770  17.713  24.666  1.00  0.00           C
ATOM   4968  HB2 ASP   334      26.689  18.407  23.831  1.00  0.00           H
ATOM   4969  HB3 ASP   334      27.237  16.818  24.254  1.00  0.00           H
ATOM   4970  CG  ASP   334      25.334  17.395  25.102  1.00  0.00           C
ATOM   4971  OD1 ASP   334      24.583  16.896  24.247  1.00  0.00           O
ATOM   4972  OD2 ASP   334      24.910  17.638  26.240  1.00  0.00           O
ATOM   4973  C   ASP   334      27.534  19.881  25.921  1.00  0.00           C
ATOM   4974  O   ASP   334      27.229  20.641  24.970  1.00  0.00           O
ATOM   4975  N   CYX   335      27.799  20.406  27.158  1.00  0.00           N
ATOM   4976  H   CYX   335      28.031  19.695  27.836  1.00  0.00           H
ATOM   4977  CA  CYX   335      27.772  21.785  27.615  1.00  0.00           C
ATOM   4978  HA  CYX   335      27.822  22.425  26.734  1.00  0.00           H
ATOM   4979  CB  CYX   335      26.362  21.909  28.254  1.00  0.00           C
ATOM   4980  HB2 CYX   335      26.244  22.880  28.736  1.00  0.00           H
ATOM   4981  HB3 CYX   335      25.602  21.787  27.483  1.00  0.00           H
ATOM   4982  SG  CYX   335      25.877  20.698  29.509  1.00  0.00           S
ATOM   4983  C   CYX   335      28.888  22.084  28.580  1.00  0.00           C
ATOM   4984  O   CYX   335      29.586  21.187  29.040  1.00  0.00           O
ATOM   4985  N   ILE   336      29.152  23.363  28.960  1.00  0.00           N
ATOM   4986  H   ILE   336      28.590  24.037  28.458  1.00  0.00           H
ATOM   4987  CA  ILE   336      30.083  23.821  30.023  1.00  0.00           C
ATOM   4988  HA  ILE   336      30.855  23.062  30.142  1.00  0.00           H
ATOM   4989  CB  ILE   336      30.778  25.105  29.490  1.00  0.00           C
ATOM   4990  HB  ILE   336      30.023  25.892  29.496  1.00  0.00           H
ATOM   4991  CG2 ILE   336      31.821  25.549  30.568  1.00  0.00           C
ATOM   4992 HG21 ILE   336      32.262  26.520  30.340  1.00  0.00           H
ATOM   4993 HG22 ILE   336      31.388  25.653  31.563  1.00  0.00           H
ATOM   4994 HG23 ILE   336      32.573  24.786  30.768  1.00  0.00           H
ATOM   4995  CG1 ILE   336      31.400  25.047  28.095  1.00  0.00           C
ATOM   4996 HG12 ILE   336      32.431  24.709  28.198  1.00  0.00           H
ATOM   4997 HG13 ILE   336      30.797  24.421  27.439  1.00  0.00           H
ATOM   4998  CD1 ILE   336      31.616  26.429  27.542  1.00  0.00           C
ATOM   4999 HD11 ILE   336      30.719  27.040  27.647  1.00  0.00           H
ATOM   5000 HD12 ILE   336      32.380  26.916  28.148  1.00  0.00           H
ATOM   5001 HD13 ILE   336      32.077  26.400  26.555  1.00  0.00           H
ATOM   5002  C   ILE   336      29.250  23.949  31.279  1.00  0.00           C
ATOM   5003  O   ILE   336      28.312  24.675  31.345  1.00  0.00           O
ATOM   5004  N   ARG   337      29.608  23.219  32.342  1.00  0.00           N
ATOM   5005  H   ARG   337      30.516  22.785  32.250  1.00  0.00           H
ATOM   5006  CA  ARG   337      28.916  23.120  33.574  1.00  0.00           C
ATOM   5007  HA  ARG   337      27.874  23.061  33.257  1.00  0.00           H
ATOM   5008  CB  ARG   337      29.241  21.815  34.277  1.00  0.00           C
ATOM   5009  HB2 ARG   337      28.898  21.119  33.512  1.00  0.00           H
ATOM   5010  HB3 ARG   337      30.291  21.606  34.479  1.00  0.00           H
ATOM   5011  CG  ARG   337      28.493  21.654  35.576  1.00  0.00           C
ATOM   5012  HG2 ARG   337      28.941  22.263  36.360  1.00  0.00           H
ATOM   5013  HG3 ARG   337      27.462  21.981  35.442  1.00  0.00           H
ATOM   5014  CD  ARG   337      28.467  20.281  36.245  1.00  0.00           C
ATOM   5015  HD2 ARG   337      28.511  19.581  35.411  1.00  0.00           H
ATOM   5016  HD3 ARG   337      29.422  20.157  36.758  1.00  0.00           H
ATOM   5017  NE  ARG   337      27.389  20.155  37.194  1.00  0.00           N
ATOM   5018  HE  ARG   337      26.461  20.402  36.880  1.00  0.00           H
ATOM   5019  CZ  ARG   337      27.619  19.671  38.426  1.00  0.00           C
ATOM   5020  NH1 ARG   337      28.762  19.250  38.814  1.00  0.00           N
ATOM   5021 HH11 ARG   337      29.482  19.007  38.148  1.00  0.00           H
ATOM   5022 HH12 ARG   337      28.885  18.773  39.696  1.00  0.00           H
ATOM   5023  NH2 ARG   337      26.651  19.613  39.204  1.00  0.00           N
ATOM   5024 HH21 ARG   337      25.773  20.015  38.909  1.00  0.00           H
ATOM   5025 HH22 ARG   337      26.712  19.160  40.105  1.00  0.00           H
ATOM   5026  C   ARG   337      29.245  24.295  34.490  1.00  0.00           C
ATOM   5027  O   ARG   337      30.468  24.503  34.788  1.00  0.00           O
ATOM   5028  N   PRO   338      28.250  25.102  34.959  1.00  0.00           N
ATOM   5029  CD  PRO   338      26.875  25.133  34.619  1.00  0.00           C
ATOM   5030  HD2 PRO   338      26.324  24.202  34.752  1.00  0.00           H
ATOM   5031  HD3 PRO   338      26.594  25.475  33.622  1.00  0.00           H
ATOM   5032  CG  PRO   338      26.181  26.022  35.604  1.00  0.00           C
ATOM   5033  HG2 PRO   338      25.888  25.462  36.492  1.00  0.00           H
ATOM   5034  HG3 PRO   338      25.329  26.561  35.186  1.00  0.00           H
ATOM   5035  CB  PRO   338      27.287  27.020  35.863  1.00  0.00           C
ATOM   5036  HB2 PRO   338      27.216  27.467  36.855  1.00  0.00           H
ATOM   5037  HB3 PRO   338      27.204  27.886  35.205  1.00  0.00           H
ATOM   5038  CA  PRO   338      28.633  26.272  35.750  1.00  0.00           C
ATOM   5039  HA  PRO   338      29.455  26.832  35.305  1.00  0.00           H
ATOM   5040  C   PRO   338      28.977  25.742  37.174  1.00  0.00           C
ATOM   5041  O   PRO   338      28.424  24.781  37.744  1.00  0.00           O
ATOM   5042  N   CYX   339      29.867  26.474  37.782  1.00  0.00           N
ATOM   5043  H   CYX   339      30.336  27.174  37.227  1.00  0.00           H
ATOM   5044  CA  CYX   339      30.562  26.176  38.995  1.00  0.00           C
ATOM   5045  HA  CYX   339      29.774  25.787  39.639  1.00  0.00           H
ATOM   5046  CB  CYX   339      31.675  25.127  38.913  1.00  0.00           C
ATOM   5047  HB2 CYX   339      32.442  25.393  38.185  1.00  0.00           H
[truncated: 55,806 more chars]
