# Supplementary material for: Worth the Weight: Sub-Pocket EXplorer (SubPEx), a Weighted Ensemble Method to Enhance Binding-Pocket Conformational Sampling
Source: J Chem Theory Comput. 2023 Aug 16;19(17):5677–89. doi: 10.1021/acs.jctc.3c00478 (PMC10500992; doi:10.1021/acs.jctc.3c00478)
Supplement: Supplementary file 2 — ct3c00478_si_002.zip [file ct3c00478_si_002.zip › clustered_structures/NA/subpex/rep.c6.aligned.pdb]

HELIX    1   1 SER     23  SER     28  1                                   6
HELIX    2   2 PRO    328  THR    331  1                                   4
SHEET    1   1 1 GLY    14  LYS    20  0
SHEET    2   2 1 PHE    39  CYX    42  0
SHEET    3   3 1 CYX    47  THR    53  0
SHEET    4   4 1 THR    75  PRO    80  0
SHEET    5   5 1 ARG    91  VAL    95  0
SHEET    6   6 1 SER    98  HIE   103  0
SHEET    7   7 1 TRP   108  SER   114  0
SHEET    8   8 1 VAL   121  TYR   126  0
SHEET    9   9 1 ILE   129  LYS   135  0
SHEET   10  10 1 ALA   150  VAL   152  0
SHEET   11  11 1 SER   155  ASP   162  0
SHEET   12  12 1 SER   170  GLU   177  0
SHEET   13  13 1 LYS   180  GLU   186  0
SHEET   14  14 1 SER   198  ASN   202  0
SHEET   15  15 1 GLU   205  VAL   209  0
SHEET   16  16 1 PRO   220  PHE   224  0
SHEET   17  17 1 TYR   230  TYR   234  0
SHEET   18  18 1 PHE   267  TYR   271  0
SHEET   19  19 1 GLY   274  THR   280  0
SHEET   20  20 1 PHE   289  ASP   294  0
SHEET   21  21 1 VAL   307  VAL   312  0
SHEET   22  22 1 SER   321  GLN   326  0
SHEET   23  23 1 ARG   337  GLY   347  0
SHEET   24  24 1 THR   356  VAL   366  0
CRYST1   83.071   71.196   84.024  90.00  90.00  90.00               1
ATOM      1  N   VAL     1      47.476  20.077  19.951  1.00  0.00           N
ATOM      2  H1  VAL     1      47.986  19.212  20.062  1.00  0.00           H
ATOM      3  H2  VAL     1      47.242  20.230  18.981  1.00  0.00           H
ATOM      4  H3  VAL     1      47.988  20.870  20.312  1.00  0.00           H
ATOM      5  CA  VAL     1      46.245  20.022  20.770  1.00  0.00           C
ATOM      6  HA  VAL     1      45.379  19.636  20.234  1.00  0.00           H
ATOM      7  CB  VAL     1      46.415  18.969  21.950  1.00  0.00           C
ATOM      8  HB  VAL     1      45.759  19.155  22.800  1.00  0.00           H
ATOM      9  CG1 VAL     1      46.111  17.524  21.485  1.00  0.00           C
ATOM     10 HG11 VAL     1      46.196  16.896  22.372  1.00  0.00           H
ATOM     11 HG12 VAL     1      45.087  17.476  21.112  1.00  0.00           H
ATOM     12 HG13 VAL     1      46.840  17.157  20.761  1.00  0.00           H
ATOM     13  CG2 VAL     1      47.805  19.041  22.531  1.00  0.00           C
ATOM     14 HG21 VAL     1      47.786  18.595  23.525  1.00  0.00           H
ATOM     15 HG22 VAL     1      48.459  18.386  21.954  1.00  0.00           H
ATOM     16 HG23 VAL     1      48.255  20.027  22.650  1.00  0.00           H
ATOM     17  C   VAL     1      45.776  21.332  21.409  1.00  0.00           C
ATOM     18  O   VAL     1      46.558  22.115  21.878  1.00  0.00           O
ATOM     19  N   LYS     2      44.451  21.555  21.414  1.00  0.00           N
ATOM     20  H   LYS     2      43.865  20.955  20.853  1.00  0.00           H
ATOM     21  CA  LYS     2      43.802  22.737  21.977  1.00  0.00           C
ATOM     22  HA  LYS     2      44.384  23.122  22.814  1.00  0.00           H
ATOM     23  CB  LYS     2      43.659  23.849  20.867  1.00  0.00           C
ATOM     24  HB2 LYS     2      43.155  23.295  20.076  1.00  0.00           H
ATOM     25  HB3 LYS     2      42.896  24.583  21.129  1.00  0.00           H
ATOM     26  CG  LYS     2      44.873  24.614  20.465  1.00  0.00           C
ATOM     27  HG2 LYS     2      45.088  25.267  21.312  1.00  0.00           H
ATOM     28  HG3 LYS     2      45.732  23.965  20.294  1.00  0.00           H
ATOM     29  CD  LYS     2      44.709  25.443  19.177  1.00  0.00           C
ATOM     30  HD2 LYS     2      44.662  24.702  18.377  1.00  0.00           H
ATOM     31  HD3 LYS     2      43.822  26.060  19.315  1.00  0.00           H
ATOM     32  CE  LYS     2      45.970  26.277  19.189  1.00  0.00           C
ATOM     33  HE2 LYS     2      46.166  26.708  20.171  1.00  0.00           H
ATOM     34  HE3 LYS     2      46.830  25.607  19.188  1.00  0.00           H
ATOM     35  NZ  LYS     2      46.031  27.202  17.994  1.00  0.00           N
ATOM     36  HZ1 LYS     2      45.303  27.894  17.888  1.00  0.00           H
ATOM     37  HZ2 LYS     2      46.926  27.668  17.944  1.00  0.00           H
ATOM     38  HZ3 LYS     2      45.987  26.672  17.136  1.00  0.00           H
ATOM     39  C   LYS     2      42.398  22.514  22.609  1.00  0.00           C
ATOM     40  O   LYS     2      41.569  21.685  22.180  1.00  0.00           O
ATOM     41  N   LEU     3      42.064  23.317  23.629  1.00  0.00           N
ATOM     42  H   LEU     3      42.781  23.955  23.946  1.00  0.00           H
ATOM     43  CA  LEU     3      40.786  23.355  24.332  1.00  0.00           C
ATOM     44  HA  LEU     3      40.393  22.345  24.454  1.00  0.00           H
ATOM     45  CB  LEU     3      41.080  23.889  25.783  1.00  0.00           C
ATOM     46  HB2 LEU     3      41.855  23.287  26.256  1.00  0.00           H
ATOM     47  HB3 LEU     3      41.496  24.894  25.853  1.00  0.00           H
ATOM     48  CG  LEU     3      39.857  23.988  26.702  1.00  0.00           C
ATOM     49  HG  LEU     3      39.175  24.762  26.350  1.00  0.00           H
ATOM     50  CD1 LEU     3      39.031  22.682  26.773  1.00  0.00           C
ATOM     51 HD11 LEU     3      38.352  22.716  27.626  1.00  0.00           H
ATOM     52 HD12 LEU     3      38.470  22.524  25.853  1.00  0.00           H
ATOM     53 HD13 LEU     3      39.727  21.844  26.775  1.00  0.00           H
ATOM     54  CD2 LEU     3      40.370  24.375  28.077  1.00  0.00           C
ATOM     55 HD21 LEU     3      40.950  25.297  28.117  1.00  0.00           H
ATOM     56 HD22 LEU     3      39.524  24.505  28.751  1.00  0.00           H
ATOM     57 HD23 LEU     3      41.016  23.545  28.360  1.00  0.00           H
ATOM     58  C   LEU     3      39.719  24.171  23.710  1.00  0.00           C
ATOM     59  O   LEU     3      39.906  25.400  23.542  1.00  0.00           O
ATOM     60  N   ALA     4      38.533  23.628  23.370  1.00  0.00           N
ATOM     61  H   ALA     4      38.373  22.636  23.471  1.00  0.00           H
ATOM     62  CA  ALA     4      37.587  24.364  22.446  1.00  0.00           C
ATOM     63  HA  ALA     4      38.109  24.864  21.631  1.00  0.00           H
ATOM     64  CB  ALA     4      36.833  23.385  21.625  1.00  0.00           C
ATOM     65  HB1 ALA     4      36.292  22.771  22.345  1.00  0.00           H
ATOM     66  HB2 ALA     4      36.094  23.814  20.948  1.00  0.00           H
ATOM     67  HB3 ALA     4      37.419  22.673  21.044  1.00  0.00           H
ATOM     68  C   ALA     4      36.707  25.353  23.268  1.00  0.00           C
ATOM     69  O   ALA     4      36.974  26.538  23.191  1.00  0.00           O
ATOM     70  N   GLY     5      35.713  24.953  24.099  1.00  0.00           N
ATOM     71  H   GLY     5      35.590  23.956  24.205  1.00  0.00           H
ATOM     72  CA  GLY     5      34.729  25.887  24.702  1.00  0.00           C
ATOM     73  HA2 GLY     5      34.023  25.300  25.290  1.00  0.00           H
ATOM     74  HA3 GLY     5      35.185  26.650  25.333  1.00  0.00           H
ATOM     75  C   GLY     5      33.831  26.642  23.752  1.00  0.00           C
ATOM     76  O   GLY     5      33.390  27.684  24.127  1.00  0.00           O
ATOM     77  N   ASN     6      33.568  26.091  22.563  1.00  0.00           N
ATOM     78  H   ASN     6      33.991  25.204  22.330  1.00  0.00           H
ATOM     79  CA  ASN     6      32.500  26.619  21.669  1.00  0.00           C
ATOM     80  HA  ASN     6      32.687  27.692  21.631  1.00  0.00           H
ATOM     81  CB  ASN     6      32.892  26.241  20.233  1.00  0.00           C
ATOM     82  HB2 ASN     6      32.779  25.161  20.144  1.00  0.00           H
ATOM     83  HB3 ASN     6      32.202  26.814  19.613  1.00  0.00           H
ATOM     84  CG  ASN     6      34.309  26.669  19.699  1.00  0.00           C
ATOM     85  OD1 ASN     6      34.648  27.885  19.550  1.00  0.00           O
ATOM     86  ND2 ASN     6      35.148  25.703  19.318  1.00  0.00           N
ATOM     87 HD21 ASN     6      34.775  24.775  19.188  1.00  0.00           H
ATOM     88 HD22 ASN     6      36.066  26.029  19.048  1.00  0.00           H
ATOM     89  C   ASN     6      31.074  26.375  22.038  1.00  0.00           C
ATOM     90  O   ASN     6      30.185  26.847  21.387  1.00  0.00           O
ATOM     91  N   SER     7      30.865  25.680  23.163  1.00  0.00           N
ATOM     92  H   SER     7      31.686  25.484  23.717  1.00  0.00           H
ATOM     93  CA  SER     7      29.601  25.178  23.704  1.00  0.00           C
ATOM     94  HA  SER     7      28.944  25.282  22.840  1.00  0.00           H
ATOM     95  CB  SER     7      29.726  23.694  24.066  1.00  0.00           C
ATOM     96  HB2 SER     7      30.343  23.160  23.343  1.00  0.00           H
ATOM     97  HB3 SER     7      30.207  23.600  25.040  1.00  0.00           H
ATOM     98  OG  SER     7      28.491  23.000  24.313  1.00  0.00           O
ATOM     99  HG  SER     7      28.603  22.184  24.807  1.00  0.00           H
ATOM    100  C   SER     7      29.056  26.088  24.865  1.00  0.00           C
ATOM    101  O   SER     7      29.818  26.471  25.777  1.00  0.00           O
ATOM    102  N   SER     8      27.748  26.387  24.844  1.00  0.00           N
ATOM    103  H   SER     8      27.099  25.797  24.343  1.00  0.00           H
ATOM    104  CA  SER     8      27.098  27.121  25.963  1.00  0.00           C
ATOM    105  HA  SER     8      27.523  28.125  25.985  1.00  0.00           H
ATOM    106  CB  SER     8      25.695  27.389  25.590  1.00  0.00           C
ATOM    107  HB2 SER     8      25.171  28.004  26.321  1.00  0.00           H
ATOM    108  HB3 SER     8      25.752  28.065  24.736  1.00  0.00           H
ATOM    109  OG  SER     8      25.016  26.154  25.310  1.00  0.00           O
ATOM    110  HG  SER     8      25.492  25.637  24.657  1.00  0.00           H
ATOM    111  C   SER     8      27.243  26.545  27.389  1.00  0.00           C
ATOM    112  O   SER     8      27.828  25.503  27.624  1.00  0.00           O
ATOM    113  N   LEU     9      26.796  27.338  28.328  1.00  0.00           N
ATOM    114  H   LEU     9      26.726  28.332  28.160  1.00  0.00           H
ATOM    115  CA  LEU     9      26.608  26.978  29.727  1.00  0.00           C
ATOM    116  HA  LEU     9      27.509  26.463  30.059  1.00  0.00           H
ATOM    117  CB  LEU     9      26.647  28.219  30.634  1.00  0.00           C
ATOM    118  HB2 LEU     9      25.866  28.878  30.256  1.00  0.00           H
ATOM    119  HB3 LEU     9      26.399  27.937  31.656  1.00  0.00           H
ATOM    120  CG  LEU     9      28.055  28.949  30.668  1.00  0.00           C
ATOM    121  HG  LEU     9      28.542  28.954  29.692  1.00  0.00           H
ATOM    122  CD1 LEU     9      27.797  30.352  31.225  1.00  0.00           C
ATOM    123 HD11 LEU     9      28.702  30.959  31.251  1.00  0.00           H
ATOM    124 HD12 LEU     9      27.068  30.893  30.620  1.00  0.00           H
ATOM    125 HD13 LEU     9      27.446  30.177  32.242  1.00  0.00           H
ATOM    126  CD2 LEU     9      29.002  28.296  31.620  1.00  0.00           C
ATOM    127 HD21 LEU     9      29.923  28.878  31.588  1.00  0.00           H
ATOM    128 HD22 LEU     9      28.471  28.235  32.569  1.00  0.00           H
ATOM    129 HD23 LEU     9      29.234  27.309  31.218  1.00  0.00           H
ATOM    130  C   LEU     9      25.332  26.095  30.005  1.00  0.00           C
ATOM    131  O   LEU     9      24.278  26.336  29.445  1.00  0.00           O
ATOM    132  N   CYX    10      25.458  25.130  30.905  1.00  0.00           N
ATOM    133  H   CYX    10      26.328  24.990  31.397  1.00  0.00           H
ATOM    134  CA  CYX    10      24.487  24.071  31.130  1.00  0.00           C
ATOM    135  HA  CYX    10      24.290  23.613  30.161  1.00  0.00           H
ATOM    136  CB  CYX    10      25.069  22.971  32.067  1.00  0.00           C
ATOM    137  HB2 CYX    10      25.188  23.286  33.104  1.00  0.00           H
ATOM    138  HB3 CYX    10      24.291  22.212  32.145  1.00  0.00           H
ATOM    139  SG  CYX    10      26.615  22.296  31.466  1.00  0.00           S
ATOM    140  C   CYX    10      23.170  24.615  31.733  1.00  0.00           C
ATOM    141  O   CYX    10      23.312  25.531  32.600  1.00  0.00           O
ATOM    142  N   PRO    11      21.983  24.076  31.445  1.00  0.00           N
ATOM    143  CD  PRO    11      21.951  22.860  30.603  1.00  0.00           C
ATOM    144  HD2 PRO    11      22.632  22.036  30.814  1.00  0.00           H
ATOM    145  HD3 PRO    11      22.142  23.182  29.579  1.00  0.00           H
ATOM    146  CG  PRO    11      20.542  22.340  30.703  1.00  0.00           C
ATOM    147  HG2 PRO    11      20.602  21.543  31.444  1.00  0.00           H
ATOM    148  HG3 PRO    11      20.170  21.974  29.747  1.00  0.00           H
ATOM    149  CB  PRO    11      19.677  23.539  31.157  1.00  0.00           C
ATOM    150  HB2 PRO    11      18.811  23.338  31.788  1.00  0.00           H
ATOM    151  HB3 PRO    11      19.405  24.126  30.279  1.00  0.00           H
ATOM    152  CA  PRO    11      20.704  24.332  31.962  1.00  0.00           C
ATOM    153  HA  PRO    11      20.506  25.404  31.945  1.00  0.00           H
ATOM    154  C   PRO    11      20.657  23.851  33.394  1.00  0.00           C
ATOM    155  O   PRO    11      21.077  22.798  33.704  1.00  0.00           O
ATOM    156  N   ILE    12      20.268  24.810  34.281  1.00  0.00           N
ATOM    157  H   ILE    12      20.056  25.739  33.948  1.00  0.00           H
ATOM    158  CA  ILE    12      20.267  24.640  35.730  1.00  0.00           C
ATOM    159  HA  ILE    12      20.286  23.577  35.968  1.00  0.00           H
ATOM    160  CB  ILE    12      21.616  25.279  36.415  1.00  0.00           C
ATOM    161  HB  ILE    12      21.480  25.249  37.496  1.00  0.00           H
ATOM    162  CG2 ILE    12      22.812  24.387  36.094  1.00  0.00           C
ATOM    163 HG21 ILE    12      23.730  24.553  36.658  1.00  0.00           H
ATOM    164 HG22 ILE    12      22.544  23.399  36.465  1.00  0.00           H
ATOM    165 HG23 ILE    12      22.804  24.319  35.006  1.00  0.00           H
ATOM    166  CG1 ILE    12      21.727  26.728  35.905  1.00  0.00           C
ATOM    167 HG12 ILE    12      22.083  26.852  34.882  1.00  0.00           H
ATOM    168 HG13 ILE    12      20.756  27.223  35.883  1.00  0.00           H
ATOM    169  CD1 ILE    12      22.776  27.543  36.764  1.00  0.00           C
ATOM    170 HD11 ILE    12      22.532  27.510  37.825  1.00  0.00           H
ATOM    171 HD12 ILE    12      23.785  27.136  36.703  1.00  0.00           H
ATOM    172 HD13 ILE    12      22.826  28.571  36.405  1.00  0.00           H
ATOM    173  C   ILE    12      19.024  25.217  36.443  1.00  0.00           C
ATOM    174  O   ILE    12      18.274  26.028  35.920  1.00  0.00           O
ATOM    175  N   ASN    13      18.844  24.808  37.670  1.00  0.00           N
ATOM    176  H   ASN    13      19.616  24.337  38.120  1.00  0.00           H
ATOM    177  CA  ASN    13      17.705  25.063  38.545  1.00  0.00           C
ATOM    178  HA  ASN    13      17.246  26.000  38.232  1.00  0.00           H
ATOM    179  CB  ASN    13      16.459  24.090  38.351  1.00  0.00           C
ATOM    180  HB2 ASN    13      16.847  23.086  38.524  1.00  0.00           H
ATOM    181  HB3 ASN    13      15.649  24.263  39.061  1.00  0.00           H
ATOM    182  CG  ASN    13      15.815  24.236  36.935  1.00  0.00           C
ATOM    183  OD1 ASN    13      15.257  25.268  36.571  1.00  0.00           O
ATOM    184  ND2 ASN    13      15.929  23.302  36.053  1.00  0.00           N
ATOM    185 HD21 ASN    13      15.460  23.435  35.169  1.00  0.00           H
ATOM    186 HD22 ASN    13      16.334  22.425  36.346  1.00  0.00           H
ATOM    187  C   ASN    13      18.139  25.223  39.999  1.00  0.00           C
ATOM    188  O   ASN    13      17.445  25.917  40.708  1.00  0.00           O
ATOM    189  N   GLY    14      19.254  24.625  40.471  1.00  0.00           N
ATOM    190  H   GLY    14      19.650  23.887  39.907  1.00  0.00           H
ATOM    191  CA  GLY    14      19.831  24.819  41.707  1.00  0.00           C
ATOM    192  HA2 GLY    14      19.462  25.681  42.261  1.00  0.00           H
ATOM    193  HA3 GLY    14      19.511  24.034  42.391  1.00  0.00           H
ATOM    194  C   GLY    14      21.345  24.864  41.668  1.00  0.00           C
ATOM    195  O   GLY    14      21.972  24.976  40.617  1.00  0.00           O
ATOM    196  N   TRP    15      21.906  24.781  42.878  1.00  0.00           N
ATOM    197  H   TRP    15      21.250  24.668  43.638  1.00  0.00           H
ATOM    198  CA  TRP    15      23.325  24.747  43.164  1.00  0.00           C
ATOM    199  HA  TRP    15      23.804  24.629  42.192  1.00  0.00           H
ATOM    200  CB  TRP    15      23.789  26.115  43.609  1.00  0.00           C
ATOM    201  HB2 TRP    15      23.394  26.244  44.616  1.00  0.00           H
ATOM    202  HB3 TRP    15      24.841  26.012  43.873  1.00  0.00           H
ATOM    203  CG  TRP    15      23.598  27.192  42.716  1.00  0.00           C
ATOM    204  CD1 TRP    15      22.392  27.847  42.656  1.00  0.00           C
ATOM    205  HD1 TRP    15      21.537  27.590  43.264  1.00  0.00           H
ATOM    206  NE1 TRP    15      22.366  28.557  41.486  1.00  0.00           N
ATOM    207  HE1 TRP    15      21.531  29.022  41.162  1.00  0.00           H
ATOM    208  CE2 TRP    15      23.632  28.547  40.811  1.00  0.00           C
ATOM    209  CZ2 TRP    15      24.117  29.115  39.623  1.00  0.00           C
ATOM    210  HZ2 TRP    15      23.608  29.829  38.991  1.00  0.00           H
ATOM    211  CH2 TRP    15      25.372  28.703  39.113  1.00  0.00           C
ATOM    212  HH2 TRP    15      25.674  29.171  38.189  1.00  0.00           H
ATOM    213  CZ3 TRP    15      26.238  27.880  39.826  1.00  0.00           C
ATOM    214  HZ3 TRP    15      27.208  27.620  39.425  1.00  0.00           H
ATOM    215  CE3 TRP    15      25.756  27.365  41.085  1.00  0.00           C
ATOM    216  HE3 TRP    15      26.314  26.582  41.577  1.00  0.00           H
ATOM    217  CD2 TRP    15      24.456  27.641  41.555  1.00  0.00           C
ATOM    218  C   TRP    15      23.630  23.662  44.237  1.00  0.00           C
ATOM    219  O   TRP    15      22.748  23.364  45.022  1.00  0.00           O
ATOM    220  N   ALA    16      24.829  23.039  44.189  1.00  0.00           N
ATOM    221  H   ALA    16      25.558  23.281  43.533  1.00  0.00           H
ATOM    222  CA  ALA    16      25.291  21.983  45.008  1.00  0.00           C
ATOM    223  HA  ALA    16      24.890  21.973  46.022  1.00  0.00           H
ATOM    224  CB  ALA    16      24.741  20.671  44.339  1.00  0.00           C
ATOM    225  HB1 ALA    16      24.906  19.810  44.986  1.00  0.00           H
ATOM    226  HB2 ALA    16      23.667  20.755  44.176  1.00  0.00           H
ATOM    227  HB3 ALA    16      25.239  20.426  43.401  1.00  0.00           H
ATOM    228  C   ALA    16      26.823  21.953  45.284  1.00  0.00           C
ATOM    229  O   ALA    16      27.600  22.580  44.577  1.00  0.00           O
ATOM    230  N   VAL    17      27.223  21.136  46.315  1.00  0.00           N
ATOM    231  H   VAL    17      26.665  20.379  46.683  1.00  0.00           H
ATOM    232  CA  VAL    17      28.580  21.105  46.959  1.00  0.00           C
ATOM    233  HA  VAL    17      29.087  22.057  46.809  1.00  0.00           H
ATOM    234  CB  VAL    17      28.533  20.807  48.421  1.00  0.00           C
ATOM    235  HB  VAL    17      27.632  21.259  48.839  1.00  0.00           H
ATOM    236  CG1 VAL    17      28.319  19.377  48.904  1.00  0.00           C
ATOM    237 HG11 VAL    17      28.019  19.381  49.952  1.00  0.00           H
ATOM    238 HG12 VAL    17      27.350  19.027  48.553  1.00  0.00           H
ATOM    239 HG13 VAL    17      29.088  18.691  48.550  1.00  0.00           H
ATOM    240  CG2 VAL    17      29.802  21.355  49.214  1.00  0.00           C
ATOM    241 HG21 VAL    17      30.699  20.760  49.042  1.00  0.00           H
ATOM    242 HG22 VAL    17      30.011  22.399  48.985  1.00  0.00           H
ATOM    243 HG23 VAL    17      29.525  21.455  50.263  1.00  0.00           H
ATOM    244  C   VAL    17      29.522  20.142  46.150  1.00  0.00           C
ATOM    245  O   VAL    17      29.093  19.004  45.844  1.00  0.00           O
ATOM    246  N   TYR    18      30.712  20.603  45.919  1.00  0.00           N
ATOM    247  H   TYR    18      30.887  21.483  46.384  1.00  0.00           H
ATOM    248  CA  TYR    18      31.641  19.926  45.090  1.00  0.00           C
ATOM    249  HA  TYR    18      31.218  19.030  44.636  1.00  0.00           H
ATOM    250  CB  TYR    18      31.938  20.785  43.829  1.00  0.00           C
ATOM    251  HB2 TYR    18      31.066  20.823  43.175  1.00  0.00           H
ATOM    252  HB3 TYR    18      32.048  21.822  44.147  1.00  0.00           H
ATOM    253  CG  TYR    18      33.025  20.272  42.989  1.00  0.00           C
ATOM    254  CD1 TYR    18      32.703  19.276  42.087  1.00  0.00           C
ATOM    255  HD1 TYR    18      31.703  18.968  41.820  1.00  0.00           H
ATOM    256  CE1 TYR    18      33.668  18.682  41.299  1.00  0.00           C
ATOM    257  HE1 TYR    18      33.247  17.980  40.594  1.00  0.00           H
ATOM    258  CZ  TYR    18      35.069  18.988  41.531  1.00  0.00           C
ATOM    259  OH  TYR    18      36.035  18.180  40.970  1.00  0.00           O
ATOM    260  HH  TYR    18      35.529  17.468  40.572  1.00  0.00           H
ATOM    261  CE2 TYR    18      35.376  20.038  42.451  1.00  0.00           C
ATOM    262  HE2 TYR    18      36.426  20.248  42.592  1.00  0.00           H
ATOM    263  CD2 TYR    18      34.384  20.652  43.208  1.00  0.00           C
ATOM    264  HD2 TYR    18      34.622  21.364  43.985  1.00  0.00           H
ATOM    265  C   TYR    18      32.998  19.528  45.669  1.00  0.00           C
ATOM    266  O   TYR    18      33.458  18.381  45.542  1.00  0.00           O
ATOM    267  N   SER    19      33.684  20.425  46.357  1.00  0.00           N
ATOM    268  H   SER    19      33.346  21.376  46.300  1.00  0.00           H
ATOM    269  CA  SER    19      34.913  20.103  47.132  1.00  0.00           C
ATOM    270  HA  SER    19      34.539  19.267  47.723  1.00  0.00           H
ATOM    271  CB  SER    19      36.139  19.814  46.246  1.00  0.00           C
ATOM    272  HB2 SER    19      35.737  19.215  45.429  1.00  0.00           H
ATOM    273  HB3 SER    19      36.567  20.730  45.838  1.00  0.00           H
ATOM    274  OG  SER    19      37.028  18.949  46.961  1.00  0.00           O
ATOM    275  HG  SER    19      36.923  18.059  46.619  1.00  0.00           H
ATOM    276  C   SER    19      35.123  21.341  48.032  1.00  0.00           C
ATOM    277  O   SER    19      34.603  22.438  47.874  1.00  0.00           O
ATOM    278  N   LYS    20      36.061  21.141  48.996  1.00  0.00           N
ATOM    279  H   LYS    20      36.456  20.211  48.985  1.00  0.00           H
ATOM    280  CA  LYS    20      36.543  22.098  50.044  1.00  0.00           C
ATOM    281  HA  LYS    20      36.688  23.086  49.606  1.00  0.00           H
ATOM    282  CB  LYS    20      35.490  22.180  51.177  1.00  0.00           C
ATOM    283  HB2 LYS    20      35.616  23.153  51.650  1.00  0.00           H
ATOM    284  HB3 LYS    20      34.463  22.286  50.829  1.00  0.00           H
ATOM    285  CG  LYS    20      35.708  21.042  52.187  1.00  0.00           C
ATOM    286  HG2 LYS    20      35.735  20.089  51.658  1.00  0.00           H
ATOM    287  HG3 LYS    20      36.609  21.256  52.761  1.00  0.00           H
ATOM    288  CD  LYS    20      34.670  21.015  53.297  1.00  0.00           C
ATOM    289  HD2 LYS    20      33.715  20.829  52.804  1.00  0.00           H
ATOM    290  HD3 LYS    20      34.977  20.244  54.003  1.00  0.00           H
ATOM    291  CE  LYS    20      34.540  22.322  54.041  1.00  0.00           C
ATOM    292  HE2 LYS    20      35.548  22.666  54.269  1.00  0.00           H
ATOM    293  HE3 LYS    20      34.015  23.085  53.467  1.00  0.00           H
ATOM    294  NZ  LYS    20      33.799  22.147  55.283  1.00  0.00           N
ATOM    295  HZ1 LYS    20      33.520  23.008  55.732  1.00  0.00           H
ATOM    296  HZ2 LYS    20      32.938  21.686  55.026  1.00  0.00           H
ATOM    297  HZ3 LYS    20      34.234  21.625  56.030  1.00  0.00           H
ATOM    298  C   LYS    20      37.961  21.799  50.528  1.00  0.00           C
ATOM    299  O   LYS    20      38.379  20.646  50.735  1.00  0.00           O
ATOM    300  N   ASP    21      38.736  22.844  50.749  1.00  0.00           N
ATOM    301  H   ASP    21      38.393  23.756  50.485  1.00  0.00           H
ATOM    302  CA  ASP    21      40.184  22.607  51.158  1.00  0.00           C
ATOM    303  HA  ASP    21      40.658  21.908  50.469  1.00  0.00           H
ATOM    304  CB  ASP    21      41.024  23.849  50.885  1.00  0.00           C
ATOM    305  HB2 ASP    21      42.057  23.719  51.207  1.00  0.00           H
ATOM    306  HB3 ASP    21      41.031  24.009  49.807  1.00  0.00           H
ATOM    307  CG  ASP    21      40.581  25.196  51.543  1.00  0.00           C
ATOM    308  OD1 ASP    21      40.364  26.160  50.781  1.00  0.00           O
ATOM    309  OD2 ASP    21      40.632  25.236  52.774  1.00  0.00           O
ATOM    310  C   ASP    21      40.398  22.143  52.559  1.00  0.00           C
ATOM    311  O   ASP    21      41.486  21.693  52.813  1.00  0.00           O
ATOM    312  N   ASN    22      39.425  22.205  53.453  1.00  0.00           N
ATOM    313  H   ASN    22      38.603  22.741  53.213  1.00  0.00           H
ATOM    314  CA  ASN    22      39.602  21.920  54.863  1.00  0.00           C
ATOM    315  HA  ASN    22      38.788  22.489  55.311  1.00  0.00           H
ATOM    316  CB  ASN    22      39.328  20.437  55.130  1.00  0.00           C
ATOM    317  HB2 ASN    22      39.911  19.826  54.440  1.00  0.00           H
ATOM    318  HB3 ASN    22      39.679  20.174  56.127  1.00  0.00           H
ATOM    319  CG  ASN    22      37.886  20.072  55.043  1.00  0.00           C
ATOM    320  OD1 ASN    22      37.047  20.795  55.361  1.00  0.00           O
ATOM    321  ND2 ASN    22      37.478  18.892  54.740  1.00  0.00           N
ATOM    322 HD21 ASN    22      38.070  18.168  54.357  1.00  0.00           H
ATOM    323 HD22 ASN    22      36.473  18.814  54.794  1.00  0.00           H
ATOM    324  C   ASN    22      40.876  22.511  55.500  1.00  0.00           C
ATOM    325  O   ASN    22      41.357  21.953  56.531  1.00  0.00           O
ATOM    326  N   SER    23      41.561  23.489  54.939  1.00  0.00           N
ATOM    327  H   SER    23      41.119  23.815  54.091  1.00  0.00           H
ATOM    328  CA  SER    23      42.971  23.870  55.300  1.00  0.00           C
ATOM    329  HA  SER    23      43.627  23.006  55.199  1.00  0.00           H
ATOM    330  CB  SER    23      43.468  24.937  54.358  1.00  0.00           C
ATOM    331  HB2 SER    23      44.488  25.179  54.653  1.00  0.00           H
ATOM    332  HB3 SER    23      43.373  24.660  53.308  1.00  0.00           H
ATOM    333  OG  SER    23      42.646  26.106  54.481  1.00  0.00           O
ATOM    334  HG  SER    23      42.025  25.944  53.767  1.00  0.00           H
ATOM    335  C   SER    23      43.175  24.339  56.728  1.00  0.00           C
ATOM    336  O   SER    23      43.848  23.705  57.531  1.00  0.00           O
ATOM    337  N   ILE    24      42.487  25.394  57.205  1.00  0.00           N
ATOM    338  H   ILE    24      41.929  25.848  56.495  1.00  0.00           H
ATOM    339  CA  ILE    24      42.336  25.825  58.597  1.00  0.00           C
ATOM    340  HA  ILE    24      43.340  26.158  58.862  1.00  0.00           H
ATOM    341  CB  ILE    24      41.377  26.990  58.738  1.00  0.00           C
ATOM    342  HB  ILE    24      40.384  26.666  58.425  1.00  0.00           H
ATOM    343  CG2 ILE    24      41.439  27.479  60.215  1.00  0.00           C
ATOM    344 HG21 ILE    24      40.745  28.317  60.170  1.00  0.00           H
ATOM    345 HG22 ILE    24      41.075  26.746  60.936  1.00  0.00           H
ATOM    346 HG23 ILE    24      42.447  27.777  60.501  1.00  0.00           H
ATOM    347  CG1 ILE    24      41.798  28.214  57.815  1.00  0.00           C
ATOM    348 HG12 ILE    24      42.663  28.747  58.210  1.00  0.00           H
ATOM    349 HG13 ILE    24      42.192  27.804  56.885  1.00  0.00           H
ATOM    350  CD1 ILE    24      40.671  29.224  57.717  1.00  0.00           C
ATOM    351 HD11 ILE    24      40.423  29.690  58.671  1.00  0.00           H
ATOM    352 HD12 ILE    24      40.945  29.992  56.993  1.00  0.00           H
ATOM    353 HD13 ILE    24      39.787  28.690  57.368  1.00  0.00           H
ATOM    354  C   ILE    24      41.943  24.620  59.501  1.00  0.00           C
ATOM    355  O   ILE    24      42.689  24.396  60.460  1.00  0.00           O
ATOM    356  N   ARG    25      40.869  23.829  59.149  1.00  0.00           N
ATOM    357  H   ARG    25      40.269  24.062  58.370  1.00  0.00           H
ATOM    358  CA  ARG    25      40.551  22.646  60.135  1.00  0.00           C
ATOM    359  HA  ARG    25      40.470  23.046  61.147  1.00  0.00           H
ATOM    360  CB  ARG    25      39.237  21.975  59.836  1.00  0.00           C
ATOM    361  HB2 ARG    25      38.373  22.640  59.849  1.00  0.00           H
ATOM    362  HB3 ARG    25      39.315  21.778  58.767  1.00  0.00           H
ATOM    363  CG  ARG    25      38.849  20.663  60.618  1.00  0.00           C
ATOM    364  HG2 ARG    25      39.490  19.823  60.353  1.00  0.00           H
ATOM    365  HG3 ARG    25      38.999  20.939  61.662  1.00  0.00           H
ATOM    366  CD  ARG    25      37.378  20.307  60.618  1.00  0.00           C
ATOM    367  HD2 ARG    25      36.796  21.223  60.528  1.00  0.00           H
ATOM    368  HD3 ARG    25      37.239  19.813  59.657  1.00  0.00           H
ATOM    369  NE  ARG    25      37.024  19.405  61.676  1.00  0.00           N
ATOM    370  HE  ARG    25      37.155  18.445  61.391  1.00  0.00           H
ATOM    371  CZ  ARG    25      36.656  19.613  62.948  1.00  0.00           C
ATOM    372  NH1 ARG    25      36.394  18.601  63.779  1.00  0.00           N
ATOM    373 HH11 ARG    25      36.242  17.658  63.447  1.00  0.00           H
ATOM    374 HH12 ARG    25      36.473  18.770  64.771  1.00  0.00           H
ATOM    375  NH2 ARG    25      36.699  20.829  63.397  1.00  0.00           N
ATOM    376 HH21 ARG    25      36.799  21.611  62.764  1.00  0.00           H
ATOM    377 HH22 ARG    25      36.912  21.003  64.369  1.00  0.00           H
ATOM    378  C   ARG    25      41.697  21.589  60.185  1.00  0.00           C
ATOM    379  O   ARG    25      42.147  21.258  61.320  1.00  0.00           O
ATOM    380  N   ILE    26      42.292  21.145  59.078  1.00  0.00           N
ATOM    381  H   ILE    26      42.066  21.559  58.185  1.00  0.00           H
ATOM    382  CA  ILE    26      43.409  20.110  59.092  1.00  0.00           C
ATOM    383  HA  ILE    26      43.220  19.305  59.802  1.00  0.00           H
ATOM    384  CB  ILE    26      43.479  19.503  57.651  1.00  0.00           C
ATOM    385  HB  ILE    26      43.397  20.331  56.946  1.00  0.00           H
ATOM    386  CG2 ILE    26      44.842  18.824  57.483  1.00  0.00           C
ATOM    387 HG21 ILE    26      45.562  19.627  57.317  1.00  0.00           H
ATOM    388 HG22 ILE    26      45.201  18.245  58.334  1.00  0.00           H
ATOM    389 HG23 ILE    26      44.869  18.207  56.584  1.00  0.00           H
ATOM    390  CG1 ILE    26      42.285  18.603  57.423  1.00  0.00           C
ATOM    391 HG12 ILE    26      42.411  17.649  57.934  1.00  0.00           H
ATOM    392 HG13 ILE    26      41.336  19.053  57.714  1.00  0.00           H
ATOM    393  CD1 ILE    26      42.035  18.231  55.959  1.00  0.00           C
ATOM    394 HD11 ILE    26      42.718  17.535  55.474  1.00  0.00           H
ATOM    395 HD12 ILE    26      41.055  17.754  55.972  1.00  0.00           H
ATOM    396 HD13 ILE    26      41.953  19.191  55.449  1.00  0.00           H
ATOM    397  C   ILE    26      44.775  20.699  59.608  1.00  0.00           C
ATOM    398  O   ILE    26      45.496  20.060  60.393  1.00  0.00           O
ATOM    399  N   GLY    27      44.924  21.993  59.374  1.00  0.00           N
ATOM    400  H   GLY    27      44.439  22.448  58.613  1.00  0.00           H
ATOM    401  CA  GLY    27      46.122  22.714  59.792  1.00  0.00           C
ATOM    402  HA2 GLY    27      47.057  22.236  59.502  1.00  0.00           H
ATOM    403  HA3 GLY    27      46.117  23.739  59.422  1.00  0.00           H
ATOM    404  C   GLY    27      46.370  22.924  61.316  1.00  0.00           C
ATOM    405  O   GLY    27      47.477  23.335  61.645  1.00  0.00           O
ATOM    406  N   SER    28      45.391  22.493  62.127  1.00  0.00           N
ATOM    407  H   SER    28      44.453  22.308  61.801  1.00  0.00           H
ATOM    408  CA  SER    28      45.518  22.505  63.608  1.00  0.00           C
ATOM    409  HA  SER    28      46.408  23.082  63.862  1.00  0.00           H
ATOM    410  CB  SER    28      44.206  22.912  64.299  1.00  0.00           C
ATOM    411  HB2 SER    28      43.341  22.342  63.960  1.00  0.00           H
ATOM    412  HB3 SER    28      44.264  22.899  65.387  1.00  0.00           H
ATOM    413  OG  SER    28      43.850  24.205  64.066  1.00  0.00           O
ATOM    414  HG  SER    28      43.712  24.699  64.877  1.00  0.00           H
ATOM    415  C   SER    28      46.064  21.139  64.094  1.00  0.00           C
ATOM    416  O   SER    28      46.160  20.991  65.293  1.00  0.00           O
ATOM    417  N   LYS    29      46.393  20.247  63.157  1.00  0.00           N
ATOM    418  H   LYS    29      46.177  20.506  62.205  1.00  0.00           H
ATOM    419  CA  LYS    29      46.860  18.912  63.546  1.00  0.00           C
ATOM    420  HA  LYS    29      47.353  18.963  64.517  1.00  0.00           H
ATOM    421  CB  LYS    29      45.633  17.983  63.624  1.00  0.00           C
ATOM    422  HB2 LYS    29      45.206  17.950  62.621  1.00  0.00           H
ATOM    423  HB3 LYS    29      46.043  17.041  63.987  1.00  0.00           H
ATOM    424  CG  LYS    29      44.425  18.403  64.519  1.00  0.00           C
ATOM    425  HG2 LYS    29      44.719  18.806  65.488  1.00  0.00           H
ATOM    426  HG3 LYS    29      43.877  19.174  63.977  1.00  0.00           H
ATOM    427  CD  LYS    29      43.503  17.206  64.697  1.00  0.00           C
ATOM    428  HD2 LYS    29      43.268  16.868  63.688  1.00  0.00           H
ATOM    429  HD3 LYS    29      43.915  16.302  65.148  1.00  0.00           H
ATOM    430  CE  LYS    29      42.253  17.669  65.463  1.00  0.00           C
ATOM    431  HE2 LYS    29      42.533  17.550  66.509  1.00  0.00           H
ATOM    432  HE3 LYS    29      42.052  18.703  65.179  1.00  0.00           H
ATOM    433  NZ  LYS    29      41.101  16.808  65.174  1.00  0.00           N
ATOM    434  HZ1 LYS    29      41.276  15.948  65.673  1.00  0.00           H
ATOM    435  HZ2 LYS    29      40.232  17.130  65.576  1.00  0.00           H
ATOM    436  HZ3 LYS    29      40.970  16.576  64.200  1.00  0.00           H
ATOM    437  C   LYS    29      47.906  18.351  62.511  1.00  0.00           C
ATOM    438  O   LYS    29      48.354  17.245  62.759  1.00  0.00           O
ATOM    439  N   GLY    30      48.162  19.136  61.495  1.00  0.00           N
ATOM    440  H   GLY    30      47.661  20.010  61.424  1.00  0.00           H
ATOM    441  CA  GLY    30      49.018  18.840  60.372  1.00  0.00           C
ATOM    442  HA2 GLY    30      49.918  18.460  60.856  1.00  0.00           H
ATOM    443  HA3 GLY    30      48.693  17.995  59.764  1.00  0.00           H
ATOM    444  C   GLY    30      49.584  20.005  59.541  1.00  0.00           C
ATOM    445  O   GLY    30      49.099  21.144  59.592  1.00  0.00           O
ATOM    446  N   ASP    31      50.637  19.734  58.732  1.00  0.00           N
ATOM    447  H   ASP    31      51.084  18.829  58.721  1.00  0.00           H
ATOM    448  CA  ASP    31      51.319  20.701  57.894  1.00  0.00           C
ATOM    449  HA  ASP    31      51.622  21.548  58.508  1.00  0.00           H
ATOM    450  CB  ASP    31      52.676  20.155  57.236  1.00  0.00           C
ATOM    451  HB2 ASP    31      52.313  19.287  56.685  1.00  0.00           H
ATOM    452  HB3 ASP    31      53.134  20.867  56.550  1.00  0.00           H
ATOM    453  CG  ASP    31      53.756  19.700  58.175  1.00  0.00           C
ATOM    454  OD1 ASP    31      54.700  18.989  57.698  1.00  0.00           O
ATOM    455  OD2 ASP    31      53.800  19.891  59.427  1.00  0.00           O
ATOM    456  C   ASP    31      50.424  21.235  56.829  1.00  0.00           C
ATOM    457  O   ASP    31      50.119  20.530  55.897  1.00  0.00           O
ATOM    458  N   VAL    32      50.023  22.523  56.724  1.00  0.00           N
ATOM    459  H   VAL    32      50.104  23.203  57.467  1.00  0.00           H
ATOM    460  CA  VAL    32      49.138  23.155  55.769  1.00  0.00           C
ATOM    461  HA  VAL    32      49.200  22.671  54.794  1.00  0.00           H
ATOM    462  CB  VAL    32      47.670  23.037  56.316  1.00  0.00           C
ATOM    463  HB  VAL    32      47.425  23.566  57.236  1.00  0.00           H
ATOM    464  CG1 VAL    32      46.767  23.464  55.145  1.00  0.00           C
ATOM    465 HG11 VAL    32      46.988  24.520  54.989  1.00  0.00           H
ATOM    466 HG12 VAL    32      47.004  22.897  54.244  1.00  0.00           H
ATOM    467 HG13 VAL    32      45.774  23.422  55.594  1.00  0.00           H
ATOM    468  CG2 VAL    32      47.195  21.560  56.506  1.00  0.00           C
ATOM    469 HG21 VAL    32      47.397  20.942  55.632  1.00  0.00           H
ATOM    470 HG22 VAL    32      47.825  21.190  57.316  1.00  0.00           H
ATOM    471 HG23 VAL    32      46.127  21.546  56.726  1.00  0.00           H
ATOM    472  C   VAL    32      49.449  24.658  55.771  1.00  0.00           C
ATOM    473  O   VAL    32      49.628  25.211  56.867  1.00  0.00           O
ATOM    474  N   PHE    33      49.456  25.374  54.659  1.00  0.00           N
ATOM    475  H   PHE    33      49.356  24.793  53.838  1.00  0.00           H
ATOM    476  CA  PHE    33      49.873  26.783  54.600  1.00  0.00           C
ATOM    477  HA  PHE    33      50.774  26.927  55.196  1.00  0.00           H
ATOM    478  CB  PHE    33      50.224  27.126  53.210  1.00  0.00           C
ATOM    479  HB2 PHE    33      49.312  27.022  52.623  1.00  0.00           H
ATOM    480  HB3 PHE    33      50.572  28.157  53.144  1.00  0.00           H
ATOM    481  CG  PHE    33      51.304  26.308  52.600  1.00  0.00           C
ATOM    482  CD1 PHE    33      50.989  25.433  51.552  1.00  0.00           C
ATOM    483  HD1 PHE    33      49.989  25.334  51.155  1.00  0.00           H
ATOM    484  CE1 PHE    33      52.052  24.899  50.777  1.00  0.00           C
ATOM    485  HE1 PHE    33      51.819  24.390  49.853  1.00  0.00           H
ATOM    486  CZ  PHE    33      53.405  25.032  51.131  1.00  0.00           C
ATOM    487  HZ  PHE    33      54.246  24.604  50.605  1.00  0.00           H
ATOM    488  CE2 PHE    33      53.721  25.884  52.181  1.00  0.00           C
ATOM    489  HE2 PHE    33      54.699  25.926  52.639  1.00  0.00           H
ATOM    490  CD2 PHE    33      52.626  26.478  53.003  1.00  0.00           C
ATOM    491  HD2 PHE    33      52.977  27.182  53.742  1.00  0.00           H
ATOM    492  C   PHE    33      48.813  27.808  55.120  1.00  0.00           C
ATOM    493  O   PHE    33      47.623  27.509  55.165  1.00  0.00           O
ATOM    494  N   VAL    34      49.170  29.021  55.607  1.00  0.00           N
ATOM    495  H   VAL    34      50.167  29.177  55.637  1.00  0.00           H
ATOM    496  CA  VAL    34      48.321  30.236  55.742  1.00  0.00           C
ATOM    497  HA  VAL    34      47.427  29.885  56.257  1.00  0.00           H
ATOM    498  CB  VAL    34      48.959  31.255  56.646  1.00  0.00           C
ATOM    499  HB  VAL    34      49.932  31.489  56.216  1.00  0.00           H
ATOM    500  CG1 VAL    34      48.202  32.536  56.741  1.00  0.00           C
ATOM    501 HG11 VAL    34      48.454  33.053  57.668  1.00  0.00           H
ATOM    502 HG12 VAL    34      48.510  33.194  55.928  1.00  0.00           H
ATOM    503 HG13 VAL    34      47.138  32.316  56.674  1.00  0.00           H
ATOM    504  CG2 VAL    34      49.047  30.757  58.075  1.00  0.00           C
ATOM    505 HG21 VAL    34      48.203  30.899  58.750  1.00  0.00           H
ATOM    506 HG22 VAL    34      49.379  29.719  58.092  1.00  0.00           H
ATOM    507 HG23 VAL    34      49.932  31.280  58.438  1.00  0.00           H
ATOM    508  C   VAL    34      47.936  30.796  54.339  1.00  0.00           C
ATOM    509  O   VAL    34      48.699  31.540  53.648  1.00  0.00           O
ATOM    510  N   ILE    35      46.778  30.386  53.819  1.00  0.00           N
ATOM    511  H   ILE    35      46.190  29.835  54.427  1.00  0.00           H
ATOM    512  CA  ILE    35      46.201  30.673  52.463  1.00  0.00           C
ATOM    513  HA  ILE    35      47.049  30.848  51.800  1.00  0.00           H
ATOM    514  CB  ILE    35      45.609  29.393  51.840  1.00  0.00           C
ATOM    515  HB  ILE    35      45.208  29.604  50.849  1.00  0.00           H
ATOM    516  CG2 ILE    35      46.687  28.269  51.710  1.00  0.00           C
ATOM    517 HG21 ILE    35      47.091  27.877  52.642  1.00  0.00           H
ATOM    518 HG22 ILE    35      46.419  27.482  51.004  1.00  0.00           H
ATOM    519 HG23 ILE    35      47.554  28.753  51.260  1.00  0.00           H
ATOM    520  CG1 ILE    35      44.422  28.835  52.746  1.00  0.00           C
ATOM    521 HG12 ILE    35      44.779  28.372  53.667  1.00  0.00           H
ATOM    522 HG13 ILE    35      43.790  29.640  53.121  1.00  0.00           H
ATOM    523  CD1 ILE    35      43.628  27.770  51.999  1.00  0.00           C
ATOM    524 HD11 ILE    35      44.068  26.794  52.209  1.00  0.00           H
ATOM    525 HD12 ILE    35      42.567  27.701  52.234  1.00  0.00           H
ATOM    526 HD13 ILE    35      43.618  28.015  50.937  1.00  0.00           H
ATOM    527  C   ILE    35      45.302  31.943  52.462  1.00  0.00           C
ATOM    528  O   ILE    35      44.577  32.278  53.391  1.00  0.00           O
ATOM    529  N   ARG    36      45.315  32.744  51.406  1.00  0.00           N
ATOM    530  H   ARG    36      46.005  32.475  50.720  1.00  0.00           H
ATOM    531  CA  ARG    36      44.237  33.692  51.047  1.00  0.00           C
ATOM    532  HA  ARG    36      43.368  33.323  51.591  1.00  0.00           H
ATOM    533  CB  ARG    36      44.603  35.083  51.428  1.00  0.00           C
ATOM    534  HB2 ARG    36      45.548  35.415  50.998  1.00  0.00           H
ATOM    535  HB3 ARG    36      43.957  35.767  50.877  1.00  0.00           H
ATOM    536  CG  ARG    36      44.657  35.594  52.935  1.00  0.00           C
ATOM    537  HG2 ARG    36      45.520  35.050  53.321  1.00  0.00           H
ATOM    538  HG3 ARG    36      44.999  36.628  52.953  1.00  0.00           H
ATOM    539  CD  ARG    36      43.349  35.435  53.705  1.00  0.00           C
ATOM    540  HD2 ARG    36      43.174  34.366  53.828  1.00  0.00           H
ATOM    541  HD3 ARG    36      43.522  35.765  54.729  1.00  0.00           H
ATOM    542  NE  ARG    36      42.092  35.949  52.968  1.00  0.00           N
ATOM    543  HE  ARG    36      41.490  35.279  52.512  1.00  0.00           H
ATOM    544  CZ  ARG    36      41.766  37.254  52.801  1.00  0.00           C
ATOM    545  NH1 ARG    36      40.782  37.551  52.000  1.00  0.00           N
ATOM    546 HH11 ARG    36      40.338  36.792  51.503  1.00  0.00           H
ATOM    547 HH12 ARG    36      40.482  38.477  51.731  1.00  0.00           H
ATOM    548  NH2 ARG    36      42.390  38.290  53.234  1.00  0.00           N
ATOM    549 HH21 ARG    36      43.179  38.114  53.839  1.00  0.00           H
ATOM    550 HH22 ARG    36      42.035  39.235  53.270  1.00  0.00           H
ATOM    551  C   ARG    36      43.884  33.584  49.531  1.00  0.00           C
ATOM    552  O   ARG    36      44.537  32.904  48.865  1.00  0.00           O
ATOM    553  N   GLH    37      42.802  34.178  49.189  1.00  0.00           N
ATOM    554  H   GLH    37      42.294  34.491  50.004  1.00  0.00           H
ATOM    555  CA  GLH    37      42.157  34.020  47.894  1.00  0.00           C
ATOM    556  HA  GLH    37      41.101  34.099  48.152  1.00  0.00           H
ATOM    557  CB  GLH    37      42.470  35.113  46.888  1.00  0.00           C
ATOM    558  HB2 GLH    37      41.970  34.819  45.965  1.00  0.00           H
ATOM    559  HB3 GLH    37      41.992  36.025  47.249  1.00  0.00           H
ATOM    560  CG  GLH    37      43.960  35.340  46.535  1.00  0.00           C
ATOM    561  HG2 GLH    37      44.435  34.549  47.114  1.00  0.00           H
ATOM    562  HG3 GLH    37      44.240  35.328  45.481  1.00  0.00           H
ATOM    563  CD  GLH    37      44.573  36.539  47.119  1.00  0.00           C
ATOM    564  OE1 GLH    37      45.069  36.624  48.255  1.00  0.00           O
ATOM    565  OE2 GLH    37      44.569  37.630  46.332  1.00  0.00           O
ATOM    566  HE2 GLH    37      44.356  37.331  45.445  1.00  0.00           H
ATOM    567  C   GLH    37      42.286  32.641  47.245  1.00  0.00           C
ATOM    568  O   GLH    37      42.919  32.454  46.199  1.00  0.00           O
ATOM    569  N   PRO    38      41.854  31.609  48.000  1.00  0.00           N
ATOM    570  CD  PRO    38      41.304  31.676  49.396  1.00  0.00           C
ATOM    571  HD2 PRO    38      40.492  32.392  49.265  1.00  0.00           H
ATOM    572  HD3 PRO    38      42.092  31.902  50.115  1.00  0.00           H
ATOM    573  CG  PRO    38      40.692  30.332  49.708  1.00  0.00           C
ATOM    574  HG2 PRO    38      39.629  30.374  49.473  1.00  0.00           H
ATOM    575  HG3 PRO    38      40.890  30.149  50.764  1.00  0.00           H
ATOM    576  CB  PRO    38      41.621  29.417  48.890  1.00  0.00           C
ATOM    577  HB2 PRO    38      41.236  28.410  48.730  1.00  0.00           H
ATOM    578  HB3 PRO    38      42.547  29.356  49.462  1.00  0.00           H
ATOM    579  CA  PRO    38      41.850  30.204  47.601  1.00  0.00           C
ATOM    580  HA  PRO    38      42.859  29.904  47.318  1.00  0.00           H
ATOM    581  C   PRO    38      40.747  29.983  46.576  1.00  0.00           C
ATOM    582  O   PRO    38      39.620  29.601  46.874  1.00  0.00           O
ATOM    583  N   PHE    39      41.070  30.379  45.345  1.00  0.00           N
ATOM    584  H   PHE    39      42.025  30.666  45.186  1.00  0.00           H
ATOM    585  CA  PHE    39      40.179  30.363  44.246  1.00  0.00           C
ATOM    586  HA  PHE    39      39.167  30.393  44.649  1.00  0.00           H
ATOM    587  CB  PHE    39      40.245  31.645  43.317  1.00  0.00           C
ATOM    588  HB2 PHE    39      39.394  31.563  42.642  1.00  0.00           H
ATOM    589  HB3 PHE    39      40.108  32.508  43.968  1.00  0.00           H
ATOM    590  CG  PHE    39      41.421  31.726  42.322  1.00  0.00           C
ATOM    591  CD1 PHE    39      41.370  31.133  41.017  1.00  0.00           C
ATOM    592  HD1 PHE    39      40.490  30.562  40.759  1.00  0.00           H
ATOM    593  CE1 PHE    39      42.425  31.314  40.036  1.00  0.00           C
ATOM    594  HE1 PHE    39      42.232  31.029  39.012  1.00  0.00           H
ATOM    595  CZ  PHE    39      43.465  32.088  40.411  1.00  0.00           C
ATOM    596  HZ  PHE    39      44.314  32.192  39.751  1.00  0.00           H
ATOM    597  CE2 PHE    39      43.600  32.614  41.685  1.00  0.00           C
ATOM    598  HE2 PHE    39      44.478  33.185  41.947  1.00  0.00           H
ATOM    599  CD2 PHE    39      42.619  32.520  42.629  1.00  0.00           C
ATOM    600  HD2 PHE    39      42.828  32.965  43.591  1.00  0.00           H
ATOM    601  C   PHE    39      40.355  29.019  43.448  1.00  0.00           C
ATOM    602  O   PHE    39      41.464  28.593  43.124  1.00  0.00           O
ATOM    603  N   ILE    40      39.222  28.403  43.169  1.00  0.00           N
ATOM    604  H   ILE    40      38.358  28.817  43.491  1.00  0.00           H
ATOM    605  CA  ILE    40      39.196  27.124  42.312  1.00  0.00           C
ATOM    606  HA  ILE    40      40.117  26.569  42.489  1.00  0.00           H
ATOM    607  CB  ILE    40      38.119  26.116  42.735  1.00  0.00           C
ATOM    608  HB  ILE    40      37.164  26.635  42.808  1.00  0.00           H
ATOM    609  CG2 ILE    40      37.995  24.950  41.802  1.00  0.00           C
ATOM    610 HG21 ILE    40      37.065  24.483  42.127  1.00  0.00           H
ATOM    611 HG22 ILE    40      37.787  25.354  40.811  1.00  0.00           H
ATOM    612 HG23 ILE    40      38.797  24.216  41.707  1.00  0.00           H
ATOM    613  CG1 ILE    40      38.453  25.498  44.104  1.00  0.00           C
ATOM    614 HG12 ILE    40      37.750  24.675  44.229  1.00  0.00           H
ATOM    615 HG13 ILE    40      39.436  25.028  44.126  1.00  0.00           H
ATOM    616  CD1 ILE    40      38.422  26.367  45.375  1.00  0.00           C
ATOM    617 HD11 ILE    40      38.662  25.750  46.241  1.00  0.00           H
ATOM    618 HD12 ILE    40      39.136  27.182  45.263  1.00  0.00           H
ATOM    619 HD13 ILE    40      37.453  26.827  45.569  1.00  0.00           H
ATOM    620  C   ILE    40      39.234  27.559  40.822  1.00  0.00           C
ATOM    621  O   ILE    40      38.629  28.585  40.485  1.00  0.00           O
ATOM    622  N   SER    41      39.911  26.764  39.968  1.00  0.00           N
ATOM    623  H   SER    41      40.371  26.000  40.440  1.00  0.00           H
ATOM    624  CA  SER    41      39.994  26.814  38.514  1.00  0.00           C
ATOM    625  HA  SER    41      39.048  27.153  38.092  1.00  0.00           H
ATOM    626  CB  SER    41      41.020  27.841  38.072  1.00  0.00           C
ATOM    627  HB2 SER    41      40.690  28.737  38.596  1.00  0.00           H
ATOM    628  HB3 SER    41      41.983  27.609  38.526  1.00  0.00           H
ATOM    629  OG  SER    41      41.113  28.007  36.687  1.00  0.00           O
ATOM    630  HG  SER    41      41.892  28.529  36.485  1.00  0.00           H
ATOM    631  C   SER    41      40.286  25.484  37.872  1.00  0.00           C
ATOM    632  O   SER    41      40.780  24.611  38.630  1.00  0.00           O
ATOM    633  N   CYX    42      39.988  25.331  36.589  1.00  0.00           N
ATOM    634  H   CYX    42      39.765  26.122  36.002  1.00  0.00           H
ATOM    635  CA  CYX    42      40.065  24.045  35.921  1.00  0.00           C
ATOM    636  HA  CYX    42      40.818  23.602  36.572  1.00  0.00           H
ATOM    637  CB  CYX    42      38.661  23.385  35.890  1.00  0.00           C
ATOM    638  HB2 CYX    42      38.034  23.879  35.148  1.00  0.00           H
ATOM    639  HB3 CYX    42      38.738  22.389  35.455  1.00  0.00           H
ATOM    640  SG  CYX    42      37.670  23.173  37.429  1.00  0.00           S
ATOM    641  C   CYX    42      40.585  24.085  34.502  1.00  0.00           C
ATOM    642  O   CYX    42      41.095  25.162  34.135  1.00  0.00           O
ATOM    643  N   SER    43      40.603  22.937  33.725  1.00  0.00           N
ATOM    644  H   SER    43      40.279  22.140  34.256  1.00  0.00           H
ATOM    645  CA  SER    43      41.432  22.745  32.569  1.00  0.00           C
ATOM    646  HA  SER    43      41.425  23.701  32.047  1.00  0.00           H
ATOM    647  CB  SER    43      42.902  22.379  32.981  1.00  0.00           C
ATOM    648  HB2 SER    43      43.435  22.147  32.058  1.00  0.00           H
ATOM    649  HB3 SER    43      43.304  23.240  33.515  1.00  0.00           H
ATOM    650  OG  SER    43      42.890  21.195  33.787  1.00  0.00           O
ATOM    651  HG  SER    43      42.369  21.411  34.564  1.00  0.00           H
ATOM    652  C   SER    43      40.936  21.615  31.680  1.00  0.00           C
ATOM    653  O   SER    43      40.020  20.866  32.004  1.00  0.00           O
ATOM    654  N   HID    44      41.591  21.411  30.541  1.00  0.00           N
ATOM    655  H   HID    44      42.285  22.069  30.216  1.00  0.00           H
ATOM    656  CA  HID    44      41.495  20.082  29.807  1.00  0.00           C
ATOM    657  HA  HID    44      40.530  19.923  29.326  1.00  0.00           H
ATOM    658  CB  HID    44      42.450  20.173  28.573  1.00  0.00           C
ATOM    659  HB2 HID    44      42.536  21.188  28.184  1.00  0.00           H
ATOM    660  HB3 HID    44      43.407  19.792  28.929  1.00  0.00           H
ATOM    661  CG  HID    44      41.968  19.274  27.454  1.00  0.00           C
ATOM    662  ND1 HID    44      41.748  17.936  27.546  1.00  0.00           N
ATOM    663  HD1 HID    44      41.825  17.332  28.352  1.00  0.00           H
ATOM    664  CE1 HID    44      41.410  17.402  26.343  1.00  0.00           C
ATOM    665  HE1 HID    44      41.132  16.358  26.344  1.00  0.00           H
ATOM    666  NE2 HID    44      41.448  18.391  25.465  1.00  0.00           N
ATOM    667  CD2 HID    44      41.732  19.583  26.172  1.00  0.00           C
ATOM    668  HD2 HID    44      41.899  20.611  25.886  1.00  0.00           H
ATOM    669  C   HID    44      41.929  18.768  30.649  1.00  0.00           C
ATOM    670  O   HID    44      41.728  17.622  30.186  1.00  0.00           O
ATOM    671  N   LEU    45      42.440  18.840  31.896  1.00  0.00           N
ATOM    672  H   LEU    45      42.520  19.756  32.315  1.00  0.00           H
ATOM    673  CA  LEU    45      42.966  17.715  32.736  1.00  0.00           C
ATOM    674  HA  LEU    45      42.731  16.808  32.179  1.00  0.00           H
ATOM    675  CB  LEU    45      44.498  17.942  32.902  1.00  0.00           C
ATOM    676  HB2 LEU    45      44.761  18.937  33.261  1.00  0.00           H
ATOM    677  HB3 LEU    45      44.910  17.322  33.699  1.00  0.00           H
ATOM    678  CG  LEU    45      45.324  17.475  31.637  1.00  0.00           C
ATOM    679  HG  LEU    45      44.912  17.968  30.756  1.00  0.00           H
ATOM    680  CD1 LEU    45      46.774  17.944  31.856  1.00  0.00           C
ATOM    681 HD11 LEU    45      47.380  17.652  30.997  1.00  0.00           H
ATOM    682 HD12 LEU    45      46.888  19.011  32.049  1.00  0.00           H
ATOM    683 HD13 LEU    45      47.144  17.592  32.818  1.00  0.00           H
ATOM    684  CD2 LEU    45      45.354  15.992  31.509  1.00  0.00           C
ATOM    685 HD21 LEU    45      45.785  15.549  30.612  1.00  0.00           H
ATOM    686 HD22 LEU    45      45.765  15.471  32.375  1.00  0.00           H
ATOM    687 HD23 LEU    45      44.297  15.796  31.331  1.00  0.00           H
ATOM    688  C   LEU    45      42.280  17.502  34.101  1.00  0.00           C
ATOM    689  O   LEU    45      41.904  16.422  34.477  1.00  0.00           O
ATOM    690  N   GLU    46      42.363  18.521  34.904  1.00  0.00           N
ATOM    691  H   GLU    46      42.864  19.340  34.589  1.00  0.00           H
ATOM    692  CA  GLU    46      41.975  18.593  36.332  1.00  0.00           C
ATOM    693  HA  GLU    46      41.270  17.787  36.537  1.00  0.00           H
ATOM    694  CB  GLU    46      43.064  18.263  37.258  1.00  0.00           C
ATOM    695  HB2 GLU    46      42.727  17.979  38.255  1.00  0.00           H
ATOM    696  HB3 GLU    46      43.561  17.356  36.914  1.00  0.00           H
ATOM    697  CG  GLU    46      44.168  19.206  37.492  1.00  0.00           C
ATOM    698  HG2 GLU    46      44.519  19.539  36.515  1.00  0.00           H
ATOM    699  HG3 GLU    46      43.704  20.023  38.045  1.00  0.00           H
ATOM    700  CD  GLU    46      45.513  18.691  38.133  1.00  0.00           C
ATOM    701  OE1 GLU    46      45.776  17.474  37.905  1.00  0.00           O
ATOM    702  OE2 GLU    46      46.367  19.473  38.623  1.00  0.00           O
ATOM    703  C   GLU    46      41.329  19.909  36.733  1.00  0.00           C
ATOM    704  O   GLU    46      41.376  20.892  36.003  1.00  0.00           O
ATOM    705  N   CYX    47      40.684  19.909  37.900  1.00  0.00           N
ATOM    706  H   CYX    47      40.891  19.163  38.549  1.00  0.00           H
ATOM    707  CA  CYX    47      40.508  21.131  38.626  1.00  0.00           C
ATOM    708  HA  CYX    47      40.728  22.003  38.010  1.00  0.00           H
ATOM    709  CB  CYX    47      39.108  21.227  39.200  1.00  0.00           C
ATOM    710  HB2 CYX    47      38.818  20.429  39.884  1.00  0.00           H
ATOM    711  HB3 CYX    47      38.999  22.212  39.653  1.00  0.00           H
ATOM    712  SG  CYX    47      37.725  21.230  37.908  1.00  0.00           S
ATOM    713  C   CYX    47      41.543  21.306  39.752  1.00  0.00           C
ATOM    714  O   CYX    47      42.014  20.319  40.329  1.00  0.00           O
ATOM    715  N   ARG    48      41.914  22.546  40.066  1.00  0.00           N
ATOM    716  H   ARG    48      41.535  23.355  39.596  1.00  0.00           H
ATOM    717  CA  ARG    48      42.860  22.826  41.210  1.00  0.00           C
ATOM    718  HA  ARG    48      42.998  21.943  41.834  1.00  0.00           H
ATOM    719  CB  ARG    48      44.219  23.259  40.643  1.00  0.00           C
ATOM    720  HB2 ARG    48      44.044  24.058  39.922  1.00  0.00           H
ATOM    721  HB3 ARG    48      44.945  23.648  41.356  1.00  0.00           H
ATOM    722  CG  ARG    48      44.953  22.121  39.936  1.00  0.00           C
ATOM    723  HG2 ARG    48      45.108  21.342  40.683  1.00  0.00           H
ATOM    724  HG3 ARG    48      44.359  21.685  39.132  1.00  0.00           H
ATOM    725  CD  ARG    48      46.281  22.650  39.388  1.00  0.00           C
ATOM    726  HD2 ARG    48      46.598  22.053  38.532  1.00  0.00           H
ATOM    727  HD3 ARG    48      46.145  23.643  38.959  1.00  0.00           H
ATOM    728  NE  ARG    48      47.420  22.737  40.328  1.00  0.00           N
ATOM    729  HE  ARG    48      47.586  23.706  40.559  1.00  0.00           H
ATOM    730  CZ  ARG    48      48.125  21.753  40.943  1.00  0.00           C
ATOM    731  NH1 ARG    48      48.945  22.008  41.859  1.00  0.00           N
ATOM    732 HH11 ARG    48      49.117  22.931  42.230  1.00  0.00           H
ATOM    733 HH12 ARG    48      49.525  21.269  42.232  1.00  0.00           H
ATOM    734  NH2 ARG    48      47.964  20.458  40.637  1.00  0.00           N
ATOM    735 HH21 ARG    48      47.339  20.107  39.926  1.00  0.00           H
ATOM    736 HH22 ARG    48      48.403  19.784  41.247  1.00  0.00           H
ATOM    737  C   ARG    48      42.352  23.900  42.100  1.00  0.00           C
ATOM    738  O   ARG    48      41.527  24.725  41.673  1.00  0.00           O
ATOM    739  N   THR    49      42.799  23.897  43.355  1.00  0.00           N
ATOM    740  H   THR    49      43.558  23.299  43.649  1.00  0.00           H
ATOM    741  CA  THR    49      42.619  25.041  44.331  1.00  0.00           C
ATOM    742  HA  THR    49      41.772  25.677  44.075  1.00  0.00           H
ATOM    743  CB  THR    49      42.472  24.589  45.760  1.00  0.00           C
ATOM    744  HB  THR    49      43.395  24.124  46.106  1.00  0.00           H
ATOM    745  CG2 THR    49      42.226  25.680  46.738  1.00  0.00           C
ATOM    746 HG21 THR    49      41.299  26.246  46.640  1.00  0.00           H
ATOM    747 HG22 THR    49      42.204  25.190  47.712  1.00  0.00           H
ATOM    748 HG23 THR    49      43.108  26.321  46.713  1.00  0.00           H
ATOM    749  OG1 THR    49      41.439  23.599  45.886  1.00  0.00           O
ATOM    750  HG1 THR    49      40.874  24.017  46.540  1.00  0.00           H
ATOM    751  C   THR    49      43.963  25.756  44.200  1.00  0.00           C
ATOM    752  O   THR    49      44.993  25.225  44.595  1.00  0.00           O
ATOM    753  N   PHE    50      43.895  26.864  43.498  1.00  0.00           N
ATOM    754  H   PHE    50      42.961  27.064  43.171  1.00  0.00           H
ATOM    755  CA  PHE    50      44.849  27.991  43.470  1.00  0.00           C
ATOM    756  HA  PHE    50      45.766  27.403  43.514  1.00  0.00           H
ATOM    757  CB  PHE    50      44.784  28.795  42.200  1.00  0.00           C
ATOM    758  HB2 PHE    50      43.746  29.047  41.978  1.00  0.00           H
ATOM    759  HB3 PHE    50      45.394  29.695  42.263  1.00  0.00           H
ATOM    760  CG  PHE    50      45.243  28.007  40.960  1.00  0.00           C
ATOM    761  CD1 PHE    50      44.290  27.235  40.301  1.00  0.00           C
ATOM    762  HD1 PHE    50      43.269  27.133  40.639  1.00  0.00           H
ATOM    763  CE1 PHE    50      44.630  26.724  39.006  1.00  0.00           C
ATOM    764  HE1 PHE    50      43.832  26.076  38.676  1.00  0.00           H
ATOM    765  CZ  PHE    50      45.897  26.869  38.496  1.00  0.00           C
ATOM    766  HZ  PHE    50      46.234  26.302  37.641  1.00  0.00           H
ATOM    767  CE2 PHE    50      46.798  27.688  39.146  1.00  0.00           C
ATOM    768  HE2 PHE    50      47.719  27.891  38.619  1.00  0.00           H
ATOM    769  CD2 PHE    50      46.482  28.204  40.409  1.00  0.00           C
ATOM    770  HD2 PHE    50      47.096  28.876  40.990  1.00  0.00           H
ATOM    771  C   PHE    50      44.719  28.824  44.658  1.00  0.00           C
ATOM    772  O   PHE    50      43.566  29.003  45.111  1.00  0.00           O
ATOM    773  N   PHE    51      45.754  29.354  45.244  1.00  0.00           N
ATOM    774  H   PHE    51      46.706  29.188  44.949  1.00  0.00           H
ATOM    775  CA  PHE    51      45.715  30.152  46.507  1.00  0.00           C
ATOM    776  HA  PHE    51      44.862  30.824  46.608  1.00  0.00           H
ATOM    777  CB  PHE    51      45.658  29.247  47.775  1.00  0.00           C
ATOM    778  HB2 PHE    51      45.712  29.878  48.661  1.00  0.00           H
ATOM    779  HB3 PHE    51      44.720  28.693  47.730  1.00  0.00           H
ATOM    780  CG  PHE    51      46.715  28.200  47.799  1.00  0.00           C
ATOM    781  CD1 PHE    51      47.958  28.555  48.330  1.00  0.00           C
ATOM    782  HD1 PHE    51      48.150  29.497  48.824  1.00  0.00           H
ATOM    783  CE1 PHE    51      49.029  27.660  48.406  1.00  0.00           C
ATOM    784  HE1 PHE    51      49.967  27.880  48.894  1.00  0.00           H
ATOM    785  CZ  PHE    51      48.833  26.342  47.895  1.00  0.00           C
ATOM    786  HZ  PHE    51      49.671  25.663  47.954  1.00  0.00           H
ATOM    787  CE2 PHE    51      47.591  26.004  47.265  1.00  0.00           C
ATOM    788  HE2 PHE    51      47.432  25.004  46.889  1.00  0.00           H
ATOM    789  CD2 PHE    51      46.494  26.898  47.245  1.00  0.00           C
ATOM    790  HD2 PHE    51      45.576  26.620  46.748  1.00  0.00           H
ATOM    791  C   PHE    51      46.924  31.138  46.557  1.00  0.00           C
ATOM    792  O   PHE    51      48.019  30.833  46.005  1.00  0.00           O
ATOM    793  N   LEU    52      46.921  32.271  47.223  1.00  0.00           N
ATOM    794  H   LEU    52      46.032  32.556  47.607  1.00  0.00           H
ATOM    795  CA  LEU    52      48.159  33.000  47.552  1.00  0.00           C
ATOM    796  HA  LEU    52      48.883  32.709  46.793  1.00  0.00           H
ATOM    797  CB  LEU    52      47.921  34.434  47.281  1.00  0.00           C
ATOM    798  HB2 LEU    52      47.057  34.793  47.841  1.00  0.00           H
ATOM    799  HB3 LEU    52      48.716  35.078  47.655  1.00  0.00           H
ATOM    800  CG  LEU    52      47.593  34.936  45.847  1.00  0.00           C
ATOM    801  HG  LEU    52      46.611  34.505  45.652  1.00  0.00           H
ATOM    802  CD1 LEU    52      47.739  36.528  45.696  1.00  0.00           C
ATOM    803 HD11 LEU    52      47.578  36.835  44.662  1.00  0.00           H
ATOM    804 HD12 LEU    52      47.104  37.061  46.404  1.00  0.00           H
ATOM    805 HD13 LEU    52      48.796  36.720  45.875  1.00  0.00           H
ATOM    806  CD2 LEU    52      48.643  34.404  44.859  1.00  0.00           C
ATOM    807 HD21 LEU    52      48.588  34.891  43.885  1.00  0.00           H
ATOM    808 HD22 LEU    52      49.622  34.759  45.176  1.00  0.00           H
ATOM    809 HD23 LEU    52      48.545  33.321  44.788  1.00  0.00           H
ATOM    810  C   LEU    52      48.651  32.557  48.939  1.00  0.00           C
ATOM    811  O   LEU    52      47.807  32.200  49.765  1.00  0.00           O
ATOM    812  N   THR    53      49.960  32.653  49.172  1.00  0.00           N
ATOM    813  H   THR    53      50.545  32.793  48.360  1.00  0.00           H
ATOM    814  CA  THR    53      50.660  32.398  50.427  1.00  0.00           C
ATOM    815  HA  THR    53      49.993  32.810  51.184  1.00  0.00           H
ATOM    816  CB  THR    53      50.748  30.893  50.702  1.00  0.00           C
ATOM    817  HB  THR    53      49.826  30.393  50.406  1.00  0.00           H
ATOM    818  CG2 THR    53      51.826  30.162  49.932  1.00  0.00           C
ATOM    819 HG21 THR    53      52.104  29.232  50.427  1.00  0.00           H
ATOM    820 HG22 THR    53      51.487  29.965  48.915  1.00  0.00           H
ATOM    821 HG23 THR    53      52.743  30.743  49.826  1.00  0.00           H
ATOM    822  OG1 THR    53      51.013  30.781  52.141  1.00  0.00           O
ATOM    823  HG1 THR    53      50.215  31.103  52.566  1.00  0.00           H
ATOM    824  C   THR    53      51.947  33.190  50.525  1.00  0.00           C
ATOM    825  O   THR    53      52.719  33.414  49.577  1.00  0.00           O
ATOM    826  N   GLN    54      52.239  33.618  51.773  1.00  0.00           N
ATOM    827  H   GLN    54      51.563  33.394  52.489  1.00  0.00           H
ATOM    828  CA  GLN    54      53.544  34.046  52.206  1.00  0.00           C
ATOM    829  HA  GLN    54      53.934  34.723  51.445  1.00  0.00           H
ATOM    830  CB  GLN    54      53.468  34.728  53.544  1.00  0.00           C
ATOM    831  HB2 GLN    54      52.764  35.543  53.374  1.00  0.00           H
ATOM    832  HB3 GLN    54      53.113  34.062  54.331  1.00  0.00           H
ATOM    833  CG  GLN    54      54.826  35.309  53.962  1.00  0.00           C
ATOM    834  HG2 GLN    54      55.513  35.276  53.116  1.00  0.00           H
ATOM    835  HG3 GLN    54      54.539  36.322  54.247  1.00  0.00           H
ATOM    836  CD  GLN    54      55.605  34.640  55.115  1.00  0.00           C
ATOM    837  OE1 GLN    54      55.620  33.460  55.330  1.00  0.00           O
ATOM    838  NE2 GLN    54      56.242  35.424  55.947  1.00  0.00           N
ATOM    839 HE21 GLN    54      56.188  36.431  55.905  1.00  0.00           H
ATOM    840 HE22 GLN    54      56.619  34.997  56.781  1.00  0.00           H
ATOM    841  C   GLN    54      54.438  32.788  52.308  1.00  0.00           C
ATOM    842  O   GLN    54      55.535  32.829  51.818  1.00  0.00           O
ATOM    843  N   GLY    55      53.931  31.787  52.957  1.00  0.00           N
ATOM    844  H   GLY    55      52.952  31.818  53.205  1.00  0.00           H
ATOM    845  CA  GLY    55      54.686  30.564  53.167  1.00  0.00           C
ATOM    846  HA2 GLY    55      54.171  29.735  52.680  1.00  0.00           H
ATOM    847  HA3 GLY    55      55.728  30.617  52.850  1.00  0.00           H
ATOM    848  C   GLY    55      54.633  30.056  54.613  1.00  0.00           C
ATOM    849  O   GLY    55      54.923  28.871  54.771  1.00  0.00           O
ATOM    850  N   ALA    56      54.346  30.874  55.602  1.00  0.00           N
ATOM    851  H   ALA    56      54.324  31.865  55.408  1.00  0.00           H
ATOM    852  CA  ALA    56      53.973  30.461  56.927  1.00  0.00           C
ATOM    853  HA  ALA    56      54.903  30.054  57.322  1.00  0.00           H
ATOM    854  CB  ALA    56      53.557  31.592  57.783  1.00  0.00           C
ATOM    855  HB1 ALA    56      54.332  32.340  57.948  1.00  0.00           H
ATOM    856  HB2 ALA    56      52.771  32.218  57.364  1.00  0.00           H
ATOM    857  HB3 ALA    56      53.309  31.139  58.743  1.00  0.00           H
ATOM    858  C   ALA    56      52.971  29.311  56.850  1.00  0.00           C
ATOM    859  O   ALA    56      51.952  29.340  56.104  1.00  0.00           O
ATOM    860  N   LEU    57      53.218  28.196  57.607  1.00  0.00           N
ATOM    861  H   LEU    57      54.073  28.100  58.135  1.00  0.00           H
ATOM    862  CA  LEU    57      52.197  27.185  57.928  1.00  0.00           C
ATOM    863  HA  LEU    57      51.615  26.985  57.028  1.00  0.00           H
ATOM    864  CB  LEU    57      52.857  25.863  58.390  1.00  0.00           C
ATOM    865  HB2 LEU    57      53.375  26.107  59.317  1.00  0.00           H
ATOM    866  HB3 LEU    57      52.033  25.185  58.610  1.00  0.00           H
ATOM    867  CG  LEU    57      53.765  25.098  57.393  1.00  0.00           C
ATOM    868  HG  LEU    57      54.551  25.844  57.278  1.00  0.00           H
ATOM    869  CD1 LEU    57      54.273  23.794  58.051  1.00  0.00           C
ATOM    870 HD11 LEU    57      53.374  23.224  58.286  1.00  0.00           H
ATOM    871 HD12 LEU    57      54.969  23.253  57.410  1.00  0.00           H
ATOM    872 HD13 LEU    57      54.813  24.068  58.958  1.00  0.00           H
ATOM    873  CD2 LEU    57      53.033  24.799  56.068  1.00  0.00           C
ATOM    874 HD21 LEU    57      52.136  24.208  56.258  1.00  0.00           H
ATOM    875 HD22 LEU    57      52.778  25.703  55.516  1.00  0.00           H
ATOM    876 HD23 LEU    57      53.756  24.232  55.481  1.00  0.00           H
ATOM    877  C   LEU    57      51.185  27.729  58.970  1.00  0.00           C
ATOM    878  O   LEU    57      51.417  28.711  59.726  1.00  0.00           O
ATOM    879  N   LEU    58      49.954  27.080  59.105  1.00  0.00           N
ATOM    880  H   LEU    58      49.837  26.336  58.431  1.00  0.00           H
ATOM    881  CA  LEU    58      48.909  27.299  60.110  1.00  0.00           C
ATOM    882  HA  LEU    58      48.797  28.384  60.129  1.00  0.00           H
ATOM    883  CB  LEU    58      47.591  26.734  59.597  1.00  0.00           C
ATOM    884  HB2 LEU    58      47.851  25.796  59.106  1.00  0.00           H
ATOM    885  HB3 LEU    58      46.819  26.581  60.351  1.00  0.00           H
ATOM    886  CG  LEU    58      46.962  27.552  58.461  1.00  0.00           C
ATOM    887  HG  LEU    58      47.801  27.992  57.923  1.00  0.00           H
ATOM    888  CD1 LEU    58      46.149  26.701  57.488  1.00  0.00           C
ATOM    889 HD11 LEU    58      46.808  25.978  57.009  1.00  0.00           H
ATOM    890 HD12 LEU    58      45.452  26.111  58.084  1.00  0.00           H
ATOM    891 HD13 LEU    58      45.686  27.348  56.742  1.00  0.00           H
ATOM    892  CD2 LEU    58      46.135  28.716  58.917  1.00  0.00           C
ATOM    893 HD21 LEU    58      46.491  29.280  59.779  1.00  0.00           H
ATOM    894 HD22 LEU    58      45.970  29.424  58.105  1.00  0.00           H
ATOM    895 HD23 LEU    58      45.230  28.231  59.284  1.00  0.00           H
ATOM    896  C   LEU    58      49.374  26.716  61.444  1.00  0.00           C
ATOM    897  O   LEU    58      50.193  25.794  61.493  1.00  0.00           O
ATOM    898  N   ASN    59      48.797  27.257  62.502  1.00  0.00           N
ATOM    899  H   ASN    59      47.982  27.843  62.390  1.00  0.00           H
ATOM    900  CA  ASN    59      49.027  26.867  63.926  1.00  0.00           C
ATOM    901  HA  ASN    59      48.421  27.485  64.588  1.00  0.00           H
ATOM    902  CB  ASN    59      48.377  25.478  64.087  1.00  0.00           C
ATOM    903  HB2 ASN    59      47.348  25.378  63.742  1.00  0.00           H
ATOM    904  HB3 ASN    59      49.052  24.858  63.496  1.00  0.00           H
ATOM    905  CG  ASN    59      48.286  24.992  65.496  1.00  0.00           C
ATOM    906  OD1 ASN    59      47.667  25.567  66.360  1.00  0.00           O
ATOM    907  ND2 ASN    59      48.788  23.769  65.760  1.00  0.00           N
ATOM    908 HD21 ASN    59      48.691  23.363  66.679  1.00  0.00           H
ATOM    909 HD22 ASN    59      49.320  23.422  64.975  1.00  0.00           H
ATOM    910  C   ASN    59      50.514  26.907  64.374  1.00  0.00           C
ATOM    911  O   ASN    59      50.789  26.612  65.573  1.00  0.00           O
ATOM    912  N   ASP    60      51.449  27.460  63.568  1.00  0.00           N
ATOM    913  H   ASP    60      51.061  27.779  62.692  1.00  0.00           H
ATOM    914  CA  ASP    60      52.867  27.726  64.002  1.00  0.00           C
ATOM    915  HA  ASP    60      53.266  26.788  64.390  1.00  0.00           H
ATOM    916  CB  ASP    60      53.730  28.231  62.876  1.00  0.00           C
ATOM    917  HB2 ASP    60      53.806  27.358  62.227  1.00  0.00           H
ATOM    918  HB3 ASP    60      53.207  28.959  62.256  1.00  0.00           H
ATOM    919  CG  ASP    60      55.178  28.640  63.230  1.00  0.00           C
ATOM    920  OD1 ASP    60      55.844  29.205  62.291  1.00  0.00           O
ATOM    921  OD2 ASP    60      55.582  28.476  64.416  1.00  0.00           O
ATOM    922  C   ASP    60      52.882  28.805  65.163  1.00  0.00           C
ATOM    923  O   ASP    60      52.470  29.931  64.924  1.00  0.00           O
ATOM    924  N   LYS    61      53.344  28.454  66.321  1.00  0.00           N
ATOM    925  H   LYS    61      53.752  27.530  66.350  1.00  0.00           H
ATOM    926  CA  LYS    61      53.273  29.265  67.566  1.00  0.00           C
ATOM    927  HA  LYS    61      52.297  29.749  67.526  1.00  0.00           H
ATOM    928  CB  LYS    61      53.211  28.311  68.799  1.00  0.00           C
ATOM    929  HB2 LYS    61      54.196  27.992  69.139  1.00  0.00           H
ATOM    930  HB3 LYS    61      52.984  28.953  69.651  1.00  0.00           H
ATOM    931  CG  LYS    61      52.074  27.211  68.804  1.00  0.00           C
ATOM    932  HG2 LYS    61      52.381  26.521  68.017  1.00  0.00           H
ATOM    933  HG3 LYS    61      52.046  26.638  69.730  1.00  0.00           H
ATOM    934  CD  LYS    61      50.740  27.891  68.469  1.00  0.00           C
ATOM    935  HD2 LYS    61      50.643  28.671  69.225  1.00  0.00           H
ATOM    936  HD3 LYS    61      50.813  28.323  67.471  1.00  0.00           H
ATOM    937  CE  LYS    61      49.525  26.919  68.476  1.00  0.00           C
ATOM    938  HE2 LYS    61      48.600  27.469  68.306  1.00  0.00           H
ATOM    939  HE3 LYS    61      49.658  26.225  67.646  1.00  0.00           H
ATOM    940  NZ  LYS    61      49.512  26.365  69.860  1.00  0.00           N
ATOM    941  HZ1 LYS    61      49.934  27.036  70.485  1.00  0.00           H
ATOM    942  HZ2 LYS    61      48.573  26.211  70.195  1.00  0.00           H
ATOM    943  HZ3 LYS    61      50.050  25.515  69.952  1.00  0.00           H
ATOM    944  C   LYS    61      54.385  30.331  67.734  1.00  0.00           C
ATOM    945  O   LYS    61      54.444  31.122  68.685  1.00  0.00           O
ATOM    946  N   HIP    62      55.140  30.533  66.666  1.00  0.00           N
ATOM    947  H   HIP    62      55.109  29.843  65.931  1.00  0.00           H
ATOM    948  CA  HIP    62      56.251  31.485  66.502  1.00  0.00           C
ATOM    949  HA  HIP    62      56.162  32.215  67.307  1.00  0.00           H
ATOM    950  CB  HIP    62      57.616  30.766  66.724  1.00  0.00           C
ATOM    951  HB2 HIP    62      57.715  30.051  65.907  1.00  0.00           H
ATOM    952  HB3 HIP    62      58.449  31.458  66.603  1.00  0.00           H
ATOM    953  CG  HIP    62      57.652  30.228  68.137  1.00  0.00           C
ATOM    954  ND1 HIP    62      57.776  30.855  69.369  1.00  0.00           N
ATOM    955  HD1 HIP    62      58.128  31.775  69.589  1.00  0.00           H
ATOM    956  CE1 HIP    62      57.644  29.953  70.351  1.00  0.00           C
ATOM    957  HE1 HIP    62      57.866  30.148  71.391  1.00  0.00           H
ATOM    958  NE2 HIP    62      57.495  28.717  69.777  1.00  0.00           N
ATOM    959  HE2 HIP    62      57.622  27.855  70.288  1.00  0.00           H
ATOM    960  CD2 HIP    62      57.409  28.909  68.464  1.00  0.00           C
ATOM    961  HD2 HIP    62      57.205  28.071  67.814  1.00  0.00           H
ATOM    962  C   HIP    62      56.240  32.177  65.131  1.00  0.00           C
ATOM    963  O   HIP    62      57.220  32.736  64.800  1.00  0.00           O
ATOM    964  N   SER    63      55.155  32.096  64.352  1.00  0.00           N
ATOM    965  H   SER    63      54.266  31.818  64.745  1.00  0.00           H
ATOM    966  CA  SER    63      55.106  32.673  63.008  1.00  0.00           C
ATOM    967  HA  SER    63      56.100  32.576  62.570  1.00  0.00           H
ATOM    968  CB  SER    63      54.009  31.994  62.138  1.00  0.00           C
ATOM    969  HB2 SER    63      53.973  32.422  61.136  1.00  0.00           H
ATOM    970  HB3 SER    63      54.128  30.912  62.197  1.00  0.00           H
ATOM    971  OG  SER    63      52.650  32.292  62.667  1.00  0.00           O
ATOM    972  HG  SER    63      52.116  31.546  62.385  1.00  0.00           H
ATOM    973  C   SER    63      54.809  34.158  62.947  1.00  0.00           C
ATOM    974  O   SER    63      55.051  34.698  61.896  1.00  0.00           O
ATOM    975  N   ASN    64      54.200  34.826  63.911  1.00  0.00           N
ATOM    976  H   ASN    64      53.756  34.299  64.650  1.00  0.00           H
ATOM    977  CA  ASN    64      53.713  36.237  63.752  1.00  0.00           C
ATOM    978  HA  ASN    64      53.230  36.417  64.713  1.00  0.00           H
ATOM    979  CB  ASN    64      54.822  37.307  63.520  1.00  0.00           C
ATOM    980  HB2 ASN    64      55.292  37.280  62.537  1.00  0.00           H
ATOM    981  HB3 ASN    64      54.465  38.336  63.551  1.00  0.00           H
ATOM    982  CG  ASN    64      55.885  37.215  64.506  1.00  0.00           C
ATOM    983  OD1 ASN    64      56.602  36.280  64.599  1.00  0.00           O
ATOM    984  ND2 ASN    64      55.956  38.203  65.379  1.00  0.00           N
ATOM    985 HD21 ASN    64      56.671  38.292  66.088  1.00  0.00           H
ATOM    986 HD22 ASN    64      55.266  38.938  65.357  1.00  0.00           H
ATOM    987  C   ASN    64      52.544  36.395  62.728  1.00  0.00           C
ATOM    988  O   ASN    64      52.004  37.501  62.598  1.00  0.00           O
ATOM    989  N   GLY    65      52.149  35.349  61.996  1.00  0.00           N
ATOM    990  H   GLY    65      52.748  34.535  62.001  1.00  0.00           H
ATOM    991  CA  GLY    65      50.896  35.294  61.138  1.00  0.00           C
ATOM    992  HA2 GLY    65      50.916  34.306  60.678  1.00  0.00           H
ATOM    993  HA3 GLY    65      50.059  35.288  61.835  1.00  0.00           H
ATOM    994  C   GLY    65      50.803  36.386  60.066  1.00  0.00           C
ATOM    995  O   GLY    65      51.330  36.232  58.948  1.00  0.00           O
ATOM    996  N   THR    66      49.956  37.361  60.387  1.00  0.00           N
ATOM    997  H   THR    66      49.648  37.512  61.337  1.00  0.00           H
ATOM    998  CA  THR    66      49.261  38.120  59.326  1.00  0.00           C
ATOM    999  HA  THR    66      48.679  37.457  58.686  1.00  0.00           H
ATOM   1000  CB  THR    66      48.305  39.163  59.926  1.00  0.00           C
ATOM   1001  HB  THR    66      48.935  39.850  60.490  1.00  0.00           H
ATOM   1002  CG2 THR    66      47.539  39.967  58.849  1.00  0.00           C
ATOM   1003 HG21 THR    66      46.667  40.495  59.234  1.00  0.00           H
ATOM   1004 HG22 THR    66      48.219  40.614  58.296  1.00  0.00           H
ATOM   1005 HG23 THR    66      47.200  39.307  58.049  1.00  0.00           H
ATOM   1006  OG1 THR    66      47.379  38.533  60.745  1.00  0.00           O
ATOM   1007  HG1 THR    66      47.719  38.443  61.638  1.00  0.00           H
ATOM   1008  C   THR    66      50.243  38.939  58.475  1.00  0.00           C
ATOM   1009  O   THR    66      50.852  39.866  59.029  1.00  0.00           O
ATOM   1010  N   VAL    67      50.360  38.681  57.199  1.00  0.00           N
ATOM   1011  H   VAL    67      49.744  37.998  56.784  1.00  0.00           H
ATOM   1012  CA  VAL    67      51.160  39.490  56.274  1.00  0.00           C
ATOM   1013  HA  VAL    67      51.906  40.009  56.877  1.00  0.00           H
ATOM   1014  CB  VAL    67      51.887  38.579  55.216  1.00  0.00           C
ATOM   1015  HB  VAL    67      51.021  38.038  54.836  1.00  0.00           H
ATOM   1016  CG1 VAL    67      52.752  39.099  54.114  1.00  0.00           C
ATOM   1017 HG11 VAL    67      52.163  39.784  53.506  1.00  0.00           H
ATOM   1018 HG12 VAL    67      53.533  39.694  54.588  1.00  0.00           H
ATOM   1019 HG13 VAL    67      53.219  38.311  53.525  1.00  0.00           H
ATOM   1020  CG2 VAL    67      52.782  37.586  55.901  1.00  0.00           C
ATOM   1021 HG21 VAL    67      52.545  36.619  55.459  1.00  0.00           H
ATOM   1022 HG22 VAL    67      53.855  37.776  55.866  1.00  0.00           H
ATOM   1023 HG23 VAL    67      52.465  37.432  56.932  1.00  0.00           H
ATOM   1024  C   VAL    67      50.325  40.493  55.495  1.00  0.00           C
ATOM   1025  O   VAL    67      49.162  40.251  55.141  1.00  0.00           O
ATOM   1026  N   LYS    68      50.921  41.625  55.119  1.00  0.00           N
ATOM   1027  H   LYS    68      51.834  41.855  55.482  1.00  0.00           H
ATOM   1028  CA  LYS    68      50.209  42.708  54.348  1.00  0.00           C
ATOM   1029  HA  LYS    68      49.250  42.891  54.834  1.00  0.00           H
ATOM   1030  CB  LYS    68      51.063  43.993  54.273  1.00  0.00           C
ATOM   1031  HB2 LYS    68      52.088  43.770  53.975  1.00  0.00           H
ATOM   1032  HB3 LYS    68      50.616  44.794  53.685  1.00  0.00           H
ATOM   1033  CG  LYS    68      51.069  44.626  55.696  1.00  0.00           C
ATOM   1034  HG2 LYS    68      50.063  44.991  55.903  1.00  0.00           H
ATOM   1035  HG3 LYS    68      51.299  43.918  56.494  1.00  0.00           H
ATOM   1036  CD  LYS    68      52.014  45.822  55.640  1.00  0.00           C
ATOM   1037  HD2 LYS    68      53.052  45.495  55.560  1.00  0.00           H
ATOM   1038  HD3 LYS    68      51.769  46.454  54.786  1.00  0.00           H
ATOM   1039  CE  LYS    68      51.932  46.825  56.851  1.00  0.00           C
ATOM   1040  HE2 LYS    68      50.886  46.934  57.139  1.00  0.00           H
ATOM   1041  HE3 LYS    68      52.296  46.372  57.773  1.00  0.00           H
ATOM   1042  NZ  LYS    68      52.546  48.136  56.567  1.00  0.00           N
ATOM   1043  HZ1 LYS    68      53.540  48.199  56.726  1.00  0.00           H
ATOM   1044  HZ2 LYS    68      52.366  48.464  55.630  1.00  0.00           H
ATOM   1045  HZ3 LYS    68      52.289  48.785  57.296  1.00  0.00           H
ATOM   1046  C   LYS    68      49.903  42.230  52.898  1.00  0.00           C
ATOM   1047  O   LYS    68      50.595  41.454  52.197  1.00  0.00           O
ATOM   1048  N   ASP    69      48.816  42.793  52.417  1.00  0.00           N
ATOM   1049  H   ASP    69      48.352  43.449  53.028  1.00  0.00           H
ATOM   1050  CA  ASP    69      48.226  42.348  51.166  1.00  0.00           C
ATOM   1051  HA  ASP    69      47.987  41.285  51.154  1.00  0.00           H
ATOM   1052  CB  ASP    69      47.018  43.243  50.931  1.00  0.00           C
ATOM   1053  HB2 ASP    69      47.421  44.255  50.960  1.00  0.00           H
ATOM   1054  HB3 ASP    69      46.563  43.004  49.970  1.00  0.00           H
ATOM   1055  CG  ASP    69      45.943  43.191  51.999  1.00  0.00           C
ATOM   1056  OD1 ASP    69      46.008  42.360  52.929  1.00  0.00           O
ATOM   1057  OD2 ASP    69      44.963  43.931  51.871  1.00  0.00           O
ATOM   1058  C   ASP    69      49.122  42.479  49.920  1.00  0.00           C
ATOM   1059  O   ASP    69      48.988  41.640  48.984  1.00  0.00           O
ATOM   1060  N   ARG    70      50.014  43.400  49.820  1.00  0.00           N
ATOM   1061  H   ARG    70      50.008  43.989  50.642  1.00  0.00           H
ATOM   1062  CA  ARG    70      50.907  43.619  48.657  1.00  0.00           C
ATOM   1063  HA  ARG    70      50.768  42.727  48.045  1.00  0.00           H
ATOM   1064  CB  ARG    70      50.539  44.807  47.868  1.00  0.00           C
ATOM   1065  HB2 ARG    70      50.578  45.704  48.487  1.00  0.00           H
ATOM   1066  HB3 ARG    70      51.315  44.876  47.105  1.00  0.00           H
ATOM   1067  CG  ARG    70      49.160  44.670  47.217  1.00  0.00           C
ATOM   1068  HG2 ARG    70      49.196  43.687  46.746  1.00  0.00           H
ATOM   1069  HG3 ARG    70      48.475  44.704  48.065  1.00  0.00           H
ATOM   1070  CD  ARG    70      48.685  45.747  46.250  1.00  0.00           C
ATOM   1071  HD2 ARG    70      49.272  45.608  45.343  1.00  0.00           H
ATOM   1072  HD3 ARG    70      47.629  45.605  46.022  1.00  0.00           H
ATOM   1073  NE  ARG    70      48.810  47.079  46.879  1.00  0.00           N
ATOM   1074  HE  ARG    70      49.630  47.649  46.726  1.00  0.00           H
ATOM   1075  CZ  ARG    70      47.824  47.822  47.434  1.00  0.00           C
ATOM   1076  NH1 ARG    70      48.186  48.995  47.914  1.00  0.00           N
ATOM   1077 HH11 ARG    70      49.069  49.364  47.594  1.00  0.00           H
ATOM   1078 HH12 ARG    70      47.439  49.557  48.297  1.00  0.00           H
ATOM   1079  NH2 ARG    70      46.572  47.502  47.450  1.00  0.00           N
ATOM   1080 HH21 ARG    70      46.235  46.612  47.110  1.00  0.00           H
ATOM   1081 HH22 ARG    70      45.855  48.073  47.875  1.00  0.00           H
ATOM   1082  C   ARG    70      52.348  43.577  49.117  1.00  0.00           C
ATOM   1083  O   ARG    70      53.221  44.147  48.437  1.00  0.00           O
ATOM   1084  N   SER    71      52.640  42.876  50.196  1.00  0.00           N
ATOM   1085  H   SER    71      51.905  42.413  50.711  1.00  0.00           H
ATOM   1086  CA  SER    71      53.959  42.475  50.605  1.00  0.00           C
ATOM   1087  HA  SER    71      54.521  43.371  50.867  1.00  0.00           H
ATOM   1088  CB  SER    71      53.794  41.596  51.882  1.00  0.00           C
ATOM   1089  HB2 SER    71      53.200  42.176  52.589  1.00  0.00           H
ATOM   1090  HB3 SER    71      53.202  40.698  51.706  1.00  0.00           H
ATOM   1091  OG  SER    71      55.016  41.166  52.464  1.00  0.00           O
ATOM   1092  HG  SER    71      54.952  41.452  53.378  1.00  0.00           H
ATOM   1093  C   SER    71      54.751  41.657  49.528  1.00  0.00           C
ATOM   1094  O   SER    71      54.108  40.763  48.907  1.00  0.00           O
ATOM   1095  N   PRO    72      56.072  41.769  49.362  1.00  0.00           N
ATOM   1096  CD  PRO    72      56.865  42.850  49.966  1.00  0.00           C
ATOM   1097  HD2 PRO    72      56.689  43.033  51.026  1.00  0.00           H
ATOM   1098  HD3 PRO    72      56.494  43.679  49.363  1.00  0.00           H
ATOM   1099  CG  PRO    72      58.324  42.595  49.597  1.00  0.00           C
ATOM   1100  HG2 PRO    72      58.873  42.128  50.415  1.00  0.00           H
ATOM   1101  HG3 PRO    72      58.783  43.570  49.435  1.00  0.00           H
ATOM   1102  CB  PRO    72      58.243  41.860  48.290  1.00  0.00           C
ATOM   1103  HB2 PRO    72      59.093  41.178  48.235  1.00  0.00           H
ATOM   1104  HB3 PRO    72      58.283  42.505  47.414  1.00  0.00           H
ATOM   1105  CA  PRO    72      56.866  41.141  48.307  1.00  0.00           C
ATOM   1106  HA  PRO    72      56.323  41.234  47.366  1.00  0.00           H
ATOM   1107  C   PRO    72      57.042  39.618  48.573  1.00  0.00           C
ATOM   1108  O   PRO    72      57.287  38.843  47.723  1.00  0.00           O
ATOM   1109  N   HID    73      56.788  39.149  49.823  1.00  0.00           N
ATOM   1110  H   HID    73      56.412  39.866  50.426  1.00  0.00           H
ATOM   1111  CA  HID    73      56.869  37.715  50.198  1.00  0.00           C
ATOM   1112  HA  HID    73      57.878  37.404  49.925  1.00  0.00           H
ATOM   1113  CB  HID    73      56.772  37.680  51.687  1.00  0.00           C
ATOM   1114  HB2 HID    73      55.759  37.913  52.011  1.00  0.00           H
ATOM   1115  HB3 HID    73      56.968  36.654  52.001  1.00  0.00           H
ATOM   1116  CG  HID    73      57.859  38.573  52.215  1.00  0.00           C
ATOM   1117  ND1 HID    73      57.748  39.922  52.598  1.00  0.00           N
ATOM   1118  HD1 HID    73      56.843  40.365  52.662  1.00  0.00           H
ATOM   1119  CE1 HID    73      58.930  40.370  52.908  1.00  0.00           C
ATOM   1120  HE1 HID    73      59.073  41.402  53.192  1.00  0.00           H
ATOM   1121  NE2 HID    73      59.807  39.413  52.760  1.00  0.00           N
ATOM   1122  CD2 HID    73      59.162  38.234  52.411  1.00  0.00           C
ATOM   1123  HD2 HID    73      59.506  37.214  52.329  1.00  0.00           H
ATOM   1124  C   HID    73      55.830  36.833  49.408  1.00  0.00           C
ATOM   1125  O   HID    73      55.967  35.644  49.228  1.00  0.00           O
ATOM   1126  N   ARG    74      54.660  37.486  49.127  1.00  0.00           N
ATOM   1127  H   ARG    74      54.540  38.486  49.206  1.00  0.00           H
ATOM   1128  CA  ARG    74      53.505  36.694  48.673  1.00  0.00           C
ATOM   1129  HA  ARG    74      53.149  35.950  49.387  1.00  0.00           H
ATOM   1130  CB  ARG    74      52.304  37.638  48.500  1.00  0.00           C
ATOM   1131  HB2 ARG    74      52.495  38.487  47.843  1.00  0.00           H
ATOM   1132  HB3 ARG    74      51.518  37.071  48.000  1.00  0.00           H
ATOM   1133  CG  ARG    74      51.984  38.218  49.884  1.00  0.00           C
ATOM   1134  HG2 ARG    74      52.013  37.400  50.603  1.00  0.00           H
ATOM   1135  HG3 ARG    74      52.786  38.935  50.064  1.00  0.00           H
ATOM   1136  CD  ARG    74      50.571  38.803  49.840  1.00  0.00           C
ATOM   1137  HD2 ARG    74      50.393  39.563  50.601  1.00  0.00           H
ATOM   1138  HD3 ARG    74      50.472  39.381  48.921  1.00  0.00           H
ATOM   1139  NE  ARG    74      49.522  37.781  49.823  1.00  0.00           N
ATOM   1140  HE  ARG    74      49.712  37.054  50.499  1.00  0.00           H
ATOM   1141  CZ  ARG    74      48.284  37.943  49.358  1.00  0.00           C
ATOM   1142  NH1 ARG    74      47.322  37.125  49.709  1.00  0.00           N
ATOM   1143 HH11 ARG    74      47.460  36.367  50.362  1.00  0.00           H
ATOM   1144 HH12 ARG    74      46.418  37.251  49.275  1.00  0.00           H
ATOM   1145  NH2 ARG    74      47.861  39.072  48.861  1.00  0.00           N
ATOM   1146 HH21 ARG    74      48.468  39.875  48.772  1.00  0.00           H
ATOM   1147 HH22 ARG    74      46.887  39.211  48.630  1.00  0.00           H
ATOM   1148  C   ARG    74      53.909  35.989  47.357  1.00  0.00           C
ATOM   1149  O   ARG    74      54.603  36.612  46.579  1.00  0.00           O
ATOM   1150  N   THR    75      53.424  34.797  47.174  1.00  0.00           N
ATOM   1151  H   THR    75      52.785  34.445  47.872  1.00  0.00           H
ATOM   1152  CA  THR    75      53.635  33.870  46.141  1.00  0.00           C
ATOM   1153  HA  THR    75      53.972  34.362  45.229  1.00  0.00           H
ATOM   1154  CB  THR    75      54.789  32.930  46.486  1.00  0.00           C
ATOM   1155  HB  THR    75      54.759  32.171  45.706  1.00  0.00           H
ATOM   1156  CG2 THR    75      56.239  33.498  46.353  1.00  0.00           C
ATOM   1157 HG21 THR    75      56.921  32.728  46.712  1.00  0.00           H
ATOM   1158 HG22 THR    75      56.461  33.651  45.296  1.00  0.00           H
ATOM   1159 HG23 THR    75      56.372  34.464  46.840  1.00  0.00           H
ATOM   1160  OG1 THR    75      54.604  32.274  47.779  1.00  0.00           O
ATOM   1161  HG1 THR    75      54.101  32.851  48.358  1.00  0.00           H
ATOM   1162  C   THR    75      52.376  32.996  45.829  1.00  0.00           C
ATOM   1163  O   THR    75      51.637  32.636  46.701  1.00  0.00           O
ATOM   1164  N   LEU    76      52.089  32.803  44.548  1.00  0.00           N
ATOM   1165  H   LEU    76      52.798  33.183  43.938  1.00  0.00           H
ATOM   1166  CA  LEU    76      51.015  31.960  43.952  1.00  0.00           C
ATOM   1167  HA  LEU    76      50.126  31.968  44.583  1.00  0.00           H
ATOM   1168  CB  LEU    76      50.661  32.404  42.561  1.00  0.00           C
ATOM   1169  HB2 LEU    76      50.376  33.455  42.542  1.00  0.00           H
ATOM   1170  HB3 LEU    76      51.544  32.334  41.925  1.00  0.00           H
ATOM   1171  CG  LEU    76      49.539  31.579  41.785  1.00  0.00           C
ATOM   1172  HG  LEU    76      49.693  30.504  41.882  1.00  0.00           H
ATOM   1173  CD1 LEU    76      48.172  31.842  42.322  1.00  0.00           C
ATOM   1174 HD11 LEU    76      47.539  31.085  41.859  1.00  0.00           H
ATOM   1175 HD12 LEU    76      48.220  31.594  43.382  1.00  0.00           H
ATOM   1176 HD13 LEU    76      47.804  32.856  42.168  1.00  0.00           H
ATOM   1177  CD2 LEU    76      49.543  31.979  40.303  1.00  0.00           C
ATOM   1178 HD21 LEU    76      49.415  33.049  40.148  1.00  0.00           H
ATOM   1179 HD22 LEU    76      50.402  31.630  39.728  1.00  0.00           H
ATOM   1180 HD23 LEU    76      48.734  31.461  39.787  1.00  0.00           H
ATOM   1181  C   LEU    76      51.541  30.537  43.987  1.00  0.00           C
ATOM   1182  O   LEU    76      52.662  30.284  43.508  1.00  0.00           O
ATOM   1183  N   MET    77      50.671  29.719  44.644  1.00  0.00           N
ATOM   1184  H   MET    77      49.790  30.042  45.016  1.00  0.00           H
ATOM   1185  CA  MET    77      50.779  28.271  44.681  1.00  0.00           C
ATOM   1186  HA  MET    77      51.422  28.036  43.834  1.00  0.00           H
ATOM   1187  CB  MET    77      51.407  27.827  45.987  1.00  0.00           C
ATOM   1188  HB2 MET    77      50.736  28.143  46.785  1.00  0.00           H
ATOM   1189  HB3 MET    77      51.461  26.739  46.025  1.00  0.00           H
ATOM   1190  CG  MET    77      52.881  28.384  46.058  1.00  0.00           C
ATOM   1191  HG2 MET    77      53.389  28.023  45.163  1.00  0.00           H
ATOM   1192  HG3 MET    77      52.935  29.461  45.902  1.00  0.00           H
ATOM   1193  SD  MET    77      53.728  28.036  47.629  1.00  0.00           S
ATOM   1194  CE  MET    77      54.314  26.352  47.285  1.00  0.00           C
ATOM   1195  HE1 MET    77      53.434  25.751  47.058  1.00  0.00           H
ATOM   1196  HE2 MET    77      54.995  26.273  46.437  1.00  0.00           H
ATOM   1197  HE3 MET    77      54.767  26.014  48.217  1.00  0.00           H
ATOM   1198  C   MET    77      49.448  27.587  44.354  1.00  0.00           C
ATOM   1199  O   MET    77      48.363  28.196  44.419  1.00  0.00           O
ATOM   1200  N   SER    78      49.454  26.307  43.959  1.00  0.00           N
ATOM   1201  H   SER    78      50.378  25.911  43.865  1.00  0.00           H
ATOM   1202  CA  SER    78      48.271  25.499  43.770  1.00  0.00           C
ATOM   1203  HA  SER    78      47.447  25.918  44.348  1.00  0.00           H
ATOM   1204  CB  SER    78      47.845  25.599  42.332  1.00  0.00           C
ATOM   1205  HB2 SER    78      46.855  25.158  42.224  1.00  0.00           H
ATOM   1206  HB3 SER    78      47.829  26.671  42.131  1.00  0.00           H
ATOM   1207  OG  SER    78      48.764  24.890  41.432  1.00  0.00           O
ATOM   1208  HG  SER    78      49.341  25.560  41.060  1.00  0.00           H
ATOM   1209  C   SER    78      48.489  24.093  44.193  1.00  0.00           C
ATOM   1210  O   SER    78      49.564  23.447  44.277  1.00  0.00           O
ATOM   1211  N   CYS    79      47.363  23.550  44.690  1.00  0.00           N
ATOM   1212  H   CYS    79      46.495  24.065  44.644  1.00  0.00           H
ATOM   1213  CA  CYS    79      47.235  22.150  45.077  1.00  0.00           C
ATOM   1214  HA  CYS    79      48.111  21.571  44.783  1.00  0.00           H
ATOM   1215  CB  CYS    79      46.986  22.064  46.568  1.00  0.00           C
ATOM   1216  HB2 CYS    79      47.196  21.065  46.950  1.00  0.00           H
ATOM   1217  HB3 CYS    79      47.730  22.728  47.005  1.00  0.00           H
ATOM   1218  SG  CYS    79      45.393  22.803  46.855  1.00  0.00           S
ATOM   1219  HG  CYS    79      44.531  21.837  46.525  1.00  0.00           H
ATOM   1220  C   CYS    79      46.198  21.421  44.099  1.00  0.00           C
ATOM   1221  O   CYS    79      45.498  22.167  43.350  1.00  0.00           O
ATOM   1222  N   PRO    80      45.937  20.102  44.246  1.00  0.00           N
ATOM   1223  CD  PRO    80      46.925  19.112  44.674  1.00  0.00           C
ATOM   1224  HD2 PRO    80      46.652  19.061  45.727  1.00  0.00           H
ATOM   1225  HD3 PRO    80      47.963  19.395  44.499  1.00  0.00           H
ATOM   1226  CG  PRO    80      46.605  17.892  43.839  1.00  0.00           C
ATOM   1227  HG2 PRO    80      46.948  17.063  44.458  1.00  0.00           H
ATOM   1228  HG3 PRO    80      47.132  18.016  42.893  1.00  0.00           H
ATOM   1229  CB  PRO    80      45.089  17.920  43.704  1.00  0.00           C
ATOM   1230  HB2 PRO    80      44.549  17.527  44.566  1.00  0.00           H
ATOM   1231  HB3 PRO    80      44.727  17.368  42.836  1.00  0.00           H
ATOM   1232  CA  PRO    80      44.769  19.449  43.680  1.00  0.00           C
ATOM   1233  HA  PRO    80      44.652  19.746  42.638  1.00  0.00           H
ATOM   1234  C   PRO    80      43.534  19.890  44.429  1.00  0.00           C
ATOM   1235  O   PRO    80      43.615  20.299  45.623  1.00  0.00           O
ATOM   1236  N   VAL    81      42.328  19.760  43.874  1.00  0.00           N
ATOM   1237  H   VAL    81      42.246  19.198  43.039  1.00  0.00           H
ATOM   1238  CA  VAL    81      41.152  20.371  44.535  1.00  0.00           C
ATOM   1239  HA  VAL    81      41.496  21.343  44.889  1.00  0.00           H
ATOM   1240  CB  VAL    81      40.025  20.648  43.447  1.00  0.00           C
ATOM   1241  HB  VAL    81      40.503  21.041  42.549  1.00  0.00           H
ATOM   1242  CG1 VAL    81      39.307  19.329  43.101  1.00  0.00           C
ATOM   1243 HG11 VAL    81      38.515  19.519  42.377  1.00  0.00           H
ATOM   1244 HG12 VAL    81      39.959  18.510  42.797  1.00  0.00           H
ATOM   1245 HG13 VAL    81      38.759  18.828  43.899  1.00  0.00           H
ATOM   1246  CG2 VAL    81      39.018  21.693  43.920  1.00  0.00           C
ATOM   1247 HG21 VAL    81      38.747  21.509  44.960  1.00  0.00           H
ATOM   1248 HG22 VAL    81      39.593  22.608  44.062  1.00  0.00           H
ATOM   1249 HG23 VAL    81      38.138  21.874  43.302  1.00  0.00           H
ATOM   1250  C   VAL    81      40.640  19.516  45.667  1.00  0.00           C
ATOM   1251  O   VAL    81      40.519  18.297  45.596  1.00  0.00           O
ATOM   1252  N   GLY    82      40.445  20.276  46.729  1.00  0.00           N
ATOM   1253  H   GLY    82      40.569  21.279  46.745  1.00  0.00           H
ATOM   1254  CA  GLY    82      40.204  19.688  48.012  1.00  0.00           C
ATOM   1255  HA2 GLY    82      39.581  20.391  48.565  1.00  0.00           H
ATOM   1256  HA3 GLY    82      39.573  18.807  47.891  1.00  0.00           H
ATOM   1257  C   GLY    82      41.440  19.223  48.777  1.00  0.00           C
ATOM   1258  O   GLY    82      41.333  18.911  49.983  1.00  0.00           O
ATOM   1259  N   GLU    83      42.632  19.208  48.196  1.00  0.00           N
ATOM   1260  H   GLU    83      42.787  19.670  47.311  1.00  0.00           H
ATOM   1261  CA  GLU    83      43.835  18.827  48.920  1.00  0.00           C
ATOM   1262  HA  GLU    83      43.553  17.909  49.436  1.00  0.00           H
ATOM   1263  CB  GLU    83      44.994  18.606  47.960  1.00  0.00           C
ATOM   1264  HB2 GLU    83      44.627  17.960  47.164  1.00  0.00           H
ATOM   1265  HB3 GLU    83      45.120  19.519  47.380  1.00  0.00           H
ATOM   1266  CG  GLU    83      46.279  18.112  48.732  1.00  0.00           C
ATOM   1267  HG2 GLU    83      47.077  17.932  48.012  1.00  0.00           H
ATOM   1268  HG3 GLU    83      46.623  18.907  49.394  1.00  0.00           H
ATOM   1269  CD  GLU    83      45.976  16.838  49.494  1.00  0.00           C
ATOM   1270  OE1 GLU    83      45.732  15.878  48.785  1.00  0.00           O
ATOM   1271  OE2 GLU    83      45.853  16.738  50.732  1.00  0.00           O
ATOM   1272  C   GLU    83      44.246  19.808  49.969  1.00  0.00           C
ATOM   1273  O   GLU    83      44.200  21.021  49.810  1.00  0.00           O
ATOM   1274  N   ALA    84      44.728  19.389  51.137  1.00  0.00           N
ATOM   1275  H   ALA    84      44.931  18.408  51.263  1.00  0.00           H
ATOM   1276  CA  ALA    84      45.074  20.326  52.224  1.00  0.00           C
ATOM   1277  HA  ALA    84      44.332  21.123  52.182  1.00  0.00           H
ATOM   1278  CB  ALA    84      45.118  19.699  53.663  1.00  0.00           C
ATOM   1279  HB1 ALA    84      44.174  19.314  54.046  1.00  0.00           H
ATOM   1280  HB2 ALA    84      45.819  18.869  53.733  1.00  0.00           H
ATOM   1281  HB3 ALA    84      45.505  20.401  54.402  1.00  0.00           H
ATOM   1282  C   ALA    84      46.498  20.959  51.905  1.00  0.00           C
ATOM   1283  O   ALA    84      47.521  20.253  51.926  1.00  0.00           O
ATOM   1284  N   PRO    85      46.505  22.222  51.540  1.00  0.00           N
ATOM   1285  CD  PRO    85      45.515  23.244  51.806  1.00  0.00           C
ATOM   1286  HD2 PRO    85      45.249  23.322  52.861  1.00  0.00           H
ATOM   1287  HD3 PRO    85      44.603  23.085  51.232  1.00  0.00           H
ATOM   1288  CG  PRO    85      46.133  24.498  51.258  1.00  0.00           C
ATOM   1289  HG2 PRO    85      46.715  24.942  52.066  1.00  0.00           H
ATOM   1290  HG3 PRO    85      45.372  25.130  50.799  1.00  0.00           H
ATOM   1291  CB  PRO    85      47.076  24.079  50.202  1.00  0.00           C
ATOM   1292  HB2 PRO    85      47.843  24.841  50.066  1.00  0.00           H
ATOM   1293  HB3 PRO    85      46.557  24.068  49.243  1.00  0.00           H
ATOM   1294  CA  PRO    85      47.594  22.740  50.665  1.00  0.00           C
ATOM   1295  HA  PRO    85      47.766  22.025  49.860  1.00  0.00           H
ATOM   1296  C   PRO    85      48.821  22.832  51.511  1.00  0.00           C
ATOM   1297  O   PRO    85      48.822  23.526  52.531  1.00  0.00           O
ATOM   1298  N   SER    86      49.855  22.148  51.137  1.00  0.00           N
ATOM   1299  H   SER    86      49.638  21.522  50.376  1.00  0.00           H
ATOM   1300  CA  SER    86      51.035  21.958  52.011  1.00  0.00           C
ATOM   1301  HA  SER    86      51.170  22.856  52.613  1.00  0.00           H
ATOM   1302  CB  SER    86      50.742  20.848  52.964  1.00  0.00           C
ATOM   1303  HB2 SER    86      51.480  21.001  53.752  1.00  0.00           H
ATOM   1304  HB3 SER    86      49.735  20.945  53.370  1.00  0.00           H
ATOM   1305  OG  SER    86      50.928  19.546  52.481  1.00  0.00           O
ATOM   1306  HG  SER    86      50.579  18.964  53.162  1.00  0.00           H
ATOM   1307  C   SER    86      52.291  21.630  51.121  1.00  0.00           C
ATOM   1308  O   SER    86      52.193  21.209  49.939  1.00  0.00           O
ATOM   1309  N   PRO    87      53.466  21.727  51.735  1.00  0.00           N
ATOM   1310  CD  PRO    87      53.703  22.185  53.085  1.00  0.00           C
ATOM   1311  HD2 PRO    87      53.515  21.406  53.824  1.00  0.00           H
ATOM   1312  HD3 PRO    87      53.200  23.132  53.274  1.00  0.00           H
ATOM   1313  CG  PRO    87      55.226  22.495  53.154  1.00  0.00           C
ATOM   1314  HG2 PRO    87      55.734  22.287  54.096  1.00  0.00           H
ATOM   1315  HG3 PRO    87      55.385  23.549  52.929  1.00  0.00           H
ATOM   1316  CB  PRO    87      55.859  21.641  52.032  1.00  0.00           C
ATOM   1317  HB2 PRO    87      56.086  20.661  52.454  1.00  0.00           H
ATOM   1318  HB3 PRO    87      56.722  22.132  51.583  1.00  0.00           H
ATOM   1319  CA  PRO    87      54.730  21.552  51.023  1.00  0.00           C
ATOM   1320  HA  PRO    87      54.773  22.346  50.277  1.00  0.00           H
ATOM   1321  C   PRO    87      54.788  20.274  50.129  1.00  0.00           C
ATOM   1322  O   PRO    87      55.344  20.277  49.055  1.00  0.00           O
ATOM   1323  N   TYR    88      54.286  19.149  50.648  1.00  0.00           N
ATOM   1324  H   TYR    88      53.930  19.200  51.592  1.00  0.00           H
ATOM   1325  CA  TYR    88      54.344  17.824  50.009  1.00  0.00           C
ATOM   1326  HA  TYR    88      55.360  17.438  49.925  1.00  0.00           H
ATOM   1327  CB  TYR    88      53.586  16.927  51.066  1.00  0.00           C
ATOM   1328  HB2 TYR    88      52.588  17.349  51.194  1.00  0.00           H
ATOM   1329  HB3 TYR    88      53.706  15.887  50.764  1.00  0.00           H
ATOM   1330  CG  TYR    88      54.298  16.998  52.401  1.00  0.00           C
ATOM   1331  CD1 TYR    88      53.550  17.362  53.480  1.00  0.00           C
ATOM   1332  HD1 TYR    88      52.486  17.549  53.456  1.00  0.00           H
ATOM   1333  CE1 TYR    88      54.204  17.634  54.697  1.00  0.00           C
ATOM   1334  HE1 TYR    88      53.661  18.012  55.550  1.00  0.00           H
ATOM   1335  CZ  TYR    88      55.591  17.506  54.782  1.00  0.00           C
ATOM   1336  OH  TYR    88      56.248  17.971  55.857  1.00  0.00           O
ATOM   1337  HH  TYR    88      55.780  18.515  56.494  1.00  0.00           H
ATOM   1338  CE2 TYR    88      56.361  16.955  53.723  1.00  0.00           C
ATOM   1339  HE2 TYR    88      57.432  16.852  53.818  1.00  0.00           H
ATOM   1340  CD2 TYR    88      55.665  16.711  52.558  1.00  0.00           C
ATOM   1341  HD2 TYR    88      56.168  16.251  51.721  1.00  0.00           H
ATOM   1342  C   TYR    88      53.563  17.681  48.724  1.00  0.00           C
ATOM   1343  O   TYR    88      53.840  16.822  47.878  1.00  0.00           O
ATOM   1344  N   ASN    89      52.543  18.465  48.476  1.00  0.00           N
ATOM   1345  H   ASN    89      52.364  19.202  49.143  1.00  0.00           H
ATOM   1346  CA  ASN    89      51.586  18.308  47.378  1.00  0.00           C
ATOM   1347  HA  ASN    89      51.877  17.474  46.739  1.00  0.00           H
ATOM   1348  CB  ASN    89      50.285  17.900  48.111  1.00  0.00           C
ATOM   1349  HB2 ASN    89      49.556  17.676  47.333  1.00  0.00           H
ATOM   1350  HB3 ASN    89      50.538  17.005  48.677  1.00  0.00           H
ATOM   1351  CG  ASN    89      49.723  18.994  49.027  1.00  0.00           C
ATOM   1352  OD1 ASN    89      49.673  20.215  48.767  1.00  0.00           O
ATOM   1353  ND2 ASN    89      49.254  18.579  50.148  1.00  0.00           N
ATOM   1354 HD21 ASN    89      48.798  19.243  50.757  1.00  0.00           H
ATOM   1355 HD22 ASN    89      49.438  17.665  50.536  1.00  0.00           H
ATOM   1356  C   ASN    89      51.422  19.556  46.426  1.00  0.00           C
ATOM   1357  O   ASN    89      51.157  19.384  45.247  1.00  0.00           O
ATOM   1358  N   SER    90      51.795  20.681  46.960  1.00  0.00           N
ATOM   1359  H   SER    90      52.254  20.634  47.858  1.00  0.00           H
ATOM   1360  CA  SER    90      51.579  22.003  46.383  1.00  0.00           C
ATOM   1361  HA  SER    90      50.699  21.958  45.743  1.00  0.00           H
ATOM   1362  CB  SER    90      51.410  23.123  47.369  1.00  0.00           C
ATOM   1363  HB2 SER    90      52.308  23.141  47.988  1.00  0.00           H
ATOM   1364  HB3 SER    90      51.423  24.008  46.733  1.00  0.00           H
ATOM   1365  OG  SER    90      50.230  22.966  48.140  1.00  0.00           O
ATOM   1366  HG  SER    90      50.324  22.120  48.586  1.00  0.00           H
ATOM   1367  C   SER    90      52.752  22.275  45.437  1.00  0.00           C
ATOM   1368  O   SER    90      53.936  22.202  45.804  1.00  0.00           O
ATOM   1369  N   ARG    91      52.423  22.926  44.325  1.00  0.00           N
ATOM   1370  H   ARG    91      51.446  23.175  44.257  1.00  0.00           H
ATOM   1371  CA  ARG    91      53.244  23.469  43.299  1.00  0.00           C
ATOM   1372  HA  ARG    91      54.183  22.918  43.229  1.00  0.00           H
ATOM   1373  CB  ARG    91      52.462  23.261  41.923  1.00  0.00           C
ATOM   1374  HB2 ARG    91      52.159  22.216  41.997  1.00  0.00           H
ATOM   1375  HB3 ARG    91      51.573  23.889  41.987  1.00  0.00           H
ATOM   1376  CG  ARG    91      53.257  23.459  40.683  1.00  0.00           C
ATOM   1377  HG2 ARG    91      53.389  24.541  40.680  1.00  0.00           H
ATOM   1378  HG3 ARG    91      54.211  22.934  40.725  1.00  0.00           H
ATOM   1379  CD  ARG    91      52.510  23.177  39.375  1.00  0.00           C
ATOM   1380  HD2 ARG    91      51.581  23.749  39.380  1.00  0.00           H
ATOM   1381  HD3 ARG    91      53.177  23.421  38.548  1.00  0.00           H
ATOM   1382  NE  ARG    91      52.199  21.739  39.258  1.00  0.00           N
ATOM   1383  HE  ARG    91      52.893  21.030  39.446  1.00  0.00           H
ATOM   1384  CZ  ARG    91      51.054  21.330  38.619  1.00  0.00           C
ATOM   1385  NH1 ARG    91      50.644  20.111  38.722  1.00  0.00           N
ATOM   1386 HH11 ARG    91      51.178  19.394  39.194  1.00  0.00           H
ATOM   1387 HH12 ARG    91      49.857  19.879  38.135  1.00  0.00           H
ATOM   1388  NH2 ARG    91      50.284  22.136  37.974  1.00  0.00           N
ATOM   1389 HH21 ARG    91      50.376  23.142  37.962  1.00  0.00           H
ATOM   1390 HH22 ARG    91      49.439  21.811  37.527  1.00  0.00           H
ATOM   1391  C   ARG    91      53.565  24.916  43.506  1.00  0.00           C
ATOM   1392  O   ARG    91      52.613  25.669  43.693  1.00  0.00           O
ATOM   1393  N   PHE    92      54.880  25.295  43.501  1.00  0.00           N
ATOM   1394  H   PHE    92      55.607  24.595  43.454  1.00  0.00           H
ATOM   1395  CA  PHE    92      55.216  26.642  43.196  1.00  0.00           C
ATOM   1396  HA  PHE    92      54.803  27.312  43.950  1.00  0.00           H
ATOM   1397  CB  PHE    92      56.737  26.897  43.278  1.00  0.00           C
ATOM   1398  HB2 PHE    92      57.086  26.619  44.272  1.00  0.00           H
ATOM   1399  HB3 PHE    92      57.331  26.226  42.659  1.00  0.00           H
ATOM   1400  CG  PHE    92      57.081  28.336  43.028  1.00  0.00           C
ATOM   1401  CD1 PHE    92      56.749  29.342  43.961  1.00  0.00           C
ATOM   1402  HD1 PHE    92      56.200  29.067  44.849  1.00  0.00           H
ATOM   1403  CE1 PHE    92      57.280  30.614  43.692  1.00  0.00           C
ATOM   1404  HE1 PHE    92      57.229  31.352  44.479  1.00  0.00           H
ATOM   1405  CZ  PHE    92      57.852  30.937  42.476  1.00  0.00           C
ATOM   1406  HZ  PHE    92      58.210  31.930  42.250  1.00  0.00           H
ATOM   1407  CE2 PHE    92      58.171  29.868  41.571  1.00  0.00           C
ATOM   1408  HE2 PHE    92      58.661  29.909  40.610  1.00  0.00           H
ATOM   1409  CD2 PHE    92      57.750  28.598  41.880  1.00  0.00           C
ATOM   1410  HD2 PHE    92      57.939  27.807  41.168  1.00  0.00           H
ATOM   1411  C   PHE    92      54.727  27.187  41.817  1.00  0.00           C
ATOM   1412  O   PHE    92      55.030  26.662  40.824  1.00  0.00           O
ATOM   1413  N   GLU    93      54.007  28.302  41.834  1.00  0.00           N
ATOM   1414  H   GLU    93      53.745  28.762  42.693  1.00  0.00           H
ATOM   1415  CA  GLU    93      53.601  28.955  40.543  1.00  0.00           C
ATOM   1416  HA  GLU    93      53.806  28.314  39.685  1.00  0.00           H
ATOM   1417  CB  GLU    93      52.130  29.342  40.394  1.00  0.00           C
ATOM   1418  HB2 GLU    93      52.047  30.238  41.009  1.00  0.00           H
ATOM   1419  HB3 GLU    93      51.831  29.624  39.385  1.00  0.00           H
ATOM   1420  CG  GLU    93      51.257  28.155  40.772  1.00  0.00           C
ATOM   1421  HG2 GLU    93      51.598  27.797  41.744  1.00  0.00           H
ATOM   1422  HG3 GLU    93      50.230  28.457  40.977  1.00  0.00           H
ATOM   1423  CD  GLU    93      51.239  27.128  39.697  1.00  0.00           C
ATOM   1424  OE1 GLU    93      50.344  26.228  39.744  1.00  0.00           O
ATOM   1425  OE2 GLU    93      51.932  27.231  38.707  1.00  0.00           O
ATOM   1426  C   GLU    93      54.415  30.185  40.265  1.00  0.00           C
ATOM   1427  O   GLU    93      55.104  30.131  39.290  1.00  0.00           O
ATOM   1428  N   SER    94      54.458  31.238  41.134  1.00  0.00           N
ATOM   1429  H   SER    94      54.031  31.149  42.045  1.00  0.00           H
ATOM   1430  CA  SER    94      55.005  32.569  40.788  1.00  0.00           C
ATOM   1431  HA  SER    94      55.986  32.467  40.322  1.00  0.00           H
ATOM   1432  CB  SER    94      54.090  33.340  39.800  1.00  0.00           C
ATOM   1433  HB2 SER    94      53.796  32.721  38.952  1.00  0.00           H
ATOM   1434  HB3 SER    94      53.199  33.775  40.254  1.00  0.00           H
ATOM   1435  OG  SER    94      54.736  34.471  39.148  1.00  0.00           O
ATOM   1436  HG  SER    94      54.189  34.734  38.406  1.00  0.00           H
ATOM   1437  C   SER    94      55.126  33.532  42.019  1.00  0.00           C
ATOM   1438  O   SER    94      54.427  33.359  42.971  1.00  0.00           O
ATOM   1439  N   VAL    95      56.047  34.459  42.088  1.00  0.00           N
ATOM   1440  H   VAL    95      56.705  34.408  41.324  1.00  0.00           H
ATOM   1441  CA  VAL    95      55.951  35.628  42.984  1.00  0.00           C
ATOM   1442  HA  VAL    95      55.958  35.409  44.052  1.00  0.00           H
ATOM   1443  CB  VAL    95      57.112  36.611  42.803  1.00  0.00           C
ATOM   1444  HB  VAL    95      57.110  37.042  41.802  1.00  0.00           H
ATOM   1445  CG1 VAL    95      56.941  37.801  43.830  1.00  0.00           C
ATOM   1446 HG11 VAL    95      57.195  37.523  44.853  1.00  0.00           H
ATOM   1447 HG12 VAL    95      57.688  38.568  43.627  1.00  0.00           H
ATOM   1448 HG13 VAL    95      55.957  38.236  43.651  1.00  0.00           H
ATOM   1449  CG2 VAL    95      58.402  35.895  43.133  1.00  0.00           C
ATOM   1450 HG21 VAL    95      58.346  35.297  44.043  1.00  0.00           H
ATOM   1451 HG22 VAL    95      58.749  35.261  42.318  1.00  0.00           H
ATOM   1452 HG23 VAL    95      59.153  36.664  43.308  1.00  0.00           H
ATOM   1453  C   VAL    95      54.673  36.379  42.514  1.00  0.00           C
ATOM   1454  O   VAL    95      54.544  36.765  41.364  1.00  0.00           O
ATOM   1455  N   ALA    96      53.675  36.526  43.433  1.00  0.00           N
ATOM   1456  H   ALA    96      53.822  36.087  44.331  1.00  0.00           H
ATOM   1457  CA  ALA    96      52.489  37.408  43.197  1.00  0.00           C
ATOM   1458  HA  ALA    96      52.721  38.301  42.617  1.00  0.00           H
ATOM   1459  CB  ALA    96      51.535  36.630  42.353  1.00  0.00           C
ATOM   1460  HB1 ALA    96      51.411  35.620  42.742  1.00  0.00           H
ATOM   1461  HB2 ALA    96      50.563  37.116  42.261  1.00  0.00           H
ATOM   1462  HB3 ALA    96      52.009  36.597  41.372  1.00  0.00           H
ATOM   1463  C   ALA    96      51.810  37.732  44.476  1.00  0.00           C
ATOM   1464  O   ALA    96      51.751  36.930  45.421  1.00  0.00           O
ATOM   1465  N   TRP    97      51.236  38.914  44.475  1.00  0.00           N
ATOM   1466  H   TRP    97      51.547  39.509  43.721  1.00  0.00           H
ATOM   1467  CA  TRP    97      50.225  39.440  45.395  1.00  0.00           C
ATOM   1468  HA  TRP    97      50.062  38.712  46.190  1.00  0.00           H
ATOM   1469  CB  TRP    97      50.720  40.732  46.076  1.00  0.00           C
ATOM   1470  HB2 TRP    97      49.851  41.204  46.535  1.00  0.00           H
ATOM   1471  HB3 TRP    97      51.547  40.443  46.725  1.00  0.00           H
ATOM   1472  CG  TRP    97      51.253  41.830  45.239  1.00  0.00           C
ATOM   1473  CD1 TRP    97      52.512  42.314  45.279  1.00  0.00           C
ATOM   1474  HD1 TRP    97      53.308  41.825  45.821  1.00  0.00           H
ATOM   1475  NE1 TRP    97      52.624  43.443  44.447  1.00  0.00           N
ATOM   1476  HE1 TRP    97      53.443  44.028  44.380  1.00  0.00           H
ATOM   1477  CE2 TRP    97      51.495  43.714  43.807  1.00  0.00           C
ATOM   1478  CZ2 TRP    97      51.170  44.739  42.940  1.00  0.00           C
ATOM   1479  HZ2 TRP    97      51.845  45.540  42.680  1.00  0.00           H
ATOM   1480  CH2 TRP    97      49.808  44.935  42.547  1.00  0.00           C
ATOM   1481  HH2 TRP    97      49.477  45.777  41.959  1.00  0.00           H
ATOM   1482  CZ3 TRP    97      48.807  43.995  42.939  1.00  0.00           C
ATOM   1483  HZ3 TRP    97      47.769  44.128  42.669  1.00  0.00           H
ATOM   1484  CE3 TRP    97      49.244  42.869  43.747  1.00  0.00           C
ATOM   1485  HE3 TRP    97      48.425  42.231  44.046  1.00  0.00           H
ATOM   1486  CD2 TRP    97      50.505  42.735  44.271  1.00  0.00           C
ATOM   1487  C   TRP    97      48.843  39.597  44.783  1.00  0.00           C
ATOM   1488  O   TRP    97      47.871  39.882  45.499  1.00  0.00           O
ATOM   1489  N   SER    98      48.635  39.477  43.480  1.00  0.00           N
ATOM   1490  H   SER    98      49.429  39.344  42.870  1.00  0.00           H
ATOM   1491  CA  SER    98      47.355  39.273  42.829  1.00  0.00           C
ATOM   1492  HA  SER    98      46.608  38.848  43.498  1.00  0.00           H
ATOM   1493  CB  SER    98      46.819  40.618  42.299  1.00  0.00           C
ATOM   1494  HB2 SER    98      46.498  41.325  43.064  1.00  0.00           H
ATOM   1495  HB3 SER    98      47.575  41.178  41.751  1.00  0.00           H
ATOM   1496  OG  SER    98      45.768  40.283  41.390  1.00  0.00           O
ATOM   1497  HG  SER    98      45.036  40.017  41.949  1.00  0.00           H
ATOM   1498  C   SER    98      47.602  38.241  41.725  1.00  0.00           C
ATOM   1499  O   SER    98      48.742  38.098  41.320  1.00  0.00           O
ATOM   1500  N   ALA    99      46.554  37.463  41.370  1.00  0.00           N
ATOM   1501  H   ALA    99      45.676  37.565  41.856  1.00  0.00           H
ATOM   1502  CA  ALA    99      46.714  36.352  40.393  1.00  0.00           C
ATOM   1503  HA  ALA    99      47.328  36.745  39.583  1.00  0.00           H
ATOM   1504  CB  ALA    99      47.436  35.159  41.138  1.00  0.00           C
ATOM   1505  HB1 ALA    99      47.699  34.389  40.412  1.00  0.00           H
ATOM   1506  HB2 ALA    99      48.336  35.601  41.564  1.00  0.00           H
ATOM   1507  HB3 ALA    99      46.898  34.759  41.998  1.00  0.00           H
ATOM   1508  C   ALA    99      45.540  35.823  39.521  1.00  0.00           C
ATOM   1509  O   ALA    99      44.363  36.029  39.841  1.00  0.00           O
ATOM   1510  N   SER   100      45.879  35.012  38.466  1.00  0.00           N
ATOM   1511  H   SER   100      46.823  34.750  38.220  1.00  0.00           H
ATOM   1512  CA  SER   100      44.770  34.368  37.700  1.00  0.00           C
ATOM   1513  HA  SER   100      43.974  34.055  38.377  1.00  0.00           H
ATOM   1514  CB  SER   100      44.148  35.312  36.611  1.00  0.00           C
ATOM   1515  HB2 SER   100      43.607  36.117  37.109  1.00  0.00           H
ATOM   1516  HB3 SER   100      44.868  35.735  35.911  1.00  0.00           H
ATOM   1517  OG  SER   100      43.176  34.647  35.883  1.00  0.00           O
ATOM   1518  HG  SER   100      42.543  34.320  36.527  1.00  0.00           H
ATOM   1519  C   SER   100      45.332  33.062  37.097  1.00  0.00           C
ATOM   1520  O   SER   100      46.500  33.020  36.706  1.00  0.00           O
ATOM   1521  N   ALA   101      44.477  32.024  36.875  1.00  0.00           N
ATOM   1522  H   ALA   101      43.506  32.137  37.128  1.00  0.00           H
ATOM   1523  CA  ALA   101      45.019  30.754  36.337  1.00  0.00           C
ATOM   1524  HA  ALA   101      45.879  30.964  35.701  1.00  0.00           H
ATOM   1525  CB  ALA   101      45.485  29.954  37.497  1.00  0.00           C
ATOM   1526  HB1 ALA   101      44.585  29.623  38.015  1.00  0.00           H
ATOM   1527  HB2 ALA   101      46.107  29.175  37.058  1.00  0.00           H
ATOM   1528  HB3 ALA   101      46.089  30.505  38.220  1.00  0.00           H
ATOM   1529  C   ALA   101      44.025  29.962  35.377  1.00  0.00           C
ATOM   1530  O   ALA   101      42.857  29.732  35.713  1.00  0.00           O
ATOM   1531  N   CYX   102      44.446  29.466  34.225  1.00  0.00           N
ATOM   1532  H   CYX   102      45.450  29.370  34.168  1.00  0.00           H
ATOM   1533  CA  CYX   102      43.563  28.797  33.215  1.00  0.00           C
ATOM   1534  HA  CYX   102      42.976  28.071  33.778  1.00  0.00           H
ATOM   1535  CB  CYX   102      42.828  29.846  32.409  1.00  0.00           C
ATOM   1536  HB2 CYX   102      42.232  29.392  31.619  1.00  0.00           H
ATOM   1537  HB3 CYX   102      42.188  30.331  33.147  1.00  0.00           H
ATOM   1538  SG  CYX   102      43.848  31.107  31.499  1.00  0.00           S
ATOM   1539  C   CYX   102      44.483  27.945  32.287  1.00  0.00           C
ATOM   1540  O   CYX   102      45.671  27.881  32.442  1.00  0.00           O
ATOM   1541  N   HIE   103      43.865  27.276  31.316  1.00  0.00           N
ATOM   1542  H   HIE   103      42.862  27.385  31.346  1.00  0.00           H
ATOM   1543  CA  HIE   103      44.474  26.241  30.391  1.00  0.00           C
ATOM   1544  HA  HIE   103      45.554  26.373  30.325  1.00  0.00           H
ATOM   1545  CB  HIE   103      44.131  24.945  31.142  1.00  0.00           C
ATOM   1546  HB2 HIE   103      44.216  24.950  32.228  1.00  0.00           H
ATOM   1547  HB3 HIE   103      43.091  24.746  30.885  1.00  0.00           H
ATOM   1548  CG  HIE   103      44.906  23.707  30.636  1.00  0.00           C
ATOM   1549  ND1 HIE   103      44.491  22.622  29.858  1.00  0.00           N
ATOM   1550  CE1 HIE   103      45.630  21.950  29.645  1.00  0.00           C
ATOM   1551  HE1 HIE   103      45.708  21.008  29.121  1.00  0.00           H
ATOM   1552  NE2 HIE   103      46.698  22.502  30.306  1.00  0.00           N
ATOM   1553  HE2 HIE   103      47.620  22.089  30.291  1.00  0.00           H
ATOM   1554  CD2 HIE   103      46.226  23.587  30.917  1.00  0.00           C
ATOM   1555  HD2 HIE   103      46.845  24.198  31.558  1.00  0.00           H
ATOM   1556  C   HIE   103      43.880  26.349  28.968  1.00  0.00           C
ATOM   1557  O   HIE   103      42.695  26.617  28.656  1.00  0.00           O
ATOM   1558  N   ASP   104      44.746  26.119  27.998  1.00  0.00           N
ATOM   1559  H   ASP   104      45.689  25.898  28.282  1.00  0.00           H
ATOM   1560  CA  ASP   104      44.494  26.219  26.559  1.00  0.00           C
ATOM   1561  HA  ASP   104      43.512  26.662  26.395  1.00  0.00           H
ATOM   1562  CB  ASP   104      45.465  27.135  25.954  1.00  0.00           C
ATOM   1563  HB2 ASP   104      45.186  27.251  24.907  1.00  0.00           H
ATOM   1564  HB3 ASP   104      45.347  28.089  26.470  1.00  0.00           H
ATOM   1565  CG  ASP   104      46.892  26.694  25.939  1.00  0.00           C
ATOM   1566  OD1 ASP   104      47.711  27.547  25.581  1.00  0.00           O
ATOM   1567  OD2 ASP   104      47.254  25.634  26.463  1.00  0.00           O
ATOM   1568  C   ASP   104      44.560  24.867  25.839  1.00  0.00           C
ATOM   1569  O   ASP   104      44.421  24.739  24.596  1.00  0.00           O
ATOM   1570  N   GLY   105      44.744  23.779  26.538  1.00  0.00           N
ATOM   1571  H   GLY   105      44.820  23.824  27.545  1.00  0.00           H
ATOM   1572  CA  GLY   105      44.776  22.401  26.060  1.00  0.00           C
ATOM   1573  HA2 GLY   105      44.524  21.731  26.882  1.00  0.00           H
ATOM   1574  HA3 GLY   105      44.093  22.242  25.226  1.00  0.00           H
ATOM   1575  C   GLY   105      46.204  21.968  25.621  1.00  0.00           C
ATOM   1576  O   GLY   105      46.282  20.983  24.908  1.00  0.00           O
ATOM   1577  N   THR   106      47.272  22.711  25.857  1.00  0.00           N
ATOM   1578  H   THR   106      47.083  23.642  26.200  1.00  0.00           H
ATOM   1579  CA  THR   106      48.707  22.288  25.906  1.00  0.00           C
ATOM   1580  HA  THR   106      48.846  21.235  25.657  1.00  0.00           H
ATOM   1581  CB  THR   106      49.489  23.067  24.764  1.00  0.00           C
ATOM   1582  HB  THR   106      49.205  24.118  24.727  1.00  0.00           H
ATOM   1583  CG2 THR   106      50.953  23.005  24.853  1.00  0.00           C
ATOM   1584 HG21 THR   106      51.427  23.541  24.030  1.00  0.00           H
ATOM   1585 HG22 THR   106      51.331  23.526  25.733  1.00  0.00           H
ATOM   1586 HG23 THR   106      51.208  21.945  24.873  1.00  0.00           H
ATOM   1587  OG1 THR   106      48.921  22.392  23.608  1.00  0.00           O
ATOM   1588  HG1 THR   106      47.984  22.588  23.691  1.00  0.00           H
ATOM   1589  C   THR   106      49.325  22.525  27.268  1.00  0.00           C
ATOM   1590  O   THR   106      49.880  21.591  27.877  1.00  0.00           O
ATOM   1591  N   SER   107      49.138  23.687  27.902  1.00  0.00           N
ATOM   1592  H   SER   107      48.596  24.453  27.528  1.00  0.00           H
ATOM   1593  CA  SER   107      49.676  23.965  29.211  1.00  0.00           C
ATOM   1594  HA  SER   107      49.554  23.108  29.875  1.00  0.00           H
ATOM   1595  CB  SER   107      51.155  24.302  29.213  1.00  0.00           C
ATOM   1596  HB2 SER   107      51.214  25.338  28.880  1.00  0.00           H
ATOM   1597  HB3 SER   107      51.519  24.456  30.229  1.00  0.00           H
ATOM   1598  OG  SER   107      52.067  23.442  28.536  1.00  0.00           O
ATOM   1599  HG  SER   107      52.371  22.826  29.206  1.00  0.00           H
ATOM   1600  C   SER   107      48.911  25.157  29.902  1.00  0.00           C
ATOM   1601  O   SER   107      48.144  25.974  29.399  1.00  0.00           O
ATOM   1602  N   TRP   108      49.188  25.217  31.192  1.00  0.00           N
ATOM   1603  H   TRP   108      49.857  24.546  31.539  1.00  0.00           H
ATOM   1604  CA  TRP   108      48.556  26.171  32.162  1.00  0.00           C
ATOM   1605  HA  TRP   108      47.491  26.276  31.953  1.00  0.00           H
ATOM   1606  CB  TRP   108      48.702  25.742  33.617  1.00  0.00           C
ATOM   1607  HB2 TRP   108      49.763  25.692  33.859  1.00  0.00           H
ATOM   1608  HB3 TRP   108      48.365  26.543  34.274  1.00  0.00           H
ATOM   1609  CG  TRP   108      47.884  24.603  34.263  1.00  0.00           C
ATOM   1610  CD1 TRP   108      48.153  23.245  34.341  1.00  0.00           C
ATOM   1611  HD1 TRP   108      49.094  22.861  33.976  1.00  0.00           H
ATOM   1612  NE1 TRP   108      47.218  22.585  35.083  1.00  0.00           N
ATOM   1613  HE1 TRP   108      47.343  21.693  35.540  1.00  0.00           H
ATOM   1614  CE2 TRP   108      46.188  23.422  35.352  1.00  0.00           C
ATOM   1615  CZ2 TRP   108      44.978  23.111  36.068  1.00  0.00           C
ATOM   1616  HZ2 TRP   108      44.801  22.117  36.450  1.00  0.00           H
ATOM   1617  CH2 TRP   108      44.100  24.168  36.241  1.00  0.00           C
ATOM   1618  HH2 TRP   108      43.189  23.938  36.773  1.00  0.00           H
ATOM   1619  CZ3 TRP   108      44.346  25.457  35.751  1.00  0.00           C
ATOM   1620  HZ3 TRP   108      43.707  26.321  35.860  1.00  0.00           H
ATOM   1621  CE3 TRP   108      45.611  25.671  35.051  1.00  0.00           C
ATOM   1622  HE3 TRP   108      45.791  26.682  34.717  1.00  0.00           H
ATOM   1623  CD2 TRP   108      46.645  24.713  34.949  1.00  0.00           C
ATOM   1624  C   TRP   108      49.125  27.546  31.981  1.00  0.00           C
ATOM   1625  O   TRP   108      50.355  27.740  32.162  1.00  0.00           O
ATOM   1626  N   LEU   109      48.290  28.535  31.754  1.00  0.00           N
ATOM   1627  H   LEU   109      47.322  28.255  31.698  1.00  0.00           H
ATOM   1628  CA  LEU   109      48.549  29.923  32.011  1.00  0.00           C
ATOM   1629  HA  LEU   109      49.532  30.108  31.577  1.00  0.00           H
ATOM   1630  CB  LEU   109      47.558  30.795  31.211  1.00  0.00           C
ATOM   1631  HB2 LEU   109      46.671  30.199  30.993  1.00  0.00           H
ATOM   1632  HB3 LEU   109      47.214  31.683  31.741  1.00  0.00           H
ATOM   1633  CG  LEU   109      48.157  31.296  29.850  1.00  0.00           C
ATOM   1634  HG  LEU   109      48.839  30.514  29.516  1.00  0.00           H
ATOM   1635  CD1 LEU   109      47.180  31.811  28.750  1.00  0.00           C
ATOM   1636 HD11 LEU   109      46.508  31.011  28.439  1.00  0.00           H
ATOM   1637 HD12 LEU   109      46.575  32.606  29.185  1.00  0.00           H
ATOM   1638 HD13 LEU   109      47.660  32.313  27.909  1.00  0.00           H
ATOM   1639  CD2 LEU   109      49.020  32.535  30.216  1.00  0.00           C
ATOM   1640 HD21 LEU   109      49.695  32.279  31.032  1.00  0.00           H
ATOM   1641 HD22 LEU   109      49.540  32.873  29.320  1.00  0.00           H
ATOM   1642 HD23 LEU   109      48.466  33.380  30.624  1.00  0.00           H
ATOM   1643  C   LEU   109      48.456  30.323  33.468  1.00  0.00           C
ATOM   1644  O   LEU   109      47.425  30.005  34.097  1.00  0.00           O
ATOM   1645  N   THR   110      49.423  31.132  34.068  1.00  0.00           N
ATOM   1646  H   THR   110      50.229  31.189  33.462  1.00  0.00           H
ATOM   1647  CA  THR   110      49.426  31.648  35.479  1.00  0.00           C
ATOM   1648  HA  THR   110      48.428  31.597  35.915  1.00  0.00           H
ATOM   1649  CB  THR   110      50.264  30.691  36.424  1.00  0.00           C
ATOM   1650  HB  THR   110      50.562  31.249  37.311  1.00  0.00           H
ATOM   1651  CG2 THR   110      49.486  29.450  36.905  1.00  0.00           C
ATOM   1652 HG21 THR   110      50.178  28.992  37.610  1.00  0.00           H
ATOM   1653 HG22 THR   110      48.593  29.859  37.377  1.00  0.00           H
ATOM   1654 HG23 THR   110      49.171  28.781  36.103  1.00  0.00           H
ATOM   1655  OG1 THR   110      51.406  30.301  35.795  1.00  0.00           O
ATOM   1656  HG1 THR   110      51.965  29.955  36.495  1.00  0.00           H
ATOM   1657  C   THR   110      49.921  33.066  35.503  1.00  0.00           C
ATOM   1658  O   THR   110      51.094  33.402  35.464  1.00  0.00           O
ATOM   1659  N   ILE   111      48.974  33.939  35.444  1.00  0.00           N
ATOM   1660  H   ILE   111      48.032  33.627  35.631  1.00  0.00           H
ATOM   1661  CA  ILE   111      49.180  35.434  35.586  1.00  0.00           C
ATOM   1662  HA  ILE   111      50.131  35.723  35.138  1.00  0.00           H
ATOM   1663  CB  ILE   111      48.006  36.221  34.961  1.00  0.00           C
ATOM   1664  HB  ILE   111      47.089  35.886  35.445  1.00  0.00           H
ATOM   1665  CG2 ILE   111      48.187  37.732  35.171  1.00  0.00           C
ATOM   1666 HG21 ILE   111      48.167  37.942  36.241  1.00  0.00           H
ATOM   1667 HG22 ILE   111      49.129  38.094  34.759  1.00  0.00           H
ATOM   1668 HG23 ILE   111      47.353  38.257  34.705  1.00  0.00           H
ATOM   1669  CG1 ILE   111      47.916  35.923  33.434  1.00  0.00           C
ATOM   1670 HG12 ILE   111      47.623  36.855  32.951  1.00  0.00           H
ATOM   1671 HG13 ILE   111      48.824  35.448  33.058  1.00  0.00           H
ATOM   1672  CD1 ILE   111      46.755  34.955  33.150  1.00  0.00           C
ATOM   1673 HD11 ILE   111      45.798  35.389  33.442  1.00  0.00           H
ATOM   1674 HD12 ILE   111      46.801  34.734  32.083  1.00  0.00           H
ATOM   1675 HD13 ILE   111      46.778  34.019  33.708  1.00  0.00           H
ATOM   1676  C   ILE   111      49.380  35.671  37.045  1.00  0.00           C
ATOM   1677  O   ILE   111      48.685  35.097  37.865  1.00  0.00           O
ATOM   1678  N   GLY   112      50.456  36.374  37.434  1.00  0.00           N
ATOM   1679  H   GLY   112      51.032  36.719  36.680  1.00  0.00           H
ATOM   1680  CA  GLY   112      50.692  36.941  38.783  1.00  0.00           C
ATOM   1681  HA2 GLY   112      49.764  36.772  39.331  1.00  0.00           H
ATOM   1682  HA3 GLY   112      51.392  36.277  39.291  1.00  0.00           H
ATOM   1683  C   GLY   112      51.324  38.323  38.801  1.00  0.00           C
ATOM   1684  O   GLY   112      52.036  38.643  37.845  1.00  0.00           O
ATOM   1685  N   ILE   113      50.810  39.164  39.726  1.00  0.00           N
ATOM   1686  H   ILE   113      50.194  38.782  40.429  1.00  0.00           H
ATOM   1687  CA  ILE   113      51.267  40.555  39.743  1.00  0.00           C
ATOM   1688  HA  ILE   113      51.704  40.797  38.774  1.00  0.00           H
ATOM   1689  CB  ILE   113      50.088  41.536  39.915  1.00  0.00           C
ATOM   1690  HB  ILE   113      49.850  41.617  40.976  1.00  0.00           H
ATOM   1691  CG2 ILE   113      50.416  42.959  39.495  1.00  0.00           C
ATOM   1692 HG21 ILE   113      49.569  43.637  39.598  1.00  0.00           H
ATOM   1693 HG22 ILE   113      51.219  43.405  40.081  1.00  0.00           H
ATOM   1694 HG23 ILE   113      50.634  43.064  38.432  1.00  0.00           H
ATOM   1695  CG1 ILE   113      48.856  41.074  39.141  1.00  0.00           C
ATOM   1696 HG12 ILE   113      48.580  40.046  39.377  1.00  0.00           H
ATOM   1697 HG13 ILE   113      48.067  41.684  39.580  1.00  0.00           H
ATOM   1698  CD1 ILE   113      48.847  41.090  37.621  1.00  0.00           C
ATOM   1699 HD11 ILE   113      47.903  40.598  37.387  1.00  0.00           H
ATOM   1700 HD12 ILE   113      48.851  42.098  37.205  1.00  0.00           H
ATOM   1701 HD13 ILE   113      49.691  40.547  37.197  1.00  0.00           H
ATOM   1702  C   ILE   113      52.336  40.738  40.847  1.00  0.00           C
ATOM   1703  O   ILE   113      52.128  40.384  41.993  1.00  0.00           O
ATOM   1704  N   SER   114      53.474  41.309  40.484  1.00  0.00           N
ATOM   1705  H   SER   114      53.481  41.685  39.547  1.00  0.00           H
ATOM   1706  CA  SER   114      54.547  41.756  41.376  1.00  0.00           C
ATOM   1707  HA  SER   114      54.432  41.428  42.409  1.00  0.00           H
ATOM   1708  CB  SER   114      55.820  41.114  40.888  1.00  0.00           C
ATOM   1709  HB2 SER   114      55.563  40.057  40.949  1.00  0.00           H
ATOM   1710  HB3 SER   114      55.939  41.309  39.822  1.00  0.00           H
ATOM   1711  OG  SER   114      57.080  41.367  41.566  1.00  0.00           O
ATOM   1712  HG  SER   114      56.942  41.180  42.496  1.00  0.00           H
ATOM   1713  C   SER   114      54.546  43.290  41.405  1.00  0.00           C
ATOM   1714  O   SER   114      53.903  43.889  40.576  1.00  0.00           O
ATOM   1715  N   GLY   115      55.289  43.977  42.346  1.00  0.00           N
ATOM   1716  H   GLY   115      55.795  43.354  42.960  1.00  0.00           H
ATOM   1717  CA  GLY   115      55.523  45.440  42.218  1.00  0.00           C
ATOM   1718  HA2 GLY   115      56.595  45.603  42.323  1.00  0.00           H
ATOM   1719  HA3 GLY   115      55.191  45.841  41.261  1.00  0.00           H
ATOM   1720  C   GLY   115      54.964  46.402  43.333  1.00  0.00           C
ATOM   1721  O   GLY   115      53.967  46.128  44.012  1.00  0.00           O
ATOM   1722  N   PRO   116      55.513  47.644  43.484  1.00  0.00           N
ATOM   1723  CD  PRO   116      56.707  48.080  42.803  1.00  0.00           C
ATOM   1724  HD2 PRO   116      56.468  47.832  41.770  1.00  0.00           H
ATOM   1725  HD3 PRO   116      57.534  47.420  43.067  1.00  0.00           H
ATOM   1726  CG  PRO   116      56.908  49.570  43.099  1.00  0.00           C
ATOM   1727  HG2 PRO   116      56.449  50.242  42.374  1.00  0.00           H
ATOM   1728  HG3 PRO   116      57.978  49.703  43.262  1.00  0.00           H
ATOM   1729  CB  PRO   116      56.157  49.722  44.423  1.00  0.00           C
ATOM   1730  HB2 PRO   116      55.875  50.744  44.673  1.00  0.00           H
ATOM   1731  HB3 PRO   116      56.794  49.403  45.249  1.00  0.00           H
ATOM   1732  CA  PRO   116      54.905  48.730  44.251  1.00  0.00           C
ATOM   1733  HA  PRO   116      54.675  48.465  45.284  1.00  0.00           H
ATOM   1734  C   PRO   116      53.670  49.354  43.563  1.00  0.00           C
ATOM   1735  O   PRO   116      53.601  49.270  42.365  1.00  0.00           O
ATOM   1736  N   ASP   117      52.905  50.152  44.330  1.00  0.00           N
ATOM   1737  H   ASP   117      53.230  50.392  45.256  1.00  0.00           H
ATOM   1738  CA  ASP   117      51.618  50.635  43.945  1.00  0.00           C
ATOM   1739  HA  ASP   117      50.992  49.788  43.664  1.00  0.00           H
ATOM   1740  CB  ASP   117      50.853  51.272  45.120  1.00  0.00           C
ATOM   1741  HB2 ASP   117      51.277  52.182  45.544  1.00  0.00           H
ATOM   1742  HB3 ASP   117      49.890  51.613  44.738  1.00  0.00           H
ATOM   1743  CG  ASP   117      50.615  50.301  46.282  1.00  0.00           C
ATOM   1744  OD1 ASP   117      50.157  50.791  47.328  1.00  0.00           O
ATOM   1745  OD2 ASP   117      50.711  49.068  46.168  1.00  0.00           O
ATOM   1746  C   ASP   117      51.652  51.618  42.824  1.00  0.00           C
ATOM   1747  O   ASP   117      50.719  51.646  42.037  1.00  0.00           O
ATOM   1748  N   ASN   118      52.723  52.435  42.749  1.00  0.00           N
ATOM   1749  H   ASN   118      53.448  52.481  43.449  1.00  0.00           H
ATOM   1750  CA  ASN   118      52.983  53.405  41.644  1.00  0.00           C
ATOM   1751  HA  ASN   118      52.007  53.669  41.235  1.00  0.00           H
ATOM   1752  CB  ASN   118      53.811  54.559  42.224  1.00  0.00           C
ATOM   1753  HB2 ASN   118      53.587  55.402  41.570  1.00  0.00           H
ATOM   1754  HB3 ASN   118      53.559  54.836  43.248  1.00  0.00           H
ATOM   1755  CG  ASN   118      55.294  54.306  42.182  1.00  0.00           C
ATOM   1756  OD1 ASN   118      55.743  53.190  42.251  1.00  0.00           O
ATOM   1757  ND2 ASN   118      56.027  55.356  41.826  1.00  0.00           N
ATOM   1758 HD21 ASN   118      57.027  55.226  41.885  1.00  0.00           H
ATOM   1759 HD22 ASN   118      55.608  56.273  41.890  1.00  0.00           H
ATOM   1760  C   ASN   118      53.491  52.698  40.291  1.00  0.00           C
ATOM   1761  O   ASN   118      53.617  53.346  39.303  1.00  0.00           O
ATOM   1762  N   GLY   119      53.741  51.365  40.275  1.00  0.00           N
ATOM   1763  H   GLY   119      53.624  50.911  41.170  1.00  0.00           H
ATOM   1764  CA  GLY   119      54.648  50.758  39.273  1.00  0.00           C
ATOM   1765  HA2 GLY   119      54.428  51.283  38.343  1.00  0.00           H
ATOM   1766  HA3 GLY   119      55.629  50.957  39.704  1.00  0.00           H
ATOM   1767  C   GLY   119      54.477  49.253  39.024  1.00  0.00           C
ATOM   1768  O   GLY   119      55.430  48.664  38.489  1.00  0.00           O
ATOM   1769  N   ALA   120      53.360  48.665  39.537  1.00  0.00           N
ATOM   1770  H   ALA   120      52.762  49.254  40.099  1.00  0.00           H
ATOM   1771  CA  ALA   120      53.078  47.236  39.442  1.00  0.00           C
ATOM   1772  HA  ALA   120      53.785  46.700  40.074  1.00  0.00           H
ATOM   1773  CB  ALA   120      51.680  47.009  39.968  1.00  0.00           C
ATOM   1774  HB1 ALA   120      51.113  47.764  39.423  1.00  0.00           H
ATOM   1775  HB2 ALA   120      51.412  45.955  39.883  1.00  0.00           H
ATOM   1776  HB3 ALA   120      51.611  47.282  41.021  1.00  0.00           H
ATOM   1777  C   ALA   120      53.181  46.674  38.049  1.00  0.00           C
ATOM   1778  O   ALA   120      53.104  47.340  36.972  1.00  0.00           O
ATOM   1779  N   VAL   121      53.385  45.303  37.987  1.00  0.00           N
ATOM   1780  H   VAL   121      53.500  44.833  38.875  1.00  0.00           H
ATOM   1781  CA  VAL   121      53.676  44.519  36.754  1.00  0.00           C
ATOM   1782  HA  VAL   121      53.309  45.206  35.992  1.00  0.00           H
ATOM   1783  CB  VAL   121      55.181  44.238  36.514  1.00  0.00           C
ATOM   1784  HB  VAL   121      55.251  43.451  35.763  1.00  0.00           H
ATOM   1785  CG1 VAL   121      55.830  45.521  35.987  1.00  0.00           C
ATOM   1786 HG11 VAL   121      56.009  46.195  36.824  1.00  0.00           H
ATOM   1787 HG12 VAL   121      56.796  45.179  35.617  1.00  0.00           H
ATOM   1788 HG13 VAL   121      55.277  45.967  35.159  1.00  0.00           H
ATOM   1789  CG2 VAL   121      55.936  43.764  37.767  1.00  0.00           C
ATOM   1790 HG21 VAL   121      55.755  44.436  38.606  1.00  0.00           H
ATOM   1791 HG22 VAL   121      55.580  42.796  38.119  1.00  0.00           H
ATOM   1792 HG23 VAL   121      57.016  43.698  37.631  1.00  0.00           H
ATOM   1793  C   VAL   121      52.939  43.179  36.617  1.00  0.00           C
ATOM   1794  O   VAL   121      53.017  42.418  37.599  1.00  0.00           O
ATOM   1795  N   ALA   122      52.333  42.912  35.473  1.00  0.00           N
ATOM   1796  H   ALA   122      52.376  43.646  34.780  1.00  0.00           H
ATOM   1797  CA  ALA   122      51.597  41.635  35.213  1.00  0.00           C
ATOM   1798  HA  ALA   122      51.219  41.228  36.151  1.00  0.00           H
ATOM   1799  CB  ALA   122      50.334  41.881  34.384  1.00  0.00           C
ATOM   1800  HB1 ALA   122      49.921  40.929  34.052  1.00  0.00           H
ATOM   1801  HB2 ALA   122      49.585  42.285  35.067  1.00  0.00           H
ATOM   1802  HB3 ALA   122      50.560  42.449  33.481  1.00  0.00           H
ATOM   1803  C   ALA   122      52.523  40.652  34.494  1.00  0.00           C
ATOM   1804  O   ALA   122      52.731  40.720  33.309  1.00  0.00           O
ATOM   1805  N   VAL   123      53.038  39.623  35.187  1.00  0.00           N
ATOM   1806  H   VAL   123      52.803  39.559  36.167  1.00  0.00           H
ATOM   1807  CA  VAL   123      53.935  38.554  34.703  1.00  0.00           C
ATOM   1808  HA  VAL   123      54.484  38.747  33.782  1.00  0.00           H
ATOM   1809  CB  VAL   123      54.913  38.150  35.838  1.00  0.00           C
ATOM   1810  HB  VAL   123      54.367  37.725  36.680  1.00  0.00           H
ATOM   1811  CG1 VAL   123      55.775  37.018  35.328  1.00  0.00           C
ATOM   1812 HG11 VAL   123      56.565  36.915  36.072  1.00  0.00           H
ATOM   1813 HG12 VAL   123      55.141  36.131  35.338  1.00  0.00           H
ATOM   1814 HG13 VAL   123      56.175  37.126  34.321  1.00  0.00           H
ATOM   1815  CG2 VAL   123      55.751  39.376  36.266  1.00  0.00           C
ATOM   1816 HG21 VAL   123      56.229  39.841  35.406  1.00  0.00           H
ATOM   1817 HG22 VAL   123      55.154  40.098  36.823  1.00  0.00           H
ATOM   1818 HG23 VAL   123      56.612  39.053  36.852  1.00  0.00           H
ATOM   1819  C   VAL   123      53.025  37.365  34.347  1.00  0.00           C
ATOM   1820  O   VAL   123      52.172  36.920  35.104  1.00  0.00           O
ATOM   1821  N   LEU   124      53.247  36.699  33.244  1.00  0.00           N
ATOM   1822  H   LEU   124      54.056  36.979  32.708  1.00  0.00           H
ATOM   1823  CA  LEU   124      52.614  35.483  32.794  1.00  0.00           C
ATOM   1824  HA  LEU   124      51.815  35.215  33.485  1.00  0.00           H
ATOM   1825  CB  LEU   124      51.884  35.632  31.371  1.00  0.00           C
ATOM   1826  HB2 LEU   124      52.586  35.747  30.546  1.00  0.00           H
ATOM   1827  HB3 LEU   124      51.268  34.734  31.326  1.00  0.00           H
ATOM   1828  CG  LEU   124      50.903  36.861  31.245  1.00  0.00           C
ATOM   1829  HG  LEU   124      50.314  37.014  32.148  1.00  0.00           H
ATOM   1830  CD1 LEU   124      51.523  38.219  31.071  1.00  0.00           C
ATOM   1831 HD11 LEU   124      52.006  38.575  31.982  1.00  0.00           H
ATOM   1832 HD12 LEU   124      52.066  38.192  30.127  1.00  0.00           H
ATOM   1833 HD13 LEU   124      50.766  39.002  31.040  1.00  0.00           H
ATOM   1834  CD2 LEU   124      49.949  36.576  30.081  1.00  0.00           C
ATOM   1835 HD21 LEU   124      50.502  36.412  29.155  1.00  0.00           H
ATOM   1836 HD22 LEU   124      49.352  35.716  30.383  1.00  0.00           H
ATOM   1837 HD23 LEU   124      49.273  37.389  29.820  1.00  0.00           H
ATOM   1838  C   LEU   124      53.670  34.406  32.780  1.00  0.00           C
ATOM   1839  O   LEU   124      54.680  34.542  32.122  1.00  0.00           O
ATOM   1840  N   LYS   125      53.361  33.325  33.494  1.00  0.00           N
ATOM   1841  H   LYS   125      52.624  33.362  34.183  1.00  0.00           H
ATOM   1842  CA  LYS   125      54.073  32.005  33.252  1.00  0.00           C
ATOM   1843  HA  LYS   125      55.001  32.224  32.725  1.00  0.00           H
ATOM   1844  CB  LYS   125      54.421  31.392  34.574  1.00  0.00           C
ATOM   1845  HB2 LYS   125      53.645  31.359  35.339  1.00  0.00           H
ATOM   1846  HB3 LYS   125      54.689  30.355  34.376  1.00  0.00           H
ATOM   1847  CG  LYS   125      55.586  32.056  35.224  1.00  0.00           C
ATOM   1848  HG2 LYS   125      56.478  31.667  34.734  1.00  0.00           H
ATOM   1849  HG3 LYS   125      55.476  33.139  35.259  1.00  0.00           H
ATOM   1850  CD  LYS   125      55.711  31.696  36.651  1.00  0.00           C
ATOM   1851  HD2 LYS   125      54.744  31.903  37.109  1.00  0.00           H
ATOM   1852  HD3 LYS   125      55.832  30.613  36.702  1.00  0.00           H
ATOM   1853  CE  LYS   125      56.923  32.325  37.396  1.00  0.00           C
ATOM   1854  HE2 LYS   125      57.771  32.453  36.724  1.00  0.00           H
ATOM   1855  HE3 LYS   125      56.595  33.309  37.732  1.00  0.00           H
ATOM   1856  NZ  LYS   125      57.286  31.539  38.594  1.00  0.00           N
ATOM   1857  HZ1 LYS   125      56.569  31.263  39.251  1.00  0.00           H
ATOM   1858  HZ2 LYS   125      57.867  30.730  38.422  1.00  0.00           H
ATOM   1859  HZ3 LYS   125      57.809  32.149  39.205  1.00  0.00           H
ATOM   1860  C   LYS   125      53.224  31.069  32.402  1.00  0.00           C
ATOM   1861  O   LYS   125      52.038  30.994  32.499  1.00  0.00           O
ATOM   1862  N   TYR   126      53.916  30.229  31.540  1.00  0.00           N
ATOM   1863  H   TYR   126      54.925  30.277  31.527  1.00  0.00           H
ATOM   1864  CA  TYR   126      53.521  29.097  30.719  1.00  0.00           C
ATOM   1865  HA  TYR   126      52.464  28.948  30.941  1.00  0.00           H
ATOM   1866  CB  TYR   126      53.531  29.497  29.227  1.00  0.00           C
ATOM   1867  HB2 TYR   126      53.185  30.527  29.133  1.00  0.00           H
ATOM   1868  HB3 TYR   126      54.542  29.580  28.830  1.00  0.00           H
ATOM   1869  CG  TYR   126      52.623  28.705  28.271  1.00  0.00           C
ATOM   1870  CD1 TYR   126      53.198  28.207  27.130  1.00  0.00           C
ATOM   1871  HD1 TYR   126      54.217  28.454  26.869  1.00  0.00           H
ATOM   1872  CE1 TYR   126      52.359  27.480  26.225  1.00  0.00           C
ATOM   1873  HE1 TYR   126      52.664  27.090  25.265  1.00  0.00           H
ATOM   1874  CZ  TYR   126      51.000  27.155  26.532  1.00  0.00           C
ATOM   1875  OH  TYR   126      50.202  26.467  25.694  1.00  0.00           O
ATOM   1876  HH  TYR   126      49.277  26.716  25.760  1.00  0.00           H
ATOM   1877  CE2 TYR   126      50.418  27.740  27.692  1.00  0.00           C
ATOM   1878  HE2 TYR   126      49.389  27.521  27.938  1.00  0.00           H
ATOM   1879  CD2 TYR   126      51.232  28.566  28.551  1.00  0.00           C
ATOM   1880  HD2 TYR   126      50.722  28.910  29.437  1.00  0.00           H
ATOM   1881  C   TYR   126      54.352  27.783  30.971  1.00  0.00           C
ATOM   1882  O   TYR   126      55.574  27.907  30.914  1.00  0.00           O
ATOM   1883  N   ASN   127      53.708  26.608  31.273  1.00  0.00           N
ATOM   1884  H   ASN   127      52.701  26.608  31.350  1.00  0.00           H
ATOM   1885  CA  ASN   127      54.411  25.452  31.795  1.00  0.00           C
ATOM   1886  HA  ASN   127      53.719  24.761  32.277  1.00  0.00           H
ATOM   1887  CB  ASN   127      55.028  24.674  30.596  1.00  0.00           C
ATOM   1888  HB2 ASN   127      54.241  24.515  29.858  1.00  0.00           H
ATOM   1889  HB3 ASN   127      55.853  25.225  30.144  1.00  0.00           H
ATOM   1890  CG  ASN   127      55.427  23.232  30.970  1.00  0.00           C
ATOM   1891  OD1 ASN   127      55.024  22.569  31.895  1.00  0.00           O
ATOM   1892  ND2 ASN   127      56.108  22.547  30.079  1.00  0.00           N
ATOM   1893 HD21 ASN   127      56.295  21.565  30.221  1.00  0.00           H
ATOM   1894 HD22 ASN   127      56.307  22.965  29.181  1.00  0.00           H
ATOM   1895  C   ASN   127      55.365  25.778  32.990  1.00  0.00           C
ATOM   1896  O   ASN   127      56.334  25.008  33.249  1.00  0.00           O
ATOM   1897  N   GLY   128      54.965  26.650  33.925  1.00  0.00           N
ATOM   1898  H   GLY   128      54.109  27.163  33.767  1.00  0.00           H
ATOM   1899  CA  GLY   128      55.800  27.184  35.027  1.00  0.00           C
ATOM   1900  HA2 GLY   128      55.160  27.721  35.727  1.00  0.00           H
ATOM   1901  HA3 GLY   128      56.131  26.351  35.648  1.00  0.00           H
ATOM   1902  C   GLY   128      56.970  28.119  34.728  1.00  0.00           C
ATOM   1903  O   GLY   128      57.810  28.341  35.631  1.00  0.00           O
ATOM   1904  N   ILE   129      57.051  28.627  33.527  1.00  0.00           N
ATOM   1905  H   ILE   129      56.292  28.444  32.887  1.00  0.00           H
ATOM   1906  CA  ILE   129      58.147  29.476  32.975  1.00  0.00           C
ATOM   1907  HA  ILE   129      58.675  29.724  33.896  1.00  0.00           H
ATOM   1908  CB  ILE   129      58.948  28.632  31.993  1.00  0.00           C
ATOM   1909  HB  ILE   129      58.299  28.386  31.152  1.00  0.00           H
ATOM   1910  CG2 ILE   129      60.030  29.494  31.411  1.00  0.00           C
ATOM   1911 HG21 ILE   129      60.661  29.884  32.208  1.00  0.00           H
ATOM   1912 HG22 ILE   129      60.643  28.829  30.800  1.00  0.00           H
ATOM   1913 HG23 ILE   129      59.604  30.339  30.871  1.00  0.00           H
ATOM   1914  CG1 ILE   129      59.625  27.361  32.551  1.00  0.00           C
ATOM   1915 HG12 ILE   129      60.649  27.524  32.887  1.00  0.00           H
ATOM   1916 HG13 ILE   129      59.023  26.980  33.378  1.00  0.00           H
ATOM   1917  CD1 ILE   129      59.592  26.187  31.521  1.00  0.00           C
ATOM   1918 HD11 ILE   129      60.163  26.579  30.680  1.00  0.00           H
ATOM   1919 HD12 ILE   129      60.036  25.250  31.858  1.00  0.00           H
ATOM   1920 HD13 ILE   129      58.577  25.965  31.189  1.00  0.00           H
ATOM   1921  C   ILE   129      57.671  30.826  32.393  1.00  0.00           C
ATOM   1922  O   ILE   129      56.645  30.840  31.707  1.00  0.00           O
ATOM   1923  N   ILE   130      58.295  31.976  32.712  1.00  0.00           N
ATOM   1924  H   ILE   130      59.083  31.890  33.339  1.00  0.00           H
ATOM   1925  CA  ILE   130      57.912  33.376  32.336  1.00  0.00           C
ATOM   1926  HA  ILE   130      56.928  33.653  32.713  1.00  0.00           H
ATOM   1927  CB  ILE   130      58.778  34.386  33.121  1.00  0.00           C
ATOM   1928  HB  ILE   130      59.795  33.998  33.182  1.00  0.00           H
ATOM   1929  CG2 ILE   130      58.821  35.734  32.352  1.00  0.00           C
ATOM   1930 HG21 ILE   130      59.277  36.505  32.975  1.00  0.00           H
ATOM   1931 HG22 ILE   130      59.402  35.544  31.450  1.00  0.00           H
ATOM   1932 HG23 ILE   130      57.834  35.998  31.969  1.00  0.00           H
ATOM   1933  CG1 ILE   130      58.224  34.459  34.513  1.00  0.00           C
ATOM   1934 HG12 ILE   130      57.245  34.938  34.544  1.00  0.00           H
ATOM   1935 HG13 ILE   130      58.070  33.426  34.825  1.00  0.00           H
ATOM   1936  CD1 ILE   130      59.204  35.061  35.507  1.00  0.00           C
ATOM   1937 HD11 ILE   130      58.773  35.139  36.505  1.00  0.00           H
ATOM   1938 HD12 ILE   130      60.054  34.388  35.622  1.00  0.00           H
ATOM   1939 HD13 ILE   130      59.451  36.030  35.074  1.00  0.00           H
ATOM   1940  C   ILE   130      57.847  33.471  30.854  1.00  0.00           C
ATOM   1941  O   ILE   130      58.795  32.916  30.229  1.00  0.00           O
ATOM   1942  N   THR   131      56.782  34.011  30.248  1.00  0.00           N
ATOM   1943  H   THR   131      56.117  34.469  30.854  1.00  0.00           H
ATOM   1944  CA  THR   131      56.574  34.038  28.759  1.00  0.00           C
ATOM   1945  HA  THR   131      57.582  34.010  28.346  1.00  0.00           H
ATOM   1946  CB  THR   131      55.743  32.867  28.353  1.00  0.00           C
ATOM   1947  HB  THR   131      54.792  32.823  28.885  1.00  0.00           H
ATOM   1948  CG2 THR   131      55.607  32.529  26.873  1.00  0.00           C
ATOM   1949 HG21 THR   131      55.105  31.565  26.807  1.00  0.00           H
ATOM   1950 HG22 THR   131      55.015  33.264  26.327  1.00  0.00           H
ATOM   1951 HG23 THR   131      56.609  32.402  26.463  1.00  0.00           H
ATOM   1952  OG1 THR   131      56.288  31.617  28.781  1.00  0.00           O
ATOM   1953  HG1 THR   131      56.529  31.617  29.711  1.00  0.00           H
ATOM   1954  C   THR   131      56.022  35.336  28.178  1.00  0.00           C
ATOM   1955  O   THR   131      56.259  35.649  27.012  1.00  0.00           O
ATOM   1956  N   ASP   132      55.367  36.142  29.038  1.00  0.00           N
ATOM   1957  H   ASP   132      55.283  35.874  30.008  1.00  0.00           H
ATOM   1958  CA  ASP   132      55.091  37.590  28.744  1.00  0.00           C
ATOM   1959  HA  ASP   132      55.967  37.874  28.163  1.00  0.00           H
ATOM   1960  CB  ASP   132      53.917  37.847  27.715  1.00  0.00           C
ATOM   1961  HB2 ASP   132      53.530  36.888  27.369  1.00  0.00           H
ATOM   1962  HB3 ASP   132      53.124  38.396  28.224  1.00  0.00           H
ATOM   1963  CG  ASP   132      54.413  38.689  26.450  1.00  0.00           C
ATOM   1964  OD1 ASP   132      55.388  39.487  26.476  1.00  0.00           O
ATOM   1965  OD2 ASP   132      53.789  38.628  25.371  1.00  0.00           O
ATOM   1966  C   ASP   132      55.041  38.489  29.973  1.00  0.00           C
ATOM   1967  O   ASP   132      54.826  38.042  31.106  1.00  0.00           O
ATOM   1968  N   THR   133      55.102  39.784  29.792  1.00  0.00           N
ATOM   1969  H   THR   133      55.228  40.163  28.864  1.00  0.00           H
ATOM   1970  CA  THR   133      54.986  40.699  30.926  1.00  0.00           C
ATOM   1971  HA  THR   133      54.246  40.398  31.668  1.00  0.00           H
ATOM   1972  CB  THR   133      56.239  40.946  31.736  1.00  0.00           C
ATOM   1973  HB  THR   133      57.067  41.054  31.037  1.00  0.00           H
ATOM   1974  CG2 THR   133      56.133  42.112  32.709  1.00  0.00           C
ATOM   1975 HG21 THR   133      56.953  42.217  33.420  1.00  0.00           H
ATOM   1976 HG22 THR   133      56.314  43.053  32.190  1.00  0.00           H
ATOM   1977 HG23 THR   133      55.179  41.942  33.209  1.00  0.00           H
ATOM   1978  OG1 THR   133      56.620  39.846  32.494  1.00  0.00           O
ATOM   1979  HG1 THR   133      56.199  39.108  32.047  1.00  0.00           H
ATOM   1980  C   THR   133      54.405  42.043  30.403  1.00  0.00           C
ATOM   1981  O   THR   133      54.919  42.564  29.443  1.00  0.00           O
ATOM   1982  N   ILE   134      53.377  42.564  31.062  1.00  0.00           N
ATOM   1983  H   ILE   134      53.037  42.021  31.842  1.00  0.00           H
ATOM   1984  CA  ILE   134      52.703  43.833  30.830  1.00  0.00           C
ATOM   1985  HA  ILE   134      53.017  44.236  29.866  1.00  0.00           H
ATOM   1986  CB  ILE   134      51.225  43.481  30.630  1.00  0.00           C
ATOM   1987  HB  ILE   134      50.983  42.747  31.397  1.00  0.00           H
ATOM   1988  CG2 ILE   134      50.233  44.670  30.844  1.00  0.00           C
ATOM   1989 HG21 ILE   134      50.412  45.124  31.818  1.00  0.00           H
ATOM   1990 HG22 ILE   134      50.476  45.367  30.043  1.00  0.00           H
ATOM   1991 HG23 ILE   134      49.176  44.416  30.754  1.00  0.00           H
ATOM   1992  CG1 ILE   134      50.859  42.653  29.376  1.00  0.00           C
ATOM   1993 HG12 ILE   134      51.302  41.667  29.516  1.00  0.00           H
ATOM   1994 HG13 ILE   134      49.780  42.520  29.300  1.00  0.00           H
ATOM   1995  CD1 ILE   134      51.279  43.213  28.007  1.00  0.00           C
ATOM   1996 HD11 ILE   134      50.836  44.200  27.882  1.00  0.00           H
ATOM   1997 HD12 ILE   134      52.358  43.305  27.871  1.00  0.00           H
ATOM   1998 HD13 ILE   134      51.006  42.642  27.119  1.00  0.00           H
ATOM   1999  C   ILE   134      52.993  44.862  31.865  1.00  0.00           C
ATOM   2000  O   ILE   134      52.666  44.577  33.008  1.00  0.00           O
ATOM   2001  N   LYS   135      53.654  45.939  31.491  1.00  0.00           N
ATOM   2002  H   LYS   135      53.965  45.997  30.532  1.00  0.00           H
ATOM   2003  CA  LYS   135      53.931  47.046  32.401  1.00  0.00           C
ATOM   2004  HA  LYS   135      54.243  46.576  33.334  1.00  0.00           H
ATOM   2005  CB  LYS   135      55.015  47.877  31.764  1.00  0.00           C
ATOM   2006  HB2 LYS   135      54.710  48.261  30.792  1.00  0.00           H
ATOM   2007  HB3 LYS   135      55.132  48.699  32.472  1.00  0.00           H
ATOM   2008  CG  LYS   135      56.382  47.286  31.464  1.00  0.00           C
ATOM   2009  HG2 LYS   135      56.797  46.952  32.414  1.00  0.00           H
ATOM   2010  HG3 LYS   135      56.324  46.438  30.782  1.00  0.00           H
ATOM   2011  CD  LYS   135      57.463  48.256  30.859  1.00  0.00           C
ATOM   2012  HD2 LYS   135      56.970  48.734  30.011  1.00  0.00           H
ATOM   2013  HD3 LYS   135      57.739  49.063  31.537  1.00  0.00           H
ATOM   2014  CE  LYS   135      58.789  47.557  30.459  1.00  0.00           C
ATOM   2015  HE2 LYS   135      59.295  47.003  31.250  1.00  0.00           H
ATOM   2016  HE3 LYS   135      58.645  46.820  29.668  1.00  0.00           H
ATOM   2017  NZ  LYS   135      59.825  48.523  30.039  1.00  0.00           N
ATOM   2018  HZ1 LYS   135      59.543  49.081  29.245  1.00  0.00           H
ATOM   2019  HZ2 LYS   135      60.119  49.091  30.820  1.00  0.00           H
ATOM   2020  HZ3 LYS   135      60.628  48.006  29.709  1.00  0.00           H
ATOM   2021  C   LYS   135      52.718  47.958  32.800  1.00  0.00           C
ATOM   2022  O   LYS   135      51.796  48.089  31.982  1.00  0.00           O
ATOM   2023  N   SER   136      52.766  48.550  34.028  1.00  0.00           N
ATOM   2024  H   SER   136      53.567  48.344  34.607  1.00  0.00           H
ATOM   2025  CA  SER   136      51.791  49.601  34.463  1.00  0.00           C
ATOM   2026  HA  SER   136      50.781  49.199  34.386  1.00  0.00           H
ATOM   2027  CB  SER   136      52.101  50.025  35.931  1.00  0.00           C
ATOM   2028  HB2 SER   136      51.764  49.189  36.544  1.00  0.00           H
ATOM   2029  HB3 SER   136      53.144  50.325  36.032  1.00  0.00           H
ATOM   2030  OG  SER   136      51.354  51.162  36.296  1.00  0.00           O
ATOM   2031  HG  SER   136      50.477  51.003  35.939  1.00  0.00           H
ATOM   2032  C   SER   136      51.713  50.783  33.527  1.00  0.00           C
ATOM   2033  O   SER   136      52.780  51.281  33.098  1.00  0.00           O
ATOM   2034  N   TRP   137      50.525  51.276  33.144  1.00  0.00           N
ATOM   2035  H   TRP   137      49.746  50.989  33.719  1.00  0.00           H
ATOM   2036  CA  TRP   137      50.259  52.298  32.193  1.00  0.00           C
ATOM   2037  HA  TRP   137      51.233  52.481  31.740  1.00  0.00           H
ATOM   2038  CB  TRP   137      49.411  51.739  31.055  1.00  0.00           C
ATOM   2039  HB2 TRP   137      49.157  52.570  30.396  1.00  0.00           H
ATOM   2040  HB3 TRP   137      49.969  50.962  30.533  1.00  0.00           H
ATOM   2041  CG  TRP   137      48.099  51.180  31.421  1.00  0.00           C
ATOM   2042  CD1 TRP   137      46.921  51.871  31.489  1.00  0.00           C
ATOM   2043  HD1 TRP   137      46.822  52.922  31.261  1.00  0.00           H
ATOM   2044  NE1 TRP   137      45.854  50.996  31.829  1.00  0.00           N
ATOM   2045  HE1 TRP   137      44.909  51.304  31.646  1.00  0.00           H
ATOM   2046  CE2 TRP   137      46.413  49.809  32.174  1.00  0.00           C
ATOM   2047  CZ2 TRP   137      45.734  48.675  32.601  1.00  0.00           C
ATOM   2048  HZ2 TRP   137      44.742  48.732  33.026  1.00  0.00           H
ATOM   2049  CH2 TRP   137      46.435  47.442  32.710  1.00  0.00           C
ATOM   2050  HH2 TRP   137      45.862  46.586  33.035  1.00  0.00           H
ATOM   2051  CZ3 TRP   137      47.788  47.391  32.329  1.00  0.00           C
ATOM   2052  HZ3 TRP   137      48.388  46.493  32.336  1.00  0.00           H
ATOM   2053  CE3 TRP   137      48.437  48.578  31.947  1.00  0.00           C
ATOM   2054  HE3 TRP   137      49.498  48.566  31.744  1.00  0.00           H
ATOM   2055  CD2 TRP   137      47.770  49.816  31.837  1.00  0.00           C
ATOM   2056  C   TRP   137      49.608  53.557  32.775  1.00  0.00           C
ATOM   2057  O   TRP   137      49.567  54.560  32.088  1.00  0.00           O
ATOM   2058  N   ARG   138      48.933  53.435  33.963  1.00  0.00           N
ATOM   2059  H   ARG   138      48.954  52.494  34.327  1.00  0.00           H
ATOM   2060  CA  ARG   138      48.195  54.480  34.669  1.00  0.00           C
ATOM   2061  HA  ARG   138      48.258  55.439  34.154  1.00  0.00           H
ATOM   2062  CB  ARG   138      46.711  53.914  34.696  1.00  0.00           C
ATOM   2063  HB2 ARG   138      46.460  53.635  33.673  1.00  0.00           H
ATOM   2064  HB3 ARG   138      46.626  53.012  35.301  1.00  0.00           H
ATOM   2065  CG  ARG   138      45.622  54.959  35.118  1.00  0.00           C
ATOM   2066  HG2 ARG   138      44.708  54.369  35.041  1.00  0.00           H
ATOM   2067  HG3 ARG   138      45.706  55.316  36.146  1.00  0.00           H
ATOM   2068  CD  ARG   138      45.305  56.137  34.299  1.00  0.00           C
ATOM   2069  HD2 ARG   138      46.186  56.766  34.427  1.00  0.00           H
ATOM   2070  HD3 ARG   138      45.243  55.998  33.219  1.00  0.00           H
ATOM   2071  NE  ARG   138      44.125  56.857  34.894  1.00  0.00           N
ATOM   2072  HE  ARG   138      44.173  57.120  35.869  1.00  0.00           H
ATOM   2073  CZ  ARG   138      43.136  57.486  34.248  1.00  0.00           C
ATOM   2074  NH1 ARG   138      43.159  57.615  32.957  1.00  0.00           N
ATOM   2075 HH11 ARG   138      43.971  57.324  32.431  1.00  0.00           H
ATOM   2076 HH12 ARG   138      42.360  58.066  32.536  1.00  0.00           H
ATOM   2077  NH2 ARG   138      42.111  57.993  34.821  1.00  0.00           N
ATOM   2078 HH21 ARG   138      41.997  58.107  35.818  1.00  0.00           H
ATOM   2079 HH22 ARG   138      41.499  58.594  34.288  1.00  0.00           H
ATOM   2080  C   ARG   138      48.735  54.676  36.141  1.00  0.00           C
ATOM   2081  O   ARG   138      48.284  55.669  36.818  1.00  0.00           O
ATOM   2082  N   ASN   139      49.685  53.932  36.625  1.00  0.00           N
ATOM   2083  H   ASN   139      49.896  53.131  36.046  1.00  0.00           H
ATOM   2084  CA  ASN   139      50.539  54.121  37.733  1.00  0.00           C
ATOM   2085  HA  ASN   139      51.220  53.270  37.720  1.00  0.00           H
ATOM   2086  CB  ASN   139      51.408  55.451  37.477  1.00  0.00           C
ATOM   2087  HB2 ASN   139      50.826  56.345  37.250  1.00  0.00           H
ATOM   2088  HB3 ASN   139      51.971  55.810  38.339  1.00  0.00           H
ATOM   2089  CG  ASN   139      52.295  55.268  36.298  1.00  0.00           C
ATOM   2090  OD1 ASN   139      52.216  55.782  35.222  1.00  0.00           O
ATOM   2091  ND2 ASN   139      53.217  54.295  36.549  1.00  0.00           N
ATOM   2092 HD21 ASN   139      53.953  54.106  35.883  1.00  0.00           H
ATOM   2093 HD22 ASN   139      53.299  53.950  37.495  1.00  0.00           H
ATOM   2094  C   ASN   139      49.807  54.163  39.118  1.00  0.00           C
ATOM   2095  O   ASN   139      50.288  54.796  40.031  1.00  0.00           O
ATOM   2096  N   ASN   140      48.670  53.479  39.332  1.00  0.00           N
ATOM   2097  H   ASN   140      48.233  52.945  38.594  1.00  0.00           H
ATOM   2098  CA  ASN   140      48.147  53.202  40.671  1.00  0.00           C
ATOM   2099  HA  ASN   140      48.964  53.292  41.387  1.00  0.00           H
ATOM   2100  CB  ASN   140      47.146  54.349  41.063  1.00  0.00           C
ATOM   2101  HB2 ASN   140      47.677  55.298  40.984  1.00  0.00           H
ATOM   2102  HB3 ASN   140      46.330  54.420  40.344  1.00  0.00           H
ATOM   2103  CG  ASN   140      46.648  54.234  42.447  1.00  0.00           C
ATOM   2104  OD1 ASN   140      45.469  54.077  42.655  1.00  0.00           O
ATOM   2105  ND2 ASN   140      47.505  54.143  43.420  1.00  0.00           N
ATOM   2106 HD21 ASN   140      47.138  53.966  44.345  1.00  0.00           H
ATOM   2107 HD22 ASN   140      48.502  54.230  43.283  1.00  0.00           H
ATOM   2108  C   ASN   140      47.537  51.821  40.703  1.00  0.00           C
ATOM   2109  O   ASN   140      46.358  51.663  40.523  1.00  0.00           O
ATOM   2110  N   ILE   141      48.333  50.825  41.047  1.00  0.00           N
ATOM   2111  H   ILE   141      49.280  51.128  41.225  1.00  0.00           H
ATOM   2112  CA  ILE   141      47.945  49.441  41.257  1.00  0.00           C
ATOM   2113  HA  ILE   141      48.919  48.981  41.421  1.00  0.00           H
ATOM   2114  CB  ILE   141      47.214  49.222  42.698  1.00  0.00           C
ATOM   2115  HB  ILE   141      46.135  49.371  42.669  1.00  0.00           H
ATOM   2116  CG2 ILE   141      47.317  47.693  43.020  1.00  0.00           C
ATOM   2117 HG21 ILE   141      46.640  47.599  43.869  1.00  0.00           H
ATOM   2118 HG22 ILE   141      47.023  47.170  42.110  1.00  0.00           H
ATOM   2119 HG23 ILE   141      48.326  47.364  43.268  1.00  0.00           H
ATOM   2120  CG1 ILE   141      47.804  50.050  43.790  1.00  0.00           C
ATOM   2121 HG12 ILE   141      48.819  49.674  43.923  1.00  0.00           H
ATOM   2122 HG13 ILE   141      47.911  51.095  43.500  1.00  0.00           H
ATOM   2123  CD1 ILE   141      46.947  50.080  45.009  1.00  0.00           C
ATOM   2124 HD11 ILE   141      47.410  50.608  45.842  1.00  0.00           H
ATOM   2125 HD12 ILE   141      46.083  50.660  44.686  1.00  0.00           H
ATOM   2126 HD13 ILE   141      46.746  49.057  45.328  1.00  0.00           H
ATOM   2127  C   ILE   141      47.331  48.835  40.024  1.00  0.00           C
ATOM   2128  O   ILE   141      46.127  48.547  40.001  1.00  0.00           O
ATOM   2129  N   LEU   142      48.192  48.418  39.149  1.00  0.00           N
ATOM   2130  H   LEU   142      49.074  48.910  39.151  1.00  0.00           H
ATOM   2131  CA  LEU   142      47.901  47.282  38.200  1.00  0.00           C
ATOM   2132  HA  LEU   142      46.961  47.581  37.736  1.00  0.00           H
ATOM   2133  CB  LEU   142      49.002  47.112  37.143  1.00  0.00           C
ATOM   2134  HB2 LEU   142      49.048  47.932  36.425  1.00  0.00           H
ATOM   2135  HB3 LEU   142      49.938  47.131  37.700  1.00  0.00           H
ATOM   2136  CG  LEU   142      48.980  45.788  36.377  1.00  0.00           C
ATOM   2137  HG  LEU   142      49.117  44.979  37.095  1.00  0.00           H
ATOM   2138  CD1 LEU   142      47.714  45.530  35.497  1.00  0.00           C
ATOM   2139 HD11 LEU   142      47.568  46.342  34.784  1.00  0.00           H
ATOM   2140 HD12 LEU   142      47.756  44.569  34.984  1.00  0.00           H
ATOM   2141 HD13 LEU   142      46.859  45.672  36.157  1.00  0.00           H
ATOM   2142  CD2 LEU   142      50.200  45.674  35.462  1.00  0.00           C
ATOM   2143 HD21 LEU   142      51.108  45.706  36.064  1.00  0.00           H
ATOM   2144 HD22 LEU   142      50.049  44.734  34.932  1.00  0.00           H
ATOM   2145 HD23 LEU   142      50.211  46.471  34.719  1.00  0.00           H
ATOM   2146  C   LEU   142      47.583  46.013  38.911  1.00  0.00           C
ATOM   2147  O   LEU   142      48.282  45.554  39.773  1.00  0.00           O
ATOM   2148  N   ARG   143      46.475  45.371  38.514  1.00  0.00           N
ATOM   2149  H   ARG   143      45.961  45.756  37.736  1.00  0.00           H
ATOM   2150  CA  ARG   143      45.864  44.260  39.261  1.00  0.00           C
ATOM   2151  HA  ARG   143      46.723  43.737  39.680  1.00  0.00           H
ATOM   2152  CB  ARG   143      45.083  44.830  40.507  1.00  0.00           C
ATOM   2153  HB2 ARG   143      44.583  44.002  41.009  1.00  0.00           H
ATOM   2154  HB3 ARG   143      45.828  45.153  41.235  1.00  0.00           H
ATOM   2155  CG  ARG   143      44.116  45.949  40.268  1.00  0.00           C
ATOM   2156  HG2 ARG   143      44.616  46.603  39.556  1.00  0.00           H
ATOM   2157  HG3 ARG   143      43.167  45.546  39.913  1.00  0.00           H
ATOM   2158  CD  ARG   143      43.889  46.717  41.611  1.00  0.00           C
ATOM   2159  HD2 ARG   143      43.741  46.006  42.423  1.00  0.00           H
ATOM   2160  HD3 ARG   143      44.824  47.256  41.763  1.00  0.00           H
ATOM   2161  NE  ARG   143      42.717  47.617  41.526  1.00  0.00           N
ATOM   2162  HE  ARG   143      41.976  47.355  42.161  1.00  0.00           H
ATOM   2163  CZ  ARG   143      42.534  48.738  40.855  1.00  0.00           C
ATOM   2164  NH1 ARG   143      41.496  49.493  40.912  1.00  0.00           N
ATOM   2165 HH11 ARG   143      40.707  49.208  41.475  1.00  0.00           H
ATOM   2166 HH12 ARG   143      41.375  50.371  40.427  1.00  0.00           H
ATOM   2167  NH2 ARG   143      43.437  49.201  40.101  1.00  0.00           N
ATOM   2168 HH21 ARG   143      44.369  48.815  40.114  1.00  0.00           H
ATOM   2169 HH22 ARG   143      43.469  50.145  39.747  1.00  0.00           H
ATOM   2170  C   ARG   143      44.922  43.377  38.414  1.00  0.00           C
ATOM   2171  O   ARG   143      44.365  43.801  37.391  1.00  0.00           O
ATOM   2172  N   THR   144      44.526  42.166  38.913  1.00  0.00           N
ATOM   2173  H   THR   144      44.747  41.845  39.845  1.00  0.00           H
ATOM   2174  CA  THR   144      43.805  41.133  38.126  1.00  0.00           C
ATOM   2175  HA  THR   144      43.295  41.579  37.271  1.00  0.00           H
ATOM   2176  CB  THR   144      44.771  40.163  37.433  1.00  0.00           C
ATOM   2177  HB  THR   144      45.598  40.771  37.066  1.00  0.00           H
ATOM   2178  CG2 THR   144      45.455  39.106  38.303  1.00  0.00           C
ATOM   2179 HG21 THR   144      46.175  38.564  37.691  1.00  0.00           H
ATOM   2180 HG22 THR   144      46.160  39.593  38.978  1.00  0.00           H
ATOM   2181 HG23 THR   144      44.717  38.513  38.844  1.00  0.00           H
ATOM   2182  OG1 THR   144      44.154  39.453  36.414  1.00  0.00           O
ATOM   2183  HG1 THR   144      44.438  39.789  35.560  1.00  0.00           H
ATOM   2184  C   THR   144      42.728  40.381  38.960  1.00  0.00           C
ATOM   2185  O   THR   144      42.240  40.813  40.002  1.00  0.00           O
ATOM   2186  N   GLN   145      42.184  39.319  38.319  1.00  0.00           N
ATOM   2187  H   GLN   145      42.581  39.019  37.439  1.00  0.00           H
ATOM   2188  CA  GLN   145      40.840  38.776  38.555  1.00  0.00           C
ATOM   2189  HA  GLN   145      40.068  39.522  38.371  1.00  0.00           H
ATOM   2190  CB  GLN   145      40.664  37.623  37.552  1.00  0.00           C
ATOM   2191  HB2 GLN   145      41.480  36.901  37.602  1.00  0.00           H
ATOM   2192  HB3 GLN   145      39.804  36.997  37.788  1.00  0.00           H
ATOM   2193  CG  GLN   145      40.507  38.121  36.110  1.00  0.00           C
ATOM   2194  HG2 GLN   145      39.655  38.796  36.027  1.00  0.00           H
ATOM   2195  HG3 GLN   145      41.345  38.724  35.760  1.00  0.00           H
ATOM   2196  CD  GLN   145      40.317  36.971  35.195  1.00  0.00           C
ATOM   2197  OE1 GLN   145      41.144  36.669  34.290  1.00  0.00           O
ATOM   2198  NE2 GLN   145      39.313  36.185  35.432  1.00  0.00           N
ATOM   2199 HE21 GLN   145      38.645  36.381  36.164  1.00  0.00           H
ATOM   2200 HE22 GLN   145      39.216  35.319  34.922  1.00  0.00           H
ATOM   2201  C   GLN   145      40.645  38.244  39.954  1.00  0.00           C
ATOM   2202  O   GLN   145      39.608  38.322  40.499  1.00  0.00           O
ATOM   2203  N   GLU   146      41.731  37.570  40.480  1.00  0.00           N
ATOM   2204  H   GLU   146      42.623  37.657  40.015  1.00  0.00           H
ATOM   2205  CA  GLU   146      41.568  36.555  41.570  1.00  0.00           C
ATOM   2206  HA  GLU   146      42.517  36.072  41.804  1.00  0.00           H
ATOM   2207  CB  GLU   146      41.166  37.103  42.964  1.00  0.00           C
ATOM   2208  HB2 GLU   146      40.094  37.299  42.982  1.00  0.00           H
ATOM   2209  HB3 GLU   146      41.406  36.301  43.662  1.00  0.00           H
ATOM   2210  CG  GLU   146      41.892  38.371  43.392  1.00  0.00           C
ATOM   2211  HG2 GLU   146      41.587  39.114  42.655  1.00  0.00           H
ATOM   2212  HG3 GLU   146      41.556  38.633  44.395  1.00  0.00           H
ATOM   2213  CD  GLU   146      43.431  38.269  43.498  1.00  0.00           C
ATOM   2214  OE1 GLU   146      43.958  37.170  43.889  1.00  0.00           O
ATOM   2215  OE2 GLU   146      44.118  39.221  43.134  1.00  0.00           O
ATOM   2216  C   GLU   146      40.521  35.438  41.180  1.00  0.00           C
ATOM   2217  O   GLU   146      39.583  35.142  41.905  1.00  0.00           O
ATOM   2218  N   SER   147      40.538  34.969  39.945  1.00  0.00           N
ATOM   2219  H   SER   147      41.288  35.227  39.320  1.00  0.00           H
ATOM   2220  CA  SER   147      39.635  33.924  39.318  1.00  0.00           C
ATOM   2221  HA  SER   147      39.436  33.086  39.988  1.00  0.00           H
ATOM   2222  CB  SER   147      38.273  34.594  39.029  1.00  0.00           C
ATOM   2223  HB2 SER   147      38.280  35.503  38.428  1.00  0.00           H
ATOM   2224  HB3 SER   147      37.618  33.857  38.565  1.00  0.00           H
ATOM   2225  OG  SER   147      37.591  35.001  40.226  1.00  0.00           O
ATOM   2226  HG  SER   147      38.277  35.086  40.891  1.00  0.00           H
ATOM   2227  C   SER   147      40.275  33.309  38.044  1.00  0.00           C
ATOM   2228  O   SER   147      41.407  33.592  37.633  1.00  0.00           O
ATOM   2229  N   GLH   148      39.578  32.407  37.323  1.00  0.00           N
ATOM   2230  H   GLH   148      38.660  32.126  37.638  1.00  0.00           H
ATOM   2231  CA  GLH   148      39.934  31.731  36.078  1.00  0.00           C
ATOM   2232  HA  GLH   148      40.942  31.324  36.154  1.00  0.00           H
ATOM   2233  CB  GLH   148      39.130  30.444  35.907  1.00  0.00           C
ATOM   2234  HB2 GLH   148      39.453  29.716  36.651  1.00  0.00           H
ATOM   2235  HB3 GLH   148      38.060  30.600  36.040  1.00  0.00           H
ATOM   2236  CG  GLH   148      39.259  29.726  34.554  1.00  0.00           C
ATOM   2237  HG2 GLH   148      38.747  30.355  33.825  1.00  0.00           H
ATOM   2238  HG3 GLH   148      40.314  29.679  34.286  1.00  0.00           H
ATOM   2239  CD  GLH   148      38.736  28.255  34.648  1.00  0.00           C
ATOM   2240  OE1 GLH   148      38.077  27.746  35.569  1.00  0.00           O
ATOM   2241  OE2 GLH   148      39.053  27.594  33.517  1.00  0.00           O
ATOM   2242  HE2 GLH   148      38.779  26.675  33.470  1.00  0.00           H
ATOM   2243  C   GLH   148      39.843  32.654  34.872  1.00  0.00           C
ATOM   2244  O   GLH   148      38.793  33.209  34.641  1.00  0.00           O
ATOM   2245  N   CYX   149      40.974  32.871  34.194  1.00  0.00           N
ATOM   2246  H   CYX   149      41.836  32.525  34.592  1.00  0.00           H
ATOM   2247  CA  CYX   149      41.013  33.413  32.881  1.00  0.00           C
ATOM   2248  HA  CYX   149      40.609  34.425  32.854  1.00  0.00           H
ATOM   2249  CB  CYX   149      42.493  33.737  32.581  1.00  0.00           C
ATOM   2250  HB2 CYX   149      42.535  33.780  31.493  1.00  0.00           H
ATOM   2251  HB3 CYX   149      42.700  34.746  32.935  1.00  0.00           H
ATOM   2252  SG  CYX   149      43.844  32.581  32.916  1.00  0.00           S
ATOM   2253  C   CYX   149      40.258  32.537  31.950  1.00  0.00           C
ATOM   2254  O   CYX   149      40.255  31.309  32.010  1.00  0.00           O
ATOM   2255  N   ALA   150      39.422  33.109  31.065  1.00  0.00           N
ATOM   2256  H   ALA   150      39.612  34.084  30.885  1.00  0.00           H
ATOM   2257  CA  ALA   150      38.516  32.373  30.167  1.00  0.00           C
ATOM   2258  HA  ALA   150      38.119  31.522  30.721  1.00  0.00           H
ATOM   2259  CB  ALA   150      37.432  33.360  29.799  1.00  0.00           C
ATOM   2260  HB1 ALA   150      37.856  34.144  29.172  1.00  0.00           H
ATOM   2261  HB2 ALA   150      36.689  32.945  29.120  1.00  0.00           H
ATOM   2262  HB3 ALA   150      36.914  33.763  30.670  1.00  0.00           H
ATOM   2263  C   ALA   150      39.196  31.838  28.841  1.00  0.00           C
ATOM   2264  O   ALA   150      40.114  32.519  28.454  1.00  0.00           O
ATOM   2265  N   CYX   151      38.873  30.744  28.194  1.00  0.00           N
ATOM   2266  H   CYX   151      38.070  30.171  28.410  1.00  0.00           H
ATOM   2267  CA  CYX   151      39.677  30.203  27.124  1.00  0.00           C
ATOM   2268  HA  CYX   151      40.378  30.973  26.799  1.00  0.00           H
ATOM   2269  CB  CYX   151      40.587  29.089  27.566  1.00  0.00           C
ATOM   2270  HB2 CYX   151      40.119  28.117  27.719  1.00  0.00           H
ATOM   2271  HB3 CYX   151      41.248  28.824  26.741  1.00  0.00           H
ATOM   2272  SG  CYX   151      41.768  29.606  28.911  1.00  0.00           S
ATOM   2273  C   CYX   151      38.817  29.774  25.906  1.00  0.00           C
ATOM   2274  O   CYX   151      37.775  29.146  26.191  1.00  0.00           O
ATOM   2275  N   VAL   152      39.194  29.979  24.668  1.00  0.00           N
ATOM   2276  H   VAL   152      40.087  30.413  24.485  1.00  0.00           H
ATOM   2277  CA  VAL   152      38.281  29.563  23.547  1.00  0.00           C
ATOM   2278  HA  VAL   152      37.716  28.674  23.827  1.00  0.00           H
ATOM   2279  CB  VAL   152      37.305  30.633  23.149  1.00  0.00           C
ATOM   2280  HB  VAL   152      37.828  31.582  23.029  1.00  0.00           H
ATOM   2281  CG1 VAL   152      36.634  30.257  21.797  1.00  0.00           C
ATOM   2282 HG11 VAL   152      36.199  29.258  21.806  1.00  0.00           H
ATOM   2283 HG12 VAL   152      35.747  30.865  21.621  1.00  0.00           H
ATOM   2284 HG13 VAL   152      37.196  30.340  20.867  1.00  0.00           H
ATOM   2285  CG2 VAL   152      36.171  31.026  24.168  1.00  0.00           C
ATOM   2286 HG21 VAL   152      35.476  30.202  24.324  1.00  0.00           H
ATOM   2287 HG22 VAL   152      36.519  31.134  25.196  1.00  0.00           H
ATOM   2288 HG23 VAL   152      35.602  31.801  23.653  1.00  0.00           H
ATOM   2289  C   VAL   152      39.195  29.251  22.371  1.00  0.00           C
ATOM   2290  O   VAL   152      40.131  30.007  22.055  1.00  0.00           O
ATOM   2291  N   ASN   153      38.954  28.140  21.618  1.00  0.00           N
ATOM   2292  H   ASN   153      38.219  27.546  21.975  1.00  0.00           H
ATOM   2293  CA  ASN   153      39.823  27.443  20.595  1.00  0.00           C
ATOM   2294  HA  ASN   153      39.459  26.415  20.605  1.00  0.00           H
ATOM   2295  CB  ASN   153      39.623  27.883  19.166  1.00  0.00           C
ATOM   2296  HB2 ASN   153      39.758  28.951  18.991  1.00  0.00           H
ATOM   2297  HB3 ASN   153      40.274  27.331  18.489  1.00  0.00           H
ATOM   2298  CG  ASN   153      38.207  27.580  18.779  1.00  0.00           C
ATOM   2299  OD1 ASN   153      37.798  26.400  18.852  1.00  0.00           O
ATOM   2300  ND2 ASN   153      37.390  28.588  18.562  1.00  0.00           N
ATOM   2301 HD21 ASN   153      36.398  28.410  18.514  1.00  0.00           H
ATOM   2302 HD22 ASN   153      37.750  29.529  18.640  1.00  0.00           H
ATOM   2303  C   ASN   153      41.291  27.365  20.996  1.00  0.00           C
ATOM   2304  O   ASN   153      42.237  27.512  20.196  1.00  0.00           O
ATOM   2305  N   GLY   154      41.578  27.191  22.311  1.00  0.00           N
ATOM   2306  H   GLY   154      40.847  27.014  22.985  1.00  0.00           H
ATOM   2307  CA  GLY   154      42.929  27.117  22.799  1.00  0.00           C
ATOM   2308  HA2 GLY   154      42.937  26.777  23.834  1.00  0.00           H
ATOM   2309  HA3 GLY   154      43.594  26.409  22.304  1.00  0.00           H
ATOM   2310  C   GLY   154      43.667  28.476  22.751  1.00  0.00           C
ATOM   2311  O   GLY   154      44.854  28.478  22.903  1.00  0.00           O
ATOM   2312  N   SER   155      43.078  29.654  22.514  1.00  0.00           N
ATOM   2313  H   SER   155      42.118  29.628  22.200  1.00  0.00           H
ATOM   2314  CA  SER   155      43.527  30.931  23.165  1.00  0.00           C
ATOM   2315  HA  SER   155      44.571  30.915  23.473  1.00  0.00           H
ATOM   2316  CB  SER   155      43.297  31.974  22.125  1.00  0.00           C
ATOM   2317  HB2 SER   155      43.909  31.657  21.282  1.00  0.00           H
ATOM   2318  HB3 SER   155      42.296  31.916  21.698  1.00  0.00           H
ATOM   2319  OG  SER   155      43.721  33.269  22.498  1.00  0.00           O
ATOM   2320  HG  SER   155      44.592  33.189  22.894  1.00  0.00           H
ATOM   2321  C   SER   155      42.822  31.328  24.415  1.00  0.00           C
ATOM   2322  O   SER   155      41.723  30.936  24.734  1.00  0.00           O
ATOM   2323  N   CYX   156      43.507  32.063  25.342  1.00  0.00           N
ATOM   2324  H   CYX   156      44.364  32.463  24.991  1.00  0.00           H
ATOM   2325  CA  CYX   156      42.981  32.527  26.672  1.00  0.00           C
ATOM   2326  HA  CYX   156      41.967  32.143  26.785  1.00  0.00           H
ATOM   2327  CB  CYX   156      43.709  31.922  27.812  1.00  0.00           C
ATOM   2328  HB2 CYX   156      44.773  32.138  27.716  1.00  0.00           H
ATOM   2329  HB3 CYX   156      43.433  32.394  28.754  1.00  0.00           H
ATOM   2330  SG  CYX   156      43.452  30.108  27.907  1.00  0.00           S
ATOM   2331  C   CYX   156      42.974  34.031  26.789  1.00  0.00           C
ATOM   2332  O   CYX   156      43.698  34.822  26.163  1.00  0.00           O
ATOM   2333  N   PHE   157      42.115  34.399  27.789  1.00  0.00           N
ATOM   2334  H   PHE   157      41.523  33.632  28.069  1.00  0.00           H
ATOM   2335  CA  PHE   157      41.607  35.779  27.845  1.00  0.00           C
ATOM   2336  HA  PHE   157      42.179  36.476  27.233  1.00  0.00           H
ATOM   2337  CB  PHE   157      40.133  35.733  27.316  1.00  0.00           C
ATOM   2338  HB2 PHE   157      39.576  34.972  27.862  1.00  0.00           H
ATOM   2339  HB3 PHE   157      39.613  36.684  27.430  1.00  0.00           H
ATOM   2340  CG  PHE   157      40.068  35.311  25.857  1.00  0.00           C
ATOM   2341  CD1 PHE   157      39.710  34.002  25.488  1.00  0.00           C
ATOM   2342  HD1 PHE   157      39.418  33.321  26.273  1.00  0.00           H
ATOM   2343  CE1 PHE   157      39.835  33.594  24.170  1.00  0.00           C
ATOM   2344  HE1 PHE   157      39.478  32.628  23.848  1.00  0.00           H
ATOM   2345  CZ  PHE   157      40.194  34.515  23.137  1.00  0.00           C
ATOM   2346  HZ  PHE   157      40.288  34.089  22.150  1.00  0.00           H
ATOM   2347  CE2 PHE   157      40.520  35.832  23.520  1.00  0.00           C
ATOM   2348  HE2 PHE   157      40.753  36.585  22.782  1.00  0.00           H
ATOM   2349  CD2 PHE   157      40.527  36.190  24.865  1.00  0.00           C
ATOM   2350  HD2 PHE   157      40.699  37.240  25.054  1.00  0.00           H
ATOM   2351  C   PHE   157      41.546  36.285  29.275  1.00  0.00           C
ATOM   2352  O   PHE   157      41.264  35.496  30.247  1.00  0.00           O
ATOM   2353  N   THR   158      41.715  37.580  29.470  1.00  0.00           N
ATOM   2354  H   THR   158      41.924  38.090  28.622  1.00  0.00           H
ATOM   2355  CA  THR   158      41.549  38.256  30.784  1.00  0.00           C
ATOM   2356  HA  THR   158      40.657  37.842  31.256  1.00  0.00           H
ATOM   2357  CB  THR   158      42.838  38.183  31.709  1.00  0.00           C
ATOM   2358  HB  THR   158      43.253  37.178  31.634  1.00  0.00           H
ATOM   2359  CG2 THR   158      43.912  39.223  31.315  1.00  0.00           C
ATOM   2360 HG21 THR   158      44.236  39.080  30.284  1.00  0.00           H
ATOM   2361 HG22 THR   158      43.471  40.217  31.392  1.00  0.00           H
ATOM   2362 HG23 THR   158      44.816  39.171  31.922  1.00  0.00           H
ATOM   2363  OG1 THR   158      42.476  38.402  33.037  1.00  0.00           O
ATOM   2364  HG1 THR   158      41.979  37.645  33.356  1.00  0.00           H
ATOM   2365  C   THR   158      41.098  39.732  30.623  1.00  0.00           C
ATOM   2366  O   THR   158      40.819  40.258  29.525  1.00  0.00           O
ATOM   2367  N   VAL   159      40.868  40.390  31.798  1.00  0.00           N
ATOM   2368  H   VAL   159      41.125  39.813  32.587  1.00  0.00           H
ATOM   2369  CA  VAL   159      40.587  41.792  32.144  1.00  0.00           C
ATOM   2370  HA  VAL   159      40.842  42.416  31.287  1.00  0.00           H
ATOM   2371  CB  VAL   159      39.211  41.907  32.646  1.00  0.00           C
ATOM   2372  HB  VAL   159      39.222  41.717  33.719  1.00  0.00           H
ATOM   2373  CG1 VAL   159      38.811  43.410  32.465  1.00  0.00           C
ATOM   2374 HG11 VAL   159      39.471  43.968  33.129  1.00  0.00           H
ATOM   2375 HG12 VAL   159      38.858  43.742  31.427  1.00  0.00           H
ATOM   2376 HG13 VAL   159      37.829  43.522  32.925  1.00  0.00           H
ATOM   2377  CG2 VAL   159      38.182  40.983  32.005  1.00  0.00           C
ATOM   2378 HG21 VAL   159      37.165  41.351  32.147  1.00  0.00           H
ATOM   2379 HG22 VAL   159      38.357  40.891  30.933  1.00  0.00           H
ATOM   2380 HG23 VAL   159      38.348  40.010  32.467  1.00  0.00           H
ATOM   2381  C   VAL   159      41.512  42.242  33.285  1.00  0.00           C
ATOM   2382  O   VAL   159      41.564  41.546  34.305  1.00  0.00           O
ATOM   2383  N   MET   160      42.168  43.411  33.092  1.00  0.00           N
ATOM   2384  H   MET   160      42.101  43.945  32.238  1.00  0.00           H
ATOM   2385  CA  MET   160      43.151  43.940  33.951  1.00  0.00           C
ATOM   2386  HA  MET   160      42.961  43.588  34.964  1.00  0.00           H
ATOM   2387  CB  MET   160      44.611  43.542  33.582  1.00  0.00           C
ATOM   2388  HB2 MET   160      44.845  43.885  32.574  1.00  0.00           H
ATOM   2389  HB3 MET   160      45.343  44.043  34.215  1.00  0.00           H
ATOM   2390  CG  MET   160      44.787  41.999  33.607  1.00  0.00           C
ATOM   2391  HG2 MET   160      44.340  41.761  34.572  1.00  0.00           H
ATOM   2392  HG3 MET   160      44.232  41.464  32.836  1.00  0.00           H
ATOM   2393  SD  MET   160      46.527  41.424  33.715  1.00  0.00           S
ATOM   2394  CE  MET   160      47.247  42.221  32.290  1.00  0.00           C
ATOM   2395  HE1 MET   160      46.776  41.861  31.375  1.00  0.00           H
ATOM   2396  HE2 MET   160      47.100  43.291  32.431  1.00  0.00           H
ATOM   2397  HE3 MET   160      48.276  41.868  32.364  1.00  0.00           H
ATOM   2398  C   MET   160      43.016  45.468  34.025  1.00  0.00           C
ATOM   2399  O   MET   160      42.630  46.116  33.010  1.00  0.00           O
ATOM   2400  N   THR   161      43.315  46.062  35.167  1.00  0.00           N
ATOM   2401  H   THR   161      43.613  45.442  35.907  1.00  0.00           H
ATOM   2402  CA  THR   161      42.987  47.390  35.478  1.00  0.00           C
ATOM   2403  HA  THR   161      42.787  47.919  34.546  1.00  0.00           H
ATOM   2404  CB  THR   161      41.596  47.546  36.126  1.00  0.00           C
ATOM   2405  HB  THR   161      41.506  46.987  37.058  1.00  0.00           H
ATOM   2406  CG2 THR   161      41.195  48.936  36.504  1.00  0.00           C
ATOM   2407 HG21 THR   161      41.286  49.486  35.568  1.00  0.00           H
ATOM   2408 HG22 THR   161      40.164  49.039  36.845  1.00  0.00           H
ATOM   2409 HG23 THR   161      41.889  49.356  37.232  1.00  0.00           H
ATOM   2410  OG1 THR   161      40.626  47.183  35.277  1.00  0.00           O
ATOM   2411  HG1 THR   161      39.873  47.068  35.861  1.00  0.00           H
ATOM   2412  C   THR   161      44.129  48.085  36.214  1.00  0.00           C
ATOM   2413  O   THR   161      44.668  47.410  37.106  1.00  0.00           O
ATOM   2414  N   ASP   162      44.421  49.370  35.929  1.00  0.00           N
ATOM   2415  H   ASP   162      44.047  49.694  35.048  1.00  0.00           H
ATOM   2416  CA  ASP   162      45.464  50.205  36.574  1.00  0.00           C
ATOM   2417  HA  ASP   162      45.708  49.793  37.552  1.00  0.00           H
ATOM   2418  CB  ASP   162      46.683  50.303  35.594  1.00  0.00           C
ATOM   2419  HB2 ASP   162      46.944  49.304  35.242  1.00  0.00           H
ATOM   2420  HB3 ASP   162      46.400  50.902  34.729  1.00  0.00           H
ATOM   2421  CG  ASP   162      48.021  50.841  36.170  1.00  0.00           C
ATOM   2422  OD1 ASP   162      48.970  51.023  35.397  1.00  0.00           O
ATOM   2423  OD2 ASP   162      48.025  51.197  37.396  1.00  0.00           O
ATOM   2424  C   ASP   162      44.806  51.594  36.868  1.00  0.00           C
ATOM   2425  O   ASP   162      43.992  52.108  36.103  1.00  0.00           O
ATOM   2426  N   GLY   163      45.124  52.182  38.029  1.00  0.00           N
ATOM   2427  H   GLY   163      45.737  51.717  38.683  1.00  0.00           H
ATOM   2428  CA  GLY   163      44.389  53.367  38.491  1.00  0.00           C
ATOM   2429  HA2 GLY   163      45.060  54.213  38.637  1.00  0.00           H
ATOM   2430  HA3 GLY   163      43.676  53.741  37.758  1.00  0.00           H
ATOM   2431  C   GLY   163      43.503  53.016  39.723  1.00  0.00           C
ATOM   2432  O   GLY   163      43.464  51.842  40.212  1.00  0.00           O
ATOM   2433  N   PRO   164      43.014  54.067  40.387  1.00  0.00           N
ATOM   2434  CD  PRO   164      43.183  55.404  39.846  1.00  0.00           C
ATOM   2435  HD2 PRO   164      42.486  55.570  39.025  1.00  0.00           H
ATOM   2436  HD3 PRO   164      44.162  55.721  39.487  1.00  0.00           H
ATOM   2437  CG  PRO   164      42.708  56.327  41.021  1.00  0.00           C
ATOM   2438  HG2 PRO   164      42.063  57.080  40.567  1.00  0.00           H
ATOM   2439  HG3 PRO   164      43.550  56.704  41.602  1.00  0.00           H
ATOM   2440  CB  PRO   164      41.806  55.428  41.945  1.00  0.00           C
ATOM   2441  HB2 PRO   164      40.768  55.607  41.662  1.00  0.00           H
ATOM   2442  HB3 PRO   164      42.029  55.648  42.989  1.00  0.00           H
ATOM   2443  CA  PRO   164      42.271  54.008  41.596  1.00  0.00           C
ATOM   2444  HA  PRO   164      42.965  53.764  42.400  1.00  0.00           H
ATOM   2445  C   PRO   164      41.147  52.899  41.667  1.00  0.00           C
ATOM   2446  O   PRO   164      40.657  52.532  40.623  1.00  0.00           O
ATOM   2447  N   SER   165      40.753  52.532  42.881  1.00  0.00           N
ATOM   2448  H   SER   165      41.238  52.876  43.698  1.00  0.00           H
ATOM   2449  CA  SER   165      39.514  51.800  43.269  1.00  0.00           C
ATOM   2450  HA  SER   165      39.256  51.143  42.438  1.00  0.00           H
ATOM   2451  CB  SER   165      39.782  50.827  44.412  1.00  0.00           C
ATOM   2452  HB2 SER   165      40.287  51.399  45.189  1.00  0.00           H
ATOM   2453  HB3 SER   165      38.811  50.558  44.827  1.00  0.00           H
ATOM   2454  OG  SER   165      40.581  49.732  43.948  1.00  0.00           O
ATOM   2455  HG  SER   165      40.011  49.132  43.460  1.00  0.00           H
ATOM   2456  C   SER   165      38.376  52.808  43.498  1.00  0.00           C
ATOM   2457  O   SER   165      37.271  52.475  43.067  1.00  0.00           O
ATOM   2458  N   ASN   166      38.633  53.927  44.150  1.00  0.00           N
ATOM   2459  H   ASN   166      39.574  54.183  44.410  1.00  0.00           H
ATOM   2460  CA  ASN   166      37.631  54.943  44.488  1.00  0.00           C
ATOM   2461  HA  ASN   166      36.669  54.443  44.375  1.00  0.00           H
ATOM   2462  CB  ASN   166      37.684  55.228  45.972  1.00  0.00           C
ATOM   2463  HB2 ASN   166      37.729  54.232  46.413  1.00  0.00           H
ATOM   2464  HB3 ASN   166      38.607  55.767  46.182  1.00  0.00           H
ATOM   2465  CG  ASN   166      36.497  55.992  46.755  1.00  0.00           C
ATOM   2466  OD1 ASN   166      35.385  55.982  46.224  1.00  0.00           O
ATOM   2467  ND2 ASN   166      36.814  56.676  47.889  1.00  0.00           N
ATOM   2468 HD21 ASN   166      36.057  57.111  48.397  1.00  0.00           H
ATOM   2469 HD22 ASN   166      37.723  56.746  48.323  1.00  0.00           H
ATOM   2470  C   ASN   166      37.631  56.162  43.575  1.00  0.00           C
ATOM   2471  O   ASN   166      37.110  57.237  43.964  1.00  0.00           O
ATOM   2472  N   GLY   167      38.270  56.104  42.390  1.00  0.00           N
ATOM   2473  H   GLY   167      38.889  55.335  42.179  1.00  0.00           H
ATOM   2474  CA  GLY   167      38.197  57.075  41.268  1.00  0.00           C
ATOM   2475  HA2 GLY   167      37.192  57.491  41.207  1.00  0.00           H
ATOM   2476  HA3 GLY   167      38.885  57.914  41.372  1.00  0.00           H
ATOM   2477  C   GLY   167      38.539  56.461  39.865  1.00  0.00           C
ATOM   2478  O   GLY   167      38.929  55.257  39.758  1.00  0.00           O
ATOM   2479  N   GLN   168      38.276  57.221  38.794  1.00  0.00           N
ATOM   2480  H   GLN   168      37.634  57.992  38.911  1.00  0.00           H
ATOM   2481  CA  GLN   168      38.417  56.715  37.419  1.00  0.00           C
ATOM   2482  HA  GLN   168      37.766  55.850  37.291  1.00  0.00           H
ATOM   2483  CB  GLN   168      37.939  57.771  36.348  1.00  0.00           C
ATOM   2484  HB2 GLN   168      36.956  58.151  36.627  1.00  0.00           H
ATOM   2485  HB3 GLN   168      38.585  58.620  36.571  1.00  0.00           H
ATOM   2486  CG  GLN   168      38.024  57.593  34.806  1.00  0.00           C
ATOM   2487  HG2 GLN   168      37.740  58.526  34.321  1.00  0.00           H
ATOM   2488  HG3 GLN   168      39.058  57.344  34.566  1.00  0.00           H
ATOM   2489  CD  GLN   168      37.079  56.536  34.330  1.00  0.00           C
ATOM   2490  OE1 GLN   168      36.724  55.556  34.991  1.00  0.00           O
ATOM   2491  NE2 GLN   168      36.486  56.719  33.185  1.00  0.00           N
ATOM   2492 HE21 GLN   168      36.905  57.344  32.511  1.00  0.00           H
ATOM   2493 HE22 GLN   168      35.921  55.936  32.890  1.00  0.00           H
ATOM   2494  C   GLN   168      39.844  56.309  37.053  1.00  0.00           C
ATOM   2495  O   GLN   168      40.835  56.880  37.558  1.00  0.00           O
ATOM   2496  N   ALA   169      39.911  55.242  36.295  1.00  0.00           N
ATOM   2497  H   ALA   169      39.017  54.941  35.936  1.00  0.00           H
ATOM   2498  CA  ALA   169      41.066  54.440  36.049  1.00  0.00           C
ATOM   2499  HA  ALA   169      41.999  54.917  36.348  1.00  0.00           H
ATOM   2500  CB  ALA   169      40.869  53.198  36.927  1.00  0.00           C
ATOM   2501  HB1 ALA   169      41.200  53.411  37.943  1.00  0.00           H
ATOM   2502  HB2 ALA   169      39.810  52.940  36.922  1.00  0.00           H
ATOM   2503  HB3 ALA   169      41.511  52.368  36.631  1.00  0.00           H
ATOM   2504  C   ALA   169      41.197  54.164  34.511  1.00  0.00           C
ATOM   2505  O   ALA   169      40.367  54.667  33.796  1.00  0.00           O
ATOM   2506  N   SER   170      42.150  53.371  34.047  1.00  0.00           N
ATOM   2507  H   SER   170      42.774  52.925  34.704  1.00  0.00           H
ATOM   2508  CA  SER   170      42.168  52.850  32.698  1.00  0.00           C
ATOM   2509  HA  SER   170      41.347  53.274  32.118  1.00  0.00           H
ATOM   2510  CB  SER   170      43.454  53.289  32.001  1.00  0.00           C
ATOM   2511  HB2 SER   170      43.528  54.377  31.992  1.00  0.00           H
ATOM   2512  HB3 SER   170      44.285  53.021  32.653  1.00  0.00           H
ATOM   2513  OG  SER   170      43.493  52.732  30.688  1.00  0.00           O
ATOM   2514  HG  SER   170      42.690  53.040  30.259  1.00  0.00           H
ATOM   2515  C   SER   170      42.015  51.348  32.620  1.00  0.00           C
ATOM   2516  O   SER   170      42.945  50.619  33.024  1.00  0.00           O
ATOM   2517  N   TYR   171      40.828  50.815  32.158  1.00  0.00           N
ATOM   2518  H   TYR   171      40.102  51.419  31.799  1.00  0.00           H
ATOM   2519  CA  TYR   171      40.422  49.404  32.096  1.00  0.00           C
ATOM   2520  HA  TYR   171      41.019  48.844  32.815  1.00  0.00           H
ATOM   2521  CB  TYR   171      38.950  49.192  32.469  1.00  0.00           C
ATOM   2522  HB2 TYR   171      38.360  49.110  31.556  1.00  0.00           H
ATOM   2523  HB3 TYR   171      38.966  48.308  33.107  1.00  0.00           H
ATOM   2524  CG  TYR   171      38.369  50.227  33.405  1.00  0.00           C
ATOM   2525  CD1 TYR   171      37.891  51.483  32.922  1.00  0.00           C
ATOM   2526  HD1 TYR   171      37.917  51.705  31.865  1.00  0.00           H
ATOM   2527  CE1 TYR   171      37.371  52.408  33.884  1.00  0.00           C
ATOM   2528  HE1 TYR   171      36.882  53.308  33.541  1.00  0.00           H
ATOM   2529  CZ  TYR   171      37.484  52.164  35.265  1.00  0.00           C
ATOM   2530  OH  TYR   171      37.214  53.185  36.111  1.00  0.00           O
ATOM   2531  HH  TYR   171      36.964  53.971  35.621  1.00  0.00           H
ATOM   2532  CE2 TYR   171      38.093  51.003  35.731  1.00  0.00           C
ATOM   2533  HE2 TYR   171      38.286  50.927  36.791  1.00  0.00           H
ATOM   2534  CD2 TYR   171      38.485  50.024  34.826  1.00  0.00           C
ATOM   2535  HD2 TYR   171      38.918  49.073  35.103  1.00  0.00           H
ATOM   2536  C   TYR   171      40.781  48.691  30.790  1.00  0.00           C
ATOM   2537  O   TYR   171      40.536  49.281  29.710  1.00  0.00           O
ATOM   2538  N   LYS   172      41.316  47.481  30.839  1.00  0.00           N
ATOM   2539  H   LYS   172      41.612  47.156  31.749  1.00  0.00           H
ATOM   2540  CA  LYS   172      41.704  46.764  29.590  1.00  0.00           C
ATOM   2541  HA  LYS   172      41.171  47.221  28.755  1.00  0.00           H
ATOM   2542  CB  LYS   172      43.170  46.977  29.303  1.00  0.00           C
ATOM   2543  HB2 LYS   172      43.645  46.576  30.199  1.00  0.00           H
ATOM   2544  HB3 LYS   172      43.466  46.381  28.439  1.00  0.00           H
ATOM   2545  CG  LYS   172      43.598  48.413  29.017  1.00  0.00           C
ATOM   2546  HG2 LYS   172      42.954  48.862  28.260  1.00  0.00           H
ATOM   2547  HG3 LYS   172      43.685  48.905  29.986  1.00  0.00           H
ATOM   2548  CD  LYS   172      44.996  48.489  28.406  1.00  0.00           C
ATOM   2549  HD2 LYS   172      45.395  49.498  28.508  1.00  0.00           H
ATOM   2550  HD3 LYS   172      45.665  47.811  28.936  1.00  0.00           H
ATOM   2551  CE  LYS   172      44.907  48.207  26.931  1.00  0.00           C
ATOM   2552  HE2 LYS   172      44.331  47.295  26.772  1.00  0.00           H
ATOM   2553  HE3 LYS   172      44.402  49.084  26.524  1.00  0.00           H
ATOM   2554  NZ  LYS   172      46.274  48.129  26.422  1.00  0.00           N
ATOM   2555  HZ1 LYS   172      46.329  48.184  25.415  1.00  0.00           H
ATOM   2556  HZ2 LYS   172      46.649  49.021  26.710  1.00  0.00           H
ATOM   2557  HZ3 LYS   172      46.847  47.443  26.893  1.00  0.00           H
ATOM   2558  C   LYS   172      41.251  45.306  29.727  1.00  0.00           C
ATOM   2559  O   LYS   172      41.510  44.626  30.673  1.00  0.00           O
ATOM   2560  N   ILE   173      40.756  44.755  28.592  1.00  0.00           N
ATOM   2561  H   ILE   173      40.649  45.410  27.831  1.00  0.00           H
ATOM   2562  CA  ILE   173      40.853  43.361  28.203  1.00  0.00           C
ATOM   2563  HA  ILE   173      40.904  42.832  29.155  1.00  0.00           H
ATOM   2564  CB  ILE   173      39.468  42.993  27.508  1.00  0.00           C
ATOM   2565  HB  ILE   173      39.611  41.924  27.350  1.00  0.00           H
ATOM   2566  CG2 ILE   173      38.328  43.256  28.514  1.00  0.00           C
ATOM   2567 HG21 ILE   173      38.280  44.267  28.919  1.00  0.00           H
ATOM   2568 HG22 ILE   173      37.398  43.188  27.949  1.00  0.00           H
ATOM   2569 HG23 ILE   173      38.372  42.415  29.206  1.00  0.00           H
ATOM   2570  CG1 ILE   173      39.416  43.788  26.209  1.00  0.00           C
ATOM   2571 HG12 ILE   173      39.354  44.851  26.443  1.00  0.00           H
ATOM   2572 HG13 ILE   173      40.291  43.591  25.589  1.00  0.00           H
ATOM   2573  CD1 ILE   173      38.237  43.542  25.193  1.00  0.00           C
ATOM   2574 HD11 ILE   173      37.343  44.030  25.579  1.00  0.00           H
ATOM   2575 HD12 ILE   173      38.437  44.059  24.254  1.00  0.00           H
ATOM   2576 HD13 ILE   173      38.211  42.479  24.953  1.00  0.00           H
ATOM   2577  C   ILE   173      42.093  43.020  27.322  1.00  0.00           C
ATOM   2578  O   ILE   173      42.783  43.843  26.758  1.00  0.00           O
ATOM   2579  N   PHE   174      42.428  41.731  27.229  1.00  0.00           N
ATOM   2580  H   PHE   174      41.794  41.077  27.667  1.00  0.00           H
ATOM   2581  CA  PHE   174      43.642  41.136  26.720  1.00  0.00           C
ATOM   2582  HA  PHE   174      44.108  41.803  25.996  1.00  0.00           H
ATOM   2583  CB  PHE   174      44.733  40.874  27.848  1.00  0.00           C
ATOM   2584  HB2 PHE   174      44.297  40.261  28.637  1.00  0.00           H
ATOM   2585  HB3 PHE   174      45.502  40.170  27.527  1.00  0.00           H
ATOM   2586  CG  PHE   174      45.334  42.100  28.444  1.00  0.00           C
ATOM   2587  CD1 PHE   174      44.612  42.903  29.305  1.00  0.00           C
ATOM   2588  HD1 PHE   174      43.616  42.592  29.582  1.00  0.00           H
ATOM   2589  CE1 PHE   174      45.159  44.042  29.853  1.00  0.00           C
ATOM   2590  HE1 PHE   174      44.656  44.743  30.502  1.00  0.00           H
ATOM   2591  CZ  PHE   174      46.441  44.447  29.490  1.00  0.00           C
ATOM   2592  HZ  PHE   174      46.893  45.389  29.760  1.00  0.00           H
ATOM   2593  CE2 PHE   174      47.193  43.638  28.583  1.00  0.00           C
ATOM   2594  HE2 PHE   174      48.215  43.912  28.366  1.00  0.00           H
ATOM   2595  CD2 PHE   174      46.670  42.377  28.156  1.00  0.00           C
ATOM   2596  HD2 PHE   174      47.257  41.722  27.531  1.00  0.00           H
ATOM   2597  C   PHE   174      43.485  39.802  26.086  1.00  0.00           C
ATOM   2598  O   PHE   174      42.556  39.079  26.564  1.00  0.00           O
ATOM   2599  N   LYS   175      44.297  39.443  25.072  1.00  0.00           N
ATOM   2600  H   LYS   175      44.957  40.154  24.792  1.00  0.00           H
ATOM   2601  CA  LYS   175      44.364  38.113  24.496  1.00  0.00           C
ATOM   2602  HA  LYS   175      43.733  37.476  25.116  1.00  0.00           H
ATOM   2603  CB  LYS   175      43.989  38.180  22.955  1.00  0.00           C
ATOM   2604  HB2 LYS   175      43.106  38.789  22.761  1.00  0.00           H
ATOM   2605  HB3 LYS   175      44.901  38.635  22.566  1.00  0.00           H
ATOM   2606  CG  LYS   175      43.879  36.774  22.338  1.00  0.00           C
ATOM   2607  HG2 LYS   175      44.914  36.434  22.300  1.00  0.00           H
ATOM   2608  HG3 LYS   175      43.213  36.138  22.920  1.00  0.00           H
ATOM   2609  CD  LYS   175      43.357  36.737  20.847  1.00  0.00           C
ATOM   2610  HD2 LYS   175      42.349  37.152  20.868  1.00  0.00           H
ATOM   2611  HD3 LYS   175      44.080  37.294  20.252  1.00  0.00           H
ATOM   2612  CE  LYS   175      43.471  35.315  20.294  1.00  0.00           C
ATOM   2613  HE2 LYS   175      44.528  35.054  20.229  1.00  0.00           H
ATOM   2614  HE3 LYS   175      42.902  34.703  20.992  1.00  0.00           H
ATOM   2615  NZ  LYS   175      42.914  35.250  18.969  1.00  0.00           N
ATOM   2616  HZ1 LYS   175      42.993  34.347  18.523  1.00  0.00           H
ATOM   2617  HZ2 LYS   175      41.935  35.471  18.859  1.00  0.00           H
ATOM   2618  HZ3 LYS   175      43.558  35.733  18.359  1.00  0.00           H
ATOM   2619  C   LYS   175      45.693  37.423  24.715  1.00  0.00           C
ATOM   2620  O   LYS   175      46.679  38.146  24.627  1.00  0.00           O
ATOM   2621  N   MET   176      45.752  36.098  24.828  1.00  0.00           N
ATOM   2622  H   MET   176      44.892  35.575  24.733  1.00  0.00           H
ATOM   2623  CA  MET   176      46.894  35.295  25.141  1.00  0.00           C
ATOM   2624  HA  MET   176      47.737  35.847  24.723  1.00  0.00           H
ATOM   2625  CB  MET   176      47.015  35.017  26.674  1.00  0.00           C
ATOM   2626  HB2 MET   176      46.111  34.514  27.016  1.00  0.00           H
ATOM   2627  HB3 MET   176      47.713  34.197  26.841  1.00  0.00           H
ATOM   2628  CG  MET   176      47.265  36.209  27.609  1.00  0.00           C
ATOM   2629  HG2 MET   176      47.983  35.952  28.387  1.00  0.00           H
ATOM   2630  HG3 MET   176      47.767  36.976  27.019  1.00  0.00           H
ATOM   2631  SD  MET   176      45.786  37.021  28.305  1.00  0.00           S
ATOM   2632  CE  MET   176      45.363  35.680  29.492  1.00  0.00           C
ATOM   2633  HE1 MET   176      44.423  35.987  29.951  1.00  0.00           H
ATOM   2634  HE2 MET   176      45.388  34.697  29.020  1.00  0.00           H
ATOM   2635  HE3 MET   176      46.154  35.737  30.240  1.00  0.00           H
ATOM   2636  C   MET   176      46.852  33.938  24.480  1.00  0.00           C
ATOM   2637  O   MET   176      45.835  33.278  24.286  1.00  0.00           O
ATOM   2638  N   GLU   177      47.979  33.472  24.040  1.00  0.00           N
ATOM   2639  H   GLU   177      48.754  34.120  24.058  1.00  0.00           H
ATOM   2640  CA  GLU   177      48.205  32.250  23.234  1.00  0.00           C
ATOM   2641  HA  GLU   177      47.563  31.466  23.635  1.00  0.00           H
ATOM   2642  CB  GLU   177      47.688  32.675  21.812  1.00  0.00           C
ATOM   2643  HB2 GLU   177      46.707  33.148  21.763  1.00  0.00           H
ATOM   2644  HB3 GLU   177      48.365  33.405  21.367  1.00  0.00           H
ATOM   2645  CG  GLU   177      47.624  31.461  20.902  1.00  0.00           C
ATOM   2646  HG2 GLU   177      47.163  30.692  21.523  1.00  0.00           H
ATOM   2647  HG3 GLU   177      46.879  31.762  20.166  1.00  0.00           H
ATOM   2648  CD  GLU   177      49.000  30.974  20.264  1.00  0.00           C
ATOM   2649  OE1 GLU   177      49.957  31.756  20.158  1.00  0.00           O
ATOM   2650  OE2 GLU   177      49.032  29.788  19.777  1.00  0.00           O
ATOM   2651  C   GLU   177      49.698  31.728  23.289  1.00  0.00           C
ATOM   2652  O   GLU   177      50.611  32.519  23.145  1.00  0.00           O
ATOM   2653  N   LYS   178      49.910  30.445  23.624  1.00  0.00           N
ATOM   2654  H   LYS   178      49.062  29.928  23.804  1.00  0.00           H
ATOM   2655  CA  LYS   178      51.127  29.940  24.182  1.00  0.00           C
ATOM   2656  HA  LYS   178      50.796  29.048  24.710  1.00  0.00           H
ATOM   2657  CB  LYS   178      52.015  29.605  22.980  1.00  0.00           C
ATOM   2658  HB2 LYS   178      52.199  30.430  22.293  1.00  0.00           H
ATOM   2659  HB3 LYS   178      52.968  29.196  23.316  1.00  0.00           H
ATOM   2660  CG  LYS   178      51.378  28.552  22.089  1.00  0.00           C
ATOM   2661  HG2 LYS   178      51.176  27.698  22.735  1.00  0.00           H
ATOM   2662  HG3 LYS   178      50.484  28.868  21.552  1.00  0.00           H
ATOM   2663  CD  LYS   178      52.348  27.980  21.071  1.00  0.00           C
ATOM   2664  HD2 LYS   178      53.122  27.450  21.625  1.00  0.00           H
ATOM   2665  HD3 LYS   178      51.857  27.186  20.508  1.00  0.00           H
ATOM   2666  CE  LYS   178      52.967  29.016  20.114  1.00  0.00           C
ATOM   2667  HE2 LYS   178      53.457  29.778  20.720  1.00  0.00           H
ATOM   2668  HE3 LYS   178      53.650  28.437  19.493  1.00  0.00           H
ATOM   2669  NZ  LYS   178      51.910  29.647  19.193  1.00  0.00           N
ATOM   2670  HZ1 LYS   178      51.444  28.921  18.668  1.00  0.00           H
ATOM   2671  HZ2 LYS   178      51.224  30.229  19.653  1.00  0.00           H
ATOM   2672  HZ3 LYS   178      52.365  30.366  18.649  1.00  0.00           H
ATOM   2673  C   LYS   178      51.942  30.802  25.162  1.00  0.00           C
ATOM   2674  O   LYS   178      53.165  30.893  25.172  1.00  0.00           O
ATOM   2675  N   GLY   179      51.165  31.502  26.007  1.00  0.00           N
ATOM   2676  H   GLY   179      50.172  31.557  25.825  1.00  0.00           H
ATOM   2677  CA  GLY   179      51.637  32.326  27.100  1.00  0.00           C
ATOM   2678  HA2 GLY   179      50.884  32.506  27.868  1.00  0.00           H
ATOM   2679  HA3 GLY   179      52.453  31.839  27.632  1.00  0.00           H
ATOM   2680  C   GLY   179      52.195  33.719  26.749  1.00  0.00           C
ATOM   2681  O   GLY   179      52.637  34.376  27.653  1.00  0.00           O
ATOM   2682  N   LYS   180      52.180  34.105  25.472  1.00  0.00           N
ATOM   2683  H   LYS   180      51.802  33.405  24.850  1.00  0.00           H
ATOM   2684  CA  LYS   180      52.378  35.465  25.035  1.00  0.00           C
ATOM   2685  HA  LYS   180      53.133  35.893  25.694  1.00  0.00           H
ATOM   2686  CB  LYS   180      52.970  35.586  23.551  1.00  0.00           C
ATOM   2687  HB2 LYS   180      52.696  34.762  22.893  1.00  0.00           H
ATOM   2688  HB3 LYS   180      52.521  36.457  23.075  1.00  0.00           H
ATOM   2689  CG  LYS   180      54.481  35.689  23.694  1.00  0.00           C
ATOM   2690  HG2 LYS   180      54.838  36.528  24.291  1.00  0.00           H
ATOM   2691  HG3 LYS   180      54.925  34.816  24.175  1.00  0.00           H
ATOM   2692  CD  LYS   180      55.289  35.784  22.360  1.00  0.00           C
ATOM   2693  HD2 LYS   180      55.286  34.825  21.841  1.00  0.00           H
ATOM   2694  HD3 LYS   180      54.706  36.444  21.718  1.00  0.00           H
ATOM   2695  CE  LYS   180      56.718  36.292  22.542  1.00  0.00           C
ATOM   2696  HE2 LYS   180      56.709  37.263  23.039  1.00  0.00           H
ATOM   2697  HE3 LYS   180      57.200  35.624  23.256  1.00  0.00           H
ATOM   2698  NZ  LYS   180      57.343  36.182  21.223  1.00  0.00           N
ATOM   2699  HZ1 LYS   180      56.935  36.837  20.572  1.00  0.00           H
ATOM   2700  HZ2 LYS   180      58.249  36.619  21.312  1.00  0.00           H
ATOM   2701  HZ3 LYS   180      57.417  35.221  20.919  1.00  0.00           H
ATOM   2702  C   LYS   180      51.077  36.210  25.194  1.00  0.00           C
ATOM   2703  O   LYS   180      50.012  35.568  25.182  1.00  0.00           O
ATOM   2704  N   VAL   181      51.100  37.491  25.348  1.00  0.00           N
ATOM   2705  H   VAL   181      52.015  37.856  25.571  1.00  0.00           H
ATOM   2706  CA  VAL   181      49.985  38.381  25.151  1.00  0.00           C
ATOM   2707  HA  VAL   181      49.071  37.838  25.390  1.00  0.00           H
ATOM   2708  CB  VAL   181      49.980  39.611  26.015  1.00  0.00           C
ATOM   2709  HB  VAL   181      50.996  39.998  25.936  1.00  0.00           H
ATOM   2710  CG1 VAL   181      49.094  40.802  25.503  1.00  0.00           C
ATOM   2711 HG11 VAL   181      48.079  40.406  25.513  1.00  0.00           H
ATOM   2712 HG12 VAL   181      49.213  41.722  26.075  1.00  0.00           H
ATOM   2713 HG13 VAL   181      49.232  40.998  24.440  1.00  0.00           H
ATOM   2714  CG2 VAL   181      49.593  39.280  27.447  1.00  0.00           C
ATOM   2715 HG21 VAL   181      49.844  40.139  28.070  1.00  0.00           H
ATOM   2716 HG22 VAL   181      48.541  39.063  27.627  1.00  0.00           H
ATOM   2717 HG23 VAL   181      50.216  38.454  27.791  1.00  0.00           H
ATOM   2718  C   VAL   181      50.088  38.767  23.686  1.00  0.00           C
ATOM   2719  O   VAL   181      51.073  39.124  23.106  1.00  0.00           O
ATOM   2720  N   VAL   182      48.961  38.711  22.969  1.00  0.00           N
ATOM   2721  H   VAL   182      48.114  38.396  23.419  1.00  0.00           H
ATOM   2722  CA  VAL   182      48.939  38.715  21.514  1.00  0.00           C
ATOM   2723  HA  VAL   182      49.900  39.134  21.213  1.00  0.00           H
ATOM   2724  CB  VAL   182      48.663  37.390  20.877  1.00  0.00           C
ATOM   2725  HB  VAL   182      48.648  37.543  19.798  1.00  0.00           H
ATOM   2726  CG1 VAL   182      49.869  36.468  21.135  1.00  0.00           C
ATOM   2727 HG11 VAL   182      50.778  36.845  20.666  1.00  0.00           H
ATOM   2728 HG12 VAL   182      49.911  36.194  22.189  1.00  0.00           H
ATOM   2729 HG13 VAL   182      49.716  35.497  20.663  1.00  0.00           H
ATOM   2730  CG2 VAL   182      47.426  36.613  21.347  1.00  0.00           C
ATOM   2731 HG21 VAL   182      47.543  36.238  22.364  1.00  0.00           H
ATOM   2732 HG22 VAL   182      46.500  37.168  21.198  1.00  0.00           H
ATOM   2733 HG23 VAL   182      47.238  35.660  20.853  1.00  0.00           H
ATOM   2734  C   VAL   182      47.941  39.737  20.884  1.00  0.00           C
ATOM   2735  O   VAL   182      47.985  39.963  19.663  1.00  0.00           O
ATOM   2736  N   LYS   183      47.208  40.409  21.799  1.00  0.00           N
ATOM   2737  H   LYS   183      47.345  40.027  22.724  1.00  0.00           H
ATOM   2738  CA  LYS   183      46.380  41.638  21.590  1.00  0.00           C
ATOM   2739  HA  LYS   183      46.874  42.485  21.112  1.00  0.00           H
ATOM   2740  CB  LYS   183      45.138  41.161  20.784  1.00  0.00           C
ATOM   2741  HB2 LYS   183      45.367  40.286  20.176  1.00  0.00           H
ATOM   2742  HB3 LYS   183      44.397  40.754  21.471  1.00  0.00           H
ATOM   2743  CG  LYS   183      44.496  42.250  19.936  1.00  0.00           C
ATOM   2744  HG2 LYS   183      44.081  43.018  20.589  1.00  0.00           H
ATOM   2745  HG3 LYS   183      45.154  42.779  19.246  1.00  0.00           H
ATOM   2746  CD  LYS   183      43.373  41.739  19.044  1.00  0.00           C
ATOM   2747  HD2 LYS   183      43.655  40.860  18.467  1.00  0.00           H
ATOM   2748  HD3 LYS   183      42.496  41.496  19.644  1.00  0.00           H
ATOM   2749  CE  LYS   183      42.901  42.774  17.986  1.00  0.00           C
ATOM   2750  HE2 LYS   183      42.018  43.304  18.343  1.00  0.00           H
ATOM   2751  HE3 LYS   183      43.740  43.458  17.857  1.00  0.00           H
ATOM   2752  NZ  LYS   183      42.615  42.167  16.664  1.00  0.00           N
ATOM   2753  HZ1 LYS   183      42.736  42.845  15.925  1.00  0.00           H
ATOM   2754  HZ2 LYS   183      43.337  41.493  16.454  1.00  0.00           H
ATOM   2755  HZ3 LYS   183      41.681  41.789  16.598  1.00  0.00           H
ATOM   2756  C   LYS   183      45.829  42.231  22.812  1.00  0.00           C
ATOM   2757  O   LYS   183      45.821  41.595  23.882  1.00  0.00           O
ATOM   2758  N   SER   184      45.383  43.480  22.726  1.00  0.00           N
ATOM   2759  H   SER   184      45.413  44.128  21.952  1.00  0.00           H
ATOM   2760  CA  SER   184      44.725  44.148  23.910  1.00  0.00           C
ATOM   2761  HA  SER   184      44.060  43.458  24.428  1.00  0.00           H
ATOM   2762  CB  SER   184      45.716  44.655  24.985  1.00  0.00           C
ATOM   2763  HB2 SER   184      46.480  43.902  25.181  1.00  0.00           H
ATOM   2764  HB3 SER   184      46.257  45.457  24.485  1.00  0.00           H
ATOM   2765  OG  SER   184      45.114  45.094  26.227  1.00  0.00           O
ATOM   2766  HG  SER   184      45.099  44.315  26.789  1.00  0.00           H
ATOM   2767  C   SER   184      43.770  45.325  23.462  1.00  0.00           C
ATOM   2768  O   SER   184      44.072  45.959  22.420  1.00  0.00           O
ATOM   2769  N   VAL   185      42.774  45.725  24.262  1.00  0.00           N
ATOM   2770  H   VAL   185      42.713  45.198  25.122  1.00  0.00           H
ATOM   2771  CA  VAL   185      41.719  46.734  23.931  1.00  0.00           C
ATOM   2772  HA  VAL   185      42.109  47.457  23.214  1.00  0.00           H
ATOM   2773  CB  VAL   185      40.513  46.006  23.203  1.00  0.00           C
ATOM   2774  HB  VAL   185      40.354  45.058  23.716  1.00  0.00           H
ATOM   2775  CG1 VAL   185      39.170  46.672  23.308  1.00  0.00           C
ATOM   2776 HG11 VAL   185      38.865  46.659  24.355  1.00  0.00           H
ATOM   2777 HG12 VAL   185      39.147  47.695  22.935  1.00  0.00           H
ATOM   2778 HG13 VAL   185      38.508  46.005  22.757  1.00  0.00           H
ATOM   2779  CG2 VAL   185      40.926  45.548  21.858  1.00  0.00           C
ATOM   2780 HG21 VAL   185      41.286  46.346  21.207  1.00  0.00           H
ATOM   2781 HG22 VAL   185      41.608  44.701  21.935  1.00  0.00           H
ATOM   2782 HG23 VAL   185      40.016  45.173  21.391  1.00  0.00           H
ATOM   2783  C   VAL   185      41.343  47.553  25.168  1.00  0.00           C
ATOM   2784  O   VAL   185      40.955  47.023  26.147  1.00  0.00           O
ATOM   2785  N   GLU   186      41.369  48.908  25.061  1.00  0.00           N
ATOM   2786  H   GLU   186      41.503  49.165  24.094  1.00  0.00           H
ATOM   2787  CA  GLU   186      40.930  49.935  26.019  1.00  0.00           C
ATOM   2788  HA  GLU   186      41.119  49.645  27.053  1.00  0.00           H
ATOM   2789  CB  GLU   186      41.725  51.213  25.756  1.00  0.00           C
ATOM   2790  HB2 GLU   186      42.776  50.950  25.642  1.00  0.00           H
ATOM   2791  HB3 GLU   186      41.386  51.671  24.828  1.00  0.00           H
ATOM   2792  CG  GLU   186      41.546  52.211  26.880  1.00  0.00           C
ATOM   2793  HG2 GLU   186      40.520  52.542  26.725  1.00  0.00           H
ATOM   2794  HG3 GLU   186      41.748  51.754  27.850  1.00  0.00           H
ATOM   2795  CD  GLU   186      42.555  53.409  26.763  1.00  0.00           C
ATOM   2796  OE1 GLU   186      43.598  53.325  26.036  1.00  0.00           O
ATOM   2797  OE2 GLU   186      42.255  54.534  27.303  1.00  0.00           O
ATOM   2798  C   GLU   186      39.414  50.102  25.985  1.00  0.00           C
ATOM   2799  O   GLU   186      38.828  50.576  25.038  1.00  0.00           O
ATOM   2800  N   LEU   187      38.724  49.921  27.125  1.00  0.00           N
ATOM   2801  H   LEU   187      39.196  49.744  28.001  1.00  0.00           H
ATOM   2802  CA  LEU   187      37.299  49.956  27.153  1.00  0.00           C
ATOM   2803  HA  LEU   187      36.942  49.581  26.193  1.00  0.00           H
ATOM   2804  CB  LEU   187      36.694  48.973  28.247  1.00  0.00           C
ATOM   2805  HB2 LEU   187      36.922  49.274  29.270  1.00  0.00           H
ATOM   2806  HB3 LEU   187      35.610  48.916  28.142  1.00  0.00           H
ATOM   2807  CG  LEU   187      37.246  47.524  28.150  1.00  0.00           C
ATOM   2808  HG  LEU   187      38.315  47.401  27.977  1.00  0.00           H
ATOM   2809  CD1 LEU   187      36.939  46.839  29.510  1.00  0.00           C
ATOM   2810 HD11 LEU   187      37.276  45.804  29.445  1.00  0.00           H
ATOM   2811 HD12 LEU   187      37.541  47.285  30.301  1.00  0.00           H
ATOM   2812 HD13 LEU   187      35.864  46.924  29.674  1.00  0.00           H
ATOM   2813  CD2 LEU   187      36.646  46.693  27.035  1.00  0.00           C
ATOM   2814 HD21 LEU   187      36.993  45.660  27.021  1.00  0.00           H
ATOM   2815 HD22 LEU   187      35.557  46.738  27.044  1.00  0.00           H
ATOM   2816 HD23 LEU   187      37.076  47.087  26.115  1.00  0.00           H
ATOM   2817  C   LEU   187      36.932  51.430  27.402  1.00  0.00           C
ATOM   2818  O   LEU   187      37.387  52.067  28.384  1.00  0.00           O
ATOM   2819  N   ASP   188      36.037  51.998  26.628  1.00  0.00           N
ATOM   2820  H   ASP   188      35.619  51.495  25.859  1.00  0.00           H
ATOM   2821  CA  ASP   188      35.282  53.290  26.888  1.00  0.00           C
ATOM   2822  HA  ASP   188      35.644  53.898  27.717  1.00  0.00           H
ATOM   2823  CB  ASP   188      35.445  54.073  25.628  1.00  0.00           C
ATOM   2824  HB2 ASP   188      36.519  54.107  25.447  1.00  0.00           H
ATOM   2825  HB3 ASP   188      35.062  53.516  24.774  1.00  0.00           H
ATOM   2826  CG  ASP   188      34.926  55.466  25.587  1.00  0.00           C
ATOM   2827  OD1 ASP   188      34.002  55.794  26.427  1.00  0.00           O
ATOM   2828  OD2 ASP   188      35.263  56.178  24.666  1.00  0.00           O
ATOM   2829  C   ASP   188      33.814  52.943  27.291  1.00  0.00           C
ATOM   2830  O   ASP   188      32.965  52.802  26.367  1.00  0.00           O
ATOM   2831  N   ALA   189      33.429  52.879  28.559  1.00  0.00           N
ATOM   2832  H   ALA   189      34.123  53.193  29.223  1.00  0.00           H
ATOM   2833  CA  ALA   189      32.093  52.773  29.122  1.00  0.00           C
ATOM   2834  HA  ALA   189      31.393  52.296  28.436  1.00  0.00           H
ATOM   2835  CB  ALA   189      32.321  51.931  30.389  1.00  0.00           C
ATOM   2836  HB1 ALA   189      33.018  52.451  31.046  1.00  0.00           H
ATOM   2837  HB2 ALA   189      31.357  51.895  30.896  1.00  0.00           H
ATOM   2838  HB3 ALA   189      32.674  50.916  30.208  1.00  0.00           H
ATOM   2839  C   ALA   189      31.583  54.184  29.575  1.00  0.00           C
ATOM   2840  O   ALA   189      32.479  54.979  29.782  1.00  0.00           O
ATOM   2841  N   PRO   190      30.285  54.393  29.878  1.00  0.00           N
ATOM   2842  CD  PRO   190      29.233  53.508  29.456  1.00  0.00           C
ATOM   2843  HD2 PRO   190      29.068  52.706  30.175  1.00  0.00           H
ATOM   2844  HD3 PRO   190      29.435  53.137  28.452  1.00  0.00           H
ATOM   2845  CG  PRO   190      27.990  54.450  29.330  1.00  0.00           C
ATOM   2846  HG2 PRO   190      26.984  54.057  29.477  1.00  0.00           H
ATOM   2847  HG3 PRO   190      28.082  54.977  28.380  1.00  0.00           H
ATOM   2848  CB  PRO   190      28.258  55.457  30.468  1.00  0.00           C
ATOM   2849  HB2 PRO   190      27.713  55.066  31.326  1.00  0.00           H
ATOM   2850  HB3 PRO   190      27.876  56.443  30.200  1.00  0.00           H
ATOM   2851  CA  PRO   190      29.776  55.562  30.541  1.00  0.00           C
ATOM   2852  HA  PRO   190      30.010  56.461  29.971  1.00  0.00           H
ATOM   2853  C   PRO   190      30.267  55.804  31.948  1.00  0.00           C
ATOM   2854  O   PRO   190      29.498  55.788  32.884  1.00  0.00           O
ATOM   2855  N   ASN   191      31.532  56.060  32.116  1.00  0.00           N
ATOM   2856  H   ASN   191      32.143  55.888  31.330  1.00  0.00           H
ATOM   2857  CA  ASN   191      32.091  56.329  33.442  1.00  0.00           C
ATOM   2858  HA  ASN   191      33.173  56.404  33.333  1.00  0.00           H
ATOM   2859  CB  ASN   191      31.614  57.744  33.978  1.00  0.00           C
ATOM   2860  HB2 ASN   191      30.567  57.707  34.279  1.00  0.00           H
ATOM   2861  HB3 ASN   191      32.330  58.052  34.740  1.00  0.00           H
ATOM   2862  CG  ASN   191      31.665  58.827  32.955  1.00  0.00           C
ATOM   2863  OD1 ASN   191      30.596  59.271  32.571  1.00  0.00           O
ATOM   2864  ND2 ASN   191      32.771  59.351  32.592  1.00  0.00           N
ATOM   2865 HD21 ASN   191      32.750  60.173  32.005  1.00  0.00           H
ATOM   2866 HD22 ASN   191      33.611  58.909  32.938  1.00  0.00           H
ATOM   2867  C   ASN   191      31.849  55.098  34.398  1.00  0.00           C
ATOM   2868  O   ASN   191      31.799  55.291  35.607  1.00  0.00           O
ATOM   2869  N   TYR   192      31.739  53.887  33.898  1.00  0.00           N
ATOM   2870  H   TYR   192      31.711  53.751  32.897  1.00  0.00           H
ATOM   2871  CA  TYR   192      31.737  52.670  34.741  1.00  0.00           C
ATOM   2872  HA  TYR   192      31.055  52.901  35.559  1.00  0.00           H
ATOM   2873  CB  TYR   192      31.127  51.474  34.090  1.00  0.00           C
ATOM   2874  HB2 TYR   192      31.831  50.962  33.434  1.00  0.00           H
ATOM   2875  HB3 TYR   192      30.903  50.680  34.802  1.00  0.00           H
ATOM   2876  CG  TYR   192      29.899  51.494  33.193  1.00  0.00           C
ATOM   2877  CD1 TYR   192      28.818  52.369  33.472  1.00  0.00           C
ATOM   2878  HD1 TYR   192      29.006  53.185  34.154  1.00  0.00           H
ATOM   2879  CE1 TYR   192      27.637  52.296  32.735  1.00  0.00           C
ATOM   2880  HE1 TYR   192      26.864  53.046  32.806  1.00  0.00           H
ATOM   2881  CZ  TYR   192      27.441  51.295  31.695  1.00  0.00           C
ATOM   2882  OH  TYR   192      26.288  51.272  30.999  1.00  0.00           O
ATOM   2883  HH  TYR   192      26.500  50.966  30.114  1.00  0.00           H
ATOM   2884  CE2 TYR   192      28.561  50.400  31.431  1.00  0.00           C
ATOM   2885  HE2 TYR   192      28.377  49.606  30.723  1.00  0.00           H
ATOM   2886  CD2 TYR   192      29.746  50.475  32.218  1.00  0.00           C
ATOM   2887  HD2 TYR   192      30.593  49.846  31.987  1.00  0.00           H
ATOM   2888  C   TYR   192      33.217  52.245  35.209  1.00  0.00           C
ATOM   2889  O   TYR   192      34.170  52.781  34.680  1.00  0.00           O
ATOM   2890  N   HIE   193      33.320  51.209  36.126  1.00  0.00           N
ATOM   2891  H   HIE   193      32.426  50.860  36.443  1.00  0.00           H
ATOM   2892  CA  HIE   193      34.567  50.727  36.726  1.00  0.00           C
ATOM   2893  HA  HIE   193      35.444  51.143  36.230  1.00  0.00           H
ATOM   2894  CB  HIE   193      34.760  51.112  38.196  1.00  0.00           C
ATOM   2895  HB2 HIE   193      34.375  52.103  38.439  1.00  0.00           H
ATOM   2896  HB3 HIE   193      34.128  50.516  38.856  1.00  0.00           H
ATOM   2897  CG  HIE   193      36.185  51.012  38.720  1.00  0.00           C
ATOM   2898  ND1 HIE   193      36.793  49.925  39.243  1.00  0.00           N
ATOM   2899  CE1 HIE   193      37.991  50.343  39.603  1.00  0.00           C
ATOM   2900  HE1 HIE   193      38.801  49.771  40.031  1.00  0.00           H
ATOM   2901  NE2 HIE   193      38.116  51.704  39.503  1.00  0.00           N
ATOM   2902  HE2 HIE   193      38.996  52.150  39.716  1.00  0.00           H
ATOM   2903  CD2 HIE   193      36.982  52.130  38.822  1.00  0.00           C
ATOM   2904  HD2 HIE   193      36.725  53.141  38.541  1.00  0.00           H
ATOM   2905  C   HIE   193      34.620  49.205  36.627  1.00  0.00           C
ATOM   2906  O   HIE   193      33.613  48.577  36.928  1.00  0.00           O
ATOM   2907  N   TYR   194      35.777  48.651  36.357  1.00  0.00           N
ATOM   2908  H   TYR   194      36.562  49.213  36.058  1.00  0.00           H
ATOM   2909  CA  TYR   194      36.099  47.196  36.158  1.00  0.00           C
ATOM   2910  HA  TYR   194      35.243  46.658  36.563  1.00  0.00           H
ATOM   2911  CB  TYR   194      36.249  46.985  34.626  1.00  0.00           C
ATOM   2912  HB2 TYR   194      36.979  47.693  34.234  1.00  0.00           H
ATOM   2913  HB3 TYR   194      36.494  45.949  34.394  1.00  0.00           H
ATOM   2914  CG  TYR   194      34.972  47.270  33.922  1.00  0.00           C
ATOM   2915  CD1 TYR   194      34.933  48.386  33.018  1.00  0.00           C
ATOM   2916  HD1 TYR   194      35.861  48.931  32.921  1.00  0.00           H
ATOM   2917  CE1 TYR   194      33.891  48.462  32.102  1.00  0.00           C
ATOM   2918  HE1 TYR   194      33.840  49.223  31.337  1.00  0.00           H
ATOM   2919  CZ  TYR   194      32.742  47.638  32.319  1.00  0.00           C
ATOM   2920  OH  TYR   194      31.654  47.850  31.505  1.00  0.00           O
ATOM   2921  HH  TYR   194      30.946  47.273  31.804  1.00  0.00           H
ATOM   2922  CE2 TYR   194      32.741  46.647  33.273  1.00  0.00           C
ATOM   2923  HE2 TYR   194      31.908  45.964  33.331  1.00  0.00           H
ATOM   2924  CD2 TYR   194      33.886  46.429  34.102  1.00  0.00           C
ATOM   2925  HD2 TYR   194      34.023  45.553  34.719  1.00  0.00           H
ATOM   2926  C   TYR   194      37.325  46.722  36.969  1.00  0.00           C
ATOM   2927  O   TYR   194      38.428  47.067  36.590  1.00  0.00           O
ATOM   2928  N   GLU   195      37.166  45.959  38.045  1.00  0.00           N
ATOM   2929  H   GLU   195      36.260  45.741  38.436  1.00  0.00           H
ATOM   2930  CA  GLU   195      38.269  45.250  38.647  1.00  0.00           C
ATOM   2931  HA  GLU   195      39.051  45.046  37.916  1.00  0.00           H
ATOM   2932  CB  GLU   195      39.129  46.080  39.668  1.00  0.00           C
ATOM   2933  HB2 GLU   195      39.943  45.478  40.074  1.00  0.00           H
ATOM   2934  HB3 GLU   195      39.533  46.925  39.109  1.00  0.00           H
ATOM   2935  CG  GLU   195      38.357  46.600  40.895  1.00  0.00           C
ATOM   2936  HG2 GLU   195      37.550  47.294  40.660  1.00  0.00           H
ATOM   2937  HG3 GLU   195      37.687  45.861  41.335  1.00  0.00           H
ATOM   2938  CD  GLU   195      39.271  47.155  41.905  1.00  0.00           C
ATOM   2939  OE1 GLU   195      40.174  46.454  42.458  1.00  0.00           O
ATOM   2940  OE2 GLU   195      39.195  48.373  42.191  1.00  0.00           O
ATOM   2941  C   GLU   195      37.814  43.960  39.285  1.00  0.00           C
ATOM   2942  O   GLU   195      36.632  43.611  39.307  1.00  0.00           O
ATOM   2943  N   GLU   196      38.707  43.123  39.836  1.00  0.00           N
ATOM   2944  H   GLU   196      39.684  43.336  39.690  1.00  0.00           H
ATOM   2945  CA  GLU   196      38.449  41.859  40.560  1.00  0.00           C
ATOM   2946  HA  GLU   196      39.345  41.252  40.688  1.00  0.00           H
ATOM   2947  CB  GLU   196      38.060  42.067  42.038  1.00  0.00           C
ATOM   2948  HB2 GLU   196      37.131  42.637  42.062  1.00  0.00           H
ATOM   2949  HB3 GLU   196      37.725  41.144  42.511  1.00  0.00           H
ATOM   2950  CG  GLU   196      39.333  42.573  42.889  1.00  0.00           C
ATOM   2951  HG2 GLU   196      40.145  41.866  42.721  1.00  0.00           H
ATOM   2952  HG3 GLU   196      39.659  43.514  42.446  1.00  0.00           H
ATOM   2953  CD  GLU   196      39.057  42.714  44.385  1.00  0.00           C
ATOM   2954  OE1 GLU   196      38.121  42.039  44.959  1.00  0.00           O
ATOM   2955  OE2 GLU   196      39.950  43.303  45.085  1.00  0.00           O
ATOM   2956  C   GLU   196      37.580  40.819  39.811  1.00  0.00           C
ATOM   2957  O   GLU   196      36.800  40.096  40.425  1.00  0.00           O
ATOM   2958  N   CYX   197      37.692  40.777  38.435  1.00  0.00           N
ATOM   2959  H   CYX   197      38.389  41.340  37.968  1.00  0.00           H
ATOM   2960  CA  CYX   197      36.640  40.205  37.591  1.00  0.00           C
ATOM   2961  HA  CYX   197      35.712  40.655  37.944  1.00  0.00           H
ATOM   2962  CB  CYX   197      36.882  40.663  36.137  1.00  0.00           C
ATOM   2963  HB2 CYX   197      37.874  40.427  35.752  1.00  0.00           H
ATOM   2964  HB3 CYX   197      36.128  40.258  35.464  1.00  0.00           H
ATOM   2965  SG  CYX   197      36.741  42.521  35.981  1.00  0.00           S
ATOM   2966  C   CYX   197      36.541  38.698  37.717  1.00  0.00           C
ATOM   2967  O   CYX   197      37.473  37.937  37.358  1.00  0.00           O
ATOM   2968  N   SER   198      35.411  38.237  38.298  1.00  0.00           N
ATOM   2969  H   SER   198      34.719  38.900  38.619  1.00  0.00           H
ATOM   2970  CA  SER   198      34.975  36.834  38.064  1.00  0.00           C
ATOM   2971  HA  SER   198      35.747  36.121  38.350  1.00  0.00           H
ATOM   2972  CB  SER   198      33.752  36.604  38.964  1.00  0.00           C
ATOM   2973  HB2 SER   198      32.989  37.235  38.510  1.00  0.00           H
ATOM   2974  HB3 SER   198      33.565  35.535  38.874  1.00  0.00           H
ATOM   2975  OG  SER   198      34.151  37.005  40.297  1.00  0.00           O
ATOM   2976  HG  SER   198      33.322  37.144  40.760  1.00  0.00           H
ATOM   2977  C   SER   198      34.558  36.641  36.564  1.00  0.00           C
ATOM   2978  O   SER   198      33.627  37.348  36.054  1.00  0.00           O
ATOM   2979  N   CYX   199      35.090  35.652  35.878  1.00  0.00           N
ATOM   2980  H   CYX   199      35.637  34.988  36.408  1.00  0.00           H
ATOM   2981  CA  CYX   199      34.910  35.389  34.440  1.00  0.00           C
ATOM   2982  HA  CYX   199      34.128  36.078  34.124  1.00  0.00           H
ATOM   2983  CB  CYX   199      36.195  35.650  33.556  1.00  0.00           C
ATOM   2984  HB2 CYX   199      36.999  34.941  33.757  1.00  0.00           H
ATOM   2985  HB3 CYX   199      35.932  35.516  32.507  1.00  0.00           H
ATOM   2986  SG  CYX   199      36.862  37.326  33.532  1.00  0.00           S
ATOM   2987  C   CYX   199      34.248  34.024  34.255  1.00  0.00           C
ATOM   2988  O   CYX   199      34.141  33.147  35.162  1.00  0.00           O
ATOM   2989  N   TYR   200      33.828  33.840  33.029  1.00  0.00           N
ATOM   2990  H   TYR   200      33.936  34.514  32.285  1.00  0.00           H
ATOM   2991  CA  TYR   200      33.596  32.504  32.502  1.00  0.00           C
ATOM   2992  HA  TYR   200      34.305  31.777  32.898  1.00  0.00           H
ATOM   2993  CB  TYR   200      32.209  31.935  32.920  1.00  0.00           C
ATOM   2994  HB2 TYR   200      31.825  31.136  32.287  1.00  0.00           H
ATOM   2995  HB3 TYR   200      32.287  31.461  33.898  1.00  0.00           H
ATOM   2996  CG  TYR   200      31.069  32.949  33.041  1.00  0.00           C
ATOM   2997  CD1 TYR   200      30.725  33.363  34.352  1.00  0.00           C
ATOM   2998  HD1 TYR   200      31.142  32.886  35.227  1.00  0.00           H
ATOM   2999  CE1 TYR   200      29.715  34.336  34.490  1.00  0.00           C
ATOM   3000  HE1 TYR   200      29.363  34.573  35.483  1.00  0.00           H
ATOM   3001  CZ  TYR   200      29.183  34.921  33.274  1.00  0.00           C
ATOM   3002  OH  TYR   200      28.179  35.873  33.378  1.00  0.00           O
ATOM   3003  HH  TYR   200      27.881  36.085  34.265  1.00  0.00           H
ATOM   3004  CE2 TYR   200      29.405  34.387  31.987  1.00  0.00           C
ATOM   3005  HE2 TYR   200      28.737  34.638  31.175  1.00  0.00           H
ATOM   3006  CD2 TYR   200      30.383  33.374  31.885  1.00  0.00           C
ATOM   3007  HD2 TYR   200      30.709  32.889  30.977  1.00  0.00           H
ATOM   3008  C   TYR   200      33.599  32.531  30.943  1.00  0.00           C
ATOM   3009  O   TYR   200      33.145  33.512  30.370  1.00  0.00           O
ATOM   3010  N   PRO   201      34.108  31.520  30.210  1.00  0.00           N
ATOM   3011  CD  PRO   201      34.707  30.309  30.794  1.00  0.00           C
ATOM   3012  HD2 PRO   201      33.912  29.698  31.220  1.00  0.00           H
ATOM   3013  HD3 PRO   201      35.549  30.508  31.457  1.00  0.00           H
ATOM   3014  CG  PRO   201      35.280  29.506  29.605  1.00  0.00           C
ATOM   3015  HG2 PRO   201      34.763  28.558  29.458  1.00  0.00           H
ATOM   3016  HG3 PRO   201      36.341  29.254  29.613  1.00  0.00           H
ATOM   3017  CB  PRO   201      34.877  30.380  28.414  1.00  0.00           C
ATOM   3018  HB2 PRO   201      34.617  29.734  27.575  1.00  0.00           H
ATOM   3019  HB3 PRO   201      35.674  31.016  28.028  1.00  0.00           H
ATOM   3020  CA  PRO   201      33.762  31.226  28.805  1.00  0.00           C
ATOM   3021  HA  PRO   201      33.806  32.082  28.131  1.00  0.00           H
ATOM   3022  C   PRO   201      32.310  30.641  28.660  1.00  0.00           C
ATOM   3023  O   PRO   201      31.727  29.986  29.498  1.00  0.00           O
ATOM   3024  N   ASN   202      31.700  30.891  27.492  1.00  0.00           N
ATOM   3025  H   ASN   202      32.100  31.596  26.890  1.00  0.00           H
ATOM   3026  CA  ASN   202      30.274  30.586  27.200  1.00  0.00           C
ATOM   3027  HA  ASN   202      29.964  29.619  27.597  1.00  0.00           H
ATOM   3028  CB  ASN   202      29.347  31.537  27.877  1.00  0.00           C
ATOM   3029  HB2 ASN   202      29.496  31.375  28.945  1.00  0.00           H
ATOM   3030  HB3 ASN   202      29.627  32.517  27.491  1.00  0.00           H
ATOM   3031  CG  ASN   202      27.873  31.279  27.701  1.00  0.00           C
ATOM   3032  OD1 ASN   202      27.395  30.209  27.376  1.00  0.00           O
ATOM   3033  ND2 ASN   202      27.051  32.227  28.134  1.00  0.00           N
ATOM   3034 HD21 ASN   202      26.092  32.143  27.830  1.00  0.00           H
ATOM   3035 HD22 ASN   202      27.433  33.100  28.467  1.00  0.00           H
ATOM   3036  C   ASN   202      29.989  30.612  25.670  1.00  0.00           C
ATOM   3037  O   ASN   202      29.774  31.723  25.210  1.00  0.00           O
ATOM   3038  N   ALA   203      29.888  29.418  24.979  1.00  0.00           N
ATOM   3039  H   ALA   203      29.845  28.557  25.507  1.00  0.00           H
ATOM   3040  CA  ALA   203      29.553  29.277  23.561  1.00  0.00           C
ATOM   3041  HA  ALA   203      29.738  28.269  23.189  1.00  0.00           H
ATOM   3042  CB  ALA   203      28.009  29.576  23.359  1.00  0.00           C
ATOM   3043  HB1 ALA   203      27.915  30.623  23.645  1.00  0.00           H
ATOM   3044  HB2 ALA   203      27.664  29.323  22.357  1.00  0.00           H
ATOM   3045  HB3 ALA   203      27.494  28.900  24.043  1.00  0.00           H
ATOM   3046  C   ALA   203      30.568  29.966  22.669  1.00  0.00           C
ATOM   3047  O   ALA   203      30.191  30.734  21.822  1.00  0.00           O
ATOM   3048  N   GLY   204      31.866  29.854  22.889  1.00  0.00           N
ATOM   3049  H   GLY   204      32.178  29.294  23.669  1.00  0.00           H
ATOM   3050  CA  GLY   204      32.871  30.681  22.219  1.00  0.00           C
ATOM   3051  HA2 GLY   204      33.818  30.279  22.580  1.00  0.00           H
ATOM   3052  HA3 GLY   204      32.806  30.634  21.133  1.00  0.00           H
ATOM   3053  C   GLY   204      32.927  32.143  22.514  1.00  0.00           C
ATOM   3054  O   GLY   204      33.771  32.863  22.033  1.00  0.00           O
ATOM   3055  N   GLU   205      32.050  32.660  23.348  1.00  0.00           N
ATOM   3056  H   GLU   205      31.292  32.142  23.769  1.00  0.00           H
ATOM   3057  CA  GLU   205      32.145  34.029  23.850  1.00  0.00           C
ATOM   3058  HA  GLU   205      32.608  34.648  23.081  1.00  0.00           H
ATOM   3059  CB  GLU   205      30.751  34.630  23.984  1.00  0.00           C
ATOM   3060  HB2 GLU   205      30.244  34.460  23.034  1.00  0.00           H
ATOM   3061  HB3 GLU   205      30.279  34.052  24.779  1.00  0.00           H
ATOM   3062  CG  GLU   205      30.703  36.162  24.337  1.00  0.00           C
ATOM   3063  HG2 GLU   205      30.969  36.444  25.355  1.00  0.00           H
ATOM   3064  HG3 GLU   205      31.530  36.547  23.739  1.00  0.00           H
ATOM   3065  CD  GLU   205      29.374  36.748  23.873  1.00  0.00           C
ATOM   3066  OE1 GLU   205      28.326  36.119  24.163  1.00  0.00           O
ATOM   3067  OE2 GLU   205      29.307  37.869  23.309  1.00  0.00           O
ATOM   3068  C   GLU   205      32.803  34.054  25.265  1.00  0.00           C
ATOM   3069  O   GLU   205      32.569  33.234  26.153  1.00  0.00           O
ATOM   3070  N   ILE   206      33.399  35.228  25.532  1.00  0.00           N
ATOM   3071  H   ILE   206      33.392  36.018  24.904  1.00  0.00           H
ATOM   3072  CA  ILE   206      33.966  35.567  26.898  1.00  0.00           C
ATOM   3073  HA  ILE   206      33.934  34.682  27.533  1.00  0.00           H
ATOM   3074  CB  ILE   206      35.476  36.080  26.805  1.00  0.00           C
ATOM   3075  HB  ILE   206      35.506  37.085  26.385  1.00  0.00           H
ATOM   3076  CG2 ILE   206      36.118  36.178  28.185  1.00  0.00           C
ATOM   3077 HG21 ILE   206      37.181  36.416  28.153  1.00  0.00           H
ATOM   3078 HG22 ILE   206      35.711  37.069  28.662  1.00  0.00           H
ATOM   3079 HG23 ILE   206      35.852  35.265  28.718  1.00  0.00           H
ATOM   3080  CG1 ILE   206      36.274  35.035  25.979  1.00  0.00           C
ATOM   3081 HG12 ILE   206      37.215  34.946  26.521  1.00  0.00           H
ATOM   3082 HG13 ILE   206      35.776  34.069  26.064  1.00  0.00           H
ATOM   3083  CD1 ILE   206      36.543  35.500  24.583  1.00  0.00           C
ATOM   3084 HD11 ILE   206      35.714  35.344  23.892  1.00  0.00           H
ATOM   3085 HD12 ILE   206      36.818  36.554  24.586  1.00  0.00           H
ATOM   3086 HD13 ILE   206      37.315  34.864  24.150  1.00  0.00           H
ATOM   3087  C   ILE   206      33.122  36.600  27.632  1.00  0.00           C
ATOM   3088  O   ILE   206      32.850  37.611  27.020  1.00  0.00           O
ATOM   3089  N   THR   207      32.859  36.368  28.915  1.00  0.00           N
ATOM   3090  H   THR   207      33.145  35.471  29.281  1.00  0.00           H
ATOM   3091  CA  THR   207      32.063  37.284  29.779  1.00  0.00           C
ATOM   3092  HA  THR   207      32.157  38.293  29.378  1.00  0.00           H
ATOM   3093  CB  THR   207      30.598  36.898  29.856  1.00  0.00           C
ATOM   3094  HB  THR   207      30.584  35.881  30.247  1.00  0.00           H
ATOM   3095  CG2 THR   207      29.759  37.793  30.838  1.00  0.00           C
ATOM   3096 HG21 THR   207      29.667  37.300  31.806  1.00  0.00           H
ATOM   3097 HG22 THR   207      30.176  38.799  30.826  1.00  0.00           H
ATOM   3098 HG23 THR   207      28.776  38.015  30.421  1.00  0.00           H
ATOM   3099  OG1 THR   207      30.084  37.002  28.606  1.00  0.00           O
ATOM   3100  HG1 THR   207      30.717  36.794  27.914  1.00  0.00           H
ATOM   3101  C   THR   207      32.788  37.328  31.179  1.00  0.00           C
ATOM   3102  O   THR   207      33.360  36.304  31.638  1.00  0.00           O
ATOM   3103  N   CYX   208      32.689  38.495  31.818  1.00  0.00           N
ATOM   3104  H   CYX   208      32.197  39.247  31.357  1.00  0.00           H
ATOM   3105  CA  CYX   208      33.121  38.716  33.184  1.00  0.00           C
ATOM   3106  HA  CYX   208      33.051  37.761  33.705  1.00  0.00           H
ATOM   3107  CB  CYX   208      34.584  39.357  33.127  1.00  0.00           C
ATOM   3108  HB2 CYX   208      34.491  40.368  32.731  1.00  0.00           H
ATOM   3109  HB3 CYX   208      34.947  39.501  34.145  1.00  0.00           H
ATOM   3110  SG  CYX   208      35.801  38.406  32.170  1.00  0.00           S
ATOM   3111  C   CYX   208      32.103  39.681  33.865  1.00  0.00           C
ATOM   3112  O   CYX   208      31.405  40.490  33.203  1.00  0.00           O
ATOM   3113  N   VAL   209      32.110  39.656  35.240  1.00  0.00           N
ATOM   3114  H   VAL   209      32.849  39.107  35.654  1.00  0.00           H
ATOM   3115  CA  VAL   209      31.322  40.404  36.183  1.00  0.00           C
ATOM   3116  HA  VAL   209      30.790  41.168  35.616  1.00  0.00           H
ATOM   3117  CB  VAL   209      30.256  39.464  36.845  1.00  0.00           C
ATOM   3118  HB  VAL   209      30.796  38.590  37.209  1.00  0.00           H
ATOM   3119  CG1 VAL   209      29.468  40.181  37.902  1.00  0.00           C
ATOM   3120 HG11 VAL   209      28.668  39.555  38.297  1.00  0.00           H
ATOM   3121 HG12 VAL   209      30.074  40.413  38.778  1.00  0.00           H
ATOM   3122 HG13 VAL   209      29.033  41.048  37.404  1.00  0.00           H
ATOM   3123  CG2 VAL   209      29.262  38.903  35.807  1.00  0.00           C
ATOM   3124 HG21 VAL   209      29.740  38.358  34.994  1.00  0.00           H
ATOM   3125 HG22 VAL   209      28.566  38.297  36.388  1.00  0.00           H
ATOM   3126 HG23 VAL   209      28.821  39.775  35.325  1.00  0.00           H
ATOM   3127  C   VAL   209      32.384  40.982  37.243  1.00  0.00           C
ATOM   3128  O   VAL   209      33.105  40.213  37.860  1.00  0.00           O
ATOM   3129  N   CYX   210      32.401  42.251  37.456  1.00  0.00           N
ATOM   3130  H   CYX   210      31.759  42.846  36.953  1.00  0.00           H
ATOM   3131  CA  CYX   210      33.530  42.893  38.124  1.00  0.00           C
ATOM   3132  HA  CYX   210      34.244  42.165  38.509  1.00  0.00           H
ATOM   3133  CB  CYX   210      34.199  43.841  37.050  1.00  0.00           C
ATOM   3134  HB2 CYX   210      33.439  44.559  36.740  1.00  0.00           H
ATOM   3135  HB3 CYX   210      35.018  44.330  37.578  1.00  0.00           H
ATOM   3136  SG  CYX   210      34.810  42.964  35.606  1.00  0.00           S
ATOM   3137  C   CYX   210      33.007  43.534  39.355  1.00  0.00           C
ATOM   3138  O   CYX   210      31.778  43.675  39.543  1.00  0.00           O
ATOM   3139  N   ARG   211      33.931  43.911  40.237  1.00  0.00           N
ATOM   3140  H   ARG   211      34.894  43.614  40.181  1.00  0.00           H
ATOM   3141  CA  ARG   211      33.609  44.451  41.638  1.00  0.00           C
ATOM   3142  HA  ARG   211      32.724  44.039  42.123  1.00  0.00           H
ATOM   3143  CB  ARG   211      34.832  44.152  42.534  1.00  0.00           C
ATOM   3144  HB2 ARG   211      34.919  43.087  42.747  1.00  0.00           H
ATOM   3145  HB3 ARG   211      35.706  44.395  41.931  1.00  0.00           H
ATOM   3146  CG  ARG   211      34.863  44.857  43.903  1.00  0.00           C
ATOM   3147  HG2 ARG   211      34.819  45.934  43.737  1.00  0.00           H
ATOM   3148  HG3 ARG   211      33.964  44.477  44.388  1.00  0.00           H
ATOM   3149  CD  ARG   211      36.191  44.502  44.608  1.00  0.00           C
ATOM   3150  HD2 ARG   211      36.217  43.413  44.664  1.00  0.00           H
ATOM   3151  HD3 ARG   211      37.098  44.866  44.127  1.00  0.00           H
ATOM   3152  NE  ARG   211      36.161  45.210  45.924  1.00  0.00           N
ATOM   3153  HE  ARG   211      35.788  46.145  45.865  1.00  0.00           H
ATOM   3154  CZ  ARG   211      36.726  44.797  47.085  1.00  0.00           C
ATOM   3155  NH1 ARG   211      36.921  45.679  48.012  1.00  0.00           N
ATOM   3156 HH11 ARG   211      36.746  46.657  47.824  1.00  0.00           H
ATOM   3157 HH12 ARG   211      37.382  45.505  48.893  1.00  0.00           H
ATOM   3158  NH2 ARG   211      37.123  43.597  47.209  1.00  0.00           N
ATOM   3159 HH21 ARG   211      37.097  42.945  46.439  1.00  0.00           H
ATOM   3160 HH22 ARG   211      37.509  43.299  48.094  1.00  0.00           H
ATOM   3161  C   ARG   211      33.314  45.921  41.368  1.00  0.00           C
ATOM   3162  O   ARG   211      34.095  46.689  40.789  1.00  0.00           O
ATOM   3163  N   ASP   212      32.121  46.383  41.886  1.00  0.00           N
ATOM   3164  H   ASP   212      31.517  45.643  42.218  1.00  0.00           H
ATOM   3165  CA  ASP   212      31.486  47.707  41.930  1.00  0.00           C
ATOM   3166  HA  ASP   212      31.652  48.174  40.959  1.00  0.00           H
ATOM   3167  CB  ASP   212      29.929  47.518  42.274  1.00  0.00           C
ATOM   3168  HB2 ASP   212      29.413  48.475  42.361  1.00  0.00           H
ATOM   3169  HB3 ASP   212      29.475  46.997  41.430  1.00  0.00           H
ATOM   3170  CG  ASP   212      29.717  46.660  43.480  1.00  0.00           C
ATOM   3171  OD1 ASP   212      29.502  47.331  44.520  1.00  0.00           O
ATOM   3172  OD2 ASP   212      29.933  45.446  43.492  1.00  0.00           O
ATOM   3173  C   ASP   212      32.016  48.651  43.057  1.00  0.00           C
ATOM   3174  O   ASP   212      31.351  49.310  43.848  1.00  0.00           O
ATOM   3175  N   ASN   213      33.345  48.721  43.174  1.00  0.00           N
ATOM   3176  H   ASN   213      33.892  48.198  42.506  1.00  0.00           H
ATOM   3177  CA  ASN   213      34.069  49.902  43.786  1.00  0.00           C
ATOM   3178  HA  ASN   213      33.742  50.008  44.821  1.00  0.00           H
ATOM   3179  CB  ASN   213      35.587  49.599  43.726  1.00  0.00           C
ATOM   3180  HB2 ASN   213      35.866  49.457  42.682  1.00  0.00           H
ATOM   3181  HB3 ASN   213      36.112  50.472  44.114  1.00  0.00           H
ATOM   3182  CG  ASN   213      36.042  48.364  44.537  1.00  0.00           C
ATOM   3183  OD1 ASN   213      35.366  47.847  45.366  1.00  0.00           O
ATOM   3184  ND2 ASN   213      37.263  47.899  44.256  1.00  0.00           N
ATOM   3185 HD21 ASN   213      37.734  47.303  44.921  1.00  0.00           H
ATOM   3186 HD22 ASN   213      37.773  48.252  43.458  1.00  0.00           H
ATOM   3187  C   ASN   213      33.695  51.227  43.149  1.00  0.00           C
ATOM   3188  O   ASN   213      32.988  51.228  42.169  1.00  0.00           O
ATOM   3189  N   TRP   214      34.175  52.396  43.724  1.00  0.00           N
ATOM   3190  H   TRP   214      34.868  52.310  44.453  1.00  0.00           H
ATOM   3191  CA  TRP   214      33.769  53.732  43.417  1.00  0.00           C
ATOM   3192  HA  TRP   214      34.278  54.330  44.172  1.00  0.00           H
ATOM   3193  CB  TRP   214      34.435  54.068  42.048  1.00  0.00           C
ATOM   3194  HB2 TRP   214      35.475  53.752  42.131  1.00  0.00           H
ATOM   3195  HB3 TRP   214      33.926  53.501  41.268  1.00  0.00           H
ATOM   3196  CG  TRP   214      34.437  55.526  41.546  1.00  0.00           C
ATOM   3197  CD1 TRP   214      34.479  56.628  42.389  1.00  0.00           C
ATOM   3198  HD1 TRP   214      34.538  56.747  43.461  1.00  0.00           H
ATOM   3199  NE1 TRP   214      34.661  57.826  41.627  1.00  0.00           N
ATOM   3200  HE1 TRP   214      34.595  58.783  41.946  1.00  0.00           H
ATOM   3201  CE2 TRP   214      34.523  57.532  40.300  1.00  0.00           C
ATOM   3202  CZ2 TRP   214      34.641  58.208  39.130  1.00  0.00           C
ATOM   3203  HZ2 TRP   214      34.763  59.280  39.184  1.00  0.00           H
ATOM   3204  CH2 TRP   214      34.648  57.550  37.903  1.00  0.00           C
ATOM   3205  HH2 TRP   214      34.669  58.124  36.988  1.00  0.00           H
ATOM   3206  CZ3 TRP   214      34.688  56.209  37.751  1.00  0.00           C
ATOM   3207  HZ3 TRP   214      34.797  55.735  36.786  1.00  0.00           H
ATOM   3208  CE3 TRP   214      34.565  55.418  38.985  1.00  0.00           C
ATOM   3209  HE3 TRP   214      34.573  54.339  39.013  1.00  0.00           H
ATOM   3210  CD2 TRP   214      34.479  56.045  40.255  1.00  0.00           C
ATOM   3211  C   TRP   214      32.290  54.164  43.501  1.00  0.00           C
ATOM   3212  O   TRP   214      31.990  55.175  44.105  1.00  0.00           O
ATOM   3213  N   HID   215      31.451  53.403  42.804  1.00  0.00           N
ATOM   3214  H   HID   215      31.837  52.592  42.343  1.00  0.00           H
ATOM   3215  CA  HID   215      30.272  53.995  42.141  1.00  0.00           C
ATOM   3216  HA  HID   215      29.992  54.893  42.690  1.00  0.00           H
ATOM   3217  CB  HID   215      30.729  54.517  40.768  1.00  0.00           C
ATOM   3218  HB2 HID   215      30.029  55.269  40.404  1.00  0.00           H
ATOM   3219  HB3 HID   215      31.722  54.963  40.830  1.00  0.00           H
ATOM   3220  CG  HID   215      30.859  53.374  39.733  1.00  0.00           C
ATOM   3221  ND1 HID   215      31.769  52.318  39.699  1.00  0.00           N
ATOM   3222  HD1 HID   215      32.400  52.104  40.457  1.00  0.00           H
ATOM   3223  CE1 HID   215      31.468  51.411  38.724  1.00  0.00           C
ATOM   3224  HE1 HID   215      32.033  50.517  38.505  1.00  0.00           H
ATOM   3225  NE2 HID   215      30.475  52.014  37.985  1.00  0.00           N
ATOM   3226  CD2 HID   215      30.121  53.220  38.607  1.00  0.00           C
ATOM   3227  HD2 HID   215      29.226  53.758  38.331  1.00  0.00           H
ATOM   3228  C   HID   215      29.049  53.021  42.007  1.00  0.00           C
ATOM   3229  O   HID   215      27.984  53.434  41.503  1.00  0.00           O
ATOM   3230  N   GLY   216      29.136  51.748  42.520  1.00  0.00           N
ATOM   3231  H   GLY   216      29.954  51.429  43.017  1.00  0.00           H
ATOM   3232  CA  GLY   216      28.042  50.811  42.147  1.00  0.00           C
ATOM   3233  HA2 GLY   216      27.219  51.347  41.675  1.00  0.00           H
ATOM   3234  HA3 GLY   216      28.439  50.107  41.416  1.00  0.00           H
ATOM   3235  C   GLY   216      27.594  50.025  43.392  1.00  0.00           C
ATOM   3236  O   GLY   216      28.187  50.080  44.464  1.00  0.00           O
ATOM   3237  N   SER   217      26.583  49.208  43.187  1.00  0.00           N
ATOM   3238  H   SER   217      26.019  49.240  42.350  1.00  0.00           H
ATOM   3239  CA  SER   217      26.203  48.132  44.174  1.00  0.00           C
ATOM   3240  HA  SER   217      27.034  47.813  44.803  1.00  0.00           H
ATOM   3241  CB  SER   217      25.163  48.761  45.106  1.00  0.00           C
ATOM   3242  HB2 SER   217      24.750  48.043  45.814  1.00  0.00           H
ATOM   3243  HB3 SER   217      25.746  49.536  45.606  1.00  0.00           H
ATOM   3244  OG  SER   217      24.076  49.340  44.360  1.00  0.00           O
ATOM   3245  HG  SER   217      24.353  50.148  43.921  1.00  0.00           H
ATOM   3246  C   SER   217      25.610  46.886  43.515  1.00  0.00           C
ATOM   3247  O   SER   217      26.016  45.759  43.816  1.00  0.00           O
ATOM   3248  N   ASN   218      24.726  46.954  42.471  1.00  0.00           N
ATOM   3249  H   ASN   218      24.271  47.840  42.304  1.00  0.00           H
ATOM   3250  CA  ASN   218      24.640  45.984  41.367  1.00  0.00           C
ATOM   3251  HA  ASN   218      24.414  44.972  41.703  1.00  0.00           H
ATOM   3252  CB  ASN   218      23.513  46.301  40.373  1.00  0.00           C
ATOM   3253  HB2 ASN   218      23.527  45.552  39.580  1.00  0.00           H
ATOM   3254  HB3 ASN   218      22.561  46.150  40.883  1.00  0.00           H
ATOM   3255  CG  ASN   218      23.585  47.733  39.715  1.00  0.00           C
ATOM   3256  OD1 ASN   218      24.238  48.665  40.225  1.00  0.00           O
ATOM   3257  ND2 ASN   218      22.752  48.036  38.744  1.00  0.00           N
ATOM   3258 HD21 ASN   218      22.802  48.920  38.257  1.00  0.00           H
ATOM   3259 HD22 ASN   218      22.123  47.325  38.400  1.00  0.00           H
ATOM   3260  C   ASN   218      26.045  45.881  40.683  1.00  0.00           C
ATOM   3261  O   ASN   218      26.947  46.700  40.909  1.00  0.00           O
ATOM   3262  N   ARG   219      26.294  44.829  39.939  1.00  0.00           N
ATOM   3263  H   ARG   219      25.508  44.292  39.600  1.00  0.00           H
ATOM   3264  CA  ARG   219      27.641  44.536  39.346  1.00  0.00           C
ATOM   3265  HA  ARG   219      28.434  45.019  39.917  1.00  0.00           H
ATOM   3266  CB  ARG   219      28.047  43.045  39.369  1.00  0.00           C
ATOM   3267  HB2 ARG   219      27.608  42.456  38.565  1.00  0.00           H
ATOM   3268  HB3 ARG   219      29.129  43.038  39.230  1.00  0.00           H
ATOM   3269  CG  ARG   219      27.736  42.315  40.728  1.00  0.00           C
ATOM   3270  HG2 ARG   219      26.670  42.425  40.928  1.00  0.00           H
ATOM   3271  HG3 ARG   219      27.907  41.260  40.513  1.00  0.00           H
ATOM   3272  CD  ARG   219      28.597  42.857  41.918  1.00  0.00           C
ATOM   3273  HD2 ARG   219      29.604  42.896  41.501  1.00  0.00           H
ATOM   3274  HD3 ARG   219      28.321  43.890  42.131  1.00  0.00           H
ATOM   3275  NE  ARG   219      28.499  42.027  43.119  1.00  0.00           N
ATOM   3276  HE  ARG   219      27.795  41.310  43.014  1.00  0.00           H
ATOM   3277  CZ  ARG   219      29.415  41.976  44.042  1.00  0.00           C
ATOM   3278  NH1 ARG   219      29.485  41.099  45.043  1.00  0.00           N
ATOM   3279 HH11 ARG   219      28.681  40.559  45.328  1.00  0.00           H
ATOM   3280 HH12 ARG   219      30.304  41.156  45.631  1.00  0.00           H
ATOM   3281  NH2 ARG   219      30.387  42.821  43.947  1.00  0.00           N
ATOM   3282 HH21 ARG   219      30.169  43.702  43.503  1.00  0.00           H
ATOM   3283 HH22 ARG   219      31.162  42.753  44.590  1.00  0.00           H
ATOM   3284  C   ARG   219      27.743  45.046  37.885  1.00  0.00           C
ATOM   3285  O   ARG   219      26.775  44.825  37.158  1.00  0.00           O
ATOM   3286  N   PRO   220      28.818  45.836  37.542  1.00  0.00           N
ATOM   3287  CD  PRO   220      29.884  46.349  38.354  1.00  0.00           C
ATOM   3288  HD2 PRO   220      30.270  45.483  38.891  1.00  0.00           H
ATOM   3289  HD3 PRO   220      29.530  47.161  38.990  1.00  0.00           H
ATOM   3290  CG  PRO   220      30.924  47.007  37.460  1.00  0.00           C
ATOM   3291  HG2 PRO   220      31.681  46.277  37.172  1.00  0.00           H
ATOM   3292  HG3 PRO   220      31.343  47.909  37.902  1.00  0.00           H
ATOM   3293  CB  PRO   220      30.159  47.251  36.096  1.00  0.00           C
ATOM   3294  HB2 PRO   220      30.860  47.303  35.263  1.00  0.00           H
ATOM   3295  HB3 PRO   220      29.713  48.238  36.217  1.00  0.00           H
ATOM   3296  CA  PRO   220      29.105  46.144  36.144  1.00  0.00           C
ATOM   3297  HA  PRO   220      28.209  46.425  35.590  1.00  0.00           H
ATOM   3298  C   PRO   220      29.699  44.872  35.400  1.00  0.00           C
ATOM   3299  O   PRO   220      30.375  44.024  36.029  1.00  0.00           O
ATOM   3300  N   TRP   221      29.305  44.677  34.121  1.00  0.00           N
ATOM   3301  H   TRP   221      28.784  45.414  33.668  1.00  0.00           H
ATOM   3302  CA  TRP   221      29.701  43.526  33.304  1.00  0.00           C
ATOM   3303  HA  TRP   221      30.375  42.931  33.919  1.00  0.00           H
ATOM   3304  CB  TRP   221      28.550  42.510  33.087  1.00  0.00           C
ATOM   3305  HB2 TRP   221      28.946  41.620  32.598  1.00  0.00           H
ATOM   3306  HB3 TRP   221      28.231  42.164  34.071  1.00  0.00           H
ATOM   3307  CG  TRP   221      27.399  43.015  32.293  1.00  0.00           C
ATOM   3308  CD1 TRP   221      26.231  43.460  32.847  1.00  0.00           C
ATOM   3309  HD1 TRP   221      26.104  43.582  33.913  1.00  0.00           H
ATOM   3310  NE1 TRP   221      25.333  43.796  31.844  1.00  0.00           N
ATOM   3311  HE1 TRP   221      24.367  44.044  31.998  1.00  0.00           H
ATOM   3312  CE2 TRP   221      25.963  43.751  30.654  1.00  0.00           C
ATOM   3313  CZ2 TRP   221      25.519  44.242  29.384  1.00  0.00           C
ATOM   3314  HZ2 TRP   221      24.546  44.708  29.355  1.00  0.00           H
ATOM   3315  CH2 TRP   221      26.342  44.054  28.243  1.00  0.00           C
ATOM   3316  HH2 TRP   221      25.977  44.366  27.275  1.00  0.00           H
ATOM   3317  CZ3 TRP   221      27.609  43.425  28.445  1.00  0.00           C
ATOM   3318  HZ3 TRP   221      28.135  43.183  27.533  1.00  0.00           H
ATOM   3319  CE3 TRP   221      28.052  43.040  29.713  1.00  0.00           C
ATOM   3320  HE3 TRP   221      28.995  42.522  29.797  1.00  0.00           H
ATOM   3321  CD2 TRP   221      27.236  43.167  30.853  1.00  0.00           C
ATOM   3322  C   TRP   221      30.315  43.865  31.873  1.00  0.00           C
ATOM   3323  O   TRP   221      30.209  44.947  31.301  1.00  0.00           O
ATOM   3324  N   VAL   222      31.115  42.957  31.410  1.00  0.00           N
ATOM   3325  H   VAL   222      31.297  42.133  31.966  1.00  0.00           H
ATOM   3326  CA  VAL   222      31.842  43.069  30.146  1.00  0.00           C
ATOM   3327  HA  VAL   222      31.263  43.666  29.442  1.00  0.00           H
ATOM   3328  CB  VAL   222      33.140  43.797  30.366  1.00  0.00           C
ATOM   3329  HB  VAL   222      32.988  44.769  30.834  1.00  0.00           H
ATOM   3330  CG1 VAL   222      34.118  43.323  31.438  1.00  0.00           C
ATOM   3331 HG11 VAL   222      33.546  43.340  32.366  1.00  0.00           H
ATOM   3332 HG12 VAL   222      34.314  42.280  31.190  1.00  0.00           H
ATOM   3333 HG13 VAL   222      35.029  43.904  31.577  1.00  0.00           H
ATOM   3334  CG2 VAL   222      33.882  43.884  29.042  1.00  0.00           C
ATOM   3335 HG21 VAL   222      33.137  43.925  28.247  1.00  0.00           H
ATOM   3336 HG22 VAL   222      34.567  44.728  28.959  1.00  0.00           H
ATOM   3337 HG23 VAL   222      34.383  42.936  28.847  1.00  0.00           H
ATOM   3338  C   VAL   222      31.968  41.683  29.475  1.00  0.00           C
ATOM   3339  O   VAL   222      32.420  40.693  30.026  1.00  0.00           O
ATOM   3340  N   SER   223      31.523  41.617  28.232  1.00  0.00           N
ATOM   3341  H   SER   223      31.205  42.438  27.736  1.00  0.00           H
ATOM   3342  CA  SER   223      31.623  40.516  27.217  1.00  0.00           C
ATOM   3343  HA  SER   223      32.224  39.727  27.669  1.00  0.00           H
ATOM   3344  CB  SER   223      30.221  39.942  27.091  1.00  0.00           C
ATOM   3345  HB2 SER   223      30.104  39.213  26.289  1.00  0.00           H
ATOM   3346  HB3 SER   223      29.945  39.570  28.078  1.00  0.00           H
ATOM   3347  OG  SER   223      29.304  40.956  26.704  1.00  0.00           O
ATOM   3348  HG  SER   223      29.660  41.266  25.868  1.00  0.00           H
ATOM   3349  C   SER   223      32.420  40.865  25.941  1.00  0.00           C
ATOM   3350  O   SER   223      32.293  41.940  25.356  1.00  0.00           O
ATOM   3351  N   PHE   224      33.116  39.887  25.384  1.00  0.00           N
ATOM   3352  H   PHE   224      33.104  39.011  25.885  1.00  0.00           H
ATOM   3353  CA  PHE   224      33.953  40.046  24.175  1.00  0.00           C
ATOM   3354  HA  PHE   224      33.389  40.656  23.469  1.00  0.00           H
ATOM   3355  CB  PHE   224      35.192  40.870  24.535  1.00  0.00           C
ATOM   3356  HB2 PHE   224      35.819  41.142  23.686  1.00  0.00           H
ATOM   3357  HB3 PHE   224      34.954  41.914  24.745  1.00  0.00           H
ATOM   3358  CG  PHE   224      36.079  40.431  25.691  1.00  0.00           C
ATOM   3359  CD1 PHE   224      37.212  39.678  25.395  1.00  0.00           C
ATOM   3360  HD1 PHE   224      37.623  39.390  24.438  1.00  0.00           H
ATOM   3361  CE1 PHE   224      38.001  39.274  26.497  1.00  0.00           C
ATOM   3362  HE1 PHE   224      38.960  38.841  26.251  1.00  0.00           H
ATOM   3363  CZ  PHE   224      37.674  39.549  27.829  1.00  0.00           C
ATOM   3364  HZ  PHE   224      38.358  39.363  28.645  1.00  0.00           H
ATOM   3365  CE2 PHE   224      36.555  40.262  28.140  1.00  0.00           C
ATOM   3366  HE2 PHE   224      36.441  40.497  29.188  1.00  0.00           H
ATOM   3367  CD2 PHE   224      35.712  40.721  27.007  1.00  0.00           C
ATOM   3368  HD2 PHE   224      34.809  41.238  27.297  1.00  0.00           H
ATOM   3369  C   PHE   224      34.344  38.707  23.467  1.00  0.00           C
ATOM   3370  O   PHE   224      34.084  37.607  23.935  1.00  0.00           O
ATOM   3371  N   ASN   225      34.810  38.764  22.192  1.00  0.00           N
ATOM   3372  H   ASN   225      34.870  39.693  21.800  1.00  0.00           H
ATOM   3373  CA  ASN   225      35.174  37.616  21.371  1.00  0.00           C
ATOM   3374  HA  ASN   225      34.704  36.744  21.824  1.00  0.00           H
ATOM   3375  CB  ASN   225      34.492  37.793  19.986  1.00  0.00           C
ATOM   3376  HB2 ASN   225      34.365  36.831  19.491  1.00  0.00           H
ATOM   3377  HB3 ASN   225      33.491  38.179  20.177  1.00  0.00           H
ATOM   3378  CG  ASN   225      35.176  38.778  19.020  1.00  0.00           C
ATOM   3379  OD1 ASN   225      36.164  39.433  19.302  1.00  0.00           O
ATOM   3380  ND2 ASN   225      34.544  38.952  17.882  1.00  0.00           N
ATOM   3381 HD21 ASN   225      34.850  39.667  17.238  1.00  0.00           H
ATOM   3382 HD22 ASN   225      33.629  38.543  17.756  1.00  0.00           H
ATOM   3383  C   ASN   225      36.647  37.316  21.285  1.00  0.00           C
ATOM   3384  O   ASN   225      37.443  38.096  21.796  1.00  0.00           O
ATOM   3385  N   GLN   226      37.065  36.279  20.508  1.00  0.00           N
ATOM   3386  H   GLN   226      36.339  35.621  20.264  1.00  0.00           H
ATOM   3387  CA  GLN   226      38.444  35.875  20.178  1.00  0.00           C
ATOM   3388  HA  GLN   226      38.956  35.754  21.133  1.00  0.00           H
ATOM   3389  CB  GLN   226      38.383  34.564  19.486  1.00  0.00           C
ATOM   3390  HB2 GLN   226      37.717  34.612  18.624  1.00  0.00           H
ATOM   3391  HB3 GLN   226      39.406  34.346  19.180  1.00  0.00           H
ATOM   3392  CG  GLN   226      38.024  33.289  20.289  1.00  0.00           C
ATOM   3393  HG2 GLN   226      38.935  32.954  20.785  1.00  0.00           H
ATOM   3394  HG3 GLN   226      37.164  33.481  20.930  1.00  0.00           H
ATOM   3395  CD  GLN   226      37.539  32.193  19.395  1.00  0.00           C
ATOM   3396  OE1 GLN   226      38.366  31.318  18.978  1.00  0.00           O
ATOM   3397  NE2 GLN   226      36.244  32.100  19.028  1.00  0.00           N
ATOM   3398 HE21 GLN   226      35.714  32.916  19.296  1.00  0.00           H
ATOM   3399 HE22 GLN   226      35.923  31.391  18.384  1.00  0.00           H
ATOM   3400  C   GLN   226      39.234  36.890  19.384  1.00  0.00           C
ATOM   3401  O   GLN   226      40.441  36.629  19.195  1.00  0.00           O
ATOM   3402  N   ASN   227      38.694  38.089  19.028  1.00  0.00           N
ATOM   3403  H   ASN   227      37.763  38.261  19.384  1.00  0.00           H
ATOM   3404  CA  ASN   227      39.390  39.185  18.338  1.00  0.00           C
ATOM   3405  HA  ASN   227      40.427  38.862  18.250  1.00  0.00           H
ATOM   3406  CB  ASN   227      38.797  39.250  16.883  1.00  0.00           C
ATOM   3407  HB2 ASN   227      38.863  38.257  16.438  1.00  0.00           H
ATOM   3408  HB3 ASN   227      37.751  39.526  17.007  1.00  0.00           H
ATOM   3409  CG  ASN   227      39.646  40.246  16.073  1.00  0.00           C
ATOM   3410  OD1 ASN   227      40.801  40.096  15.853  1.00  0.00           O
ATOM   3411  ND2 ASN   227      39.014  41.189  15.535  1.00  0.00           N
ATOM   3412 HD21 ASN   227      39.513  41.826  14.931  1.00  0.00           H
ATOM   3413 HD22 ASN   227      38.022  41.263  15.705  1.00  0.00           H
ATOM   3414  C   ASN   227      39.349  40.465  19.166  1.00  0.00           C
ATOM   3415  O   ASN   227      40.053  41.418  18.859  1.00  0.00           O
ATOM   3416  N   LEU   228      38.591  40.411  20.308  1.00  0.00           N
ATOM   3417  H   LEU   228      38.070  39.573  20.522  1.00  0.00           H
ATOM   3418  CA  LEU   228      38.395  41.404  21.312  1.00  0.00           C
ATOM   3419  HA  LEU   228      37.923  40.844  22.121  1.00  0.00           H
ATOM   3420  CB  LEU   228      39.649  41.972  21.853  1.00  0.00           C
ATOM   3421  HB2 LEU   228      40.015  42.714  21.144  1.00  0.00           H
ATOM   3422  HB3 LEU   228      39.396  42.495  22.774  1.00  0.00           H
ATOM   3423  CG  LEU   228      40.749  40.982  22.236  1.00  0.00           C
ATOM   3424  HG  LEU   228      41.098  40.450  21.351  1.00  0.00           H
ATOM   3425  CD1 LEU   228      41.904  41.878  22.678  1.00  0.00           C
ATOM   3426 HD11 LEU   228      42.342  42.488  21.887  1.00  0.00           H
ATOM   3427 HD12 LEU   228      41.540  42.631  23.378  1.00  0.00           H
ATOM   3428 HD13 LEU   228      42.644  41.304  23.236  1.00  0.00           H
ATOM   3429  CD2 LEU   228      40.477  40.019  23.367  1.00  0.00           C
ATOM   3430 HD21 LEU   228      39.741  39.345  22.929  1.00  0.00           H
ATOM   3431 HD22 LEU   228      41.319  39.350  23.540  1.00  0.00           H
ATOM   3432 HD23 LEU   228      40.279  40.529  24.309  1.00  0.00           H
ATOM   3433  C   LEU   228      37.343  42.473  20.895  1.00  0.00           C
ATOM   3434  O   LEU   228      37.308  43.557  21.479  1.00  0.00           O
ATOM   3435  N   GLU   229      36.447  42.203  19.970  1.00  0.00           N
ATOM   3436  H   GLU   229      36.571  41.320  19.496  1.00  0.00           H
ATOM   3437  CA  GLU   229      35.198  42.986  19.842  1.00  0.00           C
ATOM   3438  HA  GLU   229      35.500  44.023  19.692  1.00  0.00           H
ATOM   3439  CB  GLU   229      34.426  42.560  18.555  1.00  0.00           C
ATOM   3440  HB2 GLU   229      34.562  41.491  18.394  1.00  0.00           H
ATOM   3441  HB3 GLU   229      33.350  42.660  18.697  1.00  0.00           H
ATOM   3442  CG  GLU   229      34.725  43.371  17.257  1.00  0.00           C
ATOM   3443  HG2 GLU   229      34.127  42.991  16.428  1.00  0.00           H
ATOM   3444  HG3 GLU   229      34.507  44.435  17.341  1.00  0.00           H
ATOM   3445  CD  GLU   229      36.187  43.150  16.878  1.00  0.00           C
ATOM   3446  OE1 GLU   229      36.590  42.087  16.394  1.00  0.00           O
ATOM   3447  OE2 GLU   229      37.020  44.094  17.163  1.00  0.00           O
ATOM   3448  C   GLU   229      34.429  42.800  21.119  1.00  0.00           C
ATOM   3449  O   GLU   229      34.225  41.692  21.580  1.00  0.00           O
ATOM   3450  N   TYR   230      33.782  43.868  21.615  1.00  0.00           N
ATOM   3451  H   TYR   230      33.690  44.618  20.944  1.00  0.00           H
ATOM   3452  CA  TYR   230      33.276  43.970  23.024  1.00  0.00           C
ATOM   3453  HA  TYR   230      32.998  42.933  23.216  1.00  0.00           H
ATOM   3454  CB  TYR   230      34.430  44.502  23.922  1.00  0.00           C
ATOM   3455  HB2 TYR   230      34.428  44.158  24.956  1.00  0.00           H
ATOM   3456  HB3 TYR   230      35.422  44.212  23.577  1.00  0.00           H
ATOM   3457  CG  TYR   230      34.548  45.965  24.071  1.00  0.00           C
ATOM   3458  CD1 TYR   230      33.856  46.659  25.072  1.00  0.00           C
ATOM   3459  HD1 TYR   230      33.134  46.137  25.683  1.00  0.00           H
ATOM   3460  CE1 TYR   230      34.017  48.053  25.128  1.00  0.00           C
ATOM   3461  HE1 TYR   230      33.595  48.667  25.909  1.00  0.00           H
ATOM   3462  CZ  TYR   230      34.999  48.672  24.345  1.00  0.00           C
ATOM   3463  OH  TYR   230      35.268  49.946  24.544  1.00  0.00           O
ATOM   3464  HH  TYR   230      35.890  50.220  23.866  1.00  0.00           H
ATOM   3465  CE2 TYR   230      35.559  47.964  23.224  1.00  0.00           C
ATOM   3466  HE2 TYR   230      36.245  48.451  22.546  1.00  0.00           H
ATOM   3467  CD2 TYR   230      35.357  46.599  23.152  1.00  0.00           C
ATOM   3468  HD2 TYR   230      35.628  46.133  22.215  1.00  0.00           H
ATOM   3469  C   TYR   230      31.917  44.634  23.219  1.00  0.00           C
ATOM   3470  O   TYR   230      31.475  45.582  22.509  1.00  0.00           O
ATOM   3471  N   GLN   231      31.245  44.232  24.331  1.00  0.00           N
ATOM   3472  H   GLN   231      31.690  43.542  24.919  1.00  0.00           H
ATOM   3473  CA  GLN   231      29.927  44.663  24.862  1.00  0.00           C
ATOM   3474  HA  GLN   231      29.714  45.624  24.395  1.00  0.00           H
ATOM   3475  CB  GLN   231      28.865  43.712  24.380  1.00  0.00           C
ATOM   3476  HB2 GLN   231      28.960  42.673  24.693  1.00  0.00           H
ATOM   3477  HB3 GLN   231      27.923  44.072  24.791  1.00  0.00           H
ATOM   3478  CG  GLN   231      28.825  43.543  22.859  1.00  0.00           C
ATOM   3479  HG2 GLN   231      28.996  44.502  22.371  1.00  0.00           H
ATOM   3480  HG3 GLN   231      29.686  42.905  22.658  1.00  0.00           H
ATOM   3481  CD  GLN   231      27.596  42.779  22.288  1.00  0.00           C
ATOM   3482  OE1 GLN   231      26.597  42.462  22.907  1.00  0.00           O
ATOM   3483  NE2 GLN   231      27.661  42.361  21.002  1.00  0.00           N
ATOM   3484 HE21 GLN   231      28.429  42.598  20.390  1.00  0.00           H
ATOM   3485 HE22 GLN   231      26.939  41.769  20.616  1.00  0.00           H
ATOM   3486  C   GLN   231      29.901  44.790  26.433  1.00  0.00           C
ATOM   3487  O   GLN   231      30.721  44.135  27.058  1.00  0.00           O
ATOM   3488  N   ILE   232      29.226  45.881  26.934  1.00  0.00           N
ATOM   3489  H   ILE   232      28.620  46.392  26.309  1.00  0.00           H
ATOM   3490  CA  ILE   232      29.453  46.546  28.224  1.00  0.00           C
ATOM   3491  HA  ILE   232      29.680  45.752  28.936  1.00  0.00           H
ATOM   3492  CB  ILE   232      30.478  47.723  28.193  1.00  0.00           C
ATOM   3493  HB  ILE   232      30.396  48.285  29.124  1.00  0.00           H
ATOM   3494  CG2 ILE   232      31.878  47.184  28.114  1.00  0.00           C
ATOM   3495 HG21 ILE   232      32.051  46.623  27.196  1.00  0.00           H
ATOM   3496 HG22 ILE   232      32.688  47.914  28.154  1.00  0.00           H
ATOM   3497 HG23 ILE   232      32.058  46.583  29.005  1.00  0.00           H
ATOM   3498  CG1 ILE   232      30.301  48.605  26.932  1.00  0.00           C
ATOM   3499 HG12 ILE   232      30.605  48.017  26.065  1.00  0.00           H
ATOM   3500 HG13 ILE   232      29.263  48.884  26.754  1.00  0.00           H
ATOM   3501  CD1 ILE   232      30.978  49.986  27.011  1.00  0.00           C
ATOM   3502 HD11 ILE   232      32.053  49.935  27.181  1.00  0.00           H
ATOM   3503 HD12 ILE   232      30.776  50.441  26.041  1.00  0.00           H
ATOM   3504 HD13 ILE   232      30.480  50.641  27.728  1.00  0.00           H
ATOM   3505  C   ILE   232      28.120  47.079  28.813  1.00  0.00           C
ATOM   3506  O   ILE   232      27.292  47.758  28.137  1.00  0.00           O
ATOM   3507  N   GLY   233      27.969  46.897  30.132  1.00  0.00           N
ATOM   3508  H   GLY   233      28.448  46.116  30.557  1.00  0.00           H
ATOM   3509  CA  GLY   233      26.713  47.283  30.700  1.00  0.00           C
ATOM   3510  HA2 GLY   233      26.524  48.338  30.496  1.00  0.00           H
ATOM   3511  HA3 GLY   233      25.820  46.880  30.223  1.00  0.00           H
ATOM   3512  C   GLY   233      26.651  46.939  32.197  1.00  0.00           C
ATOM   3513  O   GLY   233      27.546  46.340  32.748  1.00  0.00           O
ATOM   3514  N   TYR   234      25.568  47.333  32.866  1.00  0.00           N
ATOM   3515  H   TYR   234      24.711  47.660  32.444  1.00  0.00           H
ATOM   3516  CA  TYR   234      25.244  46.921  34.255  1.00  0.00           C
ATOM   3517  HA  TYR   234      26.141  46.577  34.771  1.00  0.00           H
ATOM   3518  CB  TYR   234      24.801  48.082  35.151  1.00  0.00           C
ATOM   3519  HB2 TYR   234      24.435  48.928  34.569  1.00  0.00           H
ATOM   3520  HB3 TYR   234      23.961  47.795  35.784  1.00  0.00           H
ATOM   3521  CG  TYR   234      25.925  48.517  36.059  1.00  0.00           C
ATOM   3522  CD1 TYR   234      26.937  49.429  35.541  1.00  0.00           C
ATOM   3523  HD1 TYR   234      26.945  49.736  34.505  1.00  0.00           H
ATOM   3524  CE1 TYR   234      27.939  49.936  36.433  1.00  0.00           C
ATOM   3525  HE1 TYR   234      28.649  50.696  36.144  1.00  0.00           H
ATOM   3526  CZ  TYR   234      28.041  49.453  37.792  1.00  0.00           C
ATOM   3527  OH  TYR   234      28.851  49.882  38.748  1.00  0.00           O
ATOM   3528  HH  TYR   234      29.344  50.614  38.370  1.00  0.00           H
ATOM   3529  CE2 TYR   234      27.071  48.485  38.174  1.00  0.00           C
ATOM   3530  HE2 TYR   234      27.071  48.241  39.225  1.00  0.00           H
ATOM   3531  CD2 TYR   234      25.994  48.059  37.387  1.00  0.00           C
ATOM   3532  HD2 TYR   234      25.408  47.219  37.733  1.00  0.00           H
ATOM   3533  C   TYR   234      24.123  45.891  34.285  1.00  0.00           C
ATOM   3534  O   TYR   234      23.290  45.871  33.353  1.00  0.00           O
ATOM   3535  N   ILE   235      24.129  45.035  35.315  1.00  0.00           N
ATOM   3536  H   ILE   235      24.786  45.069  36.081  1.00  0.00           H
ATOM   3537  CA  ILE   235      22.985  44.144  35.529  1.00  0.00           C
ATOM   3538  HA  ILE   235      22.628  43.701  34.600  1.00  0.00           H
ATOM   3539  CB  ILE   235      23.404  42.917  36.441  1.00  0.00           C
ATOM   3540  HB  ILE   235      24.037  43.343  37.220  1.00  0.00           H
ATOM   3541  CG2 ILE   235      22.170  42.404  37.111  1.00  0.00           C
ATOM   3542 HG21 ILE   235      22.353  41.552  37.766  1.00  0.00           H
ATOM   3543 HG22 ILE   235      21.762  43.181  37.757  1.00  0.00           H
ATOM   3544 HG23 ILE   235      21.513  41.973  36.356  1.00  0.00           H
ATOM   3545  CG1 ILE   235      24.130  41.906  35.546  1.00  0.00           C
ATOM   3546 HG12 ILE   235      23.500  41.088  35.201  1.00  0.00           H
ATOM   3547 HG13 ILE   235      24.426  42.356  34.598  1.00  0.00           H
ATOM   3548  CD1 ILE   235      25.346  41.364  36.295  1.00  0.00           C
ATOM   3549 HD11 ILE   235      25.053  40.874  37.224  1.00  0.00           H
ATOM   3550 HD12 ILE   235      25.880  40.673  35.644  1.00  0.00           H
ATOM   3551 HD13 ILE   235      26.020  42.172  36.583  1.00  0.00           H
ATOM   3552  C   ILE   235      21.782  44.999  36.146  1.00  0.00           C
ATOM   3553  O   ILE   235      21.758  45.556  37.268  1.00  0.00           O
ATOM   3554  N   CYX   236      20.661  44.963  35.370  1.00  0.00           N
ATOM   3555  H   CYX   236      20.713  44.499  34.473  1.00  0.00           H
ATOM   3556  CA  CYX   236      19.399  45.570  35.676  1.00  0.00           C
ATOM   3557  HA  CYX   236      19.509  46.650  35.766  1.00  0.00           H
ATOM   3558  CB  CYX   236      18.512  45.327  34.358  1.00  0.00           C
ATOM   3559  HB2 CYX   236      18.460  44.248  34.212  1.00  0.00           H
ATOM   3560  HB3 CYX   236      17.542  45.807  34.485  1.00  0.00           H
ATOM   3561  SG  CYX   236      19.079  46.138  32.783  1.00  0.00           S
ATOM   3562  C   CYX   236      18.661  45.187  36.968  1.00  0.00           C
ATOM   3563  O   CYX   236      17.804  45.918  37.430  1.00  0.00           O
ATOM   3564  N   SER   237      18.891  43.954  37.466  1.00  0.00           N
ATOM   3565  H   SER   237      19.832  43.743  37.165  1.00  0.00           H
ATOM   3566  CA  SER   237      18.415  43.453  38.767  1.00  0.00           C
ATOM   3567  HA  SER   237      17.331  43.334  38.738  1.00  0.00           H
ATOM   3568  CB  SER   237      19.154  42.158  39.118  1.00  0.00           C
ATOM   3569  HB2 SER   237      19.297  41.461  38.293  1.00  0.00           H
ATOM   3570  HB3 SER   237      20.165  42.435  39.413  1.00  0.00           H
ATOM   3571  OG  SER   237      18.581  41.479  40.248  1.00  0.00           O
ATOM   3572  HG  SER   237      17.880  40.936  39.879  1.00  0.00           H
ATOM   3573  C   SER   237      18.732  44.354  39.984  1.00  0.00           C
ATOM   3574  O   SER   237      19.780  45.030  40.074  1.00  0.00           O
ATOM   3575  N   GLY   238      17.658  44.433  40.738  1.00  0.00           N
ATOM   3576  H   GLY   238      16.842  43.911  40.455  1.00  0.00           H
ATOM   3577  CA  GLY   238      17.548  45.043  42.042  1.00  0.00           C
ATOM   3578  HA2 GLY   238      18.186  45.926  42.053  1.00  0.00           H
ATOM   3579  HA3 GLY   238      16.503  45.325  42.167  1.00  0.00           H
ATOM   3580  C   GLY   238      17.982  44.197  43.201  1.00  0.00           C
ATOM   3581  O   GLY   238      17.820  44.676  44.279  1.00  0.00           O
ATOM   3582  N   VAL   239      18.562  43.018  43.004  1.00  0.00           N
ATOM   3583  H   VAL   239      18.702  42.758  42.038  1.00  0.00           H
ATOM   3584  CA  VAL   239      19.053  42.160  44.060  1.00  0.00           C
ATOM   3585  HA  VAL   239      18.420  42.420  44.908  1.00  0.00           H
ATOM   3586  CB  VAL   239      18.772  40.710  43.666  1.00  0.00           C
ATOM   3587  HB  VAL   239      19.311  40.340  42.793  1.00  0.00           H
ATOM   3588  CG1 VAL   239      19.052  39.678  44.794  1.00  0.00           C
ATOM   3589 HG11 VAL   239      18.280  39.733  45.562  1.00  0.00           H
ATOM   3590 HG12 VAL   239      19.012  38.720  44.276  1.00  0.00           H
ATOM   3591 HG13 VAL   239      20.044  39.757  45.240  1.00  0.00           H
ATOM   3592  CG2 VAL   239      17.280  40.536  43.248  1.00  0.00           C
ATOM   3593 HG21 VAL   239      17.006  39.482  43.298  1.00  0.00           H
ATOM   3594 HG22 VAL   239      16.697  41.163  43.921  1.00  0.00           H
ATOM   3595 HG23 VAL   239      16.988  40.888  42.259  1.00  0.00           H
ATOM   3596  C   VAL   239      20.500  42.475  44.363  1.00  0.00           C
ATOM   3597  O   VAL   239      21.378  41.742  43.991  1.00  0.00           O
ATOM   3598  N   PHE   240      20.775  43.592  44.942  1.00  0.00           N
ATOM   3599  H   PHE   240      19.934  44.150  44.993  1.00  0.00           H
ATOM   3600  CA  PHE   240      22.044  44.230  44.870  1.00  0.00           C
ATOM   3601  HA  PHE   240      22.149  44.489  43.816  1.00  0.00           H
ATOM   3602  CB  PHE   240      21.926  45.537  45.746  1.00  0.00           C
ATOM   3603  HB2 PHE   240      22.041  45.286  46.801  1.00  0.00           H
ATOM   3604  HB3 PHE   240      22.789  46.104  45.399  1.00  0.00           H
ATOM   3605  CG  PHE   240      20.702  46.408  45.468  1.00  0.00           C
ATOM   3606  CD1 PHE   240      20.003  46.978  46.538  1.00  0.00           C
ATOM   3607  HD1 PHE   240      20.335  46.853  47.558  1.00  0.00           H
ATOM   3608  CE1 PHE   240      18.805  47.662  46.336  1.00  0.00           C
ATOM   3609  HE1 PHE   240      18.204  47.914  47.197  1.00  0.00           H
ATOM   3610  CZ  PHE   240      18.382  47.996  45.060  1.00  0.00           C
ATOM   3611  HZ  PHE   240      17.502  48.614  44.966  1.00  0.00           H
ATOM   3612  CE2 PHE   240      19.151  47.557  43.921  1.00  0.00           C
ATOM   3613  HE2 PHE   240      18.754  47.888  42.973  1.00  0.00           H
ATOM   3614  CD2 PHE   240      20.291  46.708  44.145  1.00  0.00           C
ATOM   3615  HD2 PHE   240      20.948  46.440  43.332  1.00  0.00           H
ATOM   3616  C   PHE   240      23.179  43.350  45.457  1.00  0.00           C
ATOM   3617  O   PHE   240      23.051  42.867  46.569  1.00  0.00           O
ATOM   3618  N   GLY   241      24.149  43.077  44.553  1.00  0.00           N
ATOM   3619  H   GLY   241      24.177  43.498  43.635  1.00  0.00           H
ATOM   3620  CA  GLY   241      25.106  41.952  44.668  1.00  0.00           C
ATOM   3621  HA2 GLY   241      24.546  41.030  44.815  1.00  0.00           H
ATOM   3622  HA3 GLY   241      25.738  41.920  43.781  1.00  0.00           H
ATOM   3623  C   GLY   241      26.034  42.018  45.876  1.00  0.00           C
ATOM   3624  O   GLY   241      26.881  41.207  46.088  1.00  0.00           O
ATOM   3625  N   ASH   242      25.947  42.968  46.882  1.00  0.00           N
ATOM   3626  H   ASH   242      25.083  43.471  47.026  1.00  0.00           H
ATOM   3627  CA  ASH   242      27.044  43.431  47.708  1.00  0.00           C
ATOM   3628  HA  ASH   242      27.839  42.721  47.942  1.00  0.00           H
ATOM   3629  CB  ASH   242      27.669  44.590  46.868  1.00  0.00           C
ATOM   3630  HB2 ASH   242      27.571  44.214  45.850  1.00  0.00           H
ATOM   3631  HB3 ASH   242      27.196  45.559  47.021  1.00  0.00           H
ATOM   3632  CG  ASH   242      29.159  44.740  47.192  1.00  0.00           C
ATOM   3633  OD1 ASH   242      29.604  44.608  48.345  1.00  0.00           O
ATOM   3634  OD2 ASH   242      30.012  44.859  46.183  1.00  0.00           O
ATOM   3635  HD2 ASH   242      29.634  45.200  45.370  1.00  0.00           H
ATOM   3636  C   ASH   242      26.556  43.924  49.072  1.00  0.00           C
ATOM   3637  O   ASH   242      25.376  44.097  49.214  1.00  0.00           O
ATOM   3638  N   ASN   243      27.487  44.245  49.936  1.00  0.00           N
ATOM   3639  H   ASN   243      28.441  44.270  49.602  1.00  0.00           H
ATOM   3640  CA  ASN   243      27.175  44.792  51.328  1.00  0.00           C
ATOM   3641  HA  ASN   243      26.128  45.086  51.241  1.00  0.00           H
ATOM   3642  CB  ASN   243      27.196  43.582  52.302  1.00  0.00           C
ATOM   3643  HB2 ASN   243      26.941  43.750  53.349  1.00  0.00           H
ATOM   3644  HB3 ASN   243      26.442  42.850  52.013  1.00  0.00           H
ATOM   3645  CG  ASN   243      28.604  42.955  52.208  1.00  0.00           C
ATOM   3646  OD1 ASN   243      28.801  42.015  51.489  1.00  0.00           O
ATOM   3647  ND2 ASN   243      29.472  43.247  53.178  1.00  0.00           N
ATOM   3648 HD21 ASN   243      30.215  42.562  53.165  1.00  0.00           H
ATOM   3649 HD22 ASN   243      29.270  43.913  53.909  1.00  0.00           H
ATOM   3650  C   ASN   243      28.193  45.911  51.730  1.00  0.00           C
ATOM   3651  O   ASN   243      29.358  45.827  51.335  1.00  0.00           O
ATOM   3652  N   PRO   244      27.820  46.864  52.510  1.00  0.00           N
ATOM   3653  CD  PRO   244      28.686  47.936  53.015  1.00  0.00           C
ATOM   3654  HD2 PRO   244      29.173  48.451  52.187  1.00  0.00           H
ATOM   3655  HD3 PRO   244      29.388  47.459  53.700  1.00  0.00           H
ATOM   3656  CG  PRO   244      27.903  49.002  53.678  1.00  0.00           C
ATOM   3657  HG2 PRO   244      27.868  49.912  53.078  1.00  0.00           H
ATOM   3658  HG3 PRO   244      28.529  49.258  54.533  1.00  0.00           H
ATOM   3659  CB  PRO   244      26.554  48.359  53.879  1.00  0.00           C
ATOM   3660  HB2 PRO   244      25.761  49.103  53.833  1.00  0.00           H
ATOM   3661  HB3 PRO   244      26.571  47.988  54.905  1.00  0.00           H
ATOM   3662  CA  PRO   244      26.469  47.279  52.866  1.00  0.00           C
ATOM   3663  HA  PRO   244      26.004  46.464  53.418  1.00  0.00           H
ATOM   3664  C   PRO   244      25.566  47.568  51.694  1.00  0.00           C
ATOM   3665  O   PRO   244      26.008  47.874  50.596  1.00  0.00           O
ATOM   3666  N   ARG   245      24.246  47.419  51.942  1.00  0.00           N
ATOM   3667  H   ARG   245      24.025  47.222  52.907  1.00  0.00           H
ATOM   3668  CA  ARG   245      23.203  47.795  50.938  1.00  0.00           C
ATOM   3669  HA  ARG   245      23.624  48.499  50.220  1.00  0.00           H
ATOM   3670  CB  ARG   245      22.954  46.588  49.975  1.00  0.00           C
ATOM   3671  HB2 ARG   245      22.198  46.930  49.270  1.00  0.00           H
ATOM   3672  HB3 ARG   245      23.813  46.405  49.329  1.00  0.00           H
ATOM   3673  CG  ARG   245      22.423  45.266  50.619  1.00  0.00           C
ATOM   3674  HG2 ARG   245      23.140  44.854  51.329  1.00  0.00           H
ATOM   3675  HG3 ARG   245      21.500  45.443  51.173  1.00  0.00           H
ATOM   3676  CD  ARG   245      22.162  44.223  49.531  1.00  0.00           C
ATOM   3677  HD2 ARG   245      21.308  44.455  48.896  1.00  0.00           H
ATOM   3678  HD3 ARG   245      23.082  44.126  48.954  1.00  0.00           H
ATOM   3679  NE  ARG   245      21.970  42.850  50.073  1.00  0.00           N
ATOM   3680  HE  ARG   245      21.006  42.573  50.194  1.00  0.00           H
ATOM   3681  CZ  ARG   245      22.857  41.920  50.348  1.00  0.00           C
ATOM   3682  NH1 ARG   245      22.457  40.810  50.961  1.00  0.00           N
ATOM   3683 HH11 ARG   245      21.461  40.743  51.114  1.00  0.00           H
ATOM   3684 HH12 ARG   245      23.135  40.089  51.161  1.00  0.00           H
ATOM   3685  NH2 ARG   245      24.140  41.957  50.181  1.00  0.00           N
ATOM   3686 HH21 ARG   245      24.513  42.817  49.808  1.00  0.00           H
ATOM   3687 HH22 ARG   245      24.687  41.147  50.436  1.00  0.00           H
ATOM   3688  C   ARG   245      21.882  48.150  51.570  1.00  0.00           C
ATOM   3689  O   ARG   245      21.632  47.686  52.675  1.00  0.00           O
ATOM   3690  N   PRO   246      20.982  48.892  50.847  1.00  0.00           N
ATOM   3691  CD  PRO   246      21.181  49.577  49.597  1.00  0.00           C
ATOM   3692  HD2 PRO   246      21.460  48.821  48.864  1.00  0.00           H
ATOM   3693  HD3 PRO   246      22.024  50.260  49.697  1.00  0.00           H
ATOM   3694  CG  PRO   246      19.930  50.391  49.189  1.00  0.00           C
ATOM   3695  HG2 PRO   246      19.506  50.034  48.251  1.00  0.00           H
ATOM   3696  HG3 PRO   246      20.035  51.475  49.236  1.00  0.00           H
ATOM   3697  CB  PRO   246      18.876  49.971  50.220  1.00  0.00           C
ATOM   3698  HB2 PRO   246      18.007  49.629  49.659  1.00  0.00           H
ATOM   3699  HB3 PRO   246      18.607  50.810  50.862  1.00  0.00           H
ATOM   3700  CA  PRO   246      19.564  48.883  51.117  1.00  0.00           C
ATOM   3701  HA  PRO   246      19.466  49.114  52.178  1.00  0.00           H
ATOM   3702  C   PRO   246      18.924  47.494  50.866  1.00  0.00           C
ATOM   3703  O   PRO   246      19.459  46.639  50.207  1.00  0.00           O
ATOM   3704  N   ASN   247      17.721  47.298  51.395  1.00  0.00           N
ATOM   3705  H   ASN   247      17.297  48.064  51.901  1.00  0.00           H
ATOM   3706  CA  ASN   247      16.823  46.143  51.154  1.00  0.00           C
ATOM   3707  HA  ASN   247      17.318  45.184  51.311  1.00  0.00           H
ATOM   3708  CB  ASN   247      15.528  46.208  51.981  1.00  0.00           C
ATOM   3709  HB2 ASN   247      15.184  47.242  51.955  1.00  0.00           H
ATOM   3710  HB3 ASN   247      14.741  45.547  51.618  1.00  0.00           H
ATOM   3711  CG  ASN   247      15.771  45.957  53.445  1.00  0.00           C
ATOM   3712  OD1 ASN   247      16.708  45.312  53.941  1.00  0.00           O
ATOM   3713  ND2 ASN   247      14.704  46.218  54.233  1.00  0.00           N
ATOM   3714 HD21 ASN   247      14.838  46.265  55.233  1.00  0.00           H
ATOM   3715 HD22 ASN   247      13.977  46.831  53.895  1.00  0.00           H
ATOM   3716  C   ASN   247      16.553  46.106  49.632  1.00  0.00           C
ATOM   3717  O   ASN   247      16.507  47.152  48.985  1.00  0.00           O
ATOM   3718  N   ASP   248      16.239  44.960  49.005  1.00  0.00           N
ATOM   3719  H   ASP   248      16.364  44.066  49.460  1.00  0.00           H
ATOM   3720  CA  ASP   248      16.047  44.874  47.539  1.00  0.00           C
ATOM   3721  HA  ASP   248      16.793  45.369  46.917  1.00  0.00           H
ATOM   3722  CB  ASP   248      15.838  43.343  47.128  1.00  0.00           C
ATOM   3723  HB2 ASP   248      14.933  42.844  47.477  1.00  0.00           H
ATOM   3724  HB3 ASP   248      15.839  43.311  46.038  1.00  0.00           H
ATOM   3725  CG  ASP   248      17.055  42.545  47.612  1.00  0.00           C
ATOM   3726  OD1 ASP   248      16.883  41.354  47.983  1.00  0.00           O
ATOM   3727  OD2 ASP   248      18.177  43.104  47.705  1.00  0.00           O
ATOM   3728  C   ASP   248      14.712  45.579  47.027  1.00  0.00           C
ATOM   3729  O   ASP   248      13.733  45.675  47.740  1.00  0.00           O
ATOM   3730  N   GLY   249      14.783  46.292  45.897  1.00  0.00           N
ATOM   3731  H   GLY   249      15.552  46.244  45.243  1.00  0.00           H
ATOM   3732  CA  GLY   249      13.648  46.994  45.216  1.00  0.00           C
ATOM   3733  HA2 GLY   249      12.755  46.487  45.581  1.00  0.00           H
ATOM   3734  HA3 GLY   249      13.635  48.036  45.538  1.00  0.00           H
ATOM   3735  C   GLY   249      13.652  46.849  43.662  1.00  0.00           C
ATOM   3736  O   GLY   249      14.214  45.923  43.037  1.00  0.00           O
ATOM   3737  N   THR   250      13.107  47.877  42.946  1.00  0.00           N
ATOM   3738  H   THR   250      12.522  48.518  43.462  1.00  0.00           H
ATOM   3739  CA  THR   250      13.572  48.176  41.534  1.00  0.00           C
ATOM   3740  HA  THR   250      13.468  47.276  40.928  1.00  0.00           H
ATOM   3741  CB  THR   250      12.816  49.281  40.794  1.00  0.00           C
ATOM   3742  HB  THR   250      13.021  50.301  41.116  1.00  0.00           H
ATOM   3743  CG2 THR   250      13.023  49.213  39.304  1.00  0.00           C
ATOM   3744 HG21 THR   250      12.826  48.169  39.065  1.00  0.00           H
ATOM   3745 HG22 THR   250      12.322  49.870  38.790  1.00  0.00           H
ATOM   3746 HG23 THR   250      14.058  49.444  39.052  1.00  0.00           H
ATOM   3747  OG1 THR   250      11.400  48.952  40.858  1.00  0.00           O
ATOM   3748  HG1 THR   250      11.162  48.973  41.789  1.00  0.00           H
ATOM   3749  C   THR   250      15.067  48.451  41.513  1.00  0.00           C
ATOM   3750  O   THR   250      15.529  49.046  42.424  1.00  0.00           O
ATOM   3751  N   GLY   251      15.766  47.931  40.539  1.00  0.00           N
ATOM   3752  H   GLY   251      15.255  47.606  39.730  1.00  0.00           H
ATOM   3753  CA  GLY   251      17.202  48.244  40.375  1.00  0.00           C
ATOM   3754  HA2 GLY   251      17.682  48.538  41.310  1.00  0.00           H
ATOM   3755  HA3 GLY   251      17.706  47.330  40.063  1.00  0.00           H
ATOM   3756  C   GLY   251      17.514  49.403  39.391  1.00  0.00           C
ATOM   3757  O   GLY   251      16.792  50.388  39.340  1.00  0.00           O
ATOM   3758  N   SER   252      18.528  49.229  38.532  1.00  0.00           N
ATOM   3759  H   SER   252      19.011  48.343  38.583  1.00  0.00           H
ATOM   3760  CA  SER   252      18.741  50.061  37.314  1.00  0.00           C
ATOM   3761  HA  SER   252      17.786  50.330  36.860  1.00  0.00           H
ATOM   3762  CB  SER   252      19.351  51.448  37.628  1.00  0.00           C
ATOM   3763  HB2 SER   252      18.717  51.876  38.404  1.00  0.00           H
ATOM   3764  HB3 SER   252      20.370  51.265  37.969  1.00  0.00           H
ATOM   3765  OG  SER   252      19.452  52.281  36.486  1.00  0.00           O
ATOM   3766  HG  SER   252      18.586  52.679  36.378  1.00  0.00           H
ATOM   3767  C   SER   252      19.619  49.295  36.340  1.00  0.00           C
ATOM   3768  O   SER   252      20.420  48.448  36.795  1.00  0.00           O
ATOM   3769  N   CYX   253      19.489  49.549  35.019  1.00  0.00           N
ATOM   3770  H   CYX   253      18.750  50.138  34.663  1.00  0.00           H
ATOM   3771  CA  CYX   253      20.400  48.980  34.017  1.00  0.00           C
ATOM   3772  HA  CYX   253      20.617  47.929  34.208  1.00  0.00           H
ATOM   3773  CB  CYX   253      19.617  48.909  32.698  1.00  0.00           C
ATOM   3774  HB2 CYX   253      19.231  49.880  32.386  1.00  0.00           H
ATOM   3775  HB3 CYX   253      20.307  48.403  32.021  1.00  0.00           H
ATOM   3776  SG  CYX   253      18.174  47.911  32.764  1.00  0.00           S
ATOM   3777  C   CYX   253      21.794  49.691  33.956  1.00  0.00           C
ATOM   3778  O   CYX   253      22.456  49.810  32.942  1.00  0.00           O
ATOM   3779  N   GLY   254      22.068  50.398  35.055  1.00  0.00           N
ATOM   3780  H   GLY   254      21.492  50.148  35.846  1.00  0.00           H
ATOM   3781  CA  GLY   254      23.212  51.290  35.388  1.00  0.00           C
ATOM   3782  HA2 GLY   254      24.066  50.887  34.844  1.00  0.00           H
ATOM   3783  HA3 GLY   254      23.001  52.317  35.089  1.00  0.00           H
ATOM   3784  C   GLY   254      23.525  51.253  36.904  1.00  0.00           C
ATOM   3785  O   GLY   254      22.713  50.733  37.713  1.00  0.00           O
ATOM   3786  N   PRO   255      24.689  51.753  37.310  1.00  0.00           N
ATOM   3787  CD  PRO   255      25.603  52.543  36.456  1.00  0.00           C
ATOM   3788  HD2 PRO   255      25.060  53.114  35.703  1.00  0.00           H
ATOM   3789  HD3 PRO   255      26.374  51.923  36.001  1.00  0.00           H
ATOM   3790  CG  PRO   255      26.332  53.468  37.444  1.00  0.00           C
ATOM   3791  HG2 PRO   255      25.745  54.357  37.671  1.00  0.00           H
ATOM   3792  HG3 PRO   255      27.314  53.696  37.027  1.00  0.00           H
ATOM   3793  CB  PRO   255      26.343  52.646  38.760  1.00  0.00           C
ATOM   3794  HB2 PRO   255      26.385  53.269  39.653  1.00  0.00           H
ATOM   3795  HB3 PRO   255      27.268  52.071  38.718  1.00  0.00           H
ATOM   3796  CA  PRO   255      25.109  51.728  38.733  1.00  0.00           C
ATOM   3797  HA  PRO   255      25.447  50.760  39.103  1.00  0.00           H
ATOM   3798  C   PRO   255      24.061  52.212  39.773  1.00  0.00           C
ATOM   3799  O   PRO   255      23.730  53.414  39.842  1.00  0.00           O
ATOM   3800  N   VAL   256      23.451  51.328  40.580  1.00  0.00           N
ATOM   3801  H   VAL   256      23.805  50.384  40.511  1.00  0.00           H
ATOM   3802  CA  VAL   256      22.634  51.749  41.732  1.00  0.00           C
ATOM   3803  HA  VAL   256      21.916  52.496  41.394  1.00  0.00           H
ATOM   3804  CB  VAL   256      21.835  50.517  42.248  1.00  0.00           C
ATOM   3805  HB  VAL   256      22.426  49.603  42.193  1.00  0.00           H
ATOM   3806  CG1 VAL   256      21.271  50.703  43.693  1.00  0.00           C
ATOM   3807 HG11 VAL   256      20.685  51.622  43.678  1.00  0.00           H
ATOM   3808 HG12 VAL   256      20.744  49.809  44.028  1.00  0.00           H
ATOM   3809 HG13 VAL   256      22.016  50.922  44.459  1.00  0.00           H
ATOM   3810  CG2 VAL   256      20.524  50.228  41.425  1.00  0.00           C
ATOM   3811 HG21 VAL   256      19.981  51.169  41.338  1.00  0.00           H
ATOM   3812 HG22 VAL   256      20.733  49.852  40.423  1.00  0.00           H
ATOM   3813 HG23 VAL   256      19.842  49.579  41.975  1.00  0.00           H
ATOM   3814  C   VAL   256      23.580  52.366  42.779  1.00  0.00           C
ATOM   3815  O   VAL   256      24.574  51.701  43.154  1.00  0.00           O
ATOM   3816  N   SER   257      23.327  53.606  43.198  1.00  0.00           N
ATOM   3817  H   SER   257      22.523  54.068  42.799  1.00  0.00           H
ATOM   3818  CA  SER   257      24.433  54.384  43.819  1.00  0.00           C
ATOM   3819  HA  SER   257      25.336  54.294  43.218  1.00  0.00           H
ATOM   3820  CB  SER   257      24.004  55.902  43.713  1.00  0.00           C
ATOM   3821  HB2 SER   257      23.047  56.129  44.182  1.00  0.00           H
ATOM   3822  HB3 SER   257      24.636  56.540  44.330  1.00  0.00           H
ATOM   3823  OG  SER   257      24.092  56.336  42.347  1.00  0.00           O
ATOM   3824  HG  SER   257      24.996  56.155  42.074  1.00  0.00           H
ATOM   3825  C   SER   257      24.719  54.035  45.270  1.00  0.00           C
ATOM   3826  O   SER   257      25.735  54.463  45.838  1.00  0.00           O
ATOM   3827  N   SER   258      23.820  53.201  45.867  1.00  0.00           N
ATOM   3828  H   SER   258      23.108  52.773  45.290  1.00  0.00           H
ATOM   3829  CA  SER   258      23.927  52.846  47.259  1.00  0.00           C
ATOM   3830  HA  SER   258      23.825  53.735  47.881  1.00  0.00           H
ATOM   3831  CB  SER   258      22.628  52.165  47.726  1.00  0.00           C
ATOM   3832  HB2 SER   258      22.652  51.921  48.789  1.00  0.00           H
ATOM   3833  HB3 SER   258      21.832  52.908  47.697  1.00  0.00           H
ATOM   3834  OG  SER   258      22.404  51.086  46.857  1.00  0.00           O
ATOM   3835  HG  SER   258      23.205  50.616  47.101  1.00  0.00           H
ATOM   3836  C   SER   258      25.111  51.964  47.605  1.00  0.00           C
ATOM   3837  O   SER   258      25.059  50.738  47.619  1.00  0.00           O
ATOM   3838  N   ASN   259      25.895  52.598  48.461  1.00  0.00           N
ATOM   3839  H   ASN   259      25.792  53.573  48.706  1.00  0.00           H
ATOM   3840  CA  ASN   259      27.190  52.053  48.981  1.00  0.00           C
ATOM   3841  HA  ASN   259      27.616  52.764  49.690  1.00  0.00           H
ATOM   3842  CB  ASN   259      26.989  50.887  49.933  1.00  0.00           C
ATOM   3843  HB2 ASN   259      26.713  49.990  49.380  1.00  0.00           H
ATOM   3844  HB3 ASN   259      27.876  50.573  50.483  1.00  0.00           H
ATOM   3845  CG  ASN   259      25.853  51.102  50.988  1.00  0.00           C
ATOM   3846  OD1 ASN   259      24.762  50.579  50.928  1.00  0.00           O
ATOM   3847  ND2 ASN   259      26.116  51.717  52.116  1.00  0.00           N
ATOM   3848 HD21 ASN   259      25.360  51.726  52.786  1.00  0.00           H
ATOM   3849 HD22 ASN   259      27.051  51.994  52.376  1.00  0.00           H
ATOM   3850  C   ASN   259      28.118  51.857  47.810  1.00  0.00           C
ATOM   3851  O   ASN   259      28.497  50.777  47.436  1.00  0.00           O
ATOM   3852  N   GLY   260      28.404  52.878  47.108  1.00  0.00           N
ATOM   3853  H   GLY   260      28.083  53.744  47.517  1.00  0.00           H
ATOM   3854  CA  GLY   260      29.291  53.055  45.963  1.00  0.00           C
ATOM   3855  HA2 GLY   260      28.880  52.552  45.088  1.00  0.00           H
ATOM   3856  HA3 GLY   260      29.387  54.081  45.606  1.00  0.00           H
ATOM   3857  C   GLY   260      30.676  52.441  46.193  1.00  0.00           C
ATOM   3858  O   GLY   260      31.047  51.391  45.682  1.00  0.00           O
ATOM   3859  N   ALA   261      31.455  53.208  46.890  1.00  0.00           N
ATOM   3860  H   ALA   261      30.961  53.980  47.312  1.00  0.00           H
ATOM   3861  CA  ALA   261      32.920  53.291  46.931  1.00  0.00           C
ATOM   3862  HA  ALA   261      33.330  53.787  46.051  1.00  0.00           H
ATOM   3863  CB  ALA   261      33.294  54.242  48.056  1.00  0.00           C
ATOM   3864  HB1 ALA   261      32.764  55.188  47.942  1.00  0.00           H
ATOM   3865  HB2 ALA   261      32.957  53.812  49.000  1.00  0.00           H
ATOM   3866  HB3 ALA   261      34.337  54.410  48.323  1.00  0.00           H
ATOM   3867  C   ALA   261      33.675  51.967  47.151  1.00  0.00           C
ATOM   3868  O   ALA   261      34.735  51.887  46.666  1.00  0.00           O
ATOM   3869  N   TYR   262      33.219  50.939  47.849  1.00  0.00           N
ATOM   3870  H   TYR   262      32.286  50.905  48.234  1.00  0.00           H
ATOM   3871  CA  TYR   262      33.959  49.702  48.122  1.00  0.00           C
ATOM   3872  HA  TYR   262      34.971  49.690  47.718  1.00  0.00           H
ATOM   3873  CB  TYR   262      34.131  49.628  49.641  1.00  0.00           C
ATOM   3874  HB2 TYR   262      33.210  49.367  50.162  1.00  0.00           H
ATOM   3875  HB3 TYR   262      34.721  48.752  49.911  1.00  0.00           H
ATOM   3876  CG  TYR   262      34.652  51.010  50.199  1.00  0.00           C
ATOM   3877  CD1 TYR   262      36.008  51.273  49.944  1.00  0.00           C
ATOM   3878  HD1 TYR   262      36.681  50.577  49.466  1.00  0.00           H
ATOM   3879  CE1 TYR   262      36.545  52.456  50.473  1.00  0.00           C
ATOM   3880  HE1 TYR   262      37.615  52.595  50.423  1.00  0.00           H
ATOM   3881  CZ  TYR   262      35.739  53.313  51.144  1.00  0.00           C
ATOM   3882  OH  TYR   262      36.262  54.571  51.548  1.00  0.00           O
ATOM   3883  HH  TYR   262      35.566  55.218  51.683  1.00  0.00           H
ATOM   3884  CE2 TYR   262      34.325  53.096  51.239  1.00  0.00           C
ATOM   3885  HE2 TYR   262      33.719  53.911  51.606  1.00  0.00           H
ATOM   3886  CD2 TYR   262      33.774  51.901  50.883  1.00  0.00           C
ATOM   3887  HD2 TYR   262      32.715  51.694  50.940  1.00  0.00           H
ATOM   3888  C   TYR   262      33.236  48.437  47.529  1.00  0.00           C
ATOM   3889  O   TYR   262      32.257  48.508  46.683  1.00  0.00           O
ATOM   3890  N   GLY   263      33.472  47.255  48.126  1.00  0.00           N
ATOM   3891  H   GLY   263      34.233  47.082  48.768  1.00  0.00           H
ATOM   3892  CA  GLY   263      32.802  46.046  47.764  1.00  0.00           C
ATOM   3893  HA2 GLY   263      31.735  46.222  47.903  1.00  0.00           H
ATOM   3894  HA3 GLY   263      33.014  45.866  46.709  1.00  0.00           H
ATOM   3895  C   GLY   263      33.216  44.743  48.513  1.00  0.00           C
ATOM   3896  O   GLY   263      34.138  44.703  49.335  1.00  0.00           O
ATOM   3897  N   VAL   264      32.565  43.657  48.066  1.00  0.00           N
ATOM   3898  H   VAL   264      31.786  43.798  47.439  1.00  0.00           H
ATOM   3899  CA  VAL   264      33.045  42.251  48.197  1.00  0.00           C
ATOM   3900  HA  VAL   264      34.073  42.216  48.557  1.00  0.00           H
ATOM   3901  CB  VAL   264      32.150  41.427  49.187  1.00  0.00           C
ATOM   3902  HB  VAL   264      31.966  42.014  50.087  1.00  0.00           H
ATOM   3903  CG1 VAL   264      30.781  41.121  48.597  1.00  0.00           C
ATOM   3904 HG11 VAL   264      30.685  40.196  48.027  1.00  0.00           H
ATOM   3905 HG12 VAL   264      30.148  40.980  49.473  1.00  0.00           H
ATOM   3906 HG13 VAL   264      30.386  41.981  48.057  1.00  0.00           H
ATOM   3907  CG2 VAL   264      32.732  40.073  49.578  1.00  0.00           C
ATOM   3908 HG21 VAL   264      32.880  39.376  48.754  1.00  0.00           H
ATOM   3909 HG22 VAL   264      33.793  40.142  49.820  1.00  0.00           H
ATOM   3910 HG23 VAL   264      32.192  39.521  50.348  1.00  0.00           H
ATOM   3911  C   VAL   264      33.086  41.717  46.804  1.00  0.00           C
ATOM   3912  O   VAL   264      32.102  41.772  46.025  1.00  0.00           O
ATOM   3913  N   LYS   265      34.136  41.040  46.435  1.00  0.00           N
ATOM   3914  H   LYS   265      34.889  41.075  47.106  1.00  0.00           H
ATOM   3915  CA  LYS   265      34.300  40.225  45.133  1.00  0.00           C
ATOM   3916  HA  LYS   265      34.248  40.948  44.318  1.00  0.00           H
ATOM   3917  CB  LYS   265      35.645  39.633  45.059  1.00  0.00           C
ATOM   3918  HB2 LYS   265      36.353  40.416  45.330  1.00  0.00           H
ATOM   3919  HB3 LYS   265      35.675  38.785  45.743  1.00  0.00           H
ATOM   3920  CG  LYS   265      35.890  39.142  43.678  1.00  0.00           C
ATOM   3921  HG2 LYS   265      35.007  38.547  43.445  1.00  0.00           H
ATOM   3922  HG3 LYS   265      36.002  39.938  42.942  1.00  0.00           H
ATOM   3923  CD  LYS   265      37.162  38.246  43.619  1.00  0.00           C
ATOM   3924  HD2 LYS   265      38.020  38.864  43.354  1.00  0.00           H
ATOM   3925  HD3 LYS   265      37.403  37.826  44.596  1.00  0.00           H
ATOM   3926  CE  LYS   265      36.938  37.129  42.593  1.00  0.00           C
ATOM   3927  HE2 LYS   265      37.792  36.459  42.695  1.00  0.00           H
ATOM   3928  HE3 LYS   265      36.118  36.516  42.969  1.00  0.00           H
ATOM   3929  NZ  LYS   265      36.794  37.569  41.192  1.00  0.00           N
ATOM   3930  HZ1 LYS   265      36.122  38.295  40.988  1.00  0.00           H
ATOM   3931  HZ2 LYS   265      37.687  37.988  40.971  1.00  0.00           H
ATOM   3932  HZ3 LYS   265      36.633  36.806  40.550  1.00  0.00           H
ATOM   3933  C   LYS   265      33.133  39.215  45.033  1.00  0.00           C
ATOM   3934  O   LYS   265      32.788  38.543  45.975  1.00  0.00           O
ATOM   3935  N   GLY   266      32.528  39.113  43.912  1.00  0.00           N
ATOM   3936  H   GLY   266      32.831  39.677  43.131  1.00  0.00           H
ATOM   3937  CA  GLY   266      31.402  38.153  43.670  1.00  0.00           C
ATOM   3938  HA2 GLY   266      31.638  37.202  44.148  1.00  0.00           H
ATOM   3939  HA3 GLY   266      30.515  38.551  44.162  1.00  0.00           H
ATOM   3940  C   GLY   266      31.179  37.969  42.132  1.00  0.00           C
ATOM   3941  O   GLY   266      32.007  38.206  41.364  1.00  0.00           O
ATOM   3942  N   PHE   267      30.011  37.526  41.680  1.00  0.00           N
ATOM   3943  H   PHE   267      29.299  37.307  42.363  1.00  0.00           H
ATOM   3944  CA  PHE   267      29.767  37.163  40.263  1.00  0.00           C
ATOM   3945  HA  PHE   267      30.289  37.844  39.592  1.00  0.00           H
ATOM   3946  CB  PHE   267      30.360  35.753  40.064  1.00  0.00           C
ATOM   3947  HB2 PHE   267      30.303  35.431  39.024  1.00  0.00           H
ATOM   3948  HB3 PHE   267      31.420  35.793  40.317  1.00  0.00           H
ATOM   3949  CG  PHE   267      29.685  34.773  41.002  1.00  0.00           C
ATOM   3950  CD1 PHE   267      30.137  34.599  42.290  1.00  0.00           C
ATOM   3951  HD1 PHE   267      30.955  35.194  42.668  1.00  0.00           H
ATOM   3952  CE1 PHE   267      29.651  33.535  43.060  1.00  0.00           C
ATOM   3953  HE1 PHE   267      30.084  33.323  44.027  1.00  0.00           H
ATOM   3954  CZ  PHE   267      28.528  32.758  42.618  1.00  0.00           C
ATOM   3955  HZ  PHE   267      28.109  32.085  43.350  1.00  0.00           H
ATOM   3956  CE2 PHE   267      27.926  33.063  41.408  1.00  0.00           C
ATOM   3957  HE2 PHE   267      27.004  32.628  41.053  1.00  0.00           H
ATOM   3958  CD2 PHE   267      28.581  33.999  40.527  1.00  0.00           C
ATOM   3959  HD2 PHE   267      28.368  34.156  39.480  1.00  0.00           H
ATOM   3960  C   PHE   267      28.247  37.070  39.963  1.00  0.00           C
ATOM   3961  O   PHE   267      27.369  37.261  40.870  1.00  0.00           O
ATOM   3962  N   SER   268      27.911  36.880  38.661  1.00  0.00           N
ATOM   3963  H   SER   268      28.733  36.831  38.077  1.00  0.00           H
ATOM   3964  CA  SER   268      26.586  36.442  38.254  1.00  0.00           C
ATOM   3965  HA  SER   268      26.231  35.746  39.015  1.00  0.00           H
ATOM   3966  CB  SER   268      25.762  37.673  38.093  1.00  0.00           C
ATOM   3967  HB2 SER   268      26.335  38.377  37.490  1.00  0.00           H
ATOM   3968  HB3 SER   268      24.898  37.452  37.466  1.00  0.00           H
ATOM   3969  OG  SER   268      25.367  38.227  39.328  1.00  0.00           O
ATOM   3970  HG  SER   268      26.078  38.053  39.948  1.00  0.00           H
ATOM   3971  C   SER   268      26.547  35.732  36.905  1.00  0.00           C
ATOM   3972  O   SER   268      27.232  36.176  36.000  1.00  0.00           O
ATOM   3973  N   PHE   269      25.882  34.608  36.884  1.00  0.00           N
ATOM   3974  H   PHE   269      25.177  34.421  37.582  1.00  0.00           H
ATOM   3975  CA  PHE   269      25.865  33.837  35.621  1.00  0.00           C
ATOM   3976  HA  PHE   269      26.808  33.957  35.088  1.00  0.00           H
ATOM   3977  CB  PHE   269      25.791  32.334  35.938  1.00  0.00           C
ATOM   3978  HB2 PHE   269      25.024  32.217  36.704  1.00  0.00           H
ATOM   3979  HB3 PHE   269      25.471  31.757  35.070  1.00  0.00           H
ATOM   3980  CG  PHE   269      27.139  31.757  36.392  1.00  0.00           C
ATOM   3981  CD1 PHE   269      27.515  31.653  37.727  1.00  0.00           C
ATOM   3982  HD1 PHE   269      26.869  31.924  38.550  1.00  0.00           H
ATOM   3983  CE1 PHE   269      28.713  31.044  38.068  1.00  0.00           C
ATOM   3984  HE1 PHE   269      29.044  30.936  39.091  1.00  0.00           H
ATOM   3985  CZ  PHE   269      29.595  30.597  37.030  1.00  0.00           C
ATOM   3986  HZ  PHE   269      30.606  30.356  37.323  1.00  0.00           H
ATOM   3987  CE2 PHE   269      29.261  30.755  35.668  1.00  0.00           C
ATOM   3988  HE2 PHE   269      29.962  30.441  34.909  1.00  0.00           H
ATOM   3989  CD2 PHE   269      28.042  31.363  35.424  1.00  0.00           C
ATOM   3990  HD2 PHE   269      27.779  31.569  34.397  1.00  0.00           H
ATOM   3991  C   PHE   269      24.906  34.289  34.512  1.00  0.00           C
ATOM   3992  O   PHE   269      23.738  34.379  34.927  1.00  0.00           O
ATOM   3993  N   LYS   270      25.316  34.663  33.315  1.00  0.00           N
ATOM   3994  H   LYS   270      26.312  34.627  33.148  1.00  0.00           H
ATOM   3995  CA  LYS   270      24.309  35.082  32.301  1.00  0.00           C
ATOM   3996  HA  LYS   270      23.507  35.628  32.801  1.00  0.00           H
ATOM   3997  CB  LYS   270      24.987  35.763  31.089  1.00  0.00           C
ATOM   3998  HB2 LYS   270      25.677  36.473  31.542  1.00  0.00           H
ATOM   3999  HB3 LYS   270      25.468  34.978  30.506  1.00  0.00           H
ATOM   4000  CG  LYS   270      24.022  36.544  30.191  1.00  0.00           C
ATOM   4001  HG2 LYS   270      23.426  35.766  29.715  1.00  0.00           H
ATOM   4002  HG3 LYS   270      23.359  37.179  30.778  1.00  0.00           H
ATOM   4003  CD  LYS   270      24.874  37.273  29.176  1.00  0.00           C
ATOM   4004  HD2 LYS   270      25.544  37.917  29.745  1.00  0.00           H
ATOM   4005  HD3 LYS   270      25.445  36.470  28.709  1.00  0.00           H
ATOM   4006  CE  LYS   270      24.070  38.117  28.216  1.00  0.00           C
ATOM   4007  HE2 LYS   270      23.309  38.721  28.711  1.00  0.00           H
ATOM   4008  HE3 LYS   270      24.794  38.720  27.669  1.00  0.00           H
ATOM   4009  NZ  LYS   270      23.362  37.339  27.193  1.00  0.00           N
ATOM   4010  HZ1 LYS   270      22.780  37.920  26.606  1.00  0.00           H
ATOM   4011  HZ2 LYS   270      23.969  36.801  26.590  1.00  0.00           H
ATOM   4012  HZ3 LYS   270      22.682  36.695  27.569  1.00  0.00           H
ATOM   4013  C   LYS   270      23.483  33.817  31.817  1.00  0.00           C
ATOM   4014  O   LYS   270      24.026  32.779  31.695  1.00  0.00           O
ATOM   4015  N   TYR   271      22.221  33.922  31.381  1.00  0.00           N
ATOM   4016  H   TYR   271      21.714  34.730  31.713  1.00  0.00           H
ATOM   4017  CA  TYR   271      21.419  32.748  30.946  1.00  0.00           C
ATOM   4018  HA  TYR   271      22.062  32.050  30.409  1.00  0.00           H
ATOM   4019  CB  TYR   271      20.822  32.020  32.220  1.00  0.00           C
ATOM   4020  HB2 TYR   271      20.680  32.683  33.074  1.00  0.00           H
ATOM   4021  HB3 TYR   271      19.807  31.716  31.966  1.00  0.00           H
ATOM   4022  CG  TYR   271      21.693  30.908  32.574  1.00  0.00           C
ATOM   4023  CD1 TYR   271      22.448  31.098  33.698  1.00  0.00           C
ATOM   4024  HD1 TYR   271      22.467  32.065  34.178  1.00  0.00           H
ATOM   4025  CE1 TYR   271      23.291  30.040  34.063  1.00  0.00           C
ATOM   4026  HE1 TYR   271      24.042  30.089  34.837  1.00  0.00           H
ATOM   4027  CZ  TYR   271      23.230  28.775  33.407  1.00  0.00           C
ATOM   4028  OH  TYR   271      24.168  27.807  33.615  1.00  0.00           O
ATOM   4029  HH  TYR   271      23.881  27.041  33.113  1.00  0.00           H
ATOM   4030  CE2 TYR   271      22.464  28.558  32.289  1.00  0.00           C
ATOM   4031  HE2 TYR   271      22.388  27.588  31.818  1.00  0.00           H
ATOM   4032  CD2 TYR   271      21.639  29.672  31.886  1.00  0.00           C
ATOM   4033  HD2 TYR   271      21.061  29.638  30.974  1.00  0.00           H
ATOM   4034  C   TYR   271      20.425  33.130  29.865  1.00  0.00           C
ATOM   4035  O   TYR   271      19.218  33.244  30.114  1.00  0.00           O
ATOM   4036  N   GLY   272      20.785  33.399  28.612  1.00  0.00           N
ATOM   4037  H   GLY   272      21.733  33.215  28.313  1.00  0.00           H
ATOM   4038  CA  GLY   272      19.906  34.188  27.757  1.00  0.00           C
ATOM   4039  HA2 GLY   272      20.077  34.046  26.690  1.00  0.00           H
ATOM   4040  HA3 GLY   272      18.855  33.950  27.923  1.00  0.00           H
ATOM   4041  C   GLY   272      20.055  35.658  28.218  1.00  0.00           C
ATOM   4042  O   GLY   272      21.173  36.162  28.501  1.00  0.00           O
ATOM   4043  N   ASN   273      18.844  36.248  28.432  1.00  0.00           N
ATOM   4044  H   ASN   273      18.037  35.659  28.285  1.00  0.00           H
ATOM   4045  CA  ASN   273      18.718  37.519  29.145  1.00  0.00           C
ATOM   4046  HA  ASN   273      19.609  38.136  29.032  1.00  0.00           H
ATOM   4047  CB  ASN   273      17.413  38.230  28.643  1.00  0.00           C
ATOM   4048  HB2 ASN   273      16.535  37.736  29.059  1.00  0.00           H
ATOM   4049  HB3 ASN   273      17.261  39.241  29.021  1.00  0.00           H
ATOM   4050  CG  ASN   273      17.401  38.424  27.084  1.00  0.00           C
ATOM   4051  OD1 ASN   273      18.388  38.275  26.382  1.00  0.00           O
ATOM   4052  ND2 ASN   273      16.324  38.723  26.489  1.00  0.00           N
ATOM   4053 HD21 ASN   273      16.338  38.893  25.494  1.00  0.00           H
ATOM   4054 HD22 ASN   273      15.420  38.864  26.916  1.00  0.00           H
ATOM   4055  C   ASN   273      18.556  37.370  30.678  1.00  0.00           C
ATOM   4056  O   ASN   273      18.479  38.413  31.335  1.00  0.00           O
ATOM   4057  N   GLY   274      18.453  36.141  31.191  1.00  0.00           N
ATOM   4058  H   GLY   274      18.630  35.358  30.578  1.00  0.00           H
ATOM   4059  CA  GLY   274      18.208  35.870  32.603  1.00  0.00           C
ATOM   4060  HA2 GLY   274      17.458  36.551  33.005  1.00  0.00           H
ATOM   4061  HA3 GLY   274      17.876  34.840  32.732  1.00  0.00           H
ATOM   4062  C   GLY   274      19.573  36.047  33.356  1.00  0.00           C
ATOM   4063  O   GLY   274      20.682  36.006  32.780  1.00  0.00           O
ATOM   4064  N   VAL   275      19.520  36.166  34.693  1.00  0.00           N
ATOM   4065  H   VAL   275      18.628  36.290  35.150  1.00  0.00           H
ATOM   4066  CA  VAL   275      20.690  36.225  35.608  1.00  0.00           C
ATOM   4067  HA  VAL   275      21.575  35.908  35.057  1.00  0.00           H
ATOM   4068  CB  VAL   275      21.031  37.658  36.135  1.00  0.00           C
ATOM   4069  HB  VAL   275      20.260  37.891  36.869  1.00  0.00           H
ATOM   4070  CG1 VAL   275      22.344  37.687  36.936  1.00  0.00           C
ATOM   4071 HG11 VAL   275      22.318  36.937  37.727  1.00  0.00           H
ATOM   4072 HG12 VAL   275      23.172  37.384  36.294  1.00  0.00           H
ATOM   4073 HG13 VAL   275      22.552  38.666  37.366  1.00  0.00           H
ATOM   4074  CG2 VAL   275      21.051  38.689  35.059  1.00  0.00           C
ATOM   4075 HG21 VAL   275      21.037  39.713  35.431  1.00  0.00           H
ATOM   4076 HG22 VAL   275      21.855  38.565  34.334  1.00  0.00           H
ATOM   4077 HG23 VAL   275      20.157  38.605  34.440  1.00  0.00           H
ATOM   4078  C   VAL   275      20.569  35.239  36.773  1.00  0.00           C
ATOM   4079  O   VAL   275      19.669  35.415  37.591  1.00  0.00           O
ATOM   4080  N   TRP   276      21.565  34.412  36.977  1.00  0.00           N
ATOM   4081  H   TRP   276      22.151  34.321  36.158  1.00  0.00           H
ATOM   4082  CA  TRP   276      21.921  33.785  38.239  1.00  0.00           C
ATOM   4083  HA  TRP   276      21.081  33.578  38.902  1.00  0.00           H
ATOM   4084  CB  TRP   276      22.495  32.427  37.892  1.00  0.00           C
ATOM   4085  HB2 TRP   276      23.105  32.393  36.989  1.00  0.00           H
ATOM   4086  HB3 TRP   276      23.191  32.207  38.700  1.00  0.00           H
ATOM   4087  CG  TRP   276      21.514  31.295  37.873  1.00  0.00           C
ATOM   4088  CD1 TRP   276      21.137  30.527  36.838  1.00  0.00           C
ATOM   4089  HD1 TRP   276      21.534  30.587  35.835  1.00  0.00           H
ATOM   4090  NE1 TRP   276      20.269  29.576  37.303  1.00  0.00           N
ATOM   4091  HE1 TRP   276      19.828  28.932  36.662  1.00  0.00           H
ATOM   4092  CE2 TRP   276      19.965  29.664  38.622  1.00  0.00           C
ATOM   4093  CZ2 TRP   276      19.092  28.987  39.506  1.00  0.00           C
ATOM   4094  HZ2 TRP   276      18.601  28.066  39.226  1.00  0.00           H
ATOM   4095  CH2 TRP   276      19.127  29.325  40.910  1.00  0.00           C
ATOM   4096  HH2 TRP   276      18.652  28.655  41.610  1.00  0.00           H
ATOM   4097  CZ3 TRP   276      19.861  30.406  41.379  1.00  0.00           C
ATOM   4098  HZ3 TRP   276      19.792  30.576  42.443  1.00  0.00           H
ATOM   4099  CE3 TRP   276      20.704  31.111  40.457  1.00  0.00           C
ATOM   4100  HE3 TRP   276      21.362  31.877  40.841  1.00  0.00           H
ATOM   4101  CD2 TRP   276      20.777  30.757  39.069  1.00  0.00           C
ATOM   4102  C   TRP   276      22.988  34.567  39.125  1.00  0.00           C
ATOM   4103  O   TRP   276      24.184  34.441  39.143  1.00  0.00           O
ATOM   4104  N   ILE   277      22.412  35.462  39.958  1.00  0.00           N
ATOM   4105  H   ILE   277      21.411  35.595  39.935  1.00  0.00           H
ATOM   4106  CA  ILE   277      23.120  36.194  41.107  1.00  0.00           C
ATOM   4107  HA  ILE   277      23.895  36.830  40.677  1.00  0.00           H
ATOM   4108  CB  ILE   277      22.108  37.189  41.771  1.00  0.00           C
ATOM   4109  HB  ILE   277      21.251  36.536  41.932  1.00  0.00           H
ATOM   4110  CG2 ILE   277      22.663  37.740  43.124  1.00  0.00           C
ATOM   4111 HG21 ILE   277      21.861  38.332  43.565  1.00  0.00           H
ATOM   4112 HG22 ILE   277      22.818  37.046  43.951  1.00  0.00           H
ATOM   4113 HG23 ILE   277      23.517  38.415  43.062  1.00  0.00           H
ATOM   4114  CG1 ILE   277      21.774  38.349  40.790  1.00  0.00           C
ATOM   4115 HG12 ILE   277      22.085  39.200  41.395  1.00  0.00           H
ATOM   4116 HG13 ILE   277      22.405  38.319  39.902  1.00  0.00           H
ATOM   4117  CD1 ILE   277      20.354  38.506  40.280  1.00  0.00           C
ATOM   4118 HD11 ILE   277      20.011  37.629  39.732  1.00  0.00           H
ATOM   4119 HD12 ILE   277      19.667  38.630  41.118  1.00  0.00           H
ATOM   4120 HD13 ILE   277      20.295  39.422  39.695  1.00  0.00           H
ATOM   4121  C   ILE   277      23.656  35.228  42.106  1.00  0.00           C
ATOM   4122  O   ILE   277      22.957  34.273  42.543  1.00  0.00           O
ATOM   4123  N   GLY   278      24.871  35.519  42.647  1.00  0.00           N
ATOM   4124  H   GLY   278      25.473  36.212  42.225  1.00  0.00           H
ATOM   4125  CA  GLY   278      25.292  35.067  43.971  1.00  0.00           C
ATOM   4126  HA2 GLY   278      24.452  34.643  44.522  1.00  0.00           H
ATOM   4127  HA3 GLY   278      26.099  34.356  43.799  1.00  0.00           H
ATOM   4128  C   GLY   278      25.823  36.299  44.789  1.00  0.00           C
ATOM   4129  O   GLY   278      26.478  37.233  44.312  1.00  0.00           O
ATOM   4130  N   ARG   279      25.538  36.311  46.056  1.00  0.00           N
ATOM   4131  H   ARG   279      25.276  35.413  46.436  1.00  0.00           H
ATOM   4132  CA  ARG   279      25.931  37.487  46.978  1.00  0.00           C
ATOM   4133  HA  ARG   279      26.950  37.804  46.754  1.00  0.00           H
ATOM   4134  CB  ARG   279      24.881  38.629  46.724  1.00  0.00           C
ATOM   4135  HB2 ARG   279      25.185  39.522  47.272  1.00  0.00           H
ATOM   4136  HB3 ARG   279      24.899  38.905  45.670  1.00  0.00           H
ATOM   4137  CG  ARG   279      23.425  38.338  47.045  1.00  0.00           C
ATOM   4138  HG2 ARG   279      22.941  37.984  46.134  1.00  0.00           H
ATOM   4139  HG3 ARG   279      23.483  37.701  47.927  1.00  0.00           H
ATOM   4140  CD  ARG   279      22.844  39.699  47.428  1.00  0.00           C
ATOM   4141  HD2 ARG   279      23.374  40.209  48.231  1.00  0.00           H
ATOM   4142  HD3 ARG   279      22.781  40.354  46.559  1.00  0.00           H
ATOM   4143  NE  ARG   279      21.494  39.555  47.921  1.00  0.00           N
ATOM   4144  HE  ARG   279      21.355  38.786  48.562  1.00  0.00           H
ATOM   4145  CZ  ARG   279      20.521  40.444  47.913  1.00  0.00           C
ATOM   4146  NH1 ARG   279      19.421  40.043  48.548  1.00  0.00           N
ATOM   4147 HH11 ARG   279      19.246  39.140  48.966  1.00  0.00           H
ATOM   4148 HH12 ARG   279      18.537  40.471  48.316  1.00  0.00           H
ATOM   4149  NH2 ARG   279      20.562  41.624  47.381  1.00  0.00           N
ATOM   4150 HH21 ARG   279      21.362  42.067  46.953  1.00  0.00           H
ATOM   4151 HH22 ARG   279      19.693  42.129  47.481  1.00  0.00           H
ATOM   4152  C   ARG   279      26.027  37.013  48.415  1.00  0.00           C
ATOM   4153  O   ARG   279      25.630  35.914  48.746  1.00  0.00           O
ATOM   4154  N   THR   280      26.609  37.858  49.261  1.00  0.00           N
ATOM   4155  H   THR   280      26.966  38.746  48.937  1.00  0.00           H
ATOM   4156  CA  THR   280      26.573  37.804  50.715  1.00  0.00           C
ATOM   4157  HA  THR   280      26.892  36.823  51.065  1.00  0.00           H
ATOM   4158  CB  THR   280      27.423  38.868  51.373  1.00  0.00           C
ATOM   4159  HB  THR   280      27.378  38.955  52.459  1.00  0.00           H
ATOM   4160  CG2 THR   280      28.900  38.408  51.098  1.00  0.00           C
ATOM   4161 HG21 THR   280      28.990  37.336  51.275  1.00  0.00           H
ATOM   4162 HG22 THR   280      29.132  38.604  50.051  1.00  0.00           H
ATOM   4163 HG23 THR   280      29.547  38.977  51.764  1.00  0.00           H
ATOM   4164  OG1 THR   280      27.127  40.094  50.802  1.00  0.00           O
ATOM   4165  HG1 THR   280      27.807  40.692  51.124  1.00  0.00           H
ATOM   4166  C   THR   280      25.097  38.127  51.188  1.00  0.00           C
ATOM   4167  O   THR   280      24.299  38.899  50.625  1.00  0.00           O
ATOM   4168  N   LYS   281      24.673  37.259  52.135  1.00  0.00           N
ATOM   4169  H   LYS   281      25.436  36.655  52.405  1.00  0.00           H
ATOM   4170  CA  LYS   281      23.251  37.099  52.544  1.00  0.00           C
ATOM   4171  HA  LYS   281      22.616  37.091  51.658  1.00  0.00           H
ATOM   4172  CB  LYS   281      23.219  35.663  53.066  1.00  0.00           C
ATOM   4173  HB2 LYS   281      23.503  35.019  52.233  1.00  0.00           H
ATOM   4174  HB3 LYS   281      24.027  35.505  53.781  1.00  0.00           H
ATOM   4175  CG  LYS   281      21.877  35.175  53.655  1.00  0.00           C
ATOM   4176  HG2 LYS   281      21.568  35.977  54.325  1.00  0.00           H
ATOM   4177  HG3 LYS   281      21.073  35.057  52.928  1.00  0.00           H
ATOM   4178  CD  LYS   281      21.980  33.861  54.517  1.00  0.00           C
ATOM   4179  HD2 LYS   281      22.240  33.031  53.861  1.00  0.00           H
ATOM   4180  HD3 LYS   281      22.701  33.958  55.328  1.00  0.00           H
ATOM   4181  CE  LYS   281      20.652  33.615  55.259  1.00  0.00           C
ATOM   4182  HE2 LYS   281      20.724  32.593  55.630  1.00  0.00           H
ATOM   4183  HE3 LYS   281      20.677  34.366  56.050  1.00  0.00           H
ATOM   4184  NZ  LYS   281      19.361  33.739  54.555  1.00  0.00           N
ATOM   4185  HZ1 LYS   281      19.315  33.039  53.828  1.00  0.00           H
ATOM   4186  HZ2 LYS   281      18.585  33.544  55.172  1.00  0.00           H
ATOM   4187  HZ3 LYS   281      19.243  34.564  53.984  1.00  0.00           H
ATOM   4188  C   LYS   281      22.846  38.113  53.604  1.00  0.00           C
ATOM   4189  O   LYS   281      21.694  38.526  53.587  1.00  0.00           O
ATOM   4190  N   SER   282      23.726  38.577  54.475  1.00  0.00           N
ATOM   4191  H   SER   282      24.658  38.188  54.488  1.00  0.00           H
ATOM   4192  CA  SER   282      23.528  39.771  55.224  1.00  0.00           C
ATOM   4193  HA  SER   282      22.547  39.762  55.698  1.00  0.00           H
ATOM   4194  CB  SER   282      24.655  39.906  56.333  1.00  0.00           C
ATOM   4195  HB2 SER   282      24.517  39.077  57.026  1.00  0.00           H
ATOM   4196  HB3 SER   282      25.695  39.801  56.022  1.00  0.00           H
ATOM   4197  OG  SER   282      24.518  41.166  56.903  1.00  0.00           O
ATOM   4198  HG  SER   282      24.646  41.022  57.843  1.00  0.00           H
ATOM   4199  C   SER   282      23.529  41.006  54.298  1.00  0.00           C
ATOM   4200  O   SER   282      24.240  41.015  53.306  1.00  0.00           O
ATOM   4201  N   THR   283      22.549  41.956  54.671  1.00  0.00           N
ATOM   4202  H   THR   283      22.137  41.805  55.582  1.00  0.00           H
ATOM   4203  CA  THR   283      22.448  43.342  54.080  1.00  0.00           C
ATOM   4204  HA  THR   283      22.473  43.205  52.998  1.00  0.00           H
ATOM   4205  CB  THR   283      21.171  44.045  54.515  1.00  0.00           C
ATOM   4206  HB  THR   283      21.194  45.033  54.055  1.00  0.00           H
ATOM   4207  CG2 THR   283      19.930  43.246  53.925  1.00  0.00           C
ATOM   4208 HG21 THR   283      19.904  42.202  54.235  1.00  0.00           H
ATOM   4209 HG22 THR   283      19.026  43.764  54.247  1.00  0.00           H
ATOM   4210 HG23 THR   283      19.873  43.233  52.836  1.00  0.00           H
ATOM   4211  OG1 THR   283      21.009  44.171  55.895  1.00  0.00           O
ATOM   4212  HG1 THR   283      20.152  44.596  55.982  1.00  0.00           H
ATOM   4213  C   THR   283      23.651  44.226  54.434  1.00  0.00           C
ATOM   4214  O   THR   283      24.111  44.995  53.586  1.00  0.00           O
ATOM   4215  N   ASN   284      24.263  43.960  55.573  1.00  0.00           N
ATOM   4216  H   ASN   284      24.040  43.106  56.065  1.00  0.00           H
ATOM   4217  CA  ASN   284      25.129  44.933  56.244  1.00  0.00           C
ATOM   4218  HA  ASN   284      25.290  45.748  55.538  1.00  0.00           H
ATOM   4219  CB  ASN   284      24.314  45.303  57.532  1.00  0.00           C
ATOM   4220  HB2 ASN   284      24.184  44.475  58.229  1.00  0.00           H
ATOM   4221  HB3 ASN   284      24.928  45.926  58.183  1.00  0.00           H
ATOM   4222  CG  ASN   284      23.035  46.145  57.277  1.00  0.00           C
ATOM   4223  OD1 ASN   284      22.920  46.886  56.257  1.00  0.00           O
ATOM   4224  ND2 ASN   284      22.118  46.144  58.254  1.00  0.00           N
ATOM   4225 HD21 ASN   284      21.354  46.797  58.160  1.00  0.00           H
ATOM   4226 HD22 ASN   284      22.246  45.676  59.141  1.00  0.00           H
ATOM   4227  C   ASN   284      26.531  44.477  56.599  1.00  0.00           C
ATOM   4228  O   ASN   284      27.330  45.256  57.151  1.00  0.00           O
ATOM   4229  N   SER   285      26.960  43.271  56.187  1.00  0.00           N
ATOM   4230  H   SER   285      26.362  42.678  55.631  1.00  0.00           H
ATOM   4231  CA  SER   285      28.290  42.696  56.509  1.00  0.00           C
ATOM   4232  HA  SER   285      29.128  43.323  56.205  1.00  0.00           H
ATOM   4233  CB  SER   285      28.484  42.224  57.934  1.00  0.00           C
ATOM   4234  HB2 SER   285      29.535  41.989  58.102  1.00  0.00           H
ATOM   4235  HB3 SER   285      28.207  43.023  58.622  1.00  0.00           H
ATOM   4236  OG  SER   285      27.692  41.129  58.184  1.00  0.00           O
ATOM   4237  HG  SER   285      26.888  41.402  58.633  1.00  0.00           H
ATOM   4238  C   SER   285      28.527  41.442  55.560  1.00  0.00           C
ATOM   4239  O   SER   285      27.595  40.932  54.888  1.00  0.00           O
ATOM   4240  N   ARG   286      29.769  41.023  55.547  1.00  0.00           N
ATOM   4241  H   ARG   286      30.415  41.369  56.241  1.00  0.00           H
ATOM   4242  CA  ARG   286      30.165  39.791  54.763  1.00  0.00           C
ATOM   4243  HA  ARG   286      29.616  39.798  53.822  1.00  0.00           H
ATOM   4244  CB  ARG   286      31.664  39.809  54.388  1.00  0.00           C
ATOM   4245  HB2 ARG   286      32.213  39.555  55.295  1.00  0.00           H
ATOM   4246  HB3 ARG   286      31.830  38.983  53.696  1.00  0.00           H
ATOM   4247  CG  ARG   286      32.098  41.127  53.682  1.00  0.00           C
ATOM   4248  HG2 ARG   286      31.674  41.218  52.683  1.00  0.00           H
ATOM   4249  HG3 ARG   286      31.767  41.971  54.286  1.00  0.00           H
ATOM   4250  CD  ARG   286      33.584  41.203  53.565  1.00  0.00           C
ATOM   4251  HD2 ARG   286      33.948  41.369  54.578  1.00  0.00           H
ATOM   4252  HD3 ARG   286      34.033  40.275  53.211  1.00  0.00           H
ATOM   4253  NE  ARG   286      33.949  42.293  52.692  1.00  0.00           N
ATOM   4254  HE  ARG   286      33.187  42.772  52.234  1.00  0.00           H
ATOM   4255  CZ  ARG   286      35.119  42.820  52.509  1.00  0.00           C
ATOM   4256  NH1 ARG   286      35.478  43.688  51.637  1.00  0.00           N
ATOM   4257 HH11 ARG   286      34.765  43.905  50.955  1.00  0.00           H
ATOM   4258 HH12 ARG   286      36.449  43.828  51.400  1.00  0.00           H
ATOM   4259  NH2 ARG   286      36.128  42.393  53.195  1.00  0.00           N
ATOM   4260 HH21 ARG   286      36.091  41.497  53.660  1.00  0.00           H
ATOM   4261 HH22 ARG   286      37.054  42.785  53.106  1.00  0.00           H
ATOM   4262  C   ARG   286      29.672  38.374  55.422  1.00  0.00           C
ATOM   4263  O   ARG   286      30.145  37.307  55.142  1.00  0.00           O
ATOM   4264  N   SER   287      28.671  38.467  56.298  1.00  0.00           N
ATOM   4265  H   SER   287      28.194  39.356  56.343  1.00  0.00           H
ATOM   4266  CA  SER   287      28.075  37.284  56.950  1.00  0.00           C
ATOM   4267  HA  SER   287      28.823  36.555  57.261  1.00  0.00           H
ATOM   4268  CB  SER   287      27.398  37.632  58.279  1.00  0.00           C
ATOM   4269  HB2 SER   287      26.532  38.238  58.013  1.00  0.00           H
ATOM   4270  HB3 SER   287      27.196  36.726  58.851  1.00  0.00           H
ATOM   4271  OG  SER   287      28.276  38.450  59.020  1.00  0.00           O
ATOM   4272  HG  SER   287      28.224  39.367  58.740  1.00  0.00           H
ATOM   4273  C   SER   287      27.122  36.565  55.969  1.00  0.00           C
ATOM   4274  O   SER   287      26.177  37.221  55.523  1.00  0.00           O
ATOM   4275  N   GLY   288      27.414  35.334  55.693  1.00  0.00           N
ATOM   4276  H   GLY   288      28.187  34.933  56.203  1.00  0.00           H
ATOM   4277  CA  GLY   288      26.694  34.353  54.912  1.00  0.00           C
ATOM   4278  HA2 GLY   288      27.256  33.461  55.188  1.00  0.00           H
ATOM   4279  HA3 GLY   288      25.704  34.196  55.340  1.00  0.00           H
ATOM   4280  C   GLY   288      26.724  34.587  53.400  1.00  0.00           C
ATOM   4281  O   GLY   288      27.181  35.651  52.946  1.00  0.00           O
ATOM   4282  N   PHE   289      26.198  33.690  52.678  1.00  0.00           N
ATOM   4283  H   PHE   289      25.829  32.851  53.101  1.00  0.00           H
ATOM   4284  CA  PHE   289      26.122  33.676  51.201  1.00  0.00           C
ATOM   4285  HA  PHE   289      26.198  34.731  50.940  1.00  0.00           H
ATOM   4286  CB  PHE   289      27.329  32.956  50.692  1.00  0.00           C
ATOM   4287  HB2 PHE   289      28.154  33.284  51.324  1.00  0.00           H
ATOM   4288  HB3 PHE   289      27.245  31.874  50.783  1.00  0.00           H
ATOM   4289  CG  PHE   289      27.697  33.423  49.233  1.00  0.00           C
ATOM   4290  CD1 PHE   289      28.407  34.581  49.156  1.00  0.00           C
ATOM   4291  HD1 PHE   289      28.881  35.036  50.013  1.00  0.00           H
ATOM   4292  CE1 PHE   289      28.732  35.097  47.860  1.00  0.00           C
ATOM   4293  HE1 PHE   289      29.504  35.842  47.743  1.00  0.00           H
ATOM   4294  CZ  PHE   289      28.231  34.475  46.679  1.00  0.00           C
ATOM   4295  HZ  PHE   289      28.518  34.811  45.693  1.00  0.00           H
ATOM   4296  CE2 PHE   289      27.412  33.291  46.885  1.00  0.00           C
ATOM   4297  HE2 PHE   289      27.100  32.769  45.993  1.00  0.00           H
ATOM   4298  CD2 PHE   289      27.156  32.739  48.115  1.00  0.00           C
ATOM   4299  HD2 PHE   289      26.573  31.847  48.291  1.00  0.00           H
ATOM   4300  C   PHE   289      24.828  33.088  50.671  1.00  0.00           C
ATOM   4301  O   PHE   289      24.250  32.227  51.343  1.00  0.00           O
ATOM   4302  N   GLU   290      24.382  33.394  49.421  1.00  0.00           N
ATOM   4303  H   GLU   290      24.905  34.100  48.924  1.00  0.00           H
ATOM   4304  CA  GLU   290      23.067  33.070  48.886  1.00  0.00           C
ATOM   4305  HA  GLU   290      22.720  32.065  49.128  1.00  0.00           H
ATOM   4306  CB  GLU   290      21.907  33.966  49.367  1.00  0.00           C
ATOM   4307  HB2 GLU   290      20.997  33.555  48.929  1.00  0.00           H
ATOM   4308  HB3 GLU   290      21.905  33.787  50.442  1.00  0.00           H
ATOM   4309  CG  GLU   290      22.076  35.435  49.112  1.00  0.00           C
ATOM   4310  HG2 GLU   290      23.026  35.680  49.587  1.00  0.00           H
ATOM   4311  HG3 GLU   290      22.088  35.694  48.054  1.00  0.00           H
ATOM   4312  CD  GLU   290      20.880  36.160  49.728  1.00  0.00           C
ATOM   4313  OE1 GLU   290      20.081  35.620  50.513  1.00  0.00           O
ATOM   4314  OE2 GLU   290      20.751  37.386  49.603  1.00  0.00           O
ATOM   4315  C   GLU   290      23.120  33.200  47.406  1.00  0.00           C
ATOM   4316  O   GLU   290      24.030  33.860  46.879  1.00  0.00           O
ATOM   4317  N   MET   291      22.087  32.620  46.704  1.00  0.00           N
ATOM   4318  H   MET   291      21.440  32.112  47.292  1.00  0.00           H
ATOM   4319  CA  MET   291      21.971  32.553  45.263  1.00  0.00           C
ATOM   4320  HA  MET   291      22.507  33.387  44.810  1.00  0.00           H
ATOM   4321  CB  MET   291      22.446  31.184  44.649  1.00  0.00           C
ATOM   4322  HB2 MET   291      21.737  30.438  45.009  1.00  0.00           H
ATOM   4323  HB3 MET   291      22.356  31.283  43.567  1.00  0.00           H
ATOM   4324  CG  MET   291      23.768  30.692  45.041  1.00  0.00           C
ATOM   4325  HG2 MET   291      23.735  30.693  46.131  1.00  0.00           H
ATOM   4326  HG3 MET   291      23.811  29.657  44.697  1.00  0.00           H
ATOM   4327  SD  MET   291      25.179  31.561  44.311  1.00  0.00           S
ATOM   4328  CE  MET   291      25.046  31.177  42.483  1.00  0.00           C
ATOM   4329  HE1 MET   291      24.056  30.820  42.202  1.00  0.00           H
ATOM   4330  HE2 MET   291      25.318  32.125  42.019  1.00  0.00           H
ATOM   4331  HE3 MET   291      25.732  30.421  42.101  1.00  0.00           H
ATOM   4332  C   MET   291      20.545  32.813  44.772  1.00  0.00           C
ATOM   4333  O   MET   291      19.584  32.443  45.474  1.00  0.00           O
ATOM   4334  N   ILE   292      20.410  33.675  43.776  1.00  0.00           N
ATOM   4335  H   ILE   292      21.268  33.907  43.296  1.00  0.00           H
ATOM   4336  CA  ILE   292      19.096  34.149  43.326  1.00  0.00           C
ATOM   4337  HA  ILE   292      18.332  33.502  43.755  1.00  0.00           H
ATOM   4338  CB  ILE   292      18.851  35.604  43.748  1.00  0.00           C
ATOM   4339  HB  ILE   292      19.640  36.262  43.383  1.00  0.00           H
ATOM   4340  CG2 ILE   292      17.596  36.276  43.043  1.00  0.00           C
ATOM   4341 HG21 ILE   292      16.798  35.547  42.903  1.00  0.00           H
ATOM   4342 HG22 ILE   292      17.273  37.107  43.670  1.00  0.00           H
ATOM   4343 HG23 ILE   292      17.840  36.612  42.035  1.00  0.00           H
ATOM   4344  CG1 ILE   292      18.817  35.902  45.295  1.00  0.00           C
ATOM   4345 HG12 ILE   292      18.417  36.895  45.497  1.00  0.00           H
ATOM   4346 HG13 ILE   292      18.161  35.161  45.751  1.00  0.00           H
ATOM   4347  CD1 ILE   292      20.052  35.934  46.194  1.00  0.00           C
ATOM   4348 HD11 ILE   292      20.855  36.508  45.731  1.00  0.00           H
ATOM   4349 HD12 ILE   292      19.849  36.476  47.118  1.00  0.00           H
ATOM   4350 HD13 ILE   292      20.427  34.941  46.442  1.00  0.00           H
ATOM   4351  C   ILE   292      19.033  33.993  41.785  1.00  0.00           C
ATOM   4352  O   ILE   292      19.967  34.292  40.991  1.00  0.00           O
ATOM   4353  N   TRP   293      17.823  33.657  41.334  1.00  0.00           N
ATOM   4354  H   TRP   293      17.088  33.530  42.015  1.00  0.00           H
ATOM   4355  CA  TRP   293      17.490  33.549  39.952  1.00  0.00           C
ATOM   4356  HA  TRP   293      18.363  33.791  39.345  1.00  0.00           H
ATOM   4357  CB  TRP   293      17.087  32.059  39.616  1.00  0.00           C
ATOM   4358  HB2 TRP   293      18.009  31.515  39.408  1.00  0.00           H
ATOM   4359  HB3 TRP   293      16.685  31.544  40.488  1.00  0.00           H
ATOM   4360  CG  TRP   293      16.285  31.906  38.300  1.00  0.00           C
ATOM   4361  CD1 TRP   293      14.988  31.475  38.088  1.00  0.00           C
ATOM   4362  HD1 TRP   293      14.387  31.140  38.920  1.00  0.00           H
ATOM   4363  NE1 TRP   293      14.678  31.457  36.743  1.00  0.00           N
ATOM   4364  HE1 TRP   293      13.818  31.073  36.378  1.00  0.00           H
ATOM   4365  CE2 TRP   293      15.709  31.972  35.999  1.00  0.00           C
ATOM   4366  CZ2 TRP   293      15.982  32.059  34.675  1.00  0.00           C
ATOM   4367  HZ2 TRP   293      15.298  31.734  33.904  1.00  0.00           H
ATOM   4368  CH2 TRP   293      17.211  32.422  34.157  1.00  0.00           C
ATOM   4369  HH2 TRP   293      17.526  32.330  33.129  1.00  0.00           H
ATOM   4370  CZ3 TRP   293      18.245  32.685  35.105  1.00  0.00           C
ATOM   4371  HZ3 TRP   293      19.272  32.915  34.861  1.00  0.00           H
ATOM   4372  CE3 TRP   293      17.935  32.677  36.490  1.00  0.00           C
ATOM   4373  HE3 TRP   293      18.785  32.771  37.149  1.00  0.00           H
ATOM   4374  CD2 TRP   293      16.688  32.269  36.971  1.00  0.00           C
ATOM   4375  C   TRP   293      16.441  34.529  39.574  1.00  0.00           C
ATOM   4376  O   TRP   293      15.460  34.782  40.186  1.00  0.00           O
ATOM   4377  N   ASP   294      16.684  35.262  38.440  1.00  0.00           N
ATOM   4378  H   ASP   294      17.580  35.084  38.008  1.00  0.00           H
ATOM   4379  CA  ASP   294      15.997  36.506  37.989  1.00  0.00           C
ATOM   4380  HA  ASP   294      14.944  36.427  38.256  1.00  0.00           H
ATOM   4381  CB  ASP   294      16.677  37.723  38.632  1.00  0.00           C
ATOM   4382  HB2 ASP   294      16.716  37.450  39.686  1.00  0.00           H
ATOM   4383  HB3 ASP   294      17.707  37.816  38.289  1.00  0.00           H
ATOM   4384  CG  ASP   294      16.032  39.087  38.555  1.00  0.00           C
ATOM   4385  OD1 ASP   294      14.950  39.175  37.887  1.00  0.00           O
ATOM   4386  OD2 ASP   294      16.505  40.108  39.082  1.00  0.00           O
ATOM   4387  C   ASP   294      15.982  36.621  36.503  1.00  0.00           C
ATOM   4388  O   ASP   294      16.875  37.176  35.826  1.00  0.00           O
ATOM   4389  N   PRO   295      14.894  36.075  35.862  1.00  0.00           N
ATOM   4390  CD  PRO   295      13.929  35.119  36.480  1.00  0.00           C
ATOM   4391  HD2 PRO   295      13.160  35.768  36.901  1.00  0.00           H
ATOM   4392  HD3 PRO   295      14.319  34.358  37.155  1.00  0.00           H
ATOM   4393  CG  PRO   295      13.135  34.478  35.339  1.00  0.00           C
ATOM   4394  HG2 PRO   295      12.110  34.259  35.638  1.00  0.00           H
ATOM   4395  HG3 PRO   295      13.689  33.583  35.054  1.00  0.00           H
ATOM   4396  CB  PRO   295      13.173  35.542  34.247  1.00  0.00           C
ATOM   4397  HB2 PRO   295      12.415  36.283  34.504  1.00  0.00           H
ATOM   4398  HB3 PRO   295      13.201  35.037  33.281  1.00  0.00           H
ATOM   4399  CA  PRO   295      14.601  36.173  34.481  1.00  0.00           C
ATOM   4400  HA  PRO   295      15.339  35.550  33.975  1.00  0.00           H
ATOM   4401  C   PRO   295      14.689  37.590  34.100  1.00  0.00           C
ATOM   4402  O   PRO   295      14.218  38.550  34.720  1.00  0.00           O
ATOM   4403  N   ASN   296      15.243  37.712  32.820  1.00  0.00           N
ATOM   4404  H   ASN   296      15.545  36.879  32.336  1.00  0.00           H
ATOM   4405  CA  ASN   296      15.491  39.028  32.165  1.00  0.00           C
ATOM   4406  HA  ASN   296      16.072  38.959  31.245  1.00  0.00           H
ATOM   4407  CB  ASN   296      14.118  39.655  31.788  1.00  0.00           C
ATOM   4408  HB2 ASN   296      13.418  39.221  32.502  1.00  0.00           H
ATOM   4409  HB3 ASN   296      14.023  40.724  31.974  1.00  0.00           H
ATOM   4410  CG  ASN   296      13.746  39.357  30.343  1.00  0.00           C
ATOM   4411  OD1 ASN   296      13.855  38.220  29.914  1.00  0.00           O
ATOM   4412  ND2 ASN   296      13.230  40.325  29.557  1.00  0.00           N
ATOM   4413 HD21 ASN   296      13.078  40.182  28.569  1.00  0.00           H
ATOM   4414 HD22 ASN   296      13.227  41.229  30.008  1.00  0.00           H
ATOM   4415  C   ASN   296      16.412  40.050  32.880  1.00  0.00           C
ATOM   4416  O   ASN   296      16.626  41.154  32.330  1.00  0.00           O
ATOM   4417  N   GLY   297      17.001  39.659  33.994  1.00  0.00           N
ATOM   4418  H   GLY   297      16.878  38.717  34.334  1.00  0.00           H
ATOM   4419  CA  GLY   297      17.774  40.545  34.827  1.00  0.00           C
ATOM   4420  HA2 GLY   297      17.230  41.420  35.182  1.00  0.00           H
ATOM   4421  HA3 GLY   297      18.089  39.878  35.629  1.00  0.00           H
ATOM   4422  C   GLY   297      19.050  41.155  34.281  1.00  0.00           C
ATOM   4423  O   GLY   297      19.475  42.250  34.710  1.00  0.00           O
ATOM   4424  N   TRP   298      19.504  40.698  33.094  1.00  0.00           N
ATOM   4425  H   TRP   298      19.011  39.960  32.613  1.00  0.00           H
ATOM   4426  CA  TRP   298      20.627  41.249  32.344  1.00  0.00           C
ATOM   4427  HA  TRP   298      21.245  41.711  33.114  1.00  0.00           H
ATOM   4428  CB  TRP   298      21.432  40.149  31.600  1.00  0.00           C
ATOM   4429  HB2 TRP   298      21.506  39.396  32.384  1.00  0.00           H
ATOM   4430  HB3 TRP   298      20.862  39.873  30.713  1.00  0.00           H
ATOM   4431  CG  TRP   298      22.816  40.398  31.127  1.00  0.00           C
ATOM   4432  CD1 TRP   298      23.216  40.876  29.956  1.00  0.00           C
ATOM   4433  HD1 TRP   298      22.631  41.180  29.101  1.00  0.00           H
ATOM   4434  NE1 TRP   298      24.631  40.868  29.858  1.00  0.00           N
ATOM   4435  HE1 TRP   298      25.057  41.202  29.005  1.00  0.00           H
ATOM   4436  CE2 TRP   298      25.237  40.336  30.904  1.00  0.00           C
ATOM   4437  CZ2 TRP   298      26.559  40.095  31.235  1.00  0.00           C
ATOM   4438  HZ2 TRP   298      27.371  40.469  30.629  1.00  0.00           H
ATOM   4439  CH2 TRP   298      26.901  39.301  32.339  1.00  0.00           C
ATOM   4440  HH2 TRP   298      27.929  39.101  32.603  1.00  0.00           H
ATOM   4441  CZ3 TRP   298      25.807  38.877  33.155  1.00  0.00           C
ATOM   4442  HZ3 TRP   298      25.951  38.191  33.975  1.00  0.00           H
ATOM   4443  CE3 TRP   298      24.451  39.250  32.904  1.00  0.00           C
ATOM   4444  HE3 TRP   298      23.738  38.869  33.619  1.00  0.00           H
ATOM   4445  CD2 TRP   298      24.116  40.002  31.749  1.00  0.00           C
ATOM   4446  C   TRP   298      20.175  42.359  31.313  1.00  0.00           C
ATOM   4447  O   TRP   298      21.009  43.188  30.925  1.00  0.00           O
ATOM   4448  N   THR   299      18.869  42.505  30.951  1.00  0.00           N
ATOM   4449  H   THR   299      18.223  41.847  31.363  1.00  0.00           H
ATOM   4450  CA  THR   299      18.430  43.414  29.869  1.00  0.00           C
ATOM   4451  HA  THR   299      19.131  44.213  29.625  1.00  0.00           H
ATOM   4452  CB  THR   299      18.107  42.627  28.593  1.00  0.00           C
ATOM   4453  HB  THR   299      17.755  43.351  27.857  1.00  0.00           H
ATOM   4454  CG2 THR   299      19.280  41.806  28.004  1.00  0.00           C
ATOM   4455 HG21 THR   299      19.483  40.894  28.565  1.00  0.00           H
ATOM   4456 HG22 THR   299      18.982  41.489  27.005  1.00  0.00           H
ATOM   4457 HG23 THR   299      20.151  42.409  27.746  1.00  0.00           H
ATOM   4458  OG1 THR   299      16.916  41.857  28.760  1.00  0.00           O
ATOM   4459  HG1 THR   299      16.395  41.821  27.954  1.00  0.00           H
ATOM   4460  C   THR   299      17.217  44.241  30.429  1.00  0.00           C
ATOM   4461  O   THR   299      16.936  45.313  29.860  1.00  0.00           O
ATOM   4462  N   GLU   300      16.409  43.770  31.359  1.00  0.00           N
ATOM   4463  H   GLU   300      16.618  42.820  31.634  1.00  0.00           H
ATOM   4464  CA  GLU   300      15.300  44.520  31.902  1.00  0.00           C
ATOM   4465  HA  GLU   300      15.269  45.583  31.667  1.00  0.00           H
ATOM   4466  CB  GLU   300      14.000  43.873  31.386  1.00  0.00           C
ATOM   4467  HB2 GLU   300      13.994  42.845  31.748  1.00  0.00           H
ATOM   4468  HB3 GLU   300      13.255  44.332  32.035  1.00  0.00           H
ATOM   4469  CG  GLU   300      13.669  44.031  29.872  1.00  0.00           C
ATOM   4470  HG2 GLU   300      14.203  43.294  29.272  1.00  0.00           H
ATOM   4471  HG3 GLU   300      12.619  43.787  29.706  1.00  0.00           H
ATOM   4472  CD  GLU   300      13.815  45.433  29.193  1.00  0.00           C
ATOM   4473  OE1 GLU   300      13.992  45.651  27.971  1.00  0.00           O
ATOM   4474  OE2 GLU   300      13.808  46.478  29.890  1.00  0.00           O
ATOM   4475  C   GLU   300      15.258  44.572  33.432  1.00  0.00           C
ATOM   4476  O   GLU   300      15.811  43.689  34.094  1.00  0.00           O
ATOM   4477  N   THR   301      14.719  45.618  34.127  1.00  0.00           N
ATOM   4478  H   THR   301      14.310  46.403  33.640  1.00  0.00           H
ATOM   4479  CA  THR   301      14.680  45.755  35.572  1.00  0.00           C
ATOM   4480  HA  THR   301      15.427  45.142  36.076  1.00  0.00           H
ATOM   4481  CB  THR   301      15.014  47.141  36.012  1.00  0.00           C
ATOM   4482  HB  THR   301      15.911  47.468  35.483  1.00  0.00           H
ATOM   4483  CG2 THR   301      13.926  48.190  35.849  1.00  0.00           C
ATOM   4484 HG21 THR   301      14.368  49.151  36.113  1.00  0.00           H
ATOM   4485 HG22 THR   301      13.507  48.070  34.850  1.00  0.00           H
ATOM   4486 HG23 THR   301      13.209  47.993  36.646  1.00  0.00           H
ATOM   4487  OG1 THR   301      15.336  47.207  37.372  1.00  0.00           O
ATOM   4488  HG1 THR   301      16.166  46.732  37.451  1.00  0.00           H
ATOM   4489  C   THR   301      13.336  45.345  36.082  1.00  0.00           C
ATOM   4490  O   THR   301      12.312  45.441  35.403  1.00  0.00           O
ATOM   4491  N   ASP   302      13.186  44.831  37.247  1.00  0.00           N
ATOM   4492  H   ASP   302      14.006  44.603  37.791  1.00  0.00           H
ATOM   4493  CA  ASP   302      11.988  44.584  37.995  1.00  0.00           C
ATOM   4494  HA  ASP   302      11.311  45.401  37.751  1.00  0.00           H
ATOM   4495  CB  ASP   302      11.217  43.331  37.551  1.00  0.00           C
ATOM   4496  HB2 ASP   302      10.544  43.116  38.380  1.00  0.00           H
ATOM   4497  HB3 ASP   302      10.720  43.517  36.600  1.00  0.00           H
ATOM   4498  CG  ASP   302      12.077  42.131  37.371  1.00  0.00           C
ATOM   4499  OD1 ASP   302      13.312  42.174  37.660  1.00  0.00           O
ATOM   4500  OD2 ASP   302      11.534  41.076  36.996  1.00  0.00           O
ATOM   4501  C   ASP   302      12.285  44.569  39.462  1.00  0.00           C
ATOM   4502  O   ASP   302      13.326  44.144  39.905  1.00  0.00           O
ATOM   4503  N   SER   303      11.288  44.847  40.286  1.00  0.00           N
ATOM   4504  H   SER   303      10.353  45.089  39.988  1.00  0.00           H
ATOM   4505  CA  SER   303      11.374  44.715  41.782  1.00  0.00           C
ATOM   4506  HA  SER   303      12.337  45.136  42.072  1.00  0.00           H
ATOM   4507  CB  SER   303      10.340  45.674  42.426  1.00  0.00           C
ATOM   4508  HB2 SER   303      10.462  46.656  41.967  1.00  0.00           H
ATOM   4509  HB3 SER   303       9.327  45.338  42.203  1.00  0.00           H
ATOM   4510  OG  SER   303      10.603  45.766  43.886  1.00  0.00           O
ATOM   4511  HG  SER   303      10.227  45.021  44.359  1.00  0.00           H
ATOM   4512  C   SER   303      11.135  43.281  42.265  1.00  0.00           C
ATOM   4513  O   SER   303      10.530  43.087  43.319  1.00  0.00           O
ATOM   4514  N   SER   304      11.529  42.238  41.594  1.00  0.00           N
ATOM   4515  H   SER   304      12.128  42.432  40.804  1.00  0.00           H
ATOM   4516  CA  SER   304      11.201  40.769  41.796  1.00  0.00           C
ATOM   4517  HA  SER   304      11.155  40.695  42.883  1.00  0.00           H
ATOM   4518  CB  SER   304       9.883  40.465  41.082  1.00  0.00           C
ATOM   4519  HB2 SER   304       9.095  41.214  41.164  1.00  0.00           H
ATOM   4520  HB3 SER   304      10.089  40.465  40.012  1.00  0.00           H
ATOM   4521  OG  SER   304       9.400  39.189  41.483  1.00  0.00           O
ATOM   4522  HG  SER   304       8.768  39.400  42.173  1.00  0.00           H
ATOM   4523  C   SER   304      12.311  39.841  41.257  1.00  0.00           C
ATOM   4524  O   SER   304      13.102  40.226  40.323  1.00  0.00           O
ATOM   4525  N   PHE   305      12.342  38.694  41.936  1.00  0.00           N
ATOM   4526  H   PHE   305      11.586  38.396  42.536  1.00  0.00           H
ATOM   4527  CA  PHE   305      13.283  37.671  41.677  1.00  0.00           C
ATOM   4528  HA  PHE   305      13.592  37.776  40.637  1.00  0.00           H
ATOM   4529  CB  PHE   305      14.427  37.774  42.627  1.00  0.00           C
ATOM   4530  HB2 PHE   305      15.020  36.895  42.375  1.00  0.00           H
ATOM   4531  HB3 PHE   305      15.037  38.641  42.374  1.00  0.00           H
ATOM   4532  CG  PHE   305      14.048  37.732  44.015  1.00  0.00           C
ATOM   4533  CD1 PHE   305      13.831  36.510  44.765  1.00  0.00           C
ATOM   4534  HD1 PHE   305      14.044  35.566  44.285  1.00  0.00           H
ATOM   4535  CE1 PHE   305      13.387  36.647  46.109  1.00  0.00           C
ATOM   4536  HE1 PHE   305      13.287  35.797  46.766  1.00  0.00           H
ATOM   4537  CZ  PHE   305      13.160  37.864  46.698  1.00  0.00           C
ATOM   4538  HZ  PHE   305      12.784  37.798  47.709  1.00  0.00           H
ATOM   4539  CE2 PHE   305      13.431  39.031  45.999  1.00  0.00           C
ATOM   4540  HE2 PHE   305      13.193  39.997  46.419  1.00  0.00           H
ATOM   4541  CD2 PHE   305      13.761  38.932  44.606  1.00  0.00           C
ATOM   4542  HD2 PHE   305      13.805  39.874  44.080  1.00  0.00           H
ATOM   4543  C   PHE   305      12.550  36.348  41.744  1.00  0.00           C
ATOM   4544  O   PHE   305      11.567  36.264  42.421  1.00  0.00           O
ATOM   4545  N   SER   306      12.932  35.370  40.939  1.00  0.00           N
ATOM   4546  H   SER   306      13.701  35.412  40.285  1.00  0.00           H
ATOM   4547  CA  SER   306      12.037  34.208  40.715  1.00  0.00           C
ATOM   4548  HA  SER   306      11.047  34.660  40.782  1.00  0.00           H
ATOM   4549  CB  SER   306      12.245  33.590  39.304  1.00  0.00           C
ATOM   4550  HB2 SER   306      11.856  34.368  38.647  1.00  0.00           H
ATOM   4551  HB3 SER   306      13.320  33.458  39.188  1.00  0.00           H
ATOM   4552  OG  SER   306      11.525  32.383  39.302  1.00  0.00           O
ATOM   4553  HG  SER   306      10.779  32.511  38.711  1.00  0.00           H
ATOM   4554  C   SER   306      12.188  33.158  41.833  1.00  0.00           C
ATOM   4555  O   SER   306      11.175  32.694  42.348  1.00  0.00           O
ATOM   4556  N   VAL   307      13.408  32.893  42.294  1.00  0.00           N
ATOM   4557  H   VAL   307      14.206  33.357  41.884  1.00  0.00           H
ATOM   4558  CA  VAL   307      13.768  31.727  43.185  1.00  0.00           C
ATOM   4559  HA  VAL   307      12.977  31.638  43.929  1.00  0.00           H
ATOM   4560  CB  VAL   307      14.008  30.389  42.420  1.00  0.00           C
ATOM   4561  HB  VAL   307      14.711  30.520  41.597  1.00  0.00           H
ATOM   4562  CG1 VAL   307      14.402  29.221  43.355  1.00  0.00           C
ATOM   4563 HG11 VAL   307      14.209  28.254  42.892  1.00  0.00           H
ATOM   4564 HG12 VAL   307      15.427  29.395  43.682  1.00  0.00           H
ATOM   4565 HG13 VAL   307      13.832  29.224  44.285  1.00  0.00           H
ATOM   4566  CG2 VAL   307      12.777  29.823  41.720  1.00  0.00           C
ATOM   4567 HG21 VAL   307      12.386  30.571  41.030  1.00  0.00           H
ATOM   4568 HG22 VAL   307      13.032  28.982  41.074  1.00  0.00           H
ATOM   4569 HG23 VAL   307      11.999  29.562  42.437  1.00  0.00           H
ATOM   4570  C   VAL   307      15.042  32.113  43.964  1.00  0.00           C
ATOM   4571  O   VAL   307      15.890  32.834  43.387  1.00  0.00           O
ATOM   4572  N   LYS   308      15.219  31.674  45.210  1.00  0.00           N
ATOM   4573  H   LYS   308      14.411  31.259  45.650  1.00  0.00           H
ATOM   4574  CA  LYS   308      16.196  32.094  46.238  1.00  0.00           C
ATOM   4575  HA  LYS   308      17.144  32.395  45.792  1.00  0.00           H
ATOM   4576  CB  LYS   308      15.672  33.389  46.907  1.00  0.00           C
ATOM   4577  HB2 LYS   308      15.354  34.061  46.110  1.00  0.00           H
ATOM   4578  HB3 LYS   308      14.852  32.990  47.505  1.00  0.00           H
ATOM   4579  CG  LYS   308      16.565  34.094  47.978  1.00  0.00           C
ATOM   4580  HG2 LYS   308      16.615  33.449  48.856  1.00  0.00           H
ATOM   4581  HG3 LYS   308      17.566  34.286  47.592  1.00  0.00           H
ATOM   4582  CD  LYS   308      16.037  35.381  48.395  1.00  0.00           C
ATOM   4583  HD2 LYS   308      15.740  35.900  47.485  1.00  0.00           H
ATOM   4584  HD3 LYS   308      15.099  35.231  48.930  1.00  0.00           H
ATOM   4585  CE  LYS   308      16.985  36.144  49.338  1.00  0.00           C
ATOM   4586  HE2 LYS   308      17.843  36.356  48.701  1.00  0.00           H
ATOM   4587  HE3 LYS   308      16.506  37.062  49.677  1.00  0.00           H
ATOM   4588  NZ  LYS   308      17.315  35.418  50.621  1.00  0.00           N
ATOM   4589  HZ1 LYS   308      17.390  34.424  50.462  1.00  0.00           H
ATOM   4590  HZ2 LYS   308      18.234  35.674  50.952  1.00  0.00           H
ATOM   4591  HZ3 LYS   308      16.532  35.525  51.250  1.00  0.00           H
ATOM   4592  C   LYS   308      16.696  30.988  47.117  1.00  0.00           C
ATOM   4593  O   LYS   308      15.984  30.074  47.511  1.00  0.00           O
ATOM   4594  N   GLN   309      18.030  30.937  47.410  1.00  0.00           N
ATOM   4595  H   GLN   309      18.664  31.601  46.990  1.00  0.00           H
ATOM   4596  CA  GLN   309      18.527  29.865  48.238  1.00  0.00           C
ATOM   4597  HA  GLN   309      17.715  29.524  48.880  1.00  0.00           H
ATOM   4598  CB  GLN   309      18.898  28.573  47.345  1.00  0.00           C
ATOM   4599  HB2 GLN   309      19.159  27.719  47.970  1.00  0.00           H
ATOM   4600  HB3 GLN   309      17.979  28.250  46.858  1.00  0.00           H
ATOM   4601  CG  GLN   309      19.841  28.798  46.153  1.00  0.00           C
ATOM   4602  HG2 GLN   309      19.538  29.701  45.622  1.00  0.00           H
ATOM   4603  HG3 GLN   309      20.872  28.939  46.474  1.00  0.00           H
ATOM   4604  CD  GLN   309      19.657  27.607  45.224  1.00  0.00           C
ATOM   4605  OE1 GLN   309      19.220  27.759  44.088  1.00  0.00           O
ATOM   4606  NE2 GLN   309      19.973  26.410  45.699  1.00  0.00           N
ATOM   4607 HE21 GLN   309      20.325  26.351  46.643  1.00  0.00           H
ATOM   4608 HE22 GLN   309      19.688  25.562  45.230  1.00  0.00           H
ATOM   4609  C   GLN   309      19.784  30.252  49.051  1.00  0.00           C
ATOM   4610  O   GLN   309      20.758  30.826  48.513  1.00  0.00           O
ATOM   4611  N   ASP   310      19.757  29.989  50.351  1.00  0.00           N
ATOM   4612  H   ASP   310      18.992  29.505  50.799  1.00  0.00           H
ATOM   4613  CA  ASP   310      20.957  30.108  51.259  1.00  0.00           C
ATOM   4614  HA  ASP   310      21.298  31.133  51.114  1.00  0.00           H
ATOM   4615  CB  ASP   310      20.497  29.900  52.711  1.00  0.00           C
ATOM   4616  HB2 ASP   310      20.204  28.861  52.866  1.00  0.00           H
ATOM   4617  HB3 ASP   310      21.255  30.116  53.462  1.00  0.00           H
ATOM   4618  CG  ASP   310      19.346  30.853  53.074  1.00  0.00           C
ATOM   4619  OD1 ASP   310      19.173  31.952  52.452  1.00  0.00           O
ATOM   4620  OD2 ASP   310      18.638  30.608  54.056  1.00  0.00           O
ATOM   4621  C   ASP   310      22.117  29.125  50.877  1.00  0.00           C
ATOM   4622  O   ASP   310      21.755  28.028  50.619  1.00  0.00           O
ATOM   4623  N   ILE   311      23.364  29.503  51.031  1.00  0.00           N
ATOM   4624  H   ILE   311      23.559  30.453  51.311  1.00  0.00           H
ATOM   4625  CA  ILE   311      24.529  28.705  50.795  1.00  0.00           C
ATOM   4626  HA  ILE   311      24.221  27.664  50.706  1.00  0.00           H
ATOM   4627  CB  ILE   311      25.272  29.162  49.515  1.00  0.00           C
ATOM   4628  HB  ILE   311      25.543  30.175  49.813  1.00  0.00           H
ATOM   4629  CG2 ILE   311      26.608  28.319  49.465  1.00  0.00           C
ATOM   4630 HG21 ILE   311      27.252  28.533  50.318  1.00  0.00           H
ATOM   4631 HG22 ILE   311      26.395  27.261  49.307  1.00  0.00           H
ATOM   4632 HG23 ILE   311      27.159  28.645  48.583  1.00  0.00           H
ATOM   4633  CG1 ILE   311      24.539  29.165  48.148  1.00  0.00           C
ATOM   4634 HG12 ILE   311      23.651  29.769  48.336  1.00  0.00           H
ATOM   4635 HG13 ILE   311      25.182  29.671  47.429  1.00  0.00           H
ATOM   4636  CD1 ILE   311      24.114  27.870  47.508  1.00  0.00           C
ATOM   4637 HD11 ILE   311      23.812  28.045  46.475  1.00  0.00           H
ATOM   4638 HD12 ILE   311      24.934  27.156  47.438  1.00  0.00           H
ATOM   4639 HD13 ILE   311      23.376  27.400  48.157  1.00  0.00           H
ATOM   4640  C   ILE   311      25.413  28.746  52.013  1.00  0.00           C
ATOM   4641  O   ILE   311      25.920  27.695  52.403  1.00  0.00           O
ATOM   4642  N   VAL   312      25.637  29.898  52.659  1.00  0.00           N
ATOM   4643  H   VAL   312      25.240  30.736  52.259  1.00  0.00           H
ATOM   4644  CA  VAL   312      26.250  29.941  53.993  1.00  0.00           C
ATOM   4645  HA  VAL   312      26.254  28.928  54.395  1.00  0.00           H
ATOM   4646  CB  VAL   312      27.759  30.426  53.935  1.00  0.00           C
ATOM   4647  HB  VAL   312      27.778  31.384  53.416  1.00  0.00           H
ATOM   4648  CG1 VAL   312      28.302  30.463  55.389  1.00  0.00           C
ATOM   4649 HG11 VAL   312      27.827  31.285  55.925  1.00  0.00           H
ATOM   4650 HG12 VAL   312      28.019  29.565  55.935  1.00  0.00           H
ATOM   4651 HG13 VAL   312      29.384  30.474  55.525  1.00  0.00           H
ATOM   4652  CG2 VAL   312      28.583  29.479  53.110  1.00  0.00           C
ATOM   4653 HG21 VAL   312      28.551  28.527  53.638  1.00  0.00           H
ATOM   4654 HG22 VAL   312      28.235  29.490  52.077  1.00  0.00           H
ATOM   4655 HG23 VAL   312      29.630  29.720  52.928  1.00  0.00           H
ATOM   4656  C   VAL   312      25.352  30.762  54.897  1.00  0.00           C
ATOM   4657  O   VAL   312      24.884  31.820  54.517  1.00  0.00           O
ATOM   4658  N   ALA   313      25.114  30.256  56.074  1.00  0.00           N
ATOM   4659  H   ALA   313      25.502  29.347  56.284  1.00  0.00           H
ATOM   4660  CA  ALA   313      24.351  30.971  57.096  1.00  0.00           C
ATOM   4661  HA  ALA   313      23.385  31.234  56.665  1.00  0.00           H
ATOM   4662  CB  ALA   313      24.186  29.942  58.251  1.00  0.00           C
ATOM   4663  HB1 ALA   313      25.217  29.736  58.538  1.00  0.00           H
ATOM   4664  HB2 ALA   313      23.794  30.457  59.128  1.00  0.00           H
ATOM   4665  HB3 ALA   313      23.412  29.188  58.102  1.00  0.00           H
ATOM   4666  C   ALA   313      24.908  32.366  57.614  1.00  0.00           C
ATOM   4667  O   ALA   313      26.073  32.609  57.543  1.00  0.00           O
ATOM   4668  N   ILE   314      24.137  33.188  58.391  1.00  0.00           N
ATOM   4669  H   ILE   314      23.151  33.016  58.524  1.00  0.00           H
ATOM   4670  CA  ILE   314      24.621  34.456  58.957  1.00  0.00           C
ATOM   4671  HA  ILE   314      25.211  34.905  58.159  1.00  0.00           H
ATOM   4672  CB  ILE   314      23.359  35.398  59.153  1.00  0.00           C
ATOM   4673  HB  ILE   314      22.515  34.798  59.493  1.00  0.00           H
ATOM   4674  CG2 ILE   314      23.470  36.534  60.221  1.00  0.00           C
ATOM   4675 HG21 ILE   314      22.469  36.959  60.296  1.00  0.00           H
ATOM   4676 HG22 ILE   314      23.737  36.084  61.178  1.00  0.00           H
ATOM   4677 HG23 ILE   314      24.106  37.358  59.895  1.00  0.00           H
ATOM   4678  CG1 ILE   314      22.985  36.103  57.807  1.00  0.00           C
ATOM   4679 HG12 ILE   314      23.546  36.986  57.501  1.00  0.00           H
ATOM   4680 HG13 ILE   314      23.208  35.444  56.968  1.00  0.00           H
ATOM   4681  CD1 ILE   314      21.504  36.335  57.711  1.00  0.00           C
ATOM   4682 HD11 ILE   314      21.218  36.738  56.740  1.00  0.00           H
ATOM   4683 HD12 ILE   314      20.923  35.417  57.791  1.00  0.00           H
ATOM   4684 HD13 ILE   314      21.132  37.040  58.454  1.00  0.00           H
ATOM   4685  C   ILE   314      25.538  34.316  60.166  1.00  0.00           C
ATOM   4686  O   ILE   314      26.139  35.325  60.641  1.00  0.00           O
ATOM   4687  N   THR   315      25.654  33.103  60.714  1.00  0.00           N
ATOM   4688  H   THR   315      25.295  32.345  60.153  1.00  0.00           H
ATOM   4689  CA  THR   315      26.716  32.741  61.686  1.00  0.00           C
ATOM   4690  HA  THR   315      26.799  33.484  62.477  1.00  0.00           H
ATOM   4691  CB  THR   315      26.226  31.510  62.410  1.00  0.00           C
ATOM   4692  HB  THR   315      26.928  31.283  63.213  1.00  0.00           H
ATOM   4693  CG2 THR   315      24.810  31.639  63.087  1.00  0.00           C
ATOM   4694 HG21 THR   315      24.629  30.847  63.814  1.00  0.00           H
ATOM   4695 HG22 THR   315      24.713  32.630  63.533  1.00  0.00           H
ATOM   4696 HG23 THR   315      23.956  31.735  62.416  1.00  0.00           H
ATOM   4697  OG1 THR   315      26.203  30.378  61.559  1.00  0.00           O
ATOM   4698  HG1 THR   315      27.079  30.337  61.169  1.00  0.00           H
ATOM   4699  C   THR   315      28.153  32.550  61.221  1.00  0.00           C
ATOM   4700  O   THR   315      29.046  32.264  62.046  1.00  0.00           O
ATOM   4701  N   ASP   316      28.507  32.681  59.926  1.00  0.00           N
ATOM   4702  H   ASP   316      27.771  32.893  59.267  1.00  0.00           H
ATOM   4703  CA  ASP   316      29.812  32.543  59.322  1.00  0.00           C
ATOM   4704  HA  ASP   316      30.519  32.702  60.137  1.00  0.00           H
ATOM   4705  CB  ASP   316      29.949  31.159  58.757  1.00  0.00           C
ATOM   4706  HB2 ASP   316      29.242  31.066  57.933  1.00  0.00           H
ATOM   4707  HB3 ASP   316      30.953  31.036  58.353  1.00  0.00           H
ATOM   4708  CG  ASP   316      29.636  30.154  59.873  1.00  0.00           C
ATOM   4709  OD1 ASP   316      30.581  29.774  60.628  1.00  0.00           O
ATOM   4710  OD2 ASP   316      28.470  29.837  60.139  1.00  0.00           O
ATOM   4711  C   ASP   316      30.068  33.613  58.297  1.00  0.00           C
ATOM   4712  O   ASP   316      29.173  34.310  57.824  1.00  0.00           O
ATOM   4713  N   TRP   317      31.405  33.822  58.076  1.00  0.00           N
ATOM   4714  H   TRP   317      32.104  33.206  58.468  1.00  0.00           H
ATOM   4715  CA  TRP   317      31.982  35.114  57.511  1.00  0.00           C
ATOM   4716  HA  TRP   317      31.113  35.526  56.998  1.00  0.00           H
ATOM   4717  CB  TRP   317      32.220  36.078  58.663  1.00  0.00           C
ATOM   4718  HB2 TRP   317      31.430  35.960  59.403  1.00  0.00           H
ATOM   4719  HB3 TRP   317      33.049  35.773  59.302  1.00  0.00           H
ATOM   4720  CG  TRP   317      32.504  37.533  58.421  1.00  0.00           C
ATOM   4721  CD1 TRP   317      31.560  38.543  58.374  1.00  0.00           C
ATOM   4722  HD1 TRP   317      30.491  38.435  58.480  1.00  0.00           H
ATOM   4723  NE1 TRP   317      32.200  39.821  58.172  1.00  0.00           N
ATOM   4724  HE1 TRP   317      31.700  40.690  58.050  1.00  0.00           H
ATOM   4725  CE2 TRP   317      33.587  39.639  58.206  1.00  0.00           C
ATOM   4726  CZ2 TRP   317      34.636  40.532  57.977  1.00  0.00           C
ATOM   4727  HZ2 TRP   317      34.335  41.566  57.890  1.00  0.00           H
ATOM   4728  CH2 TRP   317      35.936  39.944  58.120  1.00  0.00           C
ATOM   4729  HH2 TRP   317      36.784  40.598  57.981  1.00  0.00           H
ATOM   4730  CZ3 TRP   317      36.159  38.555  58.150  1.00  0.00           C
ATOM   4731  HZ3 TRP   317      37.157  38.267  57.858  1.00  0.00           H
ATOM   4732  CE3 TRP   317      35.103  37.673  58.341  1.00  0.00           C
ATOM   4733  HE3 TRP   317      35.199  36.598  58.320  1.00  0.00           H
ATOM   4734  CD2 TRP   317      33.805  38.230  58.387  1.00  0.00           C
ATOM   4735  C   TRP   317      33.076  34.993  56.503  1.00  0.00           C
ATOM   4736  O   TRP   317      33.952  34.069  56.569  1.00  0.00           O
ATOM   4737  N   SER   318      32.836  35.757  55.395  1.00  0.00           N
ATOM   4738  H   SER   318      32.137  36.467  55.563  1.00  0.00           H
ATOM   4739  CA  SER   318      33.549  35.620  54.098  1.00  0.00           C
ATOM   4740  HA  SER   318      34.193  34.741  54.101  1.00  0.00           H
ATOM   4741  CB  SER   318      32.465  35.358  52.963  1.00  0.00           C
ATOM   4742  HB2 SER   318      32.963  35.197  52.006  1.00  0.00           H
ATOM   4743  HB3 SER   318      31.853  34.521  53.296  1.00  0.00           H
ATOM   4744  OG  SER   318      31.658  36.517  52.833  1.00  0.00           O
ATOM   4745  HG  SER   318      31.142  36.532  53.642  1.00  0.00           H
ATOM   4746  C   SER   318      34.531  36.706  53.812  1.00  0.00           C
ATOM   4747  O   SER   318      34.702  37.694  54.496  1.00  0.00           O
ATOM   4748  N   GLY   319      35.277  36.404  52.756  1.00  0.00           N
ATOM   4749  H   GLY   319      34.967  35.616  52.206  1.00  0.00           H
ATOM   4750  CA  GLY   319      36.293  37.223  52.089  1.00  0.00           C
ATOM   4751  HA2 GLY   319      36.251  38.183  52.603  1.00  0.00           H
ATOM   4752  HA3 GLY   319      37.213  36.649  52.202  1.00  0.00           H
ATOM   4753  C   GLY   319      36.063  37.398  50.611  1.00  0.00           C
ATOM   4754  O   GLY   319      35.223  38.285  50.233  1.00  0.00           O
ATOM   4755  N   TYR   320      36.723  36.602  49.793  1.00  0.00           N
ATOM   4756  H   TYR   320      37.410  35.995  50.217  1.00  0.00           H
ATOM   4757  CA  TYR   320      36.479  36.580  48.337  1.00  0.00           C
ATOM   4758  HA  TYR   320      36.087  37.534  47.982  1.00  0.00           H
ATOM   4759  CB  TYR   320      37.817  36.204  47.674  1.00  0.00           C
ATOM   4760  HB2 TYR   320      38.219  35.270  48.065  1.00  0.00           H
ATOM   4761  HB3 TYR   320      37.562  36.082  46.621  1.00  0.00           H
ATOM   4762  CG  TYR   320      38.851  37.319  47.700  1.00  0.00           C
ATOM   4763  CD1 TYR   320      40.014  37.116  48.514  1.00  0.00           C
ATOM   4764  HD1 TYR   320      40.189  36.153  48.969  1.00  0.00           H
ATOM   4765  CE1 TYR   320      41.079  38.082  48.542  1.00  0.00           C
ATOM   4766  HE1 TYR   320      41.943  37.880  49.157  1.00  0.00           H
ATOM   4767  CZ  TYR   320      40.899  39.274  47.826  1.00  0.00           C
ATOM   4768  OH  TYR   320      41.866  40.165  47.679  1.00  0.00           O
ATOM   4769  HH  TYR   320      41.475  41.014  47.458  1.00  0.00           H
ATOM   4770  CE2 TYR   320      39.703  39.482  47.098  1.00  0.00           C
ATOM   4771  HE2 TYR   320      39.596  40.336  46.446  1.00  0.00           H
ATOM   4772  CD2 TYR   320      38.711  38.519  47.076  1.00  0.00           C
ATOM   4773  HD2 TYR   320      37.852  38.809  46.489  1.00  0.00           H
ATOM   4774  C   TYR   320      35.421  35.518  47.944  1.00  0.00           C
ATOM   4775  O   TYR   320      35.275  34.523  48.664  1.00  0.00           O
ATOM   4776  N   SER   321      34.721  35.788  46.879  1.00  0.00           N
ATOM   4777  H   SER   321      34.762  36.675  46.397  1.00  0.00           H
ATOM   4778  CA  SER   321      33.949  34.717  46.268  1.00  0.00           C
ATOM   4779  HA  SER   321      34.242  33.691  46.490  1.00  0.00           H
ATOM   4780  CB  SER   321      32.544  34.757  46.777  1.00  0.00           C
ATOM   4781  HB2 SER   321      31.999  33.825  46.627  1.00  0.00           H
ATOM   4782  HB3 SER   321      32.564  34.851  47.863  1.00  0.00           H
ATOM   4783  OG  SER   321      31.910  35.891  46.268  1.00  0.00           O
ATOM   4784  HG  SER   321      32.322  36.702  46.574  1.00  0.00           H
ATOM   4785  C   SER   321      34.084  34.839  44.741  1.00  0.00           C
ATOM   4786  O   SER   321      34.371  35.930  44.247  1.00  0.00           O
ATOM   4787  N   GLY   322      33.853  33.796  43.891  1.00  0.00           N
ATOM   4788  H   GLY   322      33.732  32.844  44.207  1.00  0.00           H
ATOM   4789  CA  GLY   322      33.950  33.965  42.399  1.00  0.00           C
ATOM   4790  HA2 GLY   322      33.201  34.668  42.034  1.00  0.00           H
ATOM   4791  HA3 GLY   322      34.879  34.449  42.100  1.00  0.00           H
ATOM   4792  C   GLY   322      33.519  32.754  41.607  1.00  0.00           C
ATOM   4793  O   GLY   322      33.387  31.703  42.160  1.00  0.00           O
ATOM   4794  N   SER   323      33.255  33.042  40.290  1.00  0.00           N
ATOM   4795  H   SER   323      33.399  33.957  39.887  1.00  0.00           H
ATOM   4796  CA  SER   323      32.865  32.002  39.345  1.00  0.00           C
ATOM   4797  HA  SER   323      32.227  31.334  39.924  1.00  0.00           H
ATOM   4798  CB  SER   323      31.991  32.642  38.232  1.00  0.00           C
ATOM   4799  HB2 SER   323      31.839  31.892  37.457  1.00  0.00           H
ATOM   4800  HB3 SER   323      31.065  33.042  38.646  1.00  0.00           H
ATOM   4801  OG  SER   323      32.685  33.660  37.485  1.00  0.00           O
ATOM   4802  HG  SER   323      32.995  33.440  36.603  1.00  0.00           H
ATOM   4803  C   SER   323      34.070  31.249  38.770  1.00  0.00           C
ATOM   4804  O   SER   323      35.032  31.922  38.458  1.00  0.00           O
ATOM   4805  N   PHE   324      33.933  29.923  38.541  1.00  0.00           N
ATOM   4806  H   PHE   324      33.072  29.449  38.772  1.00  0.00           H
ATOM   4807  CA  PHE   324      34.937  29.194  37.680  1.00  0.00           C
ATOM   4808  HA  PHE   324      35.529  29.894  37.091  1.00  0.00           H
ATOM   4809  CB  PHE   324      35.888  28.389  38.581  1.00  0.00           C
ATOM   4810  HB2 PHE   324      36.736  28.062  37.979  1.00  0.00           H
ATOM   4811  HB3 PHE   324      36.328  29.155  39.220  1.00  0.00           H
ATOM   4812  CG  PHE   324      35.266  27.201  39.363  1.00  0.00           C
ATOM   4813  CD1 PHE   324      34.714  27.355  40.600  1.00  0.00           C
ATOM   4814  HD1 PHE   324      34.642  28.296  41.124  1.00  0.00           H
ATOM   4815  CE1 PHE   324      34.293  26.257  41.386  1.00  0.00           C
ATOM   4816  HE1 PHE   324      33.859  26.339  42.372  1.00  0.00           H
ATOM   4817  CZ  PHE   324      34.406  24.948  40.841  1.00  0.00           C
ATOM   4818  HZ  PHE   324      34.041  24.096  41.394  1.00  0.00           H
ATOM   4819  CE2 PHE   324      34.976  24.779  39.527  1.00  0.00           C
ATOM   4820  HE2 PHE   324      35.134  23.793  39.117  1.00  0.00           H
ATOM   4821  CD2 PHE   324      35.386  25.946  38.824  1.00  0.00           C
ATOM   4822  HD2 PHE   324      35.944  25.752  37.919  1.00  0.00           H
ATOM   4823  C   PHE   324      34.097  28.319  36.677  1.00  0.00           C
ATOM   4824  O   PHE   324      32.879  28.433  36.760  1.00  0.00           O
ATOM   4825  N   VAL   325      34.678  27.494  35.816  1.00  0.00           N
ATOM   4826  H   VAL   325      35.686  27.450  35.793  1.00  0.00           H
ATOM   4827  CA  VAL   325      33.975  26.464  35.072  1.00  0.00           C
ATOM   4828  HA  VAL   325      32.999  26.294  35.525  1.00  0.00           H
ATOM   4829  CB  VAL   325      33.728  26.780  33.590  1.00  0.00           C
ATOM   4830  HB  VAL   325      33.244  25.938  33.097  1.00  0.00           H
ATOM   4831  CG1 VAL   325      32.612  27.850  33.588  1.00  0.00           C
ATOM   4832 HG11 VAL   325      32.208  27.896  32.575  1.00  0.00           H
ATOM   4833 HG12 VAL   325      31.788  27.502  34.211  1.00  0.00           H
ATOM   4834 HG13 VAL   325      33.038  28.821  33.839  1.00  0.00           H
ATOM   4835  CG2 VAL   325      34.938  27.269  32.799  1.00  0.00           C
ATOM   4836 HG21 VAL   325      34.651  27.269  31.748  1.00  0.00           H
ATOM   4837 HG22 VAL   325      35.360  28.196  33.188  1.00  0.00           H
ATOM   4838 HG23 VAL   325      35.686  26.491  32.945  1.00  0.00           H
ATOM   4839  C   VAL   325      34.641  25.093  35.139  1.00  0.00           C
ATOM   4840  O   VAL   325      35.816  24.907  35.311  1.00  0.00           O
ATOM   4841  N   GLN   326      33.812  24.055  34.957  1.00  0.00           N
ATOM   4842  H   GLN   326      32.828  24.240  34.829  1.00  0.00           H
ATOM   4843  CA  GLN   326      34.302  22.679  34.715  1.00  0.00           C
ATOM   4844  HA  GLN   326      35.363  22.699  34.964  1.00  0.00           H
ATOM   4845  CB  GLN   326      33.623  21.612  35.658  1.00  0.00           C
ATOM   4846  HB2 GLN   326      32.587  21.883  35.861  1.00  0.00           H
ATOM   4847  HB3 GLN   326      33.616  20.684  35.089  1.00  0.00           H
ATOM   4848  CG  GLN   326      34.374  21.362  36.996  1.00  0.00           C
ATOM   4849  HG2 GLN   326      35.183  20.665  36.777  1.00  0.00           H
ATOM   4850  HG3 GLN   326      34.875  22.234  37.417  1.00  0.00           H
ATOM   4851  CD  GLN   326      33.538  20.605  38.058  1.00  0.00           C
ATOM   4852  OE1 GLN   326      32.704  19.814  37.689  1.00  0.00           O
ATOM   4853  NE2 GLN   326      33.664  20.978  39.303  1.00  0.00           N
ATOM   4854 HE21 GLN   326      34.366  21.611  39.660  1.00  0.00           H
ATOM   4855 HE22 GLN   326      33.176  20.376  39.951  1.00  0.00           H
ATOM   4856  C   GLN   326      34.050  22.365  33.201  1.00  0.00           C
ATOM   4857  O   GLN   326      32.922  22.495  32.757  1.00  0.00           O
ATOM   4858  N   HID   327      35.080  22.027  32.446  1.00  0.00           N
ATOM   4859  H   HID   327      36.020  22.067  32.812  1.00  0.00           H
ATOM   4860  CA  HID   327      35.085  21.960  31.017  1.00  0.00           C
ATOM   4861  HA  HID   327      34.557  22.861  30.708  1.00  0.00           H
ATOM   4862  CB  HID   327      36.543  22.168  30.555  1.00  0.00           C
ATOM   4863  HB2 HID   327      37.183  21.289  30.635  1.00  0.00           H
ATOM   4864  HB3 HID   327      36.373  22.234  29.480  1.00  0.00           H
ATOM   4865  CG  HID   327      37.111  23.510  31.108  1.00  0.00           C
ATOM   4866  ND1 HID   327      37.077  24.643  30.417  1.00  0.00           N
ATOM   4867  HD1 HID   327      36.636  24.736  29.514  1.00  0.00           H
ATOM   4868  CE1 HID   327      37.656  25.605  31.133  1.00  0.00           C
ATOM   4869  HE1 HID   327      37.837  26.623  30.824  1.00  0.00           H
ATOM   4870  NE2 HID   327      38.066  25.153  32.290  1.00  0.00           N
ATOM   4871  CD2 HID   327      37.734  23.767  32.254  1.00  0.00           C
ATOM   4872  HD2 HID   327      37.974  23.075  33.048  1.00  0.00           H
ATOM   4873  C   HID   327      34.478  20.624  30.475  1.00  0.00           C
ATOM   4874  O   HID   327      34.690  19.562  31.096  1.00  0.00           O
ATOM   4875  N   PRO   328      33.889  20.623  29.298  1.00  0.00           N
ATOM   4876  CD  PRO   328      33.697  21.723  28.316  1.00  0.00           C
ATOM   4877  HD2 PRO   328      34.625  21.704  27.744  1.00  0.00           H
ATOM   4878  HD3 PRO   328      33.546  22.620  28.917  1.00  0.00           H
ATOM   4879  CG  PRO   328      32.575  21.297  27.297  1.00  0.00           C
ATOM   4880  HG2 PRO   328      32.740  21.828  26.359  1.00  0.00           H
ATOM   4881  HG3 PRO   328      31.592  21.484  27.732  1.00  0.00           H
ATOM   4882  CB  PRO   328      32.795  19.759  27.306  1.00  0.00           C
ATOM   4883  HB2 PRO   328      33.538  19.563  26.534  1.00  0.00           H
ATOM   4884  HB3 PRO   328      31.805  19.337  27.132  1.00  0.00           H
ATOM   4885  CA  PRO   328      33.224  19.377  28.714  1.00  0.00           C
ATOM   4886  HA  PRO   328      32.389  19.128  29.367  1.00  0.00           H
ATOM   4887  C   PRO   328      34.171  18.219  28.716  1.00  0.00           C
ATOM   4888  O   PRO   328      33.684  17.101  28.689  1.00  0.00           O
ATOM   4889  N   GLU   329      35.496  18.496  28.662  1.00  0.00           N
ATOM   4890  H   GLU   329      35.806  19.455  28.614  1.00  0.00           H
ATOM   4891  CA  GLU   329      36.644  17.480  28.694  1.00  0.00           C
ATOM   4892  HA  GLU   329      36.431  16.805  27.865  1.00  0.00           H
ATOM   4893  CB  GLU   329      37.993  18.183  28.460  1.00  0.00           C
ATOM   4894  HB2 GLU   329      38.184  18.650  29.426  1.00  0.00           H
ATOM   4895  HB3 GLU   329      38.802  17.493  28.222  1.00  0.00           H
ATOM   4896  CG  GLU   329      38.028  19.220  27.395  1.00  0.00           C
ATOM   4897  HG2 GLU   329      37.377  20.056  27.647  1.00  0.00           H
ATOM   4898  HG3 GLU   329      39.058  19.548  27.250  1.00  0.00           H
ATOM   4899  CD  GLU   329      37.468  18.672  26.080  1.00  0.00           C
ATOM   4900  OE1 GLU   329      36.975  19.508  25.277  1.00  0.00           O
ATOM   4901  OE2 GLU   329      37.632  17.433  25.796  1.00  0.00           O
ATOM   4902  C   GLU   329      36.669  16.692  30.031  1.00  0.00           C
ATOM   4903  O   GLU   329      37.045  15.518  29.906  1.00  0.00           O
ATOM   4904  N   LEU   330      36.381  17.327  31.128  1.00  0.00           N
ATOM   4905  H   LEU   330      36.012  18.259  31.000  1.00  0.00           H
ATOM   4906  CA  LEU   330      36.326  16.736  32.508  1.00  0.00           C
ATOM   4907  HA  LEU   330      37.051  15.923  32.553  1.00  0.00           H
ATOM   4908  CB  LEU   330      36.454  17.884  33.547  1.00  0.00           C
ATOM   4909  HB2 LEU   330      35.534  18.467  33.483  1.00  0.00           H
ATOM   4910  HB3 LEU   330      36.369  17.421  34.530  1.00  0.00           H
ATOM   4911  CG  LEU   330      37.775  18.719  33.475  1.00  0.00           C
ATOM   4912  HG  LEU   330      37.745  19.479  32.694  1.00  0.00           H
ATOM   4913  CD1 LEU   330      37.883  19.493  34.774  1.00  0.00           C
ATOM   4914 HD11 LEU   330      36.866  19.845  34.944  1.00  0.00           H
ATOM   4915 HD12 LEU   330      38.136  18.732  35.511  1.00  0.00           H
ATOM   4916 HD13 LEU   330      38.596  20.317  34.743  1.00  0.00           H
ATOM   4917  CD2 LEU   330      38.981  17.867  33.297  1.00  0.00           C
ATOM   4918 HD21 LEU   330      39.247  17.646  32.263  1.00  0.00           H
ATOM   4919 HD22 LEU   330      39.868  18.337  33.719  1.00  0.00           H
ATOM   4920 HD23 LEU   330      38.871  16.920  33.826  1.00  0.00           H
ATOM   4921  C   LEU   330      35.049  15.937  32.729  1.00  0.00           C
ATOM   4922  O   LEU   330      35.165  14.834  33.321  1.00  0.00           O
ATOM   4923  N   THR   331      33.924  16.524  32.347  1.00  0.00           N
ATOM   4924  H   THR   331      33.924  17.391  31.829  1.00  0.00           H
ATOM   4925  CA  THR   331      32.515  16.139  32.715  1.00  0.00           C
ATOM   4926  HA  THR   331      32.639  15.775  33.736  1.00  0.00           H
ATOM   4927  CB  THR   331      31.545  17.323  32.648  1.00  0.00           C
ATOM   4928  HB  THR   331      30.542  16.929  32.808  1.00  0.00           H
ATOM   4929  CG2 THR   331      32.018  18.350  33.706  1.00  0.00           C
ATOM   4930 HG21 THR   331      32.840  18.970  33.349  1.00  0.00           H
ATOM   4931 HG22 THR   331      31.197  19.051  33.857  1.00  0.00           H
ATOM   4932 HG23 THR   331      32.219  17.825  34.639  1.00  0.00           H
ATOM   4933  OG1 THR   331      31.608  17.873  31.406  1.00  0.00           O
ATOM   4934  HG1 THR   331      30.892  18.499  31.273  1.00  0.00           H
ATOM   4935  C   THR   331      31.967  15.071  31.740  1.00  0.00           C
ATOM   4936  O   THR   331      31.098  14.285  32.152  1.00  0.00           O
ATOM   4937  N   GLY   332      32.356  15.108  30.442  1.00  0.00           N
ATOM   4938  H   GLY   332      33.054  15.803  30.218  1.00  0.00           H
ATOM   4939  CA  GLY   332      31.695  14.354  29.376  1.00  0.00           C
ATOM   4940  HA2 GLY   332      32.295  14.294  28.468  1.00  0.00           H
ATOM   4941  HA3 GLY   332      31.471  13.380  29.811  1.00  0.00           H
ATOM   4942  C   GLY   332      30.292  14.855  28.955  1.00  0.00           C
ATOM   4943  O   GLY   332      29.724  14.178  28.100  1.00  0.00           O
ATOM   4944  N   LEU   333      29.745  15.899  29.548  1.00  0.00           N
ATOM   4945  H   LEU   333      30.263  16.476  30.196  1.00  0.00           H
ATOM   4946  CA  LEU   333      28.437  16.357  29.086  1.00  0.00           C
ATOM   4947  HA  LEU   333      27.895  15.659  28.448  1.00  0.00           H
ATOM   4948  CB  LEU   333      27.445  16.834  30.159  1.00  0.00           C
ATOM   4949  HB2 LEU   333      27.920  17.472  30.905  1.00  0.00           H
ATOM   4950  HB3 LEU   333      26.683  17.460  29.695  1.00  0.00           H
ATOM   4951  CG  LEU   333      26.615  15.741  30.953  1.00  0.00           C
ATOM   4952  HG  LEU   333      26.076  16.133  31.815  1.00  0.00           H
ATOM   4953  CD1 LEU   333      25.685  14.910  30.034  1.00  0.00           C
ATOM   4954 HD11 LEU   333      24.985  15.613  29.580  1.00  0.00           H
ATOM   4955 HD12 LEU   333      26.197  14.426  29.202  1.00  0.00           H
ATOM   4956 HD13 LEU   333      25.110  14.158  30.573  1.00  0.00           H
ATOM   4957  CD2 LEU   333      27.519  14.675  31.480  1.00  0.00           C
ATOM   4958 HD21 LEU   333      28.163  15.059  32.272  1.00  0.00           H
ATOM   4959 HD22 LEU   333      26.947  13.911  32.007  1.00  0.00           H
ATOM   4960 HD23 LEU   333      28.145  14.251  30.695  1.00  0.00           H
ATOM   4961  C   LEU   333      28.784  17.571  28.154  1.00  0.00           C
ATOM   4962  O   LEU   333      29.622  18.396  28.536  1.00  0.00           O
ATOM   4963  N   ASP   334      27.949  17.862  27.157  1.00  0.00           N
ATOM   4964  H   ASP   334      27.173  17.246  26.956  1.00  0.00           H
ATOM   4965  CA  ASP   334      28.265  18.790  26.024  1.00  0.00           C
ATOM   4966  HA  ASP   334      29.203  18.349  25.688  1.00  0.00           H
ATOM   4967  CB  ASP   334      27.275  18.577  24.848  1.00  0.00           C
ATOM   4968  HB2 ASP   334      27.591  19.218  24.026  1.00  0.00           H
ATOM   4969  HB3 ASP   334      27.443  17.616  24.360  1.00  0.00           H
ATOM   4970  CG  ASP   334      25.738  18.828  25.131  1.00  0.00           C
ATOM   4971  OD1 ASP   334      24.952  18.797  24.195  1.00  0.00           O
ATOM   4972  OD2 ASP   334      25.261  19.302  26.218  1.00  0.00           O
ATOM   4973  C   ASP   334      28.498  20.264  26.440  1.00  0.00           C
ATOM   4974  O   ASP   334      29.392  20.927  25.915  1.00  0.00           O
ATOM   4975  N   CYX   335      27.568  20.707  27.265  1.00  0.00           N
ATOM   4976  H   CYX   335      26.705  20.203  27.416  1.00  0.00           H
ATOM   4977  CA  CYX   335      27.611  22.018  27.868  1.00  0.00           C
ATOM   4978  HA  CYX   335      27.672  22.681  27.006  1.00  0.00           H
ATOM   4979  CB  CYX   335      26.299  22.263  28.567  1.00  0.00           C
ATOM   4980  HB2 CYX   335      26.317  23.309  28.875  1.00  0.00           H
ATOM   4981  HB3 CYX   335      25.542  22.104  27.800  1.00  0.00           H
ATOM   4982  SG  CYX   335      26.085  21.078  29.900  1.00  0.00           S
ATOM   4983  C   CYX   335      28.772  22.321  28.802  1.00  0.00           C
ATOM   4984  O   CYX   335      29.191  21.404  29.517  1.00  0.00           O
ATOM   4985  N   ILE   336      29.266  23.564  28.900  1.00  0.00           N
ATOM   4986  H   ILE   336      29.043  24.284  28.227  1.00  0.00           H
ATOM   4987  CA  ILE   336      30.211  24.095  29.971  1.00  0.00           C
ATOM   4988  HA  ILE   336      31.038  23.386  29.969  1.00  0.00           H
ATOM   4989  CB  ILE   336      30.920  25.403  29.588  1.00  0.00           C
ATOM   4990  HB  ILE   336      30.140  26.158  29.491  1.00  0.00           H
ATOM   4991  CG2 ILE   336      31.818  25.924  30.746  1.00  0.00           C
ATOM   4992 HG21 ILE   336      32.717  25.336  30.933  1.00  0.00           H
ATOM   4993 HG22 ILE   336      32.001  26.996  30.664  1.00  0.00           H
ATOM   4994 HG23 ILE   336      31.275  25.962  31.690  1.00  0.00           H
ATOM   4995  CG1 ILE   336      31.818  25.218  28.368  1.00  0.00           C
ATOM   4996 HG12 ILE   336      32.723  24.704  28.693  1.00  0.00           H
ATOM   4997 HG13 ILE   336      31.203  24.735  27.609  1.00  0.00           H
ATOM   4998  CD1 ILE   336      32.330  26.616  27.893  1.00  0.00           C
ATOM   4999 HD11 ILE   336      32.669  26.587  26.858  1.00  0.00           H
ATOM   5000 HD12 ILE   336      31.569  27.397  27.909  1.00  0.00           H
ATOM   5001 HD13 ILE   336      33.113  27.030  28.528  1.00  0.00           H
ATOM   5002  C   ILE   336      29.514  24.061  31.362  1.00  0.00           C
ATOM   5003  O   ILE   336      28.463  24.671  31.541  1.00  0.00           O
ATOM   5004  N   ARG   337      30.115  23.327  32.313  1.00  0.00           N
ATOM   5005  H   ARG   337      31.013  22.952  32.043  1.00  0.00           H
ATOM   5006  CA  ARG   337      29.539  23.086  33.627  1.00  0.00           C
ATOM   5007  HA  ARG   337      28.464  22.909  33.616  1.00  0.00           H
ATOM   5008  CB  ARG   337      30.061  21.742  34.186  1.00  0.00           C
ATOM   5009  HB2 ARG   337      29.797  20.941  33.494  1.00  0.00           H
ATOM   5010  HB3 ARG   337      31.148  21.756  34.258  1.00  0.00           H
ATOM   5011  CG  ARG   337      29.372  21.461  35.581  1.00  0.00           C
ATOM   5012  HG2 ARG   337      29.747  22.222  36.265  1.00  0.00           H
ATOM   5013  HG3 ARG   337      28.327  21.712  35.394  1.00  0.00           H
ATOM   5014  CD  ARG   337      29.688  20.038  36.169  1.00  0.00           C
ATOM   5015  HD2 ARG   337      30.028  19.318  35.426  1.00  0.00           H
ATOM   5016  HD3 ARG   337      30.510  20.243  36.854  1.00  0.00           H
ATOM   5017  NE  ARG   337      28.723  19.461  37.151  1.00  0.00           N
ATOM   5018  HE  ARG   337      27.810  19.270  36.766  1.00  0.00           H
ATOM   5019  CZ  ARG   337      28.940  18.824  38.275  1.00  0.00           C
ATOM   5020  NH1 ARG   337      30.094  18.653  38.836  1.00  0.00           N
ATOM   5021 HH11 ARG   337      30.933  18.985  38.382  1.00  0.00           H
ATOM   5022 HH12 ARG   337      30.199  18.278  39.769  1.00  0.00           H
ATOM   5023  NH2 ARG   337      27.951  18.236  38.912  1.00  0.00           N
ATOM   5024 HH21 ARG   337      27.040  18.403  38.510  1.00  0.00           H
ATOM   5025 HH22 ARG   337      28.083  17.535  39.627  1.00  0.00           H
ATOM   5026  C   ARG   337      29.768  24.256  34.545  1.00  0.00           C
ATOM   5027  O   ARG   337      30.889  24.504  34.864  1.00  0.00           O
ATOM   5028  N   PRO   338      28.702  25.012  34.960  1.00  0.00           N
ATOM   5029  CD  PRO   338      27.277  24.836  34.755  1.00  0.00           C
ATOM   5030  HD2 PRO   338      26.937  23.888  35.170  1.00  0.00           H
ATOM   5031  HD3 PRO   338      27.127  24.891  33.677  1.00  0.00           H
ATOM   5032  CG  PRO   338      26.634  26.041  35.550  1.00  0.00           C
ATOM   5033  HG2 PRO   338      26.499  25.665  36.564  1.00  0.00           H
ATOM   5034  HG3 PRO   338      25.686  26.363  35.117  1.00  0.00           H
ATOM   5035  CB  PRO   338      27.729  27.079  35.394  1.00  0.00           C
ATOM   5036  HB2 PRO   338      27.647  27.957  36.035  1.00  0.00           H
ATOM   5037  HB3 PRO   338      27.687  27.446  34.368  1.00  0.00           H
ATOM   5038  CA  PRO   338      28.973  26.252  35.611  1.00  0.00           C
ATOM   5039  HA  PRO   338      29.665  26.816  34.986  1.00  0.00           H
ATOM   5040  C   PRO   338      29.298  26.088  37.147  1.00  0.00           C
ATOM   5041  O   PRO   338      28.682  25.200  37.764  1.00  0.00           O
ATOM   5042  N   CYX   339      30.218  26.802  37.713  1.00  0.00           N
ATOM   5043  H   CYX   339      30.627  27.639  37.323  1.00  0.00           H
ATOM   5044  CA  CYX   339      30.748  26.605  39.079  1.00  0.00           C
ATOM   5045  HA  CYX   339      29.849  26.306  39.617  1.00  0.00           H
ATOM   5046  CB  CYX   339      31.871  25.545  39.009  1.00  0.00           C
ATOM   5047  HB2 CYX   339      32.694  26.005  38.462  1.00  0.00           H
[truncated: 55,806 more chars]
